# Supplementary material for: Computational Investigation of GNMT-Catalyzed Methyl Transfer Reaction: Integrating MD, QM, and ML Approaches
Source: J Comput Chem. Author manuscript; Available in PMC 2026 Jun 29. (PMC13312424; doi:10.1002/jcc.70434)
Supplement: SI-2 [file NIHMS2188582-supplement-SI-2.zip]

Archive with 913 entries (912 files):
- QM-cluster-pdbs/
- QM-cluster-pdbs/clustering_9194_R1_w_r.pdb
- __MACOSX/QM-cluster-pdbs/._clustering_9194_R1_w_r.pdb
- QM-cluster-pdbs/sampling_12000_R2_w_p.pdb
- __MACOSX/QM-cluster-pdbs/._sampling_12000_R2_w_p.pdb
- QM-cluster-pdbs/clustering_454_R1_w_ts.pdb
- __MACOSX/QM-cluster-pdbs/._clustering_454_R1_w_ts.pdb
- QM-cluster-pdbs/sampling_96_R2_w_ts.pdb
- __MACOSX/QM-cluster-pdbs/._sampling_96_R2_w_ts.pdb
- QM-cluster-pdbs/clustering_54209_P1_wo_r.pdb
- __MACOSX/QM-cluster-pdbs/._clustering_54209_P1_wo_r.pdb
- QM-cluster-pdbs/clustering_316_R1_w_p.pdb
- __MACOSX/QM-cluster-pdbs/._clustering_316_R1_w_p.pdb
- QM-cluster-pdbs/clustering_1145_R2_wo_p.pdb
- __MACOSX/QM-cluster-pdbs/._clustering_1145_R2_wo_p.pdb
- QM-cluster-pdbs/clustering_1221_P2_wo_r.pdb
- __MACOSX/QM-cluster-pdbs/._clustering_1221_P2_wo_r.pdb
- QM-cluster-pdbs/sampling_27500_R1_w_r.pdb
- __MACOSX/QM-cluster-pdbs/._sampling_27500_R1_w_r.pdb
- QM-cluster-pdbs/clustering_5107_R2_w_r.pdb
- __MACOSX/QM-cluster-pdbs/._clustering_5107_R2_w_r.pdb
- QM-cluster-pdbs/sampling_27105_P1_wo_r.pdb
- __MACOSX/QM-cluster-pdbs/._sampling_27105_P1_wo_r.pdb
- QM-cluster-pdbs/sampling_31245_P2_wo_r.pdb
- __MACOSX/QM-cluster-pdbs/._sampling_31245_P2_wo_r.pdb
- QM-cluster-pdbs/sampling_8765_R1_w_p.pdb
- __MACOSX/QM-cluster-pdbs/._sampling_8765_R1_w_p.pdb
- QM-cluster-pdbs/sampling_8765_R1_w_ts.pdb
- __MACOSX/QM-cluster-pdbs/._sampling_8765_R1_w_ts.pdb
- QM-cluster-pdbs/clustering_632_R2_wo_r.pdb
- __MACOSX/QM-cluster-pdbs/._clustering_632_R2_wo_r.pdb
- QM-cluster-pdbs/clustering_30058_R1_w_ts.pdb
- __MACOSX/QM-cluster-pdbs/._clustering_30058_R1_w_ts.pdb
- QM-cluster-pdbs/sampling_8764_R2_wo_r.pdb
- __MACOSX/QM-cluster-pdbs/._sampling_8764_R2_wo_r.pdb
- QM-cluster-pdbs/clustering_6544_R1_w_ts.pdb
- __MACOSX/QM-cluster-pdbs/._clustering_6544_R1_w_ts.pdb
- QM-cluster-pdbs/sampling_22262_P2_w_r.pdb
- __MACOSX/QM-cluster-pdbs/._sampling_22262_P2_w_r.pdb
- QM-cluster-pdbs/clustering_45992_P2_wo_p.pdb
- __MACOSX/QM-cluster-pdbs/._clustering_45992_P2_wo_p.pdb
- QM-cluster-pdbs/clustering_3085_R2_w_p.pdb
- __MACOSX/QM-cluster-pdbs/._clustering_3085_R2_w_p.pdb
- QM-cluster-pdbs/sampling_339_R2_wo_p.pdb
- __MACOSX/QM-cluster-pdbs/._sampling_339_R2_wo_p.pdb
- QM-cluster-pdbs/clustering_54209_P1_w_ts.pdb
- __MACOSX/QM-cluster-pdbs/._clustering_54209_P1_w_ts.pdb
- QM-cluster-pdbs/sampling_96_R2_wo_r.pdb
- __MACOSX/QM-cluster-pdbs/._sampling_96_R2_wo_r.pdb
- QM-cluster-pdbs/clustering_2473_P2_w_r.pdb
- __MACOSX/QM-cluster-pdbs/._clustering_2473_P2_w_r.pdb
- QM-cluster-pdbs/clustering_454_R1_wo_r.pdb
- __MACOSX/QM-cluster-pdbs/._clustering_454_R1_wo_r.pdb
- QM-cluster-pdbs/clustering_10481_R2_wo_p.pdb
- __MACOSX/QM-cluster-pdbs/._clustering_10481_R2_wo_p.pdb
- QM-cluster-pdbs/clustering_1221_P2_w_ts.pdb
- __MACOSX/QM-cluster-pdbs/._clustering_1221_P2_w_ts.pdb
- QM-cluster-pdbs/sampling_12945_P2_wo_p.pdb
- __MACOSX/QM-cluster-pdbs/._sampling_12945_P2_wo_p.pdb
- QM-cluster-pdbs/sampling_13500_R2_w_p.pdb
- __MACOSX/QM-cluster-pdbs/._sampling_13500_R2_w_p.pdb
- QM-cluster-pdbs/clustering_10481_R2_wo_ts.pdb
- __MACOSX/QM-cluster-pdbs/._clustering_10481_R2_wo_ts.pdb
- QM-cluster-pdbs/sampling_5050_R1_w_p.pdb
- __MACOSX/QM-cluster-pdbs/._sampling_5050_R1_w_p.pdb
- QM-cluster-pdbs/sampling_8765_R1_wo_r.pdb
- __MACOSX/QM-cluster-pdbs/._sampling_8765_R1_wo_r.pdb
- QM-cluster-pdbs/sampling_31245_P2_w_ts.pdb
- __MACOSX/QM-cluster-pdbs/._sampling_31245_P2_w_ts.pdb
- QM-cluster-pdbs/sampling_27105_P1_w_ts.pdb
- __MACOSX/QM-cluster-pdbs/._sampling_27105_P1_w_ts.pdb
- QM-cluster-pdbs/clustering_632_R2_w_ts.pdb
- __MACOSX/QM-cluster-pdbs/._clustering_632_R2_w_ts.pdb
- QM-cluster-pdbs/clustering_36794_P1_wo_ts.pdb
- __MACOSX/QM-cluster-pdbs/._clustering_36794_P1_wo_ts.pdb
- QM-cluster-pdbs/clustering_6544_R1_wo_r.pdb
- __MACOSX/QM-cluster-pdbs/._clustering_6544_R1_wo_r.pdb
- QM-cluster-pdbs/sampling_8764_R2_w_ts.pdb
- __MACOSX/QM-cluster-pdbs/._sampling_8764_R2_w_ts.pdb
- QM-cluster-pdbs/clustering_30058_R1_wo_r.pdb
- __MACOSX/QM-cluster-pdbs/._clustering_30058_R1_wo_r.pdb
- QM-cluster-pdbs/clustering_30058_R1_wo_p.pdb
- __MACOSX/QM-cluster-pdbs/._clustering_30058_R1_wo_p.pdb
- QM-cluster-pdbs/clustering_23066_P2_wo_ts.pdb
- __MACOSX/QM-cluster-pdbs/._clustering_23066_P2_wo_ts.pdb
- QM-cluster-pdbs/early_stage-model_D-ts.pdb
- __MACOSX/QM-cluster-pdbs/._early_stage-model_D-ts.pdb
- QM-cluster-pdbs/sampling_31245_P2_wo_ts.pdb
- __MACOSX/QM-cluster-pdbs/._sampling_31245_P2_wo_ts.pdb
- QM-cluster-pdbs/clustering_6544_R1_wo_p.pdb
- __MACOSX/QM-cluster-pdbs/._clustering_6544_R1_wo_p.pdb
- QM-cluster-pdbs/clustering_45992_P2_w_ts.pdb
- __MACOSX/QM-cluster-pdbs/._clustering_45992_P2_w_ts.pdb
- QM-cluster-pdbs/sampling_8765_R1_wo_p.pdb
- __MACOSX/QM-cluster-pdbs/._sampling_8765_R1_wo_p.pdb
- QM-cluster-pdbs/sampling_5050_R1_w_r.pdb
- __MACOSX/QM-cluster-pdbs/._sampling_5050_R1_w_r.pdb
- QM-cluster-pdbs/sampling_13500_R2_w_r.pdb
- __MACOSX/QM-cluster-pdbs/._sampling_13500_R2_w_r.pdb
- QM-cluster-pdbs/clustering_1145_R2_w_ts.pdb
- __MACOSX/QM-cluster-pdbs/._clustering_1145_R2_w_ts.pdb
- QM-cluster-pdbs/clustering_57472_P2_wo_ts.pdb
- __MACOSX/QM-cluster-pdbs/._clustering_57472_P2_wo_ts.pdb
- QM-cluster-pdbs/sampling_12945_P2_wo_r.pdb
- __MACOSX/QM-cluster-pdbs/._sampling_12945_P2_wo_r.pdb
- QM-cluster-pdbs/sampling_96_R2_wo_p.pdb
- __MACOSX/QM-cluster-pdbs/._sampling_96_R2_wo_p.pdb
- QM-cluster-pdbs/clustering_10481_R2_wo_r.pdb
- __MACOSX/QM-cluster-pdbs/._clustering_10481_R2_wo_r.pdb
- QM-cluster-pdbs/clustering_454_R1_wo_p.pdb
- __MACOSX/QM-cluster-pdbs/._clustering_454_R1_wo_p.pdb
- QM-cluster-pdbs/clustering_2473_P2_w_p.pdb
- __MACOSX/QM-cluster-pdbs/._clustering_2473_P2_w_p.pdb
- QM-cluster-pdbs/sampling_339_R2_wo_r.pdb
- __MACOSX/QM-cluster-pdbs/._sampling_339_R2_wo_r.pdb
- QM-cluster-pdbs/clustering_3085_R2_w_r.pdb
- __MACOSX/QM-cluster-pdbs/._clustering_3085_R2_w_r.pdb
- QM-cluster-pdbs/clustering_45992_P2_wo_r.pdb
- __MACOSX/QM-cluster-pdbs/._clustering_45992_P2_wo_r.pdb
- QM-cluster-pdbs/sampling_22262_P2_w_p.pdb
- __MACOSX/QM-cluster-pdbs/._sampling_22262_P2_w_p.pdb
- QM-cluster-pdbs/sampling_8764_R2_wo_p.pdb
- __MACOSX/QM-cluster-pdbs/._sampling_8764_R2_wo_p.pdb
- QM-cluster-pdbs/clustering_632_R2_wo_p.pdb
- __MACOSX/QM-cluster-pdbs/._clustering_632_R2_wo_p.pdb
- QM-cluster-pdbs/sampling_31245_P2_wo_p.pdb
- __MACOSX/QM-cluster-pdbs/._sampling_31245_P2_wo_p.pdb
- QM-cluster-pdbs/sampling_8765_R1_w_r.pdb
- __MACOSX/QM-cluster-pdbs/._sampling_8765_R1_w_r.pdb
- QM-cluster-pdbs/sampling_27105_P1_wo_p.pdb
- __MACOSX/QM-cluster-pdbs/._sampling_27105_P1_wo_p.pdb
- QM-cluster-pdbs/clustering_5107_R2_w_p.pdb
- __MACOSX/QM-cluster-pdbs/._clustering_5107_R2_w_p.pdb
- QM-cluster-pdbs/sampling_27500_R1_w_p.pdb
- __MACOSX/QM-cluster-pdbs/._sampling_27500_R1_w_p.pdb
- QM-cluster-pdbs/clustering_1221_P2_wo_p.pdb
- __MACOSX/QM-cluster-pdbs/._clustering_1221_P2_wo_p.pdb
- QM-cluster-pdbs/sampling_12945_P2_w_ts.pdb
- __MACOSX/QM-cluster-pdbs/._sampling_12945_P2_w_ts.pdb
- QM-cluster-pdbs/clustering_1145_R2_wo_r.pdb
- __MACOSX/QM-cluster-pdbs/._clustering_1145_R2_wo_r.pdb
- QM-cluster-pdbs/clustering_316_R1_w_r.pdb
- __MACOSX/QM-cluster-pdbs/._clustering_316_R1_w_r.pdb
- QM-cluster-pdbs/sampling_339_R2_w_ts.pdb
- __MACOSX/QM-cluster-pdbs/._sampling_339_R2_w_ts.pdb
- QM-cluster-pdbs/clustering_10481_R2_w_ts.pdb
- __MACOSX/QM-cluster-pdbs/._clustering_10481_R2_w_ts.pdb
- QM-cluster-pdbs/clustering_54209_P1_wo_p.pdb
- __MACOSX/QM-cluster-pdbs/._clustering_54209_P1_wo_p.pdb
- QM-cluster-pdbs/sampling_12000_R2_w_r.pdb
- __MACOSX/QM-cluster-pdbs/._sampling_12000_R2_w_r.pdb
- QM-cluster-pdbs/clustering_9194_R1_w_p.pdb
- __MACOSX/QM-cluster-pdbs/._clustering_9194_R1_w_p.pdb
- QM-cluster-pdbs/clustering_3694_R1_wo_r.pdb
- __MACOSX/QM-cluster-pdbs/._clustering_3694_R1_wo_r.pdb
- QM-cluster-pdbs/clustering_2121_R2_w_r.pdb
- __MACOSX/QM-cluster-pdbs/._clustering_2121_R2_w_r.pdb
- QM-cluster-pdbs/sampling_18203_P1_wo_ts.pdb
- __MACOSX/QM-cluster-pdbs/._sampling_18203_P1_wo_ts.pdb
- QM-cluster-pdbs/sampling_12345_R1_w_p.pdb
- __MACOSX/QM-cluster-pdbs/._sampling_12345_R1_w_p.pdb
- QM-cluster-pdbs/sampling_25000_R1_wo_r.pdb
- __MACOSX/QM-cluster-pdbs/._sampling_25000_R1_wo_r.pdb
- QM-cluster-pdbs/sampling_25000_R1_w_p.pdb
- __MACOSX/QM-cluster-pdbs/._sampling_25000_R1_w_p.pdb
- QM-cluster-pdbs/sampling_14432_P1_wo_p.pdb
- __MACOSX/QM-cluster-pdbs/._sampling_14432_P1_wo_p.pdb
- QM-cluster-pdbs/sampling_13_P1_w_p.pdb
- __MACOSX/QM-cluster-pdbs/._sampling_13_P1_w_p.pdb
- QM-cluster-pdbs/clustering_23066_P2_w_p.pdb
- __MACOSX/QM-cluster-pdbs/._clustering_23066_P2_w_p.pdb
- QM-cluster-pdbs/sampling_22262_P2_wo_p.pdb
- __MACOSX/QM-cluster-pdbs/._sampling_22262_P2_wo_p.pdb
- QM-cluster-pdbs/sampling_12000_R2_w_ts.pdb
- __MACOSX/QM-cluster-pdbs/._sampling_12000_R2_w_ts.pdb
- QM-cluster-pdbs/clustering_316_R1_wo_p.pdb
- __MACOSX/QM-cluster-pdbs/._clustering_316_R1_wo_p.pdb
- QM-cluster-pdbs/sampling_31001_R1_wo_ts.pdb
- __MACOSX/QM-cluster-pdbs/._sampling_31001_R1_wo_ts.pdb
- QM-cluster-pdbs/sampling_8764_R2_wo_ts.pdb
- __MACOSX/QM-cluster-pdbs/._sampling_8764_R2_wo_ts.pdb
- QM-cluster-pdbs/clustering_25369_P1_w_r.pdb
- __MACOSX/QM-cluster-pdbs/._clustering_25369_P1_w_r.pdb
- QM-cluster-pdbs/early_stage-model_C-p.pdb
- __MACOSX/QM-cluster-pdbs/._early_stage-model_C-p.pdb
- QM-cluster-pdbs/clustering_3694_R1_w_ts.pdb
- __MACOSX/QM-cluster-pdbs/._clustering_3694_R1_w_ts.pdb
- QM-cluster-pdbs/clustering_17447_R1_w_p.pdb
- __MACOSX/QM-cluster-pdbs/._clustering_17447_R1_w_p.pdb
- QM-cluster-pdbs/sampling_25000_R1_w_ts.pdb
- __MACOSX/QM-cluster-pdbs/._sampling_25000_R1_w_ts.pdb
- QM-cluster-pdbs/sampling_5032_R2_wo_ts.pdb
- __MACOSX/QM-cluster-pdbs/._sampling_5032_R2_wo_ts.pdb
- QM-cluster-pdbs/early_stage-model_A-r.pdb
- __MACOSX/QM-cluster-pdbs/._early_stage-model_A-r.pdb
- QM-cluster-pdbs/sampling_50123_P2_wo_p.pdb
- __MACOSX/QM-cluster-pdbs/._sampling_50123_P2_wo_p.pdb
- QM-cluster-pdbs/sampling_16543_R2_w_ts.pdb
- __MACOSX/QM-cluster-pdbs/._sampling_16543_R2_w_ts.pdb
- QM-cluster-pdbs/sampling_22262_P2_wo_ts.pdb
- __MACOSX/QM-cluster-pdbs/._sampling_22262_P2_wo_ts.pdb
- QM-cluster-pdbs/sampling_12000_R2_wo_r.pdb
- __MACOSX/QM-cluster-pdbs/._sampling_12000_R2_wo_r.pdb
- QM-cluster-pdbs/sampling_50123_P2_w_r.pdb
- __MACOSX/QM-cluster-pdbs/._sampling_50123_P2_w_r.pdb
- QM-cluster-pdbs/sampling_30021_P1_w_p.pdb
- __MACOSX/QM-cluster-pdbs/._sampling_30021_P1_w_p.pdb
- QM-cluster-pdbs/clustering_23066_P2_wo_p.pdb
- __MACOSX/QM-cluster-pdbs/._clustering_23066_P2_wo_p.pdb
- QM-cluster-pdbs/clustering_316_R1_w_ts.pdb
- __MACOSX/QM-cluster-pdbs/._clustering_316_R1_w_ts.pdb
- QM-cluster-pdbs/clustering_23066_P2_wo_r.pdb
- __MACOSX/QM-cluster-pdbs/._clustering_23066_P2_wo_r.pdb
- QM-cluster-pdbs/sampling_30021_P1_w_r.pdb
- __MACOSX/QM-cluster-pdbs/._sampling_30021_P1_w_r.pdb
- QM-cluster-pdbs/sampling_50123_P2_w_p.pdb
- __MACOSX/QM-cluster-pdbs/._sampling_50123_P2_w_p.pdb
- QM-cluster-pdbs/sampling_12000_R2_wo_p.pdb
- __MACOSX/QM-cluster-pdbs/._sampling_12000_R2_wo_p.pdb
- QM-cluster-pdbs/sampling_22262_P2_w_ts.pdb
- __MACOSX/QM-cluster-pdbs/._sampling_22262_P2_w_ts.pdb
- QM-cluster-pdbs/sampling_14432_P1_w_ts.pdb
- __MACOSX/QM-cluster-pdbs/._sampling_14432_P1_w_ts.pdb
- QM-cluster-pdbs/sampling_50123_P2_wo_r.pdb
- __MACOSX/QM-cluster-pdbs/._sampling_50123_P2_wo_r.pdb
- QM-cluster-pdbs/clustering_54209_P1_wo_ts.pdb
- __MACOSX/QM-cluster-pdbs/._clustering_54209_P1_wo_ts.pdb
- QM-cluster-pdbs/early_stage-model_A-p.pdb
- __MACOSX/QM-cluster-pdbs/._early_stage-model_A-p.pdb
- QM-cluster-pdbs/clustering_17447_R1_w_r.pdb
- __MACOSX/QM-cluster-pdbs/._clustering_17447_R1_w_r.pdb
- QM-cluster-pdbs/sampling_28567_P2_wo_ts.pdb
- __MACOSX/QM-cluster-pdbs/._sampling_28567_P2_wo_ts.pdb
- QM-cluster-pdbs/early_stage-model_C-r.pdb
- __MACOSX/QM-cluster-pdbs/._early_stage-model_C-r.pdb
- QM-cluster-pdbs/clustering_25369_P1_w_p.pdb
- __MACOSX/QM-cluster-pdbs/._clustering_25369_P1_w_p.pdb
- QM-cluster-pdbs/clustering_23066_P2_w_ts.pdb
- __MACOSX/QM-cluster-pdbs/._clustering_23066_P2_w_ts.pdb
- QM-cluster-pdbs/clustering_316_R1_wo_r.pdb
- __MACOSX/QM-cluster-pdbs/._clustering_316_R1_wo_r.pdb
- QM-cluster-pdbs/sampling_22262_P2_wo_r.pdb
- __MACOSX/QM-cluster-pdbs/._sampling_22262_P2_wo_r.pdb
- QM-cluster-pdbs/clustering_23066_P2_w_r.pdb
- __MACOSX/QM-cluster-pdbs/._clustering_23066_P2_w_r.pdb
- QM-cluster-pdbs/sampling_13_P1_w_r.pdb
- __MACOSX/QM-cluster-pdbs/._sampling_13_P1_w_r.pdb
- QM-cluster-pdbs/sampling_14432_P1_wo_r.pdb
- __MACOSX/QM-cluster-pdbs/._sampling_14432_P1_wo_r.pdb
- QM-cluster-pdbs/sampling_25000_R1_w_r.pdb
- __MACOSX/QM-cluster-pdbs/._sampling_25000_R1_w_r.pdb
- QM-cluster-pdbs/sampling_25000_R1_wo_p.pdb
- __MACOSX/QM-cluster-pdbs/._sampling_25000_R1_wo_p.pdb
- QM-cluster-pdbs/sampling_12345_R1_w_r.pdb
- __MACOSX/QM-cluster-pdbs/._sampling_12345_R1_w_r.pdb
- QM-cluster-pdbs/sampling_50123_P2_w_ts.pdb
- __MACOSX/QM-cluster-pdbs/._sampling_50123_P2_w_ts.pdb
- QM-cluster-pdbs/clustering_2121_R2_w_p.pdb
- __MACOSX/QM-cluster-pdbs/._clustering_2121_R2_w_p.pdb
- QM-cluster-pdbs/clustering_3694_R1_wo_p.pdb
- __MACOSX/QM-cluster-pdbs/._clustering_3694_R1_wo_p.pdb
- QM-cluster-pdbs/clustering_9253_P2_wo_ts.pdb
- __MACOSX/QM-cluster-pdbs/._clustering_9253_P2_wo_ts.pdb
- QM-cluster-pdbs/sampling_45212_P1_wo_ts.pdb
- __MACOSX/QM-cluster-pdbs/._sampling_45212_P1_wo_ts.pdb
- QM-cluster-pdbs/clustering_316_R1_wo_ts.pdb
- __MACOSX/QM-cluster-pdbs/._clustering_316_R1_wo_ts.pdb
- QM-cluster-pdbs/sampling_45678_P1_w_p.pdb
- __MACOSX/QM-cluster-pdbs/._sampling_45678_P1_w_p.pdb
- QM-cluster-pdbs/clustering_5107_R2_w_ts.pdb
- __MACOSX/QM-cluster-pdbs/._clustering_5107_R2_w_ts.pdb
- QM-cluster-pdbs/clustering_2473_P2_wo_ts.pdb
- __MACOSX/QM-cluster-pdbs/._clustering_2473_P2_wo_ts.pdb
- QM-cluster-pdbs/clustering_203_P2_w_p.pdb
- __MACOSX/QM-cluster-pdbs/._clustering_203_P2_w_p.pdb
- QM-cluster-pdbs/sampling_41122_P2_w_p.pdb
- __MACOSX/QM-cluster-pdbs/._sampling_41122_P2_w_p.pdb
- QM-cluster-pdbs/clustering_584_P2_wo_ts.pdb
- __MACOSX/QM-cluster-pdbs/._clustering_584_P2_wo_ts.pdb
- QM-cluster-pdbs/sampling_28567_P2_w_ts.pdb
- __MACOSX/QM-cluster-pdbs/._sampling_28567_P2_w_ts.pdb
- QM-cluster-pdbs/clustering_1679_P2_wo_r.pdb
- __MACOSX/QM-cluster-pdbs/._clustering_1679_P2_wo_r.pdb
- QM-cluster-pdbs/clustering_1040_P2_w_ts.pdb
- __MACOSX/QM-cluster-pdbs/._clustering_1040_P2_w_ts.pdb
- QM-cluster-pdbs/sampling_11507_P1_w_ts.pdb
- __MACOSX/QM-cluster-pdbs/._sampling_11507_P1_w_ts.pdb
- QM-cluster-pdbs/sampling_5032_R2_w_r.pdb
- __MACOSX/QM-cluster-pdbs/._sampling_5032_R2_w_r.pdb
- QM-cluster-pdbs/early_stage-model_D-r.pdb
- __MACOSX/QM-cluster-pdbs/._early_stage-model_D-r.pdb
- QM-cluster-pdbs/sampling_96_R2_w_r.pdb
- __MACOSX/QM-cluster-pdbs/._sampling_96_R2_w_r.pdb
- QM-cluster-pdbs/sampling_12345_R1_wo_p.pdb
- __MACOSX/QM-cluster-pdbs/._sampling_12345_R1_wo_p.pdb
- QM-cluster-pdbs/clustering_11795_P1_w_r.pdb
- __MACOSX/QM-cluster-pdbs/._clustering_11795_P1_w_r.pdb
- QM-cluster-pdbs/clustering_12659_P1_wo_p.pdb
- __MACOSX/QM-cluster-pdbs/._clustering_12659_P1_wo_p.pdb
- QM-cluster-pdbs/clustering_5107_R2_wo_r.pdb
[truncated: 613 more entries]
