# Supplementary material for: Computational Investigation of GNMT-Catalyzed Methyl Transfer Reaction: Integrating MD, QM, and ML Approaches
Source: J Comput Chem. Author manuscript; Available in PMC 2026 Jun 29. (PMC13312424; doi:10.1002/jcc.70434)
Supplement: SI-2 [file NIHMS2188582-supplement-SI-2.zip › QM-cluster-pdbs/clustering_9194_R1_w_r.pdb]

ATOM      1  CA  TYR A  21      43.216 104.701 117.704  1.00  0.00           C0.     -1
ATOM      2  CB  TYR A  21      42.388 104.320 116.420  1.00  0.00           C0.     -1
ATOM      3  CG  TYR A  21      41.449 103.132 116.512  1.00  0.00           C0.      0
ATOM      4  CD1 TYR A  21      40.081 103.297 116.790  1.00  0.00           C0.      0
ATOM      5  CD2 TYR A  21      41.896 101.834 116.204  1.00  0.00           C0.      0
ATOM      6  CE1 TYR A  21      39.188 102.219 116.747  1.00  0.00           C0.      0
ATOM      7  CE2 TYR A  21      41.020 100.748 116.148  1.00  0.00           C0.      0
ATOM      8  CZ  TYR A  21      39.657 100.938 116.409  1.00  0.00           C0.      0
ATOM      9  OH  TYR A  21      38.819  99.848 116.279  1.00  0.00           O0.      0
ATOM     10  H01 TYR A  21      42.548 104.947 118.537  1.00  0.00           H0.      0
ATOM     11  H02 TYR A  21      43.850 105.569 117.494  1.00  0.00           H0.      0
ATOM     12  HA  TYR A  21      43.856 103.867 118.014  1.00  0.00           H0.      0
ATOM     13  HB2 TYR A  21      41.805 105.201 116.124  1.00  0.00           H0.      0
ATOM     14  HB3 TYR A  21      43.095 104.146 115.600  1.00  0.00           H0.      0
ATOM     15  HD1 TYR A  21      39.697 104.290 117.009  1.00  0.00           H0.      0
ATOM     16  HD2 TYR A  21      42.938 101.673 115.950  1.00  0.00           H0.      0
ATOM     17  HE1 TYR A  21      38.133 102.375 116.951  1.00  0.00           H0.      0
ATOM     18  HE2 TYR A  21      41.372  99.761 115.871  1.00  0.00           H0.      0
ATOM     19  HH  TYR A  21      37.915 100.035 116.641  1.00  0.00           H0.      0
ATOM     20  CA  TRP A  30      46.222  94.986 113.962  1.00  0.00           C0.     -1
ATOM     21  CB  TRP A  30      45.572  95.911 112.970  1.00  0.00           C0.     -1
ATOM     22  CG  TRP A  30      44.067  95.859 112.934  1.00  0.00           C0.      0
ATOM     23  CD1 TRP A  30      43.268  95.490 111.867  1.00  0.00           C0.      0
ATOM     24  CD2 TRP A  30      43.165  96.226 114.007  1.00  0.00           C0.      0
ATOM     25  CE2 TRP A  30      41.834  96.035 113.516  1.00  0.00           C0.      0
ATOM     26  CE3 TRP A  30      43.342  96.731 115.311  1.00  0.00           C0.      0
ATOM     27  NE1 TRP A  30      41.924  95.567 112.217  1.00  0.00           N0.      0
ATOM     28  CZ2 TRP A  30      40.708  96.308 114.304  1.00  0.00           C0.      0
ATOM     29  CZ3 TRP A  30      42.219  97.019 116.086  1.00  0.00           C0.      0
ATOM     30  CH2 TRP A  30      40.911  96.801 115.592  1.00  0.00           C0.      0
ATOM     31  H01 TRP A  30      45.974  93.939 113.748  1.00  0.00           H0.      0
ATOM     32  H03 TRP A  30      47.314  95.082 113.943  1.00  0.00           H0.      0
ATOM     33  HA  TRP A  30      45.889  95.195 114.985  1.00  0.00           H0.      0
ATOM     34  HB2 TRP A  30      45.886  96.944 113.188  1.00  0.00           H0.      0
ATOM     35  HB3 TRP A  30      45.953  95.696 111.962  1.00  0.00           H0.      0
ATOM     36  HD1 TRP A  30      43.562  95.179 110.876  1.00  0.00           H0.      0
ATOM     37  HE1 TRP A  30      41.144  95.590 111.548  1.00  0.00           H0.      0
ATOM     38  HE3 TRP A  30      44.338  96.898 115.708  1.00  0.00           H0.      0
ATOM     39  HZ2 TRP A  30      39.722  96.087 113.920  1.00  0.00           H0.      0
ATOM     40  HZ3 TRP A  30      42.345  97.402 117.094  1.00  0.00           H0.      0
ATOM     41  HH2 TRP A  30      40.059  96.996 116.234  1.00  0.00           H0.      0
ATOM     42  CA  TYR A  33      45.601  91.102 116.720  1.00  0.00           C0.     -1
ATOM     43  CB  TYR A  33      45.255  92.601 116.923  1.00  0.00           C0.     -1
ATOM     44  CG  TYR A  33      43.881  92.867 117.488  1.00  0.00           C0.      0
ATOM     45  CD1 TYR A  33      42.834  93.326 116.672  1.00  0.00           C0.      0
ATOM     46  CD2 TYR A  33      43.629  92.690 118.858  1.00  0.00           C0.      0
ATOM     47  CE1 TYR A  33      41.573  93.609 117.200  1.00  0.00           C0.      0
ATOM     48  CE2 TYR A  33      42.374  92.967 119.401  1.00  0.00           C0.      0
ATOM     49  CZ  TYR A  33      41.352  93.432 118.566  1.00  0.00           C0.      0
ATOM     50  OH  TYR A  33      40.081  93.715 119.057  1.00  0.00           O0.      0
ATOM     51  H01 TYR A  33      44.894  90.634 116.025  1.00  0.00           H0.      0
ATOM     52  H02 TYR A  33      46.612  90.991 116.312  1.00  0.00           H0.      0
ATOM     53  HA  TYR A  33      45.550  90.557 117.670  1.00  0.00           H0.      0
ATOM     54  HB2 TYR A  33      46.012  93.043 117.585  1.00  0.00           H0.      0
ATOM     55  HB3 TYR A  33      45.351  93.114 115.960  1.00  0.00           H0.      0
ATOM     56  HD1 TYR A  33      43.011  93.497 115.615  1.00  0.00           H0.      0
ATOM     57  HD2 TYR A  33      44.428  92.347 119.510  1.00  0.00           H0.      0
ATOM     58  HE1 TYR A  33      40.778  93.982 116.569  1.00  0.00           H0.      0
ATOM     59  HE2 TYR A  33      42.195  92.840 120.462  1.00  0.00           H0.      0
ATOM     60  HH  TYR A  33      40.122  93.870 120.014  1.00  0.00           H0.      0
ATOM     61  CA  ARG A  40      39.332  85.402 109.746  1.00  0.00           C0.     -1
ATOM     62  CB  ARG A  40      39.869  86.829 109.979  1.00  0.00           C0.     -1
ATOM     63  CG  ARG A  40      38.753  87.886 109.858  1.00  0.00           C0.      0
ATOM     64  CD  ARG A  40      39.183  89.315 110.234  1.00  0.00           C0.      0
ATOM     65  NE  ARG A  40      38.064  90.231 109.946  1.00  0.00           N0.      0
ATOM     66  CZ  ARG A  40      38.040  91.568 110.176  1.00  0.00           C0.      0
ATOM     67  NH1 ARG A  40      38.879  92.152 111.049  1.00  0.00           N1+      0
ATOM     68  NH2 ARG A  40      37.118  92.308 109.547  1.00  0.00           N0.      0
ATOM     69  H01 ARG A  40      38.880  85.311 108.751  1.00  0.00           H0.      0
ATOM     70  H02 ARG A  40      40.135  84.661 109.821  1.00  0.00           H0.      0
ATOM     71  HA  ARG A  40      38.566  85.148 110.488  1.00  0.00           H0.      0
ATOM     72  HB2 ARG A  40      40.323  86.889 110.978  1.00  0.00           H0.      0
ATOM     73  HB3 ARG A  40      40.666  87.053 109.257  1.00  0.00           H0.      0
ATOM     74  HG2 ARG A  40      38.384  87.888 108.821  1.00  0.00           H0.      0
ATOM     75  HG3 ARG A  40      37.906  87.598 110.495  1.00  0.00           H0.      0
ATOM     76  HD2 ARG A  40      39.426  89.357 111.302  1.00  0.00           H0.      0
ATOM     77  HD3 ARG A  40      40.078  89.615 109.672  1.00  0.00           H0.      0
ATOM     78  HE  ARG A  40      37.425  89.925 109.225  1.00  0.00           H0.      0
ATOM     79 HH11 ARG A  40      39.333  91.622 111.778  1.00  0.00           H0.      0
ATOM     80 HH12 ARG A  40      38.782  93.170 111.161  1.00  0.00           H0.      0
ATOM     81 HH21 ARG A  40      36.829  92.079 108.569  1.00  0.00           H0.      0
ATOM     82 HH22 ARG A  40      37.185  93.318 109.684  1.00  0.00           H0.      0
ATOM     83  CA  ALA A  64      34.471 100.993 108.464  1.00  0.00           C0.     -1
ATOM     84  C   ALA A  64      35.733 100.333 107.922  1.00  0.00           C0.      0
ATOM     85  O   ALA A  64      36.019  99.142 108.132  1.00  0.00           O0.      0
ATOM     86  CB  ALA A  64      33.958 100.308 109.738  1.00  0.00           C0.      0
ATOM     87  H02 ALA A  64      33.711 100.935 107.672  1.00  0.00           H0.      0
ATOM     88  HA  ALA A  64      34.664 102.057 108.647  1.00  0.00           H0.      0
ATOM     89  HB1 ALA A  64      33.935  99.222 109.605  1.00  0.00           H0.      0
ATOM     90  HB2 ALA A  64      34.599 100.539 110.596  1.00  0.00           H0.      0
ATOM     91  HB3 ALA A  64      32.946 100.648 109.976  1.00  0.00           H0.      0
ATOM     92  N   CYS A  65      36.532 101.104 107.145  1.00  0.00           N0.      0
ATOM     93  CA  CYS A  65      37.687 100.537 106.455  1.00  0.00           C0.     -1
ATOM     94  C   CYS A  65      38.777  99.990 107.379  1.00  0.00           C0.      0
ATOM     95  O   CYS A  65      39.415  98.974 107.065  1.00  0.00           O0.      0
ATOM     96  H01 CYS A  65      38.119 101.318 105.823  1.00  0.00           H0.      0
ATOM     97  H   CYS A  65      36.310 102.082 107.032  1.00  0.00           H0.      0
ATOM     98  HA  CYS A  65      37.374  99.706 105.817  1.00  0.00           H0.      0
ATOM     99  N   GLY A  66      39.043 100.729 108.474  1.00  0.00           N0.      0
ATOM    100  CA  GLY A  66      40.153 100.372 109.338  1.00  0.00           C0.     -1
ATOM    101  C   GLY A  66      41.498 100.349 108.530  1.00  0.00           C0.      0
ATOM    102  O   GLY A  66      41.885 101.359 107.938  1.00  0.00           O0.      0
ATOM    103  H   GLY A  66      38.413 101.479 108.771  1.00  0.00           H0.      0
ATOM    104  HA2 GLY A  66      40.232 101.113 110.131  1.00  0.00           H0.      0
ATOM    105  HA3 GLY A  66      39.992  99.392 109.803  1.00  0.00           H0.      0
ATOM    106  N   THR A  67      42.225  99.185 108.574  1.00  0.00           N0.      0
ATOM    107  CA  THR A  67      43.469  98.976 107.779  1.00  0.00           C0.     -1
ATOM    108  H01 THR A  67      43.238  98.714 106.740  1.00  0.00           H0.      0
ATOM    109  H02 THR A  67      44.046  98.175 108.243  1.00  0.00           H0.      0
ATOM    110  H   THR A  67      41.723  98.355 108.862  1.00  0.00           H0.      0
ATOM    111  HA  THR A  67      44.043  99.903 107.791  1.00  0.00           H0.      0
ATOM    112  CA  VAL A  69      41.516  94.189 105.634  1.00  0.00           C0.     -1
ATOM    113  C   VAL A  69      40.208  93.568 105.058  1.00  0.00           C0.      0
ATOM    114  O   VAL A  69      40.239  92.444 104.538  1.00  0.00           O0.      0
ATOM    115  CB  VAL A  69      41.780  93.654 107.072  1.00  0.00           C0.     -1
ATOM    116  CG1 VAL A  69      43.088  94.253 107.620  1.00  0.00           C0.      0
ATOM    117  CG2 VAL A  69      40.612  93.931 108.034  1.00  0.00           C0.      0
ATOM    118  H03 VAL A  69      41.454  95.285 105.660  1.00  0.00           H0.      0
ATOM    119  HA  VAL A  69      42.330  93.898 104.966  1.00  0.00           H0.      0
ATOM    120  HB  VAL A  69      41.906  92.565 106.985  1.00  0.00           H0.      0
ATOM    121 HG11 VAL A  69      42.995  95.342 107.728  1.00  0.00           H0.      0
ATOM    122 HG12 VAL A  69      43.322  93.837 108.607  1.00  0.00           H0.      0
ATOM    123 HG13 VAL A  69      43.935  94.050 106.954  1.00  0.00           H0.      0
ATOM    124 HG21 VAL A  69      40.438  95.008 108.141  1.00  0.00           H0.      0
ATOM    125 HG22 VAL A  69      39.681  93.465 107.699  1.00  0.00           H0.      0
ATOM    126 HG23 VAL A  69      40.838  93.546 109.035  1.00  0.00           H0.      0
ATOM    127  N   ASP A  70      39.027  94.261 105.204  1.00  0.00           N0.      0
ATOM    128  CA  ASP A  70      37.716  93.778 104.674  1.00  0.00           C0.     -1
ATOM    129  CB  ASP A  70      36.516  94.247 105.470  1.00  0.00           C0.     -1
ATOM    130  CG  ASP A  70      36.387  93.580 106.850  1.00  0.00           C0.      0
ATOM    131  OD1 ASP A  70      36.051  94.306 107.844  1.00  0.00           O0.      0
ATOM    132  OD2 ASP A  70      36.590  92.330 106.905  1.00  0.00           O1-      0
ATOM    133  H01 ASP A  70      37.622  94.093 103.626  1.00  0.00           H0.      0
ATOM    134  H   ASP A  70      39.066  95.199 105.582  1.00  0.00           H0.      0
ATOM    135  HA  ASP A  70      37.766  92.688 104.692  1.00  0.00           H0.      0
ATOM    136  HB2 ASP A  70      36.515  95.336 105.600  1.00  0.00           H0.      0
ATOM    137  HB3 ASP A  70      35.614  93.996 104.895  1.00  0.00           H0.      0
ATOM    138  CA  ASP A  85      36.663 105.467 108.143  1.00  0.00           C0.     -1
ATOM    139  C   ASP A  85      37.100 106.790 108.825  1.00  0.00           C0.      0
ATOM    140  O   ASP A  85      37.713 107.657 108.193  1.00  0.00           O0.      0
ATOM    141  CB  ASP A  85      37.865 104.479 108.132  1.00  0.00           C0.      0
ATOM    142  CG  ASP A  85      38.124 103.897 109.521  1.00  0.00           C0.      0
ATOM    143  OD1 ASP A  85      37.606 102.753 109.792  1.00  0.00           O0.      0
ATOM    144  OD2 ASP A  85      38.793 104.578 110.352  1.00  0.00           O1-      0
ATOM    145  H01 ASP A  85      36.375 105.722 107.122  1.00  0.00           H0.      0
ATOM    146  HA  ASP A  85      35.806 105.017 108.656  1.00  0.00           H0.      0
ATOM    147  HB2 ASP A  85      37.664 103.661 107.436  1.00  0.00           H0.      0
ATOM    148  HB3 ASP A  85      38.756 105.011 107.786  1.00  0.00           H0.      0
ATOM    149  N   ALA A  86      36.853 106.898 110.168  1.00  0.00           N0.      0
ATOM    150  CA  ALA A  86      37.141 108.102 110.965  1.00  0.00           C0.     -1
ATOM    151  C   ALA A  86      38.500 108.082 111.728  1.00  0.00           C0.      0
ATOM    152  O   ALA A  86      38.663 108.896 112.660  1.00  0.00           O0.      0
ATOM    153  CB  ALA A  86      36.025 108.328 111.987  1.00  0.00           C0.      0
ATOM    154  H   ALA A  86      36.300 106.169 110.608  1.00  0.00           H0.      0
ATOM    155  HA  ALA A  86      37.200 108.938 110.258  1.00  0.00           H0.      0
ATOM    156  HB1 ALA A  86      35.059 108.394 111.490  1.00  0.00           H0.      0
ATOM    157  HB2 ALA A  86      36.001 107.515 112.720  1.00  0.00           H0.      0
ATOM    158  HB3 ALA A  86      36.240 109.250 112.531  1.00  0.00           H0.      0
ATOM    159  N   SER A  87      39.460 107.213 111.343  1.00  0.00           N0.      0
ATOM    160  CA  SER A  87      40.790 107.189 111.990  1.00  0.00           C0.     -1
ATOM    161  CB  SER A  87      40.941 106.006 112.959  1.00  0.00           C0.      0
ATOM    162  OG  SER A  87      42.305 105.891 113.418  1.00  0.00           O0.      0
ATOM    163  H01 SER A  87      41.556 107.107 111.212  1.00  0.00           H0.      0
ATOM    164  H   SER A  87      39.211 106.445 110.716  1.00  0.00           H0.      0
ATOM    165  HA  SER A  87      40.912 108.140 112.513  1.00  0.00           H0.      0
ATOM    166  HB2 SER A  87      40.235 106.101 113.793  1.00  0.00           H0.      0
ATOM    167  HB3 SER A  87      40.720 105.069 112.447  1.00  0.00           H0.      0
ATOM    168  HG  SER A  87      42.466 106.592 114.065  1.00  0.00           H0.      0
ATOM    169  CA  MET A  90      43.987 103.051 110.794  1.00  0.00           C0.     -1
ATOM    170  CB  MET A  90      42.571 102.732 111.243  1.00  0.00           C0.     -1
ATOM    171  CG  MET A  90      42.461 102.294 112.711  1.00  0.00           C0.      0
ATOM    172  SD  MET A  90      43.271 100.681 113.096  1.00  0.00           S0.      0
ATOM    173  CE  MET A  90      42.049  99.522 112.376  1.00  0.00           C0.      0
ATOM    174  H01 MET A  90      44.397 103.897 111.361  1.00  0.00           H0.      0
ATOM    175  H02 MET A  90      44.012 103.310 109.729  1.00  0.00           H0.      0
ATOM    176  HA  MET A  90      44.647 102.189 110.948  1.00  0.00           H0.      0
ATOM    177  HB2 MET A  90      41.926 103.612 111.107  1.00  0.00           H0.      0
ATOM    178  HB3 MET A  90      42.154 101.953 110.598  1.00  0.00           H0.      0
ATOM    179  HG2 MET A  90      42.934 103.036 113.363  1.00  0.00           H0.      0
ATOM    180  HG3 MET A  90      41.411 102.213 113.010  1.00  0.00           H0.      0
ATOM    181  HE1 MET A  90      41.037  99.813 112.671  1.00  0.00           H0.      0
ATOM    182  HE2 MET A  90      42.122  99.492 111.286  1.00  0.00           H0.      0
ATOM    183  HE3 MET A  90      42.266  98.529 112.775  1.00  0.00           H0.      0
ATOM    184  CA  ALA A 115      34.977 110.210 106.517  1.00  0.00           C0.     -1
ATOM    185  C   ALA A 115      34.373 109.399 107.704  1.00  0.00           C0.      0
ATOM    186  O   ALA A 115      34.472 108.169 107.759  1.00  0.00           O0.      0
ATOM    187  H01 ALA A 115      36.046 109.983 106.477  1.00  0.00           H0.      0
ATOM    188  H03 ALA A 115      34.518 109.865 105.587  1.00  0.00           H0.      0
ATOM    189  HA  ALA A 115      34.834 111.288 106.621  1.00  0.00           H0.      0
ATOM    190  N   ASN A 116      33.773 110.132 108.706  1.00  0.00           N0.      0
ATOM    191  CA  ASN A 116      33.052 109.560 109.872  1.00  0.00           C0.     -1
ATOM    192  C   ASN A 116      31.509 109.593 109.548  1.00  0.00           C0.      0
ATOM    193  O   ASN A 116      31.044 110.587 108.970  1.00  0.00           O0.      0
ATOM    194  CB  ASN A 116      33.334 110.506 111.068  1.00  0.00           C0.      0
ATOM    195  CG  ASN A 116      32.696 110.073 112.379  1.00  0.00           C0.      0
ATOM    196  ND2 ASN A 116      33.533 109.991 113.444  1.00  0.00           N0.      0
ATOM    197  OD1 ASN A 116      31.480 109.843 112.479  1.00  0.00           O0.      0
ATOM    198  H   ASN A 116      33.472 111.069 108.467  1.00  0.00           H0.      0
ATOM    199  HA  ASN A 116      33.417 108.554 110.043  1.00  0.00           H0.      0
ATOM    200  HB2 ASN A 116      34.414 110.629 111.170  1.00  0.00           H0.      0
ATOM    201  HB3 ASN A 116      32.913 111.487 110.810  1.00  0.00           H0.      0
ATOM    202 HD21 ASN A 116      33.175 109.619 114.314  1.00  0.00           H0.      0
ATOM    203 HD22 ASN A 116      34.533 110.031 113.330  1.00  0.00           H0.      0
ATOM    204  N   TRP A 117      30.787 108.518 109.924  1.00  0.00           N0.      0
ATOM    205  CA  TRP A 117      29.295 108.400 109.847  1.00  0.00           C0.     -1
ATOM    206  CB  TRP A 117      28.884 107.236 110.665  1.00  0.00           C0.     -1
ATOM    207  CG  TRP A 117      29.685 105.970 110.456  1.00  0.00           C0.      0
ATOM    208  CD1 TRP A 117      30.330 105.554 109.310  1.00  0.00           C0.      0
ATOM    209  CD2 TRP A 117      30.042 105.024 111.495  1.00  0.00           C0.      0
ATOM    210  CE2 TRP A 117      30.932 104.068 110.913  1.00  0.00           C0.      0
ATOM    211  CE3 TRP A 117      29.744 104.923 112.866  1.00  0.00           C0.      0
ATOM    212  NE1 TRP A 117      31.066 104.404 109.578  1.00  0.00           N0.      0
ATOM    213  CZ2 TRP A 117      31.544 103.058 111.668  1.00  0.00           C0.      0
ATOM    214  CZ3 TRP A 117      30.344 103.915 113.619  1.00  0.00           C0.      0
ATOM    215  CH2 TRP A 117      31.240 102.995 113.028  1.00  0.00           C0.      0
ATOM    216  H02 TRP A 117      28.843 109.330 110.206  1.00  0.00           H0.      0
ATOM    217  H   TRP A 117      31.271 107.835 110.509  1.00  0.00           H0.      0
ATOM    218  HA  TRP A 117      29.011 108.288 108.793  1.00  0.00           H0.      0
ATOM    219  HB2 TRP A 117      28.974 107.501 111.728  1.00  0.00           H0.      0
ATOM    220  HB3 TRP A 117      27.811 107.050 110.504  1.00  0.00           H0.      0
ATOM    221  HD1 TRP A 117      30.361 106.009 108.333  1.00  0.00           H0.      0
ATOM    222  HE1 TRP A 117      31.696 103.961 108.928  1.00  0.00           H0.      0
ATOM    223  HE3 TRP A 117      29.080 105.638 113.340  1.00  0.00           H0.      0
ATOM    224  HZ2 TRP A 117      32.253 102.371 111.221  1.00  0.00           H0.      0
ATOM    225  HZ3 TRP A 117      30.135 103.844 114.682  1.00  0.00           H0.      0
ATOM    226  HH2 TRP A 117      31.715 102.239 113.644  1.00  0.00           H0.      0
ATOM    227  CA  CYS A 135      31.327  97.922 107.685  1.00  0.00           C0.     -1
ATOM    228  C   CYS A 135      32.348  96.863 108.137  1.00  0.00           C0.      0
ATOM    229  O   CYS A 135      33.500  96.846 107.699  1.00  0.00           O0.      0
ATOM    230  H01 CYS A 135      30.447  97.974 108.331  1.00  0.00           H0.      0
ATOM    231  H02 CYS A 135      31.003  97.683 106.667  1.00  0.00           H0.      0
ATOM    232  HA  CYS A 135      31.820  98.896 107.665  1.00  0.00           H0.      0
ATOM    233  N   LEU A 136      31.892  95.904 109.014  1.00  0.00           N0.      0
ATOM    234  CA  LEU A 136      32.657  94.706 109.343  1.00  0.00           C0.     -1
ATOM    235  C   LEU A 136      33.678  94.890 110.481  1.00  0.00           C0.      0
ATOM    236  O   LEU A 136      34.090  95.999 110.844  1.00  0.00           O0.      0
ATOM    237  H03 LEU A 136      33.256  94.427 108.464  1.00  0.00           H0.      0
ATOM    238  H   LEU A 136      30.950  95.976 109.367  1.00  0.00           H0.      0
ATOM    239  HA  LEU A 136      31.968  93.890 109.572  1.00  0.00           H0.      0
ATOM    240  N   GLY A 137      34.126  93.735 111.067  1.00  0.00           N0.      0
ATOM    241  CA  GLY A 137      35.262  93.748 112.004  1.00  0.00           C0.     -1
ATOM    242  C   GLY A 137      34.929  94.405 113.339  1.00  0.00           C0.      0
ATOM    243  O   GLY A 137      35.841  94.794 114.094  1.00  0.00           O0.      0
ATOM    244  H   GLY A 137      33.912  92.857 110.615  1.00  0.00           H0.      0
ATOM    245  HA2 GLY A 137      35.576  92.715 112.171  1.00  0.00           H0.      0
ATOM    246  HA3 GLY A 137      36.116  94.284 111.575  1.00  0.00           H0.      0
ATOM    247  N   ASN A 138      33.625  94.486 113.652  1.00  0.00           N0.      0
ATOM    248  CA  ASN A 138      33.044  95.413 114.624  1.00  0.00           C0.     -1
ATOM    249  C   ASN A 138      33.118  96.842 114.055  1.00  0.00           C0.      0
ATOM    250  O   ASN A 138      34.195  97.403 113.799  1.00  0.00           O0.      0
ATOM    251  CB  ASN A 138      33.604  95.341 116.043  1.00  0.00           C0.      0
ATOM    252  CG  ASN A 138      32.574  95.954 117.003  1.00  0.00           C0.      0
ATOM    253  ND2 ASN A 138      32.960  96.004 118.296  1.00  0.00           N0.      0
ATOM    254  OD1 ASN A 138      31.476  96.377 116.607  1.00  0.00           O0.      0
ATOM    255  H   ASN A 138      32.997  94.179 112.920  1.00  0.00           H0.      0
ATOM    256  HA  ASN A 138      31.992  95.129 114.690  1.00  0.00           H0.      0
ATOM    257  HB2 ASN A 138      33.799  94.299 116.314  1.00  0.00           H0.      0
ATOM    258  HB3 ASN A 138      34.555  95.871 116.119  1.00  0.00           H0.      0
ATOM    259 HD21 ASN A 138      32.319  96.396 118.972  1.00  0.00           H0.      0
ATOM    260 HD22 ASN A 138      33.818  95.546 118.622  1.00  0.00           H0.      0
ATOM    261  N   SER A 139      31.908  97.386 113.811  1.00  0.00           N0.      0
ATOM    262  CA  SER A 139      31.789  98.732 113.278  1.00  0.00           C0.     -1
ATOM    263  H01 SER A 139      32.095  99.493 114.007  1.00  0.00           H0.      0
ATOM    264  H02 SER A 139      30.753  98.913 112.988  1.00  0.00           H0.      0
ATOM    265  H   SER A 139      31.139  97.012 114.355  1.00  0.00           H0.      0
ATOM    266  HA  SER A 139      32.430  98.829 112.399  1.00  0.00           H0.      0
ATOM    267  CA  HID A 142      32.505 102.257 119.426  1.00  0.00           C0.     -1
ATOM    268  C   HID A 142      31.965 103.623 119.855  1.00  0.00           C0.      0
ATOM    269  O   HID A 142      32.666 104.410 120.500  1.00  0.00           O0.      0
ATOM    270  CB  HID A 142      33.608 102.519 118.388  1.00  0.00           C0.     -1
ATOM    271  CG  HID A 142      34.634 101.457 118.169  1.00  0.00           C0.      0
ATOM    272  CD2 HID A 142      35.238 101.015 117.007  1.00  0.00           C0.      0
ATOM    273  ND1 HID A 142      35.352 100.847 119.188  1.00  0.00           N0.      0
ATOM    274  CE1 HID A 142      36.331 100.073 118.635  1.00  0.00           C0.      0
ATOM    275  NE2 HID A 142      36.291 100.162 117.310  1.00  0.00           N0.      0
ATOM    276  H03 HID A 142      31.728 101.599 119.024  1.00  0.00           H0.      0
ATOM    277  HA  HID A 142      32.921 101.773 120.316  1.00  0.00           H0.      0
ATOM    278  HB2 HID A 142      33.152 102.761 117.421  1.00  0.00           H0.      0
ATOM    279  HB3 HID A 142      34.136 103.428 118.712  1.00  0.00           H0.      0
ATOM    280  HD1 HID A 142      35.152 100.908 120.177  1.00  0.00           H0.      0
ATOM    281  HD2 HID A 142      34.982 101.264 115.989  1.00  0.00           H0.      0
ATOM    282  HE1 HID A 142      37.007  99.463 119.212  1.00  0.00           H0.      0
ATOM    283  N   LEU A 143      30.731 103.947 119.388  1.00  0.00           N0.      0
ATOM    284  CA  LEU A 143      30.216 105.320 119.389  1.00  0.00           C0.     -1
ATOM    285  CB  LEU A 143      29.408 105.532 118.053  1.00  0.00           C0.     -1
ATOM    286  CG  LEU A 143      28.714 106.903 117.924  1.00  0.00           C0.      0
ATOM    287  CD1 LEU A 143      29.688 108.080 118.124  1.00  0.00           C0.      0
ATOM    288  CD2 LEU A 143      28.025 107.001 116.549  1.00  0.00           C0.      0
ATOM    289  H01 LEU A 143      29.566 105.502 120.254  1.00  0.00           H0.      0
ATOM    290  H   LEU A 143      30.229 103.261 118.841  1.00  0.00           H0.      0
ATOM    291  HA  LEU A 143      31.072 105.995 119.466  1.00  0.00           H0.      0
ATOM    292  HB2 LEU A 143      30.095 105.392 117.205  1.00  0.00           H0.      0
ATOM    293  HB3 LEU A 143      28.651 104.739 117.978  1.00  0.00           H0.      0
ATOM    294  HG  LEU A 143      27.940 106.962 118.704  1.00  0.00           H0.      0
ATOM    295 HD11 LEU A 143      29.166 109.033 117.985  1.00  0.00           H0.      0
ATOM    296 HD12 LEU A 143      30.123 108.085 119.130  1.00  0.00           H0.      0
ATOM    297 HD13 LEU A 143      30.508 108.038 117.398  1.00  0.00           H0.      0
ATOM    298 HD21 LEU A 143      27.322 106.174 116.394  1.00  0.00           H0.      0
ATOM    299 HD22 LEU A 143      27.472 107.942 116.453  1.00  0.00           H0.      0
ATOM    300 HD23 LEU A 143      28.773 106.966 115.745  1.00  0.00           H0.      0
ATOM    301  CA  ARG A 175      29.040  93.293 120.073  1.00  0.00           C0.     -1
ATOM    302  CB  ARG A 175      29.998  93.720 121.214  1.00  0.00           C0.     -1
ATOM    303  CG  ARG A 175      31.460  93.427 120.833  1.00  0.00           C0.      0
ATOM    304  CD  ARG A 175      32.485  93.782 121.923  1.00  0.00           C0.      0
ATOM    305  NE  ARG A 175      33.867  93.471 121.525  1.00  0.00           N0.      0
ATOM    306  CZ  ARG A 175      34.471  92.290 121.706  1.00  0.00           C0.      0
ATOM    307  NH1 ARG A 175      33.799  91.239 122.232  1.00  0.00           N1+      0
ATOM    308  NH2 ARG A 175      35.790  92.185 121.469  1.00  0.00           N0.      0
ATOM    309  H01 ARG A 175      29.270  93.838 119.150  1.00  0.00           H0.      0
ATOM    310  H02 ARG A 175      27.995  93.490 120.336  1.00  0.00           H0.      0
ATOM    311  HA  ARG A 175      29.148  92.223 119.865  1.00  0.00           H0.      0
ATOM    312  HB2 ARG A 175      29.876  94.791 121.425  1.00  0.00           H0.      0
ATOM    313  HB3 ARG A 175      29.737  93.183 122.137  1.00  0.00           H0.      0
ATOM    314  HG2 ARG A 175      31.558  92.367 120.563  1.00  0.00           H0.      0
ATOM    315  HG3 ARG A 175      31.713  93.986 119.926  1.00  0.00           H0.      0
ATOM    316  HD2 ARG A 175      32.453  94.856 122.137  1.00  0.00           H0.      0
ATOM    317  HD3 ARG A 175      32.268  93.262 122.862  1.00  0.00           H0.      0
ATOM    318  HE  ARG A 175      34.321  94.072 120.825  1.00  0.00           H0.      0
ATOM    319 HH11 ARG A 175      32.803  91.164 122.090  1.00  0.00           H0.      0
ATOM    320 HH12 ARG A 175      34.298  90.374 122.380  1.00  0.00           H0.      0
ATOM    321 HH21 ARG A 175      36.262  92.998 121.052  1.00  0.00           H0.      0
ATOM    322 HH22 ARG A 175      36.167  91.303 121.142  1.00  0.00           H0.      0
ATOM    323  CA  TYR A 194      40.197  88.625 115.750  1.00  0.00           C0.     -1
ATOM    324  CB  TYR A 194      40.098  89.844 116.609  1.00  0.00           C0.     -1
ATOM    325  CG  TYR A 194      39.645  91.069 115.842  1.00  0.00           C0.      0
ATOM    326  CD1 TYR A 194      38.416  91.684 116.113  1.00  0.00           C0.      0
ATOM    327  CD2 TYR A 194      40.446  91.603 114.815  1.00  0.00           C0.      0
ATOM    328  CE1 TYR A 194      37.972  92.774 115.358  1.00  0.00           C0.      0
ATOM    329  CE2 TYR A 194      40.028  92.702 114.066  1.00  0.00           C0.      0
ATOM    330  CZ  TYR A 194      38.772  93.276 114.321  1.00  0.00           C0.      0
ATOM    331  OH  TYR A 194      38.368  94.317 113.524  1.00  0.00           O0.      0
ATOM    332  H01 TYR A 194      40.534  87.751 116.322  1.00  0.00           H0.      0
ATOM    333  H03 TYR A 194      39.228  88.375 115.300  1.00  0.00           H0.      0
ATOM    334  HA  TYR A 194      40.908  88.770 114.927  1.00  0.00           H0.      0
ATOM    335  HB2 TYR A 194      39.401  89.669 117.440  1.00  0.00           H0.      0
ATOM    336  HB3 TYR A 194      41.075  90.051 117.073  1.00  0.00           H0.      0
ATOM    337  HD1 TYR A 194      37.802  91.319 116.931  1.00  0.00           H0.      0
ATOM    338  HD2 TYR A 194      41.421  91.168 114.619  1.00  0.00           H0.      0
ATOM    339  HE1 TYR A 194      37.006  93.224 115.557  1.00  0.00           H0.      0
ATOM    340  HE2 TYR A 194      40.662  93.144 113.304  1.00  0.00           H0.      0
ATOM    341  HH  TYR A 194      37.412  94.504 113.693  1.00  0.00           H0.      0
ATOM    342  CA  TYR A 220      44.091  93.999 125.034  1.00  0.00           C0.     -1
ATOM    343  CB  TYR A 220      43.486  93.980 123.612  1.00  0.00           C0.     -1
ATOM    344  CG  TYR A 220      42.018  94.307 123.414  1.00  0.00           C0.      0
ATOM    345  CD1 TYR A 220      41.497  95.577 123.717  1.00  0.00           C0.      0
ATOM    346  CD2 TYR A 220      41.167  93.396 122.767  1.00  0.00           C0.      0
ATOM    347  CE1 TYR A 220      40.209  95.945 123.329  1.00  0.00           C0.      0
ATOM    348  CE2 TYR A 220      39.875  93.752 122.349  1.00  0.00           C0.      0
ATOM    349  CZ  TYR A 220      39.410  95.052 122.600  1.00  0.00           C0.      0
ATOM    350  OH  TYR A 220      38.176  95.490 122.157  1.00  0.00           O0.      0
ATOM    351  H01 TYR A 220      45.160  93.767 124.986  1.00  0.00           H0.      0
ATOM    352  H02 TYR A 220      43.979  94.983 125.505  1.00  0.00           H0.      0
ATOM    353  HA  TYR A 220      43.605  93.260 125.681  1.00  0.00           H0.      0
ATOM    354  HB2 TYR A 220      44.066  94.681 122.993  1.00  0.00           H0.      0
ATOM    355  HB3 TYR A 220      43.672  92.988 123.178  1.00  0.00           H0.      0
ATOM    356  HD1 TYR A 220      42.119  96.303 124.231  1.00  0.00           H0.      0
ATOM    357  HD2 TYR A 220      41.525  92.392 122.560  1.00  0.00           H0.      0
ATOM    358  HE1 TYR A 220      39.829  96.931 123.558  1.00  0.00           H0.      0
ATOM    359  HE2 TYR A 220      39.241  93.025 121.845  1.00  0.00           H0.      0
ATOM    360  HH  TYR A 220      37.812  94.891 121.462  1.00  0.00           H0.      0
ATOM    361  CA  LEU A 240      39.194 100.239 123.373  1.00  0.00           C0.     -1
ATOM    362  CB  LEU A 240      38.978  99.277 122.156  1.00  0.00           C0.     -1
ATOM    363  CG  LEU A 240      40.159  99.291 121.155  1.00  0.00           C0.      0
ATOM    364  CD1 LEU A 240      40.022  98.193 120.085  1.00  0.00           C0.      0
ATOM    365  CD2 LEU A 240      40.314 100.663 120.468  1.00  0.00           C0.      0
ATOM    366  H01 LEU A 240      38.367 100.152 124.086  1.00  0.00           H0.      0
ATOM    367  H02 LEU A 240      40.126  99.992 123.896  1.00  0.00           H0.      0
ATOM    368  HA  LEU A 240      39.252 101.282 123.047  1.00  0.00           H0.      0
ATOM    369  HB2 LEU A 240      38.825  98.259 122.525  1.00  0.00           H0.      0
ATOM    370  HB3 LEU A 240      38.055  99.560 121.632  1.00  0.00           H0.      0
ATOM    371  HG  LEU A 240      41.076  99.087 121.731  1.00  0.00           H0.      0
ATOM    372 HD11 LEU A 240      39.175  98.403 119.422  1.00  0.00           H0.      0
ATOM    373 HD12 LEU A 240      40.920  98.146 119.458  1.00  0.00           H0.      0
ATOM    374 HD13 LEU A 240      39.877  97.205 120.537  1.00  0.00           H0.      0
ATOM    375 HD21 LEU A 240      40.515 101.464 121.186  1.00  0.00           H0.      0
ATOM    376 HD22 LEU A 240      41.135 100.646 119.742  1.00  0.00           H0.      0
ATOM    377 HD23 LEU A 240      39.399 100.921 119.918  1.00  0.00           H0.      0
ATOM    378  CA  TYR A 242      32.054 100.564 123.246  1.00  0.00           C0.     -1
ATOM    379  CB  TYR A 242      32.074  99.054 123.030  1.00  0.00           C0.     -1
ATOM    380  CG  TYR A 242      33.337  98.538 122.378  1.00  0.00           C0.      0
ATOM    381  CD1 TYR A 242      33.436  98.419 120.981  1.00  0.00           C0.      0
ATOM    382  CD2 TYR A 242      34.452  98.181 123.153  1.00  0.00           C0.      0
ATOM    383  CE1 TYR A 242      34.613  97.973 120.375  1.00  0.00           C0.      0
ATOM    384  CE2 TYR A 242      35.638  97.738 122.562  1.00  0.00           C0.      0
ATOM    385  CZ  TYR A 242      35.721  97.647 121.166  1.00  0.00           C0.      0
ATOM    386  OH  TYR A 242      36.877  97.270 120.521  1.00  0.00           O0.      0
ATOM    387  H01 TYR A 242      31.128 100.879 123.740  1.00  0.00           H0.      0
ATOM    388  H02 TYR A 242      32.897 100.884 123.869  1.00  0.00           H0.      0
ATOM    389  HA  TYR A 242      32.125 101.101 122.293  1.00  0.00           H0.      0
ATOM    390  HB2 TYR A 242      31.941  98.554 123.999  1.00  0.00           H0.      0
ATOM    391  HB3 TYR A 242      31.209  98.768 122.417  1.00  0.00           H0.      0
ATOM    392  HD1 TYR A 242      32.583  98.680 120.360  1.00  0.00           H0.      0
ATOM    393  HD2 TYR A 242      34.393  98.251 124.235  1.00  0.00           H0.      0
ATOM    394  HE1 TYR A 242      34.681  97.879 119.299  1.00  0.00           H0.      0
ATOM    395  HE2 TYR A 242      36.489  97.459 123.173  1.00  0.00           H0.      0
ATOM    396  HH  TYR A 242      37.514  96.904 121.168  1.00  0.00           H0.      0
ATOM    397  CA  TYR A 283      28.640  89.757 117.941  1.00  0.00           C0.     -1
ATOM    398  CB  TYR A 283      29.585  90.010 116.703  1.00  0.00           C0.     -1
ATOM    399  CG  TYR A 283      30.950  90.500 117.141  1.00  0.00           C0.      0
ATOM    400  CD1 TYR A 283      31.965  89.590 117.491  1.00  0.00           C0.      0
ATOM    401  CD2 TYR A 283      31.223  91.869 117.285  1.00  0.00           C0.      0
ATOM    402  CE1 TYR A 283      33.199  90.024 117.976  1.00  0.00           C0.      0
ATOM    403  CE2 TYR A 283      32.454  92.318 117.773  1.00  0.00           C0.      0
ATOM    404  CZ  TYR A 283      33.450  91.396 118.127  1.00  0.00           C0.      0
ATOM    405  OH  TYR A 283      34.671  91.771 118.628  1.00  0.00           O0.      0
ATOM    406  H01 TYR A 283      27.670  89.366 117.616  1.00  0.00           H0.      0
ATOM    407  H02 TYR A 283      29.099  89.034 118.624  1.00  0.00           H0.      0
ATOM    408  HA  TYR A 283      28.475  90.691 118.487  1.00  0.00           H0.      0
ATOM    409  HB2 TYR A 283      29.682  89.076 116.137  1.00  0.00           H0.      0
ATOM    410  HB3 TYR A 283      29.112  90.744 116.040  1.00  0.00           H0.      0
ATOM    411  HD1 TYR A 283      31.781  88.524 117.386  1.00  0.00           H0.      0
ATOM    412  HD2 TYR A 283      30.461  92.598 117.027  1.00  0.00           H0.      0
ATOM    413  HE1 TYR A 283      33.977  89.318 118.244  1.00  0.00           H0.      0
ATOM    414  HE2 TYR A 283      32.631  93.377 117.908  1.00  0.00           H0.      0
ATOM    415  HH  TYR A 283      34.730  92.745 118.738  1.00  0.00           H0.      0
ATOM    416  CA' SAM A 293      37.710  97.062 109.714  1.00  0.00           C0.      0
ATOM    417  CB  SAM A 293      37.536  98.086 110.861  1.00  0.00           C0.      0
ATOM    418  CG  SAM A 293      37.131  97.431 112.199  1.00  0.00           C0.      0
ATOM    419  SD  SAM A 293      37.767  98.396 113.633  1.00  0.00           S0.      0
ATOM    420  CE  SAM A 293      37.301  97.328 115.028  1.00  0.00           C0.      0
ATOM    421  C5' SAM A 293      36.511  99.716 113.822  1.00  0.00           C0.      0
ATOM    422  C4' SAM A 293      36.739 100.858 112.840  1.00  0.00           C0.      0
ATOM    423  O4' SAM A 293      35.611 101.759 113.033  1.00  0.00           O0.      0
ATOM    424  C3' SAM A 293      38.044 101.689 113.043  1.00  0.00           C0.      0
ATOM    425  O3' SAM A 293      38.880 101.634 111.897  1.00  0.00           O0.      0
ATOM    426  C2' SAM A 293      37.505 103.115 113.364  1.00  0.00           C0.      0
ATOM    427  O2' SAM A 293      38.308 104.197 112.949  1.00  0.00           O0.      0
ATOM    428  C1' SAM A 293      36.096 103.092 112.739  1.00  0.00           C0.      0
ATOM    429  OXT SAM A 293      39.801  96.204 110.396  1.00  0.00           O0.      0
ATOM    430  N1  SAM A 293      32.726 106.808 111.618  1.00  0.00           N0.      0
ATOM    431  C2  SAM A 293      33.574 106.108 110.845  1.00  0.00           C0.      0
ATOM    432  N3  SAM A 293      34.446 105.154 111.213  1.00  0.00           N0.      0
ATOM    433  C4  SAM A 293      34.394 104.924 112.538  1.00  0.00           C0.      0
ATOM    434  C5  SAM A 293      33.571 105.575 113.464  1.00  0.00           C0.      0
ATOM    435  C6  SAM A 293      32.690 106.566 112.961  1.00  0.00           C0.      0
ATOM    436  N6  SAM A 293      31.841 107.266 113.730  1.00  0.00           N0.      0
ATOM    437  N7  SAM A 293      33.830 105.097 114.746  1.00  0.00           N0.      0
ATOM    438  C8  SAM A 293      34.777 104.191 114.603  1.00  0.00           C0.      0
ATOM    439  N9  SAM A 293      35.159 104.040 113.280  1.00  0.00           N0.      0
ATOM    440  C'  SAM A 293      38.595  95.899 110.220  1.00  0.00           C0.      0
ATOM    441  N'  SAM A 293      36.369  96.608 109.211  1.00  0.00           N0.      0
ATOM    442  O'  SAM A 293      38.009  94.806 110.503  1.00  0.00           O0.      0
ATOM    443 HN61 SAM A 293      31.392 108.085 113.324  1.00  0.00           H0.      0
ATOM    444 HN62 SAM A 293      31.863 107.142 114.745  1.00  0.00           H0.      0
ATOM    445  HA  SAM A 293      38.208  97.554 108.876  1.00  0.00           H0.      0
ATOM    446  HB1 SAM A 293      36.804  98.836 110.550  1.00  0.00           H0.      0
ATOM    447  HB2 SAM A 293      38.496  98.595 110.975  1.00  0.00           H0.      0
ATOM    448  HG1 SAM A 293      37.611  96.456 112.317  1.00  0.00           H0.      0
ATOM    449  HG2 SAM A 293      36.053  97.303 112.328  1.00  0.00           H0.      0
ATOM    450  HE1 SAM A 293      36.228  97.146 114.985  1.00  0.00           H0.      0
ATOM    451  HE2 SAM A 293      37.618  97.826 115.940  1.00  0.00           H0.      0
ATOM    452  HE3 SAM A 293      37.847  96.393 114.925  1.00  0.00           H0.      0
ATOM    453 HO2' SAM A 293      38.515 104.176 111.974  1.00  0.00           H0.      0
ATOM    454 HO3' SAM A 293      38.406 102.051 111.130  1.00  0.00           H0.      0
ATOM    455  H01 SAM A 293      35.220 103.618 115.401  1.00  0.00           H0.      0
ATOM    456  H02 SAM A 293      36.728 100.503 111.805  1.00  0.00           H0.      0
ATOM    457  H03 SAM A 293      38.641 101.312 113.875  1.00  0.00           H0.      0
ATOM    458  H04 SAM A 293      37.405 103.209 114.449  1.00  0.00           H0.      0
ATOM    459  H05 SAM A 293      36.146 103.259 111.658  1.00  0.00           H0.      0
ATOM    460  H06 SAM A 293      33.574 106.370 109.791  1.00  0.00           H0.      0
ATOM    461  H07 SAM A 293      35.731  96.341 109.971  1.00  0.00           H0.      0
ATOM    462  H08 SAM A 293      36.403  95.773 108.564  1.00  0.00           H0.      0
ATOM    463  H09 SAM A 293      35.920  97.394 108.713  1.00  0.00           H0.      0
ATOM    464 H5'1 SAM A 293      36.631 100.065 114.848  1.00  0.00           H0.      0
ATOM    465 H5'2 SAM A 293      35.524  99.260 113.703  1.00  0.00           H0.      0
ATOM    466  N   ACT A 294      38.244  95.944 118.004  1.00  0.00           N0.      0
ATOM    467  CA  ACT A 294      36.863  95.489 117.967  1.00  0.00           C0.      0
ATOM    468  C   ACT A 294      36.351  94.683 119.161  1.00  0.00           C0.      0
ATOM    469  O   ACT A 294      35.088  94.457 119.205  1.00  0.00           O0.      0
ATOM    470  OXT ACT A 294      37.161  94.210 120.021  1.00  0.00           O1-      0
ATOM    471  H1  ACT A 294      36.711  94.863 117.078  1.00  0.00           H0.      0
ATOM    472  H3  ACT A 294      36.199  96.353 117.855  1.00  0.00           H0.      0
ATOM    473  H01 ACT A 294      38.868  95.155 118.174  1.00  0.00           H0.      0
ATOM    474  H02 ACT A 294      38.351  96.571 118.794  1.00  0.00           H0.      0
ATOM    475  O   WAT B5548      32.460 106.735 116.495  1.00  0.00           O0.      0
ATOM    476  H1  WAT B5548      31.928 106.259 117.143  1.00  0.00           H0.      0
ATOM    477  H2  WAT B5548      33.058 106.068 116.077  1.00  0.00           H0.      0
ATOM    478  O   WAT B5997      38.180  91.616 119.815  1.00  0.00           O0.      0
ATOM    479  H1  WAT B5997      39.062  91.559 119.427  1.00  0.00           H0.      0
ATOM    480  H2  WAT B5997      37.914  92.536 119.640  1.00  0.00           H0.      0
ATOM    481  O   WAT B9140      37.639 106.500 114.375  1.00  0.00           O0.      0
ATOM    482  H1  WAT B9140      37.910 105.774 113.780  1.00  0.00           H0.      0
ATOM    483  H2  WAT B9140      38.021 107.314 114.016  1.00  0.00           H0.      0
