# Supplementary material for: Computational Investigation of GNMT-Catalyzed Methyl Transfer Reaction: Integrating MD, QM, and ML Approaches
Source: J Comput Chem. Author manuscript; Available in PMC 2026 Jun 29. (PMC13312424; doi:10.1002/jcc.70434)
Supplement: SI-2 [file NIHMS2188582-supplement-SI-2.zip › QM-cluster-pdbs/sampling_12000_R2_w_p.pdb]

ATOM      1  CA  TYR A  21      42.495 105.277 117.497  1.00  0.00           C0.     -1
ATOM      2  CB  TYR A  21      41.882 104.742 116.194  1.00  0.00           C0.     -1
ATOM      3  CG  TYR A  21      40.992 103.518 116.313  1.00  0.00           C0.      0
ATOM      4  CD1 TYR A  21      39.592 103.626 116.264  1.00  0.00           C0.      0
ATOM      5  CD2 TYR A  21      41.543 102.227 116.407  1.00  0.00           C0.      0
ATOM      6  CE1 TYR A  21      38.772 102.491 116.293  1.00  0.00           C0.      0
ATOM      7  CE2 TYR A  21      40.739 101.085 116.414  1.00  0.00           C0.      0
ATOM      8  CZ  TYR A  21      39.345 101.210 116.344  1.00  0.00           C0.      0
ATOM      9  OH  TYR A  21      38.590 100.055 116.281  1.00  0.00           O0.      0
ATOM     10  H01 TYR A  21      41.714 105.566 118.210  1.00  0.00           H0.      0
ATOM     11  H02 TYR A  21      43.118 106.156 117.296  1.00  0.00           H0.      0
ATOM     12  HA  TYR A  21      43.123 104.519 117.980  1.00  0.00           H0.      0
ATOM     13  HB2 TYR A  21      41.292 105.547 115.734  1.00  0.00           H0.      0
ATOM     14  HB3 TYR A  21      42.688 104.529 115.480  1.00  0.00           H0.      0
ATOM     15  HD1 TYR A  21      39.132 104.605 116.155  1.00  0.00           H0.      0
ATOM     16  HD2 TYR A  21      42.622 102.112 116.446  1.00  0.00           H0.      0
ATOM     17  HE1 TYR A  21      37.693 102.601 116.268  1.00  0.00           H0.      0
ATOM     18  HE2 TYR A  21      41.173 100.092 116.446  1.00  0.00           H0.      0
ATOM     19  HH  TYR A  21      37.649 100.227 116.549  1.00  0.00           H0.      0
ATOM     20  CA  TRP A  30      46.105  95.257 114.368  1.00  0.00           C0.     -1
ATOM     21  CB  TRP A  30      45.490  96.343 113.564  1.00  0.00           C0.     -1
ATOM     22  CG  TRP A  30      43.993  96.190 113.387  1.00  0.00           C0.      0
ATOM     23  CD1 TRP A  30      43.320  95.687 112.286  1.00  0.00           C0.      0
ATOM     24  CD2 TRP A  30      42.973  96.534 114.356  1.00  0.00           C0.      0
ATOM     25  CE2 TRP A  30      41.704  96.220 113.767  1.00  0.00           C0.      0
ATOM     26  CE3 TRP A  30      42.999  97.096 115.648  1.00  0.00           C0.      0
ATOM     27  NE1 TRP A  30      41.949  95.696 112.514  1.00  0.00           N0.      0
ATOM     28  CZ2 TRP A  30      40.491  96.465 114.428  1.00  0.00           C0.      0
ATOM     29  CZ3 TRP A  30      41.794  97.356 116.300  1.00  0.00           C0.      0
ATOM     30  CH2 TRP A  30      40.552  97.051 115.692  1.00  0.00           C0.      0
ATOM     31  H01 TRP A  30      45.956  94.278 113.893  1.00  0.00           H0.      0
ATOM     32  H03 TRP A  30      47.186  95.400 114.495  1.00  0.00           H0.      0
ATOM     33  HA  TRP A  30      45.663  95.197 115.370  1.00  0.00           H0.      0
ATOM     34  HB2 TRP A  30      45.690  97.318 114.031  1.00  0.00           H0.      0
ATOM     35  HB3 TRP A  30      45.958  96.390 112.571  1.00  0.00           H0.      0
ATOM     36  HD1 TRP A  30      43.720  95.334 111.348  1.00  0.00           H0.      0
ATOM     37  HE1 TRP A  30      41.212  95.427 111.861  1.00  0.00           H0.      0
ATOM     38  HE3 TRP A  30      43.944  97.331 116.128  1.00  0.00           H0.      0
ATOM     39  HZ2 TRP A  30      39.548  96.178 113.976  1.00  0.00           H0.      0
ATOM     40  HZ3 TRP A  30      41.803  97.792 117.293  1.00  0.00           H0.      0
ATOM     41  HH2 TRP A  30      39.635  97.303 116.214  1.00  0.00           H0.      0
ATOM     42  CA  TYR A  33      44.933  91.191 116.688  1.00  0.00           C0.     -1
ATOM     43  C   TYR A  33      44.137  90.339 115.718  1.00  0.00           C0.      0
ATOM     44  O   TYR A  33      43.609  89.271 116.051  1.00  0.00           O0.      0
ATOM     45  CB  TYR A  33      44.328  92.633 116.941  1.00  0.00           C0.     -1
ATOM     46  CG  TYR A  33      42.956  92.767 117.567  1.00  0.00           C0.      0
ATOM     47  CD1 TYR A  33      42.072  93.733 117.057  1.00  0.00           C0.      0
ATOM     48  CD2 TYR A  33      42.565  92.071 118.725  1.00  0.00           C0.      0
ATOM     49  CE1 TYR A  33      40.852  94.009 117.673  1.00  0.00           C0.      0
ATOM     50  CE2 TYR A  33      41.342  92.335 119.351  1.00  0.00           C0.      0
ATOM     51  CZ  TYR A  33      40.478  93.311 118.829  1.00  0.00           C0.      0
ATOM     52  OH  TYR A  33      39.286  93.558 119.468  1.00  0.00           O0.      0
ATOM     53  H02 TYR A  33      45.955  91.326 116.313  1.00  0.00           H0.      0
ATOM     54  HA  TYR A  33      44.991  90.638 117.628  1.00  0.00           H0.      0
ATOM     55  HB2 TYR A  33      45.061  93.157 117.572  1.00  0.00           H0.      0
ATOM     56  HB3 TYR A  33      44.324  93.174 115.987  1.00  0.00           H0.      0
ATOM     57  HD1 TYR A  33      42.342  94.290 116.166  1.00  0.00           H0.      0
ATOM     58  HD2 TYR A  33      43.223  91.319 119.152  1.00  0.00           H0.      0
ATOM     59  HE1 TYR A  33      40.191  94.745 117.236  1.00  0.00           H0.      0
ATOM     60  HE2 TYR A  33      41.046  91.794 120.243  1.00  0.00           H0.      0
ATOM     61  HH  TYR A  33      38.811  94.376 119.089  1.00  0.00           H0.      0
ATOM     62  N   ILE A  34      44.052  90.816 114.441  1.00  0.00           N0.      0
ATOM     63  CA  ILE A  34      43.504  89.984 113.371  1.00  0.00           C0.     -1
ATOM     64  CB  ILE A  34      43.769  90.578 111.960  1.00  0.00           C0.     -1
ATOM     65  CG1 ILE A  34      43.126  91.971 111.752  1.00  0.00           C0.      0
ATOM     66  CG2 ILE A  34      43.327  89.561 110.893  1.00  0.00           C0.      0
ATOM     67  CD1 ILE A  34      41.594  91.965 111.727  1.00  0.00           C0.      0
ATOM     68  H01 ILE A  34      43.943  88.981 113.437  1.00  0.00           H0.      0
ATOM     69  H   ILE A  34      44.610  91.619 114.185  1.00  0.00           H0.      0
ATOM     70  HA  ILE A  34      42.426  89.862 113.523  1.00  0.00           H0.      0
ATOM     71  HB  ILE A  34      44.859  90.707 111.867  1.00  0.00           H0.      0
ATOM     72 HG12 ILE A  34      43.469  92.662 112.533  1.00  0.00           H0.      0
ATOM     73 HG13 ILE A  34      43.502  92.379 110.803  1.00  0.00           H0.      0
ATOM     74 HG21 ILE A  34      43.442  89.978 109.886  1.00  0.00           H0.      0
ATOM     75 HG22 ILE A  34      43.926  88.646 110.953  1.00  0.00           H0.      0
ATOM     76 HG23 ILE A  34      42.277  89.278 111.023  1.00  0.00           H0.      0
ATOM     77 HD11 ILE A  34      41.192  91.555 112.659  1.00  0.00           H0.      0
ATOM     78 HD12 ILE A  34      41.182  92.971 111.613  1.00  0.00           H0.      0
ATOM     79 HD13 ILE A  34      41.218  91.364 110.891  1.00  0.00           H0.      0
ATOM     80  CA  ARG A  40      39.476  85.208 109.386  1.00  0.00           C0.     -1
ATOM     81  CB  ARG A  40      40.023  86.633 109.504  1.00  0.00           C0.     -1
ATOM     82  CG  ARG A  40      38.900  87.700 109.453  1.00  0.00           C0.      0
ATOM     83  CD  ARG A  40      39.335  89.066 110.018  1.00  0.00           C0.      0
ATOM     84  NE  ARG A  40      38.325  90.104 109.746  1.00  0.00           N0.      0
ATOM     85  CZ  ARG A  40      37.997  91.164 110.525  1.00  0.00           C0.      0
ATOM     86  NH1 ARG A  40      38.412  91.253 111.817  1.00  0.00           N1+      0
ATOM     87  NH2 ARG A  40      37.161  92.082 110.052  1.00  0.00           N0.      0
ATOM     88  H01 ARG A  40      40.285  84.470 109.400  1.00  0.00           H0.      0
ATOM     89  H02 ARG A  40      38.916  85.074 108.452  1.00  0.00           H0.      0
ATOM     90  HA  ARG A  40      38.797  84.981 110.217  1.00  0.00           H0.      0
ATOM     91  HB2 ARG A  40      40.569  86.730 110.454  1.00  0.00           H0.      0
ATOM     92  HB3 ARG A  40      40.752  86.833 108.708  1.00  0.00           H0.      0
ATOM     93  HG2 ARG A  40      38.565  87.823 108.414  1.00  0.00           H0.      0
ATOM     94  HG3 ARG A  40      38.030  87.352 110.025  1.00  0.00           H0.      0
ATOM     95  HD2 ARG A  40      39.466  88.973 111.100  1.00  0.00           H0.      0
ATOM     96  HD3 ARG A  40      40.301  89.365 109.590  1.00  0.00           H0.      0
ATOM     97  HE  ARG A  40      38.018  90.189 108.783  1.00  0.00           H0.      0
ATOM     98 HH11 ARG A  40      39.227  90.739 112.113  1.00  0.00           H0.      0
ATOM     99 HH12 ARG A  40      38.326  92.167 112.252  1.00  0.00           H0.      0
ATOM    100 HH21 ARG A  40      36.995  92.134 109.018  1.00  0.00           H0.      0
ATOM    101 HH22 ARG A  40      37.101  92.977 110.561  1.00  0.00           H0.      0
ATOM    102  CA  ALA A  64      34.656 100.921 108.281  1.00  0.00           C0.     -1
ATOM    103  C   ALA A  64      35.978 100.169 108.024  1.00  0.00           C0.      0
ATOM    104  O   ALA A  64      36.249  99.104 108.608  1.00  0.00           O0.      0
ATOM    105  CB  ALA A  64      34.107 100.641 109.684  1.00  0.00           C0.      0
ATOM    106  H03 ALA A  64      33.947 100.574 107.516  1.00  0.00           H0.      0
ATOM    107  HA  ALA A  64      34.804 101.995 108.116  1.00  0.00           H0.      0
ATOM    108  HB1 ALA A  64      34.709 101.139 110.452  1.00  0.00           H0.      0
ATOM    109  HB2 ALA A  64      33.077 100.997 109.774  1.00  0.00           H0.      0
ATOM    110  HB3 ALA A  64      34.124  99.567 109.890  1.00  0.00           H0.      0
ATOM    111  N   CYS A  65      36.816 100.701 107.094  1.00  0.00           N0.      0
ATOM    112  CA  CYS A  65      37.928  99.949 106.485  1.00  0.00           C0.     -1
ATOM    113  C   CYS A  65      39.030  99.471 107.453  1.00  0.00           C0.      0
ATOM    114  O   CYS A  65      39.525  98.343 107.292  1.00  0.00           O0.      0
ATOM    115  H01 CYS A  65      38.383 100.597 105.731  1.00  0.00           H0.      0
ATOM    116  H   CYS A  65      36.543 101.570 106.658  1.00  0.00           H0.      0
ATOM    117  HA  CYS A  65      37.548  99.049 105.994  1.00  0.00           H0.      0
ATOM    118  N   GLY A  66      39.456 100.373 108.359  1.00  0.00           N0.      0
ATOM    119  CA  GLY A  66      40.665 100.177 109.170  1.00  0.00           C0.     -1
ATOM    120  H01 GLY A  66      41.164  99.268 108.831  1.00  0.00           H0.      0
ATOM    121  H   GLY A  66      38.924 101.233 108.512  1.00  0.00           H0.      0
ATOM    122  HA2 GLY A  66      41.323 101.035 109.029  1.00  0.00           H0.      0
ATOM    123  HA3 GLY A  66      40.417 100.095 110.230  1.00  0.00           H0.      0
ATOM    124  CA  ASP A  70      37.439  93.024 104.643  1.00  0.00           C0.     -1
ATOM    125  CB  ASP A  70      36.244  93.559 105.486  1.00  0.00           C0.     -1
ATOM    126  CG  ASP A  70      36.448  93.341 106.992  1.00  0.00           C0.      0
ATOM    127  OD1 ASP A  70      36.107  94.280 107.798  1.00  0.00           O0.      0
ATOM    128  OD2 ASP A  70      36.918  92.224 107.358  1.00  0.00           O1-      0
ATOM    129  H01 ASP A  70      38.356  93.575 104.880  1.00  0.00           H0.      0
ATOM    130  H02 ASP A  70      37.241  93.132 103.571  1.00  0.00           H0.      0
ATOM    131  HA  ASP A  70      37.608  91.968 104.870  1.00  0.00           H0.      0
ATOM    132  HB2 ASP A  70      36.081  94.626 105.304  1.00  0.00           H0.      0
ATOM    133  HB3 ASP A  70      35.325  93.032 105.191  1.00  0.00           H0.      0
ATOM    134  CA  ASP A  85      37.561 105.517 107.709  1.00  0.00           C0.     -1
ATOM    135  C   ASP A  85      38.128 106.831 108.256  1.00  0.00           C0.      0
ATOM    136  O   ASP A  85      38.899 107.526 107.581  1.00  0.00           O0.      0
ATOM    137  CB  ASP A  85      38.635 104.394 107.747  1.00  0.00           C0.      0
ATOM    138  CG  ASP A  85      38.846 103.881 109.167  1.00  0.00           C0.      0
ATOM    139  OD1 ASP A  85      38.347 102.737 109.460  1.00  0.00           O0.      0
ATOM    140  OD2 ASP A  85      39.449 104.622 110.002  1.00  0.00           O1-      0
ATOM    141  H03 ASP A  85      37.276 105.701 106.669  1.00  0.00           H0.      0
ATOM    142  HA  ASP A  85      36.670 105.203 108.265  1.00  0.00           H0.      0
ATOM    143  HB2 ASP A  85      38.318 103.560 107.116  1.00  0.00           H0.      0
ATOM    144  HB3 ASP A  85      39.574 104.797 107.353  1.00  0.00           H0.      0
ATOM    145  N   ALA A  86      37.768 107.148 109.529  1.00  0.00           N0.      0
ATOM    146  CA  ALA A  86      38.119 108.423 110.137  1.00  0.00           C0.     -1
ATOM    147  C   ALA A  86      39.576 108.487 110.770  1.00  0.00           C0.      0
ATOM    148  O   ALA A  86      39.945 109.583 111.220  1.00  0.00           O0.      0
ATOM    149  CB  ALA A  86      37.118 108.795 111.237  1.00  0.00           C0.      0
ATOM    150  H   ALA A  86      37.090 106.555 109.997  1.00  0.00           H0.      0
ATOM    151  HA  ALA A  86      38.114 109.184 109.352  1.00  0.00           H0.      0
ATOM    152  HB1 ALA A  86      37.108 108.037 112.029  1.00  0.00           H0.      0
ATOM    153  HB2 ALA A  86      37.438 109.740 111.686  1.00  0.00           H0.      0
ATOM    154  HB3 ALA A  86      36.119 108.905 110.813  1.00  0.00           H0.      0
ATOM    155  N   SER A  87      40.343 107.360 110.836  1.00  0.00           N0.      0
ATOM    156  CA  SER A  87      41.697 107.304 111.478  1.00  0.00           C0.     -1
ATOM    157  CB  SER A  87      41.748 106.099 112.466  1.00  0.00           C0.     -1
ATOM    158  OG  SER A  87      43.070 105.907 113.005  1.00  0.00           O0.      0
ATOM    159  H01 SER A  87      42.474 107.182 110.715  1.00  0.00           H0.      0
ATOM    160  H   SER A  87      39.986 106.505 110.408  1.00  0.00           H0.      0
ATOM    161  HA  SER A  87      41.847 108.256 111.993  1.00  0.00           H0.      0
ATOM    162  HB2 SER A  87      40.999 106.238 113.256  1.00  0.00           H0.      0
ATOM    163  HB3 SER A  87      41.503 105.177 111.936  1.00  0.00           H0.      0
ATOM    164  HG  SER A  87      43.247 106.627 113.626  1.00  0.00           H0.      0
ATOM    165  CA  MET A  90      44.779 102.968 110.858  1.00  0.00           C0.     -1
ATOM    166  CB  MET A  90      43.433 102.768 111.481  1.00  0.00           C0.     -1
ATOM    167  CG  MET A  90      42.851 101.373 111.229  1.00  0.00           C0.      0
ATOM    168  SD  MET A  90      43.573  99.992 112.213  1.00  0.00           S0.      0
ATOM    169  CE  MET A  90      42.539 100.169 113.710  1.00  0.00           C0.      0
ATOM    170  H01 MET A  90      45.170 103.973 111.058  1.00  0.00           H0.      0
ATOM    171  H02 MET A  90      44.736 102.839 109.768  1.00  0.00           H0.      0
ATOM    172  HA  MET A  90      45.508 102.244 111.246  1.00  0.00           H0.      0
ATOM    173  HB2 MET A  90      43.465 102.975 112.559  1.00  0.00           H0.      0
ATOM    174  HB3 MET A  90      42.721 103.496 111.064  1.00  0.00           H0.      0
ATOM    175  HG2 MET A  90      41.775 101.371 111.421  1.00  0.00           H0.      0
ATOM    176  HG3 MET A  90      43.014 101.099 110.183  1.00  0.00           H0.      0
ATOM    177  HE1 MET A  90      42.671 101.155 114.159  1.00  0.00           H0.      0
ATOM    178  HE2 MET A  90      41.482 100.029 113.465  1.00  0.00           H0.      0
ATOM    179  HE3 MET A  90      42.838  99.401 114.424  1.00  0.00           H0.      0
ATOM    180  CA  ALA A 115      35.587 110.646 106.284  1.00  0.00           C0.     -1
ATOM    181  C   ALA A 115      35.045 110.208 107.634  1.00  0.00           C0.      0
ATOM    182  O   ALA A 115      35.549 109.262 108.258  1.00  0.00           O0.      0
ATOM    183  H01 ALA A 115      36.622 110.979 106.409  1.00  0.00           H0.      0
ATOM    184  H03 ALA A 115      35.599 109.786 105.608  1.00  0.00           H0.      0
ATOM    185  HA  ALA A 115      35.008 111.453 105.828  1.00  0.00           H0.      0
ATOM    186  N   ASN A 116      33.989 110.923 108.122  1.00  0.00           N0.      0
ATOM    187  CA  ASN A 116      33.368 110.600 109.400  1.00  0.00           C0.     -1
ATOM    188  C   ASN A 116      31.830 110.608 109.201  1.00  0.00           C0.      0
ATOM    189  O   ASN A 116      31.282 111.553 108.615  1.00  0.00           O0.      0
ATOM    190  CB  ASN A 116      33.808 111.596 110.506  1.00  0.00           C0.      0
ATOM    191  CG  ASN A 116      33.515 111.013 111.877  1.00  0.00           C0.      0
ATOM    192  ND2 ASN A 116      34.590 110.782 112.672  1.00  0.00           N0.      0
ATOM    193  OD1 ASN A 116      32.358 110.733 112.229  1.00  0.00           O0.      0
ATOM    194  H   ASN A 116      33.545 111.642 107.566  1.00  0.00           H0.      0
ATOM    195  HA  ASN A 116      33.709 109.601 109.675  1.00  0.00           H0.      0
ATOM    196  HB2 ASN A 116      34.874 111.803 110.378  1.00  0.00           H0.      0
ATOM    197  HB3 ASN A 116      33.260 112.537 110.384  1.00  0.00           H0.      0
ATOM    198 HD21 ASN A 116      34.451 110.281 113.540  1.00  0.00           H0.      0
ATOM    199 HD22 ASN A 116      35.532 110.863 112.321  1.00  0.00           H0.      0
ATOM    200  N   TRP A 117      31.187 109.520 109.672  1.00  0.00           N0.      0
ATOM    201  CA  TRP A 117      29.732 109.269 109.566  1.00  0.00           C0.     -1
ATOM    202  CB  TRP A 117      29.432 107.898 110.254  1.00  0.00           C0.     -1
ATOM    203  CG  TRP A 117      30.369 106.788 109.847  1.00  0.00           C0.      0
ATOM    204  CD1 TRP A 117      31.027 106.650 108.640  1.00  0.00           C0.      0
ATOM    205  CD2 TRP A 117      30.828 105.701 110.689  1.00  0.00           C0.      0
ATOM    206  CE2 TRP A 117      31.776 104.947 109.928  1.00  0.00           C0.      0
ATOM    207  CE3 TRP A 117      30.555 105.300 112.011  1.00  0.00           C0.      0
ATOM    208  NE1 TRP A 117      31.861 105.542 108.685  1.00  0.00           N0.      0
ATOM    209  CZ2 TRP A 117      32.462 103.847 110.460  1.00  0.00           C0.      0
ATOM    210  CZ3 TRP A 117      31.223 104.194 112.536  1.00  0.00           C0.      0
ATOM    211  CH2 TRP A 117      32.173 103.479 111.772  1.00  0.00           C0.      0
ATOM    212  H02 TRP A 117      29.173 110.073 110.055  1.00  0.00           H0.      0
ATOM    213  H   TRP A 117      31.752 108.806 110.122  1.00  0.00           H0.      0
ATOM    214  HA  TRP A 117      29.443 109.252 108.509  1.00  0.00           H0.      0
ATOM    215  HB2 TRP A 117      29.508 108.037 111.340  1.00  0.00           H0.      0
ATOM    216  HB3 TRP A 117      28.384 107.640 110.049  1.00  0.00           H0.      0
ATOM    217  HD1 TRP A 117      30.989 107.274 107.762  1.00  0.00           H0.      0
ATOM    218  HE1 TRP A 117      32.500 105.272 107.953  1.00  0.00           H0.      0
ATOM    219  HE3 TRP A 117      29.839 105.849 112.615  1.00  0.00           H0.      0
ATOM    220  HZ2 TRP A 117      33.209 103.319 109.880  1.00  0.00           H0.      0
ATOM    221  HZ3 TRP A 117      31.019 103.868 113.552  1.00  0.00           H0.      0
ATOM    222  HH2 TRP A 117      32.702 102.643 112.217  1.00  0.00           H0.      0
ATOM    223  CA  LEU A 136      31.659  94.766 109.467  1.00  0.00           C0.     -1
ATOM    224  C   LEU A 136      32.760  94.936 110.499  1.00  0.00           C0.      0
ATOM    225  O   LEU A 136      33.409  96.000 110.616  1.00  0.00           O0.      0
ATOM    226  H01 LEU A 136      32.073  95.042 108.492  1.00  0.00           H0.      0
ATOM    227  H02 LEU A 136      30.843  95.461 109.690  1.00  0.00           H0.      0
ATOM    228  HA  LEU A 136      31.263  93.750 109.426  1.00  0.00           H0.      0
ATOM    229  N   GLY A 137      33.010  93.868 111.303  1.00  0.00           N0.      0
ATOM    230  CA  GLY A 137      34.140  93.843 112.227  1.00  0.00           C0.     -1
ATOM    231  C   GLY A 137      33.893  94.551 113.568  1.00  0.00           C0.      0
ATOM    232  O   GLY A 137      34.850  94.779 114.327  1.00  0.00           O0.      0
ATOM    233  H   GLY A 137      32.525  93.002 111.112  1.00  0.00           H0.      0
ATOM    234  HA2 GLY A 137      34.395  92.801 112.440  1.00  0.00           H0.      0
ATOM    235  HA3 GLY A 137      35.018  94.312 111.771  1.00  0.00           H0.      0
ATOM    236  N   ASN A 138      32.613  94.870 113.862  1.00  0.00           N0.      0
ATOM    237  CA  ASN A 138      32.147  95.455 115.141  1.00  0.00           C0.     -1
ATOM    238  C   ASN A 138      32.689  96.889 115.295  1.00  0.00           C0.      0
ATOM    239  O   ASN A 138      33.646  97.173 116.017  1.00  0.00           O0.      0
ATOM    240  CB  ASN A 138      32.518  94.588 116.334  1.00  0.00           C0.      0
ATOM    241  CG  ASN A 138      31.896  95.143 117.612  1.00  0.00           C0.      0
ATOM    242  ND2 ASN A 138      32.502  94.709 118.746  1.00  0.00           N0.      0
ATOM    243  OD1 ASN A 138      30.909  95.890 117.597  1.00  0.00           O0.      0
ATOM    244  H   ASN A 138      31.916  94.611 113.177  1.00  0.00           H0.      0
ATOM    245  HA  ASN A 138      31.058  95.513 115.071  1.00  0.00           H0.      0
ATOM    246  HB2 ASN A 138      32.142  93.571 116.166  1.00  0.00           H0.      0
ATOM    247  HB3 ASN A 138      33.601  94.523 116.433  1.00  0.00           H0.      0
ATOM    248 HD21 ASN A 138      32.259  95.087 119.654  1.00  0.00           H0.      0
ATOM    249 HD22 ASN A 138      33.395  94.232 118.664  1.00  0.00           H0.      0
ATOM    250  N   SER A 139      31.999  97.797 114.552  1.00  0.00           N0.      0
ATOM    251  CA  SER A 139      32.503  99.135 114.294  1.00  0.00           C0.     -1
ATOM    252  CB  SER A 139      33.039  99.253 112.857  1.00  0.00           C0.      0
ATOM    253  OG  SER A 139      34.086  98.288 112.598  1.00  0.00           O0.      0
ATOM    254  H03 SER A 139      31.716  99.882 114.453  1.00  0.00           H0.      0
ATOM    255  H   SER A 139      31.243  97.460 113.972  1.00  0.00           H0.      0
ATOM    256  HA  SER A 139      33.302  99.318 115.017  1.00  0.00           H0.      0
ATOM    257  HB2 SER A 139      32.226  99.134 112.131  1.00  0.00           H0.      0
ATOM    258  HB3 SER A 139      33.472 100.249 112.710  1.00  0.00           H0.      0
ATOM    259  HG  SER A 139      33.728  97.516 112.128  1.00  0.00           H0.      0
ATOM    260  CA  HID A 142      32.352 102.849 118.900  1.00  0.00           C0.     -1
ATOM    261  CB  HID A 142      33.546 103.066 118.023  1.00  0.00           C0.     -1
ATOM    262  CG  HID A 142      34.467 101.896 117.855  1.00  0.00           C0.      0
ATOM    263  CD2 HID A 142      35.131 101.427 116.739  1.00  0.00           C0.      0
ATOM    264  ND1 HID A 142      34.949 101.112 118.896  1.00  0.00           N0.      0
ATOM    265  CE1 HID A 142      35.869 100.234 118.398  1.00  0.00           C0.      0
ATOM    266  NE2 HID A 142      36.005 100.406 117.088  1.00  0.00           N0.      0
ATOM    267  H01 HID A 142      31.730 102.021 118.540  1.00  0.00           H0.      0
ATOM    268  H02 HID A 142      31.728 103.748 118.922  1.00  0.00           H0.      0
ATOM    269  HA  HID A 142      32.629 102.624 119.939  1.00  0.00           H0.      0
ATOM    270  HB2 HID A 142      33.215 103.381 117.027  1.00  0.00           H0.      0
ATOM    271  HB3 HID A 142      34.133 103.913 118.412  1.00  0.00           H0.      0
ATOM    272  HD1 HID A 142      34.646 101.149 119.860  1.00  0.00           H0.      0
ATOM    273  HD2 HID A 142      35.019 101.755 115.718  1.00  0.00           H0.      0
ATOM    274  HE1 HID A 142      36.402  99.520 119.005  1.00  0.00           H0.      0
ATOM    275  CA  ARG A 175      28.746  92.095 119.901  1.00  0.00           C0.     -1
ATOM    276  CB  ARG A 175      30.053  92.444 120.706  1.00  0.00           C0.     -1
ATOM    277  CG  ARG A 175      30.606  91.235 121.467  1.00  0.00           C0.      0
ATOM    278  CD  ARG A 175      31.805  91.575 122.372  1.00  0.00           C0.      0
ATOM    279  NE  ARG A 175      32.990  92.088 121.663  1.00  0.00           N0.      0
ATOM    280  CZ  ARG A 175      33.880  91.299 121.061  1.00  0.00           C0.      0
ATOM    281  NH1 ARG A 175      33.657  89.960 120.964  1.00  0.00           N1+      0
ATOM    282  NH2 ARG A 175      35.059  91.778 120.628  1.00  0.00           N0.      0
ATOM    283  H01 ARG A 175      27.942  91.795 120.583  1.00  0.00           H0.      0
ATOM    284  H03 ARG A 175      28.406  92.960 119.322  1.00  0.00           H0.      0
ATOM    285  HA  ARG A 175      28.937  91.269 119.211  1.00  0.00           H0.      0
ATOM    286  HB2 ARG A 175      30.813  92.827 120.014  1.00  0.00           H0.      0
ATOM    287  HB3 ARG A 175      29.831  93.254 121.414  1.00  0.00           H0.      0
ATOM    288  HG2 ARG A 175      29.825  90.808 122.109  1.00  0.00           H0.      0
ATOM    289  HG3 ARG A 175      30.869  90.453 120.740  1.00  0.00           H0.      0
ATOM    290  HD2 ARG A 175      31.513  92.356 123.080  1.00  0.00           H0.      0
ATOM    291  HD3 ARG A 175      32.105  90.700 122.961  1.00  0.00           H0.      0
ATOM    292  HE  ARG A 175      33.174  93.104 121.672  1.00  0.00           H0.      0
ATOM    293 HH11 ARG A 175      32.702  89.636 120.947  1.00  0.00           H0.      0
ATOM    294 HH12 ARG A 175      34.289  89.434 120.375  1.00  0.00           H0.      0
ATOM    295 HH21 ARG A 175      35.223  92.789 120.575  1.00  0.00           H0.      0
ATOM    296 HH22 ARG A 175      35.487  91.256 119.871  1.00  0.00           H0.      0
ATOM    297  CA  TYR A 194      40.423  88.916 115.856  1.00  0.00           C0.     -1
ATOM    298  CB  TYR A 194      40.030  89.983 116.790  1.00  0.00           C0.     -1
ATOM    299  CG  TYR A 194      39.330  91.147 116.091  1.00  0.00           C0.      0
ATOM    300  CD1 TYR A 194      37.973  91.437 116.304  1.00  0.00           C0.      0
ATOM    301  CD2 TYR A 194      40.037  91.965 115.189  1.00  0.00           C0.      0
ATOM    302  CE1 TYR A 194      37.349  92.527 115.682  1.00  0.00           C0.      0
ATOM    303  CE2 TYR A 194      39.433  93.057 114.561  1.00  0.00           C0.      0
ATOM    304  CZ  TYR A 194      38.089  93.360 114.829  1.00  0.00           C0.      0
ATOM    305  OH  TYR A 194      37.561  94.510 114.275  1.00  0.00           O0.      0
ATOM    306  H01 TYR A 194      40.937  88.093 116.366  1.00  0.00           H0.      0
ATOM    307  H02 TYR A 194      39.553  88.495 115.333  1.00  0.00           H0.      0
ATOM    308  HA  TYR A 194      41.121  89.280 115.098  1.00  0.00           H0.      0
ATOM    309  HB2 TYR A 194      39.363  89.595 117.572  1.00  0.00           H0.      0
ATOM    310  HB3 TYR A 194      40.916  90.371 117.308  1.00  0.00           H0.      0
ATOM    311  HD1 TYR A 194      37.387  90.818 116.977  1.00  0.00           H0.      0
ATOM    312  HD2 TYR A 194      41.091  91.775 115.016  1.00  0.00           H0.      0
ATOM    313  HE1 TYR A 194      36.308  92.751 115.892  1.00  0.00           H0.      0
ATOM    314  HE2 TYR A 194      39.988  93.695 113.885  1.00  0.00           H0.      0
ATOM    315  HH  TYR A 194      36.578  94.481 114.251  1.00  0.00           H0.      0
ATOM    316  CA  TYR A 220      44.478  95.142 125.650  1.00  0.00           C0.     -1
ATOM    317  CB  TYR A 220      44.279  95.296 124.157  1.00  0.00           C0.     -1
ATOM    318  CG  TYR A 220      42.844  95.578 123.728  1.00  0.00           C0.      0
ATOM    319  CD1 TYR A 220      42.085  96.610 124.313  1.00  0.00           C0.      0
ATOM    320  CD2 TYR A 220      42.234  94.823 122.712  1.00  0.00           C0.      0
ATOM    321  CE1 TYR A 220      40.763  96.852 123.929  1.00  0.00           C0.      0
ATOM    322  CE2 TYR A 220      40.918  95.064 122.305  1.00  0.00           C0.      0
ATOM    323  CZ  TYR A 220      40.166  96.068 122.933  1.00  0.00           C0.      0
ATOM    324  OH  TYR A 220      38.838  96.289 122.607  1.00  0.00           O0.      0
ATOM    325  H01 TYR A 220      45.527  94.929 125.886  1.00  0.00           H0.      0
ATOM    326  H02 TYR A 220      44.198  96.052 126.194  1.00  0.00           H0.      0
ATOM    327  HA  TYR A 220      43.869  94.321 126.048  1.00  0.00           H0.      0
ATOM    328  HB2 TYR A 220      44.929  96.107 123.792  1.00  0.00           H0.      0
ATOM    329  HB3 TYR A 220      44.620  94.388 123.643  1.00  0.00           H0.      0
ATOM    330  HD1 TYR A 220      42.526  97.227 125.090  1.00  0.00           H0.      0
ATOM    331  HD2 TYR A 220      42.796  94.033 122.222  1.00  0.00           H0.      0
ATOM    332  HE1 TYR A 220      40.179  97.633 124.405  1.00  0.00           H0.      0
ATOM    333  HE2 TYR A 220      40.483  94.482 121.502  1.00  0.00           H0.      0
ATOM    334  HH  TYR A 220      38.435  95.428 122.266  1.00  0.00           H0.      0
ATOM    335  CA  TYR A 242      31.984 100.982 123.184  1.00  0.00           C0.     -1
ATOM    336  CB  TYR A 242      32.135  99.454 123.052  1.00  0.00           C0.     -1
ATOM    337  CG  TYR A 242      33.462  98.964 122.495  1.00  0.00           C0.      0
ATOM    338  CD1 TYR A 242      33.558  98.435 121.194  1.00  0.00           C0.      0
ATOM    339  CD2 TYR A 242      34.631  98.969 123.280  1.00  0.00           C0.      0
ATOM    340  CE1 TYR A 242      34.767  97.936 120.692  1.00  0.00           C0.      0
ATOM    341  CE2 TYR A 242      35.847  98.481 122.792  1.00  0.00           C0.      0
ATOM    342  CZ  TYR A 242      35.921  97.965 121.488  1.00  0.00           C0.      0
ATOM    343  OH  TYR A 242      37.099  97.514 120.936  1.00  0.00           O0.      0
ATOM    344  H01 TYR A 242      31.006 101.237 123.606  1.00  0.00           H0.      0
ATOM    345  H02 TYR A 242      32.758 101.400 123.838  1.00  0.00           H0.      0
ATOM    346  HA  TYR A 242      32.073 101.470 122.206  1.00  0.00           H0.      0
ATOM    347  HB2 TYR A 242      31.981  99.004 124.043  1.00  0.00           H0.      0
ATOM    348  HB3 TYR A 242      31.327  99.073 122.415  1.00  0.00           H0.      0
ATOM    349  HD1 TYR A 242      32.672  98.395 120.567  1.00  0.00           H0.      0
ATOM    350  HD2 TYR A 242      34.588  99.353 124.295  1.00  0.00           H0.      0
ATOM    351  HE1 TYR A 242      34.818  97.511 119.696  1.00  0.00           H0.      0
ATOM    352  HE2 TYR A 242      36.734  98.486 123.417  1.00  0.00           H0.      0
ATOM    353  HH  TYR A 242      37.794  97.347 121.616  1.00  0.00           H0.      0
ATOM    354  CA  TYR A 283      28.502  88.810 117.453  1.00  0.00           C0.     -1
ATOM    355  CB  TYR A 283      29.493  89.338 116.363  1.00  0.00           C0.     -1
ATOM    356  CG  TYR A 283      30.880  89.703 116.858  1.00  0.00           C0.      0
ATOM    357  CD1 TYR A 283      31.956  88.803 116.755  1.00  0.00           C0.      0
ATOM    358  CD2 TYR A 283      31.149  90.977 117.386  1.00  0.00           C0.      0
ATOM    359  CE1 TYR A 283      33.258  89.172 117.111  1.00  0.00           C0.      0
ATOM    360  CE2 TYR A 283      32.440  91.353 117.767  1.00  0.00           C0.      0
ATOM    361  CZ  TYR A 283      33.509  90.463 117.591  1.00  0.00           C0.      0
ATOM    362  OH  TYR A 283      34.812  90.825 117.880  1.00  0.00           O0.      0
ATOM    363  H01 TYR A 283      27.540  88.552 116.997  1.00  0.00           H0.      0
ATOM    364  H02 TYR A 283      28.907  87.916 117.940  1.00  0.00           H0.      0
ATOM    365  HA  TYR A 283      28.326  89.566 118.223  1.00  0.00           H0.      0
ATOM    366  HB2 TYR A 283      29.583  88.572 115.582  1.00  0.00           H0.      0
ATOM    367  HB3 TYR A 283      29.041  90.217 115.886  1.00  0.00           H0.      0
ATOM    368  HD1 TYR A 283      31.780  87.809 116.355  1.00  0.00           H0.      0
ATOM    369  HD2 TYR A 283      30.344  91.699 117.480  1.00  0.00           H0.      0
ATOM    370  HE1 TYR A 283      34.088  88.485 116.984  1.00  0.00           H0.      0
ATOM    371  HE2 TYR A 283      32.615  92.337 118.177  1.00  0.00           H0.      0
ATOM    372  HH  TYR A 283      34.890  91.809 117.889  1.00  0.00           H0.      0
ATOM    373  N   ACT A 293      37.879  95.702 118.638  1.00  0.00           N0.      0
ATOM    374  CA  ACT A 293      36.722  95.253 117.841  1.00  0.00           C0.      0
ATOM    375  C   ACT A 293      35.810  94.327 118.633  1.00  0.00           C0.      0
ATOM    376  O   ACT A 293      35.064  93.537 117.986  1.00  0.00           O0.      0
ATOM    377  OXT ACT A 293      35.773  94.449 119.911  1.00  0.00           O1-      0
ATOM    378  H1  ACT A 293      37.075  94.722 116.956  1.00  0.00           H0.      0
ATOM    379  H3  ACT A 293      36.085  96.082 117.488  1.00  0.00           H0.      0
ATOM    380  H01 ACT A 293      38.450  96.334 118.080  1.00  0.00           H0.      0
ATOM    381  H02 ACT A 293      37.555  96.236 119.449  1.00  0.00           H0.      0
ATOM    382  CA' SAM A 294      38.138  96.492 110.045  1.00  0.00           C0.      0
ATOM    383  CB  SAM A 294      38.235  97.723 110.974  1.00  0.00           C0.      0
ATOM    384  CG  SAM A 294      37.198  97.646 112.107  1.00  0.00           C0.      0
ATOM    385  SD  SAM A 294      37.692  98.613 113.597  1.00  0.00           S0.      0
ATOM    386  CE  SAM A 294      36.765  97.686 114.866  1.00  0.00           C0.      0
ATOM    387  C5' SAM A 294      36.632 100.108 113.485  1.00  0.00           C0.      0
ATOM    388  C4' SAM A 294      37.071 101.092 112.404  1.00  0.00           C0.      0
ATOM    389  O4' SAM A 294      35.975 102.063 112.337  1.00  0.00           O0.      0
ATOM    390  C3' SAM A 294      38.381 101.881 112.702  1.00  0.00           C0.      0
ATOM    391  O3' SAM A 294      39.360 101.703 111.694  1.00  0.00           O0.      0
ATOM    392  C2' SAM A 294      37.875 103.345 112.876  1.00  0.00           C0.      0
ATOM    393  O2' SAM A 294      38.777 104.373 112.540  1.00  0.00           O0.      0
ATOM    394  C1' SAM A 294      36.541 103.373 112.093  1.00  0.00           C0.      0
ATOM    395  OXT SAM A 294      37.229  94.586 111.162  1.00  0.00           O0.      0
ATOM    396  N1  SAM A 294      33.644 107.569 111.017  1.00  0.00           N0.      0
ATOM    397  C2  SAM A 294      34.486 106.856 110.250  1.00  0.00           C0.      0
ATOM    398  N3  SAM A 294      35.233 105.786 110.591  1.00  0.00           N0.      0
ATOM    399  C4  SAM A 294      35.032 105.421 111.870  1.00  0.00           C0.      0
ATOM    400  C5  SAM A 294      34.189 106.071 112.784  1.00  0.00           C0.      0
ATOM    401  C6  SAM A 294      33.484 107.218 112.327  1.00  0.00           C0.      0
ATOM    402  N6  SAM A 294      32.688 107.962 113.107  1.00  0.00           N0.      0
ATOM    403  N7  SAM A 294      34.220 105.411 114.010  1.00  0.00           N0.      0
ATOM    404  C8  SAM A 294      35.057 104.403 113.850  1.00  0.00           C0.      0
ATOM    405  N9  SAM A 294      35.593 104.360 112.574  1.00  0.00           N0.      0
ATOM    406  C'  SAM A 294      38.317  95.185 110.871  1.00  0.00           C0.      0
ATOM    407  N'  SAM A 294      36.802  96.428 109.353  1.00  0.00           N0.      0
ATOM    408  O'  SAM A 294      39.482  94.880 111.218  1.00  0.00           O0.      0
ATOM    409 HN61 SAM A 294      32.362 108.857 112.738  1.00  0.00           H0.      0
ATOM    410 HN62 SAM A 294      32.703 107.857 114.131  1.00  0.00           H0.      0
ATOM    411  HA  SAM A 294      38.901  96.574 109.268  1.00  0.00           H0.      0
ATOM    412  HB1 SAM A 294      38.119  98.640 110.389  1.00  0.00           H0.      0
ATOM    413  HB2 SAM A 294      39.251  97.713 111.383  1.00  0.00           H0.      0
ATOM    414  HG1 SAM A 294      37.105  96.619 112.477  1.00  0.00           H0.      0
ATOM    415  HG2 SAM A 294      36.204  97.994 111.815  1.00  0.00           H0.      0
ATOM    416  HE1 SAM A 294      35.725  97.572 114.556  1.00  0.00           H0.      0
ATOM    417  HE2 SAM A 294      36.822  98.248 115.797  1.00  0.00           H0.      0
ATOM    418  HE3 SAM A 294      37.241  96.707 114.960  1.00  0.00           H0.      0
ATOM    419 HO2' SAM A 294      39.068 104.336 111.583  1.00  0.00           H0.      0
ATOM    420 HO3' SAM A 294      39.019 102.094 110.844  1.00  0.00           H0.      0
ATOM    421  H01 SAM A 294      35.307 103.679 114.605  1.00  0.00           H0.      0
ATOM    422  H02 SAM A 294      37.162 100.603 111.427  1.00  0.00           H0.      0
ATOM    423  H03 SAM A 294      38.843 101.543 113.632  1.00  0.00           H0.      0
ATOM    424  H04 SAM A 294      37.640 103.493 113.933  1.00  0.00           H0.      0
ATOM    425  H05 SAM A 294      36.697 103.545 111.025  1.00  0.00           H0.      0
ATOM    426  H06 SAM A 294      34.615 107.222 109.238  1.00  0.00           H0.      0
ATOM    427  H07 SAM A 294      36.545  97.322 108.898  1.00  0.00           H0.      0
ATOM    428  H08 SAM A 294      36.088  96.169 110.043  1.00  0.00           H0.      0
ATOM    429  H09 SAM A 294      36.760  95.641 108.660  1.00  0.00           H0.      0
ATOM    430 H5'1 SAM A 294      36.697 100.564 114.473  1.00  0.00           H0.      0
ATOM    431 H5'2 SAM A 294      35.619  99.752 113.299  1.00  0.00           H0.      0
ATOM    432  O   WAT A3098      37.793  94.081 121.687  1.00  0.00           O0.      0
ATOM    433  H1  WAT A3098      37.059  94.330 121.086  1.00  0.00           H0.      0
ATOM    434  H2  WAT A3098      38.444  93.648 121.099  1.00  0.00           H0.      0
ATOM    435  O   WAT B3703      34.188  96.296 107.774  1.00  0.00           O0.      0
ATOM    436  H1  WAT B3703      33.950  96.360 108.711  1.00  0.00           H0.      0
ATOM    437  H2  WAT B3703      34.762  95.506 107.679  1.00  0.00           H0.      0
ATOM    438  O   WAT B5324      32.792 107.864 115.944  1.00  0.00           O0.      0
ATOM    439  H1  WAT B5324      32.448 106.953 116.100  1.00  0.00           H0.      0
ATOM    440  H2  WAT B5324      33.736 107.818 116.147  1.00  0.00           H0.      0
ATOM    441  O   WAT B7075      32.103 105.248 115.806  1.00  0.00           O0.      0
ATOM    442  H1  WAT B7075      32.860 105.229 115.167  1.00  0.00           H0.      0
ATOM    443  H2  WAT B7075      31.303 105.224 115.264  1.00  0.00           H0.      0
ATOM    444  O   WAT B8319      33.541  94.844 121.426  1.00  0.00           O0.      0
ATOM    445  H1  WAT B8319      34.359  94.888 120.883  1.00  0.00           H0.      0
ATOM    446  H2  WAT B8319      33.603  95.548 122.085  1.00  0.00           H0.      0
ATOM    447  O   WAT C2279      37.811 106.397 114.116  1.00  0.00           O0.      0
ATOM    448  H1  WAT C2279      36.886 106.471 113.851  1.00  0.00           H0.      0
ATOM    449  H2  WAT C2279      38.233 105.797 113.466  1.00  0.00           H0.      0
