# Supplementary material for: Computational Investigation of GNMT-Catalyzed Methyl Transfer Reaction: Integrating MD, QM, and ML Approaches
Source: J Comput Chem. Author manuscript; Available in PMC 2026 Jun 29. (PMC13312424; doi:10.1002/jcc.70434)
Supplement: SI-2 [file NIHMS2188582-supplement-SI-2.zip › QM-cluster-pdbs/clustering_454_R1_w_ts.pdb]

ATOM      1  CA  TYR A  21      42.970 104.596 117.659  1.00  0.00           C0.     -1
ATOM      2  CB  TYR A  21      42.530 103.988 116.319  1.00  0.00           C0.     -1
ATOM      3  CG  TYR A  21      41.605 102.792 116.474  1.00  0.00           C0.      0
ATOM      4  CD1 TYR A  21      40.209 102.926 116.395  1.00  0.00           C0.      0
ATOM      5  CD2 TYR A  21      42.125 101.510 116.732  1.00  0.00           C0.      0
ATOM      6  CE1 TYR A  21      39.361 101.829 116.591  1.00  0.00           C0.      0
ATOM      7  CE2 TYR A  21      41.291 100.410 116.937  1.00  0.00           C0.      0
ATOM      8  CZ  TYR A  21      39.898 100.565 116.888  1.00  0.00           C0.      0
ATOM      9  OH  TYR A  21      39.111  99.453 117.114  1.00  0.00           O0.      0
ATOM     10  H01 TYR A  21      42.101 104.933 118.236  1.00  0.00           H0.      0
ATOM     11  H02 TYR A  21      43.633 105.455 117.504  1.00  0.00           H0.      0
ATOM     12  HA  TYR A  21      43.506 103.857 118.266  1.00  0.00           H0.      0
ATOM     13  HB2 TYR A  21      42.014 104.757 115.731  1.00  0.00           H0.      0
ATOM     14  HB3 TYR A  21      43.413 103.695 115.738  1.00  0.00           H0.      0
ATOM     15  HD1 TYR A  21      39.763 103.890 116.165  1.00  0.00           H0.      0
ATOM     16  HD2 TYR A  21      43.202 101.373 116.775  1.00  0.00           H0.      0
ATOM     17  HE1 TYR A  21      38.288 101.957 116.516  1.00  0.00           H0.      0
ATOM     18  HE2 TYR A  21      41.699  99.426 117.132  1.00  0.00           H0.      0
ATOM     19  HH  TYR A  21      38.249  99.696 117.556  1.00  0.00           H0.      0
ATOM     20  CA  TRP A  30      46.498  95.223 114.169  1.00  0.00           C0.     -1
ATOM     21  CB  TRP A  30      45.953  96.212 113.122  1.00  0.00           C0.     -1
ATOM     22  CG  TRP A  30      44.445  96.150 113.010  1.00  0.00           C0.      0
ATOM     23  CD1 TRP A  30      43.685  95.813 111.904  1.00  0.00           C0.      0
ATOM     24  CD2 TRP A  30      43.504  96.381 114.087  1.00  0.00           C0.      0
ATOM     25  CE2 TRP A  30      42.191  96.159 113.560  1.00  0.00           C0.      0
ATOM     26  CE3 TRP A  30      43.637  96.750 115.441  1.00  0.00           C0.      0
ATOM     27  NE1 TRP A  30      42.331  95.809 112.229  1.00  0.00           N0.      0
ATOM     28  CZ2 TRP A  30      41.039  96.285 114.349  1.00  0.00           C0.      0
ATOM     29  CZ3 TRP A  30      42.493  96.877 116.227  1.00  0.00           C0.      0
ATOM     30  CH2 TRP A  30      41.207  96.646 115.686  1.00  0.00           C0.      0
ATOM     31  H01 TRP A  30      46.231  94.194 113.900  1.00  0.00           H0.      0
ATOM     32  H03 TRP A  30      47.590  95.286 114.241  1.00  0.00           H0.      0
ATOM     33  HA  TRP A  30      46.082  95.422 115.161  1.00  0.00           H0.      0
ATOM     34  HB2 TRP A  30      46.267  97.230 113.395  1.00  0.00           H0.      0
ATOM     35  HB3 TRP A  30      46.402  96.000 112.144  1.00  0.00           H0.      0
ATOM     36  HD1 TRP A  30      44.011  95.570 110.904  1.00  0.00           H0.      0
ATOM     37  HE1 TRP A  30      41.555  95.674 111.582  1.00  0.00           H0.      0
ATOM     38  HE3 TRP A  30      44.615  96.941 115.869  1.00  0.00           H0.      0
ATOM     39  HZ2 TRP A  30      40.063  96.059 113.938  1.00  0.00           H0.      0
ATOM     40  HZ3 TRP A  30      42.585  97.153 117.273  1.00  0.00           H0.      0
ATOM     41  HH2 TRP A  30      40.342  96.769 116.325  1.00  0.00           H0.      0
ATOM     42  CA  TYR A  33      45.722  91.116 117.216  1.00  0.00           C0.     -1
ATOM     43  CB  TYR A  33      45.215  92.493 117.726  1.00  0.00           C0.     -1
ATOM     44  CG  TYR A  33      43.753  92.468 118.158  1.00  0.00           C0.      0
ATOM     45  CD1 TYR A  33      42.817  93.378 117.637  1.00  0.00           C0.      0
ATOM     46  CD2 TYR A  33      43.287  91.518 119.088  1.00  0.00           C0.      0
ATOM     47  CE1 TYR A  33      41.465  93.331 118.004  1.00  0.00           C0.      0
ATOM     48  CE2 TYR A  33      41.943  91.458 119.458  1.00  0.00           C0.      0
ATOM     49  CZ  TYR A  33      41.023  92.357 118.903  1.00  0.00           C0.      0
ATOM     50  OH  TYR A  33      39.693  92.213 119.267  1.00  0.00           O0.      0
ATOM     51  H01 TYR A  33      45.119  90.777 116.366  1.00  0.00           H0.      0
ATOM     52  H02 TYR A  33      46.767  91.184 116.894  1.00  0.00           H0.      0
ATOM     53  HA  TYR A  33      45.659  90.355 118.000  1.00  0.00           H0.      0
ATOM     54  HB2 TYR A  33      45.848  92.813 118.567  1.00  0.00           H0.      0
ATOM     55  HB3 TYR A  33      45.342  93.244 116.937  1.00  0.00           H0.      0
ATOM     56  HD1 TYR A  33      43.136  94.131 116.923  1.00  0.00           H0.      0
ATOM     57  HD2 TYR A  33      43.983  90.808 119.526  1.00  0.00           H0.      0
ATOM     58  HE1 TYR A  33      40.763  94.023 117.551  1.00  0.00           H0.      0
ATOM     59  HE2 TYR A  33      41.590  90.711 120.162  1.00  0.00           H0.      0
ATOM     60  HH  TYR A  33      39.144  92.985 119.018  1.00  0.00           H0.      0
ATOM     61  CA  ARG A  40      39.640  85.411 109.822  1.00  0.00           C0.     -1
ATOM     62  CB  ARG A  40      40.282  86.795 109.883  1.00  0.00           C0.     -1
ATOM     63  CG  ARG A  40      39.247  87.909 109.620  1.00  0.00           C0.      0
ATOM     64  CD  ARG A  40      39.727  89.325 109.990  1.00  0.00           C0.      0
ATOM     65  NE  ARG A  40      38.773  90.308 109.463  1.00  0.00           N0.      0
ATOM     66  CZ  ARG A  40      38.417  91.510 109.974  1.00  0.00           C0.      0
ATOM     67  NH1 ARG A  40      38.852  91.952 111.176  1.00  0.00           N1+      0
ATOM     68  NH2 ARG A  40      37.525  92.239 109.297  1.00  0.00           N0.      0
ATOM     69  H01 ARG A  40      39.171  85.235 108.846  1.00  0.00           H0.      0
ATOM     70  H02 ARG A  40      40.379  84.619 109.983  1.00  0.00           H0.      0
ATOM     71  HA  ARG A  40      38.863  85.307 110.589  1.00  0.00           H0.      0
ATOM     72  HB2 ARG A  40      40.734  86.944 110.874  1.00  0.00           H0.      0
ATOM     73  HB3 ARG A  40      41.099  86.874 109.154  1.00  0.00           H0.      0
ATOM     74  HG2 ARG A  40      38.973  87.891 108.555  1.00  0.00           H0.      0
ATOM     75  HG3 ARG A  40      38.328  87.699 110.183  1.00  0.00           H0.      0
ATOM     76  HD2 ARG A  40      39.778  89.420 111.080  1.00  0.00           H0.      0
ATOM     77  HD3 ARG A  40      40.732  89.511 109.589  1.00  0.00           H0.      0
ATOM     78  HE  ARG A  40      38.402  90.119 108.541  1.00  0.00           H0.      0
ATOM     79 HH11 ARG A  40      39.633  91.509 111.635  1.00  0.00           H0.      0
ATOM     80 HH12 ARG A  40      38.699  92.954 111.346  1.00  0.00           H0.      0
ATOM     81 HH21 ARG A  40      37.451  92.137 108.253  1.00  0.00           H0.      0
ATOM     82 HH22 ARG A  40      37.432  93.211 109.599  1.00  0.00           H0.      0
ATOM     83  CA  ALA A  64      34.849 101.065 107.802  1.00  0.00           C0.     -1
ATOM     84  C   ALA A  64      36.110 100.270 107.455  1.00  0.00           C0.      0
ATOM     85  O   ALA A  64      36.278  99.084 107.778  1.00  0.00           O0.      0
ATOM     86  CB  ALA A  64      34.349 100.735 109.215  1.00  0.00           C0.      0
ATOM     87  H02 ALA A  64      34.087 100.793 107.058  1.00  0.00           H0.      0
ATOM     88  HA  ALA A  64      35.037 102.139 107.697  1.00  0.00           H0.      0
ATOM     89  HB1 ALA A  64      35.032 101.137 109.971  1.00  0.00           H0.      0
ATOM     90  HB2 ALA A  64      33.356 101.163 109.384  1.00  0.00           H0.      0
ATOM     91  HB3 ALA A  64      34.289  99.653 109.362  1.00  0.00           H0.      0
ATOM     92  N   CYS A  65      37.038 100.948 106.725  1.00  0.00           N0.      0
ATOM     93  CA  CYS A  65      38.144 100.295 106.029  1.00  0.00           C0.     -1
ATOM     94  C   CYS A  65      39.173  99.574 106.876  1.00  0.00           C0.      0
ATOM     95  O   CYS A  65      39.855  98.679 106.357  1.00  0.00           O0.      0
ATOM     96  H01 CYS A  65      38.665 101.066 105.452  1.00  0.00           H0.      0
ATOM     97  H   CYS A  65      36.815 101.895 106.458  1.00  0.00           H0.      0
ATOM     98  HA  CYS A  65      37.762  99.553 105.319  1.00  0.00           H0.      0
ATOM     99  N   GLY A  66      39.362 100.014 108.133  1.00  0.00           N0.      0
ATOM    100  CA  GLY A  66      40.449  99.426 108.896  1.00  0.00           C0.     -1
ATOM    101  H01 GLY A  66      41.391  99.505 108.344  1.00  0.00           H0.      0
ATOM    102  H   GLY A  66      38.763 100.728 108.548  1.00  0.00           H0.      0
ATOM    103  HA2 GLY A  66      40.541  99.965 109.842  1.00  0.00           H0.      0
ATOM    104  HA3 GLY A  66      40.278  98.365 109.112  1.00  0.00           H0.      0
ATOM    105  CA  ASP A  70      37.363  93.916 104.059  1.00  0.00           C0.     -1
ATOM    106  CB  ASP A  70      36.316  93.887 105.093  1.00  0.00           C0.     -1
ATOM    107  CG  ASP A  70      36.772  93.487 106.509  1.00  0.00           C0.      0
ATOM    108  OD1 ASP A  70      36.485  94.257 107.485  1.00  0.00           O0.      0
ATOM    109  OD2 ASP A  70      37.361  92.364 106.616  1.00  0.00           O1-      0
ATOM    110  H01 ASP A  70      38.128  94.675 104.272  1.00  0.00           H0.      0
ATOM    111  H02 ASP A  70      36.951  94.142 103.067  1.00  0.00           H0.      0
ATOM    112  HA  ASP A  70      37.879  92.951 103.993  1.00  0.00           H0.      0
ATOM    113  HB2 ASP A  70      35.818  94.860 105.177  1.00  0.00           H0.      0
ATOM    114  HB3 ASP A  70      35.534  93.163 104.814  1.00  0.00           H0.      0
ATOM    115  CA  ASP A  85      37.312 105.100 107.980  1.00  0.00           C0.     -1
ATOM    116  C   ASP A  85      37.761 106.409 108.708  1.00  0.00           C0.      0
ATOM    117  O   ASP A  85      38.460 107.239 108.112  1.00  0.00           O0.      0
ATOM    118  CB  ASP A  85      38.327 103.989 108.241  1.00  0.00           C0.     -1
ATOM    119  CG  ASP A  85      38.338 103.377 109.640  1.00  0.00           C0.      0
ATOM    120  OD1 ASP A  85      37.906 102.187 109.791  1.00  0.00           O0.      0
ATOM    121  OD2 ASP A  85      38.806 104.090 110.585  1.00  0.00           O1-      0
ATOM    122  H03 ASP A  85      37.285 105.337 106.915  1.00  0.00           H0.      0
ATOM    123  HA  ASP A  85      36.308 104.796 108.304  1.00  0.00           H0.      0
ATOM    124  HB2 ASP A  85      38.163 103.174 107.532  1.00  0.00           H0.      0
ATOM    125  HB3 ASP A  85      39.331 104.388 108.045  1.00  0.00           H0.      0
ATOM    126  N   ALA A  86      37.435 106.539 110.028  1.00  0.00           N0.      0
ATOM    127  CA  ALA A  86      37.818 107.691 110.866  1.00  0.00           C0.     -1
ATOM    128  C   ALA A  86      39.264 107.674 111.449  1.00  0.00           C0.      0
ATOM    129  O   ALA A  86      39.671 108.705 112.010  1.00  0.00           O0.      0
ATOM    130  CB  ALA A  86      36.829 107.831 112.035  1.00  0.00           C0.      0
ATOM    131  H   ALA A  86      36.813 105.853 110.441  1.00  0.00           H0.      0
ATOM    132  HA  ALA A  86      37.767 108.582 110.234  1.00  0.00           H0.      0
ATOM    133  HB1 ALA A  86      35.823 108.022 111.657  1.00  0.00           H0.      0
ATOM    134  HB2 ALA A  86      36.821 106.922 112.648  1.00  0.00           H0.      0
ATOM    135  HB3 ALA A  86      37.144 108.665 112.667  1.00  0.00           H0.      0
ATOM    136  N   SER A  87      39.984 106.530 111.365  1.00  0.00           N0.      0
ATOM    137  CA  SER A  87      41.325 106.377 111.968  1.00  0.00           C0.     -1
ATOM    138  CB  SER A  87      41.423 105.045 112.722  1.00  0.00           C0.      0
ATOM    139  OG  SER A  87      42.783 104.781 113.125  1.00  0.00           O0.      0
ATOM    140  H01 SER A  87      42.101 106.401 111.192  1.00  0.00           H0.      0
ATOM    141  H   SER A  87      39.569 105.726 110.887  1.00  0.00           H0.      0
ATOM    142  HA  SER A  87      41.482 107.230 112.634  1.00  0.00           H0.      0
ATOM    143  HB2 SER A  87      40.734 105.036 113.577  1.00  0.00           H0.      0
ATOM    144  HB3 SER A  87      41.137 104.216 112.069  1.00  0.00           H0.      0
ATOM    145  HG  SER A  87      43.020 105.421 113.810  1.00  0.00           H0.      0
ATOM    146  CA  ALA A 115      35.407 110.223 107.108  1.00  0.00           C0.     -1
ATOM    147  C   ALA A 115      34.878 109.824 108.461  1.00  0.00           C0.      0
ATOM    148  O   ALA A 115      35.210 108.767 109.014  1.00  0.00           O0.      0
ATOM    149  H01 ALA A 115      34.797 109.758 106.324  1.00  0.00           H0.      0
ATOM    150  H02 ALA A 115      36.428 109.850 107.001  1.00  0.00           H0.      0
ATOM    151  HA  ALA A 115      35.395 111.305 106.953  1.00  0.00           H0.      0
ATOM    152  N   ASN A 116      33.997 110.708 109.022  1.00  0.00           N0.      0
ATOM    153  CA  ASN A 116      33.249 110.335 110.206  1.00  0.00           C0.     -1
ATOM    154  C   ASN A 116      31.745 110.303 109.852  1.00  0.00           C0.      0
ATOM    155  O   ASN A 116      31.197 111.301 109.358  1.00  0.00           O0.      0
ATOM    156  CB  ASN A 116      33.542 111.273 111.407  1.00  0.00           C0.      0
ATOM    157  CG  ASN A 116      33.073 110.612 112.695  1.00  0.00           C0.      0
ATOM    158  ND2 ASN A 116      34.033 110.199 113.558  1.00  0.00           N0.      0
ATOM    159  OD1 ASN A 116      31.862 110.413 112.901  1.00  0.00           O0.      0
ATOM    160  H   ASN A 116      33.633 111.473 108.469  1.00  0.00           H0.      0
ATOM    161  HA  ASN A 116      33.586 109.330 110.468  1.00  0.00           H0.      0
ATOM    162  HB2 ASN A 116      34.615 111.483 111.426  1.00  0.00           H0.      0
ATOM    163  HB3 ASN A 116      33.005 112.217 111.271  1.00  0.00           H0.      0
ATOM    164 HD21 ASN A 116      33.779 109.655 114.383  1.00  0.00           H0.      0
ATOM    165 HD22 ASN A 116      35.010 110.283 113.325  1.00  0.00           H0.      0
ATOM    166  N   TRP A 117      31.127 109.122 110.070  1.00  0.00           N0.      0
ATOM    167  CA  TRP A 117      29.704 108.885 109.768  1.00  0.00           C0.     -1
ATOM    168  CB  TRP A 117      29.230 107.579 110.459  1.00  0.00           C0.     -1
ATOM    169  CG  TRP A 117      30.098 106.376 110.198  1.00  0.00           C0.      0
ATOM    170  CD1 TRP A 117      30.827 106.084 109.062  1.00  0.00           C0.      0
ATOM    171  CD2 TRP A 117      30.382 105.322 111.150  1.00  0.00           C0.      0
ATOM    172  CE2 TRP A 117      31.307 104.425 110.530  1.00  0.00           C0.      0
ATOM    173  CE3 TRP A 117      29.982 105.073 112.476  1.00  0.00           C0.      0
ATOM    174  NE1 TRP A 117      31.538 104.905 109.254  1.00  0.00           N0.      0
ATOM    175  CZ2 TRP A 117      31.846 103.322 111.206  1.00  0.00           C0.      0
ATOM    176  CZ3 TRP A 117      30.510 103.973 113.148  1.00  0.00           C0.      0
ATOM    177  CH2 TRP A 117      31.436 103.108 112.521  1.00  0.00           C0.      0
ATOM    178  H03 TRP A 117      29.116 109.738 110.119  1.00  0.00           H0.      0
ATOM    179  H   TRP A 117      31.673 108.359 110.475  1.00  0.00           H0.      0
ATOM    180  HA  TRP A 117      29.564 108.818 108.681  1.00  0.00           H0.      0
ATOM    181  HB2 TRP A 117      29.204 107.756 111.542  1.00  0.00           H0.      0
ATOM    182  HB3 TRP A 117      28.190 107.398 110.152  1.00  0.00           H0.      0
ATOM    183  HD1 TRP A 117      30.916 106.636 108.140  1.00  0.00           H0.      0
ATOM    184  HE1 TRP A 117      32.225 104.539 108.614  1.00  0.00           H0.      0
ATOM    185  HE3 TRP A 117      29.292 105.744 112.976  1.00  0.00           H0.      0
ATOM    186  HZ2 TRP A 117      32.583 102.680 110.738  1.00  0.00           H0.      0
ATOM    187  HZ3 TRP A 117      30.221 103.782 114.176  1.00  0.00           H0.      0
ATOM    188  HH2 TRP A 117      31.855 102.277 113.080  1.00  0.00           H0.      0
ATOM    189  CA  CYS A 135      31.533  97.752 107.623  1.00  0.00           C0.     -1
ATOM    190  C   CYS A 135      32.537  96.660 108.001  1.00  0.00           C0.      0
ATOM    191  O   CYS A 135      33.726  96.726 107.681  1.00  0.00           O0.      0
ATOM    192  H01 CYS A 135      31.490  97.824 106.532  1.00  0.00           H0.      0
ATOM    193  H02 CYS A 135      31.894  98.711 108.007  1.00  0.00           H0.      0
ATOM    194  HA  CYS A 135      30.526  97.568 108.006  1.00  0.00           H0.      0
ATOM    195  N   LEU A 136      32.029  95.582 108.689  1.00  0.00           N0.      0
ATOM    196  CA  LEU A 136      32.832  94.414 109.008  1.00  0.00           C0.     -1
ATOM    197  C   LEU A 136      33.696  94.595 110.285  1.00  0.00           C0.      0
ATOM    198  O   LEU A 136      34.057  95.720 110.674  1.00  0.00           O0.      0
ATOM    199  H03 LEU A 136      33.556  94.256 108.196  1.00  0.00           H0.      0
ATOM    200  H   LEU A 136      31.060  95.590 108.969  1.00  0.00           H0.      0
ATOM    201  HA  LEU A 136      32.191  93.534 109.088  1.00  0.00           H0.      0
ATOM    202  N   GLY A 137      34.107  93.469 110.932  1.00  0.00           N0.      0
ATOM    203  CA  GLY A 137      35.206  93.506 111.921  1.00  0.00           C0.     -1
ATOM    204  C   GLY A 137      34.830  94.144 113.283  1.00  0.00           C0.      0
ATOM    205  O   GLY A 137      35.738  94.586 114.014  1.00  0.00           O0.      0
ATOM    206  H   GLY A 137      33.882  92.574 110.519  1.00  0.00           H0.      0
ATOM    207  HA2 GLY A 137      35.539  92.480 112.095  1.00  0.00           H0.      0
ATOM    208  HA3 GLY A 137      36.054  94.077 111.527  1.00  0.00           H0.      0
ATOM    209  N   ASN A 138      33.528  94.171 113.655  1.00  0.00           N0.      0
ATOM    210  CA  ASN A 138      32.970  94.870 114.851  1.00  0.00           C0.     -1
ATOM    211  C   ASN A 138      33.280  96.385 114.785  1.00  0.00           C0.      0
ATOM    212  O   ASN A 138      34.127  96.925 115.502  1.00  0.00           O0.      0
ATOM    213  CB  ASN A 138      33.388  94.299 116.201  1.00  0.00           C0.      0
ATOM    214  CG  ASN A 138      32.542  94.995 117.274  1.00  0.00           C0.      0
ATOM    215  ND2 ASN A 138      33.157  95.228 118.457  1.00  0.00           N0.      0
ATOM    216  OD1 ASN A 138      31.371  95.330 117.044  1.00  0.00           O0.      0
ATOM    217  H   ASN A 138      32.866  93.813 112.980  1.00  0.00           H0.      0
ATOM    218  HA  ASN A 138      31.886  94.753 114.773  1.00  0.00           H0.      0
ATOM    219  HB2 ASN A 138      33.185  93.224 116.220  1.00  0.00           H0.      0
ATOM    220  HB3 ASN A 138      34.450  94.456 116.369  1.00  0.00           H0.      0
ATOM    221 HD21 ASN A 138      32.653  95.748 119.163  1.00  0.00           H0.      0
ATOM    222 HD22 ASN A 138      34.090  94.862 118.671  1.00  0.00           H0.      0
ATOM    223  N   SER A 139      32.506  97.047 113.886  1.00  0.00           N0.      0
ATOM    224  CA  SER A 139      32.564  98.489 113.694  1.00  0.00           C0.     -1
ATOM    225  CB  SER A 139      32.928  98.869 112.252  1.00  0.00           C0.      0
ATOM    226  OG  SER A 139      34.178  98.297 111.845  1.00  0.00           O0.      0
ATOM    227  H01 SER A 139      31.603  98.945 113.965  1.00  0.00           H0.      0
ATOM    228  H   SER A 139      31.788  96.529 113.399  1.00  0.00           H0.      0
ATOM    229  HA  SER A 139      33.326  98.864 114.380  1.00  0.00           H0.      0
ATOM    230  HB2 SER A 139      32.124  98.573 111.562  1.00  0.00           H0.      0
ATOM    231  HB3 SER A 139      33.048  99.954 112.190  1.00  0.00           H0.      0
ATOM    232  HG  SER A 139      34.044  97.361 111.620  1.00  0.00           H0.      0
ATOM    233  CA  HID A 142      32.433 101.864 118.890  1.00  0.00           C0.     -1
ATOM    234  C   HID A 142      31.877 103.313 118.934  1.00  0.00           C0.      0
ATOM    235  O   HID A 142      32.657 104.249 119.215  1.00  0.00           O0.      0
ATOM    236  CB  HID A 142      33.513 101.923 117.802  1.00  0.00           C0.     -1
ATOM    237  CG  HID A 142      34.871 101.389 118.126  1.00  0.00           C0.      0
ATOM    238  CD2 HID A 142      35.474 100.155 117.970  1.00  0.00           C0.      0
ATOM    239  ND1 HID A 142      35.857 102.217 118.646  1.00  0.00           N0.      0
ATOM    240  CE1 HID A 142      36.993 101.479 118.777  1.00  0.00           C0.      0
ATOM    241  NE2 HID A 142      36.800 100.222 118.383  1.00  0.00           N0.      0
ATOM    242  H01 HID A 142      31.662 101.121 118.673  1.00  0.00           H0.      0
ATOM    243  HA  HID A 142      32.868 101.642 119.869  1.00  0.00           H0.      0
ATOM    244  HB2 HID A 142      33.145 101.395 116.914  1.00  0.00           H0.      0
ATOM    245  HB3 HID A 142      33.659 102.963 117.498  1.00  0.00           H0.      0
ATOM    246  HD1 HID A 142      35.850 103.242 118.504  1.00  0.00           H0.      0
ATOM    247  HD2 HID A 142      35.045  99.246 117.575  1.00  0.00           H0.      0
ATOM    248  HE1 HID A 142      37.928 101.890 119.120  1.00  0.00           H0.      0
ATOM    249  N   LEU A 143      30.613 103.559 118.518  1.00  0.00           N0.      0
ATOM    250  CA  LEU A 143      30.109 104.936 118.286  1.00  0.00           C0.     -1
ATOM    251  CB  LEU A 143      29.095 104.970 117.134  1.00  0.00           C0.     -1
ATOM    252  CG  LEU A 143      28.669 106.400 116.737  1.00  0.00           C0.      0
ATOM    253  CD1 LEU A 143      29.827 107.175 116.083  1.00  0.00           C0.      0
ATOM    254  CD2 LEU A 143      27.460 106.346 115.786  1.00  0.00           C0.      0
ATOM    255  H01 LEU A 143      29.658 105.329 119.206  1.00  0.00           H0.      0
ATOM    256  H   LEU A 143      30.010 102.782 118.287  1.00  0.00           H0.      0
ATOM    257  HA  LEU A 143      30.979 105.553 118.059  1.00  0.00           H0.      0
ATOM    258  HB2 LEU A 143      29.535 104.475 116.256  1.00  0.00           H0.      0
ATOM    259  HB3 LEU A 143      28.204 104.392 117.417  1.00  0.00           H0.      0
ATOM    260  HG  LEU A 143      28.362 106.931 117.652  1.00  0.00           H0.      0
ATOM    261 HD11 LEU A 143      30.140 106.689 115.152  1.00  0.00           H0.      0
ATOM    262 HD12 LEU A 143      29.519 108.198 115.835  1.00  0.00           H0.      0
ATOM    263 HD13 LEU A 143      30.707 107.241 116.731  1.00  0.00           H0.      0
ATOM    264 HD21 LEU A 143      27.146 107.354 115.492  1.00  0.00           H0.      0
ATOM    265 HD22 LEU A 143      27.715 105.794 114.871  1.00  0.00           H0.      0
ATOM    266 HD23 LEU A 143      26.605 105.845 116.255  1.00  0.00           H0.      0
ATOM    267  CA  ARG A 175      29.226  93.045 120.194  1.00  0.00           C0.     -1
ATOM    268  CB  ARG A 175      30.099  93.438 121.386  1.00  0.00           C0.     -1
ATOM    269  CG  ARG A 175      31.587  93.196 121.044  1.00  0.00           C0.      0
ATOM    270  CD  ARG A 175      32.611  93.652 122.099  1.00  0.00           C0.      0
ATOM    271  NE  ARG A 175      34.010  93.455 121.660  1.00  0.00           N0.      0
ATOM    272  CZ  ARG A 175      34.764  92.365 121.877  1.00  0.00           C0.      0
ATOM    273  NH1 ARG A 175      34.217  91.263 122.444  1.00  0.00           N1+      0
ATOM    274  NH2 ARG A 175      36.084  92.392 121.631  1.00  0.00           N0.      0
ATOM    275  H01 ARG A 175      29.487  93.641 119.310  1.00  0.00           H0.      0
ATOM    276  H02 ARG A 175      28.162  93.202 120.403  1.00  0.00           H0.      0
ATOM    277  HA  ARG A 175      29.367  91.988 119.939  1.00  0.00           H0.      0
ATOM    278  HB2 ARG A 175      29.945  94.497 121.634  1.00  0.00           H0.      0
ATOM    279  HB3 ARG A 175      29.818  92.860 122.276  1.00  0.00           H0.      0
ATOM    280  HG2 ARG A 175      31.733  92.130 120.826  1.00  0.00           H0.      0
ATOM    281  HG3 ARG A 175      31.812  93.723 120.110  1.00  0.00           H0.      0
ATOM    282  HD2 ARG A 175      32.502  94.722 122.304  1.00  0.00           H0.      0
ATOM    283  HD3 ARG A 175      32.475  93.127 123.050  1.00  0.00           H0.      0
ATOM    284  HE  ARG A 175      34.427  94.143 121.041  1.00  0.00           H0.      0
ATOM    285 HH11 ARG A 175      33.233  91.081 122.322  1.00  0.00           H0.      0
ATOM    286 HH12 ARG A 175      34.809  90.456 122.580  1.00  0.00           H0.      0
ATOM    287 HH21 ARG A 175      36.425  93.209 121.134  1.00  0.00           H0.      0
ATOM    288 HH22 ARG A 175      36.584  91.537 121.326  1.00  0.00           H0.      0
ATOM    289  CA  TYR A 194      40.350  88.650 115.786  1.00  0.00           C0.     -1
ATOM    290  CB  TYR A 194      40.353  89.847 116.787  1.00  0.00           C0.     -1
ATOM    291  CG  TYR A 194      39.830  91.088 116.087  1.00  0.00           C0.      0
ATOM    292  CD1 TYR A 194      38.489  91.488 116.191  1.00  0.00           C0.      0
ATOM    293  CD2 TYR A 194      40.665  91.814 115.218  1.00  0.00           C0.      0
ATOM    294  CE1 TYR A 194      37.989  92.564 115.444  1.00  0.00           C0.      0
ATOM    295  CE2 TYR A 194      40.187  92.893 114.475  1.00  0.00           C0.      0
ATOM    296  CZ  TYR A 194      38.840  93.271 114.579  1.00  0.00           C0.      0
ATOM    297  OH  TYR A 194      38.421  94.341 113.823  1.00  0.00           O0.      0
ATOM    298  H01 TYR A 194      40.728  87.735 116.257  1.00  0.00           H0.      0
ATOM    299  H03 TYR A 194      39.334  88.459 115.423  1.00  0.00           H0.      0
ATOM    300  HA  TYR A 194      40.982  88.879 114.920  1.00  0.00           H0.      0
ATOM    301  HB2 TYR A 194      39.730  89.613 117.658  1.00  0.00           H0.      0
ATOM    302  HB3 TYR A 194      41.370  90.019 117.153  1.00  0.00           H0.      0
ATOM    303  HD1 TYR A 194      37.818  90.957 116.860  1.00  0.00           H0.      0
ATOM    304  HD2 TYR A 194      41.712  91.538 115.139  1.00  0.00           H0.      0
ATOM    305  HE1 TYR A 194      36.942  92.837 115.512  1.00  0.00           H0.      0
ATOM    306  HE2 TYR A 194      40.842  93.458 113.823  1.00  0.00           H0.      0
ATOM    307  HH  TYR A 194      37.438  94.406 113.812  1.00  0.00           H0.      0
ATOM    308  CA  TYR A 220      44.181  94.070 125.336  1.00  0.00           C0.     -1
ATOM    309  CB  TYR A 220      43.892  94.311 123.830  1.00  0.00           C0.     -1
ATOM    310  CG  TYR A 220      42.438  94.477 123.408  1.00  0.00           C0.      0
ATOM    311  CD1 TYR A 220      41.664  95.586 123.800  1.00  0.00           C0.      0
ATOM    312  CD2 TYR A 220      41.850  93.565 122.516  1.00  0.00           C0.      0
ATOM    313  CE1 TYR A 220      40.373  95.796 123.299  1.00  0.00           C0.      0
ATOM    314  CE2 TYR A 220      40.559  93.755 122.010  1.00  0.00           C0.      0
ATOM    315  CZ  TYR A 220      39.826  94.885 122.385  1.00  0.00           C0.      0
ATOM    316  OH  TYR A 220      38.559  95.132 121.860  1.00  0.00           O0.      0
ATOM    317  H01 TYR A 220      45.260  93.987 125.504  1.00  0.00           H0.      0
ATOM    318  H02 TYR A 220      43.802  94.896 125.949  1.00  0.00           H0.      0
ATOM    319  HA  TYR A 220      43.703  93.147 125.683  1.00  0.00           H0.      0
ATOM    320  HB2 TYR A 220      44.447  95.209 123.520  1.00  0.00           H0.      0
ATOM    321  HB3 TYR A 220      44.321  93.480 123.257  1.00  0.00           H0.      0
ATOM    322  HD1 TYR A 220      42.084  96.318 124.485  1.00  0.00           H0.      0
ATOM    323  HD2 TYR A 220      42.418  92.703 122.179  1.00  0.00           H0.      0
ATOM    324  HE1 TYR A 220      39.802  96.670 123.589  1.00  0.00           H0.      0
ATOM    325  HE2 TYR A 220      40.133  93.041 121.315  1.00  0.00           H0.      0
ATOM    326  HH  TYR A 220      38.398  94.584 121.060  1.00  0.00           H0.      0
ATOM    327  CA  LEU A 240      38.972 100.360 123.293  1.00  0.00           C0.     -1
ATOM    328  CB  LEU A 240      38.882  99.352 122.171  1.00  0.00           C0.     -1
ATOM    329  CG  LEU A 240      40.185  99.169 121.353  1.00  0.00           C0.      0
ATOM    330  CD1 LEU A 240      40.007  98.090 120.267  1.00  0.00           C0.      0
ATOM    331  CD2 LEU A 240      40.655 100.487 120.710  1.00  0.00           C0.      0
ATOM    332  H01 LEU A 240      38.048 100.382 123.883  1.00  0.00           H0.      0
ATOM    333  H02 LEU A 240      39.796 100.120 123.979  1.00  0.00           H0.      0
ATOM    334  HA  LEU A 240      39.143 101.375 122.918  1.00  0.00           H0.      0
ATOM    335  HB2 LEU A 240      38.591  98.372 122.576  1.00  0.00           H0.      0
ATOM    336  HB3 LEU A 240      38.079  99.635 121.473  1.00  0.00           H0.      0
ATOM    337  HG  LEU A 240      40.967  98.827 122.051  1.00  0.00           H0.      0
ATOM    338 HD11 LEU A 240      40.956  97.900 119.750  1.00  0.00           H0.      0
ATOM    339 HD12 LEU A 240      39.659  97.145 120.693  1.00  0.00           H0.      0
ATOM    340 HD13 LEU A 240      39.286  98.425 119.513  1.00  0.00           H0.      0
ATOM    341 HD21 LEU A 240      40.886 101.253 121.458  1.00  0.00           H0.      0
ATOM    342 HD22 LEU A 240      41.550 100.327 120.099  1.00  0.00           H0.      0
ATOM    343 HD23 LEU A 240      39.877 100.882 120.044  1.00  0.00           H0.      0
ATOM    344  CA  TYR A 242      31.921 100.064 123.257  1.00  0.00           C0.     -1
ATOM    345  CB  TYR A 242      32.001  98.528 123.212  1.00  0.00           C0.     -1
ATOM    346  CG  TYR A 242      33.237  97.999 122.501  1.00  0.00           C0.      0
ATOM    347  CD1 TYR A 242      33.383  98.124 121.105  1.00  0.00           C0.      0
ATOM    348  CD2 TYR A 242      34.290  97.399 123.211  1.00  0.00           C0.      0
ATOM    349  CE1 TYR A 242      34.542  97.699 120.451  1.00  0.00           C0.      0
ATOM    350  CE2 TYR A 242      35.458  96.963 122.571  1.00  0.00           C0.      0
ATOM    351  CZ  TYR A 242      35.596  97.134 121.186  1.00  0.00           C0.      0
ATOM    352  OH  TYR A 242      36.732  96.772 120.502  1.00  0.00           O0.      0
ATOM    353  H01 TYR A 242      31.011 100.393 123.772  1.00  0.00           H0.      0
ATOM    354  H02 TYR A 242      32.786 100.484 123.784  1.00  0.00           H0.      0
ATOM    355  HA  TYR A 242      31.910 100.486 122.245  1.00  0.00           H0.      0
ATOM    356  HB2 TYR A 242      31.982  98.134 124.236  1.00  0.00           H0.      0
ATOM    357  HB3 TYR A 242      31.100  98.141 122.715  1.00  0.00           H0.      0
ATOM    358  HD1 TYR A 242      32.586  98.578 120.522  1.00  0.00           H0.      0
ATOM    359  HD2 TYR A 242      34.204  97.278 124.287  1.00  0.00           H0.      0
ATOM    360  HE1 TYR A 242      34.657  97.826 119.383  1.00  0.00           H0.      0
ATOM    361  HE2 TYR A 242      36.261  96.505 123.140  1.00  0.00           H0.      0
ATOM    362  HH  TYR A 242      37.416  96.433 121.113  1.00  0.00           H0.      0
ATOM    363  CA  TYR A 283      28.996  89.393 117.846  1.00  0.00           C0.     -1
ATOM    364  CB  TYR A 283      30.110  89.617 116.833  1.00  0.00           C0.     -1
ATOM    365  CG  TYR A 283      31.463  90.016 117.404  1.00  0.00           C0.      0
ATOM    366  CD1 TYR A 283      32.542  89.113 117.444  1.00  0.00           C0.      0
ATOM    367  CD2 TYR A 283      31.699  91.324 117.860  1.00  0.00           C0.      0
ATOM    368  CE1 TYR A 283      33.813  89.498 117.887  1.00  0.00           C0.      0
ATOM    369  CE2 TYR A 283      32.959  91.719 118.316  1.00  0.00           C0.      0
ATOM    370  CZ  TYR A 283      34.029  90.815 118.311  1.00  0.00           C0.      0
ATOM    371  OH  TYR A 283      35.296  91.200 118.704  1.00  0.00           O0.      0
ATOM    372  H01 TYR A 283      28.064  89.109 117.344  1.00  0.00           H0.      0
ATOM    373  H02 TYR A 283      29.257  88.597 118.553  1.00  0.00           H0.      0
ATOM    374  HA  TYR A 283      28.799  90.301 118.429  1.00  0.00           H0.      0
ATOM    375  HB2 TYR A 283      30.241  88.703 116.239  1.00  0.00           H0.      0
ATOM    376  HB3 TYR A 283      29.790  90.393 116.123  1.00  0.00           H0.      0
ATOM    377  HD1 TYR A 283      32.392  88.094 117.099  1.00  0.00           H0.      0
ATOM    378  HD2 TYR A 283      30.897  92.055 117.840  1.00  0.00           H0.      0
ATOM    379  HE1 TYR A 283      34.639  88.796 117.888  1.00  0.00           H0.      0
ATOM    380  HE2 TYR A 283      33.122  92.730 118.659  1.00  0.00           H0.      0
ATOM    381  HH  TYR A 283      35.331  92.170 118.887  1.00  0.00           H0.      0
ATOM    382  CA' SAM A 293      37.654  96.861 109.967  1.00  0.00           C0.      0
ATOM    383  CB  SAM A 293      37.155  97.531 111.272  1.00  0.00           C0.      0
ATOM    384  CG  SAM A 293      38.340  98.113 112.047  1.00  0.00           C0.      0
ATOM    385  SD  SAM A 293      38.061  98.624 113.789  1.00  0.00           S0.      0
ATOM    386  CE  SAM A 293      37.758  97.182 115.505  1.00  0.00           C0.      0
ATOM    387  C5' SAM A 293      36.480  99.554 113.724  1.00  0.00           C0.      0
ATOM    388  C4' SAM A 293      36.664 100.784 112.842  1.00  0.00           C0.      0
ATOM    389  O4' SAM A 293      35.487 101.644 112.980  1.00  0.00           O0.      0
ATOM    390  C3' SAM A 293      37.911 101.642 113.206  1.00  0.00           C0.      0
ATOM    391  O3' SAM A 293      38.928 101.555 112.221  1.00  0.00           O0.      0
ATOM    392  C2' SAM A 293      37.298 103.047 113.446  1.00  0.00           C0.      0
ATOM    393  O2' SAM A 293      38.098 104.162 113.117  1.00  0.00           O0.      0
ATOM    394  C1' SAM A 293      35.953 102.983 112.698  1.00  0.00           C0.      0
ATOM    395  OXT SAM A 293      39.757  95.841 110.456  1.00  0.00           O0.      0
ATOM    396  N1  SAM A 293      33.123 107.108 111.445  1.00  0.00           N0.      0
ATOM    397  C2  SAM A 293      33.960 106.345 110.716  1.00  0.00           C0.      0
ATOM    398  N3  SAM A 293      34.658 105.266 111.111  1.00  0.00           N0.      0
ATOM    399  C4  SAM A 293      34.439 104.975 112.406  1.00  0.00           C0.      0
ATOM    400  C5  SAM A 293      33.622 105.695 113.292  1.00  0.00           C0.      0
ATOM    401  C6  SAM A 293      32.932 106.813 112.761  1.00  0.00           C0.      0
ATOM    402  N6  SAM A 293      32.090 107.577 113.488  1.00  0.00           N0.      0
ATOM    403  N7  SAM A 293      33.674 105.117 114.561  1.00  0.00           N0.      0
ATOM    404  C8  SAM A 293      34.494 104.087 114.446  1.00  0.00           C0.      0
ATOM    405  N9  SAM A 293      34.979 103.943 113.157  1.00  0.00           N0.      0
ATOM    406  C'  SAM A 293      38.522  95.641 110.372  1.00  0.00           C0.      0
ATOM    407  N'  SAM A 293      36.458  96.494 109.115  1.00  0.00           N0.      0
ATOM    408  O'  SAM A 293      37.874  94.590 110.698  1.00  0.00           O0.      0
ATOM    409 HN61 SAM A 293      32.270 107.647 114.490  1.00  0.00           H0.      0
ATOM    410 HN62 SAM A 293      31.805 108.466 113.077  1.00  0.00           H0.      0
ATOM    411  HA  SAM A 293      38.248  97.557 109.374  1.00  0.00           H0.      0
ATOM    412  HB1 SAM A 293      36.640  96.772 111.872  1.00  0.00           H0.      0
ATOM    413  HB2 SAM A 293      36.425  98.310 111.033  1.00  0.00           H0.      0
ATOM    414  HG1 SAM A 293      38.724  99.019 111.565  1.00  0.00           H0.      0
ATOM    415  HG2 SAM A 293      39.166  97.400 112.101  1.00  0.00           H0.      0
ATOM    416  HE1 SAM A 293      36.674  97.208 115.549  1.00  0.00           H0.      0
ATOM    417  HE2 SAM A 293      38.352  97.891 116.061  1.00  0.00           H0.      0
ATOM    418  HE3 SAM A 293      38.213  96.309 115.058  1.00  0.00           H0.      0
ATOM    419 HO2' SAM A 293      38.445 104.066 112.185  1.00  0.00           H0.      0
ATOM    420 HO3' SAM A 293      38.546 101.779 111.333  1.00  0.00           H0.      0
ATOM    421  H01 SAM A 293      34.793 103.437 115.252  1.00  0.00           H0.      0
ATOM    422  H02 SAM A 293      36.744 100.490 111.790  1.00  0.00           H0.      0
ATOM    423  H03 SAM A 293      38.375 101.296 114.129  1.00  0.00           H0.      0
ATOM    424  H04 SAM A 293      37.071 103.134 114.513  1.00  0.00           H0.      0
ATOM    425  H05 SAM A 293      36.086 103.142 111.623  1.00  0.00           H0.      0
ATOM    426  H06 SAM A 293      34.116 106.674 109.697  1.00  0.00           H0.      0
ATOM    427  H07 SAM A 293      36.630  95.711 108.434  1.00  0.00           H0.      0
ATOM    428  H08 SAM A 293      36.149  97.327 108.583  1.00  0.00           H0.      0
ATOM    429  H09 SAM A 293      35.659  96.197 109.690  1.00  0.00           H0.      0
ATOM    430 H5'1 SAM A 293      36.277  99.857 114.756  1.00  0.00           H0.      0
ATOM    431 H5'2 SAM A 293      35.675  98.914 113.359  1.00  0.00           H0.      0
ATOM    432  N   ACT A 294      37.823  96.148 117.459  1.00  0.00           N0.      0
ATOM    433  CA  ACT A 294      36.668  95.271 117.610  1.00  0.00           C0.      0
ATOM    434  C   ACT A 294      36.677  94.373 118.844  1.00  0.00           C0.      0
ATOM    435  O   ACT A 294      37.768  94.093 119.421  1.00  0.00           O0.      0
ATOM    436  OXT ACT A 294      35.534  93.907 119.198  1.00  0.00           O1-      0
ATOM    437  H1  ACT A 294      36.607  94.628 116.726  1.00  0.00           H0.      0
ATOM    438  H3  ACT A 294      35.766  95.884 117.616  1.00  0.00           H0.      0
ATOM    439  H01 ACT A 294      37.834  96.841 118.208  1.00  0.00           H0.      0
ATOM    440  H02 ACT A 294      38.688  95.617 117.528  1.00  0.00           H0.      0
ATOM    441  O   WAT A 487      33.531 106.051 117.180  1.00  0.00           O0.      0
ATOM    442  H1  WAT A 487      33.372 105.621 116.302  1.00  0.00           H0.      0
ATOM    443  H2  WAT A 487      33.126 105.518 117.896  1.00  0.00           H0.      0
ATOM    444  O   WAT A1411      37.730 105.501 115.426  1.00  0.00           O0.      0
ATOM    445  H1  WAT A1411      37.954 105.166 114.529  1.00  0.00           H0.      0
ATOM    446  H2  WAT A1411      38.396 106.159 115.659  1.00  0.00           H0.      0
ATOM    447  O   WAT A4371      35.926 104.633 117.374  1.00  0.00           O0.      0
ATOM    448  H1  WAT A4371      36.600 104.886 116.708  1.00  0.00           H0.      0
ATOM    449  H2  WAT A4371      35.206 105.294 117.335  1.00  0.00           H0.      0
ATOM    450  O   WAT B2042      33.084 108.486 116.028  1.00  0.00           O0.      0
ATOM    451  H1  WAT B2042      32.438 109.001 116.527  1.00  0.00           H0.      0
ATOM    452  H2  WAT B2042      33.318 107.709 116.588  1.00  0.00           H0.      0
ATOM    453  O   WAT B9282      37.558  90.502 120.216  1.00  0.00           O0.      0
ATOM    454  H1  WAT B9282      38.345  90.987 119.903  1.00  0.00           H0.      0
ATOM    455  H2  WAT B9282      36.899  90.528 119.499  1.00  0.00           H0.      0
