# Supplementary material for: Computational Investigation of GNMT-Catalyzed Methyl Transfer Reaction: Integrating MD, QM, and ML Approaches
Source: J Comput Chem. Author manuscript; Available in PMC 2026 Jun 29. (PMC13312424; doi:10.1002/jcc.70434)
Supplement: SI-2 [file NIHMS2188582-supplement-SI-2.zip › QM-cluster-pdbs/sampling_96_R2_w_ts.pdb]

ATOM      1  CA  TYR A  21      43.187 105.136 117.401  1.00  0.00           C0.     -1
ATOM      2  CB  TYR A  21      42.736 104.582 116.048  1.00  0.00           C0.     -1
ATOM      3  CG  TYR A  21      41.708 103.470 116.185  1.00  0.00           C0.      0
ATOM      4  CD1 TYR A  21      40.359 103.759 116.453  1.00  0.00           C0.      0
ATOM      5  CD2 TYR A  21      42.072 102.117 116.072  1.00  0.00           C0.      0
ATOM      6  CE1 TYR A  21      39.405 102.745 116.586  1.00  0.00           C0.      0
ATOM      7  CE2 TYR A  21      41.130 101.092 116.182  1.00  0.00           C0.      0
ATOM      8  CZ  TYR A  21      39.786 101.400 116.431  1.00  0.00           C0.      0
ATOM      9  OH  TYR A  21      38.880 100.364 116.477  1.00  0.00           O0.      0
ATOM     10  H01 TYR A  21      42.335 105.537 117.963  1.00  0.00           H0.      0
ATOM     11  H02 TYR A  21      43.920 105.942 117.277  1.00  0.00           H0.      0
ATOM     12  HA  TYR A  21      43.646 104.350 118.013  1.00  0.00           H0.      0
ATOM     13  HB2 TYR A  21      42.309 105.390 115.447  1.00  0.00           H0.      0
ATOM     14  HB3 TYR A  21      43.602 104.211 115.488  1.00  0.00           H0.      0
ATOM     15  HD1 TYR A  21      40.043 104.795 116.544  1.00  0.00           H0.      0
ATOM     16  HD2 TYR A  21      43.102 101.857 115.852  1.00  0.00           H0.      0
ATOM     17  HE1 TYR A  21      38.369 102.993 116.793  1.00  0.00           H0.      0
ATOM     18  HE2 TYR A  21      41.419 100.055 116.055  1.00  0.00           H0.      0
ATOM     19  HH  TYR A  21      37.970 100.687 116.717  1.00  0.00           H0.      0
ATOM     20  CA  TRP A  30      46.374  95.119 113.920  1.00  0.00           C0.     -1
ATOM     21  CB  TRP A  30      45.731  96.197 112.993  1.00  0.00           C0.     -1
ATOM     22  CG  TRP A  30      44.239  96.014 112.838  1.00  0.00           C0.      0
ATOM     23  CD1 TRP A  30      43.554  95.494 111.753  1.00  0.00           C0.      0
ATOM     24  CD2 TRP A  30      43.237  96.288 113.848  1.00  0.00           C0.      0
ATOM     25  CE2 TRP A  30      41.970  95.882 113.315  1.00  0.00           C0.      0
ATOM     26  CE3 TRP A  30      43.283  96.864 115.133  1.00  0.00           C0.      0
ATOM     27  NE1 TRP A  30      42.194  95.397 112.039  1.00  0.00           N0.      0
ATOM     28  CZ2 TRP A  30      40.782  95.988 114.055  1.00  0.00           C0.      0
ATOM     29  CZ3 TRP A  30      42.097  97.013 115.851  1.00  0.00           C0.      0
ATOM     30  CH2 TRP A  30      40.863  96.568 115.321  1.00  0.00           C0.      0
ATOM     31  H01 TRP A  30      46.192  94.116 113.520  1.00  0.00           H0.      0
ATOM     32  H03 TRP A  30      47.456  95.270 114.006  1.00  0.00           H0.      0
ATOM     33  HA  TRP A  30      45.939  95.169 114.923  1.00  0.00           H0.      0
ATOM     34  HB2 TRP A  30      45.943  97.193 113.406  1.00  0.00           H0.      0
ATOM     35  HB3 TRP A  30      46.211  96.157 112.007  1.00  0.00           H0.      0
ATOM     36  HD1 TRP A  30      43.936  95.180 110.793  1.00  0.00           H0.      0
ATOM     37  HE1 TRP A  30      41.448  95.205 111.372  1.00  0.00           H0.      0
ATOM     38  HE3 TRP A  30      44.226  97.192 115.556  1.00  0.00           H0.      0
ATOM     39  HZ2 TRP A  30      39.845  95.598 113.674  1.00  0.00           H0.      0
ATOM     40  HZ3 TRP A  30      42.118  97.458 116.841  1.00  0.00           H0.      0
ATOM     41  HH2 TRP A  30      39.965  96.674 115.919  1.00  0.00           H0.      0
ATOM     42  CA  TYR A  33      45.763  91.254 116.556  1.00  0.00           C0.     -1
ATOM     43  CB  TYR A  33      45.230  92.705 116.819  1.00  0.00           C0.     -1
ATOM     44  CG  TYR A  33      43.830  92.715 117.425  1.00  0.00           C0.      0
ATOM     45  CD1 TYR A  33      42.815  93.545 116.915  1.00  0.00           C0.      0
ATOM     46  CD2 TYR A  33      43.500  91.886 118.515  1.00  0.00           C0.      0
ATOM     47  CE1 TYR A  33      41.526  93.553 117.463  1.00  0.00           C0.      0
ATOM     48  CE2 TYR A  33      42.216  91.878 119.064  1.00  0.00           C0.      0
ATOM     49  CZ  TYR A  33      41.219  92.712 118.538  1.00  0.00           C0.      0
ATOM     50  OH  TYR A  33      39.969  92.642 119.117  1.00  0.00           O0.      0
ATOM     51  H01 TYR A  33      45.071  90.708 115.905  1.00  0.00           H0.      0
ATOM     52  H02 TYR A  33      46.745  91.288 116.071  1.00  0.00           H0.      0
ATOM     53  HA  TYR A  33      45.866  90.694 117.491  1.00  0.00           H0.      0
ATOM     54  HB2 TYR A  33      45.937  93.225 117.481  1.00  0.00           H0.      0
ATOM     55  HB3 TYR A  33      45.216  93.260 115.876  1.00  0.00           H0.      0
ATOM     56  HD1 TYR A  33      43.027  94.199 116.075  1.00  0.00           H0.      0
ATOM     57  HD2 TYR A  33      44.255  91.236 118.945  1.00  0.00           H0.      0
ATOM     58  HE1 TYR A  33      40.764  94.192 117.029  1.00  0.00           H0.      0
ATOM     59  HE2 TYR A  33      41.971  91.232 119.900  1.00  0.00           H0.      0
ATOM     60  HH  TYR A  33      39.401  93.401 118.867  1.00  0.00           H0.      0
ATOM     61  CA  ARG A  40      39.626  85.180 109.667  1.00  0.00           C0.     -1
ATOM     62  CB  ARG A  40      40.244  86.557 110.081  1.00  0.00           C0.     -1
ATOM     63  CG  ARG A  40      39.389  87.718 109.542  1.00  0.00           C0.      0
ATOM     64  CD  ARG A  40      39.903  89.125 109.891  1.00  0.00           C0.      0
ATOM     65  NE  ARG A  40      38.984  90.107 109.292  1.00  0.00           N0.      0
ATOM     66  CZ  ARG A  40      38.907  91.426 109.566  1.00  0.00           C0.      0
ATOM     67  NH1 ARG A  40      39.733  92.013 110.447  1.00  0.00           N1+      0
ATOM     68  NH2 ARG A  40      37.975  92.171 108.953  1.00  0.00           N0.      0
ATOM     69  H01 ARG A  40      39.574  85.094 108.576  1.00  0.00           H0.      0
ATOM     70  H02 ARG A  40      40.230  84.351 110.048  1.00  0.00           H0.      0
ATOM     71  HA  ARG A  40      38.611  85.078 110.067  1.00  0.00           H0.      0
ATOM     72  HB2 ARG A  40      40.309  86.617 111.175  1.00  0.00           H0.      0
ATOM     73  HB3 ARG A  40      41.268  86.633 109.692  1.00  0.00           H0.      0
ATOM     74  HG2 ARG A  40      39.328  87.630 108.447  1.00  0.00           H0.      0
ATOM     75  HG3 ARG A  40      38.365  87.619 109.928  1.00  0.00           H0.      0
ATOM     76  HD2 ARG A  40      39.919  89.265 110.978  1.00  0.00           H0.      0
ATOM     77  HD3 ARG A  40      40.923  89.267 109.509  1.00  0.00           H0.      0
ATOM     78  HE  ARG A  40      38.393  89.769 108.546  1.00  0.00           H0.      0
ATOM     79 HH11 ARG A  40      40.552  91.519 110.765  1.00  0.00           H0.      0
ATOM     80 HH12 ARG A  40      39.722  93.050 110.527  1.00  0.00           H0.      0
ATOM     81 HH21 ARG A  40      37.253  91.705 108.424  1.00  0.00           H0.      0
ATOM     82 HH22 ARG A  40      37.782  93.138 109.300  1.00  0.00           H0.      0
ATOM     83  CA  ALA A  64      34.670 101.642 108.470  1.00  0.00           C0.     -1
ATOM     84  C   ALA A  64      35.945 100.855 108.133  1.00  0.00           C0.      0
ATOM     85  O   ALA A  64      36.257  99.827 108.756  1.00  0.00           O0.      0
ATOM     86  CB  ALA A  64      34.191 101.378 109.899  1.00  0.00           C0.      0
ATOM     87  H02 ALA A  64      33.902 101.330 107.749  1.00  0.00           H0.      0
ATOM     88  HA  ALA A  64      34.844 102.712 108.304  1.00  0.00           H0.      0
ATOM     89  HB1 ALA A  64      34.168 100.302 110.091  1.00  0.00           H0.      0
ATOM     90  HB2 ALA A  64      34.855 101.839 110.638  1.00  0.00           H0.      0
ATOM     91  HB3 ALA A  64      33.184 101.778 110.047  1.00  0.00           H0.      0
ATOM     92  N   CYS A  65      36.697 101.332 107.099  1.00  0.00           N0.      0
ATOM     93  CA  CYS A  65      37.793 100.569 106.475  1.00  0.00           C0.     -1
ATOM     94  C   CYS A  65      38.922 100.194 107.444  1.00  0.00           C0.      0
ATOM     95  O   CYS A  65      39.593  99.173 107.235  1.00  0.00           O0.      0
ATOM     96  H01 CYS A  65      38.201 101.177 105.664  1.00  0.00           H0.      0
ATOM     97  H   CYS A  65      36.364 102.156 106.620  1.00  0.00           H0.      0
ATOM     98  HA  CYS A  65      37.423  99.627 106.059  1.00  0.00           H0.      0
ATOM     99  N   GLY A  66      39.161 101.045 108.464  1.00  0.00           N0.      0
ATOM    100  CA  GLY A  66      40.232 100.768 109.411  1.00  0.00           C0.     -1
ATOM    101  H01 GLY A  66      41.205 101.091 109.024  1.00  0.00           H0.      0
ATOM    102  H   GLY A  66      38.533 101.815 108.693  1.00  0.00           H0.      0
ATOM    103  HA2 GLY A  66      40.030 101.292 110.344  1.00  0.00           H0.      0
ATOM    104  HA3 GLY A  66      40.296  99.692 109.598  1.00  0.00           H0.      0
ATOM    105  CA  VAL A  69      40.950  94.193 105.653  1.00  0.00           C0.     -1
ATOM    106  C   VAL A  69      39.678  93.677 104.957  1.00  0.00           C0.      0
ATOM    107  O   VAL A  69      39.704  92.767 104.110  1.00  0.00           O0.      0
ATOM    108  CB  VAL A  69      41.046  93.475 107.089  1.00  0.00           C0.     -1
ATOM    109  CG1 VAL A  69      41.255  91.962 106.931  1.00  0.00           C0.      0
ATOM    110  CG2 VAL A  69      42.153  94.114 107.941  1.00  0.00           C0.      0
ATOM    111  H01 VAL A  69      40.913  95.278 105.801  1.00  0.00           H0.      0
ATOM    112  HA  VAL A  69      41.823  93.935 105.048  1.00  0.00           H0.      0
ATOM    113  HB  VAL A  69      40.085  93.651 107.589  1.00  0.00           H0.      0
ATOM    114 HG11 VAL A  69      41.291  91.475 107.913  1.00  0.00           H0.      0
ATOM    115 HG12 VAL A  69      40.453  91.505 106.345  1.00  0.00           H0.      0
ATOM    116 HG13 VAL A  69      42.204  91.756 106.420  1.00  0.00           H0.      0
ATOM    117 HG21 VAL A  69      41.968  95.184 108.090  1.00  0.00           H0.      0
ATOM    118 HG22 VAL A  69      42.198  93.642 108.930  1.00  0.00           H0.      0
ATOM    119 HG23 VAL A  69      43.134  93.997 107.463  1.00  0.00           H0.      0
ATOM    120  N   ASP A  70      38.532  94.219 105.436  1.00  0.00           N0.      0
ATOM    121  CA  ASP A  70      37.162  93.825 105.059  1.00  0.00           C0.     -1
ATOM    122  CB  ASP A  70      36.205  94.268 106.149  1.00  0.00           C0.     -1
ATOM    123  CG  ASP A  70      36.301  95.648 106.821  1.00  0.00           C0.      0
ATOM    124  OD1 ASP A  70      35.270  96.078 107.386  1.00  0.00           O0.      0
ATOM    125  OD2 ASP A  70      37.462  96.216 106.888  1.00  0.00           O1-      0
ATOM    126  H01 ASP A  70      36.893  94.280 104.094  1.00  0.00           H0.      0
ATOM    127  H   ASP A  70      38.554  95.035 106.054  1.00  0.00           H0.      0
ATOM    128  HA  ASP A  70      37.129  92.740 104.920  1.00  0.00           H0.      0
ATOM    129  HB2 ASP A  70      35.175  94.157 105.796  1.00  0.00           H0.      0
ATOM    130  HB3 ASP A  70      36.304  93.569 106.996  1.00  0.00           H0.      0
ATOM    131  CA  ASP A  85      37.652 105.758 108.100  1.00  0.00           C0.     -1
ATOM    132  C   ASP A  85      37.976 107.176 108.627  1.00  0.00           C0.      0
ATOM    133  O   ASP A  85      38.655 107.949 107.938  1.00  0.00           O0.      0
ATOM    134  CB  ASP A  85      38.838 104.865 108.348  1.00  0.00           C0.     -1
ATOM    135  CG  ASP A  85      38.832 104.355 109.777  1.00  0.00           C0.      0
ATOM    136  OD1 ASP A  85      38.209 103.266 110.022  1.00  0.00           O0.      0
ATOM    137  OD2 ASP A  85      39.388 105.072 110.664  1.00  0.00           O1-      0
ATOM    138  H01 ASP A  85      37.467 105.866 107.028  1.00  0.00           H0.      0
ATOM    139  HA  ASP A  85      36.747 105.350 108.567  1.00  0.00           H0.      0
ATOM    140  HB2 ASP A  85      38.801 104.001 107.676  1.00  0.00           H0.      0
ATOM    141  HB3 ASP A  85      39.767 105.406 108.147  1.00  0.00           H0.      0
ATOM    142  N   ALA A  86      37.604 107.472 109.909  1.00  0.00           N0.      0
ATOM    143  CA  ALA A  86      37.939 108.756 110.549  1.00  0.00           C0.     -1
ATOM    144  C   ALA A  86      39.129 108.633 111.561  1.00  0.00           C0.      0
ATOM    145  O   ALA A  86      39.217 109.455 112.500  1.00  0.00           O0.      0
ATOM    146  CB  ALA A  86      36.718 109.387 111.212  1.00  0.00           C0.      0
ATOM    147  H   ALA A  86      36.933 106.869 110.378  1.00  0.00           H0.      0
ATOM    148  HA  ALA A  86      38.304 109.398 109.738  1.00  0.00           H0.      0
ATOM    149  HB1 ALA A  86      36.320 108.741 111.998  1.00  0.00           H0.      0
ATOM    150  HB2 ALA A  86      37.020 110.328 111.681  1.00  0.00           H0.      0
ATOM    151  HB3 ALA A  86      35.948 109.556 110.459  1.00  0.00           H0.      0
ATOM    152  N   SER A  87      40.051 107.674 111.333  1.00  0.00           N0.      0
ATOM    153  CA  SER A  87      41.321 107.545 112.083  1.00  0.00           C0.     -1
ATOM    154  CB  SER A  87      41.468 106.198 112.799  1.00  0.00           C0.      0
ATOM    155  OG  SER A  87      42.858 105.962 113.117  1.00  0.00           O0.      0
ATOM    156  H01 SER A  87      42.152 107.636 111.373  1.00  0.00           H0.      0
ATOM    157  H   SER A  87      39.804 106.896 110.719  1.00  0.00           H0.      0
ATOM    158  HA  SER A  87      41.370 108.382 112.785  1.00  0.00           H0.      0
ATOM    159  HB2 SER A  87      40.830 106.148 113.690  1.00  0.00           H0.      0
ATOM    160  HB3 SER A  87      41.173 105.383 112.141  1.00  0.00           H0.      0
ATOM    161  HG  SER A  87      43.123 106.588 113.805  1.00  0.00           H0.      0
ATOM    162  CA  MET A  90      44.283 103.082 111.082  1.00  0.00           C0.     -1
ATOM    163  CB  MET A  90      42.757 102.897 111.363  1.00  0.00           C0.     -1
ATOM    164  CG  MET A  90      42.504 102.347 112.769  1.00  0.00           C0.      0
ATOM    165  SD  MET A  90      43.181 100.642 113.036  1.00  0.00           S0.      0
ATOM    166  CE  MET A  90      41.651  99.652 112.886  1.00  0.00           C0.      0
ATOM    167  H01 MET A  90      44.704 103.805 111.791  1.00  0.00           H0.      0
ATOM    168  H02 MET A  90      44.458 103.455 110.066  1.00  0.00           H0.      0
ATOM    169  HA  MET A  90      44.809 102.128 111.195  1.00  0.00           H0.      0
ATOM    170  HB2 MET A  90      42.244 103.860 111.263  1.00  0.00           H0.      0
ATOM    171  HB3 MET A  90      42.325 102.221 110.616  1.00  0.00           H0.      0
ATOM    172  HG2 MET A  90      42.977 103.000 113.507  1.00  0.00           H0.      0
ATOM    173  HG3 MET A  90      41.434 102.315 112.987  1.00  0.00           H0.      0
ATOM    174  HE1 MET A  90      41.221  99.735 111.885  1.00  0.00           H0.      0
ATOM    175  HE2 MET A  90      41.914  98.611 113.085  1.00  0.00           H0.      0
ATOM    176  HE3 MET A  90      40.917  99.984 113.622  1.00  0.00           H0.      0
ATOM    177  CA  ALA A 115      35.075 110.549 106.412  1.00  0.00           C0.     -1
ATOM    178  C   ALA A 115      34.554 110.243 107.778  1.00  0.00           C0.      0
ATOM    179  O   ALA A 115      34.965 109.274 108.433  1.00  0.00           O0.      0
ATOM    180  H01 ALA A 115      36.167 110.491 106.423  1.00  0.00           H0.      0
ATOM    181  H03 ALA A 115      34.721 109.792 105.703  1.00  0.00           H0.      0
ATOM    182  HA  ALA A 115      34.775 111.534 106.046  1.00  0.00           H0.      0
ATOM    183  N   ASN A 116      33.613 111.113 108.237  1.00  0.00           N0.      0
ATOM    184  CA  ASN A 116      32.960 110.864 109.495  1.00  0.00           C0.     -1
ATOM    185  C   ASN A 116      31.454 110.604 109.255  1.00  0.00           C0.      0
ATOM    186  O   ASN A 116      30.796 111.384 108.547  1.00  0.00           O0.      0
ATOM    187  CB  ASN A 116      33.174 112.021 110.515  1.00  0.00           C0.      0
ATOM    188  CG  ASN A 116      33.060 111.445 111.919  1.00  0.00           C0.      0
ATOM    189  ND2 ASN A 116      34.237 111.155 112.526  1.00  0.00           N0.      0
ATOM    190  OD1 ASN A 116      31.950 111.201 112.422  1.00  0.00           O0.      0
ATOM    191  H   ASN A 116      33.178 111.772 107.605  1.00  0.00           H0.      0
ATOM    192  HA  ASN A 116      33.422 109.962 109.900  1.00  0.00           H0.      0
ATOM    193  HB2 ASN A 116      34.162 112.457 110.341  1.00  0.00           H0.      0
ATOM    194  HB3 ASN A 116      32.418 112.797 110.368  1.00  0.00           H0.      0
ATOM    195 HD21 ASN A 116      34.287 110.531 113.332  1.00  0.00           H0.      0
ATOM    196 HD22 ASN A 116      35.091 111.227 111.994  1.00  0.00           H0.      0
ATOM    197  N   TRP A 117      30.953 109.494 109.837  1.00  0.00           N0.      0
ATOM    198  CA  TRP A 117      29.540 109.086 109.698  1.00  0.00           C0.     -1
ATOM    199  CB  TRP A 117      29.193 107.998 110.689  1.00  0.00           C0.     -1
ATOM    200  CG  TRP A 117      30.107 106.797 110.594  1.00  0.00           C0.      0
ATOM    201  CD1 TRP A 117      30.810 106.374 109.483  1.00  0.00           C0.      0
ATOM    202  CD2 TRP A 117      30.495 105.922 111.680  1.00  0.00           C0.      0
ATOM    203  CE2 TRP A 117      31.449 104.992 111.159  1.00  0.00           C0.      0
ATOM    204  CE3 TRP A 117      30.163 105.857 113.046  1.00  0.00           C0.      0
ATOM    205  NE1 TRP A 117      31.598 105.279 109.814  1.00  0.00           N0.      0
ATOM    206  CZ2 TRP A 117      32.073 104.030 111.966  1.00  0.00           C0.      0
ATOM    207  CZ3 TRP A 117      30.774 104.896 113.847  1.00  0.00           C0.      0
ATOM    208  CH2 TRP A 117      31.721 103.992 113.313  1.00  0.00           C0.      0
ATOM    209  H02 TRP A 117      28.909 109.968 109.848  1.00  0.00           H0.      0
ATOM    210  H   TRP A 117      31.586 108.906 110.384  1.00  0.00           H0.      0
ATOM    211  HA  TRP A 117      29.363 108.746 108.668  1.00  0.00           H0.      0
ATOM    212  HB2 TRP A 117      29.258 108.403 111.707  1.00  0.00           H0.      0
ATOM    213  HB3 TRP A 117      28.142 107.713 110.539  1.00  0.00           H0.      0
ATOM    214  HD1 TRP A 117      30.834 106.784 108.485  1.00  0.00           H0.      0
ATOM    215  HE1 TRP A 117      32.304 104.880 109.216  1.00  0.00           H0.      0
ATOM    216  HE3 TRP A 117      29.456 106.561 113.473  1.00  0.00           H0.      0
ATOM    217  HZ2 TRP A 117      32.827 103.361 111.568  1.00  0.00           H0.      0
ATOM    218  HZ3 TRP A 117      30.538 104.850 114.905  1.00  0.00           H0.      0
ATOM    219  HH2 TRP A 117      32.201 103.272 113.967  1.00  0.00           H0.      0
ATOM    220  CA  LEU A 136      32.775  94.819 109.665  1.00  0.00           C0.     -1
ATOM    221  C   LEU A 136      33.675  95.168 110.823  1.00  0.00           C0.      0
ATOM    222  O   LEU A 136      34.341  96.218 110.850  1.00  0.00           O0.      0
ATOM    223  H01 LEU A 136      32.369  93.808 109.724  1.00  0.00           H0.      0
ATOM    224  H02 LEU A 136      33.362  94.938 108.745  1.00  0.00           H0.      0
ATOM    225  HA  LEU A 136      31.947  95.534 109.616  1.00  0.00           H0.      0
ATOM    226  N   GLY A 137      33.717  94.262 111.856  1.00  0.00           N0.      0
ATOM    227  CA  GLY A 137      34.807  94.298 112.816  1.00  0.00           C0.     -1
ATOM    228  C   GLY A 137      34.470  94.584 114.265  1.00  0.00           C0.      0
ATOM    229  O   GLY A 137      35.402  94.638 115.093  1.00  0.00           O0.      0
ATOM    230  H   GLY A 137      33.287  93.363 111.682  1.00  0.00           H0.      0
ATOM    231  HA2 GLY A 137      35.363  93.354 112.787  1.00  0.00           H0.      0
ATOM    232  HA3 GLY A 137      35.510  95.072 112.496  1.00  0.00           H0.      0
ATOM    233  N   ASN A 138      33.169  94.757 114.558  1.00  0.00           N0.      0
ATOM    234  CA  ASN A 138      32.673  95.450 115.758  1.00  0.00           C0.     -1
ATOM    235  C   ASN A 138      33.042  96.959 115.607  1.00  0.00           C0.      0
ATOM    236  O   ASN A 138      33.855  97.515 116.352  1.00  0.00           O0.      0
ATOM    237  CB  ASN A 138      33.154  94.864 117.082  1.00  0.00           C0.      0
ATOM    238  CG  ASN A 138      32.410  95.556 118.223  1.00  0.00           C0.      0
ATOM    239  ND2 ASN A 138      33.185  95.888 119.287  1.00  0.00           N0.      0
ATOM    240  OD1 ASN A 138      31.190  95.760 118.171  1.00  0.00           O0.      0
ATOM    241  H   ASN A 138      32.552  94.728 113.754  1.00  0.00           H0.      0
ATOM    242  HA  ASN A 138      31.582  95.365 115.739  1.00  0.00           H0.      0
ATOM    243  HB2 ASN A 138      32.906  93.796 117.096  1.00  0.00           H0.      0
ATOM    244  HB3 ASN A 138      34.228  94.961 117.203  1.00  0.00           H0.      0
ATOM    245 HD21 ASN A 138      32.785  96.489 119.996  1.00  0.00           H0.      0
ATOM    246 HD22 ASN A 138      34.197  95.882 119.183  1.00  0.00           H0.      0
ATOM    247  N   SER A 139      32.411  97.576 114.571  1.00  0.00           N0.      0
ATOM    248  CA  SER A 139      32.805  98.880 114.028  1.00  0.00           C0.     -1
ATOM    249  CB  SER A 139      33.547  98.754 112.701  1.00  0.00           C0.      0
ATOM    250  OG  SER A 139      34.757  97.992 112.882  1.00  0.00           O0.      0
ATOM    251  H03 SER A 139      31.918  99.509 113.899  1.00  0.00           H0.      0
ATOM    252  H   SER A 139      31.753  97.037 114.026  1.00  0.00           H0.      0
ATOM    253  HA  SER A 139      33.449  99.348 114.776  1.00  0.00           H0.      0
ATOM    254  HB2 SER A 139      32.911  98.274 111.946  1.00  0.00           H0.      0
ATOM    255  HB3 SER A 139      33.787  99.762 112.339  1.00  0.00           H0.      0
ATOM    256  HG  SER A 139      34.754  97.286 112.206  1.00  0.00           H0.      0
ATOM    257  CA  HID A 142      32.629 102.980 119.504  1.00  0.00           C0.     -1
ATOM    258  CB  HID A 142      33.742 103.389 118.538  1.00  0.00           C0.     -1
ATOM    259  CG  HID A 142      34.757 102.331 118.227  1.00  0.00           C0.      0
ATOM    260  CD2 HID A 142      35.429 102.021 117.059  1.00  0.00           C0.      0
ATOM    261  ND1 HID A 142      35.311 101.487 119.179  1.00  0.00           N0.      0
ATOM    262  CE1 HID A 142      36.268 100.717 118.584  1.00  0.00           C0.      0
ATOM    263  NE2 HID A 142      36.366 101.024 117.295  1.00  0.00           N0.      0
ATOM    264  H01 HID A 142      32.067 102.119 119.124  1.00  0.00           H0.      0
ATOM    265  H02 HID A 142      31.929 103.808 119.647  1.00  0.00           H0.      0
ATOM    266  HA  HID A 142      33.024 102.713 120.492  1.00  0.00           H0.      0
ATOM    267  HB2 HID A 142      33.304 103.719 117.589  1.00  0.00           H0.      0
ATOM    268  HB3 HID A 142      34.259 104.269 118.948  1.00  0.00           H0.      0
ATOM    269  HD1 HID A 142      35.004 101.389 120.137  1.00  0.00           H0.      0
ATOM    270  HD2 HID A 142      35.288 102.436 116.073  1.00  0.00           H0.      0
ATOM    271  HE1 HID A 142      36.840  99.964 119.105  1.00  0.00           H0.      0
ATOM    272  CA  ARG A 175      29.800  92.611 119.737  1.00  0.00           C0.     -1
ATOM    273  CB  ARG A 175      30.885  92.823 120.808  1.00  0.00           C0.     -1
ATOM    274  CG  ARG A 175      32.297  92.561 120.235  1.00  0.00           C0.      0
ATOM    275  CD  ARG A 175      33.432  93.076 121.139  1.00  0.00           C0.      0
ATOM    276  NE  ARG A 175      34.767  93.001 120.520  1.00  0.00           N0.      0
ATOM    277  CZ  ARG A 175      35.614  91.976 120.643  1.00  0.00           C0.      0
ATOM    278  NH1 ARG A 175      35.221  90.831 121.262  1.00  0.00           N1+      0
ATOM    279  NH2 ARG A 175      36.869  92.092 120.183  1.00  0.00           N0.      0
ATOM    280  H01 ARG A 175      28.797  92.758 120.152  1.00  0.00           H0.      0
ATOM    281  H03 ARG A 175      29.938  93.326 118.918  1.00  0.00           H0.      0
ATOM    282  HA  ARG A 175      29.847  91.597 119.322  1.00  0.00           H0.      0
ATOM    283  HB2 ARG A 175      30.835  93.859 121.171  1.00  0.00           H0.      0
ATOM    284  HB3 ARG A 175      30.706  92.173 121.675  1.00  0.00           H0.      0
ATOM    285  HG2 ARG A 175      32.422  91.486 120.037  1.00  0.00           H0.      0
ATOM    286  HG3 ARG A 175      32.386  93.065 119.267  1.00  0.00           H0.      0
ATOM    287  HD2 ARG A 175      33.259  94.133 121.356  1.00  0.00           H0.      0
ATOM    288  HD3 ARG A 175      33.454  92.545 122.098  1.00  0.00           H0.      0
ATOM    289  HE  ARG A 175      35.112  93.799 119.963  1.00  0.00           H0.      0
ATOM    290 HH11 ARG A 175      34.241  90.595 121.271  1.00  0.00           H0.      0
ATOM    291 HH12 ARG A 175      35.858  90.048 121.280  1.00  0.00           H0.      0
ATOM    292 HH21 ARG A 175      37.266  93.019 119.942  1.00  0.00           H0.      0
ATOM    293 HH22 ARG A 175      37.511  91.316 120.239  1.00  0.00           H0.      0
ATOM    294  CA  TYR A 194      40.511  87.940 116.156  1.00  0.00           C0.     -1
ATOM    295  CB  TYR A 194      40.546  89.319 116.936  1.00  0.00           C0.     -1
ATOM    296  CG  TYR A 194      39.830  90.478 116.253  1.00  0.00           C0.      0
ATOM    297  CD1 TYR A 194      38.619  90.988 116.750  1.00  0.00           C0.      0
ATOM    298  CD2 TYR A 194      40.389  91.128 115.136  1.00  0.00           C0.      0
ATOM    299  CE1 TYR A 194      37.990  92.101 116.175  1.00  0.00           C0.      0
ATOM    300  CE2 TYR A 194      39.775  92.235 114.545  1.00  0.00           C0.      0
ATOM    301  CZ  TYR A 194      38.569  92.733 115.065  1.00  0.00           C0.      0
ATOM    302  OH  TYR A 194      38.021  93.847 114.461  1.00  0.00           O0.      0
ATOM    303  H01 TYR A 194      41.063  87.177 116.715  1.00  0.00           H0.      0
ATOM    304  H02 TYR A 194      39.478  87.602 116.022  1.00  0.00           H0.      0
ATOM    305  HA  TYR A 194      40.969  88.048 115.166  1.00  0.00           H0.      0
ATOM    306  HB2 TYR A 194      40.107  89.166 117.929  1.00  0.00           H0.      0
ATOM    307  HB3 TYR A 194      41.595  89.596 117.100  1.00  0.00           H0.      0
ATOM    308  HD1 TYR A 194      38.170  90.530 117.627  1.00  0.00           H0.      0
ATOM    309  HD2 TYR A 194      41.340  90.781 114.740  1.00  0.00           H0.      0
ATOM    310  HE1 TYR A 194      37.063  92.483 116.595  1.00  0.00           H0.      0
ATOM    311  HE2 TYR A 194      40.227  92.741 113.700  1.00  0.00           H0.      0
ATOM    312  HH  TYR A 194      37.115  94.033 114.786  1.00  0.00           H0.      0
ATOM    313  CA  TYR A 220      44.209  94.339 125.085  1.00  0.00           C0.     -1
ATOM    314  CB  TYR A 220      43.854  94.639 123.618  1.00  0.00           C0.     -1
ATOM    315  CG  TYR A 220      42.402  94.905 123.243  1.00  0.00           C0.      0
ATOM    316  CD1 TYR A 220      41.680  96.014 123.726  1.00  0.00           C0.      0
ATOM    317  CD2 TYR A 220      41.777  94.108 122.270  1.00  0.00           C0.      0
ATOM    318  CE1 TYR A 220      40.407  96.333 123.233  1.00  0.00           C0.      0
ATOM    319  CE2 TYR A 220      40.507  94.408 121.769  1.00  0.00           C0.      0
ATOM    320  CZ  TYR A 220      39.825  95.541 122.233  1.00  0.00           C0.      0
ATOM    321  OH  TYR A 220      38.583  95.895 121.721  1.00  0.00           O0.      0
ATOM    322  H01 TYR A 220      45.289  94.191 125.189  1.00  0.00           H0.      0
ATOM    323  H02 TYR A 220      43.916  95.164 125.746  1.00  0.00           H0.      0
ATOM    324  HA  TYR A 220      43.702  93.434 125.438  1.00  0.00           H0.      0
ATOM    325  HB2 TYR A 220      44.449  95.510 123.301  1.00  0.00           H0.      0
ATOM    326  HB3 TYR A 220      44.208  93.803 123.000  1.00  0.00           H0.      0
ATOM    327  HD1 TYR A 220      42.127  96.660 124.477  1.00  0.00           H0.      0
ATOM    328  HD2 TYR A 220      42.305  93.251 121.863  1.00  0.00           H0.      0
ATOM    329  HE1 TYR A 220      39.875  97.205 123.598  1.00  0.00           H0.      0
ATOM    330  HE2 TYR A 220      40.071  93.774 121.006  1.00  0.00           H0.      0
ATOM    331  HH  TYR A 220      38.376  95.325 120.944  1.00  0.00           H0.      0
ATOM    332  CA  TYR A 242      31.969 101.154 123.539  1.00  0.00           C0.     -1
ATOM    333  CB  TYR A 242      31.898  99.700 123.007  1.00  0.00           C0.     -1
ATOM    334  CG  TYR A 242      33.183  99.188 122.373  1.00  0.00           C0.      0
ATOM    335  CD1 TYR A 242      33.323  99.101 120.976  1.00  0.00           C0.      0
ATOM    336  CD2 TYR A 242      34.269  98.755 123.157  1.00  0.00           C0.      0
ATOM    337  CE1 TYR A 242      34.490  98.603 120.383  1.00  0.00           C0.      0
ATOM    338  CE2 TYR A 242      35.445  98.261 122.581  1.00  0.00           C0.      0
ATOM    339  CZ  TYR A 242      35.562  98.182 121.184  1.00  0.00           C0.      0
ATOM    340  OH  TYR A 242      36.697  97.731 120.545  1.00  0.00           O0.      0
ATOM    341  H01 TYR A 242      31.015 101.446 123.991  1.00  0.00           H0.      0
ATOM    342  H02 TYR A 242      32.754 101.255 124.297  1.00  0.00           H0.      0
ATOM    343  HA  TYR A 242      32.194 101.854 122.726  1.00  0.00           H0.      0
ATOM    344  HB2 TYR A 242      31.620  99.038 123.838  1.00  0.00           H0.      0
ATOM    345  HB3 TYR A 242      31.088  99.631 122.271  1.00  0.00           H0.      0
ATOM    346  HD1 TYR A 242      32.502  99.416 120.337  1.00  0.00           H0.      0
ATOM    347  HD2 TYR A 242      34.193  98.797 124.240  1.00  0.00           H0.      0
ATOM    348  HE1 TYR A 242      34.566  98.524 119.305  1.00  0.00           H0.      0
ATOM    349  HE2 TYR A 242      36.265  97.930 123.210  1.00  0.00           H0.      0
ATOM    350  HH  TYR A 242      37.341  97.343 121.170  1.00  0.00           H0.      0
ATOM    351  N   ACT A 293      36.633  96.694 116.763  1.00  0.00           N0.      0
ATOM    352  CA  ACT A 293      37.649  96.023 117.569  1.00  0.00           C0.      0
ATOM    353  C   ACT A 293      37.111  95.119 118.682  1.00  0.00           C0.      0
ATOM    354  O   ACT A 293      35.871  94.991 118.843  1.00  0.00           O0.      0
ATOM    355  OXT ACT A 293      37.998  94.507 119.391  1.00  0.00           O1-      0
ATOM    356  H1  ACT A 293      38.310  96.766 118.029  1.00  0.00           H0.      0
ATOM    357  H3  ACT A 293      38.270  95.403 116.910  1.00  0.00           H0.      0
ATOM    358  H01 ACT A 293      36.044  97.304 117.324  1.00  0.00           H0.      0
ATOM    359  H02 ACT A 293      36.012  96.018 116.322  1.00  0.00           H0.      0
ATOM    360  CA' SAM A 294      38.377  96.863 110.168  1.00  0.00           C0.      0
ATOM    361  CB  SAM A 294      38.204  97.323 111.631  1.00  0.00           C0.      0
ATOM    362  CG  SAM A 294      37.735  98.774 111.789  1.00  0.00           C0.      0
ATOM    363  SD  SAM A 294      38.071  99.363 113.504  1.00  0.00           S0.      0
ATOM    364  CE  SAM A 294      37.326  97.907 115.049  1.00  0.00           C0.      0
ATOM    365  C5' SAM A 294      36.706 100.565 113.724  1.00  0.00           C0.      0
ATOM    366  C4' SAM A 294      36.940 101.818 112.896  1.00  0.00           C0.      0
ATOM    367  O4' SAM A 294      35.775 102.686 113.064  1.00  0.00           O0.      0
ATOM    368  C3' SAM A 294      38.190 102.646 113.317  1.00  0.00           C0.      0
ATOM    369  O3' SAM A 294      39.241 102.542 112.374  1.00  0.00           O0.      0
ATOM    370  C2' SAM A 294      37.607 104.080 113.522  1.00  0.00           C0.      0
ATOM    371  O2' SAM A 294      38.411 105.180 113.143  1.00  0.00           O0.      0
ATOM    372  C1' SAM A 294      36.259 104.021 112.776  1.00  0.00           C0.      0
ATOM    373  OXT SAM A 294      39.674  94.850 110.501  1.00  0.00           O0.      0
ATOM    374  N1  SAM A 294      33.235 107.974 111.400  1.00  0.00           N0.      0
ATOM    375  C2  SAM A 294      34.079 107.208 110.685  1.00  0.00           C0.      0
ATOM    376  N3  SAM A 294      34.856 106.194 111.111  1.00  0.00           N0.      0
ATOM    377  C4  SAM A 294      34.691 105.963 112.427  1.00  0.00           C0.      0
ATOM    378  C5  SAM A 294      33.869 106.689 113.299  1.00  0.00           C0.      0
ATOM    379  C6  SAM A 294      33.114 107.756 112.743  1.00  0.00           C0.      0
ATOM    380  N6  SAM A 294      32.300 108.541 113.469  1.00  0.00           N0.      0
ATOM    381  N7  SAM A 294      33.973 106.181 114.591  1.00  0.00           N0.      0
ATOM    382  C8  SAM A 294      34.826 105.183 114.508  1.00  0.00           C0.      0
ATOM    383  N9  SAM A 294      35.296 104.994 113.214  1.00  0.00           N0.      0
ATOM    384  C'  SAM A 294      38.544  95.323 110.165  1.00  0.00           C0.      0
ATOM    385  N'  SAM A 294      37.209  97.209 109.303  1.00  0.00           N0.      0
ATOM    386  O'  SAM A 294      37.502  94.662 109.888  1.00  0.00           O0.      0
ATOM    387 HN61 SAM A 294      32.421 108.525 114.488  1.00  0.00           H0.      0
ATOM    388 HN62 SAM A 294      31.983 109.417 113.051  1.00  0.00           H0.      0
ATOM    389  HA  SAM A 294      39.254  97.335 109.718  1.00  0.00           H0.      0
ATOM    390  HB1 SAM A 294      39.173  97.174 112.120  1.00  0.00           H0.      0
ATOM    391  HB2 SAM A 294      37.487  96.661 112.133  1.00  0.00           H0.      0
ATOM    392  HG1 SAM A 294      36.664  98.867 111.602  1.00  0.00           H0.      0
ATOM    393  HG2 SAM A 294      38.278  99.449 111.120  1.00  0.00           H0.      0
ATOM    394  HE1 SAM A 294      36.277  98.001 114.805  1.00  0.00           H0.      0
ATOM    395  HE2 SAM A 294      37.788  98.518 115.809  1.00  0.00           H0.      0
ATOM    396  HE3 SAM A 294      37.858  97.032 114.703  1.00  0.00           H0.      0
ATOM    397 HO2' SAM A 294      38.809 105.035 112.240  1.00  0.00           H0.      0
ATOM    398 HO3' SAM A 294      38.888 102.810 111.487  1.00  0.00           H0.      0
ATOM    399  H01 SAM A 294      35.145 104.564 115.330  1.00  0.00           H0.      0
ATOM    400  H02 SAM A 294      37.030 101.570 111.831  1.00  0.00           H0.      0
ATOM    401  H03 SAM A 294      38.602 102.284 114.257  1.00  0.00           H0.      0
ATOM    402  H04 SAM A 294      37.396 104.210 114.588  1.00  0.00           H0.      0
ATOM    403  H05 SAM A 294      36.404 104.158 111.699  1.00  0.00           H0.      0
ATOM    404  H06 SAM A 294      34.171 107.475 109.639  1.00  0.00           H0.      0
ATOM    405  H07 SAM A 294      37.395  96.905 108.276  1.00  0.00           H0.      0
ATOM    406  H08 SAM A 294      36.983  98.214 109.266  1.00  0.00           H0.      0
ATOM    407  H09 SAM A 294      36.371  96.679 109.572  1.00  0.00           H0.      0
ATOM    408 H5'1 SAM A 294      36.686 100.801 114.790  1.00  0.00           H0.      0
ATOM    409 H5'2 SAM A 294      35.778 100.062 113.451  1.00  0.00           H0.      0
ATOM    410  O   WAT B2150      33.274 108.403 116.162  1.00  0.00           O0.      0
ATOM    411  H1  WAT B2150      34.056 108.843 115.766  1.00  0.00           H0.      0
ATOM    412  H2  WAT B2150      33.430 107.462 115.945  1.00  0.00           H0.      0
ATOM    413  O   WAT B2267      35.407 109.375 114.636  1.00  0.00           O0.      0
ATOM    414  H1  WAT B2267      35.974 110.033 115.061  1.00  0.00           H0.      0
ATOM    415  H2  WAT B2267      36.015 108.637 114.377  1.00  0.00           H0.      0
ATOM    416  O   WAT B2303      37.463 107.706 114.045  1.00  0.00           O0.      0
ATOM    417  H1  WAT B2303      38.108 108.346 113.694  1.00  0.00           H0.      0
ATOM    418  H2  WAT B2303      37.726 106.827 113.699  1.00  0.00           H0.      0
