# Supplementary material for: Computational Investigation of GNMT-Catalyzed Methyl Transfer Reaction: Integrating MD, QM, and ML Approaches
Source: J Comput Chem. Author manuscript; Available in PMC 2026 Jun 29. (PMC13312424; doi:10.1002/jcc.70434)
Supplement: SI-2 [file NIHMS2188582-supplement-SI-2.zip › QM-cluster-pdbs/clustering_54209_P1_wo_r.pdb]

ATOM      1  CA  TYR A  21      42.586 104.653 116.742  1.00  0.00           C0.     -1
ATOM      2  CB  TYR A  21      41.509 104.160 115.800  1.00  0.00           C0.     -1
ATOM      3  CG  TYR A  21      40.781 102.880 116.145  1.00  0.00           C0.      0
ATOM      4  CD1 TYR A  21      39.486 102.924 116.681  1.00  0.00           C0.      0
ATOM      5  CD2 TYR A  21      41.320 101.621 115.822  1.00  0.00           C0.      0
ATOM      6  CE1 TYR A  21      38.723 101.763 116.842  1.00  0.00           C0.      0
ATOM      7  CE2 TYR A  21      40.573 100.450 115.974  1.00  0.00           C0.      0
ATOM      8  CZ  TYR A  21      39.258 100.523 116.458  1.00  0.00           C0.      0
ATOM      9  OH  TYR A  21      38.513  99.366 116.508  1.00  0.00           O0.      0
ATOM     10  H01 TYR A  21      42.185 104.856 117.743  1.00  0.00           H0.      0
ATOM     11  H02 TYR A  21      43.035 105.580 116.366  1.00  0.00           H0.      0
ATOM     12  HA  TYR A  21      43.390 103.915 116.855  1.00  0.00           H0.      0
ATOM     13  HB2 TYR A  21      40.756 104.948 115.669  1.00  0.00           H0.      0
ATOM     14  HB3 TYR A  21      41.952 104.029 114.803  1.00  0.00           H0.      0
ATOM     15  HD1 TYR A  21      39.050 103.885 116.939  1.00  0.00           H0.      0
ATOM     16  HD2 TYR A  21      42.317 101.567 115.392  1.00  0.00           H0.      0
ATOM     17  HE1 TYR A  21      37.717 101.818 117.240  1.00  0.00           H0.      0
ATOM     18  HE2 TYR A  21      40.977  99.484 115.694  1.00  0.00           H0.      0
ATOM     19  HH  TYR A  21      37.552  99.603 116.582  1.00  0.00           H0.      0
ATOM     20  CA  TRP A  30      46.140  96.093 114.716  1.00  0.00           C0.     -1
ATOM     21  CB  TRP A  30      45.359  97.202 113.983  1.00  0.00           C0.     -1
ATOM     22  CG  TRP A  30      43.953  96.769 113.647  1.00  0.00           C0.      0
ATOM     23  CD1 TRP A  30      43.501  96.254 112.448  1.00  0.00           C0.      0
ATOM     24  CD2 TRP A  30      42.830  96.712 114.562  1.00  0.00           C0.      0
ATOM     25  CE2 TRP A  30      41.725  96.144 113.849  1.00  0.00           C0.      0
ATOM     26  CE3 TRP A  30      42.646  97.094 115.905  1.00  0.00           C0.      0
ATOM     27  NE1 TRP A  30      42.165  95.880 112.565  1.00  0.00           N0.      0
ATOM     28  CZ2 TRP A  30      40.476  95.942 114.453  1.00  0.00           C0.      0
ATOM     29  CZ3 TRP A  30      41.398  96.908 116.500  1.00  0.00           C0.      0
ATOM     30  CH2 TRP A  30      40.324  96.334 115.782  1.00  0.00           C0.      0
ATOM     31  H01 TRP A  30      46.211  95.197 114.090  1.00  0.00           H0.      0
ATOM     32  H03 TRP A  30      47.156  96.420 114.967  1.00  0.00           H0.      0
ATOM     33  HA  TRP A  30      45.633  95.812 115.646  1.00  0.00           H0.      0
ATOM     34  HB2 TRP A  30      45.332  98.105 114.609  1.00  0.00           H0.      0
ATOM     35  HB3 TRP A  30      45.890  97.478 113.063  1.00  0.00           H0.      0
ATOM     36  HD1 TRP A  30      44.031  96.123 111.517  1.00  0.00           H0.      0
ATOM     37  HE1 TRP A  30      41.613  95.450 111.837  1.00  0.00           H0.      0
ATOM     38  HE3 TRP A  30      43.464  97.531 116.469  1.00  0.00           H0.      0
ATOM     39  HZ2 TRP A  30      39.658  95.479 113.914  1.00  0.00           H0.      0
ATOM     40  HZ3 TRP A  30      41.243  97.208 117.530  1.00  0.00           H0.      0
ATOM     41  HH2 TRP A  30      39.364  96.206 116.270  1.00  0.00           H0.      0
ATOM     42  CA  TYR A  33      45.384  91.975 117.003  1.00  0.00           C0.     -1
ATOM     43  CB  TYR A  33      44.610  93.196 117.604  1.00  0.00           C0.     -1
ATOM     44  CG  TYR A  33      43.202  92.832 118.045  1.00  0.00           C0.      0
ATOM     45  CD1 TYR A  33      42.071  93.466 117.505  1.00  0.00           C0.      0
ATOM     46  CD2 TYR A  33      42.990  91.826 119.006  1.00  0.00           C0.      0
ATOM     47  CE1 TYR A  33      40.774  93.119 117.905  1.00  0.00           C0.      0
ATOM     48  CE2 TYR A  33      41.705  91.465 119.408  1.00  0.00           C0.      0
ATOM     49  CZ  TYR A  33      40.581  92.111 118.862  1.00  0.00           C0.      0
ATOM     50  OH  TYR A  33      39.353  91.695 119.295  1.00  0.00           O0.      0
ATOM     51  H01 TYR A  33      44.847  91.576 116.136  1.00  0.00           H0.      0
ATOM     52  H02 TYR A  33      46.390  92.271 116.684  1.00  0.00           H0.      0
ATOM     53  HA  TYR A  33      45.481  91.173 117.742  1.00  0.00           H0.      0
ATOM     54  HB2 TYR A  33      45.185  93.592 118.453  1.00  0.00           H0.      0
ATOM     55  HB3 TYR A  33      44.561  93.996 116.856  1.00  0.00           H0.      0
ATOM     56  HD1 TYR A  33      42.197  94.245 116.761  1.00  0.00           H0.      0
ATOM     57  HD2 TYR A  33      43.843  91.319 119.450  1.00  0.00           H0.      0
ATOM     58  HE1 TYR A  33      39.920  93.612 117.455  1.00  0.00           H0.      0
ATOM     59  HE2 TYR A  33      41.546  90.691 120.152  1.00  0.00           H0.      0
ATOM     60  HH  TYR A  33      38.621  92.287 118.999  1.00  0.00           H0.      0
ATOM     61  CA  ARG A  40      39.497  85.029 109.449  1.00  0.00           C0.     -1
ATOM     62  CB  ARG A  40      39.548  86.522 109.768  1.00  0.00           C0.     -1
ATOM     63  CG  ARG A  40      40.783  87.243 109.209  1.00  0.00           C0.      0
ATOM     64  CD  ARG A  40      40.803  88.740 109.549  1.00  0.00           C0.      0
ATOM     65  NE  ARG A  40      39.705  89.438 108.846  1.00  0.00           N0.      0
ATOM     66  CZ  ARG A  40      39.325  90.720 109.133  1.00  0.00           C0.      0
ATOM     67  NH1 ARG A  40      39.425  91.208 110.364  1.00  0.00           N1+      0
ATOM     68  NH2 ARG A  40      38.794  91.457 108.138  1.00  0.00           N0.      0
ATOM     69  H01 ARG A  40      39.481  84.856 108.365  1.00  0.00           H0.      0
ATOM     70  H02 ARG A  40      40.372  84.506 109.855  1.00  0.00           H0.      0
ATOM     71  HA  ARG A  40      38.601  84.564 109.875  1.00  0.00           H0.      0
ATOM     72  HB2 ARG A  40      38.644  87.013 109.382  1.00  0.00           H0.      0
ATOM     73  HB3 ARG A  40      39.529  86.664 110.859  1.00  0.00           H0.      0
ATOM     74  HG2 ARG A  40      41.695  86.791 109.621  1.00  0.00           H0.      0
ATOM     75  HG3 ARG A  40      40.839  87.107 108.118  1.00  0.00           H0.      0
ATOM     76  HD2 ARG A  40      40.672  88.868 110.625  1.00  0.00           H0.      0
ATOM     77  HD3 ARG A  40      41.768  89.184 109.267  1.00  0.00           H0.      0
ATOM     78  HE  ARG A  40      39.609  89.182 107.871  1.00  0.00           H0.      0
ATOM     79 HH11 ARG A  40      39.628  90.589 111.153  1.00  0.00           H0.      0
ATOM     80 HH12 ARG A  40      39.166  92.213 110.528  1.00  0.00           H0.      0
ATOM     81 HH21 ARG A  40      38.971  91.179 107.185  1.00  0.00           H0.      0
ATOM     82 HH22 ARG A  40      38.493  92.437 108.237  1.00  0.00           H0.      0
ATOM     83  CA  ALA A  64      34.778 100.682 108.580  1.00  0.00           C0.     -1
ATOM     84  C   ALA A  64      36.110 100.046 108.323  1.00  0.00           C0.      0
ATOM     85  O   ALA A  64      36.374  98.860 108.586  1.00  0.00           O0.      0
ATOM     86  H01 ALA A  64      34.118 100.490 107.726  1.00  0.00           H0.      0
ATOM     87  H02 ALA A  64      34.313 100.247 109.468  1.00  0.00           H0.      0
ATOM     88  HA  ALA A  64      34.854 101.765 108.715  1.00  0.00           H0.      0
ATOM     89  N   CYS A  65      36.993 100.851 107.687  1.00  0.00           N0.      0
ATOM     90  CA  CYS A  65      38.099 100.276 106.957  1.00  0.00           C0.     -1
ATOM     91  C   CYS A  65      39.187  99.618 107.813  1.00  0.00           C0.      0
ATOM     92  O   CYS A  65      39.719  98.564 107.443  1.00  0.00           O0.      0
ATOM     93  H02 CYS A  65      38.560 101.070 106.362  1.00  0.00           H0.      0
ATOM     94  H   CYS A  65      36.741 101.813 107.517  1.00  0.00           H0.      0
ATOM     95  HA  CYS A  65      37.744  99.497 106.276  1.00  0.00           H0.      0
ATOM     96  N   GLY A  66      39.549 100.292 108.929  1.00  0.00           N0.      0
ATOM     97  CA  GLY A  66      40.721  99.861 109.686  1.00  0.00           C0.     -1
ATOM     98  H01 GLY A  66      41.649 100.026 109.123  1.00  0.00           H0.      0
ATOM     99  H   GLY A  66      39.183 101.232 109.086  1.00  0.00           H0.      0
ATOM    100  HA2 GLY A  66      40.748 100.418 110.621  1.00  0.00           H0.      0
ATOM    101  HA3 GLY A  66      40.650  98.790 109.897  1.00  0.00           H0.      0
ATOM    102  CA  ASP A  70      37.778  93.419 104.540  1.00  0.00           C0.     -1
ATOM    103  CB  ASP A  70      36.589  93.384 105.549  1.00  0.00           C0.     -1
ATOM    104  CG  ASP A  70      36.870  94.188 106.829  1.00  0.00           C0.      0
ATOM    105  OD1 ASP A  70      37.962  94.000 107.436  1.00  0.00           O0.      0
ATOM    106  OD2 ASP A  70      35.952  95.002 107.198  1.00  0.00           O1-      0
ATOM    107  H01 ASP A  70      38.695  93.085 105.037  1.00  0.00           H0.      0
ATOM    108  H02 ASP A  70      37.945  94.438 104.175  1.00  0.00           H0.      0
ATOM    109  HA  ASP A  70      37.582  92.771 103.679  1.00  0.00           H0.      0
ATOM    110  HB2 ASP A  70      35.675  93.766 105.086  1.00  0.00           H0.      0
ATOM    111  HB3 ASP A  70      36.401  92.341 105.846  1.00  0.00           H0.      0
ATOM    112  CA  ASP A  85      37.442 105.636 108.122  1.00  0.00           C0.     -1
ATOM    113  C   ASP A  85      37.210 106.990 108.828  1.00  0.00           C0.      0
ATOM    114  O   ASP A  85      36.316 107.743 108.401  1.00  0.00           O0.      0
ATOM    115  CB  ASP A  85      38.824 104.948 108.253  1.00  0.00           C0.      0
ATOM    116  CG  ASP A  85      39.047 104.256 109.601  1.00  0.00           C0.      0
ATOM    117  OD1 ASP A  85      38.775 103.012 109.697  1.00  0.00           O0.      0
ATOM    118  OD2 ASP A  85      39.457 104.973 110.568  1.00  0.00           O1-      0
ATOM    119  H03 ASP A  85      37.225 105.820 107.066  1.00  0.00           H0.      0
ATOM    120  HA  ASP A  85      36.660 104.961 108.498  1.00  0.00           H0.      0
ATOM    121  HB2 ASP A  85      38.902 104.189 107.469  1.00  0.00           H0.      0
ATOM    122  HB3 ASP A  85      39.621 105.682 108.098  1.00  0.00           H0.      0
ATOM    123  N   ALA A  86      37.981 107.292 109.903  1.00  0.00           N0.      0
ATOM    124  CA  ALA A  86      37.758 108.486 110.735  1.00  0.00           C0.     -1
ATOM    125  CB  ALA A  86      37.192 108.128 112.117  1.00  0.00           C0.      0
ATOM    126  H01 ALA A  86      38.714 109.013 110.846  1.00  0.00           H0.      0
ATOM    127  H   ALA A  86      38.627 106.577 110.251  1.00  0.00           H0.      0
ATOM    128  HA  ALA A  86      37.072 109.133 110.184  1.00  0.00           H0.      0
ATOM    129  HB1 ALA A  86      36.154 107.798 112.038  1.00  0.00           H0.      0
ATOM    130  HB2 ALA A  86      37.769 107.316 112.577  1.00  0.00           H0.      0
ATOM    131  HB3 ALA A  86      37.239 108.995 112.787  1.00  0.00           H0.      0
ATOM    132  CA  MET A  90      44.481 103.149 109.883  1.00  0.00           C0.     -1
ATOM    133  CB  MET A  90      43.145 102.904 110.547  1.00  0.00           C0.     -1
ATOM    134  CG  MET A  90      43.140 103.006 112.082  1.00  0.00           C0.      0
ATOM    135  SD  MET A  90      44.040 101.660 112.970  1.00  0.00           S0.      0
ATOM    136  CE  MET A  90      42.885 100.261 112.704  1.00  0.00           C0.      0
ATOM    137  H01 MET A  90      44.856 104.157 110.104  1.00  0.00           H0.      0
ATOM    138  H02 MET A  90      44.408 103.052 108.794  1.00  0.00           H0.      0
ATOM    139  HA  MET A  90      45.233 102.433 110.234  1.00  0.00           H0.      0
ATOM    140  HB2 MET A  90      42.406 103.633 110.181  1.00  0.00           H0.      0
ATOM    141  HB3 MET A  90      42.754 101.921 110.258  1.00  0.00           H0.      0
ATOM    142  HG2 MET A  90      43.624 103.935 112.406  1.00  0.00           H0.      0
ATOM    143  HG3 MET A  90      42.108 103.009 112.446  1.00  0.00           H0.      0
ATOM    144  HE1 MET A  90      42.910  99.914 111.668  1.00  0.00           H0.      0
ATOM    145  HE2 MET A  90      43.199  99.439 113.352  1.00  0.00           H0.      0
ATOM    146  HE3 MET A  90      41.867 100.563 112.961  1.00  0.00           H0.      0
ATOM    147  CA  ALA A 115      35.145 110.570 106.870  1.00  0.00           C0.     -1
ATOM    148  C   ALA A 115      34.090 109.943 107.780  1.00  0.00           C0.      0
ATOM    149  O   ALA A 115      33.501 108.895 107.507  1.00  0.00           O0.      0
ATOM    150  H01 ALA A 115      36.076 110.013 107.025  1.00  0.00           H0.      0
ATOM    151  H03 ALA A 115      34.843 110.452 105.827  1.00  0.00           H0.      0
ATOM    152  HA  ALA A 115      35.318 111.629 107.080  1.00  0.00           H0.      0
ATOM    153  N   ASN A 116      33.864 110.618 108.951  1.00  0.00           N0.      0
ATOM    154  CA  ASN A 116      33.194 110.000 110.094  1.00  0.00           C0.     -1
ATOM    155  C   ASN A 116      31.691 109.680 109.800  1.00  0.00           C0.      0
ATOM    156  O   ASN A 116      30.969 110.512 109.237  1.00  0.00           O0.      0
ATOM    157  CB  ASN A 116      33.275 110.995 111.282  1.00  0.00           C0.      0
ATOM    158  CG  ASN A 116      33.024 110.277 112.594  1.00  0.00           C0.      0
ATOM    159  ND2 ASN A 116      34.139 109.974 113.316  1.00  0.00           N0.      0
ATOM    160  OD1 ASN A 116      31.884 109.963 112.965  1.00  0.00           O0.      0
ATOM    161  H   ASN A 116      34.429 111.433 109.138  1.00  0.00           H0.      0
ATOM    162  HA  ASN A 116      33.708 109.070 110.354  1.00  0.00           H0.      0
ATOM    163  HB2 ASN A 116      34.264 111.467 111.295  1.00  0.00           H0.      0
ATOM    164  HB3 ASN A 116      32.521 111.775 111.142  1.00  0.00           H0.      0
ATOM    165 HD21 ASN A 116      34.038 109.295 114.062  1.00  0.00           H0.      0
ATOM    166 HD22 ASN A 116      35.053 110.049 112.894  1.00  0.00           H0.      0
ATOM    167  N   TRP A 117      31.244 108.485 110.261  1.00  0.00           N0.      0
ATOM    168  CA  TRP A 117      29.840 108.062 110.086  1.00  0.00           C0.     -1
ATOM    169  CB  TRP A 117      29.474 106.814 110.874  1.00  0.00           C0.     -1
ATOM    170  CG  TRP A 117      30.455 105.680 110.652  1.00  0.00           C0.      0
ATOM    171  CD1 TRP A 117      31.127 105.395 109.479  1.00  0.00           C0.      0
ATOM    172  CD2 TRP A 117      30.977 104.765 111.648  1.00  0.00           C0.      0
ATOM    173  CE2 TRP A 117      31.972 103.956 111.012  1.00  0.00           C0.      0
ATOM    174  CE3 TRP A 117      30.740 104.581 113.022  1.00  0.00           C0.      0
ATOM    175  NE1 TRP A 117      32.018 104.349 109.687  1.00  0.00           N0.      0
ATOM    176  CZ2 TRP A 117      32.726 103.005 111.714  1.00  0.00           C0.      0
ATOM    177  CZ3 TRP A 117      31.482 103.632 113.723  1.00  0.00           C0.      0
ATOM    178  CH2 TRP A 117      32.469 102.854 113.076  1.00  0.00           C0.      0
ATOM    179  H02 TRP A 117      29.193 108.898 110.374  1.00  0.00           H0.      0
ATOM    180  H   TRP A 117      31.910 107.854 110.714  1.00  0.00           H0.      0
ATOM    181  HA  TRP A 117      29.657 107.894 109.015  1.00  0.00           H0.      0
ATOM    182  HB2 TRP A 117      29.454 107.050 111.946  1.00  0.00           H0.      0
ATOM    183  HB3 TRP A 117      28.450 106.526 110.601  1.00  0.00           H0.      0
ATOM    184  HD1 TRP A 117      31.067 105.879 108.517  1.00  0.00           H0.      0
ATOM    185  HE1 TRP A 117      32.706 104.045 109.017  1.00  0.00           H0.      0
ATOM    186  HE3 TRP A 117      30.003 105.185 113.534  1.00  0.00           H0.      0
ATOM    187  HZ2 TRP A 117      33.511 102.434 111.230  1.00  0.00           H0.      0
ATOM    188  HZ3 TRP A 117      31.317 103.503 114.787  1.00  0.00           H0.      0
ATOM    189  HH2 TRP A 117      33.054 102.147 113.655  1.00  0.00           H0.      0
ATOM    190  CA  LEU A 136      31.566  94.645 110.039  1.00  0.00           C0.     -1
ATOM    191  C   LEU A 136      32.609  94.865 111.154  1.00  0.00           C0.      0
ATOM    192  O   LEU A 136      33.101  95.990 111.371  1.00  0.00           O0.      0
ATOM    193  H01 LEU A 136      31.994  94.995 109.096  1.00  0.00           H0.      0
ATOM    194  H02 LEU A 136      30.683  95.252 110.256  1.00  0.00           H0.      0
ATOM    195  HA  LEU A 136      31.279  93.596 109.941  1.00  0.00           H0.      0
ATOM    196  N   GLY A 137      32.952  93.779 111.914  1.00  0.00           N0.      0
ATOM    197  CA  GLY A 137      34.060  93.792 112.892  1.00  0.00           C0.     -1
ATOM    198  C   GLY A 137      33.690  94.382 114.253  1.00  0.00           C0.      0
ATOM    199  O   GLY A 137      34.603  94.631 115.063  1.00  0.00           O0.      0
ATOM    200  H   GLY A 137      32.630  92.874 111.596  1.00  0.00           H0.      0
ATOM    201  HA2 GLY A 137      34.388  92.758 113.031  1.00  0.00           H0.      0
ATOM    202  HA3 GLY A 137      34.913  94.345 112.491  1.00  0.00           H0.      0
ATOM    203  N   ASN A 138      32.380  94.586 114.521  1.00  0.00           N0.      0
ATOM    204  CA  ASN A 138      31.868  95.161 115.789  1.00  0.00           C0.     -1
ATOM    205  C   ASN A 138      32.434  96.589 115.973  1.00  0.00           C0.      0
ATOM    206  O   ASN A 138      32.969  96.960 117.021  1.00  0.00           O0.      0
ATOM    207  CB  ASN A 138      32.214  94.281 116.998  1.00  0.00           C0.      0
ATOM    208  CG  ASN A 138      31.582  94.844 118.267  1.00  0.00           C0.      0
ATOM    209  ND2 ASN A 138      32.422  94.913 119.335  1.00  0.00           N0.      0
ATOM    210  OD1 ASN A 138      30.385  95.155 118.314  1.00  0.00           O0.      0
ATOM    211  H   ASN A 138      31.723  94.293 113.809  1.00  0.00           H0.      0
ATOM    212  HA  ASN A 138      30.781  95.228 115.692  1.00  0.00           H0.      0
ATOM    213  HB2 ASN A 138      31.799  93.282 116.820  1.00  0.00           H0.      0
ATOM    214  HB3 ASN A 138      33.295  94.195 117.106  1.00  0.00           H0.      0
ATOM    215 HD21 ASN A 138      32.098  95.415 120.150  1.00  0.00           H0.      0
ATOM    216 HD22 ASN A 138      33.427  94.840 119.178  1.00  0.00           H0.      0
ATOM    217  N   SER A 139      32.252  97.389 114.895  1.00  0.00           N0.      0
ATOM    218  CA  SER A 139      32.898  98.691 114.777  1.00  0.00           C0.     -1
ATOM    219  CB  SER A 139      33.468  98.871 113.367  1.00  0.00           C0.     -1
ATOM    220  OG  SER A 139      34.450  97.874 113.025  1.00  0.00           O0.      0
ATOM    221  H03 SER A 139      32.194  99.506 114.988  1.00  0.00           H0.      0
ATOM    222  H   SER A 139      31.888  96.966 114.052  1.00  0.00           H0.      0
ATOM    223  HA  SER A 139      33.698  98.734 115.518  1.00  0.00           H0.      0
ATOM    224  HB2 SER A 139      32.659  98.871 112.624  1.00  0.00           H0.      0
ATOM    225  HB3 SER A 139      33.958  99.849 113.312  1.00  0.00           H0.      0
ATOM    226  HG  SER A 139      34.020  97.145 112.540  1.00  0.00           H0.      0
ATOM    227  CA  HID A 142      32.919 103.136 118.582  1.00  0.00           C0.     -1
ATOM    228  C   HID A 142      32.224 104.505 118.352  1.00  0.00           C0.      0
ATOM    229  O   HID A 142      32.668 105.291 117.507  1.00  0.00           O0.      0
ATOM    230  CB  HID A 142      32.987 102.384 117.225  1.00  0.00           C0.      0
ATOM    231  CG  HID A 142      34.044 101.330 117.144  1.00  0.00           C0.      0
ATOM    232  CD2 HID A 142      35.064 101.155 116.228  1.00  0.00           C0.      0
ATOM    233  ND1 HID A 142      34.210 100.291 118.054  1.00  0.00           N0.      0
ATOM    234  CE1 HID A 142      35.292  99.551 117.676  1.00  0.00           C0.      0
ATOM    235  NE2 HID A 142      35.832 100.050 116.572  1.00  0.00           N0.      0
ATOM    236  H01 HID A 142      32.410 102.542 119.349  1.00  0.00           H0.      0
ATOM    237  HA  HID A 142      33.934 103.348 118.934  1.00  0.00           H0.      0
ATOM    238  HB2 HID A 142      31.997 101.964 117.002  1.00  0.00           H0.      0
ATOM    239  HB3 HID A 142      33.203 103.127 116.450  1.00  0.00           H0.      0
ATOM    240  HD1 HID A 142      33.625 100.085 118.853  1.00  0.00           H0.      0
ATOM    241  HD2 HID A 142      35.275 101.742 115.349  1.00  0.00           H0.      0
ATOM    242  HE1 HID A 142      35.666  98.704 118.218  1.00  0.00           H0.      0
ATOM    243  N   LEU A 143      31.124 104.792 119.107  1.00  0.00           N0.      0
ATOM    244  CA  LEU A 143      30.326 106.030 118.955  1.00  0.00           C0.     -1
ATOM    245  CB  LEU A 143      29.094 105.842 117.980  1.00  0.00           C0.     -1
ATOM    246  CG  LEU A 143      29.409 105.749 116.477  1.00  0.00           C0.      0
ATOM    247  CD1 LEU A 143      28.110 105.412 115.719  1.00  0.00           C0.      0
ATOM    248  CD2 LEU A 143      30.031 107.054 115.953  1.00  0.00           C0.      0
ATOM    249  H01 LEU A 143      29.962 106.314 119.947  1.00  0.00           H0.      0
ATOM    250  H   LEU A 143      30.768 104.079 119.728  1.00  0.00           H0.      0
ATOM    251  HA  LEU A 143      30.998 106.808 118.591  1.00  0.00           H0.      0
ATOM    252  HB2 LEU A 143      28.554 104.941 118.302  1.00  0.00           H0.      0
ATOM    253  HB3 LEU A 143      28.415 106.692 118.143  1.00  0.00           H0.      0
ATOM    254  HG  LEU A 143      30.131 104.936 116.319  1.00  0.00           H0.      0
ATOM    255 HD11 LEU A 143      27.684 104.463 116.067  1.00  0.00           H0.      0
ATOM    256 HD12 LEU A 143      27.359 106.197 115.880  1.00  0.00           H0.      0
ATOM    257 HD13 LEU A 143      28.278 105.330 114.641  1.00  0.00           H0.      0
ATOM    258 HD21 LEU A 143      31.004 107.237 116.419  1.00  0.00           H0.      0
ATOM    259 HD22 LEU A 143      30.176 107.008 114.869  1.00  0.00           H0.      0
ATOM    260 HD23 LEU A 143      29.377 107.909 116.167  1.00  0.00           H0.      0
ATOM    261  CA  ARG A 175      28.619  91.779 119.669  1.00  0.00           C0.     -1
ATOM    262  CB  ARG A 175      29.896  92.044 120.488  1.00  0.00           C0.     -1
ATOM    263  CG  ARG A 175      31.186  91.611 119.766  1.00  0.00           C0.      0
ATOM    264  CD  ARG A 175      32.434  91.926 120.611  1.00  0.00           C0.      0
ATOM    265  NE  ARG A 175      33.714  91.746 119.907  1.00  0.00           N0.      0
ATOM    266  CZ  ARG A 175      34.413  90.610 119.914  1.00  0.00           C0.      0
ATOM    267  NH1 ARG A 175      33.874  89.477 120.446  1.00  0.00           N1+      0
ATOM    268  NH2 ARG A 175      35.658  90.591 119.415  1.00  0.00           N0.      0
ATOM    269  H01 ARG A 175      28.644  92.347 118.731  1.00  0.00           H0.      0
ATOM    270  H02 ARG A 175      27.726  92.084 120.225  1.00  0.00           H0.      0
ATOM    271  HA  ARG A 175      28.519  90.715 119.422  1.00  0.00           H0.      0
ATOM    272  HB2 ARG A 175      29.965  93.119 120.706  1.00  0.00           H0.      0
ATOM    273  HB3 ARG A 175      29.830  91.527 121.456  1.00  0.00           H0.      0
ATOM    274  HG2 ARG A 175      31.139  90.538 119.527  1.00  0.00           H0.      0
ATOM    275  HG3 ARG A 175      31.267  92.140 118.810  1.00  0.00           H0.      0
ATOM    276  HD2 ARG A 175      32.399  92.977 120.902  1.00  0.00           H0.      0
ATOM    277  HD3 ARG A 175      32.443  91.329 121.530  1.00  0.00           H0.      0
ATOM    278  HE  ARG A 175      34.181  92.573 119.483  1.00  0.00           H0.      0
ATOM    279 HH11 ARG A 175      32.869  89.388 120.471  1.00  0.00           H0.      0
ATOM    280 HH12 ARG A 175      34.377  88.609 120.326  1.00  0.00           H0.      0
ATOM    281 HH21 ARG A 175      36.184  91.495 119.305  1.00  0.00           H0.      0
ATOM    282 HH22 ARG A 175      36.198  89.742 119.494  1.00  0.00           H0.      0
ATOM    283  CA  TYR A 193      37.663  88.641 112.664  1.00  0.00           C0.     -1
ATOM    284  C   TYR A 193      39.067  88.816 113.270  1.00  0.00           C0.      0
ATOM    285  O   TYR A 193      39.936  89.481 112.669  1.00  0.00           O0.      0
ATOM    286  CB  TYR A 193      36.884  90.006 112.764  1.00  0.00           C0.     -1
ATOM    287  CG  TYR A 193      35.547  90.082 112.070  1.00  0.00           C0.      0
ATOM    288  CD1 TYR A 193      34.410  89.430 112.575  1.00  0.00           C0.      0
ATOM    289  CD2 TYR A 193      35.394  90.928 110.957  1.00  0.00           C0.      0
ATOM    290  CE1 TYR A 193      33.146  89.642 112.013  1.00  0.00           C0.      0
ATOM    291  CE2 TYR A 193      34.140  91.144 110.385  1.00  0.00           C0.      0
ATOM    292  CZ  TYR A 193      33.013  90.517 110.927  1.00  0.00           C0.      0
ATOM    293  OH  TYR A 193      31.781  90.867 110.389  1.00  0.00           O0.      0
ATOM    294  H03 TYR A 193      37.102  87.844 113.164  1.00  0.00           H0.      0
ATOM    295  HA  TYR A 193      37.783  88.368 111.611  1.00  0.00           H0.      0
ATOM    296  HB2 TYR A 193      36.762  90.234 113.830  1.00  0.00           H0.      0
ATOM    297  HB3 TYR A 193      37.534  90.787 112.361  1.00  0.00           H0.      0
ATOM    298  HD1 TYR A 193      34.502  88.778 113.439  1.00  0.00           H0.      0
ATOM    299  HD2 TYR A 193      36.237  91.501 110.587  1.00  0.00           H0.      0
ATOM    300  HE1 TYR A 193      32.271  89.154 112.434  1.00  0.00           H0.      0
ATOM    301  HE2 TYR A 193      34.026  91.827 109.552  1.00  0.00           H0.      0
ATOM    302  HH  TYR A 193      31.080  90.358 110.820  1.00  0.00           H0.      0
ATOM    303  N   TYR A 194      39.308  88.246 114.483  1.00  0.00           N0.      0
ATOM    304  CA  TYR A 194      40.441  88.606 115.387  1.00  0.00           C0.     -1
ATOM    305  CB  TYR A 194      39.912  89.438 116.562  1.00  0.00           C0.     -1
ATOM    306  CG  TYR A 194      39.173  90.669 116.036  1.00  0.00           C0.      0
ATOM    307  CD1 TYR A 194      37.849  90.958 116.394  1.00  0.00           C0.      0
ATOM    308  CD2 TYR A 194      39.790  91.522 115.101  1.00  0.00           C0.      0
ATOM    309  CE1 TYR A 194      37.159  92.053 115.849  1.00  0.00           C0.      0
ATOM    310  CE2 TYR A 194      39.114  92.599 114.533  1.00  0.00           C0.      0
ATOM    311  CZ  TYR A 194      37.794  92.881 114.912  1.00  0.00           C0.      0
ATOM    312  OH  TYR A 194      37.195  93.985 114.346  1.00  0.00           O0.      0
ATOM    313  H01 TYR A 194      40.924  87.686 115.732  1.00  0.00           H0.      0
ATOM    314  H   TYR A 194      38.519  87.800 114.931  1.00  0.00           H0.      0
ATOM    315  HA  TYR A 194      41.155  89.163 114.780  1.00  0.00           H0.      0
ATOM    316  HB2 TYR A 194      39.237  88.834 117.180  1.00  0.00           H0.      0
ATOM    317  HB3 TYR A 194      40.752  89.734 117.204  1.00  0.00           H0.      0
ATOM    318  HD1 TYR A 194      37.339  90.330 117.116  1.00  0.00           H0.      0
ATOM    319  HD2 TYR A 194      40.813  91.338 114.796  1.00  0.00           H0.      0
ATOM    320  HE1 TYR A 194      36.142  92.266 116.160  1.00  0.00           H0.      0
ATOM    321  HE2 TYR A 194      39.592  93.225 113.791  1.00  0.00           H0.      0
ATOM    322  HH  TYR A 194      36.290  94.141 114.695  1.00  0.00           H0.      0
ATOM    323  CA  TYR A 242      32.447 100.665 123.029  1.00  0.00           C0.     -1
ATOM    324  CB  TYR A 242      32.540  99.133 123.047  1.00  0.00           C0.     -1
ATOM    325  CG  TYR A 242      33.677  98.609 122.206  1.00  0.00           C0.      0
ATOM    326  CD1 TYR A 242      33.441  97.979 120.974  1.00  0.00           C0.      0
ATOM    327  CD2 TYR A 242      35.006  98.779 122.624  1.00  0.00           C0.      0
ATOM    328  CE1 TYR A 242      34.495  97.529 120.175  1.00  0.00           C0.      0
ATOM    329  CE2 TYR A 242      36.072  98.349 121.834  1.00  0.00           C0.      0
ATOM    330  CZ  TYR A 242      35.812  97.731 120.607  1.00  0.00           C0.      0
ATOM    331  OH  TYR A 242      36.821  97.324 119.758  1.00  0.00           O0.      0
ATOM    332  H01 TYR A 242      33.370 101.119 123.408  1.00  0.00           H0.      0
ATOM    333  H02 TYR A 242      31.616 101.018 123.649  1.00  0.00           H0.      0
ATOM    334  HA  TYR A 242      32.291 101.032 122.007  1.00  0.00           H0.      0
ATOM    335  HB2 TYR A 242      32.661  98.796 124.086  1.00  0.00           H0.      0
ATOM    336  HB3 TYR A 242      31.594  98.706 122.691  1.00  0.00           H0.      0
ATOM    337  HD1 TYR A 242      32.419  97.836 120.632  1.00  0.00           H0.      0
ATOM    338  HD2 TYR A 242      35.210  99.257 123.577  1.00  0.00           H0.      0
ATOM    339  HE1 TYR A 242      34.293  97.040 119.229  1.00  0.00           H0.      0
ATOM    340  HE2 TYR A 242      37.096  98.494 122.165  1.00  0.00           H0.      0
ATOM    341  HH  TYR A 242      37.685  97.580 120.109  1.00  0.00           H0.      0
ATOM    342  CA' SAM A 293      37.641  95.803 110.111  1.00  0.00           C0.      0
ATOM    343  CB  SAM A 293      37.854  96.408 111.509  1.00  0.00           C0.      0
ATOM    344  CG  SAM A 293      37.597  97.907 111.646  1.00  0.00           C0.      0
ATOM    345  SD  SAM A 293      38.151  98.456 113.322  1.00  0.00           S0.      0
ATOM    346  C5' SAM A 293      37.167  99.989 113.482  1.00  0.00           C0.      0
ATOM    347  C4' SAM A 293      37.608 101.087 112.517  1.00  0.00           C0.      0
ATOM    348  O4' SAM A 293      36.487 102.021 112.533  1.00  0.00           O0.      0
ATOM    349  C3' SAM A 293      38.885 101.874 112.933  1.00  0.00           C0.      0
ATOM    350  O3' SAM A 293      39.858 101.933 111.900  1.00  0.00           O0.      0
ATOM    351  C2' SAM A 293      38.329 103.270 113.335  1.00  0.00           C0.      0
ATOM    352  O2' SAM A 293      39.198 104.364 113.180  1.00  0.00           O0.      0
ATOM    353  C1' SAM A 293      37.022 103.369 112.519  1.00  0.00           C0.      0
ATOM    354  OXT SAM A 293      36.640  93.649 110.385  1.00  0.00           O0.      0
ATOM    355  N1  SAM A 293      33.468 106.991 111.605  1.00  0.00           N0.      0
ATOM    356  C2  SAM A 293      34.310 106.340 110.767  1.00  0.00           C0.      0
ATOM    357  N3  SAM A 293      35.200 105.382 111.064  1.00  0.00           N0.      0
ATOM    358  C4  SAM A 293      35.212 105.106 112.381  1.00  0.00           C0.      0
ATOM    359  C5  SAM A 293      34.396 105.694 113.356  1.00  0.00           C0.      0
ATOM    360  C6  SAM A 293      33.477 106.668 112.922  1.00  0.00           C0.      0
ATOM    361  N6  SAM A 293      32.657 107.298 113.790  1.00  0.00           N0.      0
ATOM    362  N7  SAM A 293      34.692 105.209 114.620  1.00  0.00           N0.      0
ATOM    363  C8  SAM A 293      35.669 104.349 114.424  1.00  0.00           C0.      0
ATOM    364  N9  SAM A 293      36.038 104.246 113.084  1.00  0.00           N0.      0
ATOM    365  C'  SAM A 293      37.729  94.270 110.329  1.00  0.00           C0.      0
ATOM    366  N'  SAM A 293      36.311  96.132 109.514  1.00  0.00           N0.      0
ATOM    367  O'  SAM A 293      38.906  93.841 110.547  1.00  0.00           O0.      0
ATOM    368 HN61 SAM A 293      32.064 108.070 113.490  1.00  0.00           H0.      0
ATOM    369 HN62 SAM A 293      32.589 106.942 114.731  1.00  0.00           H0.      0
ATOM    370  HA  SAM A 293      38.401  96.132 109.401  1.00  0.00           H0.      0
ATOM    371  HB1 SAM A 293      38.888  96.170 111.779  1.00  0.00           H0.      0
ATOM    372  HB2 SAM A 293      37.212  95.862 112.208  1.00  0.00           H0.      0
ATOM    373  HG1 SAM A 293      36.535  98.153 111.567  1.00  0.00           H0.      0
ATOM    374  HG2 SAM A 293      38.168  98.493 110.920  1.00  0.00           H0.      0
ATOM    375 HO2' SAM A 293      39.403 104.483 112.219  1.00  0.00           H0.      0
ATOM    376 HO3' SAM A 293      39.470 102.387 111.104  1.00  0.00           H0.      0
ATOM    377  H01 SAM A 293      36.162 103.787 115.199  1.00  0.00           H0.      0
ATOM    378  H02 SAM A 293      37.740 100.710 111.496  1.00  0.00           H0.      0
ATOM    379  H03 SAM A 293      39.382 101.407 113.784  1.00  0.00           H0.      0
ATOM    380  H04 SAM A 293      38.075 103.223 114.396  1.00  0.00           H0.      0
ATOM    381  H05 SAM A 293      37.208 103.692 111.493  1.00  0.00           H0.      0
ATOM    382  H06 SAM A 293      34.268 106.657 109.730  1.00  0.00           H0.      0
ATOM    383  H07 SAM A 293      36.209  95.626 108.522  1.00  0.00           H0.      0
ATOM    384  H08 SAM A 293      36.180  97.142 109.356  1.00  0.00           H0.      0
ATOM    385  H09 SAM A 293      35.566  95.752 110.104  1.00  0.00           H0.      0
ATOM    386 H5'1 SAM A 293      37.272 100.305 114.518  1.00  0.00           H0.      0
ATOM    387 H5'2 SAM A 293      36.128  99.713 113.296  1.00  0.00           H0.      0
ATOM    388  N   ACT A 294      36.275  95.994 117.163  1.00  0.00           N0.      0
ATOM    389  CA  ACT A 294      37.054  94.926 117.776  1.00  0.00           C0.      0
ATOM    390  C   ACT A 294      36.296  93.856 118.574  1.00  0.00           C0.      0
ATOM    391  O   ACT A 294      35.034  93.923 118.703  1.00  0.00           O0.      0
ATOM    392  CE  ACT A 294      37.216  97.345 114.428  1.00  0.00           C0.      0
ATOM    393  OXT ACT A 294      37.003  92.908 119.058  1.00  0.00           O1-      0
ATOM    394  HE1 ACT A 294      36.155  97.399 114.179  1.00  0.00           H0.      0
ATOM    395  HE2 ACT A 294      37.406  97.666 115.448  1.00  0.00           H0.      0
ATOM    396  HE3 ACT A 294      37.595  96.331 114.313  1.00  0.00           H0.      0
ATOM    397  H1  ACT A 294      37.797  95.365 118.450  1.00  0.00           H0.      0
ATOM    398  H3  ACT A 294      37.618  94.394 117.003  1.00  0.00           H0.      0
ATOM    399  H01 ACT A 294      35.882  96.565 117.900  1.00  0.00           H0.      0
ATOM    400  H02 ACT A 294      35.492  95.606 116.643  1.00  0.00           H0.      0
