# Supplementary material for: Computational Investigation of GNMT-Catalyzed Methyl Transfer Reaction: Integrating MD, QM, and ML Approaches
Source: J Comput Chem. Author manuscript; Available in PMC 2026 Jun 29. (PMC13312424; doi:10.1002/jcc.70434)
Supplement: SI-2 [file NIHMS2188582-supplement-SI-2.zip › QM-cluster-pdbs/clustering_316_R1_w_p.pdb]

ATOM      1  CA  TYR A  21      42.967 105.129 117.849  1.00  0.00           C0.     -1
ATOM      2  CB  TYR A  21      42.543 104.473 116.511  1.00  0.00           C0.     -1
ATOM      3  CG  TYR A  21      41.619 103.279 116.653  1.00  0.00           C0.      0
ATOM      4  CD1 TYR A  21      40.228 103.420 116.528  1.00  0.00           C0.      0
ATOM      5  CD2 TYR A  21      42.122 101.988 116.901  1.00  0.00           C0.      0
ATOM      6  CE1 TYR A  21      39.361 102.329 116.667  1.00  0.00           C0.      0
ATOM      7  CE2 TYR A  21      41.274 100.885 117.025  1.00  0.00           C0.      0
ATOM      8  CZ  TYR A  21      39.884 101.049 116.917  1.00  0.00           C0.      0
ATOM      9  OH  TYR A  21      39.096  99.935 117.052  1.00  0.00           O0.      0
ATOM     10  H01 TYR A  21      42.089 105.482 118.402  1.00  0.00           H0.      0
ATOM     11  H02 TYR A  21      43.629 105.984 117.670  1.00  0.00           H0.      0
ATOM     12  HA  TYR A  21      43.497 104.410 118.484  1.00  0.00           H0.      0
ATOM     13  HB2 TYR A  21      42.038 105.233 115.901  1.00  0.00           H0.      0
ATOM     14  HB3 TYR A  21      43.441 104.174 115.957  1.00  0.00           H0.      0
ATOM     15  HD1 TYR A  21      39.810 104.394 116.294  1.00  0.00           H0.      0
ATOM     16  HD2 TYR A  21      43.196 101.842 116.980  1.00  0.00           H0.      0
ATOM     17  HE1 TYR A  21      38.291 102.478 116.574  1.00  0.00           H0.      0
ATOM     18  HE2 TYR A  21      41.669  99.887 117.185  1.00  0.00           H0.      0
ATOM     19  HH  TYR A  21      38.140 100.165 116.960  1.00  0.00           H0.      0
ATOM     20  CA  TRP A  30      46.114  95.597 114.545  1.00  0.00           C0.     -1
ATOM     21  CB  TRP A  30      45.403  96.730 113.803  1.00  0.00           C0.     -1
ATOM     22  CG  TRP A  30      43.920  96.491 113.638  1.00  0.00           C0.      0
ATOM     23  CD1 TRP A  30      43.234  96.145 112.487  1.00  0.00           C0.      0
ATOM     24  CD2 TRP A  30      42.930  96.556 114.691  1.00  0.00           C0.      0
ATOM     25  CE2 TRP A  30      41.662  96.240 114.105  1.00  0.00           C0.      0
ATOM     26  CE3 TRP A  30      42.988  96.871 116.063  1.00  0.00           C0.      0
ATOM     27  NE1 TRP A  30      41.879  95.984 112.763  1.00  0.00           N0.      0
ATOM     28  CZ2 TRP A  30      40.475  96.241 114.851  1.00  0.00           C0.      0
ATOM     29  CZ3 TRP A  30      41.809  96.876 116.807  1.00  0.00           C0.      0
ATOM     30  CH2 TRP A  30      40.567  96.567 116.204  1.00  0.00           C0.      0
ATOM     31  H01 TRP A  30      46.016  94.653 113.996  1.00  0.00           H0.      0
ATOM     32  H03 TRP A  30      47.182  95.810 114.671  1.00  0.00           H0.      0
ATOM     33  HA  TRP A  30      45.680  95.446 115.540  1.00  0.00           H0.      0
ATOM     34  HB2 TRP A  30      45.561  97.673 114.347  1.00  0.00           H0.      0
ATOM     35  HB3 TRP A  30      45.862  96.865 112.815  1.00  0.00           H0.      0
ATOM     36  HD1 TRP A  30      43.611  96.005 111.485  1.00  0.00           H0.      0
ATOM     37  HE1 TRP A  30      41.141  95.788 112.087  1.00  0.00           H0.      0
ATOM     38  HE3 TRP A  30      43.936  97.115 116.533  1.00  0.00           H0.      0
ATOM     39  HZ2 TRP A  30      39.526  95.995 114.391  1.00  0.00           H0.      0
ATOM     40  HZ3 TRP A  30      41.838  97.121 117.863  1.00  0.00           H0.      0
ATOM     41  HH2 TRP A  30      39.665  96.621 116.802  1.00  0.00           H0.      0
ATOM     42  CA  TYR A  33      45.557  91.149 117.057  1.00  0.00           C0.     -1
ATOM     43  CB  TYR A  33      44.955  92.513 117.356  1.00  0.00           C0.     -1
ATOM     44  CG  TYR A  33      43.535  92.409 117.905  1.00  0.00           C0.      0
ATOM     45  CD1 TYR A  33      42.518  93.283 117.487  1.00  0.00           C0.      0
ATOM     46  CD2 TYR A  33      43.190  91.395 118.819  1.00  0.00           C0.      0
ATOM     47  CE1 TYR A  33      41.198  93.135 117.932  1.00  0.00           C0.      0
ATOM     48  CE2 TYR A  33      41.879  91.228 119.258  1.00  0.00           C0.      0
ATOM     49  CZ  TYR A  33      40.870  92.083 118.795  1.00  0.00           C0.      0
ATOM     50  OH  TYR A  33      39.592  91.812 119.227  1.00  0.00           O0.      0
ATOM     51  H01 TYR A  33      44.909  90.574 116.385  1.00  0.00           H0.      0
ATOM     52  H02 TYR A  33      46.538  91.248 116.577  1.00  0.00           H0.      0
ATOM     53  HA  TYR A  33      45.702  90.556 117.966  1.00  0.00           H0.      0
ATOM     54  HB2 TYR A  33      45.600  93.050 118.068  1.00  0.00           H0.      0
ATOM     55  HB3 TYR A  33      44.936  93.125 116.445  1.00  0.00           H0.      0
ATOM     56  HD1 TYR A  33      42.747  94.086 116.793  1.00  0.00           H0.      0
ATOM     57  HD2 TYR A  33      43.950  90.711 119.181  1.00  0.00           H0.      0
ATOM     58  HE1 TYR A  33      40.431  93.809 117.568  1.00  0.00           H0.      0
ATOM     59  HE2 TYR A  33      41.614  90.431 119.943  1.00  0.00           H0.      0
ATOM     60  HH  TYR A  33      38.949  92.479 118.923  1.00  0.00           H0.      0
ATOM     61  CA  ARG A  40      39.331  85.837 108.905  1.00  0.00           C0.     -1
ATOM     62  CB  ARG A  40      39.898  87.290 109.049  1.00  0.00           C0.     -1
ATOM     63  CG  ARG A  40      38.755  88.328 109.077  1.00  0.00           C0.      0
ATOM     64  CD  ARG A  40      39.180  89.734 109.541  1.00  0.00           C0.      0
ATOM     65  NE  ARG A  40      38.065  90.674 109.355  1.00  0.00           N0.      0
ATOM     66  CZ  ARG A  40      37.760  91.758 110.100  1.00  0.00           C0.      0
ATOM     67  NH1 ARG A  40      38.466  92.116 111.195  1.00  0.00           N1+      0
ATOM     68  NH2 ARG A  40      36.654  92.453 109.786  1.00  0.00           N0.      0
ATOM     69  H01 ARG A  40      38.732  85.745 107.991  1.00  0.00           H0.      0
ATOM     70  H02 ARG A  40      40.142  85.103 108.859  1.00  0.00           H0.      0
ATOM     71  HA  ARG A  40      38.691  85.592 109.760  1.00  0.00           H0.      0
ATOM     72  HB2 ARG A  40      40.481  87.354 109.978  1.00  0.00           H0.      0
ATOM     73  HB3 ARG A  40      40.586  87.510 108.223  1.00  0.00           H0.      0
ATOM     74  HG2 ARG A  40      38.316  88.399 108.071  1.00  0.00           H0.      0
ATOM     75  HG3 ARG A  40      37.956  87.976 109.743  1.00  0.00           H0.      0
ATOM     76  HD2 ARG A  40      39.441  89.703 110.603  1.00  0.00           H0.      0
ATOM     77  HD3 ARG A  40      40.065  90.074 108.985  1.00  0.00           H0.      0
ATOM     78  HE  ARG A  40      37.556  90.612 108.480  1.00  0.00           H0.      0
ATOM     79 HH11 ARG A  40      39.405  91.770 111.315  1.00  0.00           H0.      0
ATOM     80 HH12 ARG A  40      38.279  93.075 111.521  1.00  0.00           H0.      0
ATOM     81 HH21 ARG A  40      36.335  92.374 108.797  1.00  0.00           H0.      0
ATOM     82 HH22 ARG A  40      36.662  93.421 110.118  1.00  0.00           H0.      0
ATOM     83  CA  ALA A  64      35.140 101.524 108.521  1.00  0.00           C0.     -1
ATOM     84  C   ALA A  64      36.231 100.560 108.031  1.00  0.00           C0.      0
ATOM     85  O   ALA A  64      36.161  99.326 108.186  1.00  0.00           O0.      0
ATOM     86  CB  ALA A  64      34.430 101.005 109.777  1.00  0.00           C0.      0
ATOM     87  H02 ALA A  64      34.422 101.634 107.696  1.00  0.00           H0.      0
ATOM     88  HA  ALA A  64      35.580 102.511 108.704  1.00  0.00           H0.      0
ATOM     89  HB1 ALA A  64      33.497 101.551 109.947  1.00  0.00           H0.      0
ATOM     90  HB2 ALA A  64      34.189  99.943 109.664  1.00  0.00           H0.      0
ATOM     91  HB3 ALA A  64      35.057 101.124 110.667  1.00  0.00           H0.      0
ATOM     92  N   CYS A  65      37.244 101.138 107.336  1.00  0.00           N0.      0
ATOM     93  CA  CYS A  65      38.314 100.377 106.692  1.00  0.00           C0.     -1
ATOM     94  C   CYS A  65      39.384  99.778 107.631  1.00  0.00           C0.      0
ATOM     95  O   CYS A  65      40.018  98.779 107.262  1.00  0.00           O0.      0
ATOM     96  H01 CYS A  65      38.814 101.035 105.976  1.00  0.00           H0.      0
ATOM     97  H   CYS A  65      37.340 102.140 107.411  1.00  0.00           H0.      0
ATOM     98  HA  CYS A  65      37.880  99.539 106.144  1.00  0.00           H0.      0
ATOM     99  N   GLY A  66      39.611 100.431 108.790  1.00  0.00           N0.      0
ATOM    100  CA  GLY A  66      40.733 100.064 109.662  1.00  0.00           C0.     -1
ATOM    101  H01 GLY A  66      41.692 100.289 109.181  1.00  0.00           H0.      0
ATOM    102  H   GLY A  66      39.060 101.256 109.033  1.00  0.00           H0.      0
ATOM    103  HA2 GLY A  66      40.649 100.629 110.591  1.00  0.00           H0.      0
ATOM    104  HA3 GLY A  66      40.712  98.993 109.882  1.00  0.00           H0.      0
ATOM    105  CA  ASP A  70      37.351  93.724 104.636  1.00  0.00           C0.     -1
ATOM    106  CB  ASP A  70      36.329  94.430 105.608  1.00  0.00           C0.     -1
ATOM    107  CG  ASP A  70      36.176  93.786 106.990  1.00  0.00           C0.      0
ATOM    108  OD1 ASP A  70      35.874  94.557 107.967  1.00  0.00           O0.      0
ATOM    109  OD2 ASP A  70      36.294  92.525 107.087  1.00  0.00           O1-      0
ATOM    110  H01 ASP A  70      38.368  93.786 105.039  1.00  0.00           H0.      0
ATOM    111  H02 ASP A  70      37.335  94.203 103.652  1.00  0.00           H0.      0
ATOM    112  HA  ASP A  70      37.089  92.668 104.528  1.00  0.00           H0.      0
ATOM    113  HB2 ASP A  70      36.604  95.481 105.748  1.00  0.00           H0.      0
ATOM    114  HB3 ASP A  70      35.334  94.426 105.137  1.00  0.00           H0.      0
ATOM    115  CA  ASP A  85      37.681 105.600 108.281  1.00  0.00           C0.     -1
ATOM    116  C   ASP A  85      38.223 106.846 108.992  1.00  0.00           C0.      0
ATOM    117  O   ASP A  85      39.046 107.587 108.438  1.00  0.00           O0.      0
ATOM    118  CB  ASP A  85      38.787 104.521 108.182  1.00  0.00           C0.      0
ATOM    119  CG  ASP A  85      38.949 103.888 109.554  1.00  0.00           C0.      0
ATOM    120  OD1 ASP A  85      38.336 102.788 109.787  1.00  0.00           O0.      0
ATOM    121  OD2 ASP A  85      39.600 104.540 110.423  1.00  0.00           O1-      0
ATOM    122  H03 ASP A  85      37.381 105.911 107.276  1.00  0.00           H0.      0
ATOM    123  HA  ASP A  85      36.800 105.197 108.793  1.00  0.00           H0.      0
ATOM    124  HB2 ASP A  85      38.515 103.768 107.439  1.00  0.00           H0.      0
ATOM    125  HB3 ASP A  85      39.721 104.996 107.865  1.00  0.00           H0.      0
ATOM    126  N   ALA A  86      37.802 107.034 110.273  1.00  0.00           N0.      0
ATOM    127  CA  ALA A  86      38.201 108.190 111.082  1.00  0.00           C0.     -1
ATOM    128  C   ALA A  86      39.427 107.887 112.001  1.00  0.00           C0.      0
ATOM    129  O   ALA A  86      39.571 108.512 113.076  1.00  0.00           O0.      0
ATOM    130  CB  ALA A  86      37.006 108.717 111.877  1.00  0.00           C0.      0
ATOM    131  H   ALA A  86      37.071 106.428 110.635  1.00  0.00           H0.      0
ATOM    132  HA  ALA A  86      38.548 108.953 110.374  1.00  0.00           H0.      0
ATOM    133  HB1 ALA A  86      36.232 109.060 111.187  1.00  0.00           H0.      0
ATOM    134  HB2 ALA A  86      36.592 107.924 112.509  1.00  0.00           H0.      0
ATOM    135  HB3 ALA A  86      37.324 109.538 112.523  1.00  0.00           H0.      0
ATOM    136  N   SER A  87      40.331 107.000 111.536  1.00  0.00           N0.      0
ATOM    137  CA  SER A  87      41.624 106.722 112.186  1.00  0.00           C0.     -1
ATOM    138  CB  SER A  87      41.683 105.362 112.897  1.00  0.00           C0.      0
ATOM    139  OG  SER A  87      43.037 105.092 113.321  1.00  0.00           O0.      0
ATOM    140  H01 SER A  87      42.406 106.745 111.419  1.00  0.00           H0.      0
ATOM    141  H   SER A  87      40.056 106.370 110.784  1.00  0.00           H0.      0
ATOM    142  HA  SER A  87      41.809 107.531 112.898  1.00  0.00           H0.      0
ATOM    143  HB2 SER A  87      40.978 105.333 113.735  1.00  0.00           H0.      0
ATOM    144  HB3 SER A  87      41.411 104.556 112.213  1.00  0.00           H0.      0
ATOM    145  HG  SER A  87      43.240 105.681 114.060  1.00  0.00           H0.      0
ATOM    146  CA  ALA A 115      35.205 110.103 106.447  1.00  0.00           C0.     -1
ATOM    147  C   ALA A 115      34.776 109.886 107.886  1.00  0.00           C0.      0
ATOM    148  O   ALA A 115      35.361 109.086 108.628  1.00  0.00           O0.      0
ATOM    149  H01 ALA A 115      36.288 110.251 106.417  1.00  0.00           H0.      0
ATOM    150  H02 ALA A 115      34.713 110.958 105.976  1.00  0.00           H0.      0
ATOM    151  HA  ALA A 115      34.981 109.203 105.865  1.00  0.00           H0.      0
ATOM    152  N   ASN A 116      33.708 110.637 108.295  1.00  0.00           N0.      0
ATOM    153  CA  ASN A 116      33.085 110.449 109.592  1.00  0.00           C0.     -1
ATOM    154  C   ASN A 116      31.611 109.996 109.406  1.00  0.00           C0.      0
ATOM    155  O   ASN A 116      30.852 110.680 108.694  1.00  0.00           O0.      0
ATOM    156  CB  ASN A 116      33.086 111.754 110.429  1.00  0.00           C0.      0
ATOM    157  CG  ASN A 116      32.329 111.519 111.729  1.00  0.00           C0.      0
ATOM    158  ND2 ASN A 116      31.041 111.959 111.739  1.00  0.00           N0.      0
ATOM    159  OD1 ASN A 116      32.846 110.936 112.692  1.00  0.00           O0.      0
ATOM    160  H   ASN A 116      33.178 111.163 107.613  1.00  0.00           H0.      0
ATOM    161  HA  ASN A 116      33.653 109.682 110.121  1.00  0.00           H0.      0
ATOM    162  HB2 ASN A 116      34.118 112.026 110.662  1.00  0.00           H0.      0
ATOM    163  HB3 ASN A 116      32.629 112.558 109.843  1.00  0.00           H0.      0
ATOM    164 HD21 ASN A 116      30.450 111.664 112.505  1.00  0.00           H0.      0
ATOM    165 HD22 ASN A 116      30.587 112.190 110.865  1.00  0.00           H0.      0
ATOM    166  N   TRP A 117      31.215 108.908 110.102  1.00  0.00           N0.      0
ATOM    167  CA  TRP A 117      29.815 108.424 110.048  1.00  0.00           C0.     -1
ATOM    168  CB  TRP A 117      29.548 107.294 111.038  1.00  0.00           C0.     -1
ATOM    169  CG  TRP A 117      30.478 106.117 110.904  1.00  0.00           C0.      0
ATOM    170  CD1 TRP A 117      31.150 105.686 109.779  1.00  0.00           C0.      0
ATOM    171  CD2 TRP A 117      30.882 105.243 111.985  1.00  0.00           C0.      0
ATOM    172  CE2 TRP A 117      31.807 104.298 111.448  1.00  0.00           C0.      0
ATOM    173  CE3 TRP A 117      30.590 105.207 113.361  1.00  0.00           C0.      0
ATOM    174  NE1 TRP A 117      31.930 104.577 110.096  1.00  0.00           N0.      0
ATOM    175  CZ2 TRP A 117      32.431 103.330 112.249  1.00  0.00           C0.      0
ATOM    176  CZ3 TRP A 117      31.206 104.247 114.160  1.00  0.00           C0.      0
ATOM    177  CH2 TRP A 117      32.113 103.315 113.605  1.00  0.00           C0.      0
ATOM    178  H03 TRP A 117      29.153 109.273 110.250  1.00  0.00           H0.      0
ATOM    179  H   TRP A 117      31.923 108.366 110.609  1.00  0.00           H0.      0
ATOM    180  HA  TRP A 117      29.596 108.096 109.023  1.00  0.00           H0.      0
ATOM    181  HB2 TRP A 117      29.637 107.688 112.059  1.00  0.00           H0.      0
ATOM    182  HB3 TRP A 117      28.498 106.990 110.919  1.00  0.00           H0.      0
ATOM    183  HD1 TRP A 117      31.153 106.090 108.779  1.00  0.00           H0.      0
ATOM    184  HE1 TRP A 117      32.647 104.198 109.498  1.00  0.00           H0.      0
ATOM    185  HE3 TRP A 117      29.915 105.934 113.800  1.00  0.00           H0.      0
ATOM    186  HZ2 TRP A 117      33.165 102.643 111.845  1.00  0.00           H0.      0
ATOM    187  HZ3 TRP A 117      31.035 104.252 115.231  1.00  0.00           H0.      0
ATOM    188  HH2 TRP A 117      32.601 102.596 114.255  1.00  0.00           H0.      0
ATOM    189  CA  LEU A 136      32.238  94.852 109.434  1.00  0.00           C0.     -1
ATOM    190  C   LEU A 136      33.254  95.009 110.565  1.00  0.00           C0.      0
ATOM    191  O   LEU A 136      33.767  96.116 110.836  1.00  0.00           O0.      0
ATOM    192  H01 LEU A 136      32.797  94.778 108.493  1.00  0.00           H0.      0
ATOM    193  H02 LEU A 136      31.611  95.744 109.396  1.00  0.00           H0.      0
ATOM    194  HA  LEU A 136      31.616  93.962 109.549  1.00  0.00           H0.      0
ATOM    195  N   GLY A 137      33.581  93.889 111.277  1.00  0.00           N0.      0
ATOM    196  CA  GLY A 137      34.651  93.879 112.285  1.00  0.00           C0.     -1
ATOM    197  C   GLY A 137      34.197  94.301 113.685  1.00  0.00           C0.      0
ATOM    198  O   GLY A 137      35.062  94.581 114.543  1.00  0.00           O0.      0
ATOM    199  H   GLY A 137      33.260  92.998 110.922  1.00  0.00           H0.      0
ATOM    200  HA2 GLY A 137      35.064  92.868 112.340  1.00  0.00           H0.      0
ATOM    201  HA3 GLY A 137      35.471  94.539 111.980  1.00  0.00           H0.      0
ATOM    202  N   ASN A 138      32.871  94.327 113.931  1.00  0.00           N0.      0
ATOM    203  CA  ASN A 138      32.243  94.844 115.167  1.00  0.00           C0.     -1
ATOM    204  C   ASN A 138      32.597  96.352 115.308  1.00  0.00           C0.      0
ATOM    205  O   ASN A 138      33.397  96.731 116.181  1.00  0.00           O0.      0
ATOM    206  CB  ASN A 138      32.634  94.060 116.422  1.00  0.00           C0.      0
ATOM    207  CG  ASN A 138      32.121  94.775 117.669  1.00  0.00           C0.      0
ATOM    208  ND2 ASN A 138      32.974  94.774 118.721  1.00  0.00           N0.      0
ATOM    209  OD1 ASN A 138      30.998  95.302 117.701  1.00  0.00           O0.      0
ATOM    210  H   ASN A 138      32.272  94.086 113.152  1.00  0.00           H0.      0
ATOM    211  HA  ASN A 138      31.163  94.766 115.020  1.00  0.00           H0.      0
ATOM    212  HB2 ASN A 138      32.177  93.067 116.373  1.00  0.00           H0.      0
ATOM    213  HB3 ASN A 138      33.712  93.924 116.473  1.00  0.00           H0.      0
ATOM    214 HD21 ASN A 138      32.722  95.301 119.544  1.00  0.00           H0.      0
ATOM    215 HD22 ASN A 138      33.928  94.433 118.620  1.00  0.00           H0.      0
ATOM    216  N   SER A 139      31.994  97.183 114.438  1.00  0.00           N0.      0
ATOM    217  CA  SER A 139      32.426  98.572 114.226  1.00  0.00           C0.     -1
ATOM    218  CB  SER A 139      33.310  98.682 112.974  1.00  0.00           C0.      0
ATOM    219  OG  SER A 139      34.406  97.755 113.057  1.00  0.00           O0.      0
ATOM    220  H03 SER A 139      31.549  99.221 114.137  1.00  0.00           H0.      0
ATOM    221  H   SER A 139      31.386  96.776 113.739  1.00  0.00           H0.      0
ATOM    222  HA  SER A 139      32.992  98.867 115.111  1.00  0.00           H0.      0
ATOM    223  HB2 SER A 139      32.718  98.493 112.070  1.00  0.00           H0.      0
ATOM    224  HB3 SER A 139      33.708  99.702 112.912  1.00  0.00           H0.      0
ATOM    225  HG  SER A 139      34.276  97.075 112.372  1.00  0.00           H0.      0
ATOM    226  CA  HID A 142      32.345 102.250 119.286  1.00  0.00           C0.     -1
ATOM    227  CB  HID A 142      33.545 102.643 118.393  1.00  0.00           C0.     -1
ATOM    228  CG  HID A 142      34.653 101.659 118.212  1.00  0.00           C0.      0
ATOM    229  CD2 HID A 142      35.317 101.247 117.070  1.00  0.00           C0.      0
ATOM    230  ND1 HID A 142      35.382 101.105 119.254  1.00  0.00           N0.      0
ATOM    231  CE1 HID A 142      36.430 100.403 118.730  1.00  0.00           C0.      0
ATOM    232  NE2 HID A 142      36.420 100.475 117.406  1.00  0.00           N0.      0
ATOM    233  H01 HID A 142      31.859 101.338 118.920  1.00  0.00           H0.      0
ATOM    234  H02 HID A 142      31.614 103.063 119.283  1.00  0.00           H0.      0
ATOM    235  HA  HID A 142      32.648 102.070 120.325  1.00  0.00           H0.      0
ATOM    236  HB2 HID A 142      33.168 102.901 117.398  1.00  0.00           H0.      0
ATOM    237  HB3 HID A 142      33.963 103.586 118.772  1.00  0.00           H0.      0
ATOM    238  HD1 HID A 142      35.158 101.183 120.236  1.00  0.00           H0.      0
ATOM    239  HD2 HID A 142      35.085 101.485 116.043  1.00  0.00           H0.      0
ATOM    240  HE1 HID A 142      37.167  99.888 119.325  1.00  0.00           H0.      0
ATOM    241  CA  ARG A 175      28.661  93.451 120.293  1.00  0.00           C0.     -1
ATOM    242  CB  ARG A 175      29.304  94.049 121.553  1.00  0.00           C0.     -1
ATOM    243  CG  ARG A 175      30.776  94.397 121.234  1.00  0.00           C0.      0
ATOM    244  CD  ARG A 175      31.624  94.825 122.439  1.00  0.00           C0.      0
ATOM    245  NE  ARG A 175      32.985  95.271 122.063  1.00  0.00           N0.      0
ATOM    246  CZ  ARG A 175      34.049  94.471 121.845  1.00  0.00           C0.      0
ATOM    247  NH1 ARG A 175      33.972  93.142 121.908  1.00  0.00           N1+      0
ATOM    248  NH2 ARG A 175      35.229  95.043 121.494  1.00  0.00           N0.      0
ATOM    249  H01 ARG A 175      27.582  93.308 120.415  1.00  0.00           H0.      0
ATOM    250  H03 ARG A 175      28.826  94.103 119.427  1.00  0.00           H0.      0
ATOM    251  HA  ARG A 175      29.104  92.474 120.067  1.00  0.00           H0.      0
ATOM    252  HB2 ARG A 175      28.770  94.954 121.869  1.00  0.00           H0.      0
ATOM    253  HB3 ARG A 175      29.249  93.334 122.385  1.00  0.00           H0.      0
ATOM    254  HG2 ARG A 175      31.245  93.530 120.750  1.00  0.00           H0.      0
ATOM    255  HG3 ARG A 175      30.781  95.201 120.488  1.00  0.00           H0.      0
ATOM    256  HD2 ARG A 175      31.163  95.679 122.943  1.00  0.00           H0.      0
ATOM    257  HD3 ARG A 175      31.696  94.022 123.183  1.00  0.00           H0.      0
ATOM    258  HE  ARG A 175      33.166  96.267 122.124  1.00  0.00           H0.      0
ATOM    259 HH11 ARG A 175      33.090  92.705 122.128  1.00  0.00           H0.      0
ATOM    260 HH12 ARG A 175      34.746  92.549 121.515  1.00  0.00           H0.      0
ATOM    261 HH21 ARG A 175      35.291  96.053 121.523  1.00  0.00           H0.      0
ATOM    262 HH22 ARG A 175      36.102  94.552 121.656  1.00  0.00           H0.      0
ATOM    263  CA  TYR A 194      40.096  88.555 115.585  1.00  0.00           C0.     -1
ATOM    264  CB  TYR A 194      39.705  89.565 116.694  1.00  0.00           C0.     -1
ATOM    265  CG  TYR A 194      39.164  90.847 116.094  1.00  0.00           C0.      0
ATOM    266  CD1 TYR A 194      37.821  91.226 116.234  1.00  0.00           C0.      0
ATOM    267  CD2 TYR A 194      40.005  91.677 115.328  1.00  0.00           C0.      0
ATOM    268  CE1 TYR A 194      37.325  92.387 115.627  1.00  0.00           C0.      0
ATOM    269  CE2 TYR A 194      39.530  92.838 114.720  1.00  0.00           C0.      0
ATOM    270  CZ  TYR A 194      38.183  93.199 114.870  1.00  0.00           C0.      0
ATOM    271  OH  TYR A 194      37.772  94.379 114.291  1.00  0.00           O0.      0
ATOM    272  H01 TYR A 194      40.491  87.628 116.016  1.00  0.00           H0.      0
ATOM    273  H02 TYR A 194      39.226  88.304 114.967  1.00  0.00           H0.      0
ATOM    274  HA  TYR A 194      40.864  88.978 114.929  1.00  0.00           H0.      0
ATOM    275  HB2 TYR A 194      38.953  89.120 117.356  1.00  0.00           H0.      0
ATOM    276  HB3 TYR A 194      40.584  89.784 117.312  1.00  0.00           H0.      0
ATOM    277  HD1 TYR A 194      37.146  90.621 116.833  1.00  0.00           H0.      0
ATOM    278  HD2 TYR A 194      41.054  91.421 115.226  1.00  0.00           H0.      0
ATOM    279  HE1 TYR A 194      36.284  92.660 115.751  1.00  0.00           H0.      0
ATOM    280  HE2 TYR A 194      40.186  93.482 114.148  1.00  0.00           H0.      0
ATOM    281  HH  TYR A 194      36.793  94.420 114.243  1.00  0.00           H0.      0
ATOM    282  CA  TYR A 220      43.906  94.154 125.301  1.00  0.00           C0.     -1
ATOM    283  CB  TYR A 220      43.705  94.204 123.803  1.00  0.00           C0.     -1
ATOM    284  CG  TYR A 220      42.259  94.290 123.315  1.00  0.00           C0.      0
ATOM    285  CD1 TYR A 220      41.401  95.341 123.695  1.00  0.00           C0.      0
ATOM    286  CD2 TYR A 220      41.754  93.350 122.401  1.00  0.00           C0.      0
ATOM    287  CE1 TYR A 220      40.112  95.468 123.160  1.00  0.00           C0.      0
ATOM    288  CE2 TYR A 220      40.464  93.455 121.867  1.00  0.00           C0.      0
ATOM    289  CZ  TYR A 220      39.646  94.533 122.226  1.00  0.00           C0.      0
ATOM    290  OH  TYR A 220      38.381  94.710 121.673  1.00  0.00           O0.      0
ATOM    291  H01 TYR A 220      44.972  94.105 125.551  1.00  0.00           H0.      0
ATOM    292  H02 TYR A 220      43.492  95.041 125.796  1.00  0.00           H0.      0
ATOM    293  HA  TYR A 220      43.416  93.276 125.740  1.00  0.00           H0.      0
ATOM    294  HB2 TYR A 220      44.257  95.067 123.399  1.00  0.00           H0.      0
ATOM    295  HB3 TYR A 220      44.164  93.319 123.343  1.00  0.00           H0.      0
ATOM    296  HD1 TYR A 220      41.750  96.091 124.399  1.00  0.00           H0.      0
ATOM    297  HD2 TYR A 220      42.383  92.526 122.079  1.00  0.00           H0.      0
ATOM    298  HE1 TYR A 220      39.475  96.300 123.440  1.00  0.00           H0.      0
ATOM    299  HE2 TYR A 220      40.098  92.713 121.168  1.00  0.00           H0.      0
ATOM    300  HH  TYR A 220      38.306  94.225 120.828  1.00  0.00           H0.      0
ATOM    301  CA  TYR A 242      31.909 100.570 123.476  1.00  0.00           C0.     -1
ATOM    302  CB  TYR A 242      32.050  99.053 123.349  1.00  0.00           C0.     -1
ATOM    303  CG  TYR A 242      32.673  98.625 122.035  1.00  0.00           C0.      0
ATOM    304  CD1 TYR A 242      31.879  98.327 120.912  1.00  0.00           C0.      0
ATOM    305  CD2 TYR A 242      34.073  98.563 121.885  1.00  0.00           C0.      0
ATOM    306  CE1 TYR A 242      32.448  97.992 119.678  1.00  0.00           C0.      0
ATOM    307  CE2 TYR A 242      34.657  98.232 120.658  1.00  0.00           C0.      0
ATOM    308  CZ  TYR A 242      33.844  97.963 119.547  1.00  0.00           C0.      0
ATOM    309  OH  TYR A 242      34.463  97.674 118.360  1.00  0.00           O0.      0
ATOM    310  H01 TYR A 242      31.453 100.843 124.434  1.00  0.00           H0.      0
ATOM    311  H02 TYR A 242      32.887 101.061 123.414  1.00  0.00           H0.      0
ATOM    312  HA  TYR A 242      31.282 100.974 122.672  1.00  0.00           H0.      0
ATOM    313  HB2 TYR A 242      32.658  98.675 124.181  1.00  0.00           H0.      0
ATOM    314  HB3 TYR A 242      31.061  98.588 123.450  1.00  0.00           H0.      0
ATOM    315  HD1 TYR A 242      30.797  98.356 121.003  1.00  0.00           H0.      0
ATOM    316  HD2 TYR A 242      34.710  98.787 122.735  1.00  0.00           H0.      0
ATOM    317  HE1 TYR A 242      31.817  97.740 118.832  1.00  0.00           H0.      0
ATOM    318  HE2 TYR A 242      35.734  98.210 120.537  1.00  0.00           H0.      0
ATOM    319  HH  TYR A 242      33.826  97.584 117.618  1.00  0.00           H0.      0
ATOM    320  CA  TYR A 283      28.375  89.524 117.997  1.00  0.00           C0.     -1
ATOM    321  CB  TYR A 283      29.428  89.539 116.877  1.00  0.00           C0.     -1
ATOM    322  CG  TYR A 283      30.839  89.899 117.325  1.00  0.00           C0.      0
ATOM    323  CD1 TYR A 283      31.936  89.093 116.968  1.00  0.00           C0.      0
ATOM    324  CD2 TYR A 283      31.106  91.062 118.070  1.00  0.00           C0.      0
ATOM    325  CE1 TYR A 283      33.248  89.448 117.300  1.00  0.00           C0.      0
ATOM    326  CE2 TYR A 283      32.412  91.415 118.432  1.00  0.00           C0.      0
ATOM    327  CZ  TYR A 283      33.492  90.624 118.018  1.00  0.00           C0.      0
ATOM    328  OH  TYR A 283      34.808  90.957 118.315  1.00  0.00           O0.      0
ATOM    329  H01 TYR A 283      27.393  89.246 117.600  1.00  0.00           H0.      0
ATOM    330  H02 TYR A 283      28.645  88.804 118.778  1.00  0.00           H0.      0
ATOM    331  HA  TYR A 283      28.276  90.508 118.469  1.00  0.00           H0.      0
ATOM    332  HB2 TYR A 283      29.456  88.556 116.392  1.00  0.00           H0.      0
ATOM    333  HB3 TYR A 283      29.107  90.251 116.102  1.00  0.00           H0.      0
ATOM    334  HD1 TYR A 283      31.762  88.183 116.402  1.00  0.00           H0.      0
ATOM    335  HD2 TYR A 283      30.290  91.714 118.364  1.00  0.00           H0.      0
ATOM    336  HE1 TYR A 283      34.087  88.834 116.994  1.00  0.00           H0.      0
ATOM    337  HE2 TYR A 283      32.595  92.313 119.010  1.00  0.00           H0.      0
ATOM    338  HH  TYR A 283      34.960  91.932 118.266  1.00  0.00           H0.      0
ATOM    339  CA' SAM A 293      37.675  96.974 110.217  1.00  0.00           C0.      0
ATOM    340  CB  SAM A 293      37.357  97.955 111.367  1.00  0.00           C0.      0
ATOM    341  CG  SAM A 293      38.624  98.484 112.055  1.00  0.00           C0.      0
ATOM    342  SD  SAM A 293      38.422  98.901 113.830  1.00  0.00           S0.      0
ATOM    343  CE  SAM A 293      36.637  96.995 115.984  1.00  0.00           C0.      0
ATOM    344  C5' SAM A 293      36.976 100.030 113.773  1.00  0.00           C0.      0
ATOM    345  C4' SAM A 293      37.189 101.218 112.850  1.00  0.00           C0.      0
ATOM    346  O4' SAM A 293      36.010 102.093 112.962  1.00  0.00           O0.      0
ATOM    347  C3' SAM A 293      38.442 102.087 113.160  1.00  0.00           C0.      0
ATOM    348  O3' SAM A 293      39.427 102.007 112.137  1.00  0.00           O0.      0
ATOM    349  C2' SAM A 293      37.840 103.502 113.362  1.00  0.00           C0.      0
ATOM    350  O2' SAM A 293      38.618 104.606 112.932  1.00  0.00           O0.      0
ATOM    351  C1' SAM A 293      36.476 103.423 112.654  1.00  0.00           C0.      0
ATOM    352  OXT SAM A 293      39.486  95.617 110.982  1.00  0.00           O0.      0
ATOM    353  N1  SAM A 293      33.583 107.540 111.483  1.00  0.00           N0.      0
ATOM    354  C2  SAM A 293      34.362 106.756 110.715  1.00  0.00           C0.      0
ATOM    355  N3  SAM A 293      35.091 105.688 111.084  1.00  0.00           N0.      0
ATOM    356  C4  SAM A 293      34.940 105.408 112.395  1.00  0.00           C0.      0
ATOM    357  C5  SAM A 293      34.167 106.137 113.312  1.00  0.00           C0.      0
ATOM    358  C6  SAM A 293      33.487 107.277 112.819  1.00  0.00           C0.      0
ATOM    359  N6  SAM A 293      32.764 108.113 113.591  1.00  0.00           N0.      0
ATOM    360  N7  SAM A 293      34.281 105.582 114.581  1.00  0.00           N0.      0
ATOM    361  C8  SAM A 293      35.095 104.556 114.445  1.00  0.00           C0.      0
ATOM    362  N9  SAM A 293      35.528 104.397 113.134  1.00  0.00           N0.      0
ATOM    363  C'  SAM A 293      38.246  95.662 110.809  1.00  0.00           C0.      0
ATOM    364  N'  SAM A 293      36.393  96.739 109.453  1.00  0.00           N0.      0
ATOM    365  O'  SAM A 293      37.386  94.776 111.141  1.00  0.00           O0.      0
ATOM    366 HN61 SAM A 293      32.864 108.041 114.609  1.00  0.00           H0.      0
ATOM    367 HN62 SAM A 293      32.589 109.044 113.215  1.00  0.00           H0.      0
ATOM    368  HA  SAM A 293      38.390  97.402 109.510  1.00  0.00           H0.      0
ATOM    369  HB1 SAM A 293      36.722  97.435 112.091  1.00  0.00           H0.      0
ATOM    370  HB2 SAM A 293      36.770  98.791 110.966  1.00  0.00           H0.      0
ATOM    371  HG1 SAM A 293      39.007  99.360 111.531  1.00  0.00           H0.      0
ATOM    372  HG2 SAM A 293      39.406  97.721 112.046  1.00  0.00           H0.      0
ATOM    373  HE1 SAM A 293      35.809  97.317 115.354  1.00  0.00           H0.      0
ATOM    374  HE2 SAM A 293      37.006  97.826 116.583  1.00  0.00           H0.      0
ATOM    375  HE3 SAM A 293      37.429  96.584 115.364  1.00  0.00           H0.      0
ATOM    376 HO2' SAM A 293      39.021 104.457 112.034  1.00  0.00           H0.      0
ATOM    377 HO3' SAM A 293      39.015 102.279 111.280  1.00  0.00           H0.      0
ATOM    378  H01 SAM A 293      35.436 103.921 115.245  1.00  0.00           H0.      0
ATOM    379  H02 SAM A 293      37.259 100.890 111.806  1.00  0.00           H0.      0
ATOM    380  H03 SAM A 293      38.935 101.751 114.072  1.00  0.00           H0.      0
ATOM    381  H04 SAM A 293      37.659 103.657 114.429  1.00  0.00           H0.      0
ATOM    382  H05 SAM A 293      36.583 103.567 111.573  1.00  0.00           H0.      0
ATOM    383  H06 SAM A 293      34.442 107.057 109.677  1.00  0.00           H0.      0
ATOM    384  H07 SAM A 293      36.416  95.940 108.761  1.00  0.00           H0.      0
ATOM    385  H08 SAM A 293      36.146  97.612 108.957  1.00  0.00           H0.      0
ATOM    386  H09 SAM A 293      35.623  96.501 110.092  1.00  0.00           H0.      0
ATOM    387 H5'1 SAM A 293      36.848 100.376 114.803  1.00  0.00           H0.      0
ATOM    388 H5'2 SAM A 293      36.083  99.467 113.485  1.00  0.00           H0.      0
ATOM    389  N   ACT A 294      36.128  95.911 116.898  1.00  0.00           N0.      0
ATOM    390  CA  ACT A 294      37.195  95.227 117.691  1.00  0.00           C0.      0
ATOM    391  C   ACT A 294      36.652  94.012 118.445  1.00  0.00           C0.      0
ATOM    392  O   ACT A 294      35.492  93.605 118.143  1.00  0.00           O0.      0
ATOM    393  OXT ACT A 294      37.429  93.490 119.303  1.00  0.00           O1-      0
ATOM    394  H1  ACT A 294      37.626  95.947 118.390  1.00  0.00           H0.      0
ATOM    395  H3  ACT A 294      37.975  94.898 117.000  1.00  0.00           H0.      0
ATOM    396  H01 ACT A 294      35.609  95.229 116.326  1.00  0.00           H0.      0
ATOM    397  H02 ACT A 294      35.445  96.333 117.547  1.00  0.00           H0.      0
ATOM    398  O   WAT B 299      35.913 108.294 115.218  1.00  0.00           O0.      0
ATOM    399  H1  WAT B 299      36.549 107.583 114.978  1.00  0.00           H0.      0
ATOM    400  H2  WAT B 299      35.730 108.776 114.402  1.00  0.00           H0.      0
ATOM    401  O   WAT B 611      32.580 105.535 116.966  1.00  0.00           O0.      0
ATOM    402  H1  WAT B 611      33.048 105.355 116.131  1.00  0.00           H0.      0
ATOM    403  H2  WAT B 611      32.762 106.487 117.068  1.00  0.00           H0.      0
ATOM    404  O   WAT B2279      38.030 106.667 114.553  1.00  0.00           O0.      0
ATOM    405  H1  WAT B2279      38.202 105.973 113.872  1.00  0.00           H0.      0
ATOM    406  H2  WAT B2279      38.646 107.395 114.340  1.00  0.00           H0.      0
ATOM    407  O   WAT B2351      37.260 104.887 116.538  1.00  0.00           O0.      0
ATOM    408  H1  WAT B2351      37.896 104.780 117.256  1.00  0.00           H0.      0
ATOM    409  H2  WAT B2351      37.604 105.606 115.969  1.00  0.00           H0.      0
ATOM    410  O   WAT B4329      33.507 108.127 116.390  1.00  0.00           O0.      0
ATOM    411  H1  WAT B4329      34.436 108.037 116.051  1.00  0.00           H0.      0
ATOM    412  H2  WAT B4329      33.446 109.012 116.771  1.00  0.00           H0.      0
ATOM    413  O   WAT B8792      35.953  91.663 120.787  1.00  0.00           O0.      0
ATOM    414  H1  WAT B8792      35.548  91.107 120.094  1.00  0.00           H0.      0
ATOM    415  H2  WAT B8792      36.578  92.245 120.300  1.00  0.00           H0.      0
