# Supplementary material for: Computational Investigation of GNMT-Catalyzed Methyl Transfer Reaction: Integrating MD, QM, and ML Approaches
Source: J Comput Chem. Author manuscript; Available in PMC 2026 Jun 29. (PMC13312424; doi:10.1002/jcc.70434)
Supplement: SI-2 [file NIHMS2188582-supplement-SI-2.zip › QM-cluster-pdbs/clustering_1145_R2_wo_p.pdb]

ATOM      1  CA  TYR A  21      42.456 105.537 118.111  1.00  0.00           C0.     -1
ATOM      2  CB  TYR A  21      42.220 104.972 116.679  1.00  0.00           C0.     -1
ATOM      3  CG  TYR A  21      41.238 103.812 116.678  1.00  0.00           C0.      0
ATOM      4  CD1 TYR A  21      39.868 104.023 116.915  1.00  0.00           C0.      0
ATOM      5  CD2 TYR A  21      41.667 102.489 116.479  1.00  0.00           C0.      0
ATOM      6  CE1 TYR A  21      38.961 102.960 116.967  1.00  0.00           C0.      0
ATOM      7  CE2 TYR A  21      40.773 101.417 116.520  1.00  0.00           C0.      0
ATOM      8  CZ  TYR A  21      39.415 101.643 116.776  1.00  0.00           C0.      0
ATOM      9  OH  TYR A  21      38.575 100.553 116.805  1.00  0.00           O0.      0
ATOM     10  H01 TYR A  21      41.513 105.885 118.546  1.00  0.00           H0.      0
ATOM     11  H02 TYR A  21      43.158 106.378 118.092  1.00  0.00           H0.      0
ATOM     12  HA  TYR A  21      42.864 104.759 118.765  1.00  0.00           H0.      0
ATOM     13  HB2 TYR A  21      41.832 105.781 116.047  1.00  0.00           H0.      0
ATOM     14  HB3 TYR A  21      43.172 104.652 116.243  1.00  0.00           H0.      0
ATOM     15  HD1 TYR A  21      39.500 105.036 117.055  1.00  0.00           H0.      0
ATOM     16  HD2 TYR A  21      42.711 102.290 116.263  1.00  0.00           H0.      0
ATOM     17  HE1 TYR A  21      37.908 103.149 117.148  1.00  0.00           H0.      0
ATOM     18  HE2 TYR A  21      41.116 100.405 116.335  1.00  0.00           H0.      0
ATOM     19  HH  TYR A  21      37.654 100.809 117.070  1.00  0.00           H0.      0
ATOM     20  CA  TRP A  30      46.006  95.200 114.185  1.00  0.00           C0.     -1
ATOM     21  CB  TRP A  30      45.189  96.234 113.208  1.00  0.00           C0.     -1
ATOM     22  CG  TRP A  30      43.754  95.936 112.913  1.00  0.00           C0.      0
ATOM     23  CD1 TRP A  30      43.183  95.834 111.654  1.00  0.00           C0.      0
ATOM     24  CD2 TRP A  30      42.665  95.847 113.858  1.00  0.00           C0.      0
ATOM     25  CE2 TRP A  30      41.463  95.674 113.095  1.00  0.00           C0.      0
ATOM     26  CE3 TRP A  30      42.580  95.908 115.262  1.00  0.00           C0.      0
ATOM     27  NE1 TRP A  30      41.808  95.696 111.761  1.00  0.00           N0.      0
ATOM     28  CZ2 TRP A  30      40.217  95.493 113.704  1.00  0.00           C0.      0
ATOM     29  CZ3 TRP A  30      41.335  95.749 115.871  1.00  0.00           C0.      0
ATOM     30  CH2 TRP A  30      40.176  95.520 115.096  1.00  0.00           C0.      0
ATOM     31  H01 TRP A  30      46.014  94.199 113.742  1.00  0.00           H0.      0
ATOM     32  H03 TRP A  30      47.033  95.558 114.299  1.00  0.00           H0.      0
ATOM     33  HA  TRP A  30      45.530  95.148 115.169  1.00  0.00           H0.      0
ATOM     34  HB2 TRP A  30      45.272  97.223 113.682  1.00  0.00           H0.      0
ATOM     35  HB3 TRP A  30      45.750  96.293 112.268  1.00  0.00           H0.      0
ATOM     36  HD1 TRP A  30      43.663  95.878 110.688  1.00  0.00           H0.      0
ATOM     37  HE1 TRP A  30      41.142  95.506 111.011  1.00  0.00           H0.      0
ATOM     38  HE3 TRP A  30      43.468  96.067 115.864  1.00  0.00           H0.      0
ATOM     39  HZ2 TRP A  30      39.323  95.286 113.133  1.00  0.00           H0.      0
ATOM     40  HZ3 TRP A  30      41.263  95.770 116.954  1.00  0.00           H0.      0
ATOM     41  HH2 TRP A  30      39.228  95.319 115.576  1.00  0.00           H0.      0
ATOM     42  CA  TYR A  33      45.154  90.900 116.931  1.00  0.00           C0.     -1
ATOM     43  C   TYR A  33      44.192  90.061 116.069  1.00  0.00           C0.      0
ATOM     44  O   TYR A  33      43.404  89.256 116.581  1.00  0.00           O0.      0
ATOM     45  CB  TYR A  33      44.494  92.218 117.476  1.00  0.00           C0.     -1
ATOM     46  CG  TYR A  33      43.123  92.081 118.108  1.00  0.00           C0.      0
ATOM     47  CD1 TYR A  33      42.024  92.750 117.551  1.00  0.00           C0.      0
ATOM     48  CD2 TYR A  33      42.911  91.329 119.277  1.00  0.00           C0.      0
ATOM     49  CE1 TYR A  33      40.758  92.701 118.145  1.00  0.00           C0.      0
ATOM     50  CE2 TYR A  33      41.653  91.266 119.877  1.00  0.00           C0.      0
ATOM     51  CZ  TYR A  33      40.570  91.963 119.318  1.00  0.00           C0.      0
ATOM     52  OH  TYR A  33      39.352  91.877 119.965  1.00  0.00           O0.      0
ATOM     53  H02 TYR A  33      46.061  91.166 116.377  1.00  0.00           H0.      0
ATOM     54  HA  TYR A  33      45.442  90.263 117.771  1.00  0.00           H0.      0
ATOM     55  HB2 TYR A  33      45.199  92.650 118.199  1.00  0.00           H0.      0
ATOM     56  HB3 TYR A  33      44.424  92.932 116.646  1.00  0.00           H0.      0
ATOM     57  HD1 TYR A  33      42.151  93.325 116.640  1.00  0.00           H0.      0
ATOM     58  HD2 TYR A  33      43.740  90.790 119.727  1.00  0.00           H0.      0
ATOM     59  HE1 TYR A  33      39.919  93.198 117.670  1.00  0.00           H0.      0
ATOM     60  HE2 TYR A  33      41.493  90.692 120.783  1.00  0.00           H0.      0
ATOM     61  HH  TYR A  33      38.765  92.611 119.698  1.00  0.00           H0.      0
ATOM     62  N   ILE A  34      44.236  90.272 114.715  1.00  0.00           N0.      0
ATOM     63  CA  ILE A  34      43.499  89.450 113.735  1.00  0.00           C0.     -1
ATOM     64  CB  ILE A  34      43.222  90.263 112.423  1.00  0.00           C0.     -1
ATOM     65  CG1 ILE A  34      42.136  91.330 112.666  1.00  0.00           C0.      0
ATOM     66  CG2 ILE A  34      42.832  89.289 111.298  1.00  0.00           C0.      0
ATOM     67  CD1 ILE A  34      42.008  92.363 111.541  1.00  0.00           C0.      0
ATOM     68  H01 ILE A  34      44.072  88.543 113.500  1.00  0.00           H0.      0
ATOM     69  H   ILE A  34      44.975  90.859 114.352  1.00  0.00           H0.      0
ATOM     70  HA  ILE A  34      42.558  89.140 114.196  1.00  0.00           H0.      0
ATOM     71  HB  ILE A  34      44.158  90.769 112.137  1.00  0.00           H0.      0
ATOM     72 HG12 ILE A  34      41.176  90.812 112.806  1.00  0.00           H0.      0
ATOM     73 HG13 ILE A  34      42.353  91.850 113.608  1.00  0.00           H0.      0
ATOM     74 HG21 ILE A  34      42.653  89.819 110.357  1.00  0.00           H0.      0
ATOM     75 HG22 ILE A  34      43.620  88.550 111.119  1.00  0.00           H0.      0
ATOM     76 HG23 ILE A  34      41.915  88.747 111.565  1.00  0.00           H0.      0
ATOM     77 HD11 ILE A  34      41.817  91.889 110.572  1.00  0.00           H0.      0
ATOM     78 HD12 ILE A  34      41.186  93.057 111.732  1.00  0.00           H0.      0
ATOM     79 HD13 ILE A  34      42.923  92.959 111.453  1.00  0.00           H0.      0
ATOM     80  CA  ARG A  40      39.250  85.445 108.845  1.00  0.00           C0.     -1
ATOM     81  CB  ARG A  40      39.663  86.983 108.939  1.00  0.00           C0.     -1
ATOM     82  CG  ARG A  40      38.868  87.836 109.943  1.00  0.00           C0.      0
ATOM     83  CD  ARG A  40      39.200  89.327 109.743  1.00  0.00           C0.      0
ATOM     84  NE  ARG A  40      38.529  90.172 110.746  1.00  0.00           N0.      0
ATOM     85  CZ  ARG A  40      38.463  91.520 110.695  1.00  0.00           C0.      0
ATOM     86  NH1 ARG A  40      38.999  92.216 109.686  1.00  0.00           N1+      0
ATOM     87  NH2 ARG A  40      37.810  92.189 111.665  1.00  0.00           N0.      0
ATOM     88  H01 ARG A  40      39.881  84.940 108.108  1.00  0.00           H0.      0
ATOM     89  H02 ARG A  40      38.203  85.349 108.538  1.00  0.00           H0.      0
ATOM     90  HA  ARG A  40      39.377  84.950 109.814  1.00  0.00           H0.      0
ATOM     91  HB2 ARG A  40      40.732  87.041 109.186  1.00  0.00           H0.      0
ATOM     92  HB3 ARG A  40      39.550  87.417 107.936  1.00  0.00           H0.      0
ATOM     93  HG2 ARG A  40      37.790  87.683 109.802  1.00  0.00           H0.      0
ATOM     94  HG3 ARG A  40      39.112  87.535 110.971  1.00  0.00           H0.      0
ATOM     95  HD2 ARG A  40      40.283  89.481 109.809  1.00  0.00           H0.      0
ATOM     96  HD3 ARG A  40      38.875  89.622 108.737  1.00  0.00           H0.      0
ATOM     97  HE  ARG A  40      37.926  89.716 111.417  1.00  0.00           H0.      0
ATOM     98 HH11 ARG A  40      39.426  91.743 108.906  1.00  0.00           H0.      0
ATOM     99 HH12 ARG A  40      39.202  93.224 109.842  1.00  0.00           H0.      0
ATOM    100 HH21 ARG A  40      37.827  91.818 112.606  1.00  0.00           H0.      0
ATOM    101 HH22 ARG A  40      37.689  93.210 111.551  1.00  0.00           H0.      0
ATOM    102  CA  ALA A  64      34.782 101.655 108.587  1.00  0.00           C0.     -1
ATOM    103  C   ALA A  64      35.928 100.695 108.455  1.00  0.00           C0.      0
ATOM    104  O   ALA A  64      36.134  99.772 109.261  1.00  0.00           O0.      0
ATOM    105  CB  ALA A  64      34.320 101.831 110.032  1.00  0.00           C0.      0
ATOM    106  H03 ALA A  64      33.958 101.277 107.965  1.00  0.00           H0.      0
ATOM    107  HA  ALA A  64      35.076 102.624 108.166  1.00  0.00           H0.      0
ATOM    108  HB1 ALA A  64      33.735 102.747 110.136  1.00  0.00           H0.      0
ATOM    109  HB2 ALA A  64      33.723 100.975 110.361  1.00  0.00           H0.      0
ATOM    110  HB3 ALA A  64      35.181 101.914 110.693  1.00  0.00           H0.      0
ATOM    111  N   CYS A  65      36.708 100.914 107.370  1.00  0.00           N0.      0
ATOM    112  CA  CYS A  65      37.679  99.948 106.912  1.00  0.00           C0.     -1
ATOM    113  C   CYS A  65      38.942  99.782 107.785  1.00  0.00           C0.      0
ATOM    114  O   CYS A  65      39.691  98.816 107.559  1.00  0.00           O0.      0
ATOM    115  H01 CYS A  65      38.014 100.240 105.913  1.00  0.00           H0.      0
ATOM    116  H   CYS A  65      36.459 101.676 106.757  1.00  0.00           H0.      0
ATOM    117  HA  CYS A  65      37.229  98.949 106.833  1.00  0.00           H0.      0
ATOM    118  N   GLY A  66      39.176 100.723 108.723  1.00  0.00           N0.      0
ATOM    119  CA  GLY A  66      40.368 100.709 109.577  1.00  0.00           C0.     -1
ATOM    120  H01 GLY A  66      41.087 101.468 109.250  1.00  0.00           H0.      0
ATOM    121  H   GLY A  66      38.455 101.403 108.966  1.00  0.00           H0.      0
ATOM    122  HA2 GLY A  66      40.082 100.914 110.611  1.00  0.00           H0.      0
ATOM    123  HA3 GLY A  66      40.837  99.726 109.507  1.00  0.00           H0.      0
ATOM    124  CA  ASP A  70      38.759  93.949 105.742  1.00  0.00           C0.     -1
ATOM    125  CB  ASP A  70      37.893  94.631 106.769  1.00  0.00           C0.     -1
ATOM    126  CG  ASP A  70      36.954  95.701 106.164  1.00  0.00           C0.      0
ATOM    127  OD1 ASP A  70      36.450  96.564 106.993  1.00  0.00           O0.      0
ATOM    128  OD2 ASP A  70      36.710  95.670 104.944  1.00  0.00           O1-      0
ATOM    129  H01 ASP A  70      39.444  94.662 105.270  1.00  0.00           H0.      0
ATOM    130  H02 ASP A  70      38.144  93.520 104.944  1.00  0.00           H0.      0
ATOM    131  HA  ASP A  70      39.364  93.148 106.186  1.00  0.00           H0.      0
ATOM    132  HB2 ASP A  70      37.263  93.899 107.300  1.00  0.00           H0.      0
ATOM    133  HB3 ASP A  70      38.508  95.107 107.544  1.00  0.00           H0.      0
ATOM    134  CA  ASP A  85      36.948 105.244 108.237  1.00  0.00           C0.     -1
ATOM    135  C   ASP A  85      37.269 106.655 108.822  1.00  0.00           C0.      0
ATOM    136  O   ASP A  85      37.791 107.522 108.110  1.00  0.00           O0.      0
ATOM    137  CB  ASP A  85      38.183 104.314 108.363  1.00  0.00           C0.      0
ATOM    138  CG  ASP A  85      38.336 103.843 109.805  1.00  0.00           C0.      0
ATOM    139  OD1 ASP A  85      37.772 102.736 110.117  1.00  0.00           O0.      0
ATOM    140  OD2 ASP A  85      38.950 104.583 110.630  1.00  0.00           O1-      0
ATOM    141  H03 ASP A  85      36.704 105.400 107.184  1.00  0.00           H0.      0
ATOM    142  HA  ASP A  85      36.085 104.794 108.742  1.00  0.00           H0.      0
ATOM    143  HB2 ASP A  85      38.051 103.443 107.716  1.00  0.00           H0.      0
ATOM    144  HB3 ASP A  85      39.078 104.857 108.046  1.00  0.00           H0.      0
ATOM    145  N   ALA A  86      36.997 106.857 110.149  1.00  0.00           N0.      0
ATOM    146  CA  ALA A  86      37.219 108.118 110.897  1.00  0.00           C0.     -1
ATOM    147  C   ALA A  86      38.668 108.365 111.403  1.00  0.00           C0.      0
ATOM    148  O   ALA A  86      38.946 109.491 111.846  1.00  0.00           O0.      0
ATOM    149  CB  ALA A  86      36.335 108.083 112.156  1.00  0.00           C0.      0
ATOM    150  H   ALA A  86      36.523 106.112 110.645  1.00  0.00           H0.      0
ATOM    151  HA  ALA A  86      36.958 108.955 110.244  1.00  0.00           H0.      0
ATOM    152  HB1 ALA A  86      35.279 108.105 111.892  1.00  0.00           H0.      0
ATOM    153  HB2 ALA A  86      36.548 107.174 112.731  1.00  0.00           H0.      0
ATOM    154  HB3 ALA A  86      36.574 108.944 112.786  1.00  0.00           H0.      0
ATOM    155  N   SER A  87      39.509 107.308 111.456  1.00  0.00           N0.      0
ATOM    156  CA  SER A  87      40.780 107.332 112.204  1.00  0.00           C0.     -1
ATOM    157  CB  SER A  87      40.992 105.887 112.821  1.00  0.00           C0.     -1
ATOM    158  OG  SER A  87      42.330 105.736 113.339  1.00  0.00           O0.      0
ATOM    159  H01 SER A  87      41.631 107.561 111.552  1.00  0.00           H0.      0
ATOM    160  H   SER A  87      39.218 106.422 111.037  1.00  0.00           H0.      0
ATOM    161  HA  SER A  87      40.714 108.101 112.979  1.00  0.00           H0.      0
ATOM    162  HB2 SER A  87      40.227 105.683 113.578  1.00  0.00           H0.      0
ATOM    163  HB3 SER A  87      40.889 105.146 112.030  1.00  0.00           H0.      0
ATOM    164  HG  SER A  87      42.410 106.279 114.135  1.00  0.00           H0.      0
ATOM    165  CA  MET A  90      44.030 103.184 111.294  1.00  0.00           C0.     -1
ATOM    166  CB  MET A  90      42.621 102.712 111.591  1.00  0.00           C0.     -1
ATOM    167  CG  MET A  90      42.359 102.355 113.061  1.00  0.00           C0.      0
ATOM    168  SD  MET A  90      43.152 100.778 113.610  1.00  0.00           S0.      0
ATOM    169  CE  MET A  90      41.907  99.569 113.015  1.00  0.00           C0.      0
ATOM    170  H01 MET A  90      44.248 104.108 111.844  1.00  0.00           H0.      0
ATOM    171  H02 MET A  90      44.167 103.387 110.225  1.00  0.00           H0.      0
ATOM    172  HA  MET A  90      44.768 102.428 111.590  1.00  0.00           H0.      0
ATOM    173  HB2 MET A  90      41.898 103.484 111.299  1.00  0.00           H0.      0
ATOM    174  HB3 MET A  90      42.389 101.837 110.973  1.00  0.00           H0.      0
ATOM    175  HG2 MET A  90      42.736 103.147 113.715  1.00  0.00           H0.      0
ATOM    176  HG3 MET A  90      41.284 102.258 113.242  1.00  0.00           H0.      0
ATOM    177  HE1 MET A  90      41.851  99.560 111.924  1.00  0.00           H0.      0
ATOM    178  HE2 MET A  90      42.215  98.578 113.358  1.00  0.00           H0.      0
ATOM    179  HE3 MET A  90      40.920  99.806 113.422  1.00  0.00           H0.      0
ATOM    180  CA  ALA A 115      35.320 110.303 106.465  1.00  0.00           C0.     -1
ATOM    181  C   ALA A 115      34.806 110.435 107.870  1.00  0.00           C0.      0
ATOM    182  O   ALA A 115      35.538 110.393 108.878  1.00  0.00           O0.      0
ATOM    183  H01 ALA A 115      36.036 111.102 106.244  1.00  0.00           H0.      0
ATOM    184  H03 ALA A 115      35.868 109.357 106.389  1.00  0.00           H0.      0
ATOM    185  HA  ALA A 115      34.525 110.321 105.717  1.00  0.00           H0.      0
ATOM    186  N   ASN A 116      33.465 110.559 107.967  1.00  0.00           N0.      0
ATOM    187  CA  ASN A 116      32.812 110.336 109.228  1.00  0.00           C0.     -1
ATOM    188  C   ASN A 116      31.344 109.955 108.895  1.00  0.00           C0.      0
ATOM    189  O   ASN A 116      30.790 110.457 107.904  1.00  0.00           O0.      0
ATOM    190  CB  ASN A 116      32.841 111.566 110.195  1.00  0.00           C0.      0
ATOM    191  CG  ASN A 116      33.216 111.078 111.582  1.00  0.00           C0.      0
ATOM    192  ND2 ASN A 116      34.543 110.848 111.735  1.00  0.00           N0.      0
ATOM    193  OD1 ASN A 116      32.369 110.863 112.466  1.00  0.00           O0.      0
ATOM    194  H   ASN A 116      32.862 110.614 107.155  1.00  0.00           H0.      0
ATOM    195  HA  ASN A 116      33.305 109.494 109.725  1.00  0.00           H0.      0
ATOM    196  HB2 ASN A 116      33.583 112.278 109.826  1.00  0.00           H0.      0
ATOM    197  HB3 ASN A 116      31.870 112.061 110.234  1.00  0.00           H0.      0
ATOM    198 HD21 ASN A 116      34.847 110.349 112.559  1.00  0.00           H0.      0
ATOM    199 HD22 ASN A 116      35.122 110.784 110.898  1.00  0.00           H0.      0
ATOM    200  N   TRP A 117      30.735 109.099 109.741  1.00  0.00           N0.      0
ATOM    201  CA  TRP A 117      29.327 108.663 109.543  1.00  0.00           C0.     -1
ATOM    202  CB  TRP A 117      29.015 107.534 110.484  1.00  0.00           C0.     -1
ATOM    203  CG  TRP A 117      29.861 106.297 110.352  1.00  0.00           C0.      0
ATOM    204  CD1 TRP A 117      30.436 105.755 109.222  1.00  0.00           C0.      0
ATOM    205  CD2 TRP A 117      30.195 105.416 111.449  1.00  0.00           C0.      0
ATOM    206  CE2 TRP A 117      30.968 104.340 110.916  1.00  0.00           C0.      0
ATOM    207  CE3 TRP A 117      29.940 105.454 112.831  1.00  0.00           C0.      0
ATOM    208  NE1 TRP A 117      31.093 104.573 109.558  1.00  0.00           N0.      0
ATOM    209  CZ2 TRP A 117      31.456 103.305 111.726  1.00  0.00           C0.      0
ATOM    210  CZ3 TRP A 117      30.444 104.439 113.640  1.00  0.00           C0.      0
ATOM    211  CH2 TRP A 117      31.189 103.372 113.091  1.00  0.00           C0.      0
ATOM    212  H02 TRP A 117      28.661 109.514 109.721  1.00  0.00           H0.      0
ATOM    213  H   TRP A 117      31.315 108.578 110.402  1.00  0.00           H0.      0
ATOM    214  HA  TRP A 117      29.198 108.370 108.494  1.00  0.00           H0.      0
ATOM    215  HB2 TRP A 117      29.109 107.903 111.515  1.00  0.00           H0.      0
ATOM    216  HB3 TRP A 117      27.951 107.278 110.365  1.00  0.00           H0.      0
ATOM    217  HD1 TRP A 117      30.438 106.114 108.205  1.00  0.00           H0.      0
ATOM    218  HE1 TRP A 117      31.645 104.021 108.921  1.00  0.00           H0.      0
ATOM    219  HE3 TRP A 117      29.381 106.277 113.262  1.00  0.00           H0.      0
ATOM    220  HZ2 TRP A 117      32.028 102.486 111.313  1.00  0.00           H0.      0
ATOM    221  HZ3 TRP A 117      30.276 104.469 114.710  1.00  0.00           H0.      0
ATOM    222  HH2 TRP A 117      31.574 102.596 113.745  1.00  0.00           H0.      0
ATOM    223  CA  CYS A 135      31.062  96.947 107.367  1.00  0.00           C0.     -1
ATOM    224  C   CYS A 135      30.971  95.758 108.418  1.00  0.00           C0.      0
ATOM    225  O   CYS A 135      29.937  95.609 109.073  1.00  0.00           O0.      0
ATOM    226  CB  CYS A 135      31.326  98.214 108.090  1.00  0.00           C0.     -1
ATOM    227  SG  CYS A 135      33.006  98.356 108.858  1.00  0.00           S0.      0
ATOM    228  H01 CYS A 135      30.084  96.975 106.878  1.00  0.00           H0.      0
ATOM    229  HA  CYS A 135      31.829  96.745 106.613  1.00  0.00           H0.      0
ATOM    230  HB2 CYS A 135      31.276  99.066 107.404  1.00  0.00           H0.      0
ATOM    231  HB3 CYS A 135      30.571  98.381 108.865  1.00  0.00           H0.      0
ATOM    232  HG  CYS A 135      32.865  97.369 109.773  1.00  0.00           H0.      0
ATOM    233  N   LEU A 136      32.070  94.931 108.613  1.00  0.00           N0.      0
ATOM    234  CA  LEU A 136      32.168  93.909 109.689  1.00  0.00           C0.     -1
ATOM    235  C   LEU A 136      32.939  94.475 110.926  1.00  0.00           C0.      0
ATOM    236  O   LEU A 136      33.059  95.688 111.131  1.00  0.00           O0.      0
ATOM    237  H01 LEU A 136      32.666  93.018 109.301  1.00  0.00           H0.      0
ATOM    238  H   LEU A 136      32.931  95.183 108.145  1.00  0.00           H0.      0
ATOM    239  HA  LEU A 136      31.146  93.656 109.986  1.00  0.00           H0.      0
ATOM    240  N   GLY A 137      33.485  93.563 111.803  1.00  0.00           N0.      0
ATOM    241  CA  GLY A 137      34.650  93.929 112.642  1.00  0.00           C0.     -1
ATOM    242  C   GLY A 137      34.408  94.493 114.017  1.00  0.00           C0.      0
ATOM    243  O   GLY A 137      35.350  95.017 114.650  1.00  0.00           O0.      0
ATOM    244  H   GLY A 137      33.434  92.589 111.534  1.00  0.00           H0.      0
ATOM    245  HA2 GLY A 137      35.273  93.035 112.742  1.00  0.00           H0.      0
ATOM    246  HA3 GLY A 137      35.266  94.659 112.105  1.00  0.00           H0.      0
ATOM    247  N   ASN A 138      33.170  94.404 114.517  1.00  0.00           N0.      0
ATOM    248  CA  ASN A 138      32.753  95.209 115.652  1.00  0.00           C0.     -1
ATOM    249  C   ASN A 138      32.600  96.680 115.308  1.00  0.00           C0.      0
ATOM    250  O   ASN A 138      32.530  97.526 116.211  1.00  0.00           O0.      0
ATOM    251  CB  ASN A 138      33.583  95.091 116.932  1.00  0.00           C0.      0
ATOM    252  CG  ASN A 138      32.684  95.372 118.129  1.00  0.00           C0.      0
ATOM    253  ND2 ASN A 138      33.288  95.964 119.215  1.00  0.00           N0.      0
ATOM    254  OD1 ASN A 138      31.505  95.009 118.164  1.00  0.00           O0.      0
ATOM    255  H   ASN A 138      32.462  93.975 113.934  1.00  0.00           H0.      0
ATOM    256  HA  ASN A 138      31.749  94.852 115.916  1.00  0.00           H0.      0
ATOM    257  HB2 ASN A 138      34.001  94.089 117.031  1.00  0.00           H0.      0
ATOM    258  HB3 ASN A 138      34.412  95.793 116.907  1.00  0.00           H0.      0
ATOM    259 HD21 ASN A 138      32.649  96.371 119.889  1.00  0.00           H0.      0
ATOM    260 HD22 ASN A 138      34.101  96.540 119.044  1.00  0.00           H0.      0
ATOM    261  N   SER A 139      32.478  96.970 114.003  1.00  0.00           N0.      0
ATOM    262  CA  SER A 139      32.239  98.336 113.628  1.00  0.00           C0.     -1
ATOM    263  H01 SER A 139      33.041  98.995 113.981  1.00  0.00           H0.      0
ATOM    264  H02 SER A 139      31.300  98.702 114.056  1.00  0.00           H0.      0
ATOM    265  H   SER A 139      32.644  96.290 113.274  1.00  0.00           H0.      0
ATOM    266  HA  SER A 139      32.184  98.404 112.540  1.00  0.00           H0.      0
ATOM    267  CA  HID A 142      32.150 102.811 119.807  1.00  0.00           C0.     -1
ATOM    268  C   HID A 142      31.128 103.832 120.251  1.00  0.00           C0.      0
ATOM    269  O   HID A 142      30.815 103.981 121.438  1.00  0.00           O0.      0
ATOM    270  CB  HID A 142      33.251 103.360 118.904  1.00  0.00           C0.     -1
ATOM    271  CG  HID A 142      34.412 102.440 118.689  1.00  0.00           C0.      0
ATOM    272  CD2 HID A 142      34.958 101.880 117.548  1.00  0.00           C0.      0
ATOM    273  ND1 HID A 142      35.263 102.043 119.713  1.00  0.00           N0.      0
ATOM    274  CE1 HID A 142      36.264 101.285 119.180  1.00  0.00           C0.      0
ATOM    275  NE2 HID A 142      36.106 101.167 117.867  1.00  0.00           N0.      0
ATOM    276  H03 HID A 142      31.641 101.978 119.302  1.00  0.00           H0.      0
ATOM    277  HA  HID A 142      32.592 102.401 120.718  1.00  0.00           H0.      0
ATOM    278  HB2 HID A 142      32.855 103.610 117.913  1.00  0.00           H0.      0
ATOM    279  HB3 HID A 142      33.620 104.306 119.325  1.00  0.00           H0.      0
ATOM    280  HD1 HID A 142      35.158 102.267 120.693  1.00  0.00           H0.      0
ATOM    281  HD2 HID A 142      34.601 101.944 116.532  1.00  0.00           H0.      0
ATOM    282  HE1 HID A 142      37.058 100.854 119.764  1.00  0.00           H0.      0
ATOM    283  N   LEU A 143      30.576 104.538 119.233  1.00  0.00           N0.      0
ATOM    284  CA  LEU A 143      29.648 105.626 119.462  1.00  0.00           C0.     -1
ATOM    285  CB  LEU A 143      28.527 105.675 118.380  1.00  0.00           C0.     -1
ATOM    286  CG  LEU A 143      29.001 105.705 116.912  1.00  0.00           C0.      0
ATOM    287  CD1 LEU A 143      27.774 105.766 115.983  1.00  0.00           C0.      0
ATOM    288  CD2 LEU A 143      29.971 106.865 116.621  1.00  0.00           C0.      0
ATOM    289  H01 LEU A 143      29.210 105.475 120.451  1.00  0.00           H0.      0
ATOM    290  H   LEU A 143      30.927 104.401 118.297  1.00  0.00           H0.      0
ATOM    291  HA  LEU A 143      30.184 106.585 119.484  1.00  0.00           H0.      0
ATOM    292  HB2 LEU A 143      27.872 104.805 118.519  1.00  0.00           H0.      0
ATOM    293  HB3 LEU A 143      27.919 106.569 118.576  1.00  0.00           H0.      0
ATOM    294  HG  LEU A 143      29.522 104.757 116.703  1.00  0.00           H0.      0
ATOM    295 HD11 LEU A 143      28.065 105.682 114.932  1.00  0.00           H0.      0
ATOM    296 HD12 LEU A 143      27.073 104.952 116.205  1.00  0.00           H0.      0
ATOM    297 HD13 LEU A 143      27.242 106.716 116.116  1.00  0.00           H0.      0
ATOM    298 HD21 LEU A 143      29.497 107.828 116.852  1.00  0.00           H0.      0
ATOM    299 HD22 LEU A 143      30.891 106.792 117.213  1.00  0.00           H0.      0
ATOM    300 HD23 LEU A 143      30.261 106.875 115.565  1.00  0.00           H0.      0
ATOM    301  CA  ARG A 175      28.788  93.434 120.210  1.00  0.00           C0.     -1
ATOM    302  CB  ARG A 175      29.907  93.895 121.168  1.00  0.00           C0.     -1
ATOM    303  CG  ARG A 175      31.270  93.256 120.836  1.00  0.00           C0.      0
ATOM    304  CD  ARG A 175      32.409  93.823 121.705  1.00  0.00           C0.      0
ATOM    305  NE  ARG A 175      33.775  93.493 121.238  1.00  0.00           N0.      0
ATOM    306  CZ  ARG A 175      34.472  92.425 121.640  1.00  0.00           C0.      0
ATOM    307  NH1 ARG A 175      33.839  91.431 122.304  1.00  0.00           N1+      0
ATOM    308  NH2 ARG A 175      35.808  92.355 121.490  1.00  0.00           N0.      0
ATOM    309  H01 ARG A 175      29.042  93.697 119.177  1.00  0.00           H0.      0
ATOM    310  H02 ARG A 175      27.834  93.909 120.462  1.00  0.00           H0.      0
ATOM    311  HA  ARG A 175      28.649  92.347 120.261  1.00  0.00           H0.      0
ATOM    312  HB2 ARG A 175      30.009  94.987 121.095  1.00  0.00           H0.      0
ATOM    313  HB3 ARG A 175      29.626  93.673 122.207  1.00  0.00           H0.      0
ATOM    314  HG2 ARG A 175      31.207  92.164 120.942  1.00  0.00           H0.      0
ATOM    315  HG3 ARG A 175      31.491  93.460 119.789  1.00  0.00           H0.      0
ATOM    316  HD2 ARG A 175      32.353  94.915 121.712  1.00  0.00           H0.      0
ATOM    317  HD3 ARG A 175      32.322  93.492 122.745  1.00  0.00           H0.      0
ATOM    318  HE  ARG A 175      34.195  94.102 120.541  1.00  0.00           H0.      0
ATOM    319 HH11 ARG A 175      32.859  91.265 122.129  1.00  0.00           H0.      0
ATOM    320 HH12 ARG A 175      34.377  90.651 122.652  1.00  0.00           H0.      0
ATOM    321 HH21 ARG A 175      36.318  93.094 121.002  1.00  0.00           H0.      0
ATOM    322 HH22 ARG A 175      36.216  91.434 121.388  1.00  0.00           H0.      0
ATOM    323  CA  TYR A 194      39.972  88.131 115.994  1.00  0.00           C0.     -1
ATOM    324  CB  TYR A 194      39.453  89.249 117.043  1.00  0.00           C0.     -1
ATOM    325  CG  TYR A 194      38.967  90.497 116.340  1.00  0.00           C0.      0
ATOM    326  CD1 TYR A 194      37.726  91.081 116.633  1.00  0.00           C0.      0
ATOM    327  CD2 TYR A 194      39.759  91.101 115.347  1.00  0.00           C0.      0
ATOM    328  CE1 TYR A 194      37.266  92.213 115.940  1.00  0.00           C0.      0
ATOM    329  CE2 TYR A 194      39.317  92.218 114.645  1.00  0.00           C0.      0
ATOM    330  CZ  TYR A 194      38.056  92.773 114.924  1.00  0.00           C0.      0
ATOM    331  OH  TYR A 194      37.669  93.836 114.145  1.00  0.00           O0.      0
ATOM    332  H01 TYR A 194      40.111  87.176 116.510  1.00  0.00           H0.      0
ATOM    333  H03 TYR A 194      39.242  88.003 115.188  1.00  0.00           H0.      0
ATOM    334  HA  TYR A 194      40.936  88.437 115.580  1.00  0.00           H0.      0
ATOM    335  HB2 TYR A 194      38.646  88.825 117.650  1.00  0.00           H0.      0
ATOM    336  HB3 TYR A 194      40.286  89.486 117.716  1.00  0.00           H0.      0
ATOM    337  HD1 TYR A 194      37.096  90.652 117.406  1.00  0.00           H0.      0
ATOM    338  HD2 TYR A 194      40.743  90.700 115.135  1.00  0.00           H0.      0
ATOM    339  HE1 TYR A 194      36.294  92.635 116.175  1.00  0.00           H0.      0
ATOM    340  HE2 TYR A 194      39.938  92.694 113.897  1.00  0.00           H0.      0
ATOM    341  HH  TYR A 194      36.825  94.255 114.430  1.00  0.00           H0.      0
ATOM    342  CA  TYR A 220      44.397  94.222 125.445  1.00  0.00           C0.     -1
ATOM    343  CB  TYR A 220      43.954  94.320 123.952  1.00  0.00           C0.     -1
ATOM    344  CG  TYR A 220      42.514  94.648 123.573  1.00  0.00           C0.      0
ATOM    345  CD1 TYR A 220      41.942  95.918 123.781  1.00  0.00           C0.      0
ATOM    346  CD2 TYR A 220      41.764  93.724 122.822  1.00  0.00           C0.      0
ATOM    347  CE1 TYR A 220      40.701  96.266 123.228  1.00  0.00           C0.      0
ATOM    348  CE2 TYR A 220      40.522  94.051 122.266  1.00  0.00           C0.      0
ATOM    349  CZ  TYR A 220      40.001  95.337 122.448  1.00  0.00           C0.      0
ATOM    350  OH  TYR A 220      38.798  95.720 121.851  1.00  0.00           O0.      0
ATOM    351  H01 TYR A 220      45.468  93.999 125.493  1.00  0.00           H0.      0
ATOM    352  H02 TYR A 220      44.218  95.163 125.977  1.00  0.00           H0.      0
ATOM    353  HA  TYR A 220      43.852  93.428 125.967  1.00  0.00           H0.      0
ATOM    354  HB2 TYR A 220      44.598  95.073 123.474  1.00  0.00           H0.      0
ATOM    355  HB3 TYR A 220      44.211  93.368 123.470  1.00  0.00           H0.      0
ATOM    356  HD1 TYR A 220      42.488  96.665 124.350  1.00  0.00           H0.      0
ATOM    357  HD2 TYR A 220      42.175  92.739 122.626  1.00  0.00           H0.      0
ATOM    358  HE1 TYR A 220      40.292  97.260 123.375  1.00  0.00           H0.      0
ATOM    359  HE2 TYR A 220      39.981  93.316 121.679  1.00  0.00           H0.      0
ATOM    360  HH  TYR A 220      38.479  95.024 121.239  1.00  0.00           H0.      0
ATOM    361  CA  LEU A 240      39.095 100.657 123.441  1.00  0.00           C0.     -1
ATOM    362  CB  LEU A 240      38.871  99.841 122.143  1.00  0.00           C0.     -1
ATOM    363  CG  LEU A 240      40.008  99.988 121.107  1.00  0.00           C0.      0
ATOM    364  CD1 LEU A 240      39.802  99.003 119.944  1.00  0.00           C0.      0
ATOM    365  CD2 LEU A 240      40.135 101.426 120.570  1.00  0.00           C0.      0
ATOM    366  H01 LEU A 240      38.295 100.465 124.165  1.00  0.00           H0.      0
ATOM    367  H02 LEU A 240      40.049 100.384 123.908  1.00  0.00           H0.      0
ATOM    368  HA  LEU A 240      39.114 101.733 123.240  1.00  0.00           H0.      0
ATOM    369  HB2 LEU A 240      38.769  98.779 122.405  1.00  0.00           H0.      0
ATOM    370  HB3 LEU A 240      37.916 100.134 121.684  1.00  0.00           H0.      0
ATOM    371  HG  LEU A 240      40.951  99.726 121.613  1.00  0.00           H0.      0
ATOM    372 HD11 LEU A 240      39.766  97.969 120.310  1.00  0.00           H0.      0
ATOM    373 HD12 LEU A 240      38.858  99.228 119.437  1.00  0.00           H0.      0
ATOM    374 HD13 LEU A 240      40.605  99.087 119.204  1.00  0.00           H0.      0
ATOM    375 HD21 LEU A 240      40.931 101.494 119.820  1.00  0.00           H0.      0
ATOM    376 HD22 LEU A 240      39.206 101.745 120.080  1.00  0.00           H0.      0
ATOM    377 HD23 LEU A 240      40.359 102.141 121.368  1.00  0.00           H0.      0
ATOM    378  CA  TYR A 242      32.204 101.128 123.461  1.00  0.00           C0.     -1
ATOM    379  CB  TYR A 242      32.277  99.607 123.242  1.00  0.00           C0.     -1
ATOM    380  CG  TYR A 242      33.536  99.076 122.571  1.00  0.00           C0.      0
ATOM    381  CD1 TYR A 242      33.741  99.174 121.182  1.00  0.00           C0.      0
ATOM    382  CD2 TYR A 242      34.522  98.413 123.325  1.00  0.00           C0.      0
ATOM    383  CE1 TYR A 242      34.873  98.624 120.567  1.00  0.00           C0.      0
ATOM    384  CE2 TYR A 242      35.654  97.849 122.728  1.00  0.00           C0.      0
ATOM    385  CZ  TYR A 242      35.824  97.948 121.342  1.00  0.00           C0.      0
ATOM    386  OH  TYR A 242      36.923  97.383 120.707  1.00  0.00           O0.      0
ATOM    387  H01 TYR A 242      31.313 101.383 124.045  1.00  0.00           H0.      0
ATOM    388  H02 TYR A 242      33.083 101.489 124.007  1.00  0.00           H0.      0
ATOM    389  HA  TYR A 242      32.137 101.679 122.520  1.00  0.00           H0.      0
ATOM    390  HB2 TYR A 242      32.175  99.109 124.214  1.00  0.00           H0.      0
ATOM    391  HB3 TYR A 242      31.405  99.298 122.649  1.00  0.00           H0.      0
ATOM    392  HD1 TYR A 242      33.005  99.681 120.565  1.00  0.00           H0.      0
ATOM    393  HD2 TYR A 242      34.393  98.319 124.399  1.00  0.00           H0.      0
ATOM    394  HE1 TYR A 242      35.027  98.738 119.500  1.00  0.00           H0.      0
ATOM    395  HE2 TYR A 242      36.391  97.326 123.328  1.00  0.00           H0.      0
ATOM    396  HH  TYR A 242      37.559  96.999 121.349  1.00  0.00           H0.      0
ATOM    397  CA  TYR A 283      28.949  89.811 117.785  1.00  0.00           C0.     -1
ATOM    398  CB  TYR A 283      29.949  90.140 116.683  1.00  0.00           C0.     -1
ATOM    399  CG  TYR A 283      31.353  90.358 117.215  1.00  0.00           C0.      0
ATOM    400  CD1 TYR A 283      32.254  89.288 117.370  1.00  0.00           C0.      0
ATOM    401  CD2 TYR A 283      31.774  91.632 117.625  1.00  0.00           C0.      0
ATOM    402  CE1 TYR A 283      33.532  89.477 117.905  1.00  0.00           C0.      0
ATOM    403  CE2 TYR A 283      33.042  91.831 118.174  1.00  0.00           C0.      0
ATOM    404  CZ  TYR A 283      33.932  90.758 118.309  1.00  0.00           C0.      0
ATOM    405  OH  TYR A 283      35.193  90.924 118.844  1.00  0.00           O0.      0
ATOM    406  H01 TYR A 283      27.943  89.656 117.378  1.00  0.00           H0.      0
ATOM    407  H02 TYR A 283      29.242  88.900 118.321  1.00  0.00           H0.      0
ATOM    408  HA  TYR A 283      28.896  90.624 118.518  1.00  0.00           H0.      0
ATOM    409  HB2 TYR A 283      29.959  89.327 115.945  1.00  0.00           H0.      0
ATOM    410  HB3 TYR A 283      29.620  91.041 116.149  1.00  0.00           H0.      0
ATOM    411  HD1 TYR A 283      31.952  88.291 117.060  1.00  0.00           H0.      0
ATOM    412  HD2 TYR A 283      31.108  92.484 117.529  1.00  0.00           H0.      0
ATOM    413  HE1 TYR A 283      34.225  88.650 118.008  1.00  0.00           H0.      0
ATOM    414  HE2 TYR A 283      33.343  92.809 118.516  1.00  0.00           H0.      0
ATOM    415  HH  TYR A 283      35.418  91.880 118.863  1.00  0.00           H0.      0
ATOM    416  N   ACT A 293      37.951  96.444 118.270  1.00  0.00           N0.      0
ATOM    417  CA  ACT A 293      37.213  95.230 117.775  1.00  0.00           C0.      0
ATOM    418  C   ACT A 293      36.824  94.265 118.897  1.00  0.00           C0.      0
ATOM    419  O   ACT A 293      35.738  93.650 118.747  1.00  0.00           O0.      0
ATOM    420  OXT ACT A 293      37.639  94.119 119.870  1.00  0.00           O1-      0
ATOM    421  H1  ACT A 293      37.853  94.704 117.062  1.00  0.00           H0.      0
ATOM    422  H3  ACT A 293      36.331  95.570 117.239  1.00  0.00           H0.      0
ATOM    423  H01 ACT A 293      38.885  96.169 118.587  1.00  0.00           H0.      0
ATOM    424  H02 ACT A 293      37.478  96.827 119.117  1.00  0.00           H0.      0
ATOM    425  CA' SAM A 294      38.140  96.921 110.057  1.00  0.00           C0.      0
ATOM    426  CB  SAM A 294      38.358  97.879 111.256  1.00  0.00           C0.      0
ATOM    427  CG  SAM A 294      37.294  97.759 112.361  1.00  0.00           C0.      0
ATOM    428  SD  SAM A 294      37.743  98.725 113.878  1.00  0.00           S0.      0
ATOM    429  CE  SAM A 294      38.040  97.525 117.217  1.00  0.00           C0.      0
ATOM    430  C5' SAM A 294      36.394  99.975 113.980  1.00  0.00           C0.      0
ATOM    431  C4' SAM A 294      36.601 101.185 113.077  1.00  0.00           C0.      0
ATOM    432  O4' SAM A 294      35.409 102.037 113.212  1.00  0.00           O0.      0
ATOM    433  C3' SAM A 294      37.825 102.080 113.435  1.00  0.00           C0.      0
ATOM    434  O3' SAM A 294      38.859 102.017 112.465  1.00  0.00           O0.      0
ATOM    435  C2' SAM A 294      37.198 103.506 113.605  1.00  0.00           C0.      0
ATOM    436  O2' SAM A 294      37.966 104.606 113.169  1.00  0.00           O0.      0
ATOM    437  C1' SAM A 294      35.842 103.372 112.879  1.00  0.00           C0.      0
ATOM    438  OXT SAM A 294      37.274  94.847 110.899  1.00  0.00           O0.      0
ATOM    439  N1  SAM A 294      32.897 107.363 111.385  1.00  0.00           N0.      0
ATOM    440  C2  SAM A 294      33.621 106.472 110.674  1.00  0.00           C0.      0
ATOM    441  N3  SAM A 294      34.327 105.421 111.118  1.00  0.00           N0.      0
ATOM    442  C4  SAM A 294      34.218 105.263 112.450  1.00  0.00           C0.      0
ATOM    443  C5  SAM A 294      33.471 106.085 113.310  1.00  0.00           C0.      0
ATOM    444  C6  SAM A 294      32.821 107.199 112.733  1.00  0.00           C0.      0
ATOM    445  N6  SAM A 294      32.136 108.112 113.468  1.00  0.00           N0.      0
ATOM    446  N7  SAM A 294      33.611 105.671 114.630  1.00  0.00           N0.      0
ATOM    447  C8  SAM A 294      34.424 104.635 114.571  1.00  0.00           C0.      0
ATOM    448  N9  SAM A 294      34.836 104.334 113.275  1.00  0.00           N0.      0
ATOM    449  C'  SAM A 294      38.300  95.439 110.446  1.00  0.00           C0.      0
ATOM    450  N'  SAM A 294      36.774  97.087 109.470  1.00  0.00           N0.      0
ATOM    451  O'  SAM A 294      39.448  94.909 110.294  1.00  0.00           O0.      0
ATOM    452 HN61 SAM A 294      32.255 108.045 114.470  1.00  0.00           H0.      0
ATOM    453 HN62 SAM A 294      32.057 109.058 113.091  1.00  0.00           H0.      0
ATOM    454  HA  SAM A 294      38.860  97.169 109.274  1.00  0.00           H0.      0
ATOM    455  HB1 SAM A 294      38.377  98.907 110.880  1.00  0.00           H0.      0
ATOM    456  HB2 SAM A 294      39.352  97.672 111.671  1.00  0.00           H0.      0
ATOM    457  HG1 SAM A 294      37.164  96.718 112.668  1.00  0.00           H0.      0
ATOM    458  HG2 SAM A 294      36.325  98.127 112.009  1.00  0.00           H0.      0
ATOM    459  HE1 SAM A 294      37.031  97.872 117.001  1.00  0.00           H0.      0
ATOM    460  HE2 SAM A 294      38.638  98.357 117.577  1.00  0.00           H0.      0
ATOM    461  HE3 SAM A 294      38.483  97.117 116.313  1.00  0.00           H0.      0
ATOM    462 HO2' SAM A 294      38.391 104.413 112.297  1.00  0.00           H0.      0
ATOM    463 HO3' SAM A 294      38.475 102.262 111.584  1.00  0.00           H0.      0
ATOM    464  H01 SAM A 294      34.761 104.058 115.417  1.00  0.00           H0.      0
ATOM    465  H02 SAM A 294      36.687 100.871 112.029  1.00  0.00           H0.      0
ATOM    466  H03 SAM A 294      38.277 101.759 114.373  1.00  0.00           H0.      0
ATOM    467  H04 SAM A 294      36.999 103.667 114.670  1.00  0.00           H0.      0
ATOM    468  H05 SAM A 294      35.983 103.485 111.799  1.00  0.00           H0.      0
ATOM    469  H06 SAM A 294      33.651 106.649 109.604  1.00  0.00           H0.      0
ATOM    470  H07 SAM A 294      36.108  96.561 110.042  1.00  0.00           H0.      0
ATOM    471  H08 SAM A 294      36.711  96.720 108.414  1.00  0.00           H0.      0
ATOM    472  H09 SAM A 294      36.506  98.086 109.422  1.00  0.00           H0.      0
ATOM    473 H5'1 SAM A 294      36.376 100.295 115.027  1.00  0.00           H0.      0
ATOM    474 H5'2 SAM A 294      35.437  99.492 113.759  1.00  0.00           H0.      0
