# Supplementary material for: Computational Investigation of GNMT-Catalyzed Methyl Transfer Reaction: Integrating MD, QM, and ML Approaches
Source: J Comput Chem. Author manuscript; Available in PMC 2026 Jun 29. (PMC13312424; doi:10.1002/jcc.70434)
Supplement: SI-2 [file NIHMS2188582-supplement-SI-2.zip › QM-cluster-pdbs/clustering_1221_P2_wo_r.pdb]

ATOM      1  CA  ILE A  17      35.158 111.527 117.280  1.00  0.00           C0.     -1
ATOM      2  C   ILE A  17      35.125 109.988 117.293  1.00  0.00           C0.      0
ATOM      3  O   ILE A  17      35.294 109.355 118.341  1.00  0.00           O0.      0
ATOM      4  H01 ILE A  17      35.519 111.855 118.254  1.00  0.00           H0.      0
ATOM      5  H02 ILE A  17      34.155 111.938 117.117  1.00  0.00           H0.      0
ATOM      6  HA  ILE A  17      35.814 111.915 116.494  1.00  0.00           H0.      0
ATOM      7  N   PRO A  18      34.937 109.325 116.097  1.00  0.00           N0.      0
ATOM      8  CA  PRO A  18      34.742 107.843 116.070  1.00  0.00           C0.     -1
ATOM      9  C   PRO A  18      36.026 107.052 116.151  1.00  0.00           C0.      0
ATOM     10  O   PRO A  18      35.999 105.807 116.220  1.00  0.00           O0.      0
ATOM     11  CB  PRO A  18      34.032 107.574 114.711  1.00  0.00           C0.      0
ATOM     12  CG  PRO A  18      33.464 108.942 114.284  1.00  0.00           C0.      0
ATOM     13  CD  PRO A  18      34.488 109.950 114.832  1.00  0.00           C0.      0
ATOM     14  HA  PRO A  18      34.108 107.537 116.904  1.00  0.00           H0.      0
ATOM     15  HB2 PRO A  18      34.756 107.212 113.972  1.00  0.00           H0.      0
ATOM     16  HB3 PRO A  18      33.262 106.809 114.827  1.00  0.00           H0.      0
ATOM     17  HG2 PRO A  18      33.336 109.023 113.202  1.00  0.00           H0.      0
ATOM     18  HG3 PRO A  18      32.489 109.110 114.755  1.00  0.00           H0.      0
ATOM     19  HD2 PRO A  18      35.334 110.064 114.142  1.00  0.00           H0.      0
ATOM     20  HD3 PRO A  18      34.060 110.936 115.014  1.00  0.00           H0.      0
ATOM     21  N   ASP A  19      37.168 107.741 116.067  1.00  0.00           N0.      0
ATOM     22  CA  ASP A  19      38.446 107.056 116.056  1.00  0.00           C0.     -1
ATOM     23  H01 ASP A  19      39.237 107.780 115.853  1.00  0.00           H0.      0
ATOM     24  H03 ASP A  19      38.644 106.568 117.016  1.00  0.00           H0.      0
ATOM     25  H   ASP A  19      37.114 108.748 116.016  1.00  0.00           H0.      0
ATOM     26  HA  ASP A  19      38.449 106.290 115.274  1.00  0.00           H0.      0
ATOM     27  CA  TYR A  21      43.607 104.816 117.553  1.00  0.00           C0.     -1
ATOM     28  CB  TYR A  21      43.550 103.900 116.310  1.00  0.00           C0.     -1
ATOM     29  CG  TYR A  21      42.418 102.884 116.415  1.00  0.00           C0.      0
ATOM     30  CD1 TYR A  21      41.265 102.982 115.619  1.00  0.00           C0.      0
ATOM     31  CD2 TYR A  21      42.477 101.828 117.346  1.00  0.00           C0.      0
ATOM     32  CE1 TYR A  21      40.204 102.077 115.752  1.00  0.00           C0.      0
ATOM     33  CE2 TYR A  21      41.426 100.920 117.490  1.00  0.00           C0.      0
ATOM     34  CZ  TYR A  21      40.274 101.049 116.700  1.00  0.00           C0.      0
ATOM     35  OH  TYR A  21      39.273 100.111 116.895  1.00  0.00           O0.      0
ATOM     36  H01 TYR A  21      44.428 105.538 117.476  1.00  0.00           H0.      0
ATOM     37  H02 TYR A  21      42.669 105.372 117.665  1.00  0.00           H0.      0
ATOM     38  HA  TYR A  21      43.756 104.226 118.464  1.00  0.00           H0.      0
ATOM     39  HB2 TYR A  21      43.418 104.495 115.401  1.00  0.00           H0.      0
ATOM     40  HB3 TYR A  21      44.510 103.376 116.208  1.00  0.00           H0.      0
ATOM     41  HD1 TYR A  21      41.213 103.752 114.857  1.00  0.00           H0.      0
ATOM     42  HD2 TYR A  21      43.361 101.711 117.967  1.00  0.00           H0.      0
ATOM     43  HE1 TYR A  21      39.359 102.153 115.080  1.00  0.00           H0.      0
ATOM     44  HE2 TYR A  21      41.481 100.107 118.202  1.00  0.00           H0.      0
ATOM     45  HH  TYR A  21      38.429 100.393 116.508  1.00  0.00           H0.      0
ATOM     46  CA  TRP A  30      46.281  95.358 114.205  1.00  0.00           C0.     -1
ATOM     47  CB  TRP A  30      45.443  96.476 113.551  1.00  0.00           C0.     -1
ATOM     48  CG  TRP A  30      43.961  96.221 113.591  1.00  0.00           C0.      0
ATOM     49  CD1 TRP A  30      43.175  95.731 112.566  1.00  0.00           C0.      0
ATOM     50  CD2 TRP A  30      43.070  96.454 114.710  1.00  0.00           C0.      0
ATOM     51  CE2 TRP A  30      41.755  96.086 114.280  1.00  0.00           C0.      0
ATOM     52  CE3 TRP A  30      43.240  96.986 116.002  1.00  0.00           C0.      0
ATOM     53  NE1 TRP A  30      41.854  95.614 112.984  1.00  0.00           N0.      0
ATOM     54  CZ2 TRP A  30      40.628  96.253 115.099  1.00  0.00           C0.      0
ATOM     55  CZ3 TRP A  30      42.118  97.178 116.808  1.00  0.00           C0.      0
ATOM     56  CH2 TRP A  30      40.825  96.821 116.358  1.00  0.00           C0.      0
ATOM     57  H01 TRP A  30      46.118  94.406 113.686  1.00  0.00           H0.      0
ATOM     58  H02 TRP A  30      47.352  95.590 114.171  1.00  0.00           H0.      0
ATOM     59  HA  TRP A  30      45.993  95.219 115.254  1.00  0.00           H0.      0
ATOM     60  HB2 TRP A  30      45.664  97.428 114.055  1.00  0.00           H0.      0
ATOM     61  HB3 TRP A  30      45.763  96.600 112.508  1.00  0.00           H0.      0
ATOM     62  HD1 TRP A  30      43.460  95.463 111.560  1.00  0.00           H0.      0
ATOM     63  HE1 TRP A  30      41.049  95.509 112.366  1.00  0.00           H0.      0
ATOM     64  HE3 TRP A  30      44.226  97.267 116.358  1.00  0.00           H0.      0
ATOM     65  HZ2 TRP A  30      39.649  95.921 114.771  1.00  0.00           H0.      0
ATOM     66  HZ3 TRP A  30      42.232  97.607 117.798  1.00  0.00           H0.      0
ATOM     67  HH2 TRP A  30      39.974  97.000 117.005  1.00  0.00           H0.      0
ATOM     68  CA  TYR A  33      45.061  91.163 116.511  1.00  0.00           C0.     -1
ATOM     69  C   TYR A  33      44.206  90.393 115.472  1.00  0.00           C0.      0
ATOM     70  O   TYR A  33      43.555  89.393 115.802  1.00  0.00           O0.      0
ATOM     71  CB  TYR A  33      44.471  92.494 117.023  1.00  0.00           C0.     -1
ATOM     72  CG  TYR A  33      43.050  92.458 117.562  1.00  0.00           C0.      0
ATOM     73  CD1 TYR A  33      42.118  93.428 117.153  1.00  0.00           C0.      0
ATOM     74  CD2 TYR A  33      42.636  91.516 118.520  1.00  0.00           C0.      0
ATOM     75  CE1 TYR A  33      40.824  93.467 117.678  1.00  0.00           C0.      0
ATOM     76  CE2 TYR A  33      41.343  91.540 119.047  1.00  0.00           C0.      0
ATOM     77  CZ  TYR A  33      40.428  92.516 118.625  1.00  0.00           C0.      0
ATOM     78  OH  TYR A  33      39.157  92.478 119.158  1.00  0.00           O0.      0
ATOM     79  H02 TYR A  33      46.056  91.362 116.093  1.00  0.00           H0.      0
ATOM     80  HA  TYR A  33      45.186  90.463 117.341  1.00  0.00           H0.      0
ATOM     81  HB2 TYR A  33      45.153  92.866 117.802  1.00  0.00           H0.      0
ATOM     82  HB3 TYR A  33      44.509  93.236 116.214  1.00  0.00           H0.      0
ATOM     83  HD1 TYR A  33      42.403  94.170 116.414  1.00  0.00           H0.      0
ATOM     84  HD2 TYR A  33      43.327  90.749 118.856  1.00  0.00           H0.      0
ATOM     85  HE1 TYR A  33      40.122  94.214 117.325  1.00  0.00           H0.      0
ATOM     86  HE2 TYR A  33      41.025  90.806 119.779  1.00  0.00           H0.      0
ATOM     87  HH  TYR A  33      38.668  93.313 118.992  1.00  0.00           H0.      0
ATOM     88  N   ILE A  34      44.210  90.835 114.171  1.00  0.00           N0.      0
ATOM     89  CA  ILE A  34      43.645  90.040 113.047  1.00  0.00           C0.     -1
ATOM     90  CB  ILE A  34      43.737  90.853 111.682  1.00  0.00           C0.     -1
ATOM     91  CG1 ILE A  34      42.719  92.016 111.710  1.00  0.00           C0.      0
ATOM     92  CG2 ILE A  34      43.496  89.881 110.517  1.00  0.00           C0.      0
ATOM     93  CD1 ILE A  34      42.688  92.881 110.442  1.00  0.00           C0.      0
ATOM     94  H01 ILE A  34      44.192  89.093 112.959  1.00  0.00           H0.      0
ATOM     95  H   ILE A  34      44.850  91.578 113.926  1.00  0.00           H0.      0
ATOM     96  HA  ILE A  34      42.600  89.804 113.266  1.00  0.00           H0.      0
ATOM     97  HB  ILE A  34      44.756  91.261 111.599  1.00  0.00           H0.      0
ATOM     98 HG12 ILE A  34      41.719  91.589 111.872  1.00  0.00           H0.      0
ATOM     99 HG13 ILE A  34      42.928  92.656 112.577  1.00  0.00           H0.      0
ATOM    100 HG21 ILE A  34      44.221  89.059 110.533  1.00  0.00           H0.      0
ATOM    101 HG22 ILE A  34      42.491  89.445 110.583  1.00  0.00           H0.      0
ATOM    102 HG23 ILE A  34      43.580  90.385 109.550  1.00  0.00           H0.      0
ATOM    103 HD11 ILE A  34      43.672  93.318 110.233  1.00  0.00           H0.      0
ATOM    104 HD12 ILE A  34      42.385  92.301 109.564  1.00  0.00           H0.      0
ATOM    105 HD13 ILE A  34      41.970  93.701 110.555  1.00  0.00           H0.      0
ATOM    106  CA  ARG A  40      39.489  85.145 109.218  1.00  0.00           C0.     -1
ATOM    107  CB  ARG A  40      40.068  86.609 109.367  1.00  0.00           C0.     -1
ATOM    108  CG  ARG A  40      38.987  87.713 109.271  1.00  0.00           C0.      0
ATOM    109  CD  ARG A  40      39.607  89.124 109.193  1.00  0.00           C0.      0
ATOM    110  NE  ARG A  40      38.617  90.222 109.102  1.00  0.00           N0.      0
ATOM    111  CZ  ARG A  40      38.517  91.258 109.973  1.00  0.00           C0.      0
ATOM    112  NH1 ARG A  40      39.043  91.132 111.222  1.00  0.00           N1+      0
ATOM    113  NH2 ARG A  40      37.926  92.387 109.606  1.00  0.00           N0.      0
ATOM    114  H01 ARG A  40      40.293  84.408 109.302  1.00  0.00           H0.      0
ATOM    115  H02 ARG A  40      39.005  85.024 108.243  1.00  0.00           H0.      0
ATOM    116  HA  ARG A  40      38.748  84.942 109.999  1.00  0.00           H0.      0
ATOM    117  HB2 ARG A  40      40.594  86.693 110.328  1.00  0.00           H0.      0
ATOM    118  HB3 ARG A  40      40.819  86.767 108.580  1.00  0.00           H0.      0
ATOM    119  HG2 ARG A  40      38.372  87.546 108.376  1.00  0.00           H0.      0
ATOM    120  HG3 ARG A  40      38.312  87.655 110.134  1.00  0.00           H0.      0
ATOM    121  HD2 ARG A  40      40.244  89.310 110.062  1.00  0.00           H0.      0
ATOM    122  HD3 ARG A  40      40.257  89.188 108.313  1.00  0.00           H0.      0
ATOM    123  HE  ARG A  40      38.232  90.414 108.183  1.00  0.00           H0.      0
ATOM    124 HH11 ARG A  40      39.119  90.215 111.637  1.00  0.00           H0.      0
ATOM    125 HH12 ARG A  40      38.903  91.883 111.885  1.00  0.00           H0.      0
ATOM    126 HH21 ARG A  40      37.657  92.570 108.599  1.00  0.00           H0.      0
ATOM    127 HH22 ARG A  40      37.790  93.141 110.287  1.00  0.00           H0.      0
ATOM    128  CA  ALA A  64      34.460 100.973 108.812  1.00  0.00           C0.     -1
ATOM    129  C   ALA A  64      35.619 100.214 108.207  1.00  0.00           C0.      0
ATOM    130  O   ALA A  64      35.775  98.985 108.325  1.00  0.00           O0.      0
ATOM    131  CB  ALA A  64      33.286 100.057 109.177  1.00  0.00           C0.      0
ATOM    132  H03 ALA A  64      34.140 101.765 108.124  1.00  0.00           H0.      0
ATOM    133  HA  ALA A  64      34.823 101.472 109.723  1.00  0.00           H0.      0
ATOM    134  HB1 ALA A  64      32.521 100.618 109.723  1.00  0.00           H0.      0
ATOM    135  HB2 ALA A  64      32.825  99.627 108.282  1.00  0.00           H0.      0
ATOM    136  HB3 ALA A  64      33.624  99.227 109.805  1.00  0.00           H0.      0
ATOM    137  N   CYS A  65      36.503 100.975 107.521  1.00  0.00           N0.      0
ATOM    138  CA  CYS A  65      37.599 100.362 106.802  1.00  0.00           C0.     -1
ATOM    139  C   CYS A  65      38.738  99.812 107.668  1.00  0.00           C0.      0
ATOM    140  O   CYS A  65      39.354  98.795 107.321  1.00  0.00           O0.      0
ATOM    141  H01 CYS A  65      38.019 101.106 106.117  1.00  0.00           H0.      0
ATOM    142  H   CYS A  65      36.371 101.976 107.489  1.00  0.00           H0.      0
ATOM    143  HA  CYS A  65      37.227  99.522 106.210  1.00  0.00           H0.      0
ATOM    144  N   GLY A  66      39.054 100.552 108.752  1.00  0.00           N0.      0
ATOM    145  CA  GLY A  66      40.322 100.344 109.439  1.00  0.00           C0.     -1
ATOM    146  H01 GLY A  66      41.173 100.586 108.790  1.00  0.00           H0.      0
ATOM    147  H   GLY A  66      38.553 101.421 108.960  1.00  0.00           H0.      0
ATOM    148  HA2 GLY A  66      40.346 100.992 110.316  1.00  0.00           H0.      0
ATOM    149  HA3 GLY A  66      40.436  99.304 109.756  1.00  0.00           H0.      0
ATOM    150  CA  ASP A  70      37.493  93.398 104.192  1.00  0.00           C0.     -1
ATOM    151  CB  ASP A  70      36.356  93.890 105.091  1.00  0.00           C0.     -1
ATOM    152  CG  ASP A  70      36.741  93.815 106.587  1.00  0.00           C0.      0
ATOM    153  OD1 ASP A  70      36.527  94.856 107.281  1.00  0.00           O0.      0
ATOM    154  OD2 ASP A  70      37.240  92.721 107.010  1.00  0.00           O1-      0
ATOM    155  H01 ASP A  70      38.378  94.038 104.294  1.00  0.00           H0.      0
ATOM    156  H02 ASP A  70      37.199  93.397 103.136  1.00  0.00           H0.      0
ATOM    157  HA  ASP A  70      37.781  92.381 104.476  1.00  0.00           H0.      0
ATOM    158  HB2 ASP A  70      36.080  94.923 104.862  1.00  0.00           H0.      0
ATOM    159  HB3 ASP A  70      35.465  93.264 104.938  1.00  0.00           H0.      0
ATOM    160  CA  ASP A  85      37.237 105.692 108.097  1.00  0.00           C0.     -1
ATOM    161  C   ASP A  85      37.780 107.027 108.702  1.00  0.00           C0.      0
ATOM    162  O   ASP A  85      38.688 107.636 108.123  1.00  0.00           O0.      0
ATOM    163  CB  ASP A  85      38.299 104.571 108.156  1.00  0.00           C0.      0
ATOM    164  CG  ASP A  85      38.446 104.075 109.586  1.00  0.00           C0.      0
ATOM    165  OD1 ASP A  85      38.093 102.883 109.882  1.00  0.00           O0.      0
ATOM    166  OD2 ASP A  85      38.851 104.906 110.452  1.00  0.00           O1-      0
ATOM    167  H03 ASP A  85      36.999 105.912 107.052  1.00  0.00           H0.      0
ATOM    168  HA  ASP A  85      36.314 105.383 108.600  1.00  0.00           H0.      0
ATOM    169  HB2 ASP A  85      38.013 103.743 107.501  1.00  0.00           H0.      0
ATOM    170  HB3 ASP A  85      39.254 104.974 107.803  1.00  0.00           H0.      0
ATOM    171  N   ALA A  86      37.227 107.477 109.874  1.00  0.00           N0.      0
ATOM    172  CA  ALA A  86      37.636 108.720 110.588  1.00  0.00           C0.     -1
ATOM    173  C   ALA A  86      38.945 108.544 111.464  1.00  0.00           C0.      0
ATOM    174  O   ALA A  86      39.272 109.478 112.214  1.00  0.00           O0.      0
ATOM    175  CB  ALA A  86      36.485 109.215 111.463  1.00  0.00           C0.      0
ATOM    176  H   ALA A  86      36.516 106.897 110.312  1.00  0.00           H0.      0
ATOM    177  HA  ALA A  86      37.894 109.461 109.824  1.00  0.00           H0.      0
ATOM    178  HB1 ALA A  86      35.628 109.499 110.846  1.00  0.00           H0.      0
ATOM    179  HB2 ALA A  86      36.171 108.433 112.164  1.00  0.00           H0.      0
ATOM    180  HB3 ALA A  86      36.820 110.079 112.041  1.00  0.00           H0.      0
ATOM    181  N   SER A  87      39.660 107.397 111.330  1.00  0.00           N0.      0
ATOM    182  CA  SER A  87      40.920 107.097 112.055  1.00  0.00           C0.     -1
ATOM    183  CB  SER A  87      40.929 105.638 112.609  1.00  0.00           C0.     -1
ATOM    184  OG  SER A  87      42.132 105.425 113.383  1.00  0.00           O0.      0
ATOM    185  H01 SER A  87      41.785 107.237 111.396  1.00  0.00           H0.      0
ATOM    186  H   SER A  87      39.297 106.655 110.734  1.00  0.00           H0.      0
ATOM    187  HA  SER A  87      40.997 107.814 112.879  1.00  0.00           H0.      0
ATOM    188  HB2 SER A  87      40.024 105.449 113.198  1.00  0.00           H0.      0
ATOM    189  HB3 SER A  87      40.952 104.912 111.798  1.00  0.00           H0.      0
ATOM    190  HG  SER A  87      42.088 106.000 114.160  1.00  0.00           H0.      0
ATOM    191  CA  MET A  90      44.525 103.101 111.351  1.00  0.00           C0.     -1
ATOM    192  CB  MET A  90      43.311 102.550 112.017  1.00  0.00           C0.     -1
ATOM    193  CG  MET A  90      43.143 101.052 111.684  1.00  0.00           C0.      0
ATOM    194  SD  MET A  90      41.781 100.165 112.550  1.00  0.00           S0.      0
ATOM    195  CE  MET A  90      42.554  99.892 114.181  1.00  0.00           C0.      0
ATOM    196  H01 MET A  90      44.645 104.170 111.563  1.00  0.00           H0.      0
ATOM    197  H02 MET A  90      44.477 102.986 110.260  1.00  0.00           H0.      0
ATOM    198  HA  MET A  90      45.438 102.594 111.690  1.00  0.00           H0.      0
ATOM    199  HB2 MET A  90      43.367 102.682 113.104  1.00  0.00           H0.      0
ATOM    200  HB3 MET A  90      42.408 103.087 111.703  1.00  0.00           H0.      0
ATOM    201  HG2 MET A  90      42.944 100.932 110.613  1.00  0.00           H0.      0
ATOM    202  HG3 MET A  90      44.073 100.510 111.898  1.00  0.00           H0.      0
ATOM    203  HE1 MET A  90      41.845  99.332 114.792  1.00  0.00           H0.      0
ATOM    204  HE2 MET A  90      43.463  99.294 114.075  1.00  0.00           H0.      0
ATOM    205  HE3 MET A  90      42.771 100.839 114.677  1.00  0.00           H0.      0
ATOM    206  CA  ALA A 115      34.457 110.672 105.772  1.00  0.00           C0.     -1
ATOM    207  C   ALA A 115      34.102 110.226 107.172  1.00  0.00           C0.      0
ATOM    208  O   ALA A 115      34.501 109.161 107.657  1.00  0.00           O0.      0
ATOM    209  H01 ALA A 115      35.434 110.271 105.496  1.00  0.00           H0.      0
ATOM    210  H03 ALA A 115      33.716 110.275 105.067  1.00  0.00           H0.      0
ATOM    211  HA  ALA A 115      34.472 111.761 105.674  1.00  0.00           H0.      0
ATOM    212  N   ASN A 116      33.293 111.103 107.846  1.00  0.00           N0.      0
ATOM    213  CA  ASN A 116      32.525 110.657 108.993  1.00  0.00           C0.     -1
ATOM    214  C   ASN A 116      31.085 110.315 108.528  1.00  0.00           C0.      0
ATOM    215  O   ASN A 116      30.539 111.022 107.670  1.00  0.00           O0.      0
ATOM    216  H02 ASN A 116      32.464 111.458 109.738  1.00  0.00           H0.      0
ATOM    217  H   ASN A 116      32.819 111.801 107.286  1.00  0.00           H0.      0
ATOM    218  HA  ASN A 116      33.020 109.803 109.449  1.00  0.00           H0.      0
ATOM    219  N   TRP A 117      30.481 109.242 109.104  1.00  0.00           N0.      0
ATOM    220  CA  TRP A 117      29.137 108.798 108.655  1.00  0.00           C0.     -1
ATOM    221  CB  TRP A 117      28.542 107.711 109.566  1.00  0.00           C0.     -1
ATOM    222  CG  TRP A 117      29.288 106.403 109.524  1.00  0.00           C0.      0
ATOM    223  CD1 TRP A 117      30.502 106.131 108.923  1.00  0.00           C0.      0
ATOM    224  CD2 TRP A 117      28.861 105.175 110.158  1.00  0.00           C0.      0
ATOM    225  CE2 TRP A 117      29.884 104.200 109.936  1.00  0.00           C0.      0
ATOM    226  CE3 TRP A 117      27.700 104.798 110.857  1.00  0.00           C0.      0
ATOM    227  NE1 TRP A 117      30.864 104.814 109.177  1.00  0.00           N0.      0
ATOM    228  CZ2 TRP A 117      29.785 102.893 110.427  1.00  0.00           C0.      0
ATOM    229  CZ3 TRP A 117      27.591 103.492 111.332  1.00  0.00           C0.      0
ATOM    230  CH2 TRP A 117      28.628 102.553 111.129  1.00  0.00           C0.      0
ATOM    231  H01 TRP A 117      28.489 109.679 108.641  1.00  0.00           H0.      0
ATOM    232  H   TRP A 117      31.060 108.632 109.682  1.00  0.00           H0.      0
ATOM    233  HA  TRP A 117      29.200 108.427 107.624  1.00  0.00           H0.      0
ATOM    234  HB2 TRP A 117      28.487 108.091 110.598  1.00  0.00           H0.      0
ATOM    235  HB3 TRP A 117      27.500 107.554 109.255  1.00  0.00           H0.      0
ATOM    236  HD1 TRP A 117      31.149 106.772 108.348  1.00  0.00           H0.      0
ATOM    237  HE1 TRP A 117      31.722 104.385 108.869  1.00  0.00           H0.      0
ATOM    238  HE3 TRP A 117      26.897 105.510 111.016  1.00  0.00           H0.      0
ATOM    239  HZ2 TRP A 117      30.575 102.168 110.264  1.00  0.00           H0.      0
ATOM    240  HZ3 TRP A 117      26.702 103.191 111.877  1.00  0.00           H0.      0
ATOM    241  HH2 TRP A 117      28.520 101.548 111.522  1.00  0.00           H0.      0
ATOM    242  CA  LEU A 136      32.136  95.205 109.856  1.00  0.00           C0.     -1
ATOM    243  C   LEU A 136      33.218  95.335 110.922  1.00  0.00           C0.      0
ATOM    244  O   LEU A 136      34.102  96.209 110.850  1.00  0.00           O0.      0
ATOM    245  H01 LEU A 136      32.613  95.019 108.889  1.00  0.00           H0.      0
ATOM    246  H02 LEU A 136      31.600  96.156 109.783  1.00  0.00           H0.      0
ATOM    247  HA  LEU A 136      31.421  94.406 110.062  1.00  0.00           H0.      0
ATOM    248  N   GLY A 137      33.167  94.447 111.953  1.00  0.00           N0.      0
ATOM    249  CA  GLY A 137      34.122  94.458 113.067  1.00  0.00           C0.     -1
ATOM    250  C   GLY A 137      33.651  95.342 114.258  1.00  0.00           C0.      0
ATOM    251  O   GLY A 137      34.343  96.285 114.665  1.00  0.00           O0.      0
ATOM    252  H   GLY A 137      32.450  93.737 111.934  1.00  0.00           H0.      0
ATOM    253  HA2 GLY A 137      34.275  93.429 113.407  1.00  0.00           H0.      0
ATOM    254  HA3 GLY A 137      35.075  94.857 112.720  1.00  0.00           H0.      0
ATOM    255  N   ASN A 138      32.454  95.020 114.826  1.00  0.00           N0.      0
ATOM    256  CA  ASN A 138      31.824  95.827 115.896  1.00  0.00           C0.     -1
ATOM    257  CB  ASN A 138      32.398  95.534 117.285  1.00  0.00           C0.     -1
ATOM    258  CG  ASN A 138      31.939  96.552 118.326  1.00  0.00           C0.      0
ATOM    259  ND2 ASN A 138      32.901  96.942 119.200  1.00  0.00           N0.      0
ATOM    260  OD1 ASN A 138      30.772  96.966 118.356  1.00  0.00           O0.      0
ATOM    261  H03 ASN A 138      31.989  96.880 115.648  1.00  0.00           H0.      0
ATOM    262  H   ASN A 138      31.943  94.227 114.467  1.00  0.00           H0.      0
ATOM    263  HA  ASN A 138      30.749  95.642 115.873  1.00  0.00           H0.      0
ATOM    264  HB2 ASN A 138      32.074  94.536 117.608  1.00  0.00           H0.      0
ATOM    265  HB3 ASN A 138      33.490  95.511 117.236  1.00  0.00           H0.      0
ATOM    266 HD21 ASN A 138      32.681  97.646 119.893  1.00  0.00           H0.      0
ATOM    267 HD22 ASN A 138      33.863  96.611 119.129  1.00  0.00           H0.      0
ATOM    268  CA  HID A 142      32.542 103.550 117.390  1.00  0.00           C0.     -1
ATOM    269  C   HID A 142      31.853 104.906 117.307  1.00  0.00           C0.      0
ATOM    270  O   HID A 142      32.520 105.952 117.297  1.00  0.00           O0.      0
ATOM    271  CB  HID A 142      33.231 103.249 116.099  1.00  0.00           C0.     -1
ATOM    272  CG  HID A 142      34.513 102.483 116.308  1.00  0.00           C0.      0
ATOM    273  CD2 HID A 142      34.843 101.142 116.426  1.00  0.00           C0.      0
ATOM    274  ND1 HID A 142      35.681 103.162 116.620  1.00  0.00           N0.      0
ATOM    275  CE1 HID A 142      36.647 102.255 116.914  1.00  0.00           C0.      0
ATOM    276  NE2 HID A 142      36.179 101.007 116.809  1.00  0.00           N0.      0
ATOM    277  H01 HID A 142      31.846 102.751 117.670  1.00  0.00           H0.      0
ATOM    278  HA  HID A 142      33.273 103.637 118.201  1.00  0.00           H0.      0
ATOM    279  HB2 HID A 142      32.564 102.699 115.429  1.00  0.00           H0.      0
ATOM    280  HB3 HID A 142      33.484 104.188 115.596  1.00  0.00           H0.      0
ATOM    281  HD1 HID A 142      35.797 104.184 116.580  1.00  0.00           H0.      0
ATOM    282  HD2 HID A 142      34.209 100.280 116.289  1.00  0.00           H0.      0
ATOM    283  HE1 HID A 142      37.649 102.533 117.199  1.00  0.00           H0.      0
ATOM    284  N   LEU A 143      30.504 104.912 117.176  1.00  0.00           N0.      0
ATOM    285  CA  LEU A 143      29.790 106.182 117.102  1.00  0.00           C0.     -1
ATOM    286  CB  LEU A 143      28.384 106.110 116.414  1.00  0.00           C0.     -1
ATOM    287  CG  LEU A 143      28.410 106.094 114.874  1.00  0.00           C0.      0
ATOM    288  CD1 LEU A 143      29.125 104.854 114.309  1.00  0.00           C0.      0
ATOM    289  CD2 LEU A 143      26.977 106.199 114.320  1.00  0.00           C0.      0
ATOM    290  H01 LEU A 143      29.668 106.589 118.116  1.00  0.00           H0.      0
ATOM    291  H   LEU A 143      29.985 104.048 117.241  1.00  0.00           H0.      0
ATOM    292  HA  LEU A 143      30.434 106.881 116.560  1.00  0.00           H0.      0
ATOM    293  HB2 LEU A 143      27.837 105.228 116.783  1.00  0.00           H0.      0
ATOM    294  HB3 LEU A 143      27.821 106.989 116.752  1.00  0.00           H0.      0
ATOM    295  HG  LEU A 143      28.963 106.993 114.555  1.00  0.00           H0.      0
ATOM    296 HD11 LEU A 143      28.645 103.937 114.678  1.00  0.00           H0.      0
ATOM    297 HD12 LEU A 143      29.057 104.822 113.217  1.00  0.00           H0.      0
ATOM    298 HD13 LEU A 143      30.181 104.818 114.586  1.00  0.00           H0.      0
ATOM    299 HD21 LEU A 143      26.391 105.314 114.600  1.00  0.00           H0.      0
ATOM    300 HD22 LEU A 143      26.462 107.085 114.712  1.00  0.00           H0.      0
ATOM    301 HD23 LEU A 143      26.986 106.261 113.228  1.00  0.00           H0.      0
ATOM    302  CA  ARG A 175      29.378  93.461 120.254  1.00  0.00           C0.     -1
ATOM    303  CB  ARG A 175      30.509  93.957 121.141  1.00  0.00           C0.     -1
ATOM    304  CG  ARG A 175      31.905  93.496 120.690  1.00  0.00           C0.      0
ATOM    305  CD  ARG A 175      33.012  94.121 121.557  1.00  0.00           C0.      0
ATOM    306  NE  ARG A 175      34.369  93.783 121.112  1.00  0.00           N0.      0
ATOM    307  CZ  ARG A 175      34.996  92.633 121.357  1.00  0.00           C0.      0
ATOM    308  NH1 ARG A 175      34.423  91.670 122.129  1.00  0.00           N1+      0
ATOM    309  NH2 ARG A 175      36.185  92.397 120.781  1.00  0.00           N0.      0
ATOM    310  H01 ARG A 175      29.487  93.846 119.233  1.00  0.00           H0.      0
ATOM    311  H02 ARG A 175      28.404  93.792 120.631  1.00  0.00           H0.      0
ATOM    312  HA  ARG A 175      29.362  92.365 120.200  1.00  0.00           H0.      0
ATOM    313  HB2 ARG A 175      30.495  95.057 121.160  1.00  0.00           H0.      0
ATOM    314  HB3 ARG A 175      30.342  93.629 122.178  1.00  0.00           H0.      0
ATOM    315  HG2 ARG A 175      31.972  92.400 120.724  1.00  0.00           H0.      0
ATOM    316  HG3 ARG A 175      32.077  93.792 119.648  1.00  0.00           H0.      0
ATOM    317  HD2 ARG A 175      32.943  95.211 121.504  1.00  0.00           H0.      0
ATOM    318  HD3 ARG A 175      32.883  93.851 122.613  1.00  0.00           H0.      0
ATOM    319  HE  ARG A 175      34.816  94.435 120.435  1.00  0.00           H0.      0
ATOM    320 HH11 ARG A 175      33.637  91.918 122.709  1.00  0.00           H0.      0
ATOM    321 HH12 ARG A 175      35.014  90.937 122.494  1.00  0.00           H0.      0
ATOM    322 HH21 ARG A 175      36.670  93.167 120.288  1.00  0.00           H0.      0
ATOM    323 HH22 ARG A 175      36.728  91.589 121.045  1.00  0.00           H0.      0
ATOM    324  CA  TYR A 194      40.280  88.358 115.344  1.00  0.00           C0.     -1
ATOM    325  CB  TYR A 194      40.280  89.587 116.350  1.00  0.00           C0.     -1
ATOM    326  CG  TYR A 194      39.646  90.827 115.733  1.00  0.00           C0.      0
ATOM    327  CD1 TYR A 194      38.399  91.307 116.172  1.00  0.00           C0.      0
ATOM    328  CD2 TYR A 194      40.279  91.539 114.697  1.00  0.00           C0.      0
ATOM    329  CE1 TYR A 194      37.797  92.429 115.594  1.00  0.00           C0.      0
ATOM    330  CE2 TYR A 194      39.689  92.666 114.105  1.00  0.00           C0.      0
ATOM    331  CZ  TYR A 194      38.428  93.109 114.541  1.00  0.00           C0.      0
ATOM    332  OH  TYR A 194      37.792  94.220 114.018  1.00  0.00           O0.      0
ATOM    333  H01 TYR A 194      40.720  87.476 115.822  1.00  0.00           H0.      0
ATOM    334  H03 TYR A 194      39.259  88.120 115.024  1.00  0.00           H0.      0
ATOM    335  HA  TYR A 194      40.880  88.603 114.462  1.00  0.00           H0.      0
ATOM    336  HB2 TYR A 194      39.735  89.312 117.260  1.00  0.00           H0.      0
ATOM    337  HB3 TYR A 194      41.317  89.792 116.627  1.00  0.00           H0.      0
ATOM    338  HD1 TYR A 194      37.901  90.806 116.996  1.00  0.00           H0.      0
ATOM    339  HD2 TYR A 194      41.271  91.238 114.377  1.00  0.00           H0.      0
ATOM    340  HE1 TYR A 194      36.833  92.786 115.940  1.00  0.00           H0.      0
ATOM    341  HE2 TYR A 194      40.230  93.236 113.355  1.00  0.00           H0.      0
ATOM    342  HH  TYR A 194      37.934  94.316 113.045  1.00  0.00           H0.      0
ATOM    343  CA  TYR A 220      43.647  93.768 125.243  1.00  0.00           C0.     -1
ATOM    344  CB  TYR A 220      43.126  94.114 123.863  1.00  0.00           C0.     -1
ATOM    345  CG  TYR A 220      41.645  94.313 123.587  1.00  0.00           C0.      0
ATOM    346  CD1 TYR A 220      40.852  95.260 124.260  1.00  0.00           C0.      0
ATOM    347  CD2 TYR A 220      41.076  93.666 122.476  1.00  0.00           C0.      0
ATOM    348  CE1 TYR A 220      39.563  95.578 123.816  1.00  0.00           C0.      0
ATOM    349  CE2 TYR A 220      39.792  93.970 122.020  1.00  0.00           C0.      0
ATOM    350  CZ  TYR A 220      39.037  94.951 122.675  1.00  0.00           C0.      0
ATOM    351  OH  TYR A 220      37.787  95.327 122.228  1.00  0.00           O0.      0
ATOM    352  H01 TYR A 220      44.740  93.691 125.225  1.00  0.00           H0.      0
ATOM    353  H02 TYR A 220      43.382  94.530 125.987  1.00  0.00           H0.      0
ATOM    354  HA  TYR A 220      43.246  92.811 125.599  1.00  0.00           H0.      0
ATOM    355  HB2 TYR A 220      43.638  95.036 123.539  1.00  0.00           H0.      0
ATOM    356  HB3 TYR A 220      43.480  93.343 123.165  1.00  0.00           H0.      0
ATOM    357  HD1 TYR A 220      41.258  95.788 125.120  1.00  0.00           H0.      0
ATOM    358  HD2 TYR A 220      41.663  92.934 121.927  1.00  0.00           H0.      0
ATOM    359  HE1 TYR A 220      38.972  96.335 124.319  1.00  0.00           H0.      0
ATOM    360  HE2 TYR A 220      39.396  93.459 121.151  1.00  0.00           H0.      0
ATOM    361  HH  TYR A 220      37.663  95.013 121.306  1.00  0.00           H0.      0
ATOM    362  CA  LEU A 240      39.288 100.299 123.595  1.00  0.00           C0.     -1
ATOM    363  CB  LEU A 240      38.874  99.444 122.350  1.00  0.00           C0.     -1
ATOM    364  CG  LEU A 240      40.044  98.774 121.596  1.00  0.00           C0.      0
ATOM    365  CD1 LEU A 240      39.506  97.937 120.418  1.00  0.00           C0.      0
ATOM    366  CD2 LEU A 240      41.079  99.801 121.102  1.00  0.00           C0.      0
ATOM    367  H01 LEU A 240      38.399 100.660 124.125  1.00  0.00           H0.      0
ATOM    368  H02 LEU A 240      39.883  99.698 124.294  1.00  0.00           H0.      0
ATOM    369  HA  LEU A 240      39.884 101.170 123.302  1.00  0.00           H0.      0
ATOM    370  HB2 LEU A 240      38.179  98.658 122.675  1.00  0.00           H0.      0
ATOM    371  HB3 LEU A 240      38.316 100.078 121.645  1.00  0.00           H0.      0
ATOM    372  HG  LEU A 240      40.544  98.089 122.299  1.00  0.00           H0.      0
ATOM    373 HD11 LEU A 240      38.800  97.178 120.770  1.00  0.00           H0.      0
ATOM    374 HD12 LEU A 240      38.987  98.578 119.693  1.00  0.00           H0.      0
ATOM    375 HD13 LEU A 240      40.324  97.424 119.896  1.00  0.00           H0.      0
ATOM    376 HD21 LEU A 240      41.542 100.349 121.930  1.00  0.00           H0.      0
ATOM    377 HD22 LEU A 240      41.881  99.304 120.541  1.00  0.00           H0.      0
ATOM    378 HD23 LEU A 240      40.606 100.532 120.433  1.00  0.00           H0.      0
ATOM    379  CA  TYR A 242      32.238 100.998 124.079  1.00  0.00           C0.     -1
ATOM    380  CB  TYR A 242      32.130  99.704 123.220  1.00  0.00           C0.     -1
ATOM    381  CG  TYR A 242      33.189  99.595 122.131  1.00  0.00           C0.      0
ATOM    382  CD1 TYR A 242      33.198 100.469 121.027  1.00  0.00           C0.      0
ATOM    383  CD2 TYR A 242      34.207  98.624 122.192  1.00  0.00           C0.      0
ATOM    384  CE1 TYR A 242      34.184 100.394 120.036  1.00  0.00           C0.      0
ATOM    385  CE2 TYR A 242      35.198  98.531 121.209  1.00  0.00           C0.      0
ATOM    386  CZ  TYR A 242      35.195  99.425 120.127  1.00  0.00           C0.      0
ATOM    387  OH  TYR A 242      36.196  99.283 119.193  1.00  0.00           O0.      0
ATOM    388  H01 TYR A 242      31.448 101.024 124.838  1.00  0.00           H0.      0
ATOM    389  H02 TYR A 242      33.208 101.044 124.585  1.00  0.00           H0.      0
ATOM    390  HA  TYR A 242      32.141 101.891 123.451  1.00  0.00           H0.      0
ATOM    391  HB2 TYR A 242      32.203  98.830 123.878  1.00  0.00           H0.      0
ATOM    392  HB3 TYR A 242      31.130  99.671 122.765  1.00  0.00           H0.      0
ATOM    393  HD1 TYR A 242      32.423 101.225 120.938  1.00  0.00           H0.      0
ATOM    394  HD2 TYR A 242      34.228  97.929 123.027  1.00  0.00           H0.      0
ATOM    395  HE1 TYR A 242      34.164 101.078 119.193  1.00  0.00           H0.      0
ATOM    396  HE2 TYR A 242      35.971  97.774 121.268  1.00  0.00           H0.      0
ATOM    397  HH  TYR A 242      36.158  99.948 118.471  1.00  0.00           H0.      0
ATOM    398  N   ACT A 293      36.336  97.119 117.145  1.00  0.00           N0.      0
ATOM    399  CA  ACT A 293      37.207  96.113 117.740  1.00  0.00           C0.      0
ATOM    400  C   ACT A 293      36.631  95.333 118.921  1.00  0.00           C0.      0
ATOM    401  O   ACT A 293      37.437  94.534 119.537  1.00  0.00           O0.      0
ATOM    402  CE  ACT A 293      37.162  97.813 114.336  1.00  0.00           C0.      0
ATOM    403  OXT ACT A 293      35.425  95.499 119.254  1.00  0.00           O1-      0
ATOM    404  HE1 ACT A 293      36.200  97.525 113.910  1.00  0.00           H0.      0
ATOM    405  HE2 ACT A 293      37.028  97.974 115.418  1.00  0.00           H0.      0
ATOM    406  HE3 ACT A 293      37.885  97.007 114.198  1.00  0.00           H0.      0
ATOM    407  H1  ACT A 293      38.123  96.595 118.101  1.00  0.00           H0.      0
ATOM    408  H3  ACT A 293      37.517  95.388 116.975  1.00  0.00           H0.      0
ATOM    409  H01 ACT A 293      36.030  97.768 117.866  1.00  0.00           H0.      0
ATOM    410  H02 ACT A 293      35.520  96.692 116.712  1.00  0.00           H0.      0
ATOM    411  CA' SAM A 294      37.736  96.842 110.181  1.00  0.00           C0.      0
ATOM    412  CB  SAM A 294      37.245  97.979 111.116  1.00  0.00           C0.      0
ATOM    413  CG  SAM A 294      38.373  98.645 111.909  1.00  0.00           C0.      0
ATOM    414  SD  SAM A 294      37.847  99.294 113.547  1.00  0.00           S0.      0
ATOM    415  C5' SAM A 294      36.318 100.238 113.152  1.00  0.00           C0.      0
ATOM    416  C4' SAM A 294      36.652 101.477 112.326  1.00  0.00           C0.      0
ATOM    417  O4' SAM A 294      35.385 102.090 111.960  1.00  0.00           O0.      0
ATOM    418  C3' SAM A 294      37.484 102.556 113.070  1.00  0.00           C0.      0
ATOM    419  O3' SAM A 294      38.804 102.638 112.567  1.00  0.00           O0.      0
ATOM    420  C2' SAM A 294      36.632 103.862 112.932  1.00  0.00           C0.      0
ATOM    421  O2' SAM A 294      37.345 105.056 112.711  1.00  0.00           O0.      0
ATOM    422  C1' SAM A 294      35.615 103.508 111.817  1.00  0.00           C0.      0
ATOM    423  OXT SAM A 294      37.610  94.701 111.314  1.00  0.00           O0.      0
ATOM    424  N1  SAM A 294      32.590 107.607 110.784  1.00  0.00           N0.      0
ATOM    425  C2  SAM A 294      33.765 107.221 110.232  1.00  0.00           C0.      0
ATOM    426  N3  SAM A 294      34.496 106.132 110.523  1.00  0.00           N0.      0
ATOM    427  C4  SAM A 294      33.910 105.355 111.454  1.00  0.00           C0.      0
ATOM    428  C5  SAM A 294      32.684 105.623 112.090  1.00  0.00           C0.      0
ATOM    429  C6  SAM A 294      32.033 106.821 111.739  1.00  0.00           C0.      0
ATOM    430  N6  SAM A 294      30.896 107.230 112.355  1.00  0.00           N0.      0
ATOM    431  N7  SAM A 294      32.360 104.615 112.985  1.00  0.00           N0.      0
ATOM    432  C8  SAM A 294      33.358 103.759 112.897  1.00  0.00           C0.      0
ATOM    433  N9  SAM A 294      34.328 104.150 111.984  1.00  0.00           N0.      0
ATOM    434  C'  SAM A 294      38.359  95.693 111.011  1.00  0.00           C0.      0
ATOM    435  N'  SAM A 294      36.538  96.394 109.403  1.00  0.00           N0.      0
ATOM    436  O'  SAM A 294      39.540  95.889 111.385  1.00  0.00           O0.      0
ATOM    437 HN61 SAM A 294      30.383 107.989 111.931  1.00  0.00           H0.      0
ATOM    438 HN62 SAM A 294      30.352 106.530 112.840  1.00  0.00           H0.      0
ATOM    439  HA  SAM A 294      38.473  97.215 109.465  1.00  0.00           H0.      0
ATOM    440  HB1 SAM A 294      36.498  97.529 111.780  1.00  0.00           H0.      0
ATOM    441  HB2 SAM A 294      36.730  98.721 110.500  1.00  0.00           H0.      0
ATOM    442  HG1 SAM A 294      38.813  99.492 111.384  1.00  0.00           H0.      0
ATOM    443  HG2 SAM A 294      39.179  97.940 112.141  1.00  0.00           H0.      0
ATOM    444 HO2' SAM A 294      37.982 104.932 111.966  1.00  0.00           H0.      0
ATOM    445 HO3' SAM A 294      38.738 102.775 111.593  1.00  0.00           H0.      0
ATOM    446  H01 SAM A 294      33.452 102.829 113.429  1.00  0.00           H0.      0
ATOM    447  H02 SAM A 294      37.178 101.207 111.406  1.00  0.00           H0.      0
ATOM    448  H03 SAM A 294      37.580 102.309 114.130  1.00  0.00           H0.      0
ATOM    449  H04 SAM A 294      36.067 104.013 113.857  1.00  0.00           H0.      0
ATOM    450  H05 SAM A 294      36.007 103.751 110.827  1.00  0.00           H0.      0
ATOM    451  H06 SAM A 294      34.159 107.871 109.456  1.00  0.00           H0.      0
ATOM    452  H07 SAM A 294      35.779  96.094 110.038  1.00  0.00           H0.      0
ATOM    453  H08 SAM A 294      36.719  95.616 108.702  1.00  0.00           H0.      0
ATOM    454  H09 SAM A 294      36.174  97.197 108.866  1.00  0.00           H0.      0
ATOM    455 H5'1 SAM A 294      35.881 100.512 114.116  1.00  0.00           H0.      0
ATOM    456 H5'2 SAM A 294      35.629  99.577 112.621  1.00  0.00           H0.      0
