# Supplementary material for: Computational Investigation of GNMT-Catalyzed Methyl Transfer Reaction: Integrating MD, QM, and ML Approaches
Source: J Comput Chem. Author manuscript; Available in PMC 2026 Jun 29. (PMC13312424; doi:10.1002/jcc.70434)
Supplement: SI-2 [file NIHMS2188582-supplement-SI-2.zip › QM-cluster-pdbs/sampling_27500_R1_w_r.pdb]

ATOM      1  CA  TYR A  21      41.672 105.221 118.664  1.00  0.00           C0.     -1
ATOM      2  CB  TYR A  21      40.982 104.883 117.345  1.00  0.00           C0.     -1
ATOM      3  CG  TYR A  21      40.257 103.539 117.287  1.00  0.00           C0.      0
ATOM      4  CD1 TYR A  21      38.974 103.376 117.839  1.00  0.00           C0.      0
ATOM      5  CD2 TYR A  21      40.819 102.428 116.632  1.00  0.00           C0.      0
ATOM      6  CE1 TYR A  21      38.271 102.168 117.738  1.00  0.00           C0.      0
ATOM      7  CE2 TYR A  21      40.135 101.211 116.527  1.00  0.00           C0.      0
ATOM      8  CZ  TYR A  21      38.851 101.074 117.072  1.00  0.00           C0.      0
ATOM      9  OH  TYR A  21      38.206  99.861 116.897  1.00  0.00           O0.      0
ATOM     10  H01 TYR A  21      40.955 105.240 119.494  1.00  0.00           H0.      0
ATOM     11  H02 TYR A  21      42.152 106.205 118.610  1.00  0.00           H0.      0
ATOM     12  HA  TYR A  21      42.442 104.480 118.909  1.00  0.00           H0.      0
ATOM     13  HB2 TYR A  21      40.255 105.672 117.107  1.00  0.00           H0.      0
ATOM     14  HB3 TYR A  21      41.723 104.908 116.533  1.00  0.00           H0.      0
ATOM     15  HD1 TYR A  21      38.501 104.215 118.343  1.00  0.00           H0.      0
ATOM     16  HD2 TYR A  21      41.802 102.519 116.179  1.00  0.00           H0.      0
ATOM     17  HE1 TYR A  21      37.280 102.081 118.167  1.00  0.00           H0.      0
ATOM     18  HE2 TYR A  21      40.581 100.363 116.019  1.00  0.00           H0.      0
ATOM     19  HH  TYR A  21      37.347  99.828 117.382  1.00  0.00           H0.      0
ATOM     20  CA  TRP A  30      46.151  95.454 114.141  1.00  0.00           C0.     -1
ATOM     21  CB  TRP A  30      45.236  96.513 113.451  1.00  0.00           C0.     -1
ATOM     22  CG  TRP A  30      43.799  96.083 113.387  1.00  0.00           C0.      0
ATOM     23  CD1 TRP A  30      43.159  95.464 112.330  1.00  0.00           C0.      0
ATOM     24  CD2 TRP A  30      42.806  96.242 114.428  1.00  0.00           C0.      0
ATOM     25  CE2 TRP A  30      41.579  95.705 113.922  1.00  0.00           C0.      0
ATOM     26  CE3 TRP A  30      42.811  96.862 115.692  1.00  0.00           C0.      0
ATOM     27  NE1 TRP A  30      41.833  95.201 112.661  1.00  0.00           N0.      0
ATOM     28  CZ2 TRP A  30      40.376  95.798 114.634  1.00  0.00           C0.      0
ATOM     29  CZ3 TRP A  30      41.612  96.973 116.395  1.00  0.00           C0.      0
ATOM     30  CH2 TRP A  30      40.407  96.454 115.865  1.00  0.00           C0.      0
ATOM     31  H01 TRP A  30      46.121  94.510 113.585  1.00  0.00           H0.      0
ATOM     32  H03 TRP A  30      47.191  95.798 114.188  1.00  0.00           H0.      0
ATOM     33  HA  TRP A  30      45.805  95.256 115.162  1.00  0.00           H0.      0
ATOM     34  HB2 TRP A  30      45.314  97.464 113.994  1.00  0.00           H0.      0
ATOM     35  HB3 TRP A  30      45.612  96.701 112.438  1.00  0.00           H0.      0
ATOM     36  HD1 TRP A  30      43.533  95.223 111.348  1.00  0.00           H0.      0
ATOM     37  HE1 TRP A  30      41.108  94.974 111.978  1.00  0.00           H0.      0
ATOM     38  HE3 TRP A  30      43.729  97.273 116.101  1.00  0.00           H0.      0
ATOM     39  HZ2 TRP A  30      39.462  95.369 114.239  1.00  0.00           H0.      0
ATOM     40  HZ3 TRP A  30      41.594  97.470 117.360  1.00  0.00           H0.      0
ATOM     41  HH2 TRP A  30      39.489  96.581 116.421  1.00  0.00           H0.      0
ATOM     42  CA  TYR A  33      45.332  91.032 116.189  1.00  0.00           C0.     -1
ATOM     43  C   TYR A  33      44.415  90.239 115.266  1.00  0.00           C0.      0
ATOM     44  O   TYR A  33      43.768  89.262 115.662  1.00  0.00           O0.      0
ATOM     45  CB  TYR A  33      44.721  92.334 116.697  1.00  0.00           C0.     -1
ATOM     46  CG  TYR A  33      43.329  92.221 117.305  1.00  0.00           C0.      0
ATOM     47  CD1 TYR A  33      42.272  93.018 116.837  1.00  0.00           C0.      0
ATOM     48  CD2 TYR A  33      43.057  91.329 118.359  1.00  0.00           C0.      0
ATOM     49  CE1 TYR A  33      40.988  92.935 117.390  1.00  0.00           C0.      0
ATOM     50  CE2 TYR A  33      41.782  91.233 118.916  1.00  0.00           C0.      0
ATOM     51  CZ  TYR A  33      40.733  92.032 118.428  1.00  0.00           C0.      0
ATOM     52  OH  TYR A  33      39.501  91.865 119.018  1.00  0.00           O0.      0
ATOM     53  H02 TYR A  33      46.280  91.254 115.683  1.00  0.00           H0.      0
ATOM     54  HA  TYR A  33      45.558  90.368 117.029  1.00  0.00           H0.      0
ATOM     55  HB2 TYR A  33      45.415  92.765 117.433  1.00  0.00           H0.      0
ATOM     56  HB3 TYR A  33      44.673  93.057 115.872  1.00  0.00           H0.      0
ATOM     57  HD1 TYR A  33      42.443  93.717 116.023  1.00  0.00           H0.      0
ATOM     58  HD2 TYR A  33      43.848  90.693 118.743  1.00  0.00           H0.      0
ATOM     59  HE1 TYR A  33      40.189  93.543 116.980  1.00  0.00           H0.      0
ATOM     60  HE2 TYR A  33      41.575  90.535 119.720  1.00  0.00           H0.      0
ATOM     61  HH  TYR A  33      38.812  92.446 118.638  1.00  0.00           H0.      0
ATOM     62  N   ILE A  34      44.335  90.671 113.970  1.00  0.00           N0.      0
ATOM     63  CA  ILE A  34      43.695  89.812 112.974  1.00  0.00           C0.     -1
ATOM     64  CB  ILE A  34      43.662  90.425 111.545  1.00  0.00           C0.     -1
ATOM     65  CG1 ILE A  34      42.708  91.647 111.526  1.00  0.00           C0.      0
ATOM     66  CG2 ILE A  34      43.232  89.341 110.544  1.00  0.00           C0.      0
ATOM     67  CD1 ILE A  34      42.678  92.429 110.206  1.00  0.00           C0.      0
ATOM     68  H01 ILE A  34      44.210  88.841 112.948  1.00  0.00           H0.      0
ATOM     69  H   ILE A  34      45.009  91.353 113.646  1.00  0.00           H0.      0
ATOM     70  HA  ILE A  34      42.669  89.609 113.300  1.00  0.00           H0.      0
ATOM     71  HB  ILE A  34      44.678  90.763 111.285  1.00  0.00           H0.      0
ATOM     72 HG12 ILE A  34      41.694  91.287 111.758  1.00  0.00           H0.      0
ATOM     73 HG13 ILE A  34      42.983  92.330 112.340  1.00  0.00           H0.      0
ATOM     74 HG21 ILE A  34      43.905  88.477 110.582  1.00  0.00           H0.      0
ATOM     75 HG22 ILE A  34      42.217  88.989 110.774  1.00  0.00           H0.      0
ATOM     76 HG23 ILE A  34      43.231  89.721 109.519  1.00  0.00           H0.      0
ATOM     77 HD11 ILE A  34      42.370  91.796 109.366  1.00  0.00           H0.      0
ATOM     78 HD12 ILE A  34      41.968  93.261 110.263  1.00  0.00           H0.      0
ATOM     79 HD13 ILE A  34      43.667  92.841 109.969  1.00  0.00           H0.      0
ATOM     80  CA  ARG A  40      38.538  85.059 108.981  1.00  0.00           C0.     -1
ATOM     81  CB  ARG A  40      39.114  86.436 109.244  1.00  0.00           C0.     -1
ATOM     82  CG  ARG A  40      38.026  87.509 109.390  1.00  0.00           C0.      0
ATOM     83  CD  ARG A  40      38.570  88.858 109.878  1.00  0.00           C0.      0
ATOM     84  NE  ARG A  40      37.510  89.867 109.728  1.00  0.00           N0.      0
ATOM     85  CZ  ARG A  40      37.623  91.175 110.075  1.00  0.00           C0.      0
ATOM     86  NH1 ARG A  40      38.462  91.573 111.050  1.00  0.00           N1+      0
ATOM     87  NH2 ARG A  40      36.842  92.055 109.453  1.00  0.00           N0.      0
ATOM     88  H01 ARG A  40      39.328  84.309 108.862  1.00  0.00           H0.      0
ATOM     89  H02 ARG A  40      37.931  85.049 108.066  1.00  0.00           H0.      0
ATOM     90  HA  ARG A  40      37.894  84.736 109.808  1.00  0.00           H0.      0
ATOM     91  HB2 ARG A  40      39.720  86.411 110.162  1.00  0.00           H0.      0
ATOM     92  HB3 ARG A  40      39.798  86.725 108.434  1.00  0.00           H0.      0
ATOM     93  HG2 ARG A  40      37.535  87.649 108.415  1.00  0.00           H0.      0
ATOM     94  HG3 ARG A  40      37.251  87.166 110.087  1.00  0.00           H0.      0
ATOM     95  HD2 ARG A  40      38.859  88.780 110.932  1.00  0.00           H0.      0
ATOM     96  HD3 ARG A  40      39.464  89.148 109.307  1.00  0.00           H0.      0
ATOM     97  HE  ARG A  40      36.898  89.718 108.934  1.00  0.00           H0.      0
ATOM     98 HH11 ARG A  40      38.811  90.926 111.742  1.00  0.00           H0.      0
ATOM     99 HH12 ARG A  40      38.464  92.578 111.262  1.00  0.00           H0.      0
ATOM    100 HH21 ARG A  40      36.565  91.913 108.451  1.00  0.00           H0.      0
ATOM    101 HH22 ARG A  40      36.969  93.037 109.694  1.00  0.00           H0.      0
ATOM    102  CA  ALA A  64      34.420 100.773 108.783  1.00  0.00           C0.     -1
ATOM    103  C   ALA A  64      35.629  99.982 108.310  1.00  0.00           C0.      0
ATOM    104  O   ALA A  64      35.787  98.796 108.650  1.00  0.00           O0.      0
ATOM    105  H01 ALA A  64      33.528 100.392 108.275  1.00  0.00           H0.      0
ATOM    106  H03 ALA A  64      34.290 100.617 109.857  1.00  0.00           H0.      0
ATOM    107  HA  ALA A  64      34.509 101.844 108.587  1.00  0.00           H0.      0
ATOM    108  N   CYS A  65      36.502 100.606 107.477  1.00  0.00           N0.      0
ATOM    109  CA  CYS A  65      37.557  99.878 106.763  1.00  0.00           C0.     -1
ATOM    110  C   CYS A  65      38.768  99.416 107.602  1.00  0.00           C0.      0
ATOM    111  O   CYS A  65      39.388  98.414 107.215  1.00  0.00           O0.      0
ATOM    112  H02 CYS A  65      37.927 100.527 105.965  1.00  0.00           H0.      0
ATOM    113  H   CYS A  65      36.313 101.563 107.217  1.00  0.00           H0.      0
ATOM    114  HA  CYS A  65      37.141  98.974 106.312  1.00  0.00           H0.      0
ATOM    115  N   GLY A  66      39.123 100.175 108.661  1.00  0.00           N0.      0
ATOM    116  CA  GLY A  66      40.383  99.961 109.395  1.00  0.00           C0.     -1
ATOM    117  H01 GLY A  66      41.154 100.657 109.046  1.00  0.00           H0.      0
ATOM    118  H   GLY A  66      38.512 100.924 108.990  1.00  0.00           H0.      0
ATOM    119  HA2 GLY A  66      40.217 100.130 110.460  1.00  0.00           H0.      0
ATOM    120  HA3 GLY A  66      40.738  98.941 109.236  1.00  0.00           H0.      0
ATOM    121  CA  ASP A  70      37.623  93.481 104.504  1.00  0.00           C0.     -1
ATOM    122  CB  ASP A  70      36.467  94.021 105.319  1.00  0.00           C0.     -1
ATOM    123  CG  ASP A  70      36.337  93.398 106.714  1.00  0.00           C0.      0
ATOM    124  OD1 ASP A  70      36.152  94.177 107.709  1.00  0.00           O0.      0
ATOM    125  OD2 ASP A  70      36.388  92.132 106.800  1.00  0.00           O1-      0
ATOM    126  H01 ASP A  70      38.585  93.717 104.975  1.00  0.00           H0.      0
ATOM    127  H02 ASP A  70      37.634  93.906 103.494  1.00  0.00           H0.      0
ATOM    128  HA  ASP A  70      37.554  92.392 104.420  1.00  0.00           H0.      0
ATOM    129  HB2 ASP A  70      36.543  95.107 105.440  1.00  0.00           H0.      0
ATOM    130  HB3 ASP A  70      35.521  93.827 104.790  1.00  0.00           H0.      0
ATOM    131  CA  ASP A  85      37.178 104.961 108.506  1.00  0.00           C0.     -1
ATOM    132  C   ASP A  85      37.565 106.354 109.004  1.00  0.00           C0.      0
ATOM    133  O   ASP A  85      38.130 107.168 108.262  1.00  0.00           O0.      0
ATOM    134  CB  ASP A  85      38.322 103.974 108.758  1.00  0.00           C0.     -1
ATOM    135  CG  ASP A  85      38.404 103.405 110.166  1.00  0.00           C0.      0
ATOM    136  OD1 ASP A  85      37.948 102.223 110.343  1.00  0.00           O0.      0
ATOM    137  OD2 ASP A  85      38.909 104.121 111.085  1.00  0.00           O1-      0
ATOM    138  H03 ASP A  85      37.002 105.047 107.431  1.00  0.00           H0.      0
ATOM    139  HA  ASP A  85      36.255 104.610 108.985  1.00  0.00           H0.      0
ATOM    140  HB2 ASP A  85      38.219 103.127 108.072  1.00  0.00           H0.      0
ATOM    141  HB3 ASP A  85      39.273 104.467 108.524  1.00  0.00           H0.      0
ATOM    142  N   ALA A  86      37.347 106.591 110.327  1.00  0.00           N0.      0
ATOM    143  CA  ALA A  86      37.677 107.880 110.915  1.00  0.00           C0.     -1
ATOM    144  C   ALA A  86      39.119 108.021 111.383  1.00  0.00           C0.      0
ATOM    145  O   ALA A  86      39.583 109.142 111.629  1.00  0.00           O0.      0
ATOM    146  CB  ALA A  86      36.726 108.228 112.074  1.00  0.00           C0.      0
ATOM    147  H   ALA A  86      36.803 105.923 110.864  1.00  0.00           H0.      0
ATOM    148  HA  ALA A  86      37.553 108.628 110.126  1.00  0.00           H0.      0
ATOM    149  HB1 ALA A  86      36.745 107.460 112.854  1.00  0.00           H0.      0
ATOM    150  HB2 ALA A  86      37.052 109.174 112.517  1.00  0.00           H0.      0
ATOM    151  HB3 ALA A  86      35.708 108.336 111.700  1.00  0.00           H0.      0
ATOM    152  N   SER A  87      39.784 106.857 111.588  1.00  0.00           N0.      0
ATOM    153  CA  SER A  87      41.173 106.872 112.010  1.00  0.00           C0.     -1
ATOM    154  CB  SER A  87      41.392 105.830 113.121  1.00  0.00           C0.      0
ATOM    155  OG  SER A  87      42.780 105.710 113.489  1.00  0.00           O0.      0
ATOM    156  H01 SER A  87      41.844 106.645 111.171  1.00  0.00           H0.      0
ATOM    157  H   SER A  87      39.387 105.982 111.233  1.00  0.00           H0.      0
ATOM    158  HA  SER A  87      41.400 107.881 112.364  1.00  0.00           H0.      0
ATOM    159  HB2 SER A  87      40.763 106.068 113.988  1.00  0.00           H0.      0
ATOM    160  HB3 SER A  87      41.096 104.840 112.765  1.00  0.00           H0.      0
ATOM    161  HG  SER A  87      43.044 106.534 113.921  1.00  0.00           H0.      0
ATOM    162  CA  MET A  90      44.232 102.931 110.601  1.00  0.00           C0.     -1
ATOM    163  CB  MET A  90      42.803 102.651 111.045  1.00  0.00           C0.     -1
ATOM    164  CG  MET A  90      42.611 101.825 112.324  1.00  0.00           C0.      0
ATOM    165  SD  MET A  90      43.056 100.038 112.106  1.00  0.00           S0.      0
ATOM    166  CE  MET A  90      41.788  99.281 113.196  1.00  0.00           C0.      0
ATOM    167  H01 MET A  90      44.787 103.470 111.379  1.00  0.00           H0.      0
ATOM    168  H02 MET A  90      44.243 103.545 109.694  1.00  0.00           H0.      0
ATOM    169  HA  MET A  90      44.777 102.004 110.383  1.00  0.00           H0.      0
ATOM    170  HB2 MET A  90      42.297 103.613 111.214  1.00  0.00           H0.      0
ATOM    171  HB3 MET A  90      42.252 102.161 110.233  1.00  0.00           H0.      0
ATOM    172  HG2 MET A  90      43.194 102.248 113.150  1.00  0.00           H0.      0
ATOM    173  HG3 MET A  90      41.552 101.845 112.604  1.00  0.00           H0.      0
ATOM    174  HE1 MET A  90      40.802  99.681 112.948  1.00  0.00           H0.      0
ATOM    175  HE2 MET A  90      41.807  98.204 113.027  1.00  0.00           H0.      0
ATOM    176  HE3 MET A  90      42.012  99.457 114.251  1.00  0.00           H0.      0
ATOM    177  CA  ALA A 115      35.245 109.922 107.207  1.00  0.00           C0.     -1
ATOM    178  C   ALA A 115      34.710 109.493 108.569  1.00  0.00           C0.      0
ATOM    179  O   ALA A 115      34.842 108.332 108.975  1.00  0.00           O0.      0
ATOM    180  H01 ALA A 115      36.222 109.454 107.065  1.00  0.00           H0.      0
ATOM    181  H03 ALA A 115      34.575 109.552 106.423  1.00  0.00           H0.      0
ATOM    182  HA  ALA A 115      35.337 111.006 107.109  1.00  0.00           H0.      0
ATOM    183  N   ASN A 116      34.091 110.468 109.320  1.00  0.00           N0.      0
ATOM    184  CA  ASN A 116      33.358 110.119 110.537  1.00  0.00           C0.     -1
ATOM    185  C   ASN A 116      31.831 109.995 110.162  1.00  0.00           C0.      0
ATOM    186  O   ASN A 116      31.284 110.952 109.595  1.00  0.00           O0.      0
ATOM    187  CB  ASN A 116      33.571 111.136 111.676  1.00  0.00           C0.      0
ATOM    188  CG  ASN A 116      33.213 110.445 112.983  1.00  0.00           C0.      0
ATOM    189  ND2 ASN A 116      34.249 110.179 113.822  1.00  0.00           N0.      0
ATOM    190  OD1 ASN A 116      32.049 110.092 113.229  1.00  0.00           O0.      0
ATOM    191  H   ASN A 116      33.788 111.310 108.847  1.00  0.00           H0.      0
ATOM    192  HA  ASN A 116      33.734 109.142 110.844  1.00  0.00           H0.      0
ATOM    193  HB2 ASN A 116      34.610 111.474 111.667  1.00  0.00           H0.      0
ATOM    194  HB3 ASN A 116      32.921 112.004 111.525  1.00  0.00           H0.      0
ATOM    195 HD21 ASN A 116      34.088 109.530 114.582  1.00  0.00           H0.      0
ATOM    196 HD22 ASN A 116      35.203 110.315 113.523  1.00  0.00           H0.      0
ATOM    197  N   TRP A 117      31.204 108.818 110.423  1.00  0.00           N0.      0
ATOM    198  CA  TRP A 117      29.799 108.522 110.011  1.00  0.00           C0.     -1
ATOM    199  CB  TRP A 117      29.192 107.330 110.831  1.00  0.00           C0.     -1
ATOM    200  CG  TRP A 117      30.116 106.138 110.918  1.00  0.00           C0.      0
ATOM    201  CD1 TRP A 117      30.963 105.664 109.935  1.00  0.00           C0.      0
ATOM    202  CD2 TRP A 117      30.334 105.299 112.081  1.00  0.00           C0.      0
ATOM    203  CE2 TRP A 117      31.333 104.335 111.731  1.00  0.00           C0.      0
ATOM    204  CE3 TRP A 117      29.791 105.269 113.378  1.00  0.00           C0.      0
ATOM    205  NE1 TRP A 117      31.676 104.572 110.414  1.00  0.00           N0.      0
ATOM    206  CZ2 TRP A 117      31.805 103.379 112.641  1.00  0.00           C0.      0
ATOM    207  CZ3 TRP A 117      30.245 104.306 114.281  1.00  0.00           C0.      0
ATOM    208  CH2 TRP A 117      31.248 103.375 113.918  1.00  0.00           C0.      0
ATOM    209  H02 TRP A 117      29.202 109.426 110.153  1.00  0.00           H0.      0
ATOM    210  H   TRP A 117      31.721 108.099 110.925  1.00  0.00           H0.      0
ATOM    211  HA  TRP A 117      29.786 108.283 108.940  1.00  0.00           H0.      0
ATOM    212  HB2 TRP A 117      28.971 107.682 111.845  1.00  0.00           H0.      0
ATOM    213  HB3 TRP A 117      28.231 107.070 110.369  1.00  0.00           H0.      0
ATOM    214  HD1 TRP A 117      31.127 106.029 108.933  1.00  0.00           H0.      0
ATOM    215  HE1 TRP A 117      32.448 104.136 109.933  1.00  0.00           H0.      0
ATOM    216  HE3 TRP A 117      29.025 105.978 113.673  1.00  0.00           H0.      0
ATOM    217  HZ2 TRP A 117      32.585 102.675 112.368  1.00  0.00           H0.      0
ATOM    218  HZ3 TRP A 117      29.796 104.245 115.269  1.00  0.00           H0.      0
ATOM    219  HH2 TRP A 117      31.589 102.646 114.646  1.00  0.00           H0.      0
ATOM    220  CA  LEU A 136      32.575  94.040 109.091  1.00  0.00           C0.     -1
ATOM    221  C   LEU A 136      33.710  94.148 110.098  1.00  0.00           C0.      0
ATOM    222  O   LEU A 136      34.283  95.221 110.335  1.00  0.00           O0.      0
ATOM    223  H01 LEU A 136      32.980  94.232 108.092  1.00  0.00           H0.      0
ATOM    224  H02 LEU A 136      31.837  94.816 109.310  1.00  0.00           H0.      0
ATOM    225  HA  LEU A 136      32.087  93.063 109.097  1.00  0.00           H0.      0
ATOM    226  N   GLY A 137      33.997  93.014 110.810  1.00  0.00           N0.      0
ATOM    227  CA  GLY A 137      34.945  93.021 111.918  1.00  0.00           C0.     -1
ATOM    228  C   GLY A 137      34.354  93.759 113.170  1.00  0.00           C0.      0
ATOM    229  O   GLY A 137      35.099  93.942 114.160  1.00  0.00           O0.      0
ATOM    230  H   GLY A 137      33.603  92.133 110.512  1.00  0.00           H0.      0
ATOM    231  HA2 GLY A 137      35.195  91.998 112.200  1.00  0.00           H0.      0
ATOM    232  HA3 GLY A 137      35.863  93.551 111.651  1.00  0.00           H0.      0
ATOM    233  N   ASN A 138      33.057  94.132 113.126  1.00  0.00           N0.      0
ATOM    234  CA  ASN A 138      32.264  95.002 114.042  1.00  0.00           C0.     -1
ATOM    235  C   ASN A 138      32.748  96.460 113.961  1.00  0.00           C0.      0
ATOM    236  O   ASN A 138      33.858  96.785 113.521  1.00  0.00           O0.      0
ATOM    237  CB  ASN A 138      32.143  94.433 115.492  1.00  0.00           C0.      0
ATOM    238  CG  ASN A 138      32.885  95.152 116.620  1.00  0.00           C0.      0
ATOM    239  ND2 ASN A 138      34.225  95.172 116.552  1.00  0.00           N0.      0
ATOM    240  OD1 ASN A 138      32.236  95.655 117.561  1.00  0.00           O0.      0
ATOM    241  H   ASN A 138      32.593  93.895 112.260  1.00  0.00           H0.      0
ATOM    242  HA  ASN A 138      31.262  94.969 113.607  1.00  0.00           H0.      0
ATOM    243  HB2 ASN A 138      31.092  94.448 115.787  1.00  0.00           H0.      0
ATOM    244  HB3 ASN A 138      32.458  93.386 115.471  1.00  0.00           H0.      0
ATOM    245 HD21 ASN A 138      34.757  95.506 117.350  1.00  0.00           H0.      0
ATOM    246 HD22 ASN A 138      34.694  94.709 115.772  1.00  0.00           H0.      0
ATOM    247  N   SER A 139      31.815  97.333 114.393  1.00  0.00           N0.      0
ATOM    248  CA  SER A 139      32.054  98.767 114.460  1.00  0.00           C0.     -1
ATOM    249  H01 SER A 139      31.125  99.303 114.253  1.00  0.00           H0.      0
ATOM    250  H03 SER A 139      32.420  99.049 115.455  1.00  0.00           H0.      0
ATOM    251  H   SER A 139      30.966  96.976 114.809  1.00  0.00           H0.      0
ATOM    252  HA  SER A 139      32.797  99.037 113.709  1.00  0.00           H0.      0
ATOM    253  CA  HID A 142      32.319 103.168 119.177  1.00  0.00           C0.     -1
ATOM    254  CB  HID A 142      33.544 102.893 118.286  1.00  0.00           C0.     -1
ATOM    255  CG  HID A 142      34.296 101.616 118.458  1.00  0.00           C0.      0
ATOM    256  CD2 HID A 142      34.911 100.819 117.513  1.00  0.00           C0.      0
ATOM    257  ND1 HID A 142      34.679 101.070 119.674  1.00  0.00           N0.      0
ATOM    258  CE1 HID A 142      35.488  99.997 119.439  1.00  0.00           C0.      0
ATOM    259  NE2 HID A 142      35.657  99.818 118.131  1.00  0.00           N0.      0
ATOM    260  H01 HID A 142      31.874 104.119 118.871  1.00  0.00           H0.      0
ATOM    261  H02 HID A 142      31.566 102.378 119.075  1.00  0.00           H0.      0
ATOM    262  HA  HID A 142      32.591 103.244 120.237  1.00  0.00           H0.      0
ATOM    263  HB2 HID A 142      33.231 102.945 117.237  1.00  0.00           H0.      0
ATOM    264  HB3 HID A 142      34.248 103.730 118.417  1.00  0.00           H0.      0
ATOM    265  HD1 HID A 142      34.378 101.386 120.586  1.00  0.00           H0.      0
ATOM    266  HD2 HID A 142      34.866 100.911 116.439  1.00  0.00           H0.      0
ATOM    267  HE1 HID A 142      35.908  99.394 120.225  1.00  0.00           H0.      0
ATOM    268  CA  ARG A 175      29.446  93.721 120.090  1.00  0.00           C0.     -1
ATOM    269  CB  ARG A 175      30.549  94.394 120.965  1.00  0.00           C0.     -1
ATOM    270  CG  ARG A 175      31.932  93.848 120.570  1.00  0.00           C0.      0
ATOM    271  CD  ARG A 175      33.029  94.122 121.608  1.00  0.00           C0.      0
ATOM    272  NE  ARG A 175      34.327  93.555 121.204  1.00  0.00           N0.      0
ATOM    273  CZ  ARG A 175      34.692  92.289 121.401  1.00  0.00           C0.      0
ATOM    274  NH1 ARG A 175      33.863  91.392 121.980  1.00  0.00           N1+      0
ATOM    275  NH2 ARG A 175      35.933  91.876 121.055  1.00  0.00           N0.      0
ATOM    276  H01 ARG A 175      28.450  94.103 120.336  1.00  0.00           H0.      0
ATOM    277  H02 ARG A 175      29.634  93.916 119.027  1.00  0.00           H0.      0
ATOM    278  HA  ARG A 175      29.447  92.636 120.244  1.00  0.00           H0.      0
ATOM    279  HB2 ARG A 175      30.524  95.484 120.842  1.00  0.00           H0.      0
ATOM    280  HB3 ARG A 175      30.346  94.185 122.025  1.00  0.00           H0.      0
ATOM    281  HG2 ARG A 175      31.859  92.764 120.406  1.00  0.00           H0.      0
ATOM    282  HG3 ARG A 175      32.231  94.290 119.613  1.00  0.00           H0.      0
ATOM    283  HD2 ARG A 175      33.179  95.195 121.734  1.00  0.00           H0.      0
ATOM    284  HD3 ARG A 175      32.757  93.725 122.593  1.00  0.00           H0.      0
ATOM    285  HE  ARG A 175      34.885  94.093 120.521  1.00  0.00           H0.      0
ATOM    286 HH11 ARG A 175      32.944  91.668 122.286  1.00  0.00           H0.      0
ATOM    287 HH12 ARG A 175      34.251  90.557 122.392  1.00  0.00           H0.      0
ATOM    288 HH21 ARG A 175      36.502  92.509 120.489  1.00  0.00           H0.      0
ATOM    289 HH22 ARG A 175      36.027  90.907 120.777  1.00  0.00           H0.      0
ATOM    290  CA  TYR A 194      40.229  88.024 115.108  1.00  0.00           C0.     -1
ATOM    291  CB  TYR A 194      40.068  89.088 116.206  1.00  0.00           C0.     -1
ATOM    292  CG  TYR A 194      39.471  90.368 115.651  1.00  0.00           C0.      0
ATOM    293  CD1 TYR A 194      38.192  90.802 116.028  1.00  0.00           C0.      0
ATOM    294  CD2 TYR A 194      40.176  91.136 114.705  1.00  0.00           C0.      0
ATOM    295  CE1 TYR A 194      37.618  91.949 115.467  1.00  0.00           C0.      0
ATOM    296  CE2 TYR A 194      39.615  92.277 114.129  1.00  0.00           C0.      0
ATOM    297  CZ  TYR A 194      38.323  92.677 114.501  1.00  0.00           C0.      0
ATOM    298  OH  TYR A 194      37.787  93.801 113.898  1.00  0.00           O0.      0
ATOM    299  H01 TYR A 194      40.633  87.091 115.517  1.00  0.00           H0.      0
ATOM    300  H02 TYR A 194      39.267  87.802 114.631  1.00  0.00           H0.      0
ATOM    301  HA  TYR A 194      40.921  88.372 114.334  1.00  0.00           H0.      0
ATOM    302  HB2 TYR A 194      39.429  88.707 117.011  1.00  0.00           H0.      0
ATOM    303  HB3 TYR A 194      41.051  89.298 116.644  1.00  0.00           H0.      0
ATOM    304  HD1 TYR A 194      37.632  90.256 116.779  1.00  0.00           H0.      0
ATOM    305  HD2 TYR A 194      41.190  90.854 114.440  1.00  0.00           H0.      0
ATOM    306  HE1 TYR A 194      36.629  92.270 115.778  1.00  0.00           H0.      0
ATOM    307  HE2 TYR A 194      40.173  92.873 113.416  1.00  0.00           H0.      0
ATOM    308  HH  TYR A 194      36.808  93.798 114.004  1.00  0.00           H0.      0
ATOM    309  CA  TYR A 220      44.147  93.741 125.358  1.00  0.00           C0.     -1
ATOM    310  CB  TYR A 220      43.645  93.832 123.882  1.00  0.00           C0.     -1
ATOM    311  CG  TYR A 220      42.156  93.906 123.563  1.00  0.00           C0.      0
ATOM    312  CD1 TYR A 220      41.284  94.845 124.139  1.00  0.00           C0.      0
ATOM    313  CD2 TYR A 220      41.643  93.111 122.517  1.00  0.00           C0.      0
ATOM    314  CE1 TYR A 220      39.968  95.004 123.679  1.00  0.00           C0.      0
ATOM    315  CE2 TYR A 220      40.339  93.261 122.040  1.00  0.00           C0.      0
ATOM    316  CZ  TYR A 220      39.496  94.224 122.610  1.00  0.00           C0.      0
ATOM    317  OH  TYR A 220      38.232  94.346 122.065  1.00  0.00           O0.      0
ATOM    318  H01 TYR A 220      45.241  93.713 125.369  1.00  0.00           H0.      0
ATOM    319  H02 TYR A 220      43.821  94.606 125.947  1.00  0.00           H0.      0
ATOM    320  HA  TYR A 220      43.769  92.837 125.848  1.00  0.00           H0.      0
ATOM    321  HB2 TYR A 220      44.125  94.716 123.434  1.00  0.00           H0.      0
ATOM    322  HB3 TYR A 220      44.058  92.973 123.338  1.00  0.00           H0.      0
ATOM    323  HD1 TYR A 220      41.636  95.484 124.944  1.00  0.00           H0.      0
ATOM    324  HD2 TYR A 220      42.291  92.383 122.036  1.00  0.00           H0.      0
ATOM    325  HE1 TYR A 220      39.320  95.746 124.137  1.00  0.00           H0.      0
ATOM    326  HE2 TYR A 220      39.972  92.667 121.209  1.00  0.00           H0.      0
ATOM    327  HH  TYR A 220      37.760  95.140 122.371  1.00  0.00           H0.      0
ATOM    328  CA  LEU A 240      38.685  99.835 123.628  1.00  0.00           C0.     -1
ATOM    329  CB  LEU A 240      38.363  98.721 122.548  1.00  0.00           C0.     -1
ATOM    330  CG  LEU A 240      39.422  98.712 121.418  1.00  0.00           C0.      0
ATOM    331  CD1 LEU A 240      39.450  97.362 120.685  1.00  0.00           C0.      0
ATOM    332  CD2 LEU A 240      39.203  99.864 120.419  1.00  0.00           C0.      0
ATOM    333  H01 LEU A 240      37.920  99.852 124.412  1.00  0.00           H0.      0
ATOM    334  H02 LEU A 240      39.656  99.633 124.093  1.00  0.00           H0.      0
ATOM    335  HA  LEU A 240      38.724 100.827 123.166  1.00  0.00           H0.      0
ATOM    336  HB2 LEU A 240      38.341  97.744 123.046  1.00  0.00           H0.      0
ATOM    337  HB3 LEU A 240      37.362  98.882 122.129  1.00  0.00           H0.      0
ATOM    338  HG  LEU A 240      40.406  98.857 121.891  1.00  0.00           H0.      0
ATOM    339 HD11 LEU A 240      39.781  96.558 121.349  1.00  0.00           H0.      0
ATOM    340 HD12 LEU A 240      38.449  97.111 120.325  1.00  0.00           H0.      0
ATOM    341 HD13 LEU A 240      40.130  97.392 119.824  1.00  0.00           H0.      0
ATOM    342 HD21 LEU A 240      39.134 100.836 120.918  1.00  0.00           H0.      0
ATOM    343 HD22 LEU A 240      40.021  99.920 119.693  1.00  0.00           H0.      0
ATOM    344 HD23 LEU A 240      38.277  99.713 119.852  1.00  0.00           H0.      0
ATOM    345  CA  TYR A 242      31.717 100.614 123.717  1.00  0.00           C0.     -1
ATOM    346  CB  TYR A 242      31.549  99.108 123.445  1.00  0.00           C0.     -1
ATOM    347  CG  TYR A 242      32.807  98.419 122.940  1.00  0.00           C0.      0
ATOM    348  CD1 TYR A 242      32.996  98.126 121.579  1.00  0.00           C0.      0
ATOM    349  CD2 TYR A 242      33.821  98.034 123.838  1.00  0.00           C0.      0
ATOM    350  CE1 TYR A 242      34.134  97.443 121.130  1.00  0.00           C0.      0
ATOM    351  CE2 TYR A 242      34.964  97.358 123.405  1.00  0.00           C0.      0
ATOM    352  CZ  TYR A 242      35.115  97.041 122.048  1.00  0.00           C0.      0
ATOM    353  OH  TYR A 242      36.238  96.334 121.669  1.00  0.00           O0.      0
ATOM    354  H01 TYR A 242      30.785 101.050 124.093  1.00  0.00           H0.      0
ATOM    355  H02 TYR A 242      32.502 100.793 124.461  1.00  0.00           H0.      0
ATOM    356  HA  TYR A 242      31.997 101.146 122.800  1.00  0.00           H0.      0
ATOM    357  HB2 TYR A 242      31.219  98.616 124.370  1.00  0.00           H0.      0
ATOM    358  HB3 TYR A 242      30.745  98.964 122.712  1.00  0.00           H0.      0
ATOM    359  HD1 TYR A 242      32.256  98.422 120.841  1.00  0.00           H0.      0
ATOM    360  HD2 TYR A 242      33.705  98.250 124.896  1.00  0.00           H0.      0
ATOM    361  HE1 TYR A 242      34.232  97.213 120.075  1.00  0.00           H0.      0
ATOM    362  HE2 TYR A 242      35.731  97.049 124.106  1.00  0.00           H0.      0
ATOM    363  HH  TYR A 242      36.127  95.975 120.759  1.00  0.00           H0.      0
ATOM    364  CA  TYR A 283      29.128  89.992 117.700  1.00  0.00           C0.     -1
ATOM    365  CB  TYR A 283      30.176  90.354 116.672  1.00  0.00           C0.     -1
ATOM    366  CG  TYR A 283      31.606  90.507 117.174  1.00  0.00           C0.      0
ATOM    367  CD1 TYR A 283      32.504  89.425 117.129  1.00  0.00           C0.      0
ATOM    368  CD2 TYR A 283      32.102  91.741 117.629  1.00  0.00           C0.      0
ATOM    369  CE1 TYR A 283      33.844  89.572 117.489  1.00  0.00           C0.      0
ATOM    370  CE2 TYR A 283      33.448  91.908 117.986  1.00  0.00           C0.      0
ATOM    371  CZ  TYR A 283      34.330  90.822 117.902  1.00  0.00           C0.      0
ATOM    372  OH  TYR A 283      35.667  90.906 118.212  1.00  0.00           O0.      0
ATOM    373  H01 TYR A 283      28.138  89.904 117.237  1.00  0.00           H0.      0
ATOM    374  H02 TYR A 283      29.358  89.036 118.186  1.00  0.00           H0.      0
ATOM    375  HA  TYR A 283      29.063  90.753 118.488  1.00  0.00           H0.      0
ATOM    376  HB2 TYR A 283      30.174  89.594 115.878  1.00  0.00           H0.      0
ATOM    377  HB3 TYR A 283      29.882  91.294 116.184  1.00  0.00           H0.      0
ATOM    378  HD1 TYR A 283      32.152  88.458 116.781  1.00  0.00           H0.      0
ATOM    379  HD2 TYR A 283      31.434  92.594 117.695  1.00  0.00           H0.      0
ATOM    380  HE1 TYR A 283      34.534  88.737 117.432  1.00  0.00           H0.      0
ATOM    381  HE2 TYR A 283      33.811  92.876 118.314  1.00  0.00           H0.      0
ATOM    382  HH  TYR A 283      35.972  91.831 118.336  1.00  0.00           H0.      0
ATOM    383  CA' SAM A 293      38.044  96.516 109.871  1.00  0.00           C0.      0
ATOM    384  CB  SAM A 293      37.948  97.573 111.002  1.00  0.00           C0.      0
ATOM    385  CG  SAM A 293      37.113  97.054 112.187  1.00  0.00           C0.      0
ATOM    386  SD  SAM A 293      37.513  97.887 113.782  1.00  0.00           S0.      0
ATOM    387  CE  SAM A 293      36.766  96.707 114.932  1.00  0.00           C0.      0
ATOM    388  C5' SAM A 293      36.286  99.247 113.928  1.00  0.00           C0.      0
ATOM    389  C4' SAM A 293      36.686 100.455 113.090  1.00  0.00           C0.      0
ATOM    390  O4' SAM A 293      35.670 101.474 113.321  1.00  0.00           O0.      0
ATOM    391  C3' SAM A 293      38.062 101.076 113.479  1.00  0.00           C0.      0
ATOM    392  O3' SAM A 293      39.005 100.967 112.426  1.00  0.00           O0.      0
ATOM    393  C2' SAM A 293      37.689 102.535 113.883  1.00  0.00           C0.      0
ATOM    394  O2' SAM A 293      38.674 103.509 113.624  1.00  0.00           O0.      0
ATOM    395  C1' SAM A 293      36.340 102.756 113.160  1.00  0.00           C0.      0
ATOM    396  OXT SAM A 293      39.914  95.229 110.602  1.00  0.00           O0.      0
ATOM    397  N1  SAM A 293      33.442 106.937 112.160  1.00  0.00           N0.      0
ATOM    398  C2  SAM A 293      34.219 106.183 111.362  1.00  0.00           C0.      0
ATOM    399  N3  SAM A 293      34.971 105.113 111.689  1.00  0.00           N0.      0
ATOM    400  C4  SAM A 293      34.879 104.816 112.999  1.00  0.00           C0.      0
ATOM    401  C5  SAM A 293      34.119 105.515 113.946  1.00  0.00           C0.      0
ATOM    402  C6  SAM A 293      33.371 106.631 113.487  1.00  0.00           C0.      0
ATOM    403  N6  SAM A 293      32.635 107.411 114.299  1.00  0.00           N0.      0
ATOM    404  N7  SAM A 293      34.266 104.930 115.202  1.00  0.00           N0.      0
ATOM    405  C8  SAM A 293      35.088 103.914 115.025  1.00  0.00           C0.      0
ATOM    406  N9  SAM A 293      35.499 103.791 113.706  1.00  0.00           N0.      0
ATOM    407  C'  SAM A 293      38.663  95.222 110.437  1.00  0.00           C0.      0
ATOM    408  N'  SAM A 293      36.693  96.243 109.283  1.00  0.00           N0.      0
ATOM    409  O'  SAM A 293      37.858  94.303 110.777  1.00  0.00           O0.      0
ATOM    410 HN61 SAM A 293      32.136 108.204 113.896  1.00  0.00           H0.      0
ATOM    411 HN62 SAM A 293      32.402 107.078 115.237  1.00  0.00           H0.      0
ATOM    412  HA  SAM A 293      38.674  96.912 109.070  1.00  0.00           H0.      0
ATOM    413  HB1 SAM A 293      37.534  98.500 110.596  1.00  0.00           H0.      0
ATOM    414  HB2 SAM A 293      38.974  97.784 111.320  1.00  0.00           H0.      0
ATOM    415  HG1 SAM A 293      37.351  96.005 112.392  1.00  0.00           H0.      0
ATOM    416  HG2 SAM A 293      36.032  97.127 112.037  1.00  0.00           H0.      0
ATOM    417  HE1 SAM A 293      35.717  96.575 114.665  1.00  0.00           H0.      0
ATOM    418  HE2 SAM A 293      37.309  95.767 114.819  1.00  0.00           H0.      0
ATOM    419  HE3 SAM A 293      36.888  97.062 115.965  1.00  0.00           H0.      0
ATOM    420 HO2' SAM A 293      38.820 103.606 112.641  1.00  0.00           H0.      0
ATOM    421 HO3' SAM A 293      38.649 101.449 111.630  1.00  0.00           H0.      0
ATOM    422  H01 SAM A 293      35.421 103.238 115.795  1.00  0.00           H0.      0
ATOM    423  H02 SAM A 293      36.704 100.209 112.022  1.00  0.00           H0.      0
ATOM    424  H03 SAM A 293      38.505 100.565 114.335  1.00  0.00           H0.      0
ATOM    425  H04 SAM A 293      37.513 102.553 114.962  1.00  0.00           H0.      0
ATOM    426  H05 SAM A 293      36.489 102.978 112.100  1.00  0.00           H0.      0
ATOM    427  H06 SAM A 293      34.271 106.511 110.330  1.00  0.00           H0.      0
ATOM    428  H07 SAM A 293      36.034  95.826 109.959  1.00  0.00           H0.      0
ATOM    429  H08 SAM A 293      36.697  95.535 108.499  1.00  0.00           H0.      0
ATOM    430  H09 SAM A 293      36.286  97.127 108.935  1.00  0.00           H0.      0
ATOM    431 H5'1 SAM A 293      36.310  99.509 114.990  1.00  0.00           H0.      0
ATOM    432 H5'2 SAM A 293      35.305  98.841 113.667  1.00  0.00           H0.      0
ATOM    433  N   ACT A 294      37.373  96.766 117.965  1.00  0.00           N0.      0
ATOM    434  CA  ACT A 294      37.889  95.408 118.183  1.00  0.00           C0.      0
ATOM    435  C   ACT A 294      36.838  94.490 118.793  1.00  0.00           C0.      0
ATOM    436  O   ACT A 294      37.058  93.242 118.760  1.00  0.00           O0.      0
ATOM    437  OXT ACT A 294      35.801  95.028 119.322  1.00  0.00           O1-      0
ATOM    438  H1  ACT A 294      38.764  95.366 118.851  1.00  0.00           H0.      0
ATOM    439  H3  ACT A 294      38.200  94.961 117.232  1.00  0.00           H0.      0
ATOM    440  H01 ACT A 294      38.108  97.465 118.027  1.00  0.00           H0.      0
ATOM    441  H02 ACT A 294      36.676  96.988 118.670  1.00  0.00           H0.      0
ATOM    442  O   WAT A3472      32.846  98.350 118.067  1.00  0.00           O0.      0
ATOM    443  H1  WAT A3472      32.678  97.393 117.971  1.00  0.00           H0.      0
ATOM    444  H2  WAT A3472      33.793  98.487 117.928  1.00  0.00           H0.      0
ATOM    445  O   WAT A9465      38.205 106.139 114.320  1.00  0.00           O0.      0
ATOM    446  H1  WAT A9465      38.654 106.529 113.556  1.00  0.00           H0.      0
ATOM    447  H2  WAT A9465      38.318 105.175 114.187  1.00  0.00           H0.      0
ATOM    448  O   WAT B2225      32.104 105.828 116.701  1.00  0.00           O0.      0
ATOM    449  H1  WAT B2225      31.439 105.339 116.194  1.00  0.00           H0.      0
ATOM    450  H2  WAT B2225      32.960 105.433 116.419  1.00  0.00           H0.      0
ATOM    451  O   WAT B4228      41.938  97.024 109.838  1.00  0.00           O0.      0
ATOM    452  H1  WAT B4228      42.135  97.562 110.616  1.00  0.00           H0.      0
ATOM    453  H2  WAT B4228      41.176  96.460 110.079  1.00  0.00           H0.      0
