# Supplementary material for: Computational Investigation of GNMT-Catalyzed Methyl Transfer Reaction: Integrating MD, QM, and ML Approaches
Source: J Comput Chem. Author manuscript; Available in PMC 2026 Jun 29. (PMC13312424; doi:10.1002/jcc.70434)
Supplement: SI-2 [file NIHMS2188582-supplement-SI-2.zip › QM-cluster-pdbs/clustering_5107_R2_w_r.pdb]

ATOM      1  CA  TYR A  21      42.752 105.138 117.566  1.00  0.00           C0.     -1
ATOM      2  CB  TYR A  21      42.164 104.849 116.226  1.00  0.00           C0.     -1
ATOM      3  CG  TYR A  21      41.238 103.634 116.231  1.00  0.00           C0.      0
ATOM      4  CD1 TYR A  21      39.850 103.772 116.404  1.00  0.00           C0.      0
ATOM      5  CD2 TYR A  21      41.750 102.331 116.093  1.00  0.00           C0.      0
ATOM      6  CE1 TYR A  21      39.004 102.656 116.438  1.00  0.00           C0.      0
ATOM      7  CE2 TYR A  21      40.917 101.209 116.116  1.00  0.00           C0.      0
ATOM      8  CZ  TYR A  21      39.534 101.365 116.287  1.00  0.00           C0.      0
ATOM      9  OH  TYR A  21      38.744 100.233 116.240  1.00  0.00           O0.      0
ATOM     10  H01 TYR A  21      41.971 105.334 118.311  1.00  0.00           H0.      0
ATOM     11  H02 TYR A  21      43.413 106.014 117.541  1.00  0.00           H0.      0
ATOM     12  HA  TYR A  21      43.344 104.290 117.935  1.00  0.00           H0.      0
ATOM     13  HB2 TYR A  21      41.590 105.718 115.878  1.00  0.00           H0.      0
ATOM     14  HB3 TYR A  21      42.954 104.690 115.483  1.00  0.00           H0.      0
ATOM     15  HD1 TYR A  21      39.415 104.764 116.475  1.00  0.00           H0.      0
ATOM     16  HD2 TYR A  21      42.813 102.187 115.931  1.00  0.00           H0.      0
ATOM     17  HE1 TYR A  21      37.934 102.794 116.543  1.00  0.00           H0.      0
ATOM     18  HE2 TYR A  21      41.323 100.213 115.983  1.00  0.00           H0.      0
ATOM     19  HH  TYR A  21      37.814 100.415 116.527  1.00  0.00           H0.      0
ATOM     20  CA  TRP A  30      45.907  94.929 114.062  1.00  0.00           C0.     -1
ATOM     21  CB  TRP A  30      45.200  95.789 112.940  1.00  0.00           C0.     -1
ATOM     22  CG  TRP A  30      43.703  95.593 112.927  1.00  0.00           C0.      0
ATOM     23  CD1 TRP A  30      42.949  94.976 111.943  1.00  0.00           C0.      0
ATOM     24  CD2 TRP A  30      42.766  95.963 113.973  1.00  0.00           C0.      0
ATOM     25  CE2 TRP A  30      41.468  95.521 113.554  1.00  0.00           C0.      0
ATOM     26  CE3 TRP A  30      42.882  96.628 115.211  1.00  0.00           C0.      0
ATOM     27  NE1 TRP A  30      41.612  94.922 112.319  1.00  0.00           N0.      0
ATOM     28  CZ2 TRP A  30      40.322  95.698 114.345  1.00  0.00           C0.      0
ATOM     29  CZ3 TRP A  30      41.739  96.830 115.987  1.00  0.00           C0.      0
ATOM     30  CH2 TRP A  30      40.472  96.362 115.563  1.00  0.00           C0.      0
ATOM     31  H01 TRP A  30      45.723  93.863 113.889  1.00  0.00           H0.      0
ATOM     32  H03 TRP A  30      46.988  95.105 114.062  1.00  0.00           H0.      0
ATOM     33  HA  TRP A  30      45.510  95.188 115.049  1.00  0.00           H0.      0
ATOM     34  HB2 TRP A  30      45.444  96.847 113.109  1.00  0.00           H0.      0
ATOM     35  HB3 TRP A  30      45.617  95.517 111.963  1.00  0.00           H0.      0
ATOM     36  HD1 TRP A  30      43.273  94.567 110.998  1.00  0.00           H0.      0
ATOM     37  HE1 TRP A  30      40.819  94.617 111.752  1.00  0.00           H0.      0
ATOM     38  HE3 TRP A  30      43.846  96.987 115.556  1.00  0.00           H0.      0
ATOM     39  HZ2 TRP A  30      39.365  95.291 114.038  1.00  0.00           H0.      0
ATOM     40  HZ3 TRP A  30      41.821  97.346 116.938  1.00  0.00           H0.      0
ATOM     41  HH2 TRP A  30      39.604  96.519 116.196  1.00  0.00           H0.      0
ATOM     42  CA  TYR A  33      45.207  90.707 116.882  1.00  0.00           C0.     -1
ATOM     43  CB  TYR A  33      44.645  92.105 117.451  1.00  0.00           C0.     -1
ATOM     44  CG  TYR A  33      43.208  92.003 117.934  1.00  0.00           C0.      0
ATOM     45  CD1 TYR A  33      42.206  92.876 117.477  1.00  0.00           C0.      0
ATOM     46  CD2 TYR A  33      42.834  91.018 118.869  1.00  0.00           C0.      0
ATOM     47  CE1 TYR A  33      40.882  92.776 117.928  1.00  0.00           C0.      0
ATOM     48  CE2 TYR A  33      41.520  90.902 119.320  1.00  0.00           C0.      0
ATOM     49  CZ  TYR A  33      40.533  91.781 118.849  1.00  0.00           C0.      0
ATOM     50  OH  TYR A  33      39.258  91.603 119.340  1.00  0.00           O0.      0
ATOM     51  H01 TYR A  33      44.574  90.363 116.058  1.00  0.00           H0.      0
ATOM     52  H02 TYR A  33      46.232  90.835 116.519  1.00  0.00           H0.      0
ATOM     53  HA  TYR A  33      45.205  89.945 117.667  1.00  0.00           H0.      0
ATOM     54  HB2 TYR A  33      45.305  92.426 118.268  1.00  0.00           H0.      0
ATOM     55  HB3 TYR A  33      44.720  92.860 116.660  1.00  0.00           H0.      0
ATOM     56  HD1 TYR A  33      42.456  93.652 116.757  1.00  0.00           H0.      0
ATOM     57  HD2 TYR A  33      43.583  90.331 119.252  1.00  0.00           H0.      0
ATOM     58  HE1 TYR A  33      40.127  93.455 117.544  1.00  0.00           H0.      0
ATOM     59  HE2 TYR A  33      41.239  90.140 120.038  1.00  0.00           H0.      0
ATOM     60  HH  TYR A  33      38.671  92.360 119.137  1.00  0.00           H0.      0
ATOM     61  CA  ARG A  40      40.281  85.594 109.157  1.00  0.00           C0.     -1
ATOM     62  CB  ARG A  40      40.935  86.880 109.611  1.00  0.00           C0.     -1
ATOM     63  CG  ARG A  40      40.119  87.758 110.580  1.00  0.00           C0.      0
ATOM     64  CD  ARG A  40      39.023  88.591 109.893  1.00  0.00           C0.      0
ATOM     65  NE  ARG A  40      38.450  89.550 110.858  1.00  0.00           N0.      0
ATOM     66  CZ  ARG A  40      38.337  90.882 110.662  1.00  0.00           C0.      0
ATOM     67  NH1 ARG A  40      38.370  91.418 109.433  1.00  0.00           N1+      0
ATOM     68  NH2 ARG A  40      38.153  91.699 111.717  1.00  0.00           N0.      0
ATOM     69  H01 ARG A  40      39.347  85.775 108.610  1.00  0.00           H0.      0
ATOM     70  H02 ARG A  40      40.944  85.031 108.491  1.00  0.00           H0.      0
ATOM     71  HA  ARG A  40      40.041  84.948 110.011  1.00  0.00           H0.      0
ATOM     72  HB2 ARG A  40      41.882  86.634 110.111  1.00  0.00           H0.      0
ATOM     73  HB3 ARG A  40      41.213  87.489 108.738  1.00  0.00           H0.      0
ATOM     74  HG2 ARG A  40      39.671  87.132 111.365  1.00  0.00           H0.      0
ATOM     75  HG3 ARG A  40      40.800  88.460 111.079  1.00  0.00           H0.      0
ATOM     76  HD2 ARG A  40      39.472  89.155 109.070  1.00  0.00           H0.      0
ATOM     77  HD3 ARG A  40      38.234  87.955 109.479  1.00  0.00           H0.      0
ATOM     78  HE  ARG A  40      38.445  89.248 111.824  1.00  0.00           H0.      0
ATOM     79 HH11 ARG A  40      38.260  90.822 108.627  1.00  0.00           H0.      0
ATOM     80 HH12 ARG A  40      38.121  92.424 109.338  1.00  0.00           H0.      0
ATOM     81 HH21 ARG A  40      38.397  91.348 112.637  1.00  0.00           H0.      0
ATOM     82 HH22 ARG A  40      38.394  92.698 111.568  1.00  0.00           H0.      0
ATOM     83  CA  ALA A  64      34.695 101.251 108.482  1.00  0.00           C0.     -1
ATOM     84  C   ALA A  64      35.903 100.428 108.095  1.00  0.00           C0.      0
ATOM     85  O   ALA A  64      36.065  99.245 108.458  1.00  0.00           O0.      0
ATOM     86  CB  ALA A  64      34.097 100.833 109.831  1.00  0.00           C0.      0
ATOM     87  H02 ALA A  64      33.952 101.111 107.684  1.00  0.00           H0.      0
ATOM     88  HA  ALA A  64      34.954 102.316 108.486  1.00  0.00           H0.      0
ATOM     89  HB1 ALA A  64      34.099  99.745 109.939  1.00  0.00           H0.      0
ATOM     90  HB2 ALA A  64      34.666 101.253 110.667  1.00  0.00           H0.      0
ATOM     91  HB3 ALA A  64      33.064 101.180 109.916  1.00  0.00           H0.      0
ATOM     92  N   CYS A  65      36.774 101.041 107.263  1.00  0.00           N0.      0
ATOM     93  CA  CYS A  65      37.828 100.293 106.604  1.00  0.00           C0.     -1
ATOM     94  C   CYS A  65      38.893  99.725 107.577  1.00  0.00           C0.      0
ATOM     95  O   CYS A  65      39.397  98.612 107.356  1.00  0.00           O0.      0
ATOM     96  H01 CYS A  65      38.321 100.949 105.882  1.00  0.00           H0.      0
ATOM     97  H   CYS A  65      36.612 102.006 107.013  1.00  0.00           H0.      0
ATOM     98  HA  CYS A  65      37.416  99.429 106.075  1.00  0.00           H0.      0
ATOM     99  N   GLY A  66      39.247 100.512 108.616  1.00  0.00           N0.      0
ATOM    100  CA  GLY A  66      40.324 100.135 109.540  1.00  0.00           C0.     -1
ATOM    101  H01 GLY A  66      41.305 100.438 109.157  1.00  0.00           H0.      0
ATOM    102  H   GLY A  66      38.741 101.378 108.822  1.00  0.00           H0.      0
ATOM    103  HA2 GLY A  66      40.147 100.621 110.500  1.00  0.00           H0.      0
ATOM    104  HA3 GLY A  66      40.337  99.049 109.666  1.00  0.00           H0.      0
ATOM    105  CA  VAL A  69      41.625  94.095 106.029  1.00  0.00           C0.     -1
ATOM    106  C   VAL A  69      40.411  93.313 105.439  1.00  0.00           C0.      0
ATOM    107  O   VAL A  69      40.612  92.279 104.779  1.00  0.00           O0.      0
ATOM    108  CB  VAL A  69      41.977  93.697 107.519  1.00  0.00           C0.     -1
ATOM    109  CG1 VAL A  69      41.007  94.361 108.502  1.00  0.00           C0.      0
ATOM    110  CG2 VAL A  69      42.011  92.172 107.713  1.00  0.00           C0.      0
ATOM    111  H01 VAL A  69      41.449  95.176 105.983  1.00  0.00           H0.      0
ATOM    112  HA  VAL A  69      42.468  93.847 105.380  1.00  0.00           H0.      0
ATOM    113  HB  VAL A  69      42.987  94.092 107.703  1.00  0.00           H0.      0
ATOM    114 HG11 VAL A  69      41.223  94.058 109.531  1.00  0.00           H0.      0
ATOM    115 HG12 VAL A  69      41.071  95.454 108.444  1.00  0.00           H0.      0
ATOM    116 HG13 VAL A  69      39.978  94.067 108.280  1.00  0.00           H0.      0
ATOM    117 HG21 VAL A  69      42.389  91.923 108.712  1.00  0.00           H0.      0
ATOM    118 HG22 VAL A  69      41.005  91.747 107.618  1.00  0.00           H0.      0
ATOM    119 HG23 VAL A  69      42.650  91.688 106.967  1.00  0.00           H0.      0
ATOM    120  N   ASP A  70      39.150  93.778 105.690  1.00  0.00           N0.      0
ATOM    121  CA  ASP A  70      37.914  93.235 105.060  1.00  0.00           C0.     -1
ATOM    122  CB  ASP A  70      36.669  93.415 105.963  1.00  0.00           C0.     -1
ATOM    123  CG  ASP A  70      36.411  94.814 106.549  1.00  0.00           C0.      0
ATOM    124  OD1 ASP A  70      35.227  95.044 106.931  1.00  0.00           O0.      0
ATOM    125  OD2 ASP A  70      37.402  95.613 106.672  1.00  0.00           O1-      0
ATOM    126  H01 ASP A  70      37.750  93.743 104.099  1.00  0.00           H0.      0
ATOM    127  H   ASP A  70      38.987  94.666 106.163  1.00  0.00           H0.      0
ATOM    128  HA  ASP A  70      38.089  92.178 104.848  1.00  0.00           H0.      0
ATOM    129  HB2 ASP A  70      35.777  93.095 105.415  1.00  0.00           H0.      0
ATOM    130  HB3 ASP A  70      36.763  92.751 106.835  1.00  0.00           H0.      0
ATOM    131  CA  ASP A  85      37.530 105.558 108.055  1.00  0.00           C0.     -1
ATOM    132  C   ASP A  85      37.962 106.922 108.663  1.00  0.00           C0.      0
ATOM    133  O   ASP A  85      38.824 107.603 108.093  1.00  0.00           O0.      0
ATOM    134  CB  ASP A  85      38.651 104.503 108.208  1.00  0.00           C0.      0
ATOM    135  CG  ASP A  85      38.684 103.990 109.639  1.00  0.00           C0.      0
ATOM    136  OD1 ASP A  85      38.218 102.819 109.867  1.00  0.00           O0.      0
ATOM    137  OD2 ASP A  85      39.107 104.771 110.544  1.00  0.00           O1-      0
ATOM    138  H01 ASP A  85      37.345 105.747 106.994  1.00  0.00           H0.      0
ATOM    139  HA  ASP A  85      36.601 105.196 108.511  1.00  0.00           H0.      0
ATOM    140  HB2 ASP A  85      38.474 103.666 107.528  1.00  0.00           H0.      0
ATOM    141  HB3 ASP A  85      39.609 104.966 107.952  1.00  0.00           H0.      0
ATOM    142  N   ALA A  86      37.401 107.307 109.850  1.00  0.00           N0.      0
ATOM    143  CA  ALA A  86      37.664 108.625 110.480  1.00  0.00           C0.     -1
ATOM    144  C   ALA A  86      38.942 108.645 111.350  1.00  0.00           C0.      0
ATOM    145  O   ALA A  86      39.297 109.718 111.862  1.00  0.00           O0.      0
ATOM    146  CB  ALA A  86      36.450 109.074 111.297  1.00  0.00           C0.      0
ATOM    147  H   ALA A  86      36.666 106.728 110.239  1.00  0.00           H0.      0
ATOM    148  HA  ALA A  86      37.849 109.331 109.664  1.00  0.00           H0.      0
ATOM    149  HB1 ALA A  86      35.575 109.135 110.648  1.00  0.00           H0.      0
ATOM    150  HB2 ALA A  86      36.241 108.392 112.129  1.00  0.00           H0.      0
ATOM    151  HB3 ALA A  86      36.671 110.058 111.722  1.00  0.00           H0.      0
ATOM    152  N   SER A  87      39.601 107.472 111.513  1.00  0.00           N0.      0
ATOM    153  CA  SER A  87      40.925 107.422 112.136  1.00  0.00           C0.     -1
ATOM    154  CB  SER A  87      41.181 106.106 112.890  1.00  0.00           C0.     -1
ATOM    155  OG  SER A  87      42.584 105.978 113.209  1.00  0.00           O0.      0
ATOM    156  H01 SER A  87      41.708 107.525 111.371  1.00  0.00           H0.      0
ATOM    157  H   SER A  87      39.302 106.659 110.974  1.00  0.00           H0.      0
ATOM    158  HA  SER A  87      41.004 108.282 112.807  1.00  0.00           H0.      0
ATOM    159  HB2 SER A  87      40.551 106.038 113.784  1.00  0.00           H0.      0
ATOM    160  HB3 SER A  87      40.945 105.254 112.252  1.00  0.00           H0.      0
ATOM    161  HG  SER A  87      42.781 106.581 113.939  1.00  0.00           H0.      0
ATOM    162  CA  MET A  90      44.102 103.093 110.914  1.00  0.00           C0.     -1
ATOM    163  CB  MET A  90      42.642 102.858 111.214  1.00  0.00           C0.     -1
ATOM    164  CG  MET A  90      42.383 102.432 112.669  1.00  0.00           C0.      0
ATOM    165  SD  MET A  90      43.155 100.815 113.146  1.00  0.00           S0.      0
ATOM    166  CE  MET A  90      41.736  99.666 112.983  1.00  0.00           C0.      0
ATOM    167  H01 MET A  90      44.502 103.895 111.548  1.00  0.00           H0.      0
ATOM    168  H02 MET A  90      44.260 103.385 109.869  1.00  0.00           H0.      0
ATOM    169  HA  MET A  90      44.692 102.189 111.102  1.00  0.00           H0.      0
ATOM    170  HB2 MET A  90      42.062 103.773 111.027  1.00  0.00           H0.      0
ATOM    171  HB3 MET A  90      42.234 102.094 110.540  1.00  0.00           H0.      0
ATOM    172  HG2 MET A  90      42.792 103.185 113.350  1.00  0.00           H0.      0
ATOM    173  HG3 MET A  90      41.311 102.350 112.863  1.00  0.00           H0.      0
ATOM    174  HE1 MET A  90      41.475  99.497 111.937  1.00  0.00           H0.      0
ATOM    175  HE2 MET A  90      42.033  98.716 113.435  1.00  0.00           H0.      0
ATOM    176  HE3 MET A  90      40.869 100.063 113.515  1.00  0.00           H0.      0
ATOM    177  CA  ALA A 115      35.501 110.251 106.257  1.00  0.00           C0.     -1
ATOM    178  C   ALA A 115      34.823 109.734 107.521  1.00  0.00           C0.      0
ATOM    179  O   ALA A 115      35.169 108.667 108.047  1.00  0.00           O0.      0
ATOM    180  H01 ALA A 115      36.577 110.318 106.444  1.00  0.00           H0.      0
ATOM    181  H03 ALA A 115      35.352 109.529 105.448  1.00  0.00           H0.      0
ATOM    182  HA  ALA A 115      35.131 111.228 105.937  1.00  0.00           H0.      0
ATOM    183  N   ASN A 116      33.840 110.528 108.040  1.00  0.00           N0.      0
ATOM    184  CA  ASN A 116      33.098 110.200 109.260  1.00  0.00           C0.     -1
ATOM    185  C   ASN A 116      31.597 110.104 108.893  1.00  0.00           C0.      0
ATOM    186  O   ASN A 116      31.039 111.053 108.320  1.00  0.00           O0.      0
ATOM    187  CB  ASN A 116      33.339 111.299 110.325  1.00  0.00           C0.      0
ATOM    188  CG  ASN A 116      32.865 110.837 111.692  1.00  0.00           C0.      0
ATOM    189  ND2 ASN A 116      33.805 110.760 112.657  1.00  0.00           N0.      0
ATOM    190  OD1 ASN A 116      31.673 110.519 111.878  1.00  0.00           O0.      0
ATOM    191  H   ASN A 116      33.508 111.325 107.513  1.00  0.00           H0.      0
ATOM    192  HA  ASN A 116      33.470 109.242 109.617  1.00  0.00           H0.      0
ATOM    193  HB2 ASN A 116      34.403 111.548 110.332  1.00  0.00           H0.      0
ATOM    194  HB3 ASN A 116      32.778 112.194 110.034  1.00  0.00           H0.      0
ATOM    195 HD21 ASN A 116      33.607 110.353 113.576  1.00  0.00           H0.      0
ATOM    196 HD22 ASN A 116      34.774 110.918 112.428  1.00  0.00           H0.      0
ATOM    197  N   TRP A 117      31.003 108.932 109.196  1.00  0.00           N0.      0
ATOM    198  CA  TRP A 117      29.572 108.650 108.973  1.00  0.00           C0.     -1
ATOM    199  CB  TRP A 117      29.114 107.560 109.959  1.00  0.00           C0.     -1
ATOM    200  CG  TRP A 117      29.971 106.318 109.929  1.00  0.00           C0.      0
ATOM    201  CD1 TRP A 117      30.692 105.820 108.861  1.00  0.00           C0.      0
ATOM    202  CD2 TRP A 117      30.275 105.464 111.059  1.00  0.00           C0.      0
ATOM    203  CE2 TRP A 117      31.205 104.475 110.610  1.00  0.00           C0.      0
ATOM    204  CE3 TRP A 117      29.889 105.465 112.412  1.00  0.00           C0.      0
ATOM    205  NE1 TRP A 117      31.419 104.707 109.264  1.00  0.00           N0.      0
ATOM    206  CZ2 TRP A 117      31.759 103.522 111.476  1.00  0.00           C0.      0
ATOM    207  CZ3 TRP A 117      30.433 104.515 113.274  1.00  0.00           C0.      0
ATOM    208  CH2 TRP A 117      31.361 103.553 112.811  1.00  0.00           C0.      0
ATOM    209  H02 TRP A 117      29.006 109.574 109.119  1.00  0.00           H0.      0
ATOM    210  H   TRP A 117      31.554 108.249 109.718  1.00  0.00           H0.      0
ATOM    211  HA  TRP A 117      29.412 108.327 107.935  1.00  0.00           H0.      0
ATOM    212  HB2 TRP A 117      29.141 107.977 110.974  1.00  0.00           H0.      0
ATOM    213  HB3 TRP A 117      28.061 107.325 109.749  1.00  0.00           H0.      0
ATOM    214  HD1 TRP A 117      30.769 106.189 107.850  1.00  0.00           H0.      0
ATOM    215  HE1 TRP A 117      32.102 104.232 108.695  1.00  0.00           H0.      0
ATOM    216  HE3 TRP A 117      29.195 106.211 112.784  1.00  0.00           H0.      0
ATOM    217  HZ2 TRP A 117      32.495 102.807 111.131  1.00  0.00           H0.      0
ATOM    218  HZ3 TRP A 117      30.154 104.519 114.323  1.00  0.00           H0.      0
ATOM    219  HH2 TRP A 117      31.786 102.841 113.510  1.00  0.00           H0.      0
ATOM    220  CA  LEU A 136      31.997  94.713 109.737  1.00  0.00           C0.     -1
ATOM    221  C   LEU A 136      32.585  94.910 111.116  1.00  0.00           C0.      0
ATOM    222  O   LEU A 136      32.769  96.022 111.633  1.00  0.00           O0.      0
ATOM    223  H01 LEU A 136      31.684  93.684 109.547  1.00  0.00           H0.      0
ATOM    224  H02 LEU A 136      32.772  95.001 109.016  1.00  0.00           H0.      0
ATOM    225  HA  LEU A 136      31.149  95.386 109.593  1.00  0.00           H0.      0
ATOM    226  N   GLY A 137      32.946  93.761 111.779  1.00  0.00           N0.      0
ATOM    227  CA  GLY A 137      34.032  93.772 112.752  1.00  0.00           C0.     -1
ATOM    228  C   GLY A 137      33.760  94.352 114.135  1.00  0.00           C0.      0
ATOM    229  O   GLY A 137      34.732  94.570 114.888  1.00  0.00           O0.      0
ATOM    230  H   GLY A 137      32.831  92.896 111.268  1.00  0.00           H0.      0
ATOM    231  HA2 GLY A 137      34.372  92.741 112.889  1.00  0.00           H0.      0
ATOM    232  HA3 GLY A 137      34.886  94.340 112.363  1.00  0.00           H0.      0
ATOM    233  N   ASN A 138      32.480  94.586 114.480  1.00  0.00           N0.      0
ATOM    234  CA  ASN A 138      32.086  95.320 115.688  1.00  0.00           C0.     -1
ATOM    235  C   ASN A 138      32.623  96.800 115.655  1.00  0.00           C0.      0
ATOM    236  O   ASN A 138      33.179  97.304 116.635  1.00  0.00           O0.      0
ATOM    237  CB  ASN A 138      32.467  94.562 117.025  1.00  0.00           C0.     -1
ATOM    238  CG  ASN A 138      31.952  95.309 118.242  1.00  0.00           C0.      0
ATOM    239  ND2 ASN A 138      32.808  95.288 119.307  1.00  0.00           N0.      0
ATOM    240  OD1 ASN A 138      30.827  95.815 118.280  1.00  0.00           O0.      0
ATOM    241  H   ASN A 138      31.779  94.372 113.782  1.00  0.00           H0.      0
ATOM    242  HA  ASN A 138      30.994  95.393 115.668  1.00  0.00           H0.      0
ATOM    243  HB2 ASN A 138      31.968  93.589 116.986  1.00  0.00           H0.      0
ATOM    244  HB3 ASN A 138      33.542  94.401 117.078  1.00  0.00           H0.      0
ATOM    245 HD21 ASN A 138      32.622  95.954 120.046  1.00  0.00           H0.      0
ATOM    246 HD22 ASN A 138      33.785  95.080 119.120  1.00  0.00           H0.      0
ATOM    247  N   SER A 139      32.341  97.481 114.506  1.00  0.00           N0.      0
ATOM    248  CA  SER A 139      32.655  98.912 114.250  1.00  0.00           C0.     -1
ATOM    249  CB  SER A 139      33.041  99.113 112.782  1.00  0.00           C0.      0
ATOM    250  OG  SER A 139      34.182  98.315 112.398  1.00  0.00           O0.      0
ATOM    251  H03 SER A 139      31.788  99.539 114.493  1.00  0.00           H0.      0
ATOM    252  H   SER A 139      32.002  96.945 113.716  1.00  0.00           H0.      0
ATOM    253  HA  SER A 139      33.474  99.193 114.918  1.00  0.00           H0.      0
ATOM    254  HB2 SER A 139      32.192  98.884 112.127  1.00  0.00           H0.      0
ATOM    255  HB3 SER A 139      33.312 100.162 112.628  1.00  0.00           H0.      0
ATOM    256  HG  SER A 139      33.859  97.459 112.061  1.00  0.00           H0.      0
ATOM    257  CA  HID A 142      32.183 102.950 118.835  1.00  0.00           C0.     -1
ATOM    258  CB  HID A 142      33.387 102.921 117.924  1.00  0.00           C0.     -1
ATOM    259  CG  HID A 142      34.327 101.759 117.808  1.00  0.00           C0.      0
ATOM    260  CD2 HID A 142      35.105 101.438 116.710  1.00  0.00           C0.      0
ATOM    261  ND1 HID A 142      34.835 100.973 118.832  1.00  0.00           N0.      0
ATOM    262  CE1 HID A 142      35.867 100.221 118.336  1.00  0.00           C0.      0
ATOM    263  NE2 HID A 142      36.062 100.494 117.050  1.00  0.00           N0.      0
ATOM    264  H01 HID A 142      31.473 102.145 118.610  1.00  0.00           H0.      0
ATOM    265  H02 HID A 142      31.660 103.904 118.718  1.00  0.00           H0.      0
ATOM    266  HA  HID A 142      32.460 102.858 119.893  1.00  0.00           H0.      0
ATOM    267  HB2 HID A 142      33.046 103.118 116.897  1.00  0.00           H0.      0
ATOM    268  HB3 HID A 142      34.011 103.798 118.163  1.00  0.00           H0.      0
ATOM    269  HD1 HID A 142      34.451 100.880 119.762  1.00  0.00           H0.      0
ATOM    270  HD2 HID A 142      35.050 101.862 115.721  1.00  0.00           H0.      0
ATOM    271  HE1 HID A 142      36.417  99.504 118.922  1.00  0.00           H0.      0
ATOM    272  CA  ARG A 175      29.038  92.196 119.989  1.00  0.00           C0.     -1
ATOM    273  CB  ARG A 175      30.091  92.551 121.048  1.00  0.00           C0.     -1
ATOM    274  CG  ARG A 175      31.516  92.234 120.546  1.00  0.00           C0.      0
ATOM    275  CD  ARG A 175      32.612  92.783 121.472  1.00  0.00           C0.      0
ATOM    276  NE  ARG A 175      33.985  92.543 120.991  1.00  0.00           N0.      0
ATOM    277  CZ  ARG A 175      34.738  91.495 121.338  1.00  0.00           C0.      0
ATOM    278  NH1 ARG A 175      34.188  90.467 122.034  1.00  0.00           N1+      0
ATOM    279  NH2 ARG A 175      36.058  91.497 121.096  1.00  0.00           N0.      0
ATOM    280  H01 ARG A 175      28.022  92.382 120.353  1.00  0.00           H0.      0
ATOM    281  H03 ARG A 175      29.190  92.796 119.084  1.00  0.00           H0.      0
ATOM    282  HA  ARG A 175      29.111  91.140 119.705  1.00  0.00           H0.      0
ATOM    283  HB2 ARG A 175      30.022  93.621 121.289  1.00  0.00           H0.      0
ATOM    284  HB3 ARG A 175      29.895  92.004 121.981  1.00  0.00           H0.      0
ATOM    285  HG2 ARG A 175      31.627  91.149 120.416  1.00  0.00           H0.      0
ATOM    286  HG3 ARG A 175      31.658  92.673 119.552  1.00  0.00           H0.      0
ATOM    287  HD2 ARG A 175      32.500  93.867 121.555  1.00  0.00           H0.      0
ATOM    288  HD3 ARG A 175      32.528  92.366 122.481  1.00  0.00           H0.      0
ATOM    289  HE  ARG A 175      34.371  93.143 120.256  1.00  0.00           H0.      0
ATOM    290 HH11 ARG A 175      33.211  90.253 121.902  1.00  0.00           H0.      0
ATOM    291 HH12 ARG A 175      34.781  89.702 122.320  1.00  0.00           H0.      0
ATOM    292 HH21 ARG A 175      36.484  92.279 120.564  1.00  0.00           H0.      0
ATOM    293 HH22 ARG A 175      36.522  90.604 120.999  1.00  0.00           H0.      0
ATOM    294  CA  TYR A 194      39.766  87.665 115.648  1.00  0.00           C0.     -1
ATOM    295  CB  TYR A 194      39.759  88.929 116.626  1.00  0.00           C0.     -1
ATOM    296  CG  TYR A 194      39.100  90.175 116.055  1.00  0.00           C0.      0
ATOM    297  CD1 TYR A 194      37.804  90.574 116.431  1.00  0.00           C0.      0
ATOM    298  CD2 TYR A 194      39.795  91.011 115.161  1.00  0.00           C0.      0
ATOM    299  CE1 TYR A 194      37.214  91.742 115.928  1.00  0.00           C0.      0
ATOM    300  CE2 TYR A 194      39.226  92.185 114.656  1.00  0.00           C0.      0
ATOM    301  CZ  TYR A 194      37.921  92.554 115.028  1.00  0.00           C0.      0
ATOM    302  OH  TYR A 194      37.412  93.716 114.489  1.00  0.00           O0.      0
ATOM    303  H01 TYR A 194      40.275  86.823 116.128  1.00  0.00           H0.      0
ATOM    304  H02 TYR A 194      38.740  87.369 115.403  1.00  0.00           H0.      0
ATOM    305  HA  TYR A 194      40.289  87.910 114.717  1.00  0.00           H0.      0
ATOM    306  HB2 TYR A 194      39.249  88.644 117.553  1.00  0.00           H0.      0
ATOM    307  HB3 TYR A 194      40.796  89.162 116.895  1.00  0.00           H0.      0
ATOM    308  HD1 TYR A 194      37.243  89.983 117.148  1.00  0.00           H0.      0
ATOM    309  HD2 TYR A 194      40.814  90.761 114.883  1.00  0.00           H0.      0
ATOM    310  HE1 TYR A 194      36.215  92.024 116.245  1.00  0.00           H0.      0
ATOM    311  HE2 TYR A 194      39.793  92.838 114.002  1.00  0.00           H0.      0
ATOM    312  HH  TYR A 194      36.474  93.870 114.727  1.00  0.00           H0.      0
ATOM    313  CA  TYR A 220      43.987  94.132 124.883  1.00  0.00           C0.     -1
ATOM    314  CB  TYR A 220      43.681  94.462 123.426  1.00  0.00           C0.     -1
ATOM    315  CG  TYR A 220      42.220  94.615 123.010  1.00  0.00           C0.      0
ATOM    316  CD1 TYR A 220      41.476  95.769 123.328  1.00  0.00           C0.      0
ATOM    317  CD2 TYR A 220      41.595  93.656 122.193  1.00  0.00           C0.      0
ATOM    318  CE1 TYR A 220      40.184  95.972 122.830  1.00  0.00           C0.      0
ATOM    319  CE2 TYR A 220      40.300  93.839 121.692  1.00  0.00           C0.      0
ATOM    320  CZ  TYR A 220      39.597  95.014 121.991  1.00  0.00           C0.      0
ATOM    321  OH  TYR A 220      38.331  95.261 121.479  1.00  0.00           O0.      0
ATOM    322  H01 TYR A 220      45.069  94.067 125.042  1.00  0.00           H0.      0
ATOM    323  H02 TYR A 220      43.593  94.900 125.559  1.00  0.00           H0.      0
ATOM    324  HA  TYR A 220      43.541  93.174 125.177  1.00  0.00           H0.      0
ATOM    325  HB2 TYR A 220      44.204  95.394 123.167  1.00  0.00           H0.      0
ATOM    326  HB3 TYR A 220      44.129  93.686 122.790  1.00  0.00           H0.      0
ATOM    327  HD1 TYR A 220      41.925  96.537 123.951  1.00  0.00           H0.      0
ATOM    328  HD2 TYR A 220      42.137  92.758 121.910  1.00  0.00           H0.      0
ATOM    329  HE1 TYR A 220      39.636  96.878 123.064  1.00  0.00           H0.      0
ATOM    330  HE2 TYR A 220      39.850  93.080 121.063  1.00  0.00           H0.      0
ATOM    331  HH  TYR A 220      38.066  94.560 120.837  1.00  0.00           H0.      0
ATOM    332  CA  TYR A 242      31.764 100.874 122.773  1.00  0.00           C0.     -1
ATOM    333  CB  TYR A 242      31.714  99.384 122.331  1.00  0.00           C0.     -1
ATOM    334  CG  TYR A 242      33.006  98.803 121.793  1.00  0.00           C0.      0
ATOM    335  CD1 TYR A 242      33.155  98.545 120.420  1.00  0.00           C0.      0
ATOM    336  CD2 TYR A 242      34.065  98.436 122.644  1.00  0.00           C0.      0
ATOM    337  CE1 TYR A 242      34.305  97.934 119.911  1.00  0.00           C0.      0
ATOM    338  CE2 TYR A 242      35.222  97.823 122.150  1.00  0.00           C0.      0
ATOM    339  CZ  TYR A 242      35.342  97.561 120.777  1.00  0.00           C0.      0
ATOM    340  OH  TYR A 242      36.445  96.960 120.212  1.00  0.00           O0.      0
ATOM    341  H01 TYR A 242      30.791 101.188 123.165  1.00  0.00           H0.      0
ATOM    342  H02 TYR A 242      32.516 101.026 123.555  1.00  0.00           H0.      0
ATOM    343  HA  TYR A 242      32.020 101.522 121.927  1.00  0.00           H0.      0
ATOM    344  HB2 TYR A 242      31.386  98.785 123.192  1.00  0.00           H0.      0
ATOM    345  HB3 TYR A 242      30.935  99.274 121.567  1.00  0.00           H0.      0
ATOM    346  HD1 TYR A 242      32.352  98.796 119.734  1.00  0.00           H0.      0
ATOM    347  HD2 TYR A 242      33.978  98.613 123.712  1.00  0.00           H0.      0
ATOM    348  HE1 TYR A 242      34.370  97.728 118.850  1.00  0.00           H0.      0
ATOM    349  HE2 TYR A 242      36.022  97.536 122.826  1.00  0.00           H0.      0
ATOM    350  HH  TYR A 242      37.082  96.625 120.876  1.00  0.00           H0.      0
ATOM    351  CA  TYR A 283      28.494  88.716 117.770  1.00  0.00           C0.     -1
ATOM    352  CB  TYR A 283      29.616  88.888 116.778  1.00  0.00           C0.     -1
ATOM    353  CG  TYR A 283      30.924  89.493 117.273  1.00  0.00           C0.      0
ATOM    354  CD1 TYR A 283      31.664  88.913 118.321  1.00  0.00           C0.      0
ATOM    355  CD2 TYR A 283      31.499  90.589 116.606  1.00  0.00           C0.      0
ATOM    356  CE1 TYR A 283      32.919  89.409 118.688  1.00  0.00           C0.      0
ATOM    357  CE2 TYR A 283      32.761  91.084 116.951  1.00  0.00           C0.      0
ATOM    358  CZ  TYR A 283      33.474  90.503 118.007  1.00  0.00           C0.      0
ATOM    359  OH  TYR A 283      34.728  90.936 118.388  1.00  0.00           O0.      0
ATOM    360  H01 TYR A 283      27.630  88.236 117.297  1.00  0.00           H0.      0
ATOM    361  H02 TYR A 283      28.792  88.090 118.621  1.00  0.00           H0.      0
ATOM    362  HA  TYR A 283      28.163  89.680 118.173  1.00  0.00           H0.      0
ATOM    363  HB2 TYR A 283      29.848  87.905 116.339  1.00  0.00           H0.      0
ATOM    364  HB3 TYR A 283      29.261  89.501 115.939  1.00  0.00           H0.      0
ATOM    365  HD1 TYR A 283      31.262  88.054 118.849  1.00  0.00           H0.      0
ATOM    366  HD2 TYR A 283      30.962  91.048 115.780  1.00  0.00           H0.      0
ATOM    367  HE1 TYR A 283      33.484  88.955 119.494  1.00  0.00           H0.      0
ATOM    368  HE2 TYR A 283      33.204  91.899 116.391  1.00  0.00           H0.      0
ATOM    369  HH  TYR A 283      34.839  91.902 118.265  1.00  0.00           H0.      0
ATOM    370  N   ACT A 293      36.288  96.047 117.178  1.00  0.00           N0.      0
ATOM    371  CA  ACT A 293      37.163  95.057 117.794  1.00  0.00           C0.      0
ATOM    372  C   ACT A 293      36.523  94.043 118.749  1.00  0.00           C0.      0
ATOM    373  O   ACT A 293      37.307  93.491 119.608  1.00  0.00           O0.      0
ATOM    374  OXT ACT A 293      35.288  93.754 118.651  1.00  0.00           O1-      0
ATOM    375  H1  ACT A 293      37.954  95.568 118.352  1.00  0.00           H0.      0
ATOM    376  H3  ACT A 293      37.660  94.481 117.001  1.00  0.00           H0.      0
ATOM    377  H01 ACT A 293      35.546  95.601 116.644  1.00  0.00           H0.      0
ATOM    378  H02 ACT A 293      35.854  96.601 117.909  1.00  0.00           H0.      0
ATOM    379  CA' SAM A 294      38.323  96.289 110.156  1.00  0.00           C0.      0
ATOM    380  CB  SAM A 294      37.921  96.769 111.566  1.00  0.00           C0.      0
ATOM    381  CG  SAM A 294      37.561  98.251 111.698  1.00  0.00           C0.      0
ATOM    382  SD  SAM A 294      37.744  98.756 113.470  1.00  0.00           S0.      0
ATOM    383  CE  SAM A 294      36.863  97.446 114.383  1.00  0.00           C0.      0
ATOM    384  C5' SAM A 294      36.471 100.067 113.591  1.00  0.00           C0.      0
ATOM    385  C4' SAM A 294      36.799 101.249 112.697  1.00  0.00           C0.      0
ATOM    386  O4' SAM A 294      35.638 102.131 112.748  1.00  0.00           O0.      0
ATOM    387  C3' SAM A 294      38.036 102.079 113.139  1.00  0.00           C0.      0
ATOM    388  O3' SAM A 294      39.104 101.969 112.213  1.00  0.00           O0.      0
ATOM    389  C2' SAM A 294      37.441 103.507 113.331  1.00  0.00           C0.      0
ATOM    390  O2' SAM A 294      38.287 104.595 113.055  1.00  0.00           O0.      0
ATOM    391  C1' SAM A 294      36.150 103.465 112.486  1.00  0.00           C0.      0
ATOM    392  OXT SAM A 294      39.066  94.246 111.145  1.00  0.00           O0.      0
ATOM    393  N1  SAM A 294      33.108 107.309 110.851  1.00  0.00           N0.      0
ATOM    394  C2  SAM A 294      33.993 106.536 110.197  1.00  0.00           C0.      0
ATOM    395  N3  SAM A 294      34.747 105.531 110.682  1.00  0.00           N0.      0
ATOM    396  C4  SAM A 294      34.529 105.337 111.996  1.00  0.00           C0.      0
ATOM    397  C5  SAM A 294      33.655 106.074 112.802  1.00  0.00           C0.      0
ATOM    398  C6  SAM A 294      32.906 107.108 112.184  1.00  0.00           C0.      0
ATOM    399  N6  SAM A 294      32.031 107.881 112.840  1.00  0.00           N0.      0
ATOM    400  N7  SAM A 294      33.750 105.640 114.123  1.00  0.00           N0.      0
ATOM    401  C8  SAM A 294      34.642 104.659 114.120  1.00  0.00           C0.      0
ATOM    402  N9  SAM A 294      35.145 104.431 112.853  1.00  0.00           N0.      0
ATOM    403  C'  SAM A 294      38.351  94.743 110.214  1.00  0.00           C0.      0
ATOM    404  N'  SAM A 294      37.398  96.752 109.089  1.00  0.00           N0.      0
ATOM    405  O'  SAM A 294      37.650  94.101 109.392  1.00  0.00           O0.      0
ATOM    406 HN61 SAM A 294      31.694 108.744 112.408  1.00  0.00           H0.      0
ATOM    407 HN62 SAM A 294      31.913 107.759 113.843  1.00  0.00           H0.      0
ATOM    408  HA  SAM A 294      39.322  96.657 109.901  1.00  0.00           H0.      0
ATOM    409  HB1 SAM A 294      38.767  96.515 112.209  1.00  0.00           H0.      0
ATOM    410  HB2 SAM A 294      37.073  96.169 111.911  1.00  0.00           H0.      0
ATOM    411  HG1 SAM A 294      36.534  98.460 111.385  1.00  0.00           H0.      0
ATOM    412  HG2 SAM A 294      38.252  98.902 111.154  1.00  0.00           H0.      0
ATOM    413  HE1 SAM A 294      35.846  97.348 113.998  1.00  0.00           H0.      0
ATOM    414  HE2 SAM A 294      36.850  97.714 115.442  1.00  0.00           H0.      0
ATOM    415  HE3 SAM A 294      37.414  96.513 114.289  1.00  0.00           H0.      0
ATOM    416 HO2' SAM A 294      38.646 104.559 112.125  1.00  0.00           H0.      0
ATOM    417 HO3' SAM A 294      38.800 102.317 111.331  1.00  0.00           H0.      0
ATOM    418  H01 SAM A 294      35.007 104.158 115.005  1.00  0.00           H0.      0
ATOM    419  H02 SAM A 294      36.943 100.935 111.656  1.00  0.00           H0.      0
ATOM    420  H03 SAM A 294      38.432 101.721 114.086  1.00  0.00           H0.      0
ATOM    421  H04 SAM A 294      37.148 103.605 114.379  1.00  0.00           H0.      0
ATOM    422  H05 SAM A 294      36.361 103.596 111.420  1.00  0.00           H0.      0
ATOM    423  H06 SAM A 294      34.143 106.788 109.153  1.00  0.00           H0.      0
ATOM    424  H07 SAM A 294      37.479  97.756 108.890  1.00  0.00           H0.      0
ATOM    425  H08 SAM A 294      36.381  96.588 109.301  1.00  0.00           H0.      0
ATOM    426  H09 SAM A 294      37.540  96.260 108.149  1.00  0.00           H0.      0
ATOM    427 H5'1 SAM A 294      36.452 100.351 114.645  1.00  0.00           H0.      0
ATOM    428 H5'2 SAM A 294      35.532  99.597 113.302  1.00  0.00           H0.      0
ATOM    429  O   WAT A9980      37.910 106.214 115.235  1.00  0.00           O0.      0
ATOM    430  H1  WAT A9980      38.161 105.756 114.406  1.00  0.00           H0.      0
ATOM    431  H2  WAT A9980      37.324 106.964 114.986  1.00  0.00           H0.      0
ATOM    432  O   WAT B3703      34.702  96.689 108.944  1.00  0.00           O0.      0
ATOM    433  H1  WAT B3703      34.847  96.152 108.110  1.00  0.00           H0.      0
ATOM    434  H2  WAT B3703      34.758  97.627 108.693  1.00  0.00           H0.      0
ATOM    435  O   WAT B6040      33.885 109.561 115.276  1.00  0.00           O0.      0
ATOM    436  H1  WAT B6040      33.988 110.155 116.030  1.00  0.00           H0.      0
ATOM    437  H2  WAT B6040      33.273 108.832 115.548  1.00  0.00           H0.      0
ATOM    438  O   WAT B8106      35.862 107.813 114.497  1.00  0.00           O0.      0
ATOM    439  H1  WAT B8106      35.351 108.595 114.798  1.00  0.00           H0.      0
ATOM    440  H2  WAT B8106      35.228 107.083 114.524  1.00  0.00           H0.      0
ATOM    441  O   WAT C 293      32.384 107.381 115.681  1.00  0.00           O0.      0
ATOM    442  H1  WAT C 293      32.875 106.590 115.327  1.00  0.00           H0.      0
ATOM    443  H2  WAT C 293      31.771 107.095 116.368  1.00  0.00           H0.      0
ATOM    444  O   WAT C3278      36.254 104.581 116.592  1.00  0.00           O0.      0
ATOM    445  H1  WAT C3278      36.898 105.199 116.150  1.00  0.00           H0.      0
ATOM    446  H2  WAT C3278      36.668 104.282 117.410  1.00  0.00           H0.      0
