# Supplementary material for: Computational Investigation of GNMT-Catalyzed Methyl Transfer Reaction: Integrating MD, QM, and ML Approaches
Source: J Comput Chem. Author manuscript; Available in PMC 2026 Jun 29. (PMC13312424; doi:10.1002/jcc.70434)
Supplement: SI-2 [file NIHMS2188582-supplement-SI-2.zip › QM-cluster-pdbs/sampling_27105_P1_wo_r.pdb]

ATOM      1  CA  TYR A  21      42.714 104.796 116.878  1.00  0.00           C0.     -1
ATOM      2  CB  TYR A  21      41.549 104.393 115.886  1.00  0.00           C0.     -1
ATOM      3  CG  TYR A  21      40.838 103.087 116.165  1.00  0.00           C0.      0
ATOM      4  CD1 TYR A  21      39.567 103.072 116.761  1.00  0.00           C0.      0
ATOM      5  CD2 TYR A  21      41.387 101.852 115.768  1.00  0.00           C0.      0
ATOM      6  CE1 TYR A  21      38.849 101.883 116.934  1.00  0.00           C0.      0
ATOM      7  CE2 TYR A  21      40.686 100.655 115.935  1.00  0.00           C0.      0
ATOM      8  CZ  TYR A  21      39.403 100.666 116.506  1.00  0.00           C0.      0
ATOM      9  OH  TYR A  21      38.726  99.470 116.586  1.00  0.00           O0.      0
ATOM     10  H01 TYR A  21      42.333 104.918 117.898  1.00  0.00           H0.      0
ATOM     11  H02 TYR A  21      43.165 105.740 116.554  1.00  0.00           H0.      0
ATOM     12  HA  TYR A  21      43.492 104.025 116.889  1.00  0.00           H0.      0
ATOM     13  HB2 TYR A  21      40.811 105.204 115.879  1.00  0.00           H0.      0
ATOM     14  HB3 TYR A  21      41.978 104.364 114.878  1.00  0.00           H0.      0
ATOM     15  HD1 TYR A  21      39.117 104.011 117.074  1.00  0.00           H0.      0
ATOM     16  HD2 TYR A  21      42.361 101.831 115.286  1.00  0.00           H0.      0
ATOM     17  HE1 TYR A  21      37.864 101.904 117.387  1.00  0.00           H0.      0
ATOM     18  HE2 TYR A  21      41.108  99.708 115.619  1.00  0.00           H0.      0
ATOM     19  HH  TYR A  21      37.798  99.600 116.920  1.00  0.00           H0.      0
ATOM     20  CA  TRP A  30      46.159  95.666 114.733  1.00  0.00           C0.     -1
ATOM     21  CB  TRP A  30      45.421  96.833 114.094  1.00  0.00           C0.     -1
ATOM     22  CG  TRP A  30      43.977  96.482 113.800  1.00  0.00           C0.      0
ATOM     23  CD1 TRP A  30      43.458  95.874 112.669  1.00  0.00           C0.      0
ATOM     24  CD2 TRP A  30      42.878  96.592 114.735  1.00  0.00           C0.      0
ATOM     25  CE2 TRP A  30      41.724  96.018 114.111  1.00  0.00           C0.      0
ATOM     26  CE3 TRP A  30      42.758  97.137 116.029  1.00  0.00           C0.      0
ATOM     27  NE1 TRP A  30      42.106  95.590 112.852  1.00  0.00           N0.      0
ATOM     28  CZ2 TRP A  30      40.483  95.961 114.764  1.00  0.00           C0.      0
ATOM     29  CZ3 TRP A  30      41.518  97.109 116.663  1.00  0.00           C0.      0
ATOM     30  CH2 TRP A  30      40.394  96.523 116.037  1.00  0.00           C0.      0
ATOM     31  H01 TRP A  30      46.160  94.796 114.066  1.00  0.00           H0.      0
ATOM     32  H03 TRP A  30      47.201  95.921 114.960  1.00  0.00           H0.      0
ATOM     33  HA  TRP A  30      45.674  95.364 115.669  1.00  0.00           H0.      0
ATOM     34  HB2 TRP A  30      45.456  97.708 114.756  1.00  0.00           H0.      0
ATOM     35  HB3 TRP A  30      45.928  97.129 113.166  1.00  0.00           H0.      0
ATOM     36  HD1 TRP A  30      43.953  95.616 111.745  1.00  0.00           H0.      0
ATOM     37  HE1 TRP A  30      41.481  95.168 112.164  1.00  0.00           H0.      0
ATOM     38  HE3 TRP A  30      43.618  97.581 116.520  1.00  0.00           H0.      0
ATOM     39  HZ2 TRP A  30      39.630  95.480 114.303  1.00  0.00           H0.      0
ATOM     40  HZ3 TRP A  30      41.405  97.543 117.650  1.00  0.00           H0.      0
ATOM     41  HH2 TRP A  30      39.443  96.527 116.557  1.00  0.00           H0.      0
ATOM     42  CA  TYR A  33      45.048  91.372 116.859  1.00  0.00           C0.     -1
ATOM     43  CB  TYR A  33      44.530  92.714 117.425  1.00  0.00           C0.     -1
ATOM     44  CG  TYR A  33      43.110  92.663 117.966  1.00  0.00           C0.      0
ATOM     45  CD1 TYR A  33      42.095  93.483 117.443  1.00  0.00           C0.      0
ATOM     46  CD2 TYR A  33      42.774  91.811 119.035  1.00  0.00           C0.      0
ATOM     47  CE1 TYR A  33      40.797  93.466 117.967  1.00  0.00           C0.      0
ATOM     48  CE2 TYR A  33      41.484  91.785 119.568  1.00  0.00           C0.      0
ATOM     49  CZ  TYR A  33      40.488  92.619 119.039  1.00  0.00           C0.      0
ATOM     50  OH  TYR A  33      39.233  92.547 119.603  1.00  0.00           O0.      0
ATOM     51  H01 TYR A  33      44.414  91.032 116.032  1.00  0.00           H0.      0
ATOM     52  H02 TYR A  33      46.073  91.477 116.488  1.00  0.00           H0.      0
ATOM     53  HA  TYR A  33      45.044  90.591 117.627  1.00  0.00           H0.      0
ATOM     54  HB2 TYR A  33      45.213  93.045 118.221  1.00  0.00           H0.      0
ATOM     55  HB3 TYR A  33      44.582  93.478 116.640  1.00  0.00           H0.      0
ATOM     56  HD1 TYR A  33      42.315  94.155 116.619  1.00  0.00           H0.      0
ATOM     57  HD2 TYR A  33      43.537  91.169 119.468  1.00  0.00           H0.      0
ATOM     58  HE1 TYR A  33      40.032  94.097 117.529  1.00  0.00           H0.      0
ATOM     59  HE2 TYR A  33      41.234  91.133 120.398  1.00  0.00           H0.      0
ATOM     60  HH  TYR A  33      38.672  93.306 119.342  1.00  0.00           H0.      0
ATOM     61  CA  ARG A  40      39.629  84.569 110.104  1.00  0.00           C0.     -1
ATOM     62  CB  ARG A  40      40.307  85.918 110.035  1.00  0.00           C0.     -1
ATOM     63  CG  ARG A  40      39.364  87.032 110.545  1.00  0.00           C0.      0
ATOM     64  CD  ARG A  40      39.958  88.452 110.605  1.00  0.00           C0.      0
ATOM     65  NE  ARG A  40      38.895  89.369 111.066  1.00  0.00           N0.      0
ATOM     66  CZ  ARG A  40      38.907  90.723 111.037  1.00  0.00           C0.      0
ATOM     67  NH1 ARG A  40      40.038  91.414 110.834  1.00  0.00           N1+      0
ATOM     68  NH2 ARG A  40      37.763  91.395 111.234  1.00  0.00           N0.      0
ATOM     69  H01 ARG A  40      38.715  84.552 109.497  1.00  0.00           H0.      0
ATOM     70  H02 ARG A  40      40.283  83.770 109.737  1.00  0.00           H0.      0
ATOM     71  HA  ARG A  40      39.346  84.319 111.134  1.00  0.00           H0.      0
ATOM     72  HB2 ARG A  40      41.225  85.913 110.639  1.00  0.00           H0.      0
ATOM     73  HB3 ARG A  40      40.613  86.144 109.004  1.00  0.00           H0.      0
ATOM     74  HG2 ARG A  40      38.474  87.057 109.898  1.00  0.00           H0.      0
ATOM     75  HG3 ARG A  40      39.017  86.763 111.553  1.00  0.00           H0.      0
ATOM     76  HD2 ARG A  40      40.807  88.478 111.300  1.00  0.00           H0.      0
ATOM     77  HD3 ARG A  40      40.314  88.767 109.615  1.00  0.00           H0.      0
ATOM     78  HE  ARG A  40      37.994  88.944 111.235  1.00  0.00           H0.      0
ATOM     79 HH11 ARG A  40      40.927  90.940 110.885  1.00  0.00           H0.      0
ATOM     80 HH12 ARG A  40      40.020  92.453 110.904  1.00  0.00           H0.      0
ATOM     81 HH21 ARG A  40      36.894  90.888 111.146  1.00  0.00           H0.      0
ATOM     82 HH22 ARG A  40      37.741  92.431 111.046  1.00  0.00           H0.      0
ATOM     83  CA  ALA A  64      34.917 101.075 108.450  1.00  0.00           C0.     -1
ATOM     84  C   ALA A  64      36.176 100.332 107.994  1.00  0.00           C0.      0
ATOM     85  O   ALA A  64      36.291  99.103 108.098  1.00  0.00           O0.      0
ATOM     86  H01 ALA A  64      34.215 101.146 107.612  1.00  0.00           H0.      0
ATOM     87  H02 ALA A  64      34.444 100.513 109.257  1.00  0.00           H0.      0
ATOM     88  HA  ALA A  64      35.145 102.088 108.798  1.00  0.00           H0.      0
ATOM     89  N   CYS A  65      37.127 101.102 107.381  1.00  0.00           N0.      0
ATOM     90  CA  CYS A  65      38.278 100.521 106.688  1.00  0.00           C0.     -1
ATOM     91  C   CYS A  65      39.421  99.976 107.574  1.00  0.00           C0.      0
ATOM     92  O   CYS A  65      40.139  99.067 107.138  1.00  0.00           O0.      0
ATOM     93  H02 CYS A  65      38.691 101.284 106.022  1.00  0.00           H0.      0
ATOM     94  H   CYS A  65      37.096 102.102 107.524  1.00  0.00           H0.      0
ATOM     95  HA  CYS A  65      37.941  99.678 106.082  1.00  0.00           H0.      0
ATOM     96  N   GLY A  66      39.620 100.566 108.777  1.00  0.00           N0.      0
ATOM     97  CA  GLY A  66      40.778 100.197 109.607  1.00  0.00           C0.     -1
ATOM     98  H01 GLY A  66      41.718 100.440 109.101  1.00  0.00           H0.      0
ATOM     99  H   GLY A  66      39.054 101.369 109.052  1.00  0.00           H0.      0
ATOM    100  HA2 GLY A  66      40.707 100.741 110.549  1.00  0.00           H0.      0
ATOM    101  HA3 GLY A  66      40.774  99.120 109.803  1.00  0.00           H0.      0
ATOM    102  CA  ASP A  70      38.238  93.641 104.589  1.00  0.00           C0.     -1
ATOM    103  CB  ASP A  70      37.230  93.794 105.710  1.00  0.00           C0.     -1
ATOM    104  CG  ASP A  70      37.726  94.590 106.907  1.00  0.00           C0.      0
ATOM    105  OD1 ASP A  70      36.706  95.043 107.641  1.00  0.00           O0.      0
ATOM    106  OD2 ASP A  70      38.909  94.769 107.179  1.00  0.00           O1-      0
ATOM    107  H01 ASP A  70      39.168  93.196 104.958  1.00  0.00           H0.      0
ATOM    108  H02 ASP A  70      38.494  94.612 104.151  1.00  0.00           H0.      0
ATOM    109  HA  ASP A  70      37.842  93.003 103.791  1.00  0.00           H0.      0
ATOM    110  HB2 ASP A  70      36.308  94.267 105.355  1.00  0.00           H0.      0
ATOM    111  HB3 ASP A  70      36.928  92.806 106.091  1.00  0.00           H0.      0
ATOM    112  CA  ASP A  85      37.578 105.682 107.923  1.00  0.00           C0.     -1
ATOM    113  C   ASP A  85      37.835 107.072 108.479  1.00  0.00           C0.      0
ATOM    114  O   ASP A  85      38.325 107.975 107.789  1.00  0.00           O0.      0
ATOM    115  CB  ASP A  85      38.777 104.788 108.256  1.00  0.00           C0.     -1
ATOM    116  CG  ASP A  85      38.797 104.171 109.649  1.00  0.00           C0.      0
ATOM    117  OD1 ASP A  85      38.263 103.017 109.808  1.00  0.00           O0.      0
ATOM    118  OD2 ASP A  85      39.351 104.826 110.582  1.00  0.00           O1-      0
ATOM    119  H03 ASP A  85      37.475 105.772 106.839  1.00  0.00           H0.      0
ATOM    120  HA  ASP A  85      36.652 105.251 108.325  1.00  0.00           H0.      0
ATOM    121  HB2 ASP A  85      38.809 103.959 107.539  1.00  0.00           H0.      0
ATOM    122  HB3 ASP A  85      39.698 105.365 108.121  1.00  0.00           H0.      0
ATOM    123  N   ALA A  86      37.621 107.184 109.816  1.00  0.00           N0.      0
ATOM    124  CA  ALA A  86      37.908 108.416 110.507  1.00  0.00           C0.     -1
ATOM    125  C   ALA A  86      39.375 108.564 111.049  1.00  0.00           C0.      0
ATOM    126  O   ALA A  86      39.710 109.667 111.511  1.00  0.00           O0.      0
ATOM    127  CB  ALA A  86      36.945 108.638 111.684  1.00  0.00           C0.      0
ATOM    128  H   ALA A  86      37.090 106.464 110.297  1.00  0.00           H0.      0
ATOM    129  HA  ALA A  86      37.789 109.230 109.787  1.00  0.00           H0.      0
ATOM    130  HB1 ALA A  86      36.974 107.792 112.381  1.00  0.00           H0.      0
ATOM    131  HB2 ALA A  86      37.253 109.537 112.224  1.00  0.00           H0.      0
ATOM    132  HB3 ALA A  86      35.927 108.760 111.314  1.00  0.00           H0.      0
ATOM    133  N   SER A  87      40.191 107.481 111.024  1.00  0.00           N0.      0
ATOM    134  CA  SER A  87      41.539 107.460 111.640  1.00  0.00           C0.     -1
ATOM    135  CB  SER A  87      41.682 106.209 112.515  1.00  0.00           C0.      0
ATOM    136  OG  SER A  87      43.007 106.109 113.085  1.00  0.00           O0.      0
ATOM    137  H01 SER A  87      42.317 107.458 110.867  1.00  0.00           H0.      0
ATOM    138  H   SER A  87      39.818 106.591 110.681  1.00  0.00           H0.      0
ATOM    139  HA  SER A  87      41.642 108.377 112.228  1.00  0.00           H0.      0
ATOM    140  HB2 SER A  87      40.908 106.192 113.289  1.00  0.00           H0.      0
ATOM    141  HB3 SER A  87      41.553 105.311 111.908  1.00  0.00           H0.      0
ATOM    142  HG  SER A  87      43.081 106.767 113.790  1.00  0.00           H0.      0
ATOM    143  CA  MET A  90      44.729 103.192 110.183  1.00  0.00           C0.     -1
ATOM    144  CB  MET A  90      43.310 102.897 110.621  1.00  0.00           C0.     -1
ATOM    145  CG  MET A  90      43.105 102.841 112.145  1.00  0.00           C0.      0
ATOM    146  SD  MET A  90      43.956 101.442 113.000  1.00  0.00           S0.      0
ATOM    147  CE  MET A  90      42.773 100.080 112.674  1.00  0.00           C0.      0
ATOM    148  H01 MET A  90      45.066 104.163 110.568  1.00  0.00           H0.      0
ATOM    149  H02 MET A  90      44.813 103.218 109.090  1.00  0.00           H0.      0
ATOM    150  HA  MET A  90      45.421 102.428 110.557  1.00  0.00           H0.      0
ATOM    151  HB2 MET A  90      42.628 103.669 110.232  1.00  0.00           H0.      0
ATOM    152  HB3 MET A  90      42.974 101.951 110.180  1.00  0.00           H0.      0
ATOM    153  HG2 MET A  90      43.485 103.755 112.614  1.00  0.00           H0.      0
ATOM    154  HG3 MET A  90      42.037 102.765 112.381  1.00  0.00           H0.      0
ATOM    155  HE1 MET A  90      41.770 100.365 113.004  1.00  0.00           H0.      0
ATOM    156  HE2 MET A  90      42.749  99.818 111.614  1.00  0.00           H0.      0
ATOM    157  HE3 MET A  90      43.105  99.205 113.241  1.00  0.00           H0.      0
ATOM    158  CA  ALA A 115      35.367 110.645 106.907  1.00  0.00           C0.     -1
ATOM    159  C   ALA A 115      34.799 110.169 108.235  1.00  0.00           C0.      0
ATOM    160  O   ALA A 115      35.226 109.150 108.793  1.00  0.00           O0.      0
ATOM    161  H01 ALA A 115      36.388 110.270 106.822  1.00  0.00           H0.      0
ATOM    162  H03 ALA A 115      34.779 110.230 106.080  1.00  0.00           H0.      0
ATOM    163  HA  ALA A 115      35.359 111.735 106.819  1.00  0.00           H0.      0
ATOM    164  N   ASN A 116      33.798 110.933 108.782  1.00  0.00           N0.      0
ATOM    165  CA  ASN A 116      33.147 110.535 110.023  1.00  0.00           C0.     -1
ATOM    166  C   ASN A 116      31.663 110.177 109.758  1.00  0.00           C0.      0
ATOM    167  O   ASN A 116      30.944 110.981 109.142  1.00  0.00           O0.      0
ATOM    168  CB  ASN A 116      33.264 111.625 111.122  1.00  0.00           C0.      0
ATOM    169  CG  ASN A 116      33.100 110.953 112.473  1.00  0.00           C0.      0
ATOM    170  ND2 ASN A 116      34.248 110.722 113.162  1.00  0.00           N0.      0
ATOM    171  OD1 ASN A 116      31.991 110.574 112.884  1.00  0.00           O0.      0
ATOM    172  H   ASN A 116      33.351 111.652 108.228  1.00  0.00           H0.      0
ATOM    173  HA  ASN A 116      33.681 109.643 110.356  1.00  0.00           H0.      0
ATOM    174  HB2 ASN A 116      34.239 112.111 111.031  1.00  0.00           H0.      0
ATOM    175  HB3 ASN A 116      32.482 112.378 110.986  1.00  0.00           H0.      0
ATOM    176 HD21 ASN A 116      34.211 110.124 113.977  1.00  0.00           H0.      0
ATOM    177 HD22 ASN A 116      35.152 110.891 112.747  1.00  0.00           H0.      0
ATOM    178  N   TRP A 117      31.232 108.979 110.218  1.00  0.00           N0.      0
ATOM    179  CA  TRP A 117      29.844 108.544 109.980  1.00  0.00           C0.     -1
ATOM    180  CB  TRP A 117      29.442 107.234 110.685  1.00  0.00           C0.     -1
ATOM    181  CG  TRP A 117      30.441 106.122 110.455  1.00  0.00           C0.      0
ATOM    182  CD1 TRP A 117      31.138 105.869 109.290  1.00  0.00           C0.      0
ATOM    183  CD2 TRP A 117      30.935 105.180 111.439  1.00  0.00           C0.      0
ATOM    184  CE2 TRP A 117      31.938 104.383 110.801  1.00  0.00           C0.      0
ATOM    185  CE3 TRP A 117      30.661 104.954 112.801  1.00  0.00           C0.      0
ATOM    186  NE1 TRP A 117      32.023 104.818 109.491  1.00  0.00           N0.      0
ATOM    187  CZ2 TRP A 117      32.662 103.397 111.485  1.00  0.00           C0.      0
ATOM    188  CZ3 TRP A 117      31.377 103.972 113.484  1.00  0.00           C0.      0
ATOM    189  CH2 TRP A 117      32.369 103.202 112.833  1.00  0.00           C0.      0
ATOM    190  H02 TRP A 117      29.173 109.353 110.289  1.00  0.00           H0.      0
ATOM    191  H   TRP A 117      31.898 108.355 110.682  1.00  0.00           H0.      0
ATOM    192  HA  TRP A 117      29.700 108.432 108.896  1.00  0.00           H0.      0
ATOM    193  HB2 TRP A 117      29.359 107.413 111.764  1.00  0.00           H0.      0
ATOM    194  HB3 TRP A 117      28.437 106.966 110.333  1.00  0.00           H0.      0
ATOM    195  HD1 TRP A 117      31.090 106.371 108.336  1.00  0.00           H0.      0
ATOM    196  HE1 TRP A 117      32.706 104.503 108.820  1.00  0.00           H0.      0
ATOM    197  HE3 TRP A 117      29.916 105.550 113.319  1.00  0.00           H0.      0
ATOM    198  HZ2 TRP A 117      33.444 102.827 110.996  1.00  0.00           H0.      0
ATOM    199  HZ3 TRP A 117      31.187 103.805 114.539  1.00  0.00           H0.      0
ATOM    200  HH2 TRP A 117      32.934 102.468 113.398  1.00  0.00           H0.      0
ATOM    201  CA  LEU A 136      31.808  94.991 109.812  1.00  0.00           C0.     -1
ATOM    202  C   LEU A 136      32.677  95.139 111.082  1.00  0.00           C0.      0
ATOM    203  O   LEU A 136      32.933  96.261 111.557  1.00  0.00           O0.      0
ATOM    204  H01 LEU A 136      32.424  95.248 108.944  1.00  0.00           H0.      0
ATOM    205  H02 LEU A 136      30.984  95.704 109.874  1.00  0.00           H0.      0
ATOM    206  HA  LEU A 136      31.417  93.979 109.685  1.00  0.00           H0.      0
ATOM    207  N   GLY A 137      33.162  94.004 111.689  1.00  0.00           N0.      0
ATOM    208  CA  GLY A 137      34.245  94.020 112.706  1.00  0.00           C0.     -1
ATOM    209  C   GLY A 137      33.858  94.468 114.098  1.00  0.00           C0.      0
ATOM    210  O   GLY A 137      34.757  94.799 114.896  1.00  0.00           O0.      0
ATOM    211  H   GLY A 137      32.996  93.123 111.221  1.00  0.00           H0.      0
ATOM    212  HA2 GLY A 137      34.645  93.004 112.767  1.00  0.00           H0.      0
ATOM    213  HA3 GLY A 137      35.067  94.661 112.372  1.00  0.00           H0.      0
ATOM    214  N   ASN A 138      32.554  94.482 114.415  1.00  0.00           N0.      0
ATOM    215  CA  ASN A 138      32.065  95.083 115.659  1.00  0.00           C0.     -1
ATOM    216  C   ASN A 138      32.506  96.555 115.762  1.00  0.00           C0.      0
ATOM    217  O   ASN A 138      32.707  97.085 116.860  1.00  0.00           O0.      0
ATOM    218  CB  ASN A 138      32.453  94.298 116.921  1.00  0.00           C0.      0
ATOM    219  CG  ASN A 138      31.657  94.821 118.117  1.00  0.00           C0.      0
ATOM    220  ND2 ASN A 138      32.402  95.121 119.220  1.00  0.00           N0.      0
ATOM    221  OD1 ASN A 138      30.425  94.904 118.085  1.00  0.00           O0.      0
ATOM    222  H   ASN A 138      31.896  94.194 113.702  1.00  0.00           H0.      0
ATOM    223  HA  ASN A 138      30.970  95.077 115.597  1.00  0.00           H0.      0
ATOM    224  HB2 ASN A 138      32.175  93.249 116.764  1.00  0.00           H0.      0
ATOM    225  HB3 ASN A 138      33.524  94.351 117.103  1.00  0.00           H0.      0
ATOM    226 HD21 ASN A 138      31.946  95.668 119.938  1.00  0.00           H0.      0
ATOM    227 HD22 ASN A 138      33.401  95.257 119.091  1.00  0.00           H0.      0
ATOM    228  N   SER A 139      32.599  97.221 114.591  1.00  0.00           N0.      0
ATOM    229  CA  SER A 139      33.098  98.588 114.567  1.00  0.00           C0.     -1
ATOM    230  CB  SER A 139      33.497  99.010 113.152  1.00  0.00           C0.      0
ATOM    231  OG  SER A 139      34.601  98.232 112.636  1.00  0.00           O0.      0
ATOM    232  H03 SER A 139      32.334  99.279 114.947  1.00  0.00           H0.      0
ATOM    233  H   SER A 139      32.498  96.727 113.712  1.00  0.00           H0.      0
ATOM    234  HA  SER A 139      33.960  98.660 115.239  1.00  0.00           H0.      0
ATOM    235  HB2 SER A 139      32.640  98.941 112.471  1.00  0.00           H0.      0
ATOM    236  HB3 SER A 139      33.825 100.054 113.174  1.00  0.00           H0.      0
ATOM    237  HG  SER A 139      34.225  97.440 112.211  1.00  0.00           H0.      0
ATOM    238  CA  HID A 142      32.545 102.696 118.993  1.00  0.00           C0.     -1
ATOM    239  CB  HID A 142      33.820 102.690 118.142  1.00  0.00           C0.     -1
ATOM    240  CG  HID A 142      34.606 101.425 118.040  1.00  0.00           C0.      0
ATOM    241  CD2 HID A 142      35.367 100.969 116.982  1.00  0.00           C0.      0
ATOM    242  ND1 HID A 142      34.895 100.551 119.079  1.00  0.00           N0.      0
ATOM    243  CE1 HID A 142      35.802  99.629 118.633  1.00  0.00           C0.      0
ATOM    244  NE2 HID A 142      36.114  99.865 117.364  1.00  0.00           N0.      0
ATOM    245  H01 HID A 142      31.817 101.962 118.631  1.00  0.00           H0.      0
ATOM    246  H02 HID A 142      32.080 103.686 118.959  1.00  0.00           H0.      0
ATOM    247  HA  HID A 142      32.758 102.469 120.045  1.00  0.00           H0.      0
ATOM    248  HB2 HID A 142      33.570 102.999 117.119  1.00  0.00           H0.      0
ATOM    249  HB3 HID A 142      34.487 103.477 118.527  1.00  0.00           H0.      0
ATOM    250  HD1 HID A 142      34.502 100.567 120.011  1.00  0.00           H0.      0
ATOM    251  HD2 HID A 142      35.423 101.386 115.989  1.00  0.00           H0.      0
ATOM    252  HE1 HID A 142      36.199  98.843 119.253  1.00  0.00           H0.      0
ATOM    253  CA  ARG A 175      29.046  91.746 119.849  1.00  0.00           C0.     -1
ATOM    254  CB  ARG A 175      30.306  92.157 120.682  1.00  0.00           C0.     -1
ATOM    255  CG  ARG A 175      31.654  91.798 120.033  1.00  0.00           C0.      0
ATOM    256  CD  ARG A 175      32.814  92.309 120.908  1.00  0.00           C0.      0
ATOM    257  NE  ARG A 175      34.140  92.277 120.270  1.00  0.00           N0.      0
ATOM    258  CZ  ARG A 175      35.117  91.415 120.570  1.00  0.00           C0.      0
ATOM    259  NH1 ARG A 175      34.835  90.259 121.226  1.00  0.00           N1+      0
ATOM    260  NH2 ARG A 175      36.379  91.719 120.240  1.00  0.00           N0.      0
ATOM    261  H01 ARG A 175      28.130  92.013 120.385  1.00  0.00           H0.      0
ATOM    262  H03 ARG A 175      29.049  92.270 118.887  1.00  0.00           H0.      0
ATOM    263  HA  ARG A 175      29.033  90.666 119.660  1.00  0.00           H0.      0
ATOM    264  HB2 ARG A 175      30.276  93.244 120.835  1.00  0.00           H0.      0
ATOM    265  HB3 ARG A 175      30.247  91.694 121.678  1.00  0.00           H0.      0
ATOM    266  HG2 ARG A 175      31.734  90.712 119.883  1.00  0.00           H0.      0
ATOM    267  HG3 ARG A 175      31.724  92.262 119.043  1.00  0.00           H0.      0
ATOM    268  HD2 ARG A 175      32.620  93.356 121.154  1.00  0.00           H0.      0
ATOM    269  HD3 ARG A 175      32.863  91.754 121.851  1.00  0.00           H0.      0
ATOM    270  HE  ARG A 175      34.428  93.078 119.683  1.00  0.00           H0.      0
ATOM    271 HH11 ARG A 175      33.920  89.847 121.115  1.00  0.00           H0.      0
ATOM    272 HH12 ARG A 175      35.588  89.615 121.419  1.00  0.00           H0.      0
ATOM    273 HH21 ARG A 175      36.643  92.704 120.046  1.00  0.00           H0.      0
ATOM    274 HH22 ARG A 175      37.129  91.053 120.350  1.00  0.00           H0.      0
ATOM    275  CA  TYR A 194      40.225  88.733 115.930  1.00  0.00           C0.     -1
ATOM    276  CB  TYR A 194      39.906  89.972 116.791  1.00  0.00           C0.     -1
ATOM    277  CG  TYR A 194      39.181  91.090 116.061  1.00  0.00           C0.      0
ATOM    278  CD1 TYR A 194      37.992  91.633 116.570  1.00  0.00           C0.      0
ATOM    279  CD2 TYR A 194      39.705  91.656 114.883  1.00  0.00           C0.      0
ATOM    280  CE1 TYR A 194      37.348  92.709 115.945  1.00  0.00           C0.      0
ATOM    281  CE2 TYR A 194      39.078  92.725 114.243  1.00  0.00           C0.      0
ATOM    282  CZ  TYR A 194      37.899  93.261 114.779  1.00  0.00           C0.      0
ATOM    283  OH  TYR A 194      37.340  94.347 114.137  1.00  0.00           O0.      0
ATOM    284  H01 TYR A 194      40.752  87.976 116.521  1.00  0.00           H0.      0
ATOM    285  H02 TYR A 194      39.308  88.282 115.533  1.00  0.00           H0.      0
ATOM    286  HA  TYR A 194      40.863  88.995 115.078  1.00  0.00           H0.      0
ATOM    287  HB2 TYR A 194      39.305  89.669 117.657  1.00  0.00           H0.      0
ATOM    288  HB3 TYR A 194      40.844  90.369 117.201  1.00  0.00           H0.      0
ATOM    289  HD1 TYR A 194      37.573  91.232 117.488  1.00  0.00           H0.      0
ATOM    290  HD2 TYR A 194      40.630  91.266 114.466  1.00  0.00           H0.      0
ATOM    291  HE1 TYR A 194      36.431  93.115 116.361  1.00  0.00           H0.      0
ATOM    292  HE2 TYR A 194      39.483  93.157 113.334  1.00  0.00           H0.      0
ATOM    293  HH  TYR A 194      36.442  94.537 114.489  1.00  0.00           H0.      0
ATOM    294  CA  TYR A 242      32.320 100.158 123.403  1.00  0.00           C0.     -1
ATOM    295  CB  TYR A 242      32.478  98.642 123.343  1.00  0.00           C0.     -1
ATOM    296  CG  TYR A 242      33.750  98.147 122.660  1.00  0.00           C0.      0
ATOM    297  CD1 TYR A 242      33.842  96.818 122.206  1.00  0.00           C0.      0
ATOM    298  CD2 TYR A 242      34.884  98.962 122.499  1.00  0.00           C0.      0
ATOM    299  CE1 TYR A 242      35.014  96.307 121.637  1.00  0.00           C0.      0
ATOM    300  CE2 TYR A 242      36.064  98.468 121.933  1.00  0.00           C0.      0
ATOM    301  CZ  TYR A 242      36.144  97.134 121.506  1.00  0.00           C0.      0
ATOM    302  OH  TYR A 242      37.338  96.717 120.978  1.00  0.00           O0.      0
ATOM    303  H01 TYR A 242      31.356 100.426 123.848  1.00  0.00           H0.      0
ATOM    304  H02 TYR A 242      33.102 100.626 124.011  1.00  0.00           H0.      0
ATOM    305  HA  TYR A 242      32.361 100.603 122.401  1.00  0.00           H0.      0
ATOM    306  HB2 TYR A 242      32.446  98.238 124.367  1.00  0.00           H0.      0
ATOM    307  HB3 TYR A 242      31.612  98.205 122.827  1.00  0.00           H0.      0
ATOM    308  HD1 TYR A 242      32.984  96.160 122.319  1.00  0.00           H0.      0
ATOM    309  HD2 TYR A 242      34.865  99.992 122.840  1.00  0.00           H0.      0
ATOM    310  HE1 TYR A 242      35.059  95.275 121.307  1.00  0.00           H0.      0
ATOM    311  HE2 TYR A 242      36.940  99.099 121.833  1.00  0.00           H0.      0
ATOM    312  HH  TYR A 242      37.299  95.787 120.660  1.00  0.00           H0.      0
ATOM    313  CA' SAM A 293      38.581  96.219 110.462  1.00  0.00           C0.      0
ATOM    314  CB  SAM A 293      38.672  96.843 111.883  1.00  0.00           C0.      0
ATOM    315  CG  SAM A 293      38.115  98.265 111.993  1.00  0.00           C0.      0
ATOM    316  SD  SAM A 293      38.231  98.798 113.755  1.00  0.00           S0.      0
ATOM    317  C5' SAM A 293      37.009 100.163 113.807  1.00  0.00           C0.      0
ATOM    318  C4' SAM A 293      37.306 101.290 112.833  1.00  0.00           C0.      0
ATOM    319  O4' SAM A 293      36.160 102.189 112.938  1.00  0.00           O0.      0
ATOM    320  C3' SAM A 293      38.587 102.116 113.142  1.00  0.00           C0.      0
ATOM    321  O3' SAM A 293      39.505 102.086 112.053  1.00  0.00           O0.      0
ATOM    322  C2' SAM A 293      38.018 103.527 113.479  1.00  0.00           C0.      0
ATOM    323  O2' SAM A 293      38.847 104.626 113.205  1.00  0.00           O0.      0
ATOM    324  C1' SAM A 293      36.666 103.533 112.730  1.00  0.00           C0.      0
ATOM    325  OXT SAM A 293      39.886  94.263 111.044  1.00  0.00           O0.      0
ATOM    326  N1  SAM A 293      33.475 107.432 111.578  1.00  0.00           N0.      0
ATOM    327  C2  SAM A 293      34.344 106.739 110.812  1.00  0.00           C0.      0
ATOM    328  N3  SAM A 293      35.160 105.737 111.178  1.00  0.00           N0.      0
ATOM    329  C4  SAM A 293      35.026 105.430 112.483  1.00  0.00           C0.      0
ATOM    330  C5  SAM A 293      34.172 106.069 113.395  1.00  0.00           C0.      0
ATOM    331  C6  SAM A 293      33.371 107.120 112.896  1.00  0.00           C0.      0
ATOM    332  N6  SAM A 293      32.518 107.817 113.678  1.00  0.00           N0.      0
ATOM    333  N7  SAM A 293      34.301 105.519 114.664  1.00  0.00           N0.      0
ATOM    334  C8  SAM A 293      35.208 104.573 114.527  1.00  0.00           C0.      0
ATOM    335  N9  SAM A 293      35.694 104.472 113.226  1.00  0.00           N0.      0
ATOM    336  C'  SAM A 293      38.738  94.693 110.686  1.00  0.00           C0.      0
ATOM    337  N'  SAM A 293      37.318  96.498 109.759  1.00  0.00           N0.      0
ATOM    338  O'  SAM A 293      37.684  94.002 110.582  1.00  0.00           O0.      0
ATOM    339 HN61 SAM A 293      32.501 107.604 114.664  1.00  0.00           H0.      0
ATOM    340 HN62 SAM A 293      32.129 108.705 113.360  1.00  0.00           H0.      0
ATOM    341  HA  SAM A 293      39.397  96.576 109.827  1.00  0.00           H0.      0
ATOM    342  HB1 SAM A 293      39.717  96.823 112.203  1.00  0.00           H0.      0
ATOM    343  HB2 SAM A 293      38.112  96.184 112.554  1.00  0.00           H0.      0
ATOM    344  HG1 SAM A 293      37.062  98.324 111.701  1.00  0.00           H0.      0
ATOM    345  HG2 SAM A 293      38.699  98.986 111.415  1.00  0.00           H0.      0
ATOM    346 HO2' SAM A 293      39.112 104.596 112.252  1.00  0.00           H0.      0
ATOM    347 HO3' SAM A 293      39.056 102.447 111.247  1.00  0.00           H0.      0
ATOM    348  H01 SAM A 293      35.560 103.925 115.314  1.00  0.00           H0.      0
ATOM    349  H02 SAM A 293      37.365 100.922 111.802  1.00  0.00           H0.      0
ATOM    350  H03 SAM A 293      39.132 101.719 113.998  1.00  0.00           H0.      0
ATOM    351  H04 SAM A 293      37.808 103.548 114.553  1.00  0.00           H0.      0
ATOM    352  H05 SAM A 293      36.803 103.731 111.663  1.00  0.00           H0.      0
ATOM    353  H06 SAM A 293      34.415 107.070 109.783  1.00  0.00           H0.      0
ATOM    354  H07 SAM A 293      37.042  95.564 108.467  1.00  0.00           H0.      0
ATOM    355  H08 SAM A 293      37.231  97.470 109.460  1.00  0.00           H0.      0
ATOM    356  H09 SAM A 293      36.524  96.262 110.351  1.00  0.00           H0.      0
ATOM    357 H5'1 SAM A 293      37.043 100.525 114.834  1.00  0.00           H0.      0
ATOM    358 H5'2 SAM A 293      36.039  99.716 113.594  1.00  0.00           H0.      0
ATOM    359  N   ACT A 294      35.767  96.588 117.067  1.00  0.00           N0.      0
ATOM    360  CA  ACT A 294      36.791  95.880 117.820  1.00  0.00           C0.      0
ATOM    361  C   ACT A 294      36.306  94.765 118.749  1.00  0.00           C0.      0
ATOM    362  O   ACT A 294      37.151  94.312 119.613  1.00  0.00           O0.      0
ATOM    363  CE  ACT A 294      37.200  97.545 114.575  1.00  0.00           C0.      0
ATOM    364  OXT ACT A 294      35.122  94.343 118.650  1.00  0.00           O1-      0
ATOM    365  HE1 ACT A 294      36.289  97.403 113.990  1.00  0.00           H0.      0
ATOM    366  HE2 ACT A 294      36.937  97.892 115.574  1.00  0.00           H0.      0
ATOM    367  HE3 ACT A 294      37.765  96.621 114.658  1.00  0.00           H0.      0
ATOM    368  H1  ACT A 294      37.375  96.586 118.420  1.00  0.00           H0.      0
ATOM    369  H3  ACT A 294      37.498  95.417 117.118  1.00  0.00           H0.      0
ATOM    370  H01 ACT A 294      35.097  97.041 117.681  1.00  0.00           H0.      0
ATOM    371  H02 ACT A 294      35.235  95.936 116.499  1.00  0.00           H0.      0
