# Supplementary material for: Computational Investigation of GNMT-Catalyzed Methyl Transfer Reaction: Integrating MD, QM, and ML Approaches
Source: J Comput Chem. Author manuscript; Available in PMC 2026 Jun 29. (PMC13312424; doi:10.1002/jcc.70434)
Supplement: SI-2 [file NIHMS2188582-supplement-SI-2.zip › QM-cluster-pdbs/sampling_31245_P2_wo_r.pdb]

ATOM      1  CA  ILE A  17      37.461 109.442 117.613  1.00  0.00           C0.     -1
ATOM      2  CB  ILE A  17      38.257 109.161 116.275  1.00  0.00           C0.     -1
ATOM      3  CG1 ILE A  17      37.320 108.749 115.121  1.00  0.00           C0.      0
ATOM      4  CG2 ILE A  17      39.317 108.072 116.511  1.00  0.00           C0.      0
ATOM      5  CD1 ILE A  17      36.318 109.827 114.684  1.00  0.00           C0.      0
ATOM      6  H01 ILE A  17      36.747 110.262 117.490  1.00  0.00           H0.      0
ATOM      7  H02 ILE A  17      38.154 109.707 118.419  1.00  0.00           H0.      0
ATOM      8  HA  ILE A  17      36.908 108.542 117.913  1.00  0.00           H0.      0
ATOM      9  HB  ILE A  17      38.769 110.093 115.990  1.00  0.00           H0.      0
ATOM     10 HG12 ILE A  17      37.937 108.466 114.255  1.00  0.00           H0.      0
ATOM     11 HG13 ILE A  17      36.769 107.847 115.415  1.00  0.00           H0.      0
ATOM     12 HG21 ILE A  17      38.836 107.128 116.799  1.00  0.00           H0.      0
ATOM     13 HG22 ILE A  17      39.901 107.882 115.602  1.00  0.00           H0.      0
ATOM     14 HG23 ILE A  17      40.012 108.353 117.311  1.00  0.00           H0.      0
ATOM     15 HD11 ILE A  17      35.724 109.468 113.838  1.00  0.00           H0.      0
ATOM     16 HD12 ILE A  17      35.626 110.086 115.494  1.00  0.00           H0.      0
ATOM     17 HD13 ILE A  17      36.838 110.744 114.377  1.00  0.00           H0.      0
ATOM     18  CA  TYR A  21      42.559 105.094 116.554  1.00  0.00           C0.     -1
ATOM     19  CB  TYR A  21      41.170 104.664 116.159  1.00  0.00           C0.     -1
ATOM     20  CG  TYR A  21      40.723 103.243 116.448  1.00  0.00           C0.      0
ATOM     21  CD1 TYR A  21      39.402 103.012 116.876  1.00  0.00           C0.      0
ATOM     22  CD2 TYR A  21      41.537 102.123 116.210  1.00  0.00           C0.      0
ATOM     23  CE1 TYR A  21      38.906 101.722 117.062  1.00  0.00           C0.      0
ATOM     24  CE2 TYR A  21      41.057 100.821 116.400  1.00  0.00           C0.      0
ATOM     25  CZ  TYR A  21      39.740 100.621 116.834  1.00  0.00           C0.      0
ATOM     26  OH  TYR A  21      39.197  99.369 117.034  1.00  0.00           O0.      0
ATOM     27  H01 TYR A  21      42.746 106.114 116.204  1.00  0.00           H0.      0
ATOM     28  H03 TYR A  21      42.704 105.061 117.641  1.00  0.00           H0.      0
ATOM     29  HA  TYR A  21      43.327 104.457 116.099  1.00  0.00           H0.      0
ATOM     30  HB2 TYR A  21      40.442 105.342 116.623  1.00  0.00           H0.      0
ATOM     31  HB3 TYR A  21      41.058 104.832 115.075  1.00  0.00           H0.      0
ATOM     32  HD1 TYR A  21      38.749 103.861 117.060  1.00  0.00           H0.      0
ATOM     33  HD2 TYR A  21      42.549 102.258 115.842  1.00  0.00           H0.      0
ATOM     34  HE1 TYR A  21      37.885 101.555 117.382  1.00  0.00           H0.      0
ATOM     35  HE2 TYR A  21      41.702  99.967 116.211  1.00  0.00           H0.      0
ATOM     36  HH  TYR A  21      39.852  98.679 116.831  1.00  0.00           H0.      0
ATOM     37  CA  TRP A  30      46.167  96.247 114.909  1.00  0.00           C0.     -1
ATOM     38  CB  TRP A  30      45.347  97.403 114.342  1.00  0.00           C0.     -1
ATOM     39  CG  TRP A  30      43.885  97.091 114.120  1.00  0.00           C0.      0
ATOM     40  CD1 TRP A  30      43.257  96.835 112.912  1.00  0.00           C0.      0
ATOM     41  CD2 TRP A  30      42.855  96.992 115.135  1.00  0.00           C0.      0
ATOM     42  CE2 TRP A  30      41.629  96.663 114.467  1.00  0.00           C0.      0
ATOM     43  CE3 TRP A  30      42.841  97.146 116.535  1.00  0.00           C0.      0
ATOM     44  NE1 TRP A  30      41.905  96.583 113.117  1.00  0.00           N0.      0
ATOM     45  CZ2 TRP A  30      40.432  96.446 115.161  1.00  0.00           C0.      0
ATOM     46  CZ3 TRP A  30      41.648  96.939 117.230  1.00  0.00           C0.      0
ATOM     47  CH2 TRP A  30      40.457  96.577 116.551  1.00  0.00           C0.      0
ATOM     48  H01 TRP A  30      46.154  95.388 114.228  1.00  0.00           H0.      0
ATOM     49  H02 TRP A  30      47.211  96.544 115.063  1.00  0.00           H0.      0
ATOM     50  HA  TRP A  30      45.765  95.911 115.872  1.00  0.00           H0.      0
ATOM     51  HB2 TRP A  30      45.428  98.266 115.019  1.00  0.00           H0.      0
ATOM     52  HB3 TRP A  30      45.787  97.727 113.390  1.00  0.00           H0.      0
ATOM     53  HD1 TRP A  30      43.676  96.826 111.918  1.00  0.00           H0.      0
ATOM     54  HE1 TRP A  30      41.205  96.367 112.415  1.00  0.00           H0.      0
ATOM     55  HE3 TRP A  30      43.749  97.406 117.069  1.00  0.00           H0.      0
ATOM     56  HZ2 TRP A  30      39.536  96.140 114.637  1.00  0.00           H0.      0
ATOM     57  HZ3 TRP A  30      41.632  97.039 118.311  1.00  0.00           H0.      0
ATOM     58  HH2 TRP A  30      39.556  96.367 117.120  1.00  0.00           H0.      0
ATOM     59  CA  ARG A  40      39.265  86.022 109.112  1.00  0.00           C0.     -1
ATOM     60  CB  ARG A  40      39.659  87.477 109.392  1.00  0.00           C0.     -1
ATOM     61  CG  ARG A  40      38.511  88.508 109.390  1.00  0.00           C0.      0
ATOM     62  CD  ARG A  40      39.092  89.936 109.428  1.00  0.00           C0.      0
ATOM     63  NE  ARG A  40      38.098  91.021 109.510  1.00  0.00           N0.      0
ATOM     64  CZ  ARG A  40      37.935  91.824 110.588  1.00  0.00           C0.      0
ATOM     65  NH1 ARG A  40      38.389  91.432 111.805  1.00  0.00           N1+      0
ATOM     66  NH2 ARG A  40      37.333  92.998 110.423  1.00  0.00           N0.      0
ATOM     67  H01 ARG A  40      38.799  85.923 108.124  1.00  0.00           H0.      0
ATOM     68  H02 ARG A  40      40.145  85.371 109.137  1.00  0.00           H0.      0
ATOM     69  HA  ARG A  40      38.550  85.651 109.857  1.00  0.00           H0.      0
ATOM     70  HB2 ARG A  40      40.176  87.533 110.361  1.00  0.00           H0.      0
ATOM     71  HB3 ARG A  40      40.400  87.787 108.639  1.00  0.00           H0.      0
ATOM     72  HG2 ARG A  40      37.894  88.392 108.489  1.00  0.00           H0.      0
ATOM     73  HG3 ARG A  40      37.849  88.347 110.252  1.00  0.00           H0.      0
ATOM     74  HD2 ARG A  40      39.787  90.036 110.269  1.00  0.00           H0.      0
ATOM     75  HD3 ARG A  40      39.681  90.106 108.520  1.00  0.00           H0.      0
ATOM     76  HE  ARG A  40      37.798  91.454 108.636  1.00  0.00           H0.      0
ATOM     77 HH11 ARG A  40      38.516  90.451 112.000  1.00  0.00           H0.      0
ATOM     78 HH12 ARG A  40      38.239  92.028 112.609  1.00  0.00           H0.      0
ATOM     79 HH21 ARG A  40      37.233  93.324 109.435  1.00  0.00           H0.      0
ATOM     80 HH22 ARG A  40      37.183  93.652 111.195  1.00  0.00           H0.      0
ATOM     81  CA  ALA A  64      34.630 101.120 108.043  1.00  0.00           C0.     -1
ATOM     82  C   ALA A  64      35.942 100.406 107.696  1.00  0.00           C0.      0
ATOM     83  O   ALA A  64      36.224  99.275 108.135  1.00  0.00           O0.      0
ATOM     84  CB  ALA A  64      34.352 101.064 109.554  1.00  0.00           C0.      0
ATOM     85  H02 ALA A  64      33.830 100.608 107.493  1.00  0.00           H0.      0
ATOM     86  HA  ALA A  64      34.654 102.157 107.691  1.00  0.00           H0.      0
ATOM     87  HB1 ALA A  64      34.378 100.034 109.920  1.00  0.00           H0.      0
ATOM     88  HB2 ALA A  64      35.103 101.634 110.112  1.00  0.00           H0.      0
ATOM     89  HB3 ALA A  64      33.367 101.481 109.782  1.00  0.00           H0.      0
ATOM     90  N   CYS A  65      36.780 101.079 106.861  1.00  0.00           N0.      0
ATOM     91  CA  CYS A  65      37.928 100.457 106.194  1.00  0.00           C0.     -1
ATOM     92  C   CYS A  65      39.062  99.953 107.110  1.00  0.00           C0.      0
ATOM     93  O   CYS A  65      39.754  99.002 106.720  1.00  0.00           O0.      0
ATOM     94  H01 CYS A  65      38.345 101.195 105.503  1.00  0.00           H0.      0
ATOM     95  H   CYS A  65      36.472 101.978 106.521  1.00  0.00           H0.      0
ATOM     96  HA  CYS A  65      37.607  99.586 105.616  1.00  0.00           H0.      0
ATOM     97  N   GLY A  66      39.295 100.617 108.262  1.00  0.00           N0.      0
ATOM     98  CA  GLY A  66      40.433 100.245 109.109  1.00  0.00           C0.     -1
ATOM     99  H01 GLY A  66      41.380 100.371 108.575  1.00  0.00           H0.      0
ATOM    100  H   GLY A  66      38.728 101.415 108.559  1.00  0.00           H0.      0
ATOM    101  HA2 GLY A  66      40.428 100.884 109.992  1.00  0.00           H0.      0
ATOM    102  HA3 GLY A  66      40.362  99.195 109.416  1.00  0.00           H0.      0
ATOM    103  CA  ASP A  70      37.473  93.745 104.823  1.00  0.00           C0.     -1
ATOM    104  CB  ASP A  70      36.323  94.267 105.738  1.00  0.00           C0.     -1
ATOM    105  CG  ASP A  70      36.630  94.242 107.246  1.00  0.00           C0.      0
ATOM    106  OD1 ASP A  70      36.158  95.203 107.935  1.00  0.00           O0.      0
ATOM    107  OD2 ASP A  70      37.287  93.261 107.721  1.00  0.00           O1-      0
ATOM    108  H01 ASP A  70      38.354  94.392 104.900  1.00  0.00           H0.      0
ATOM    109  H02 ASP A  70      37.152  93.721 103.776  1.00  0.00           H0.      0
ATOM    110  HA  ASP A  70      37.766  92.736 105.129  1.00  0.00           H0.      0
ATOM    111  HB2 ASP A  70      36.048  95.291 105.469  1.00  0.00           H0.      0
ATOM    112  HB3 ASP A  70      35.430  93.643 105.579  1.00  0.00           H0.      0
ATOM    113  CA  ASP A  85      37.676 105.604 107.645  1.00  0.00           C0.     -1
ATOM    114  C   ASP A  85      38.204 106.958 108.175  1.00  0.00           C0.      0
ATOM    115  O   ASP A  85      39.004 107.623 107.504  1.00  0.00           O0.      0
ATOM    116  CB  ASP A  85      38.718 104.464 107.814  1.00  0.00           C0.      0
ATOM    117  CG  ASP A  85      38.909 104.043 109.273  1.00  0.00           C0.      0
ATOM    118  OD1 ASP A  85      38.407 102.928 109.657  1.00  0.00           O0.      0
ATOM    119  OD2 ASP A  85      39.540 104.829 110.041  1.00  0.00           O1-      0
ATOM    120  H03 ASP A  85      37.474 105.745 106.580  1.00  0.00           H0.      0
ATOM    121  HA  ASP A  85      36.740 105.326 108.144  1.00  0.00           H0.      0
ATOM    122  HB2 ASP A  85      38.396 103.593 107.237  1.00  0.00           H0.      0
ATOM    123  HB3 ASP A  85      39.678 104.810 107.417  1.00  0.00           H0.      0
ATOM    124  N   ALA A  86      37.777 107.344 109.412  1.00  0.00           N0.      0
ATOM    125  CA  ALA A  86      38.127 108.640 110.010  1.00  0.00           C0.     -1
ATOM    126  C   ALA A  86      39.570 108.653 110.667  1.00  0.00           C0.      0
ATOM    127  O   ALA A  86      39.984 109.723 111.142  1.00  0.00           O0.      0
ATOM    128  CB  ALA A  86      37.107 109.068 111.067  1.00  0.00           C0.      0
ATOM    129  H   ALA A  86      37.072 106.778 109.876  1.00  0.00           H0.      0
ATOM    130  HA  ALA A  86      38.166 109.379 109.205  1.00  0.00           H0.      0
ATOM    131  HB1 ALA A  86      37.463 109.986 111.541  1.00  0.00           H0.      0
ATOM    132  HB2 ALA A  86      36.136 109.245 110.606  1.00  0.00           H0.      0
ATOM    133  HB3 ALA A  86      37.005 108.306 111.847  1.00  0.00           H0.      0
ATOM    134  N   SER A  87      40.285 107.497 110.702  1.00  0.00           N0.      0
ATOM    135  CA  SER A  87      41.626 107.352 111.339  1.00  0.00           C0.     -1
ATOM    136  CB  SER A  87      41.512 107.174 112.859  1.00  0.00           C0.      0
ATOM    137  OG  SER A  87      42.790 106.838 113.447  1.00  0.00           O0.      0
ATOM    138  H01 SER A  87      42.097 106.468 110.901  1.00  0.00           H0.      0
ATOM    139  H   SER A  87      39.870 106.649 110.316  1.00  0.00           H0.      0
ATOM    140  HA  SER A  87      42.225 108.237 111.097  1.00  0.00           H0.      0
ATOM    141  HB2 SER A  87      41.093 108.087 113.304  1.00  0.00           H0.      0
ATOM    142  HB3 SER A  87      40.846 106.341 113.083  1.00  0.00           H0.      0
ATOM    143  HG  SER A  87      43.365 107.612 113.375  1.00  0.00           H0.      0
ATOM    144  CA  MET A  90      44.531 102.884 109.842  1.00  0.00           C0.     -1
ATOM    145  CB  MET A  90      43.172 102.478 110.475  1.00  0.00           C0.     -1
ATOM    146  CG  MET A  90      42.993 102.891 111.945  1.00  0.00           C0.      0
ATOM    147  SD  MET A  90      43.773 101.726 113.147  1.00  0.00           S0.      0
ATOM    148  CE  MET A  90      42.506 100.401 113.118  1.00  0.00           C0.      0
ATOM    149  H01 MET A  90      44.652 103.974 109.859  1.00  0.00           H0.      0
ATOM    150  H02 MET A  90      44.593 102.547 108.802  1.00  0.00           H0.      0
ATOM    151  HA  MET A  90      45.365 102.439 110.398  1.00  0.00           H0.      0
ATOM    152  HB2 MET A  90      42.362 102.949 109.898  1.00  0.00           H0.      0
ATOM    153  HB3 MET A  90      43.027 101.395 110.376  1.00  0.00           H0.      0
ATOM    154  HG2 MET A  90      43.433 103.876 112.136  1.00  0.00           H0.      0
ATOM    155  HG3 MET A  90      41.929 102.948 112.196  1.00  0.00           H0.      0
ATOM    156  HE1 MET A  90      41.543 100.796 113.448  1.00  0.00           H0.      0
ATOM    157  HE2 MET A  90      42.403  99.976 112.116  1.00  0.00           H0.      0
ATOM    158  HE3 MET A  90      42.832  99.610 113.796  1.00  0.00           H0.      0
ATOM    159  CA  ALA A 115      35.932 110.492 106.138  1.00  0.00           C0.     -1
ATOM    160  C   ALA A 115      35.208 110.144 107.403  1.00  0.00           C0.      0
ATOM    161  O   ALA A 115      35.590 109.232 108.148  1.00  0.00           O0.      0
ATOM    162  H01 ALA A 115      36.840 111.054 106.387  1.00  0.00           H0.      0
ATOM    163  H03 ALA A 115      36.247 109.576 105.633  1.00  0.00           H0.      0
ATOM    164  HA  ALA A 115      35.334 111.097 105.451  1.00  0.00           H0.      0
ATOM    165  N   ASN A 116      34.143 110.944 107.699  1.00  0.00           N0.      0
ATOM    166  CA  ASN A 116      33.427 110.762 108.934  1.00  0.00           C0.     -1
ATOM    167  C   ASN A 116      31.937 110.380 108.644  1.00  0.00           C0.      0
ATOM    168  O   ASN A 116      31.257 111.101 107.899  1.00  0.00           O0.      0
ATOM    169  CB  ASN A 116      33.498 112.016 109.849  1.00  0.00           C0.      0
ATOM    170  CG  ASN A 116      33.354 111.568 111.291  1.00  0.00           C0.      0
ATOM    171  ND2 ASN A 116      34.488 111.599 112.037  1.00  0.00           N0.      0
ATOM    172  OD1 ASN A 116      32.277 111.135 111.734  1.00  0.00           O0.      0
ATOM    173  H   ASN A 116      33.773 111.588 107.013  1.00  0.00           H0.      0
ATOM    174  HA  ASN A 116      33.919 109.929 109.440  1.00  0.00           H0.      0
ATOM    175  HB2 ASN A 116      34.454 112.519 109.682  1.00  0.00           H0.      0
ATOM    176  HB3 ASN A 116      32.692 112.710 109.593  1.00  0.00           H0.      0
ATOM    177 HD21 ASN A 116      34.487 111.179 112.957  1.00  0.00           H0.      0
ATOM    178 HD22 ASN A 116      35.381 111.827 111.628  1.00  0.00           H0.      0
ATOM    179  N   TRP A 117      31.486 109.245 109.230  1.00  0.00           N0.      0
ATOM    180  CA  TRP A 117      30.091 108.726 109.120  1.00  0.00           C0.     -1
ATOM    181  CB  TRP A 117      29.887 107.627 110.162  1.00  0.00           C0.     -1
ATOM    182  CG  TRP A 117      30.870 106.485 110.094  1.00  0.00           C0.      0
ATOM    183  CD1 TRP A 117      31.546 106.006 108.991  1.00  0.00           C0.      0
ATOM    184  CD2 TRP A 117      31.328 105.703 111.226  1.00  0.00           C0.      0
ATOM    185  CE2 TRP A 117      32.293 104.768 110.740  1.00  0.00           C0.      0
ATOM    186  CE3 TRP A 117      31.056 105.741 112.605  1.00  0.00           C0.      0
ATOM    187  NE1 TRP A 117      32.383 104.960 109.372  1.00  0.00           N0.      0
ATOM    188  CZ2 TRP A 117      32.990 103.905 111.596  1.00  0.00           C0.      0
ATOM    189  CZ3 TRP A 117      31.740 104.879 113.458  1.00  0.00           C0.      0
ATOM    190  CH2 TRP A 117      32.699 103.971 112.957  1.00  0.00           C0.      0
ATOM    191  H02 TRP A 117      29.391 109.551 109.281  1.00  0.00           H0.      0
ATOM    192  H   TRP A 117      32.128 108.746 109.849  1.00  0.00           H0.      0
ATOM    193  HA  TRP A 117      29.924 108.348 108.103  1.00  0.00           H0.      0
ATOM    194  HB2 TRP A 117      29.955 108.081 111.160  1.00  0.00           H0.      0
ATOM    195  HB3 TRP A 117      28.854 107.260 110.069  1.00  0.00           H0.      0
ATOM    196  HD1 TRP A 117      31.516 106.339 107.966  1.00  0.00           H0.      0
ATOM    197  HE1 TRP A 117      33.090 104.554 108.781  1.00  0.00           H0.      0
ATOM    198  HE3 TRP A 117      30.343 106.451 113.001  1.00  0.00           H0.      0
ATOM    199  HZ2 TRP A 117      33.763 103.242 111.230  1.00  0.00           H0.      0
ATOM    200  HZ3 TRP A 117      31.561 104.920 114.527  1.00  0.00           H0.      0
ATOM    201  HH2 TRP A 117      33.244 103.339 113.649  1.00  0.00           H0.      0
ATOM    202  CA  LEU A 136      32.366  95.061 110.240  1.00  0.00           C0.     -1
ATOM    203  C   LEU A 136      33.082  95.594 111.470  1.00  0.00           C0.      0
ATOM    204  O   LEU A 136      33.658  96.703 111.474  1.00  0.00           O0.      0
ATOM    205  H01 LEU A 136      33.117  94.846 109.470  1.00  0.00           H0.      0
ATOM    206  H02 LEU A 136      31.700  95.832 109.845  1.00  0.00           H0.      0
ATOM    207  HA  LEU A 136      31.792  94.154 110.439  1.00  0.00           H0.      0
ATOM    208  N   GLY A 137      33.086  94.783 112.565  1.00  0.00           N0.      0
ATOM    209  CA  GLY A 137      33.989  95.020 113.690  1.00  0.00           C0.     -1
ATOM    210  C   GLY A 137      33.414  95.756 114.893  1.00  0.00           C0.      0
ATOM    211  O   GLY A 137      34.183  96.262 115.715  1.00  0.00           O0.      0
ATOM    212  H   GLY A 137      32.701  93.854 112.456  1.00  0.00           H0.      0
ATOM    213  HA2 GLY A 137      34.381  94.061 114.042  1.00  0.00           H0.      0
ATOM    214  HA3 GLY A 137      34.849  95.595 113.339  1.00  0.00           H0.      0
ATOM    215  N   ASN A 138      32.060  95.833 115.010  1.00  0.00           N0.      0
ATOM    216  CA  ASN A 138      31.440  96.580 116.114  1.00  0.00           C0.     -1
ATOM    217  C   ASN A 138      32.008  98.058 116.097  1.00  0.00           C0.      0
ATOM    218  O   ASN A 138      32.099  98.693 117.159  1.00  0.00           O0.      0
ATOM    219  CB  ASN A 138      31.593  95.877 117.475  1.00  0.00           C0.     -1
ATOM    220  CG  ASN A 138      30.773  96.568 118.557  1.00  0.00           C0.      0
ATOM    221  ND2 ASN A 138      31.444  96.775 119.722  1.00  0.00           N0.      0
ATOM    222  OD1 ASN A 138      29.582  96.854 118.386  1.00  0.00           O0.      0
ATOM    223  H   ASN A 138      31.482  95.388 114.310  1.00  0.00           H0.      0
ATOM    224  HA  ASN A 138      30.370  96.658 115.893  1.00  0.00           H0.      0
ATOM    225  HB2 ASN A 138      31.209  94.861 117.349  1.00  0.00           H0.      0
ATOM    226  HB3 ASN A 138      32.645  95.818 117.752  1.00  0.00           H0.      0
ATOM    227 HD21 ASN A 138      31.016  97.397 120.396  1.00  0.00           H0.      0
ATOM    228 HD22 ASN A 138      32.461  96.715 119.719  1.00  0.00           H0.      0
ATOM    229  N   SER A 139      32.302  98.614 114.886  1.00  0.00           N0.      0
ATOM    230  CA  SER A 139      32.978  99.936 114.742  1.00  0.00           C0.     -1
ATOM    231  CB  SER A 139      33.382 100.307 113.253  1.00  0.00           C0.     -1
ATOM    232  OG  SER A 139      34.272  99.323 112.677  1.00  0.00           O0.      0
ATOM    233  H03 SER A 139      32.317 100.718 115.130  1.00  0.00           H0.      0
ATOM    234  H   SER A 139      32.300  97.992 114.089  1.00  0.00           H0.      0
ATOM    235  HA  SER A 139      33.884  99.944 115.354  1.00  0.00           H0.      0
ATOM    236  HB2 SER A 139      32.494 100.446 112.626  1.00  0.00           H0.      0
ATOM    237  HB3 SER A 139      33.938 101.244 113.291  1.00  0.00           H0.      0
ATOM    238  HG  SER A 139      33.797  98.550 112.325  1.00  0.00           H0.      0
ATOM    239  CA  HID A 142      32.582 104.367 119.201  1.00  0.00           C0.     -1
ATOM    240  C   HID A 142      31.840 105.715 119.189  1.00  0.00           C0.      0
ATOM    241  O   HID A 142      32.240 106.674 119.860  1.00  0.00           O0.      0
ATOM    242  CB  HID A 142      33.857 104.460 118.360  1.00  0.00           C0.     -1
ATOM    243  CG  HID A 142      34.405 103.185 117.802  1.00  0.00           C0.      0
ATOM    244  CD2 HID A 142      34.743 102.872 116.497  1.00  0.00           C0.      0
ATOM    245  ND1 HID A 142      34.775 102.064 118.531  1.00  0.00           N0.      0
ATOM    246  CE1 HID A 142      35.303 101.138 117.668  1.00  0.00           C0.      0
ATOM    247  NE2 HID A 142      35.306 101.608 116.428  1.00  0.00           N0.      0
ATOM    248  H01 HID A 142      31.935 103.573 118.808  1.00  0.00           H0.      0
ATOM    249  HA  HID A 142      32.812 104.119 120.242  1.00  0.00           H0.      0
ATOM    250  HB2 HID A 142      33.663 105.105 117.493  1.00  0.00           H0.      0
ATOM    251  HB3 HID A 142      34.625 104.981 118.948  1.00  0.00           H0.      0
ATOM    252  HD1 HID A 142      34.590 101.891 119.508  1.00  0.00           H0.      0
ATOM    253  HD2 HID A 142      34.607 103.480 115.618  1.00  0.00           H0.      0
ATOM    254  HE1 HID A 142      35.629 100.154 117.969  1.00  0.00           H0.      0
ATOM    255  N   LEU A 143      30.768 105.815 118.343  1.00  0.00           N0.      0
ATOM    256  CA  LEU A 143      29.925 107.033 118.284  1.00  0.00           C0.     -1
ATOM    257  CB  LEU A 143      28.914 106.998 117.190  1.00  0.00           C0.     -1
ATOM    258  CG  LEU A 143      29.434 107.006 115.735  1.00  0.00           C0.      0
ATOM    259  CD1 LEU A 143      28.227 107.099 114.783  1.00  0.00           C0.      0
ATOM    260  CD2 LEU A 143      30.428 108.152 115.482  1.00  0.00           C0.      0
ATOM    261  H01 LEU A 143      29.423 107.158 119.254  1.00  0.00           H0.      0
ATOM    262  H   LEU A 143      30.410 104.973 117.913  1.00  0.00           H0.      0
ATOM    263  HA  LEU A 143      30.601 107.887 118.182  1.00  0.00           H0.      0
ATOM    264  HB2 LEU A 143      28.252 106.128 117.320  1.00  0.00           H0.      0
ATOM    265  HB3 LEU A 143      28.268 107.880 117.316  1.00  0.00           H0.      0
ATOM    266  HG  LEU A 143      29.952 106.055 115.544  1.00  0.00           H0.      0
ATOM    267 HD11 LEU A 143      27.683 108.038 114.950  1.00  0.00           H0.      0
ATOM    268 HD12 LEU A 143      28.533 107.076 113.732  1.00  0.00           H0.      0
ATOM    269 HD13 LEU A 143      27.528 106.270 114.948  1.00  0.00           H0.      0
ATOM    270 HD21 LEU A 143      31.344 108.027 116.070  1.00  0.00           H0.      0
ATOM    271 HD22 LEU A 143      30.714 108.190 114.426  1.00  0.00           H0.      0
ATOM    272 HD23 LEU A 143      29.980 109.119 115.746  1.00  0.00           H0.      0
ATOM    273  CA  ARG A 175      28.108  93.106 120.129  1.00  0.00           C0.     -1
ATOM    274  CB  ARG A 175      29.089  93.657 121.191  1.00  0.00           C0.     -1
ATOM    275  CG  ARG A 175      30.550  93.491 120.745  1.00  0.00           C0.      0
ATOM    276  CD  ARG A 175      31.550  94.120 121.726  1.00  0.00           C0.      0
ATOM    277  NE  ARG A 175      32.949  93.884 121.342  1.00  0.00           N0.      0
ATOM    278  CZ  ARG A 175      33.583  92.730 121.547  1.00  0.00           C0.      0
ATOM    279  NH1 ARG A 175      32.964  91.681 122.149  1.00  0.00           N1+      0
ATOM    280  NH2 ARG A 175      34.873  92.595 121.178  1.00  0.00           N0.      0
ATOM    281  H01 ARG A 175      28.243  93.632 119.176  1.00  0.00           H0.      0
ATOM    282  H02 ARG A 175      27.067  93.233 120.443  1.00  0.00           H0.      0
ATOM    283  HA  ARG A 175      28.283  92.038 119.957  1.00  0.00           H0.      0
ATOM    284  HB2 ARG A 175      28.880  94.722 121.362  1.00  0.00           H0.      0
ATOM    285  HB3 ARG A 175      28.930  93.143 122.150  1.00  0.00           H0.      0
ATOM    286  HG2 ARG A 175      30.777  92.426 120.603  1.00  0.00           H0.      0
ATOM    287  HG3 ARG A 175      30.690  93.968 119.769  1.00  0.00           H0.      0
ATOM    288  HD2 ARG A 175      31.413  95.202 121.745  1.00  0.00           H0.      0
ATOM    289  HD3 ARG A 175      31.386  93.759 122.750  1.00  0.00           H0.      0
ATOM    290  HE  ARG A 175      33.415  94.583 120.727  1.00  0.00           H0.      0
ATOM    291 HH11 ARG A 175      32.065  91.813 122.583  1.00  0.00           H0.      0
ATOM    292 HH12 ARG A 175      33.540  90.952 122.544  1.00  0.00           H0.      0
ATOM    293 HH21 ARG A 175      35.227  93.276 120.475  1.00  0.00           H0.      0
ATOM    294 HH22 ARG A 175      35.196  91.649 121.019  1.00  0.00           H0.      0
ATOM    295  CA  TYR A 194      40.598  89.488 116.299  1.00  0.00           C0.     -1
ATOM    296  CB  TYR A 194      40.315  90.583 117.367  1.00  0.00           C0.     -1
ATOM    297  CG  TYR A 194      39.554  91.740 116.699  1.00  0.00           C0.      0
ATOM    298  CD1 TYR A 194      38.359  92.249 117.238  1.00  0.00           C0.      0
ATOM    299  CD2 TYR A 194      39.973  92.277 115.464  1.00  0.00           C0.      0
ATOM    300  CE1 TYR A 194      37.613  93.232 116.581  1.00  0.00           C0.      0
ATOM    301  CE2 TYR A 194      39.231  93.254 114.783  1.00  0.00           C0.      0
ATOM    302  CZ  TYR A 194      38.033  93.731 115.341  1.00  0.00           C0.      0
ATOM    303  OH  TYR A 194      37.257  94.709 114.754  1.00  0.00           O0.      0
ATOM    304  H01 TYR A 194      41.075  88.609 116.749  1.00  0.00           H0.      0
ATOM    305  H03 TYR A 194      39.663  89.168 115.828  1.00  0.00           H0.      0
ATOM    306  HA  TYR A 194      41.264  89.862 115.516  1.00  0.00           H0.      0
ATOM    307  HB2 TYR A 194      39.712  90.174 118.185  1.00  0.00           H0.      0
ATOM    308  HB3 TYR A 194      41.262  90.931 117.800  1.00  0.00           H0.      0
ATOM    309  HD1 TYR A 194      37.984  91.861 118.181  1.00  0.00           H0.      0
ATOM    310  HD2 TYR A 194      40.899  91.935 115.013  1.00  0.00           H0.      0
ATOM    311  HE1 TYR A 194      36.701  93.606 117.024  1.00  0.00           H0.      0
ATOM    312  HE2 TYR A 194      39.601  93.682 113.855  1.00  0.00           H0.      0
ATOM    313  HH  TYR A 194      37.385  94.789 113.779  1.00  0.00           H0.      0
ATOM    314  CA  LEU A 240      38.113  99.981 125.056  1.00  0.00           C0.     -1
ATOM    315  CB  LEU A 240      37.721  98.776 124.129  1.00  0.00           C0.     -1
ATOM    316  CG  LEU A 240      37.872  99.066 122.618  1.00  0.00           C0.      0
ATOM    317  CD1 LEU A 240      37.547  97.807 121.791  1.00  0.00           C0.      0
ATOM    318  CD2 LEU A 240      37.004 100.255 122.163  1.00  0.00           C0.      0
ATOM    319  H01 LEU A 240      38.076  99.684 126.110  1.00  0.00           H0.      0
ATOM    320  H02 LEU A 240      39.131 100.321 124.832  1.00  0.00           H0.      0
ATOM    321  HA  LEU A 240      37.431 100.826 124.917  1.00  0.00           H0.      0
ATOM    322  HB2 LEU A 240      38.345  97.910 124.389  1.00  0.00           H0.      0
ATOM    323  HB3 LEU A 240      36.678  98.489 124.333  1.00  0.00           H0.      0
ATOM    324  HG  LEU A 240      38.927  99.328 122.434  1.00  0.00           H0.      0
ATOM    325 HD11 LEU A 240      36.517  97.475 121.973  1.00  0.00           H0.      0
ATOM    326 HD12 LEU A 240      37.651  98.002 120.717  1.00  0.00           H0.      0
ATOM    327 HD13 LEU A 240      38.214  96.976 122.052  1.00  0.00           H0.      0
ATOM    328 HD21 LEU A 240      35.948 100.081 122.405  1.00  0.00           H0.      0
ATOM    329 HD22 LEU A 240      37.312 101.189 122.645  1.00  0.00           H0.      0
ATOM    330 HD23 LEU A 240      37.080 100.398 121.078  1.00  0.00           H0.      0
ATOM    331  CA  TYR A 242      30.948 100.379 125.206  1.00  0.00           C0.     -1
ATOM    332  CB  TYR A 242      31.023  99.077 124.362  1.00  0.00           C0.     -1
ATOM    333  CG  TYR A 242      31.695  99.222 123.019  1.00  0.00           C0.      0
ATOM    334  CD1 TYR A 242      31.039  99.843 121.941  1.00  0.00           C0.      0
ATOM    335  CD2 TYR A 242      32.985  98.708 122.806  1.00  0.00           C0.      0
ATOM    336  CE1 TYR A 242      31.648  99.952 120.687  1.00  0.00           C0.      0
ATOM    337  CE2 TYR A 242      33.598  98.795 121.556  1.00  0.00           C0.      0
ATOM    338  CZ  TYR A 242      32.929  99.416 120.495  1.00  0.00           C0.      0
ATOM    339  OH  TYR A 242      33.585  99.478 119.291  1.00  0.00           O0.      0
ATOM    340  H01 TYR A 242      30.439 100.191 126.158  1.00  0.00           H0.      0
ATOM    341  H02 TYR A 242      31.953 100.761 125.419  1.00  0.00           H0.      0
ATOM    342  HA  TYR A 242      30.397 101.160 124.669  1.00  0.00           H0.      0
ATOM    343  HB2 TYR A 242      31.550  98.312 124.945  1.00  0.00           H0.      0
ATOM    344  HB3 TYR A 242      30.000  98.703 124.218  1.00  0.00           H0.      0
ATOM    345  HD1 TYR A 242      30.038 100.239 122.083  1.00  0.00           H0.      0
ATOM    346  HD2 TYR A 242      33.503  98.213 123.621  1.00  0.00           H0.      0
ATOM    347  HE1 TYR A 242      31.132 100.423 119.857  1.00  0.00           H0.      0
ATOM    348  HE2 TYR A 242      34.569  98.355 121.372  1.00  0.00           H0.      0
ATOM    349  HH  TYR A 242      32.976  99.388 118.528  1.00  0.00           H0.      0
ATOM    350  CA  TYR A 283      28.764  89.923 117.493  1.00  0.00           C0.     -1
ATOM    351  CB  TYR A 283      29.759  90.446 116.402  1.00  0.00           C0.     -1
ATOM    352  CG  TYR A 283      31.142  90.779 116.927  1.00  0.00           C0.      0
ATOM    353  CD1 TYR A 283      32.178  89.828 116.899  1.00  0.00           C0.      0
ATOM    354  CD2 TYR A 283      31.441  92.049 117.446  1.00  0.00           C0.      0
ATOM    355  CE1 TYR A 283      33.463  90.138 117.348  1.00  0.00           C0.      0
ATOM    356  CE2 TYR A 283      32.724  92.378 117.899  1.00  0.00           C0.      0
ATOM    357  CZ  TYR A 283      33.750  91.421 117.840  1.00  0.00           C0.      0
ATOM    358  OH  TYR A 283      35.034  91.677 118.242  1.00  0.00           O0.      0
ATOM    359  H01 TYR A 283      27.788  89.698 117.049  1.00  0.00           H0.      0
ATOM    360  H02 TYR A 283      29.153  89.012 117.961  1.00  0.00           H0.      0
ATOM    361  HA  TYR A 283      28.626  90.676 118.275  1.00  0.00           H0.      0
ATOM    362  HB2 TYR A 283      29.843  89.687 115.614  1.00  0.00           H0.      0
ATOM    363  HB3 TYR A 283      29.321  91.338 115.935  1.00  0.00           H0.      0
ATOM    364  HD1 TYR A 283      31.978  88.836 116.504  1.00  0.00           H0.      0
ATOM    365  HD2 TYR A 283      30.653  92.796 117.492  1.00  0.00           H0.      0
ATOM    366  HE1 TYR A 283      34.262  89.406 117.308  1.00  0.00           H0.      0
ATOM    367  HE2 TYR A 283      32.935  93.368 118.290  1.00  0.00           H0.      0
ATOM    368  HH  TYR A 283      35.163  92.634 118.440  1.00  0.00           H0.      0
ATOM    369  N   ACT A 293      35.493  97.670 117.935  1.00  0.00           N0.      0
ATOM    370  CA  ACT A 293      36.068  96.356 118.215  1.00  0.00           C0.      0
ATOM    371  C   ACT A 293      35.211  95.370 119.024  1.00  0.00           C0.      0
ATOM    372  O   ACT A 293      34.175  95.769 119.638  1.00  0.00           O0.      0
ATOM    373  CE  ACT A 293      37.017  98.140 114.769  1.00  0.00           C0.      0
ATOM    374  OXT ACT A 293      35.647  94.164 119.075  1.00  0.00           O1-      0
ATOM    375  HE1 ACT A 293      36.081  98.076 114.213  1.00  0.00           H0.      0
ATOM    376  HE2 ACT A 293      36.813  98.389 115.815  1.00  0.00           H0.      0
ATOM    377  HE3 ACT A 293      37.553  97.192 114.730  1.00  0.00           H0.      0
ATOM    378  H1  ACT A 293      37.008  96.470 118.775  1.00  0.00           H0.      0
ATOM    379  H3  ACT A 293      36.327  95.876 117.267  1.00  0.00           H0.      0
ATOM    380  H01 ACT A 293      35.031  98.039 118.763  1.00  0.00           H0.      0
ATOM    381  H02 ACT A 293      34.756  97.541 117.246  1.00  0.00           H0.      0
ATOM    382  CA' SAM A 294      37.601  97.206 110.714  1.00  0.00           C0.      0
ATOM    383  CB  SAM A 294      37.373  98.537 111.475  1.00  0.00           C0.      0
ATOM    384  CG  SAM A 294      38.538  98.916 112.404  1.00  0.00           C0.      0
ATOM    385  SD  SAM A 294      38.076  99.464 114.095  1.00  0.00           S0.      0
ATOM    386  C5' SAM A 294      36.800 100.738 113.776  1.00  0.00           C0.      0
ATOM    387  C4' SAM A 294      37.245 101.797 112.776  1.00  0.00           C0.      0
ATOM    388  O4' SAM A 294      36.218 102.833 112.811  1.00  0.00           O0.      0
ATOM    389  C3' SAM A 294      38.614 102.483 113.039  1.00  0.00           C0.      0
ATOM    390  O3' SAM A 294      39.543 102.183 111.999  1.00  0.00           O0.      0
ATOM    391  C2' SAM A 294      38.243 103.993 113.168  1.00  0.00           C0.      0
ATOM    392  O2' SAM A 294      39.204 104.906 112.707  1.00  0.00           O0.      0
ATOM    393  C1' SAM A 294      36.871 104.082 112.455  1.00  0.00           C0.      0
ATOM    394  OXT SAM A 294      36.985  95.302 112.070  1.00  0.00           O0.      0
ATOM    395  N1  SAM A 294      33.743 107.936 110.975  1.00  0.00           N0.      0
ATOM    396  C2  SAM A 294      34.521 107.101 110.261  1.00  0.00           C0.      0
ATOM    397  N3  SAM A 294      35.334 106.129 110.709  1.00  0.00           N0.      0
ATOM    398  C4  SAM A 294      35.312 106.028 112.052  1.00  0.00           C0.      0
ATOM    399  C5  SAM A 294      34.559 106.832 112.919  1.00  0.00           C0.      0
ATOM    400  C6  SAM A 294      33.748 107.829 112.331  1.00  0.00           C0.      0
ATOM    401  N6  SAM A 294      32.993 108.677 113.059  1.00  0.00           N0.      0
ATOM    402  N7  SAM A 294      34.791 106.481 114.243  1.00  0.00           N0.      0
ATOM    403  C8  SAM A 294      35.665 105.497 114.182  1.00  0.00           C0.      0
ATOM    404  N9  SAM A 294      36.030 105.175 112.876  1.00  0.00           N0.      0
ATOM    405  C'  SAM A 294      37.950  96.050 111.686  1.00  0.00           C0.      0
ATOM    406  N'  SAM A 294      36.345  96.925 109.937  1.00  0.00           N0.      0
ATOM    407  O'  SAM A 294      39.142  95.979 112.071  1.00  0.00           O0.      0
ATOM    408 HN61 SAM A 294      32.560 109.493 112.621  1.00  0.00           H0.      0
ATOM    409 HN62 SAM A 294      33.043 108.619 114.065  1.00  0.00           H0.      0
ATOM    410  HA  SAM A 294      38.413  97.311 109.991  1.00  0.00           H0.      0
ATOM    411  HB1 SAM A 294      36.434  98.444 112.029  1.00  0.00           H0.      0
ATOM    412  HB2 SAM A 294      37.217  99.327 110.732  1.00  0.00           H0.      0
ATOM    413  HG1 SAM A 294      39.123  99.758 112.019  1.00  0.00           H0.      0
ATOM    414  HG2 SAM A 294      39.215  98.073 112.565  1.00  0.00           H0.      0
ATOM    415 HO2' SAM A 294      39.395 104.742 111.748  1.00  0.00           H0.      0
ATOM    416 HO3' SAM A 294      39.157 102.484 111.131  1.00  0.00           H0.      0
ATOM    417  H01 SAM A 294      36.079 104.978 115.031  1.00  0.00           H0.      0
ATOM    418  H02 SAM A 294      37.274 101.381 111.763  1.00  0.00           H0.      0
ATOM    419  H03 SAM A 294      39.081 102.143 113.967  1.00  0.00           H0.      0
ATOM    420  H04 SAM A 294      38.091 104.204 114.230  1.00  0.00           H0.      0
ATOM    421  H05 SAM A 294      36.993 104.157 111.371  1.00  0.00           H0.      0
ATOM    422  H06 SAM A 294      34.516 107.266 109.191  1.00  0.00           H0.      0
ATOM    423  H07 SAM A 294      35.554  96.755 110.576  1.00  0.00           H0.      0
ATOM    424  H08 SAM A 294      36.417  96.090 109.277  1.00  0.00           H0.      0
ATOM    425  H09 SAM A 294      36.120  97.738 109.335  1.00  0.00           H0.      0
ATOM    426 H5'1 SAM A 294      36.552 101.171 114.753  1.00  0.00           H0.      0
ATOM    427 H5'2 SAM A 294      35.925 100.209 113.400  1.00  0.00           H0.      0
