# Supplementary material for: Computational Investigation of GNMT-Catalyzed Methyl Transfer Reaction: Integrating MD, QM, and ML Approaches
Source: J Comput Chem. Author manuscript; Available in PMC 2026 Jun 29. (PMC13312424; doi:10.1002/jcc.70434)
Supplement: SI-2 [file NIHMS2188582-supplement-SI-2.zip › QM-cluster-pdbs/sampling_8765_R1_w_p.pdb]

ATOM      1  CA  TYR A  21      42.273 104.942 118.009  1.00  0.00           C0.     -1
ATOM      2  CB  TYR A  21      41.812 104.409 116.620  1.00  0.00           C0.     -1
ATOM      3  CG  TYR A  21      40.839 103.244 116.698  1.00  0.00           C0.      0
ATOM      4  CD1 TYR A  21      39.452 103.451 116.803  1.00  0.00           C0.      0
ATOM      5  CD2 TYR A  21      41.294 101.913 116.657  1.00  0.00           C0.      0
ATOM      6  CE1 TYR A  21      38.554 102.381 116.887  1.00  0.00           C0.      0
ATOM      7  CE2 TYR A  21      40.411 100.832 116.729  1.00  0.00           C0.      0
ATOM      8  CZ  TYR A  21      39.033 101.061 116.857  1.00  0.00           C0.      0
ATOM      9  OH  TYR A  21      38.198  99.966 116.922  1.00  0.00           O0.      0
ATOM     10  H01 TYR A  21      41.412 105.283 118.596  1.00  0.00           H0.      0
ATOM     11  H02 TYR A  21      42.967 105.782 117.891  1.00  0.00           H0.      0
ATOM     12  HA  TYR A  21      42.778 104.153 118.578  1.00  0.00           H0.      0
ATOM     13  HB2 TYR A  21      41.341 105.231 116.068  1.00  0.00           H0.      0
ATOM     14  HB3 TYR A  21      42.690 104.114 116.035  1.00  0.00           H0.      0
ATOM     15  HD1 TYR A  21      39.054 104.462 116.790  1.00  0.00           H0.      0
ATOM     16  HD2 TYR A  21      42.358 101.720 116.553  1.00  0.00           H0.      0
ATOM     17  HE1 TYR A  21      37.490 102.577 116.945  1.00  0.00           H0.      0
ATOM     18  HE2 TYR A  21      40.772  99.810 116.680  1.00  0.00           H0.      0
ATOM     19  HH  TYR A  21      37.282 100.221 117.217  1.00  0.00           H0.      0
ATOM     20  CA  TRP A  30      46.511  95.759 114.955  1.00  0.00           C0.     -1
ATOM     21  CB  TRP A  30      45.889  96.932 114.094  1.00  0.00           C0.     -1
ATOM     22  CG  TRP A  30      44.419  96.716 113.820  1.00  0.00           C0.      0
ATOM     23  CD1 TRP A  30      43.805  96.469 112.603  1.00  0.00           C0.      0
ATOM     24  CD2 TRP A  30      43.364  96.679 114.812  1.00  0.00           C0.      0
ATOM     25  CE2 TRP A  30      42.140  96.397 114.121  1.00  0.00           C0.      0
ATOM     26  CE3 TRP A  30      43.328  96.867 116.208  1.00  0.00           C0.      0
ATOM     27  NE1 TRP A  30      42.439  96.269 112.779  1.00  0.00           N0.      0
ATOM     28  CZ2 TRP A  30      40.913  96.282 114.790  1.00  0.00           C0.      0
ATOM     29  CZ3 TRP A  30      42.110  96.764 116.877  1.00  0.00           C0.      0
ATOM     30  CH2 TRP A  30      40.920  96.466 116.172  1.00  0.00           C0.      0
ATOM     31  H01 TRP A  30      46.420  94.811 114.414  1.00  0.00           H0.      0
ATOM     32  H03 TRP A  30      47.570  95.948 115.160  1.00  0.00           H0.      0
ATOM     33  HA  TRP A  30      45.982  95.660 115.908  1.00  0.00           H0.      0
ATOM     34  HB2 TRP A  30      46.040  97.877 114.634  1.00  0.00           H0.      0
ATOM     35  HB3 TRP A  30      46.438  97.013 113.149  1.00  0.00           H0.      0
ATOM     36  HD1 TRP A  30      44.245  96.419 111.618  1.00  0.00           H0.      0
ATOM     37  HE1 TRP A  30      41.737  96.153 112.046  1.00  0.00           H0.      0
ATOM     38  HE3 TRP A  30      44.236  97.095 116.757  1.00  0.00           H0.      0
ATOM     39  HZ2 TRP A  30      40.007  96.031 114.250  1.00  0.00           H0.      0
ATOM     40  HZ3 TRP A  30      42.068  96.904 117.953  1.00  0.00           H0.      0
ATOM     41  HH2 TRP A  30      39.994  96.375 116.728  1.00  0.00           H0.      0
ATOM     42  CA  TYR A  33      45.442  91.241 117.113  1.00  0.00           C0.     -1
ATOM     43  CB  TYR A  33      44.618  92.528 117.598  1.00  0.00           C0.     -1
ATOM     44  CG  TYR A  33      43.198  92.251 118.046  1.00  0.00           C0.      0
ATOM     45  CD1 TYR A  33      42.149  93.082 117.622  1.00  0.00           C0.      0
ATOM     46  CD2 TYR A  33      42.882  91.189 118.914  1.00  0.00           C0.      0
ATOM     47  CE1 TYR A  33      40.832  92.852 118.024  1.00  0.00           C0.      0
ATOM     48  CE2 TYR A  33      41.567  90.946 119.316  1.00  0.00           C0.      0
ATOM     49  CZ  TYR A  33      40.530  91.767 118.853  1.00  0.00           C0.      0
ATOM     50  OH  TYR A  33      39.243  91.450 119.228  1.00  0.00           O0.      0
ATOM     51  H01 TYR A  33      44.917  90.749 116.287  1.00  0.00           H0.      0
ATOM     52  H02 TYR A  33      46.437  91.547 116.774  1.00  0.00           H0.      0
ATOM     53  HA  TYR A  33      45.558  90.522 117.930  1.00  0.00           H0.      0
ATOM     54  HB2 TYR A  33      45.189  92.993 118.416  1.00  0.00           H0.      0
ATOM     55  HB3 TYR A  33      44.603  93.256 116.779  1.00  0.00           H0.      0
ATOM     56  HD1 TYR A  33      42.356  93.916 116.959  1.00  0.00           H0.      0
ATOM     57  HD2 TYR A  33      43.670  90.535 119.274  1.00  0.00           H0.      0
ATOM     58  HE1 TYR A  33      40.039  93.488 117.647  1.00  0.00           H0.      0
ATOM     59  HE2 TYR A  33      41.325  90.112 119.965  1.00  0.00           H0.      0
ATOM     60  HH  TYR A  33      38.610  92.067 118.818  1.00  0.00           H0.      0
ATOM     61  CA  ARG A  40      39.854  85.839 109.037  1.00  0.00           C0.     -1
ATOM     62  CB  ARG A  40      40.341  87.256 109.280  1.00  0.00           C0.     -1
ATOM     63  CG  ARG A  40      39.171  88.206 109.598  1.00  0.00           C0.      0
ATOM     64  CD  ARG A  40      39.586  89.611 110.067  1.00  0.00           C0.      0
ATOM     65  NE  ARG A  40      38.385  90.467 110.050  1.00  0.00           N0.      0
ATOM     66  CZ  ARG A  40      38.336  91.782 110.398  1.00  0.00           C0.      0
ATOM     67  NH1 ARG A  40      39.177  92.322 111.295  1.00  0.00           N1+      0
ATOM     68  NH2 ARG A  40      37.378  92.529 109.838  1.00  0.00           N0.      0
ATOM     69  H01 ARG A  40      39.138  85.802 108.206  1.00  0.00           H0.      0
ATOM     70  H02 ARG A  40      40.682  85.165 108.790  1.00  0.00           H0.      0
ATOM     71  HA  ARG A  40      39.351  85.438 109.925  1.00  0.00           H0.      0
ATOM     72  HB2 ARG A  40      41.055  87.264 110.116  1.00  0.00           H0.      0
ATOM     73  HB3 ARG A  40      40.886  87.632 108.404  1.00  0.00           H0.      0
ATOM     74  HG2 ARG A  40      38.552  88.304 108.693  1.00  0.00           H0.      0
ATOM     75  HG3 ARG A  40      38.529  87.757 110.367  1.00  0.00           H0.      0
ATOM     76  HD2 ARG A  40      39.991  89.563 111.084  1.00  0.00           H0.      0
ATOM     77  HD3 ARG A  40      40.365  90.027 109.413  1.00  0.00           H0.      0
ATOM     78  HE  ARG A  40      37.742  90.250 109.297  1.00  0.00           H0.      0
ATOM     79 HH11 ARG A  40      39.670  91.753 111.968  1.00  0.00           H0.      0
ATOM     80 HH12 ARG A  40      39.041  93.323 111.490  1.00  0.00           H0.      0
ATOM     81 HH21 ARG A  40      37.156  92.320 108.835  1.00  0.00           H0.      0
ATOM     82 HH22 ARG A  40      37.442  93.533 110.022  1.00  0.00           H0.      0
ATOM     83  CA  ALA A  64      34.539 101.302 108.179  1.00  0.00           C0.     -1
ATOM     84  C   ALA A  64      35.770 100.511 107.722  1.00  0.00           C0.      0
ATOM     85  O   ALA A  64      35.917  99.301 107.967  1.00  0.00           O0.      0
ATOM     86  CB  ALA A  64      33.997 100.772 109.514  1.00  0.00           C0.      0
ATOM     87  H02 ALA A  64      33.780 101.194 107.392  1.00  0.00           H0.      0
ATOM     88  HA  ALA A  64      34.783 102.368 108.249  1.00  0.00           H0.      0
ATOM     89  HB1 ALA A  64      32.977 101.124 109.691  1.00  0.00           H0.      0
ATOM     90  HB2 ALA A  64      33.989  99.678 109.504  1.00  0.00           H0.      0
ATOM     91  HB3 ALA A  64      34.621 101.101 110.353  1.00  0.00           H0.      0
ATOM     92  N   CYS A  65      36.677 101.202 106.981  1.00  0.00           N0.      0
ATOM     93  CA  CYS A  65      37.792 100.542 106.309  1.00  0.00           C0.     -1
ATOM     94  C   CYS A  65      38.909 100.007 107.246  1.00  0.00           C0.      0
ATOM     95  O   CYS A  65      39.614  99.068 106.846  1.00  0.00           O0.      0
ATOM     96  H01 CYS A  65      38.241 101.253 105.611  1.00  0.00           H0.      0
ATOM     97  H   CYS A  65      36.525 102.188 106.829  1.00  0.00           H0.      0
ATOM     98  HA  CYS A  65      37.436  99.676 105.745  1.00  0.00           H0.      0
ATOM     99  N   GLY A  66      39.095 100.629 108.433  1.00  0.00           N0.      0
ATOM    100  CA  GLY A  66      40.207 100.271 109.335  1.00  0.00           C0.     -1
ATOM    101  H01 GLY A  66      41.145 100.727 108.998  1.00  0.00           H0.      0
ATOM    102  H   GLY A  66      38.457 101.363 108.750  1.00  0.00           H0.      0
ATOM    103  HA2 GLY A  66      39.968 100.638 110.334  1.00  0.00           H0.      0
ATOM    104  HA3 GLY A  66      40.345  99.189 109.359  1.00  0.00           H0.      0
ATOM    105  CA  ASP A  70      38.104  93.531 104.558  1.00  0.00           C0.     -1
ATOM    106  CB  ASP A  70      36.889  93.916 105.453  1.00  0.00           C0.     -1
ATOM    107  CG  ASP A  70      36.927  93.485 106.917  1.00  0.00           C0.      0
ATOM    108  OD1 ASP A  70      36.629  94.359 107.801  1.00  0.00           O0.      0
ATOM    109  OD2 ASP A  70      37.175  92.264 107.167  1.00  0.00           O1-      0
ATOM    110  H01 ASP A  70      39.018  94.027 104.905  1.00  0.00           H0.      0
ATOM    111  H02 ASP A  70      37.922  93.830 103.521  1.00  0.00           H0.      0
ATOM    112  HA  ASP A  70      38.270  92.449 104.590  1.00  0.00           H0.      0
ATOM    113  HB2 ASP A  70      36.741  95.001 105.425  1.00  0.00           H0.      0
ATOM    114  HB3 ASP A  70      35.986  93.462 105.017  1.00  0.00           H0.      0
ATOM    115  CA  ASP A  85      37.397 105.429 107.997  1.00  0.00           C0.     -1
ATOM    116  C   ASP A  85      37.753 106.828 108.556  1.00  0.00           C0.      0
ATOM    117  O   ASP A  85      38.447 107.605 107.886  1.00  0.00           O0.      0
ATOM    118  CB  ASP A  85      38.519 104.432 108.393  1.00  0.00           C0.     -1
ATOM    119  CG  ASP A  85      38.362 103.874 109.791  1.00  0.00           C0.      0
ATOM    120  OD1 ASP A  85      37.799 102.740 109.943  1.00  0.00           O0.      0
ATOM    121  OD2 ASP A  85      38.792 104.599 110.741  1.00  0.00           O1-      0
ATOM    122  H03 ASP A  85      37.353 105.528 106.911  1.00  0.00           H0.      0
ATOM    123  HA  ASP A  85      36.425 105.079 108.366  1.00  0.00           H0.      0
ATOM    124  HB2 ASP A  85      38.515 103.596 107.686  1.00  0.00           H0.      0
ATOM    125  HB3 ASP A  85      39.488 104.934 108.304  1.00  0.00           H0.      0
ATOM    126  N   ALA A  86      37.381 107.095 109.843  1.00  0.00           N0.      0
ATOM    127  CA  ALA A  86      37.768 108.323 110.554  1.00  0.00           C0.     -1
ATOM    128  C   ALA A  86      39.045 108.108 111.463  1.00  0.00           C0.      0
ATOM    129  O   ALA A  86      39.265 108.923 112.385  1.00  0.00           O0.      0
ATOM    130  CB  ALA A  86      36.617 108.863 111.400  1.00  0.00           C0.      0
ATOM    131  H   ALA A  86      36.754 106.452 110.318  1.00  0.00           H0.      0
ATOM    132  HA  ALA A  86      38.056 109.046 109.784  1.00  0.00           H0.      0
ATOM    133  HB1 ALA A  86      36.950 109.770 111.912  1.00  0.00           H0.      0
ATOM    134  HB2 ALA A  86      35.765 109.078 110.754  1.00  0.00           H0.      0
ATOM    135  HB3 ALA A  86      36.316 108.141 112.167  1.00  0.00           H0.      0
ATOM    136  N   SER A  87      39.869 107.069 111.186  1.00  0.00           N0.      0
ATOM    137  CA  SER A  87      41.149 106.790 111.894  1.00  0.00           C0.     -1
ATOM    138  CB  SER A  87      41.041 105.693 112.961  1.00  0.00           C0.      0
ATOM    139  OG  SER A  87      42.352 105.410 113.501  1.00  0.00           O0.      0
ATOM    140  H01 SER A  87      41.887 106.487 111.145  1.00  0.00           H0.      0
ATOM    141  H   SER A  87      39.475 106.284 110.660  1.00  0.00           H0.      0
ATOM    142  HA  SER A  87      41.476 107.729 112.350  1.00  0.00           H0.      0
ATOM    143  HB2 SER A  87      40.336 105.988 113.746  1.00  0.00           H0.      0
ATOM    144  HB3 SER A  87      40.685 104.760 112.524  1.00  0.00           H0.      0
ATOM    145  HG  SER A  87      42.599 106.143 114.081  1.00  0.00           H0.      0
ATOM    146  CA  ALA A 115      35.223 110.157 106.341  1.00  0.00           C0.     -1
ATOM    147  C   ALA A 115      34.777 109.844 107.717  1.00  0.00           C0.      0
ATOM    148  O   ALA A 115      35.164 108.852 108.348  1.00  0.00           O0.      0
ATOM    149  H01 ALA A 115      34.602 109.616 105.616  1.00  0.00           H0.      0
ATOM    150  H02 ALA A 115      36.253 109.822 106.198  1.00  0.00           H0.      0
ATOM    151  HA  ALA A 115      35.159 111.223 106.110  1.00  0.00           H0.      0
ATOM    152  N   ASN A 116      33.884 110.749 108.203  1.00  0.00           N0.      0
ATOM    153  CA  ASN A 116      33.177 110.407 109.388  1.00  0.00           C0.     -1
ATOM    154  C   ASN A 116      31.642 110.285 109.072  1.00  0.00           C0.      0
ATOM    155  O   ASN A 116      31.117 111.097 108.292  1.00  0.00           O0.      0
ATOM    156  CB  ASN A 116      33.424 111.427 110.544  1.00  0.00           C0.      0
ATOM    157  CG  ASN A 116      33.025 110.865 111.909  1.00  0.00           C0.      0
ATOM    158  ND2 ASN A 116      34.031 110.590 112.766  1.00  0.00           N0.      0
ATOM    159  OD1 ASN A 116      31.826 110.662 112.190  1.00  0.00           O0.      0
ATOM    160  H   ASN A 116      33.422 111.389 107.568  1.00  0.00           H0.      0
ATOM    161  HA  ASN A 116      33.549 109.438 109.718  1.00  0.00           H0.      0
ATOM    162  HB2 ASN A 116      34.485 111.695 110.526  1.00  0.00           H0.      0
ATOM    163  HB3 ASN A 116      32.842 112.336 110.355  1.00  0.00           H0.      0
ATOM    164 HD21 ASN A 116      33.868 110.139 113.679  1.00  0.00           H0.      0
ATOM    165 HD22 ASN A 116      34.988 110.694 112.467  1.00  0.00           H0.      0
ATOM    166  N   TRP A 117      30.992 109.261 109.670  1.00  0.00           N0.      0
ATOM    167  CA  TRP A 117      29.528 108.968 109.585  1.00  0.00           C0.     -1
ATOM    168  CB  TRP A 117      29.224 107.752 110.475  1.00  0.00           C0.     -1
ATOM    169  CG  TRP A 117      30.096 106.555 110.184  1.00  0.00           C0.      0
ATOM    170  CD1 TRP A 117      30.816 106.308 109.033  1.00  0.00           C0.      0
ATOM    171  CD2 TRP A 117      30.451 105.508 111.121  1.00  0.00           C0.      0
ATOM    172  CE2 TRP A 117      31.417 104.673 110.479  1.00  0.00           C0.      0
ATOM    173  CE3 TRP A 117      30.088 105.219 112.450  1.00  0.00           C0.      0
ATOM    174  NE1 TRP A 117      31.596 105.170 109.201  1.00  0.00           N0.      0
ATOM    175  CZ2 TRP A 117      32.043 103.608 111.138  1.00  0.00           C0.      0
ATOM    176  CZ3 TRP A 117      30.693 104.146 113.102  1.00  0.00           C0.      0
ATOM    177  CH2 TRP A 117      31.669 103.352 112.456  1.00  0.00           C0.      0
ATOM    178  H03 TRP A 117      28.958 109.843 109.915  1.00  0.00           H0.      0
ATOM    179  H   TRP A 117      31.543 108.681 110.304  1.00  0.00           H0.      0
ATOM    180  HA  TRP A 117      29.264 108.774 108.539  1.00  0.00           H0.      0
ATOM    181  HB2 TRP A 117      29.370 108.040 111.525  1.00  0.00           H0.      0
ATOM    182  HB3 TRP A 117      28.157 107.510 110.369  1.00  0.00           H0.      0
ATOM    183  HD1 TRP A 117      30.870 106.879 108.120  1.00  0.00           H0.      0
ATOM    184  HE1 TRP A 117      32.291 104.849 108.547  1.00  0.00           H0.      0
ATOM    185  HE3 TRP A 117      29.364 105.838 112.969  1.00  0.00           H0.      0
ATOM    186  HZ2 TRP A 117      32.821 103.028 110.657  1.00  0.00           H0.      0
ATOM    187  HZ3 TRP A 117      30.434 103.930 114.132  1.00  0.00           H0.      0
ATOM    188  HH2 TRP A 117      32.162 102.553 113.000  1.00  0.00           H0.      0
ATOM    189  CA  LEU A 136      33.036  94.656 109.092  1.00  0.00           C0.     -1
ATOM    190  C   LEU A 136      34.006  94.851 110.252  1.00  0.00           C0.      0
ATOM    191  O   LEU A 136      34.527  95.950 110.498  1.00  0.00           O0.      0
ATOM    192  H01 LEU A 136      33.632  94.549 108.177  1.00  0.00           H0.      0
ATOM    193  H02 LEU A 136      32.414  95.548 108.996  1.00  0.00           H0.      0
ATOM    194  HA  LEU A 136      32.404  93.773 109.209  1.00  0.00           H0.      0
ATOM    195  N   GLY A 137      34.268  93.757 111.036  1.00  0.00           N0.      0
ATOM    196  CA  GLY A 137      35.300  93.780 112.079  1.00  0.00           C0.     -1
ATOM    197  C   GLY A 137      34.833  94.356 113.418  1.00  0.00           C0.      0
ATOM    198  O   GLY A 137      35.681  94.510 114.324  1.00  0.00           O0.      0
ATOM    199  H   GLY A 137      33.943  92.855 110.717  1.00  0.00           H0.      0
ATOM    200  HA2 GLY A 137      35.657  92.761 112.243  1.00  0.00           H0.      0
ATOM    201  HA3 GLY A 137      36.155  94.382 111.750  1.00  0.00           H0.      0
ATOM    202  N   ASN A 138      33.519  94.633 113.533  1.00  0.00           N0.      0
ATOM    203  CA  ASN A 138      32.837  95.336 114.645  1.00  0.00           C0.     -1
ATOM    204  C   ASN A 138      33.108  96.828 114.533  1.00  0.00           C0.      0
ATOM    205  O   ASN A 138      34.159  97.352 114.923  1.00  0.00           O0.      0
ATOM    206  CB  ASN A 138      33.289  94.805 116.013  1.00  0.00           C0.      0
ATOM    207  CG  ASN A 138      32.379  95.322 117.118  1.00  0.00           C0.      0
ATOM    208  ND2 ASN A 138      33.018  95.676 118.266  1.00  0.00           N0.      0
ATOM    209  OD1 ASN A 138      31.154  95.404 116.977  1.00  0.00           O0.      0
ATOM    210  H   ASN A 138      32.979  94.472 112.692  1.00  0.00           H0.      0
ATOM    211  HA  ASN A 138      31.770  95.131 114.538  1.00  0.00           H0.      0
ATOM    212  HB2 ASN A 138      33.246  93.711 116.005  1.00  0.00           H0.      0
ATOM    213  HB3 ASN A 138      34.321  95.099 116.185  1.00  0.00           H0.      0
ATOM    214 HD21 ASN A 138      32.464  96.008 119.043  1.00  0.00           H0.      0
ATOM    215 HD22 ASN A 138      34.010  95.523 118.409  1.00  0.00           H0.      0
ATOM    216  N   SER A 139      32.106  97.508 113.951  1.00  0.00           N0.      0
ATOM    217  CA  SER A 139      32.242  98.920 113.698  1.00  0.00           C0.     -1
ATOM    218  H01 SER A 139      31.259  99.361 113.525  1.00  0.00           H0.      0
ATOM    219  H03 SER A 139      32.707  99.406 114.560  1.00  0.00           H0.      0
ATOM    220  H   SER A 139      31.273  97.024 113.651  1.00  0.00           H0.      0
ATOM    221  HA  SER A 139      32.872  99.116 112.822  1.00  0.00           H0.      0
ATOM    222  CA  HID A 142      32.032 103.284 119.366  1.00  0.00           C0.     -1
ATOM    223  C   HID A 142      31.405 104.665 119.292  1.00  0.00           C0.      0
ATOM    224  O   HID A 142      32.106 105.687 119.169  1.00  0.00           O0.      0
ATOM    225  CB  HID A 142      33.306 103.405 118.433  1.00  0.00           C0.     -1
ATOM    226  CG  HID A 142      34.231 102.234 118.444  1.00  0.00           C0.      0
ATOM    227  CD2 HID A 142      34.831 101.531 117.418  1.00  0.00           C0.      0
ATOM    228  ND1 HID A 142      34.790 101.701 119.600  1.00  0.00           N0.      0
ATOM    229  CE1 HID A 142      35.687 100.732 119.248  1.00  0.00           C0.      0
ATOM    230  NE2 HID A 142      35.732 100.606 117.927  1.00  0.00           N0.      0
ATOM    231  H02 HID A 142      31.353 102.498 119.024  1.00  0.00           H0.      0
ATOM    232  HA  HID A 142      32.325 103.066 120.400  1.00  0.00           H0.      0
ATOM    233  HB2 HID A 142      32.968 103.567 117.405  1.00  0.00           H0.      0
ATOM    234  HB3 HID A 142      33.840 104.314 118.720  1.00  0.00           H0.      0
ATOM    235  HD1 HID A 142      34.585 101.991 120.546  1.00  0.00           H0.      0
ATOM    236  HD2 HID A 142      34.690 101.657 116.356  1.00  0.00           H0.      0
ATOM    237  HE1 HID A 142      36.261 100.165 119.963  1.00  0.00           H0.      0
ATOM    238  N   LEU A 143      30.058 104.719 119.319  1.00  0.00           N0.      0
ATOM    239  CA  LEU A 143      29.409 106.005 119.466  1.00  0.00           C0.     -1
ATOM    240  CB  LEU A 143      28.329 106.383 118.411  1.00  0.00           C0.     -1
ATOM    241  CG  LEU A 143      28.886 106.804 117.032  1.00  0.00           C0.      0
ATOM    242  CD1 LEU A 143      29.538 105.643 116.261  1.00  0.00           C0.      0
ATOM    243  CD2 LEU A 143      27.775 107.446 116.180  1.00  0.00           C0.      0
ATOM    244  H01 LEU A 143      28.939 106.040 120.459  1.00  0.00           H0.      0
ATOM    245  H   LEU A 143      29.530 103.871 119.472  1.00  0.00           H0.      0
ATOM    246  HA  LEU A 143      30.202 106.754 119.455  1.00  0.00           H0.      0
ATOM    247  HB2 LEU A 143      27.619 105.552 118.286  1.00  0.00           H0.      0
ATOM    248  HB3 LEU A 143      27.761 107.222 118.835  1.00  0.00           H0.      0
ATOM    249  HG  LEU A 143      29.665 107.562 117.203  1.00  0.00           H0.      0
ATOM    250 HD11 LEU A 143      29.921 105.997 115.299  1.00  0.00           H0.      0
ATOM    251 HD12 LEU A 143      30.379 105.211 116.806  1.00  0.00           H0.      0
ATOM    252 HD13 LEU A 143      28.806 104.846 116.071  1.00  0.00           H0.      0
ATOM    253 HD21 LEU A 143      26.972 106.723 115.983  1.00  0.00           H0.      0
ATOM    254 HD22 LEU A 143      27.333 108.313 116.685  1.00  0.00           H0.      0
ATOM    255 HD23 LEU A 143      28.170 107.780 115.213  1.00  0.00           H0.      0
ATOM    256  CA  ARG A 175      29.579  93.492 119.926  1.00  0.00           C0.     -1
ATOM    257  CB  ARG A 175      30.733  94.097 120.854  1.00  0.00           C0.     -1
ATOM    258  CG  ARG A 175      32.093  93.427 120.614  1.00  0.00           C0.      0
ATOM    259  CD  ARG A 175      33.225  94.086 121.424  1.00  0.00           C0.      0
ATOM    260  NE  ARG A 175      34.548  93.506 121.138  1.00  0.00           N0.      0
ATOM    261  CZ  ARG A 175      34.980  92.327 121.600  1.00  0.00           C0.      0
ATOM    262  NH1 ARG A 175      34.312  91.686 122.584  1.00  0.00           N1+      0
ATOM    263  NH2 ARG A 175      36.049  91.737 121.038  1.00  0.00           N0.      0
ATOM    264  H01 ARG A 175      29.799  93.713 118.876  1.00  0.00           H0.      0
ATOM    265  H02 ARG A 175      28.613  93.936 120.184  1.00  0.00           H0.      0
ATOM    266  HA  ARG A 175      29.515  92.406 120.059  1.00  0.00           H0.      0
ATOM    267  HB2 ARG A 175      30.804  95.176 120.656  1.00  0.00           H0.      0
ATOM    268  HB3 ARG A 175      30.441  93.987 121.907  1.00  0.00           H0.      0
ATOM    269  HG2 ARG A 175      32.034  92.360 120.864  1.00  0.00           H0.      0
ATOM    270  HG3 ARG A 175      32.350  93.489 119.552  1.00  0.00           H0.      0
ATOM    271  HD2 ARG A 175      33.306  95.150 121.184  1.00  0.00           H0.      0
ATOM    272  HD3 ARG A 175      33.019  94.043 122.500  1.00  0.00           H0.      0
ATOM    273  HE  ARG A 175      35.099  93.954 120.399  1.00  0.00           H0.      0
ATOM    274 HH11 ARG A 175      33.639  92.178 123.149  1.00  0.00           H0.      0
ATOM    275 HH12 ARG A 175      34.676  90.821 122.953  1.00  0.00           H0.      0
ATOM    276 HH21 ARG A 175      36.575  92.265 120.341  1.00  0.00           H0.      0
ATOM    277 HH22 ARG A 175      36.579  91.070 121.581  1.00  0.00           H0.      0
ATOM    278  CA  TYR A 194      40.595  88.268 115.297  1.00  0.00           C0.     -1
ATOM    279  CB  TYR A 194      40.526  89.426 116.288  1.00  0.00           C0.     -1
ATOM    280  CG  TYR A 194      39.933  90.680 115.673  1.00  0.00           C0.      0
ATOM    281  CD1 TYR A 194      38.567  90.967 115.795  1.00  0.00           C0.      0
ATOM    282  CD2 TYR A 194      40.736  91.586 114.958  1.00  0.00           C0.      0
ATOM    283  CE1 TYR A 194      38.013  92.128 115.240  1.00  0.00           C0.      0
ATOM    284  CE2 TYR A 194      40.205  92.755 114.412  1.00  0.00           C0.      0
ATOM    285  CZ  TYR A 194      38.837  93.036 114.557  1.00  0.00           C0.      0
ATOM    286  OH  TYR A 194      38.374  94.221 114.036  1.00  0.00           O0.      0
ATOM    287  H01 TYR A 194      41.033  87.373 115.756  1.00  0.00           H0.      0
ATOM    288  H03 TYR A 194      39.595  88.006 114.930  1.00  0.00           H0.      0
ATOM    289  HA  TYR A 194      41.207  88.534 114.426  1.00  0.00           H0.      0
ATOM    290  HB2 TYR A 194      39.927  89.138 117.160  1.00  0.00           H0.      0
ATOM    291  HB3 TYR A 194      41.530  89.652 116.667  1.00  0.00           H0.      0
ATOM    292  HD1 TYR A 194      37.920  90.298 116.351  1.00  0.00           H0.      0
ATOM    293  HD2 TYR A 194      41.802  91.396 114.870  1.00  0.00           H0.      0
ATOM    294  HE1 TYR A 194      36.951  92.324 115.344  1.00  0.00           H0.      0
ATOM    295  HE2 TYR A 194      40.837  93.474 113.902  1.00  0.00           H0.      0
ATOM    296  HH  TYR A 194      37.390  94.259 114.046  1.00  0.00           H0.      0
ATOM    297  CA  TYR A 220      43.832  93.761 124.750  1.00  0.00           C0.     -1
ATOM    298  CB  TYR A 220      43.350  94.365 123.405  1.00  0.00           C0.     -1
ATOM    299  CG  TYR A 220      41.876  94.253 123.079  1.00  0.00           C0.      0
ATOM    300  CD1 TYR A 220      41.015  95.349 123.255  1.00  0.00           C0.      0
ATOM    301  CD2 TYR A 220      41.344  93.088 122.495  1.00  0.00           C0.      0
ATOM    302  CE1 TYR A 220      39.677  95.298 122.852  1.00  0.00           C0.      0
ATOM    303  CE2 TYR A 220      40.010  93.020 122.088  1.00  0.00           C0.      0
ATOM    304  CZ  TYR A 220      39.176  94.133 122.253  1.00  0.00           C0.      0
ATOM    305  OH  TYR A 220      37.872  94.044 121.809  1.00  0.00           O0.      0
ATOM    306  H01 TYR A 220      44.913  93.898 124.862  1.00  0.00           H0.      0
ATOM    307  H02 TYR A 220      43.332  94.244 125.597  1.00  0.00           H0.      0
ATOM    308  HA  TYR A 220      43.614  92.688 124.798  1.00  0.00           H0.      0
ATOM    309  HB2 TYR A 220      43.631  95.426 123.387  1.00  0.00           H0.      0
ATOM    310  HB3 TYR A 220      43.923  93.888 122.597  1.00  0.00           H0.      0
ATOM    311  HD1 TYR A 220      41.402  96.266 123.690  1.00  0.00           H0.      0
ATOM    312  HD2 TYR A 220      41.994  92.237 122.314  1.00  0.00           H0.      0
ATOM    313  HE1 TYR A 220      39.035  96.164 122.976  1.00  0.00           H0.      0
ATOM    314  HE2 TYR A 220      39.620  92.144 121.584  1.00  0.00           H0.      0
ATOM    315  HH  TYR A 220      37.507  94.948 121.724  1.00  0.00           H0.      0
ATOM    316  CA  LEU A 240      39.101 100.210 123.561  1.00  0.00           C0.     -1
ATOM    317  CB  LEU A 240      39.056  99.450 122.219  1.00  0.00           C0.     -1
ATOM    318  CG  LEU A 240      39.975  99.984 121.098  1.00  0.00           C0.      0
ATOM    319  CD1 LEU A 240      39.997  98.992 119.917  1.00  0.00           C0.      0
ATOM    320  CD2 LEU A 240      39.560 101.385 120.614  1.00  0.00           C0.      0
ATOM    321  H01 LEU A 240      38.448  99.731 124.299  1.00  0.00           H0.      0
ATOM    322  H02 LEU A 240      40.120 100.223 123.967  1.00  0.00           H0.      0
ATOM    323  HA  LEU A 240      38.772 101.250 123.449  1.00  0.00           H0.      0
ATOM    324  HB2 LEU A 240      39.322  98.400 122.404  1.00  0.00           H0.      0
ATOM    325  HB3 LEU A 240      38.020  99.432 121.843  1.00  0.00           H0.      0
ATOM    326  HG  LEU A 240      40.996 100.049 121.508  1.00  0.00           H0.      0
ATOM    327 HD11 LEU A 240      40.268  97.984 120.254  1.00  0.00           H0.      0
ATOM    328 HD12 LEU A 240      39.012  98.942 119.435  1.00  0.00           H0.      0
ATOM    329 HD13 LEU A 240      40.712  99.309 119.152  1.00  0.00           H0.      0
ATOM    330 HD21 LEU A 240      40.219 101.735 119.812  1.00  0.00           H0.      0
ATOM    331 HD22 LEU A 240      38.540 101.364 120.208  1.00  0.00           H0.      0
ATOM    332 HD23 LEU A 240      39.588 102.122 121.425  1.00  0.00           H0.      0
ATOM    333  CA  TYR A 242      31.939  99.948 123.468  1.00  0.00           C0.     -1
ATOM    334  CB  TYR A 242      32.047  98.449 123.031  1.00  0.00           C0.     -1
ATOM    335  CG  TYR A 242      33.382  98.024 122.478  1.00  0.00           C0.      0
ATOM    336  CD1 TYR A 242      33.643  98.087 121.100  1.00  0.00           C0.      0
ATOM    337  CD2 TYR A 242      34.376  97.503 123.325  1.00  0.00           C0.      0
ATOM    338  CE1 TYR A 242      34.843  97.602 120.573  1.00  0.00           C0.      0
ATOM    339  CE2 TYR A 242      35.575  97.009 122.812  1.00  0.00           C0.      0
ATOM    340  CZ  TYR A 242      35.792  97.035 121.432  1.00  0.00           C0.      0
ATOM    341  OH  TYR A 242      36.957  96.465 120.934  1.00  0.00           O0.      0
ATOM    342  H01 TYR A 242      30.936 100.159 123.853  1.00  0.00           H0.      0
ATOM    343  H02 TYR A 242      32.669 100.176 124.252  1.00  0.00           H0.      0
ATOM    344  HA  TYR A 242      32.133 100.612 122.618  1.00  0.00           H0.      0
ATOM    345  HB2 TYR A 242      31.802  97.823 123.898  1.00  0.00           H0.      0
ATOM    346  HB3 TYR A 242      31.270  98.255 122.281  1.00  0.00           H0.      0
ATOM    347  HD1 TYR A 242      32.899  98.508 120.431  1.00  0.00           H0.      0
ATOM    348  HD2 TYR A 242      34.191  97.453 124.393  1.00  0.00           H0.      0
ATOM    349  HE1 TYR A 242      35.034  97.665 119.508  1.00  0.00           H0.      0
ATOM    350  HE2 TYR A 242      36.325  96.569 123.460  1.00  0.00           H0.      0
ATOM    351  HH  TYR A 242      36.715  95.989 120.111  1.00  0.00           H0.      0
ATOM    352  CA  TYR A 283      29.551  89.999 117.131  1.00  0.00           C0.     -1
ATOM    353  CB  TYR A 283      30.526  90.470 116.045  1.00  0.00           C0.     -1
ATOM    354  CG  TYR A 283      31.971  90.498 116.502  1.00  0.00           C0.      0
ATOM    355  CD1 TYR A 283      32.855  89.457 116.172  1.00  0.00           C0.      0
ATOM    356  CD2 TYR A 283      32.464  91.555 117.284  1.00  0.00           C0.      0
ATOM    357  CE1 TYR A 283      34.187  89.476 116.588  1.00  0.00           C0.      0
ATOM    358  CE2 TYR A 283      33.797  91.589 117.710  1.00  0.00           C0.      0
ATOM    359  CZ  TYR A 283      34.668  90.548 117.352  1.00  0.00           C0.      0
ATOM    360  OH  TYR A 283      35.989  90.515 117.722  1.00  0.00           O0.      0
ATOM    361  H01 TYR A 283      28.520  89.994 116.760  1.00  0.00           H0.      0
ATOM    362  H02 TYR A 283      29.800  88.985 117.466  1.00  0.00           H0.      0
ATOM    363  HA  TYR A 283      29.593  90.659 118.006  1.00  0.00           H0.      0
ATOM    364  HB2 TYR A 283      30.438  89.814 115.170  1.00  0.00           H0.      0
ATOM    365  HB3 TYR A 283      30.230  91.474 115.712  1.00  0.00           H0.      0
ATOM    366  HD1 TYR A 283      32.497  88.627 115.570  1.00  0.00           H0.      0
ATOM    367  HD2 TYR A 283      31.795  92.368 117.556  1.00  0.00           H0.      0
ATOM    368  HE1 TYR A 283      34.871  88.679 116.318  1.00  0.00           H0.      0
ATOM    369  HE2 TYR A 283      34.159  92.414 118.314  1.00  0.00           H0.      0
ATOM    370  HH  TYR A 283      36.274  91.382 118.063  1.00  0.00           H0.      0
ATOM    371  CA' SAM A 293      38.197  97.133 109.773  1.00  0.00           C0.      0
ATOM    372  CB  SAM A 293      37.937  98.304 110.741  1.00  0.00           C0.      0
ATOM    373  CG  SAM A 293      37.070  97.914 111.954  1.00  0.00           C0.      0
ATOM    374  SD  SAM A 293      37.553  98.818 113.482  1.00  0.00           S0.      0
ATOM    375  CE  SAM A 293      37.314  97.056 115.953  1.00  0.00           C0.      0
ATOM    376  C5' SAM A 293      36.217 100.053 113.690  1.00  0.00           C0.      0
ATOM    377  C4' SAM A 293      36.493 101.295 112.863  1.00  0.00           C0.      0
ATOM    378  O4' SAM A 293      35.345 102.203 112.979  1.00  0.00           O0.      0
ATOM    379  C3' SAM A 293      37.750 102.097 113.320  1.00  0.00           C0.      0
ATOM    380  O3' SAM A 293      38.807 102.052 112.373  1.00  0.00           O0.      0
ATOM    381  C2' SAM A 293      37.183 103.530 113.577  1.00  0.00           C0.      0
ATOM    382  O2' SAM A 293      38.050 104.596 113.244  1.00  0.00           O0.      0
ATOM    383  C1' SAM A 293      35.874 103.525 112.762  1.00  0.00           C0.      0
ATOM    384  OXT SAM A 293      40.100  96.219 110.850  1.00  0.00           O0.      0
ATOM    385  N1  SAM A 293      33.040 107.608 111.363  1.00  0.00           N0.      0
ATOM    386  C2  SAM A 293      33.940 106.873 110.682  1.00  0.00           C0.      0
ATOM    387  N3  SAM A 293      34.654 105.817 111.112  1.00  0.00           N0.      0
ATOM    388  C4  SAM A 293      34.368 105.513 112.391  1.00  0.00           C0.      0
ATOM    389  C5  SAM A 293      33.480 106.207 113.225  1.00  0.00           C0.      0
ATOM    390  C6  SAM A 293      32.778 107.300 112.663  1.00  0.00           C0.      0
ATOM    391  N6  SAM A 293      31.862 108.028 113.336  1.00  0.00           N0.      0
ATOM    392  N7  SAM A 293      33.488 105.643 114.501  1.00  0.00           N0.      0
ATOM    393  C8  SAM A 293      34.339 104.629 114.435  1.00  0.00           C0.      0
ATOM    394  N9  SAM A 293      34.900 104.504 113.180  1.00  0.00           N0.      0
ATOM    395  C'  SAM A 293      38.907  95.989 110.548  1.00  0.00           C0.      0
ATOM    396  N'  SAM A 293      36.902  96.702 109.135  1.00  0.00           N0.      0
ATOM    397  O'  SAM A 293      38.197  94.978 110.876  1.00  0.00           O0.      0
ATOM    398 HN61 SAM A 293      31.795 107.891 114.338  1.00  0.00           H0.      0
ATOM    399 HN62 SAM A 293      31.659 108.968 112.978  1.00  0.00           H0.      0
ATOM    400  HA  SAM A 293      38.845  97.465 108.958  1.00  0.00           H0.      0
ATOM    401  HB1 SAM A 293      37.498  99.149 110.201  1.00  0.00           H0.      0
ATOM    402  HB2 SAM A 293      38.917  98.621 111.099  1.00  0.00           H0.      0
ATOM    403  HG1 SAM A 293      37.204  96.854 112.193  1.00  0.00           H0.      0
ATOM    404  HG2 SAM A 293      36.002  98.068 111.774  1.00  0.00           H0.      0
ATOM    405  HE1 SAM A 293      36.306  97.017 115.543  1.00  0.00           H0.      0
ATOM    406  HE2 SAM A 293      37.629  98.076 116.161  1.00  0.00           H0.      0
ATOM    407  HE3 SAM A 293      38.014  96.571 115.279  1.00  0.00           H0.      0
ATOM    408 HO2' SAM A 293      38.389 104.475 112.314  1.00  0.00           H0.      0
ATOM    409 HO3' SAM A 293      38.437 102.268 111.485  1.00  0.00           H0.      0
ATOM    410  H01 SAM A 293      34.634 104.013 115.269  1.00  0.00           H0.      0
ATOM    411  H02 SAM A 293      36.613 101.030 111.805  1.00  0.00           H0.      0
ATOM    412  H03 SAM A 293      38.159 101.692 114.246  1.00  0.00           H0.      0
ATOM    413  H04 SAM A 293      36.938 103.641 114.636  1.00  0.00           H0.      0
ATOM    414  H05 SAM A 293      36.074 103.702 111.700  1.00  0.00           H0.      0
ATOM    415  H06 SAM A 293      34.138 107.201 109.668  1.00  0.00           H0.      0
ATOM    416  H07 SAM A 293      36.202  96.414 109.837  1.00  0.00           H0.      0
ATOM    417  H08 SAM A 293      36.989  95.874 108.491  1.00  0.00           H0.      0
ATOM    418  H09 SAM A 293      36.506  97.501 108.616  1.00  0.00           H0.      0
ATOM    419 H5'1 SAM A 293      36.205 100.302 114.756  1.00  0.00           H0.      0
ATOM    420 H5'2 SAM A 293      35.256  99.594 113.443  1.00  0.00           H0.      0
ATOM    421  N   ACT A 294      37.327  96.293 117.263  1.00  0.00           N0.      0
ATOM    422  CA  ACT A 294      37.300  94.803 117.102  1.00  0.00           C0.      0
ATOM    423  C   ACT A 294      36.694  94.165 118.343  1.00  0.00           C0.      0
ATOM    424  O   ACT A 294      35.887  94.907 119.012  1.00  0.00           O0.      0
ATOM    425  OXT ACT A 294      36.972  92.970 118.608  1.00  0.00           O1-      0
ATOM    426  H1  ACT A 294      38.303  94.439 116.892  1.00  0.00           H0.      0
ATOM    427  H3  ACT A 294      36.665  94.583 116.239  1.00  0.00           H0.      0
ATOM    428  H01 ACT A 294      36.508  96.545 117.828  1.00  0.00           H0.      0
ATOM    429  H02 ACT A 294      38.144  96.576 117.812  1.00  0.00           H0.      0
ATOM    430  O   WAT A2186      36.057 104.706 116.917  1.00  0.00           O0.      0
ATOM    431  H1  WAT A2186      36.553 104.652 117.742  1.00  0.00           H0.      0
ATOM    432  H2  WAT A2186      36.056 105.652 116.643  1.00  0.00           H0.      0
ATOM    433  O   WAT A4661      35.843 107.224 115.771  1.00  0.00           O0.      0
ATOM    434  H1  WAT A4661      35.130 106.870 115.218  1.00  0.00           H0.      0
ATOM    435  H2  WAT A4661      36.668 107.251 115.203  1.00  0.00           H0.      0
ATOM    436  O   WAT A7009      32.370 107.314 116.451  1.00  0.00           O0.      0
ATOM    437  H1  WAT A7009      32.227 106.977 117.351  1.00  0.00           H0.      0
ATOM    438  H2  WAT A7009      32.737 106.572 115.918  1.00  0.00           H0.      0
ATOM    439  O   WAT A8777      38.032 107.077 114.336  1.00  0.00           O0.      0
ATOM    440  H1  WAT A8777      38.047 106.212 113.866  1.00  0.00           H0.      0
ATOM    441  H2  WAT A8777      38.438 107.761 113.775  1.00  0.00           H0.      0
ATOM    442  O   WAT C3337      34.005 109.339 115.389  1.00  0.00           O0.      0
ATOM    443  H1  WAT C3337      34.838 108.864 115.568  1.00  0.00           H0.      0
ATOM    444  H2  WAT C3337      33.334 108.800 115.853  1.00  0.00           H0.      0
