# Supplementary material for: Computational Investigation of GNMT-Catalyzed Methyl Transfer Reaction: Integrating MD, QM, and ML Approaches
Source: J Comput Chem. Author manuscript; Available in PMC 2026 Jun 29. (PMC13312424; doi:10.1002/jcc.70434)
Supplement: SI-2 [file NIHMS2188582-supplement-SI-2.zip › QM-cluster-pdbs/sampling_8765_R1_w_ts.pdb]

ATOM      1  CA  TYR A  21      42.273 104.942 118.009  1.00  0.00           C0.     -1
ATOM      2  CB  TYR A  21      41.812 104.409 116.620  1.00  0.00           C0.     -1
ATOM      3  CG  TYR A  21      40.834 103.249 116.695  1.00  0.00           C0.      0
ATOM      4  CD1 TYR A  21      39.450 103.465 116.818  1.00  0.00           C0.      0
ATOM      5  CD2 TYR A  21      41.280 101.916 116.628  1.00  0.00           C0.      0
ATOM      6  CE1 TYR A  21      38.546 102.399 116.894  1.00  0.00           C0.      0
ATOM      7  CE2 TYR A  21      40.391 100.840 116.693  1.00  0.00           C0.      0
ATOM      8  CZ  TYR A  21      39.017 101.078 116.839  1.00  0.00           C0.      0
ATOM      9  OH  TYR A  21      38.171  99.988 116.886  1.00  0.00           O0.      0
ATOM     10  H01 TYR A  21      41.413 105.287 118.594  1.00  0.00           H0.      0
ATOM     11  H02 TYR A  21      42.970 105.779 117.891  1.00  0.00           H0.      0
ATOM     12  HA  TYR A  21      42.774 104.152 118.580  1.00  0.00           H0.      0
ATOM     13  HB2 TYR A  21      41.346 105.234 116.067  1.00  0.00           H0.      0
ATOM     14  HB3 TYR A  21      42.689 104.109 116.037  1.00  0.00           H0.      0
ATOM     15  HD1 TYR A  21      39.058 104.478 116.825  1.00  0.00           H0.      0
ATOM     16  HD2 TYR A  21      42.342 101.718 116.510  1.00  0.00           H0.      0
ATOM     17  HE1 TYR A  21      37.483 102.601 116.966  1.00  0.00           H0.      0
ATOM     18  HE2 TYR A  21      40.745  99.816 116.627  1.00  0.00           H0.      0
ATOM     19  HH  TYR A  21      37.274 100.232 117.249  1.00  0.00           H0.      0
ATOM     20  CA  TRP A  30      46.511  95.759 114.955  1.00  0.00           C0.     -1
ATOM     21  CB  TRP A  30      45.889  96.932 114.094  1.00  0.00           C0.     -1
ATOM     22  CG  TRP A  30      44.424  96.714 113.793  1.00  0.00           C0.      0
ATOM     23  CD1 TRP A  30      43.841  96.452 112.564  1.00  0.00           C0.      0
ATOM     24  CD2 TRP A  30      43.341  96.703 114.757  1.00  0.00           C0.      0
ATOM     25  CE2 TRP A  30      42.134  96.423 114.036  1.00  0.00           C0.      0
ATOM     26  CE3 TRP A  30      43.264  96.916 116.148  1.00  0.00           C0.      0
ATOM     27  NE1 TRP A  30      42.470  96.266 112.706  1.00  0.00           N0.      0
ATOM     28  CZ2 TRP A  30      40.886  96.339 114.669  1.00  0.00           C0.      0
ATOM     29  CZ3 TRP A  30      42.022  96.847 116.780  1.00  0.00           C0.      0
ATOM     30  CH2 TRP A  30      40.848  96.555 116.046  1.00  0.00           C0.      0
ATOM     31  H01 TRP A  30      46.438  94.814 114.407  1.00  0.00           H0.      0
ATOM     32  H03 TRP A  30      47.565  95.958 115.177  1.00  0.00           H0.      0
ATOM     33  HA  TRP A  30      45.969  95.648 115.900  1.00  0.00           H0.      0
ATOM     34  HB2 TRP A  30      46.026  97.874 114.643  1.00  0.00           H0.      0
ATOM     35  HB3 TRP A  30      46.451  97.024 113.158  1.00  0.00           H0.      0
ATOM     36  HD1 TRP A  30      44.308  96.384 111.593  1.00  0.00           H0.      0
ATOM     37  HE1 TRP A  30      41.783  96.155 111.958  1.00  0.00           H0.      0
ATOM     38  HE3 TRP A  30      44.158  97.139 116.722  1.00  0.00           H0.      0
ATOM     39  HZ2 TRP A  30      39.997  96.080 114.106  1.00  0.00           H0.      0
ATOM     40  HZ3 TRP A  30      41.951  97.010 117.851  1.00  0.00           H0.      0
ATOM     41  HH2 TRP A  30      39.900  96.497 116.570  1.00  0.00           H0.      0
ATOM     42  CA  TYR A  33      45.442  91.241 117.113  1.00  0.00           C0.     -1
ATOM     43  CB  TYR A  33      44.618  92.528 117.598  1.00  0.00           C0.     -1
ATOM     44  CG  TYR A  33      43.191  92.264 118.032  1.00  0.00           C0.      0
ATOM     45  CD1 TYR A  33      42.154  93.108 117.601  1.00  0.00           C0.      0
ATOM     46  CD2 TYR A  33      42.857  91.207 118.899  1.00  0.00           C0.      0
ATOM     47  CE1 TYR A  33      40.831  92.896 117.997  1.00  0.00           C0.      0
ATOM     48  CE2 TYR A  33      41.538  90.983 119.297  1.00  0.00           C0.      0
ATOM     49  CZ  TYR A  33      40.513  91.817 118.829  1.00  0.00           C0.      0
ATOM     50  OH  TYR A  33      39.223  91.520 119.204  1.00  0.00           O0.      0
ATOM     51  H01 TYR A  33      44.927  90.759 116.275  1.00  0.00           H0.      0
ATOM     52  H02 TYR A  33      46.443  91.545 116.791  1.00  0.00           H0.      0
ATOM     53  HA  TYR A  33      45.542  90.514 117.925  1.00  0.00           H0.      0
ATOM     54  HB2 TYR A  33      45.184  92.985 118.423  1.00  0.00           H0.      0
ATOM     55  HB3 TYR A  33      44.617  93.261 116.783  1.00  0.00           H0.      0
ATOM     56  HD1 TYR A  33      42.375  93.938 116.938  1.00  0.00           H0.      0
ATOM     57  HD2 TYR A  33      43.636  90.544 119.265  1.00  0.00           H0.      0
ATOM     58  HE1 TYR A  33      40.047  93.538 117.613  1.00  0.00           H0.      0
ATOM     59  HE2 TYR A  33      41.283  90.154 119.948  1.00  0.00           H0.      0
ATOM     60  HH  TYR A  33      38.596  92.149 118.798  1.00  0.00           H0.      0
ATOM     61  CA  ARG A  40      39.854  85.839 109.037  1.00  0.00           C0.     -1
ATOM     62  CB  ARG A  40      40.341  87.256 109.280  1.00  0.00           C0.     -1
ATOM     63  CG  ARG A  40      39.173  88.208 109.601  1.00  0.00           C0.      0
ATOM     64  CD  ARG A  40      39.594  89.611 110.070  1.00  0.00           C0.      0
ATOM     65  NE  ARG A  40      38.397  90.474 110.055  1.00  0.00           N0.      0
ATOM     66  CZ  ARG A  40      38.356  91.789 110.402  1.00  0.00           C0.      0
ATOM     67  NH1 ARG A  40      39.206  92.325 111.295  1.00  0.00           N1+      0
ATOM     68  NH2 ARG A  40      37.402  92.542 109.845  1.00  0.00           N0.      0
ATOM     69  H01 ARG A  40      39.137  85.802 108.207  1.00  0.00           H0.      0
ATOM     70  H02 ARG A  40      40.682  85.166 108.789  1.00  0.00           H0.      0
ATOM     71  HA  ARG A  40      39.352  85.437 109.926  1.00  0.00           H0.      0
ATOM     72  HB2 ARG A  40      41.057  87.264 110.115  1.00  0.00           H0.      0
ATOM     73  HB3 ARG A  40      40.885  87.632 108.403  1.00  0.00           H0.      0
ATOM     74  HG2 ARG A  40      38.552  88.309 108.697  1.00  0.00           H0.      0
ATOM     75  HG3 ARG A  40      38.532  87.760 110.371  1.00  0.00           H0.      0
ATOM     76  HD2 ARG A  40      40.000  89.561 111.086  1.00  0.00           H0.      0
ATOM     77  HD3 ARG A  40      40.373  90.024 109.415  1.00  0.00           H0.      0
ATOM     78  HE  ARG A  40      37.748  90.257 109.308  1.00  0.00           H0.      0
ATOM     79 HH11 ARG A  40      39.684  91.754 111.978  1.00  0.00           H0.      0
ATOM     80 HH12 ARG A  40      39.075  93.325 111.490  1.00  0.00           H0.      0
ATOM     81 HH21 ARG A  40      37.175  92.335 108.842  1.00  0.00           H0.      0
ATOM     82 HH22 ARG A  40      37.470  93.545 110.032  1.00  0.00           H0.      0
ATOM     83  CA  ALA A  64      34.539 101.302 108.179  1.00  0.00           C0.     -1
ATOM     84  C   ALA A  64      35.774 100.514 107.728  1.00  0.00           C0.      0
ATOM     85  O   ALA A  64      35.931  99.308 107.986  1.00  0.00           O0.      0
ATOM     86  CB  ALA A  64      33.990 100.764 109.508  1.00  0.00           C0.      0
ATOM     87  H02 ALA A  64      33.785 101.197 107.387  1.00  0.00           H0.      0
ATOM     88  HA  ALA A  64      34.782 102.368 108.255  1.00  0.00           H0.      0
ATOM     89  HB1 ALA A  64      32.968 101.114 109.680  1.00  0.00           H0.      0
ATOM     90  HB2 ALA A  64      33.982  99.671 109.493  1.00  0.00           H0.      0
ATOM     91  HB3 ALA A  64      34.608 101.089 110.353  1.00  0.00           H0.      0
ATOM     92  N   CYS A  65      36.676 101.203 106.978  1.00  0.00           N0.      0
ATOM     93  CA  CYS A  65      37.792 100.542 106.309  1.00  0.00           C0.     -1
ATOM     94  C   CYS A  65      38.905 100.004 107.250  1.00  0.00           C0.      0
ATOM     95  O   CYS A  65      39.613  99.068 106.850  1.00  0.00           O0.      0
ATOM     96  H01 CYS A  65      38.245 101.254 105.614  1.00  0.00           H0.      0
ATOM     97  H   CYS A  65      36.512 102.185 106.809  1.00  0.00           H0.      0
ATOM     98  HA  CYS A  65      37.438  99.678 105.742  1.00  0.00           H0.      0
ATOM     99  N   GLY A  66      39.085 100.620 108.442  1.00  0.00           N0.      0
ATOM    100  CA  GLY A  66      40.207 100.271 109.335  1.00  0.00           C0.     -1
ATOM    101  H01 GLY A  66      41.146 100.702 108.971  1.00  0.00           H0.      0
ATOM    102  H   GLY A  66      38.450 101.357 108.756  1.00  0.00           H0.      0
ATOM    103  HA2 GLY A  66      39.989 100.670 110.327  1.00  0.00           H0.      0
ATOM    104  HA3 GLY A  66      40.332  99.188 109.391  1.00  0.00           H0.      0
ATOM    105  CA  ASP A  70      38.104  93.531 104.558  1.00  0.00           C0.     -1
ATOM    106  CB  ASP A  70      36.889  93.916 105.453  1.00  0.00           C0.     -1
ATOM    107  CG  ASP A  70      36.935  93.495 106.920  1.00  0.00           C0.      0
ATOM    108  OD1 ASP A  70      36.641  94.373 107.801  1.00  0.00           O0.      0
ATOM    109  OD2 ASP A  70      37.186  92.276 107.176  1.00  0.00           O1-      0
ATOM    110  H01 ASP A  70      39.016  94.034 104.899  1.00  0.00           H0.      0
ATOM    111  H02 ASP A  70      37.919  93.822 103.519  1.00  0.00           H0.      0
ATOM    112  HA  ASP A  70      38.275  92.450 104.597  1.00  0.00           H0.      0
ATOM    113  HB2 ASP A  70      36.735  95.000 105.418  1.00  0.00           H0.      0
ATOM    114  HB3 ASP A  70      35.987  93.454 105.023  1.00  0.00           H0.      0
ATOM    115  CA  ASP A  85      37.397 105.429 107.997  1.00  0.00           C0.     -1
ATOM    116  C   ASP A  85      37.749 106.830 108.552  1.00  0.00           C0.      0
ATOM    117  O   ASP A  85      38.427 107.614 107.876  1.00  0.00           O0.      0
ATOM    118  CB  ASP A  85      38.519 104.432 108.393  1.00  0.00           C0.     -1
ATOM    119  CG  ASP A  85      38.362 103.872 109.791  1.00  0.00           C0.      0
ATOM    120  OD1 ASP A  85      37.789 102.742 109.944  1.00  0.00           O0.      0
ATOM    121  OD2 ASP A  85      38.802 104.588 110.741  1.00  0.00           O1-      0
ATOM    122  H03 ASP A  85      37.352 105.525 106.911  1.00  0.00           H0.      0
ATOM    123  HA  ASP A  85      36.426 105.079 108.367  1.00  0.00           H0.      0
ATOM    124  HB2 ASP A  85      38.515 103.596 107.685  1.00  0.00           H0.      0
ATOM    125  HB3 ASP A  85      39.488 104.933 108.306  1.00  0.00           H0.      0
ATOM    126  N   ALA A  86      37.386 107.093 109.843  1.00  0.00           N0.      0
ATOM    127  CA  ALA A  86      37.768 108.323 110.554  1.00  0.00           C0.     -1
ATOM    128  C   ALA A  86      39.042 108.105 111.467  1.00  0.00           C0.      0
ATOM    129  O   ALA A  86      39.254 108.909 112.400  1.00  0.00           O0.      0
ATOM    130  CB  ALA A  86      36.613 108.859 111.396  1.00  0.00           C0.      0
ATOM    131  H   ALA A  86      36.781 106.436 110.326  1.00  0.00           H0.      0
ATOM    132  HA  ALA A  86      38.057 109.045 109.784  1.00  0.00           H0.      0
ATOM    133  HB1 ALA A  86      36.941 109.766 111.911  1.00  0.00           H0.      0
ATOM    134  HB2 ALA A  86      35.762 109.072 110.749  1.00  0.00           H0.      0
ATOM    135  HB3 ALA A  86      36.311 108.135 112.161  1.00  0.00           H0.      0
ATOM    136  N   SER A  87      39.871 107.072 111.182  1.00  0.00           N0.      0
ATOM    137  CA  SER A  87      41.149 106.790 111.894  1.00  0.00           C0.     -1
ATOM    138  CB  SER A  87      41.039 105.680 112.948  1.00  0.00           C0.      0
ATOM    139  OG  SER A  87      42.347 105.392 113.491  1.00  0.00           O0.      0
ATOM    140  H01 SER A  87      41.892 106.498 111.146  1.00  0.00           H0.      0
ATOM    141  H   SER A  87      39.483 106.291 110.649  1.00  0.00           H0.      0
ATOM    142  HA  SER A  87      41.470 107.725 112.362  1.00  0.00           H0.      0
ATOM    143  HB2 SER A  87      40.330 105.964 113.733  1.00  0.00           H0.      0
ATOM    144  HB3 SER A  87      40.686 104.752 112.497  1.00  0.00           H0.      0
ATOM    145  HG  SER A  87      42.592 106.120 114.077  1.00  0.00           H0.      0
ATOM    146  CA  ALA A 115      35.223 110.157 106.341  1.00  0.00           C0.     -1
ATOM    147  C   ALA A 115      34.772 109.840 107.715  1.00  0.00           C0.      0
ATOM    148  O   ALA A 115      35.149 108.841 108.341  1.00  0.00           O0.      0
ATOM    149  H01 ALA A 115      34.597 109.627 105.612  1.00  0.00           H0.      0
ATOM    150  H02 ALA A 115      36.250 109.812 106.197  1.00  0.00           H0.      0
ATOM    151  HA  ALA A 115      35.170 111.225 106.116  1.00  0.00           H0.      0
ATOM    152  N   ASN A 116      33.887 110.751 108.206  1.00  0.00           N0.      0
ATOM    153  CA  ASN A 116      33.177 110.407 109.388  1.00  0.00           C0.     -1
ATOM    154  C   ASN A 116      31.642 110.289 109.075  1.00  0.00           C0.      0
ATOM    155  O   ASN A 116      31.111 111.113 108.313  1.00  0.00           O0.      0
ATOM    156  CB  ASN A 116      33.427 111.415 110.554  1.00  0.00           C0.      0
ATOM    157  CG  ASN A 116      33.034 110.833 111.912  1.00  0.00           C0.      0
ATOM    158  ND2 ASN A 116      34.041 110.574 112.773  1.00  0.00           N0.      0
ATOM    159  OD1 ASN A 116      31.840 110.597 112.186  1.00  0.00           O0.      0
ATOM    160  H   ASN A 116      33.433 111.401 107.575  1.00  0.00           H0.      0
ATOM    161  HA  ASN A 116      33.546 109.434 109.712  1.00  0.00           H0.      0
ATOM    162  HB2 ASN A 116      34.486 111.687 110.535  1.00  0.00           H0.      0
ATOM    163  HB3 ASN A 116      32.841 112.325 110.379  1.00  0.00           H0.      0
ATOM    164 HD21 ASN A 116      33.882 110.114 113.682  1.00  0.00           H0.      0
ATOM    165 HD22 ASN A 116      34.998 110.707 112.483  1.00  0.00           H0.      0
ATOM    166  N   TRP A 117      30.995 109.253 109.658  1.00  0.00           N0.      0
ATOM    167  CA  TRP A 117      29.528 108.968 109.585  1.00  0.00           C0.     -1
ATOM    168  CB  TRP A 117      29.224 107.752 110.475  1.00  0.00           C0.     -1
ATOM    169  CG  TRP A 117      30.090 106.552 110.182  1.00  0.00           C0.      0
ATOM    170  CD1 TRP A 117      30.809 106.301 109.031  1.00  0.00           C0.      0
ATOM    171  CD2 TRP A 117      30.433 105.498 111.116  1.00  0.00           C0.      0
ATOM    172  CE2 TRP A 117      31.390 104.654 110.472  1.00  0.00           C0.      0
ATOM    173  CE3 TRP A 117      30.063 105.208 112.443  1.00  0.00           C0.      0
ATOM    174  NE1 TRP A 117      31.576 105.155 109.197  1.00  0.00           N0.      0
ATOM    175  CZ2 TRP A 117      31.999 103.577 111.127  1.00  0.00           C0.      0
ATOM    176  CZ3 TRP A 117      30.654 104.124 113.091  1.00  0.00           C0.      0
ATOM    177  CH2 TRP A 117      31.619 103.320 112.443  1.00  0.00           C0.      0
ATOM    178  H03 TRP A 117      28.967 109.846 109.922  1.00  0.00           H0.      0
ATOM    179  H   TRP A 117      31.547 108.665 110.282  1.00  0.00           H0.      0
ATOM    180  HA  TRP A 117      29.254 108.778 108.541  1.00  0.00           H0.      0
ATOM    181  HB2 TRP A 117      29.375 108.039 111.524  1.00  0.00           H0.      0
ATOM    182  HB3 TRP A 117      28.156 107.513 110.373  1.00  0.00           H0.      0
ATOM    183  HD1 TRP A 117      30.870 106.874 108.120  1.00  0.00           H0.      0
ATOM    184  HE1 TRP A 117      32.268 104.827 108.541  1.00  0.00           H0.      0
ATOM    185  HE3 TRP A 117      29.345 105.834 112.963  1.00  0.00           H0.      0
ATOM    186  HZ2 TRP A 117      32.768 102.989 110.643  1.00  0.00           H0.      0
ATOM    187  HZ3 TRP A 117      30.388 103.907 114.119  1.00  0.00           H0.      0
ATOM    188  HH2 TRP A 117      32.097 102.510 112.984  1.00  0.00           H0.      0
ATOM    189  CA  LEU A 136      33.036  94.656 109.092  1.00  0.00           C0.     -1
ATOM    190  C   LEU A 136      33.999  94.853 110.257  1.00  0.00           C0.      0
ATOM    191  O   LEU A 136      34.514  95.957 110.504  1.00  0.00           O0.      0
ATOM    192  H01 LEU A 136      33.638  94.553 108.181  1.00  0.00           H0.      0
ATOM    193  H02 LEU A 136      32.410  95.544 108.994  1.00  0.00           H0.      0
ATOM    194  HA  LEU A 136      32.408  93.769 109.204  1.00  0.00           H0.      0
ATOM    195  N   GLY A 137      34.269  93.759 111.037  1.00  0.00           N0.      0
ATOM    196  CA  GLY A 137      35.300  93.780 112.079  1.00  0.00           C0.     -1
ATOM    197  C   GLY A 137      34.816  94.281 113.450  1.00  0.00           C0.      0
ATOM    198  O   GLY A 137      35.667  94.419 114.352  1.00  0.00           O0.      0
ATOM    199  H   GLY A 137      33.941  92.858 110.717  1.00  0.00           H0.      0
ATOM    200  HA2 GLY A 137      35.704  92.773 112.197  1.00  0.00           H0.      0
ATOM    201  HA3 GLY A 137      36.125  94.433 111.775  1.00  0.00           H0.      0
ATOM    202  N   ASN A 138      33.489  94.501 113.600  1.00  0.00           N0.      0
ATOM    203  CA  ASN A 138      32.837  95.336 114.645  1.00  0.00           C0.     -1
ATOM    204  C   ASN A 138      33.147  96.787 114.301  1.00  0.00           C0.      0
ATOM    205  O   ASN A 138      34.306  97.209 114.173  1.00  0.00           O0.      0
ATOM    206  CB  ASN A 138      33.313  94.978 116.058  1.00  0.00           C0.      0
ATOM    207  CG  ASN A 138      32.490  95.726 117.099  1.00  0.00           C0.      0
ATOM    208  ND2 ASN A 138      33.104  95.886 118.300  1.00  0.00           N0.      0
ATOM    209  OD1 ASN A 138      31.350  96.146 116.860  1.00  0.00           O0.      0
ATOM    210  H   ASN A 138      32.956  94.386 112.745  1.00  0.00           H0.      0
ATOM    211  HA  ASN A 138      31.766  95.143 114.576  1.00  0.00           H0.      0
ATOM    212  HB2 ASN A 138      33.204  93.898 116.212  1.00  0.00           H0.      0
ATOM    213  HB3 ASN A 138      34.373  95.210 116.156  1.00  0.00           H0.      0
ATOM    214 HD21 ASN A 138      32.620  96.389 119.030  1.00  0.00           H0.      0
ATOM    215 HD22 ASN A 138      34.049  95.556 118.480  1.00  0.00           H0.      0
ATOM    216  N   SER A 139      32.060  97.541 114.078  1.00  0.00           N0.      0
ATOM    217  CA  SER A 139      32.242  98.920 113.698  1.00  0.00           C0.     -1
ATOM    218  H01 SER A 139      31.271  99.372 113.489  1.00  0.00           H0.      0
ATOM    219  H03 SER A 139      32.741  99.498 114.485  1.00  0.00           H0.      0
ATOM    220  H   SER A 139      31.166  97.219 114.422  1.00  0.00           H0.      0
ATOM    221  HA  SER A 139      32.860  98.980 112.798  1.00  0.00           H0.      0
ATOM    222  CA  HID A 142      32.032 103.284 119.366  1.00  0.00           C0.     -1
ATOM    223  C   HID A 142      31.400 104.662 119.279  1.00  0.00           C0.      0
ATOM    224  O   HID A 142      32.098 105.684 119.131  1.00  0.00           O0.      0
ATOM    225  CB  HID A 142      33.306 103.405 118.433  1.00  0.00           C0.     -1
ATOM    226  CG  HID A 142      34.245 102.246 118.467  1.00  0.00           C0.      0
ATOM    227  CD2 HID A 142      34.835 101.514 117.456  1.00  0.00           C0.      0
ATOM    228  ND1 HID A 142      34.830 101.761 119.631  1.00  0.00           N0.      0
ATOM    229  CE1 HID A 142      35.732 100.790 119.299  1.00  0.00           C0.      0
ATOM    230  NE2 HID A 142      35.755 100.618 117.982  1.00  0.00           N0.      0
ATOM    231  H02 HID A 142      31.357 102.493 119.030  1.00  0.00           H0.      0
ATOM    232  HA  HID A 142      32.324 103.076 120.402  1.00  0.00           H0.      0
ATOM    233  HB2 HID A 142      32.968 103.545 117.402  1.00  0.00           H0.      0
ATOM    234  HB3 HID A 142      33.828 104.325 118.706  1.00  0.00           H0.      0
ATOM    235  HD1 HID A 142      34.637 102.081 120.570  1.00  0.00           H0.      0
ATOM    236  HD2 HID A 142      34.674 101.602 116.393  1.00  0.00           H0.      0
ATOM    237  HE1 HID A 142      36.323 100.254 120.022  1.00  0.00           H0.      0
ATOM    238  N   LEU A 143      30.055 104.716 119.324  1.00  0.00           N0.      0
ATOM    239  CA  LEU A 143      29.409 106.005 119.466  1.00  0.00           C0.     -1
ATOM    240  CB  LEU A 143      28.329 106.383 118.411  1.00  0.00           C0.     -1
ATOM    241  CG  LEU A 143      28.885 106.794 117.028  1.00  0.00           C0.      0
ATOM    242  CD1 LEU A 143      29.523 105.624 116.259  1.00  0.00           C0.      0
ATOM    243  CD2 LEU A 143      27.777 107.442 116.178  1.00  0.00           C0.      0
ATOM    244  H01 LEU A 143      28.940 106.044 120.459  1.00  0.00           H0.      0
ATOM    245  H   LEU A 143      29.529 103.871 119.498  1.00  0.00           H0.      0
ATOM    246  HA  LEU A 143      30.204 106.752 119.451  1.00  0.00           H0.      0
ATOM    247  HB2 LEU A 143      27.614 105.555 118.292  1.00  0.00           H0.      0
ATOM    248  HB3 LEU A 143      27.766 107.227 118.832  1.00  0.00           H0.      0
ATOM    249  HG  LEU A 143      29.672 107.545 117.194  1.00  0.00           H0.      0
ATOM    250 HD11 LEU A 143      29.905 105.971 115.295  1.00  0.00           H0.      0
ATOM    251 HD12 LEU A 143      30.363 105.186 116.803  1.00  0.00           H0.      0
ATOM    252 HD13 LEU A 143      28.783 104.834 116.075  1.00  0.00           H0.      0
ATOM    253 HD21 LEU A 143      26.966 106.726 115.987  1.00  0.00           H0.      0
ATOM    254 HD22 LEU A 143      27.345 108.316 116.681  1.00  0.00           H0.      0
ATOM    255 HD23 LEU A 143      28.171 107.769 115.208  1.00  0.00           H0.      0
ATOM    256  CA  ARG A 175      29.579  93.492 119.926  1.00  0.00           C0.     -1
ATOM    257  CB  ARG A 175      30.733  94.097 120.854  1.00  0.00           C0.     -1
ATOM    258  CG  ARG A 175      32.105  93.471 120.572  1.00  0.00           C0.      0
ATOM    259  CD  ARG A 175      33.221  94.093 121.430  1.00  0.00           C0.      0
ATOM    260  NE  ARG A 175      34.548  93.530 121.136  1.00  0.00           N0.      0
ATOM    261  CZ  ARG A 175      34.997  92.349 121.570  1.00  0.00           C0.      0
ATOM    262  NH1 ARG A 175      34.352  91.682 122.556  1.00  0.00           N1+      0
ATOM    263  NH2 ARG A 175      36.058  91.779 120.976  1.00  0.00           N0.      0
ATOM    264  H01 ARG A 175      29.792  93.711 118.874  1.00  0.00           H0.      0
ATOM    265  H02 ARG A 175      28.612  93.932 120.186  1.00  0.00           H0.      0
ATOM    266  HA  ARG A 175      29.520  92.406 120.055  1.00  0.00           H0.      0
ATOM    267  HB2 ARG A 175      30.777  95.183 120.691  1.00  0.00           H0.      0
ATOM    268  HB3 ARG A 175      30.458  93.942 121.906  1.00  0.00           H0.      0
ATOM    269  HG2 ARG A 175      32.069  92.388 120.747  1.00  0.00           H0.      0
ATOM    270  HG3 ARG A 175      32.363  93.616 119.518  1.00  0.00           H0.      0
ATOM    271  HD2 ARG A 175      33.300  95.168 121.242  1.00  0.00           H0.      0
ATOM    272  HD3 ARG A 175      32.997  93.995 122.499  1.00  0.00           H0.      0
ATOM    273  HE  ARG A 175      35.084  93.985 120.383  1.00  0.00           H0.      0
ATOM    274 HH11 ARG A 175      33.718  92.175 123.165  1.00  0.00           H0.      0
ATOM    275 HH12 ARG A 175      34.749  90.827 122.915  1.00  0.00           H0.      0
ATOM    276 HH21 ARG A 175      36.550  92.308 120.250  1.00  0.00           H0.      0
ATOM    277 HH22 ARG A 175      36.608  91.106 121.490  1.00  0.00           H0.      0
ATOM    278  CA  TYR A 194      40.595  88.268 115.297  1.00  0.00           C0.     -1
ATOM    279  CB  TYR A 194      40.526  89.426 116.288  1.00  0.00           C0.     -1
ATOM    280  CG  TYR A 194      39.937  90.682 115.673  1.00  0.00           C0.      0
ATOM    281  CD1 TYR A 194      38.574  90.978 115.810  1.00  0.00           C0.      0
ATOM    282  CD2 TYR A 194      40.736  91.582 114.945  1.00  0.00           C0.      0
ATOM    283  CE1 TYR A 194      38.019  92.138 115.259  1.00  0.00           C0.      0
ATOM    284  CE2 TYR A 194      40.202  92.752 114.399  1.00  0.00           C0.      0
ATOM    285  CZ  TYR A 194      38.837  93.039 114.560  1.00  0.00           C0.      0
ATOM    286  OH  TYR A 194      38.360  94.215 114.026  1.00  0.00           O0.      0
ATOM    287  H01 TYR A 194      41.029  87.372 115.756  1.00  0.00           H0.      0
ATOM    288  H03 TYR A 194      39.596  88.008 114.927  1.00  0.00           H0.      0
ATOM    289  HA  TYR A 194      41.210  88.533 114.428  1.00  0.00           H0.      0
ATOM    290  HB2 TYR A 194      39.924  89.140 117.158  1.00  0.00           H0.      0
ATOM    291  HB3 TYR A 194      41.529  89.649 116.670  1.00  0.00           H0.      0
ATOM    292  HD1 TYR A 194      37.932  90.316 116.380  1.00  0.00           H0.      0
ATOM    293  HD2 TYR A 194      41.800  91.389 114.845  1.00  0.00           H0.      0
ATOM    294  HE1 TYR A 194      36.961  92.343 115.382  1.00  0.00           H0.      0
ATOM    295  HE2 TYR A 194      40.831  93.467 113.880  1.00  0.00           H0.      0
ATOM    296  HH  TYR A 194      37.377  94.244 114.072  1.00  0.00           H0.      0
ATOM    297  CA  TYR A 220      43.832  93.761 124.750  1.00  0.00           C0.     -1
ATOM    298  CB  TYR A 220      43.350  94.365 123.405  1.00  0.00           C0.     -1
ATOM    299  CG  TYR A 220      41.873  94.276 123.076  1.00  0.00           C0.      0
ATOM    300  CD1 TYR A 220      41.032  95.390 123.236  1.00  0.00           C0.      0
ATOM    301  CD2 TYR A 220      41.323  93.118 122.496  1.00  0.00           C0.      0
ATOM    302  CE1 TYR A 220      39.698  95.363 122.817  1.00  0.00           C0.      0
ATOM    303  CE2 TYR A 220      39.993  93.075 122.071  1.00  0.00           C0.      0
ATOM    304  CZ  TYR A 220      39.179  94.207 122.216  1.00  0.00           C0.      0
ATOM    305  OH  TYR A 220      37.881  94.141 121.755  1.00  0.00           O0.      0
ATOM    306  H01 TYR A 220      44.915  93.885 124.854  1.00  0.00           H0.      0
ATOM    307  H02 TYR A 220      43.344  94.255 125.599  1.00  0.00           H0.      0
ATOM    308  HA  TYR A 220      43.601  92.691 124.805  1.00  0.00           H0.      0
ATOM    309  HB2 TYR A 220      43.646  95.422 123.382  1.00  0.00           H0.      0
ATOM    310  HB3 TYR A 220      43.914  93.877 122.597  1.00  0.00           H0.      0
ATOM    311  HD1 TYR A 220      41.432  96.302 123.669  1.00  0.00           H0.      0
ATOM    312  HD2 TYR A 220      41.957  92.253 122.326  1.00  0.00           H0.      0
ATOM    313  HE1 TYR A 220      39.070  96.241 122.932  1.00  0.00           H0.      0
ATOM    314  HE2 TYR A 220      39.592  92.205 121.565  1.00  0.00           H0.      0
ATOM    315  HH  TYR A 220      37.543  95.048 121.605  1.00  0.00           H0.      0
ATOM    316  CA  LEU A 240      39.101 100.210 123.561  1.00  0.00           C0.     -1
ATOM    317  CB  LEU A 240      39.056  99.450 122.218  1.00  0.00           C0.     -1
ATOM    318  CG  LEU A 240      39.968  99.988 121.095  1.00  0.00           C0.      0
ATOM    319  CD1 LEU A 240      39.971  99.007 119.905  1.00  0.00           C0.      0
ATOM    320  CD2 LEU A 240      39.563 101.398 120.627  1.00  0.00           C0.      0
ATOM    321  H01 LEU A 240      38.457  99.724 124.302  1.00  0.00           H0.      0
ATOM    322  H02 LEU A 240      40.122 100.233 123.962  1.00  0.00           H0.      0
ATOM    323  HA  LEU A 240      38.762 101.247 123.451  1.00  0.00           H0.      0
ATOM    324  HB2 LEU A 240      39.329  98.402 122.402  1.00  0.00           H0.      0
ATOM    325  HB3 LEU A 240      38.019  99.426 121.847  1.00  0.00           H0.      0
ATOM    326  HG  LEU A 240      40.994 100.042 121.496  1.00  0.00           H0.      0
ATOM    327 HD11 LEU A 240      40.246  97.996 120.228  1.00  0.00           H0.      0
ATOM    328 HD12 LEU A 240      38.978  98.959 119.440  1.00  0.00           H0.      0
ATOM    329 HD13 LEU A 240      40.674  99.330 119.130  1.00  0.00           H0.      0
ATOM    330 HD21 LEU A 240      40.219 101.748 119.822  1.00  0.00           H0.      0
ATOM    331 HD22 LEU A 240      38.539 101.392 120.230  1.00  0.00           H0.      0
ATOM    332 HD23 LEU A 240      39.606 102.127 121.444  1.00  0.00           H0.      0
ATOM    333  CA  TYR A 242      31.939  99.948 123.468  1.00  0.00           C0.     -1
ATOM    334  CB  TYR A 242      32.047  98.449 123.031  1.00  0.00           C0.     -1
ATOM    335  CG  TYR A 242      33.376  98.033 122.453  1.00  0.00           C0.      0
ATOM    336  CD1 TYR A 242      33.646  98.190 121.082  1.00  0.00           C0.      0
ATOM    337  CD2 TYR A 242      34.356  97.434 123.261  1.00  0.00           C0.      0
ATOM    338  CE1 TYR A 242      34.840  97.723 120.526  1.00  0.00           C0.      0
ATOM    339  CE2 TYR A 242      35.550  96.956 122.717  1.00  0.00           C0.      0
ATOM    340  CZ  TYR A 242      35.777  97.081 121.344  1.00  0.00           C0.      0
ATOM    341  OH  TYR A 242      36.935  96.534 120.804  1.00  0.00           O0.      0
ATOM    342  H01 TYR A 242      30.941 100.155 123.868  1.00  0.00           H0.      0
ATOM    343  H02 TYR A 242      32.680 100.180 124.240  1.00  0.00           H0.      0
ATOM    344  HA  TYR A 242      32.117 100.613 122.614  1.00  0.00           H0.      0
ATOM    345  HB2 TYR A 242      31.823  97.822 123.903  1.00  0.00           H0.      0
ATOM    346  HB3 TYR A 242      31.257  98.250 122.295  1.00  0.00           H0.      0
ATOM    347  HD1 TYR A 242      32.913  98.674 120.444  1.00  0.00           H0.      0
ATOM    348  HD2 TYR A 242      34.166  97.309 124.322  1.00  0.00           H0.      0
ATOM    349  HE1 TYR A 242      35.041  97.857 119.470  1.00  0.00           H0.      0
ATOM    350  HE2 TYR A 242      36.286  96.454 123.335  1.00  0.00           H0.      0
ATOM    351  HH  TYR A 242      36.668  96.068 119.980  1.00  0.00           H0.      0
ATOM    352  CA  TYR A 283      29.551  89.999 117.131  1.00  0.00           C0.     -1
ATOM    353  CB  TYR A 283      30.526  90.470 116.045  1.00  0.00           C0.     -1
ATOM    354  CG  TYR A 283      31.971  90.519 116.500  1.00  0.00           C0.      0
ATOM    355  CD1 TYR A 283      32.871  89.495 116.158  1.00  0.00           C0.      0
ATOM    356  CD2 TYR A 283      32.454  91.580 117.284  1.00  0.00           C0.      0
ATOM    357  CE1 TYR A 283      34.205  89.534 116.564  1.00  0.00           C0.      0
ATOM    358  CE2 TYR A 283      33.789  91.636 117.699  1.00  0.00           C0.      0
ATOM    359  CZ  TYR A 283      34.675  90.611 117.330  1.00  0.00           C0.      0
ATOM    360  OH  TYR A 283      35.997  90.596 117.690  1.00  0.00           O0.      0
ATOM    361  H01 TYR A 283      28.521  89.982 116.756  1.00  0.00           H0.      0
ATOM    362  H02 TYR A 283      29.807  88.990 117.475  1.00  0.00           H0.      0
ATOM    363  HA  TYR A 283      29.584  90.666 118.001  1.00  0.00           H0.      0
ATOM    364  HB2 TYR A 283      30.447  89.805 115.175  1.00  0.00           H0.      0
ATOM    365  HB3 TYR A 283      30.219  91.467 115.700  1.00  0.00           H0.      0
ATOM    366  HD1 TYR A 283      32.523  88.663 115.555  1.00  0.00           H0.      0
ATOM    367  HD2 TYR A 283      31.773  92.377 117.574  1.00  0.00           H0.      0
ATOM    368  HE1 TYR A 283      34.900  88.750 116.287  1.00  0.00           H0.      0
ATOM    369  HE2 TYR A 283      34.143  92.462 118.306  1.00  0.00           H0.      0
ATOM    370  HH  TYR A 283      36.282  91.472 118.017  1.00  0.00           H0.      0
ATOM    371  CA' SAM A 293      38.149  97.167 109.794  1.00  0.00           C0.      0
ATOM    372  CB  SAM A 293      37.850  98.286 110.815  1.00  0.00           C0.      0
ATOM    373  CG  SAM A 293      37.157  97.780 112.099  1.00  0.00           C0.      0
ATOM    374  SD  SAM A 293      37.674  98.769 113.559  1.00  0.00           S0.      0
ATOM    375  CE  SAM A 293      37.327  97.413 115.389  1.00  0.00           C0.      0
ATOM    376  C5' SAM A 293      36.304  99.969 113.791  1.00  0.00           C0.      0
ATOM    377  C4' SAM A 293      36.535 101.198 112.922  1.00  0.00           C0.      0
ATOM    378  O4' SAM A 293      35.376 102.084 113.045  1.00  0.00           O0.      0
ATOM    379  C3' SAM A 293      37.792 102.032 113.322  1.00  0.00           C0.      0
ATOM    380  O3' SAM A 293      38.813 101.976 112.337  1.00  0.00           O0.      0
ATOM    381  C2' SAM A 293      37.202 103.456 113.570  1.00  0.00           C0.      0
ATOM    382  O2' SAM A 293      38.042 104.538 113.227  1.00  0.00           O0.      0
ATOM    383  C1' SAM A 293      35.882 103.413 112.774  1.00  0.00           C0.      0
ATOM    384  OXT SAM A 293      40.116  96.292 110.783  1.00  0.00           O0.      0
ATOM    385  N1  SAM A 293      33.091 107.532 111.352  1.00  0.00           N0.      0
ATOM    386  C2  SAM A 293      33.986 106.788 110.675  1.00  0.00           C0.      0
ATOM    387  N3  SAM A 293      34.682 105.717 111.104  1.00  0.00           N0.      0
ATOM    388  C4  SAM A 293      34.387 105.412 112.382  1.00  0.00           C0.      0
ATOM    389  C5  SAM A 293      33.506 106.118 113.213  1.00  0.00           C0.      0
ATOM    390  C6  SAM A 293      32.820 107.223 112.651  1.00  0.00           C0.      0
ATOM    391  N6  SAM A 293      31.910 107.959 113.322  1.00  0.00           N0.      0
ATOM    392  N7  SAM A 293      33.504 105.558 114.490  1.00  0.00           N0.      0
ATOM    393  C8  SAM A 293      34.341 104.534 114.430  1.00  0.00           C0.      0
ATOM    394  N9  SAM A 293      34.901 104.393 113.175  1.00  0.00           N0.      0
ATOM    395  C'  SAM A 293      38.922  96.029 110.515  1.00  0.00           C0.      0
ATOM    396  N'  SAM A 293      36.870  96.707 109.148  1.00  0.00           N0.      0
ATOM    397  O'  SAM A 293      38.247  94.999 110.853  1.00  0.00           O0.      0
ATOM    398 HN61 SAM A 293      31.829 107.816 114.322  1.00  0.00           H0.      0
ATOM    399 HN62 SAM A 293      31.707 108.897 112.962  1.00  0.00           H0.      0
ATOM    400  HA  SAM A 293      38.771  97.566 108.990  1.00  0.00           H0.      0
ATOM    401  HB1 SAM A 293      37.264  99.078 110.336  1.00  0.00           H0.      0
ATOM    402  HB2 SAM A 293      38.816  98.715 111.083  1.00  0.00           H0.      0
ATOM    403  HG1 SAM A 293      37.472  96.758 112.331  1.00  0.00           H0.      0
ATOM    404  HG2 SAM A 293      36.065  97.772 112.042  1.00  0.00           H0.      0
ATOM    405  HE1 SAM A 293      36.270  97.293 115.186  1.00  0.00           H0.      0
ATOM    406  HE2 SAM A 293      37.709  98.233 115.978  1.00  0.00           H0.      0
ATOM    407  HE3 SAM A 293      38.004  96.655 115.021  1.00  0.00           H0.      0
ATOM    408 HO2' SAM A 293      38.377 104.434 112.292  1.00  0.00           H0.      0
ATOM    409 HO3' SAM A 293      38.425 102.230 111.464  1.00  0.00           H0.      0
ATOM    410  H01 SAM A 293      34.629 103.919 115.268  1.00  0.00           H0.      0
ATOM    411  H02 SAM A 293      36.634 100.909 111.868  1.00  0.00           H0.      0
ATOM    412  H03 SAM A 293      38.243 101.657 114.241  1.00  0.00           H0.      0
ATOM    413  H04 SAM A 293      36.963 103.567 114.631  1.00  0.00           H0.      0
ATOM    414  H05 SAM A 293      36.062 103.554 111.703  1.00  0.00           H0.      0
ATOM    415  H06 SAM A 293      34.194 107.118 109.664  1.00  0.00           H0.      0
ATOM    416  H07 SAM A 293      36.167  96.402 109.841  1.00  0.00           H0.      0
ATOM    417  H08 SAM A 293      36.981  95.882 108.502  1.00  0.00           H0.      0
ATOM    418  H09 SAM A 293      36.463  97.498 108.626  1.00  0.00           H0.      0
ATOM    419 H5'1 SAM A 293      36.330 100.242 114.851  1.00  0.00           H0.      0
ATOM    420 H5'2 SAM A 293      35.358  99.464 113.582  1.00  0.00           H0.      0
ATOM    421  N   ACT A 294      37.136  96.392 117.197  1.00  0.00           N0.      0
ATOM    422  CA  ACT A 294      37.260  94.930 117.128  1.00  0.00           C0.      0
ATOM    423  C   ACT A 294      36.659  94.216 118.332  1.00  0.00           C0.      0
ATOM    424  O   ACT A 294      35.803  94.876 119.024  1.00  0.00           O0.      0
ATOM    425  OXT ACT A 294      36.986  93.019 118.566  1.00  0.00           O1-      0
ATOM    426  H1  ACT A 294      38.306  94.651 116.995  1.00  0.00           H0.      0
ATOM    427  H3  ACT A 294      36.722  94.585 116.241  1.00  0.00           H0.      0
ATOM    428  H01 ACT A 294      36.214  96.650 117.540  1.00  0.00           H0.      0
ATOM    429  H02 ACT A 294      37.819  96.805 117.830  1.00  0.00           H0.      0
ATOM    430  O   WAT A2186      36.050 104.678 116.917  1.00  0.00           O0.      0
ATOM    431  H1  WAT A2186      36.510 104.647 117.764  1.00  0.00           H0.      0
ATOM    432  H2  WAT A2186      36.042 105.620 116.630  1.00  0.00           H0.      0
ATOM    433  O   WAT A4661      35.831 107.178 115.745  1.00  0.00           O0.      0
ATOM    434  H1  WAT A4661      35.121 106.818 115.191  1.00  0.00           H0.      0
ATOM    435  H2  WAT A4661      36.659 107.202 115.183  1.00  0.00           H0.      0
ATOM    436  O   WAT A7009      32.382 107.257 116.423  1.00  0.00           O0.      0
ATOM    437  H1  WAT A7009      32.225 106.931 117.325  1.00  0.00           H0.      0
ATOM    438  H2  WAT A7009      32.752 106.508 115.904  1.00  0.00           H0.      0
ATOM    439  O   WAT A8777      38.028 107.024 114.327  1.00  0.00           O0.      0
ATOM    440  H1  WAT A8777      38.044 106.161 113.854  1.00  0.00           H0.      0
ATOM    441  H2  WAT A8777      38.435 107.712 113.770  1.00  0.00           H0.      0
ATOM    442  O   WAT C3337      34.012 109.306 115.386  1.00  0.00           O0.      0
ATOM    443  H1  WAT C3337      34.840 108.819 115.557  1.00  0.00           H0.      0
ATOM    444  H2  WAT C3337      33.336 108.760 115.836  1.00  0.00           H0.      0
