# Supplementary material for: Computational Investigation of GNMT-Catalyzed Methyl Transfer Reaction: Integrating MD, QM, and ML Approaches
Source: J Comput Chem. Author manuscript; Available in PMC 2026 Jun 29. (PMC13312424; doi:10.1002/jcc.70434)
Supplement: SI-2 [file NIHMS2188582-supplement-SI-2.zip › QM-cluster-pdbs/clustering_632_R2_wo_r.pdb]

ATOM      1  CA  TYR A  21      42.305 105.176 117.384  1.00  0.00           C0.     -1
ATOM      2  CB  TYR A  21      41.614 104.743 116.096  1.00  0.00           C0.     -1
ATOM      3  CG  TYR A  21      40.786 103.478 116.259  1.00  0.00           C0.      0
ATOM      4  CD1 TYR A  21      39.507 103.525 116.837  1.00  0.00           C0.      0
ATOM      5  CD2 TYR A  21      41.275 102.222 115.862  1.00  0.00           C0.      0
ATOM      6  CE1 TYR A  21      38.729 102.372 116.993  1.00  0.00           C0.      0
ATOM      7  CE2 TYR A  21      40.514 101.059 116.011  1.00  0.00           C0.      0
ATOM      8  CZ  TYR A  21      39.229 101.129 116.568  1.00  0.00           C0.      0
ATOM      9  OH  TYR A  21      38.488  99.968 116.642  1.00  0.00           O0.      0
ATOM     10  H01 TYR A  21      41.574 105.361 118.180  1.00  0.00           H0.      0
ATOM     11  H02 TYR A  21      42.883 106.096 117.236  1.00  0.00           H0.      0
ATOM     12  HA  TYR A  21      42.992 104.399 117.741  1.00  0.00           H0.      0
ATOM     13  HB2 TYR A  21      40.958 105.554 115.749  1.00  0.00           H0.      0
ATOM     14  HB3 TYR A  21      42.354 104.595 115.301  1.00  0.00           H0.      0
ATOM     15  HD1 TYR A  21      39.100 104.481 117.157  1.00  0.00           H0.      0
ATOM     16  HD2 TYR A  21      42.254 102.145 115.400  1.00  0.00           H0.      0
ATOM     17  HE1 TYR A  21      37.743 102.436 117.438  1.00  0.00           H0.      0
ATOM     18  HE2 TYR A  21      40.901 100.096 115.693  1.00  0.00           H0.      0
ATOM     19  HH  TYR A  21      37.609 100.134 117.080  1.00  0.00           H0.      0
ATOM     20  CA  TRP A  30      46.291  95.372 114.441  1.00  0.00           C0.     -1
ATOM     21  CB  TRP A  30      45.509  96.384 113.502  1.00  0.00           C0.     -1
ATOM     22  CG  TRP A  30      44.038  96.105 113.361  1.00  0.00           C0.      0
ATOM     23  CD1 TRP A  30      43.379  95.670 112.224  1.00  0.00           C0.      0
ATOM     24  CD2 TRP A  30      43.019  96.260 114.380  1.00  0.00           C0.      0
ATOM     25  CE2 TRP A  30      41.768  95.888 113.787  1.00  0.00           C0.      0
ATOM     26  CE3 TRP A  30      43.030  96.692 115.721  1.00  0.00           C0.      0
ATOM     27  NE1 TRP A  30      42.021  95.527 112.478  1.00  0.00           N0.      0
ATOM     28  CZ2 TRP A  30      40.564  95.909 114.506  1.00  0.00           C0.      0
ATOM     29  CZ3 TRP A  30      41.829  96.737 116.430  1.00  0.00           C0.      0
ATOM     30  CH2 TRP A  30      40.608  96.340 115.832  1.00  0.00           C0.      0
ATOM     31  H01 TRP A  30      46.224  94.356 114.038  1.00  0.00           H0.      0
ATOM     32  H03 TRP A  30      47.346  95.656 114.512  1.00  0.00           H0.      0
ATOM     33  HA  TRP A  30      45.859  95.370 115.447  1.00  0.00           H0.      0
ATOM     34  HB2 TRP A  30      45.657  97.397 113.904  1.00  0.00           H0.      0
ATOM     35  HB3 TRP A  30      45.979  96.370 112.511  1.00  0.00           H0.      0
ATOM     36  HD1 TRP A  30      43.783  95.457 111.246  1.00  0.00           H0.      0
ATOM     37  HE1 TRP A  30      41.294  95.327 111.789  1.00  0.00           H0.      0
ATOM     38  HE3 TRP A  30      43.960  96.989 116.197  1.00  0.00           H0.      0
ATOM     39  HZ2 TRP A  30      39.646  95.540 114.061  1.00  0.00           H0.      0
ATOM     40  HZ3 TRP A  30      41.827  97.064 117.465  1.00  0.00           H0.      0
ATOM     41  HH2 TRP A  30      39.699  96.366 116.423  1.00  0.00           H0.      0
ATOM     42  CA  TYR A  33      45.630  90.989 117.019  1.00  0.00           C0.     -1
ATOM     43  CB  TYR A  33      44.909  92.365 117.256  1.00  0.00           C0.     -1
ATOM     44  CG  TYR A  33      43.548  92.284 117.928  1.00  0.00           C0.      0
ATOM     45  CD1 TYR A  33      42.502  93.134 117.527  1.00  0.00           C0.      0
ATOM     46  CD2 TYR A  33      43.292  91.387 118.981  1.00  0.00           C0.      0
ATOM     47  CE1 TYR A  33      41.237  93.073 118.121  1.00  0.00           C0.      0
ATOM     48  CE2 TYR A  33      42.034  91.316 119.582  1.00  0.00           C0.      0
ATOM     49  CZ  TYR A  33      40.991  92.142 119.137  1.00  0.00           C0.      0
ATOM     50  OH  TYR A  33      39.754  91.947 119.708  1.00  0.00           O0.      0
ATOM     51  H01 TYR A  33      44.994  90.319 116.430  1.00  0.00           H0.      0
ATOM     52  H02 TYR A  33      46.568  91.147 116.478  1.00  0.00           H0.      0
ATOM     53  HA  TYR A  33      45.864  90.494 117.967  1.00  0.00           H0.      0
ATOM     54  HB2 TYR A  33      45.582  93.000 117.854  1.00  0.00           H0.      0
ATOM     55  HB3 TYR A  33      44.796  92.874 116.291  1.00  0.00           H0.      0
ATOM     56  HD1 TYR A  33      42.666  93.846 116.723  1.00  0.00           H0.      0
ATOM     57  HD2 TYR A  33      44.078  90.726 119.331  1.00  0.00           H0.      0
ATOM     58  HE1 TYR A  33      40.436  93.702 117.747  1.00  0.00           H0.      0
ATOM     59  HE2 TYR A  33      41.832  90.603 120.374  1.00  0.00           H0.      0
ATOM     60  HH  TYR A  33      39.134  92.673 119.501  1.00  0.00           H0.      0
ATOM     61  CA  ARG A  40      38.464  85.625 109.281  1.00  0.00           C0.     -1
ATOM     62  CB  ARG A  40      38.557  87.008 109.861  1.00  0.00           C0.     -1
ATOM     63  CG  ARG A  40      39.143  88.075 108.911  1.00  0.00           C0.      0
ATOM     64  CD  ARG A  40      39.207  89.497 109.511  1.00  0.00           C0.      0
ATOM     65  NE  ARG A  40      37.937  90.241 109.329  1.00  0.00           N0.      0
ATOM     66  CZ  ARG A  40      37.748  91.504 109.792  1.00  0.00           C0.      0
ATOM     67  NH1 ARG A  40      38.471  91.993 110.802  1.00  0.00           N1+      0
ATOM     68  NH2 ARG A  40      36.766  92.281 109.282  1.00  0.00           N0.      0
ATOM     69  H01 ARG A  40      37.815  85.601 108.396  1.00  0.00           H0.      0
ATOM     70  H02 ARG A  40      39.449  85.250 108.973  1.00  0.00           H0.      0
ATOM     71  HA  ARG A  40      38.055  84.916 110.009  1.00  0.00           H0.      0
ATOM     72  HB2 ARG A  40      37.561  87.342 110.188  1.00  0.00           H0.      0
ATOM     73  HB3 ARG A  40      39.177  86.990 110.769  1.00  0.00           H0.      0
ATOM     74  HG2 ARG A  40      40.166  87.786 108.638  1.00  0.00           H0.      0
ATOM     75  HG3 ARG A  40      38.576  88.098 107.968  1.00  0.00           H0.      0
ATOM     76  HD2 ARG A  40      39.419  89.418 110.584  1.00  0.00           H0.      0
ATOM     77  HD3 ARG A  40      40.023  90.066 109.048  1.00  0.00           H0.      0
ATOM     78  HE  ARG A  40      37.406  89.997 108.503  1.00  0.00           H0.      0
ATOM     79 HH11 ARG A  40      39.153  91.432 111.286  1.00  0.00           H0.      0
ATOM     80 HH12 ARG A  40      38.311  92.981 111.069  1.00  0.00           H0.      0
ATOM     81 HH21 ARG A  40      36.388  92.099 108.364  1.00  0.00           H0.      0
ATOM     82 HH22 ARG A  40      36.753  93.265 109.561  1.00  0.00           H0.      0
ATOM     83  CA  ALA A  64      35.083 101.771 108.483  1.00  0.00           C0.     -1
ATOM     84  C   ALA A  64      36.065 100.637 108.170  1.00  0.00           C0.      0
ATOM     85  O   ALA A  64      36.179  99.631 108.893  1.00  0.00           O0.      0
ATOM     86  CB  ALA A  64      34.824 101.884 109.982  1.00  0.00           C0.      0
ATOM     87  H02 ALA A  64      34.152 101.561 107.939  1.00  0.00           H0.      0
ATOM     88  HA  ALA A  64      35.484 102.711 108.088  1.00  0.00           H0.      0
ATOM     89  HB1 ALA A  64      34.267 101.019 110.348  1.00  0.00           H0.      0
ATOM     90  HB2 ALA A  64      35.775 101.925 110.508  1.00  0.00           H0.      0
ATOM     91  HB3 ALA A  64      34.277 102.799 110.214  1.00  0.00           H0.      0
ATOM     92  N   CYS A  65      36.804 100.792 107.035  1.00  0.00           N0.      0
ATOM     93  CA  CYS A  65      37.672  99.751 106.486  1.00  0.00           C0.     -1
ATOM     94  C   CYS A  65      38.895  99.362 107.363  1.00  0.00           C0.      0
ATOM     95  O   CYS A  65      39.469  98.286 107.120  1.00  0.00           O0.      0
ATOM     96  H01 CYS A  65      38.042 100.090 105.516  1.00  0.00           H0.      0
ATOM     97  H   CYS A  65      36.677 101.639 106.501  1.00  0.00           H0.      0
ATOM     98  HA  CYS A  65      37.116  98.819 106.340  1.00  0.00           H0.      0
ATOM     99  N   GLY A  66      39.291 100.227 108.323  1.00  0.00           N0.      0
ATOM    100  CA  GLY A  66      40.456  99.970 109.189  1.00  0.00           C0.     -1
ATOM    101  H01 GLY A  66      41.359 100.432 108.776  1.00  0.00           H0.      0
ATOM    102  H   GLY A  66      38.726 101.045 108.555  1.00  0.00           H0.      0
ATOM    103  HA2 GLY A  66      40.258 100.375 110.180  1.00  0.00           H0.      0
ATOM    104  HA3 GLY A  66      40.624  98.892 109.252  1.00  0.00           H0.      0
ATOM    105  CA  VAL A  69      40.652  94.631 105.262  1.00  0.00           C0.     -1
ATOM    106  C   VAL A  69      39.328  94.211 104.578  1.00  0.00           C0.      0
ATOM    107  O   VAL A  69      39.305  93.286 103.748  1.00  0.00           O0.      0
ATOM    108  CB  VAL A  69      40.863  93.915 106.671  1.00  0.00           C0.     -1
ATOM    109  CG1 VAL A  69      40.987  92.393 106.513  1.00  0.00           C0.      0
ATOM    110  CG2 VAL A  69      42.077  94.519 107.392  1.00  0.00           C0.      0
ATOM    111  H01 VAL A  69      40.666  95.715 105.424  1.00  0.00           H0.      0
ATOM    112  HA  VAL A  69      41.469  94.357 104.589  1.00  0.00           H0.      0
ATOM    113  HB  VAL A  69      39.965  94.135 107.270  1.00  0.00           H0.      0
ATOM    114 HG11 VAL A  69      40.127  91.975 105.980  1.00  0.00           H0.      0
ATOM    115 HG12 VAL A  69      41.889  92.136 105.943  1.00  0.00           H0.      0
ATOM    116 HG13 VAL A  69      41.059  91.908 107.495  1.00  0.00           H0.      0
ATOM    117 HG21 VAL A  69      41.954  95.599 107.531  1.00  0.00           H0.      0
ATOM    118 HG22 VAL A  69      42.206  94.064 108.381  1.00  0.00           H0.      0
ATOM    119 HG23 VAL A  69      42.996  94.349 106.817  1.00  0.00           H0.      0
ATOM    120  N   ASP A  70      38.191  94.887 104.934  1.00  0.00           N0.      0
ATOM    121  CA  ASP A  70      36.843  94.453 104.484  1.00  0.00           C0.     -1
ATOM    122  CB  ASP A  70      35.692  95.000 105.446  1.00  0.00           C0.     -1
ATOM    123  CG  ASP A  70      36.012  94.973 106.943  1.00  0.00           C0.      0
ATOM    124  OD1 ASP A  70      35.268  94.339 107.737  1.00  0.00           O0.      0
ATOM    125  OD2 ASP A  70      37.029  95.685 107.288  1.00  0.00           O1-      0
ATOM    126  H01 ASP A  70      36.651  94.804 103.465  1.00  0.00           H0.      0
ATOM    127  H   ASP A  70      38.193  95.483 105.763  1.00  0.00           H0.      0
ATOM    128  HA  ASP A  70      36.823  93.358 104.465  1.00  0.00           H0.      0
ATOM    129  HB2 ASP A  70      35.499  96.047 105.180  1.00  0.00           H0.      0
ATOM    130  HB3 ASP A  70      34.787  94.421 105.249  1.00  0.00           H0.      0
ATOM    131  CA  ASP A  85      37.292 105.203 108.062  1.00  0.00           C0.     -1
ATOM    132  C   ASP A  85      37.597 106.577 108.651  1.00  0.00           C0.      0
ATOM    133  O   ASP A  85      38.144 107.464 107.984  1.00  0.00           O0.      0
ATOM    134  CB  ASP A  85      38.565 104.272 108.147  1.00  0.00           C0.     -1
ATOM    135  CG  ASP A  85      38.689 103.673 109.546  1.00  0.00           C0.      0
ATOM    136  OD1 ASP A  85      38.228 102.494 109.727  1.00  0.00           O0.      0
ATOM    137  OD2 ASP A  85      39.179 104.396 110.467  1.00  0.00           O1-      0
ATOM    138  H01 ASP A  85      37.030 105.350 107.012  1.00  0.00           H0.      0
ATOM    139  HA  ASP A  85      36.452 104.722 108.574  1.00  0.00           H0.      0
ATOM    140  HB2 ASP A  85      38.465 103.462 107.421  1.00  0.00           H0.      0
ATOM    141  HB3 ASP A  85      39.453 104.862 107.904  1.00  0.00           H0.      0
ATOM    142  N   ALA A  86      37.281 106.740 109.966  1.00  0.00           N0.      0
ATOM    143  CA  ALA A  86      37.530 107.993 110.670  1.00  0.00           C0.     -1
ATOM    144  C   ALA A  86      38.985 108.264 111.032  1.00  0.00           C0.      0
ATOM    145  O   ALA A  86      39.313 109.395 111.426  1.00  0.00           O0.      0
ATOM    146  CB  ALA A  86      36.692 108.045 111.959  1.00  0.00           C0.      0
ATOM    147  H   ALA A  86      36.795 105.992 110.450  1.00  0.00           H0.      0
ATOM    148  HA  ALA A  86      37.231 108.816 110.010  1.00  0.00           H0.      0
ATOM    149  HB1 ALA A  86      35.626 108.004 111.731  1.00  0.00           H0.      0
ATOM    150  HB2 ALA A  86      36.947 107.207 112.617  1.00  0.00           H0.      0
ATOM    151  HB3 ALA A  86      36.900 108.977 112.490  1.00  0.00           H0.      0
ATOM    152  N   SER A  87      39.809 107.203 110.977  1.00  0.00           N0.      0
ATOM    153  CA  SER A  87      41.142 107.270 111.546  1.00  0.00           C0.     -1
ATOM    154  CB  SER A  87      41.356 106.073 112.429  1.00  0.00           C0.     -1
ATOM    155  OG  SER A  87      42.708 106.009 112.943  1.00  0.00           O0.      0
ATOM    156  H01 SER A  87      41.910 107.287 110.761  1.00  0.00           H0.      0
ATOM    157  H   SER A  87      39.459 106.294 110.664  1.00  0.00           H0.      0
ATOM    158  HA  SER A  87      41.218 108.209 112.102  1.00  0.00           H0.      0
ATOM    159  HB2 SER A  87      40.620 106.052 113.242  1.00  0.00           H0.      0
ATOM    160  HB3 SER A  87      41.221 105.152 111.860  1.00  0.00           H0.      0
ATOM    161  HG  SER A  87      42.801 106.689 113.625  1.00  0.00           H0.      0
ATOM    162  CA  MET A  90      43.983 103.005 110.339  1.00  0.00           C0.     -1
ATOM    163  CB  MET A  90      42.533 102.614 110.843  1.00  0.00           C0.     -1
ATOM    164  CG  MET A  90      42.436 102.465 112.366  1.00  0.00           C0.      0
ATOM    165  SD  MET A  90      43.333 101.003 113.053  1.00  0.00           S0.      0
ATOM    166  CE  MET A  90      42.151  99.657 112.654  1.00  0.00           C0.      0
ATOM    167  H01 MET A  90      44.278 103.971 110.766  1.00  0.00           H0.      0
ATOM    168  H02 MET A  90      44.005 103.082 109.247  1.00  0.00           H0.      0
ATOM    169  HA  MET A  90      44.707 102.247 110.654  1.00  0.00           H0.      0
ATOM    170  HB2 MET A  90      41.816 103.383 110.524  1.00  0.00           H0.      0
ATOM    171  HB3 MET A  90      42.226 101.681 110.361  1.00  0.00           H0.      0
ATOM    172  HG2 MET A  90      42.870 103.342 112.860  1.00  0.00           H0.      0
ATOM    173  HG3 MET A  90      41.389 102.390 112.675  1.00  0.00           H0.      0
ATOM    174  HE1 MET A  90      41.148  99.925 112.994  1.00  0.00           H0.      0
ATOM    175  HE2 MET A  90      42.122  99.456 111.581  1.00  0.00           H0.      0
ATOM    176  HE3 MET A  90      42.491  98.757 113.174  1.00  0.00           H0.      0
ATOM    177  CA  ASN A 116      33.300 109.840 109.985  1.00  0.00           C0.     -1
ATOM    178  C   ASN A 116      31.775 109.942 109.969  1.00  0.00           C0.      0
ATOM    179  O   ASN A 116      31.196 110.992 109.651  1.00  0.00           O0.      0
ATOM    180  CB  ASN A 116      33.950 111.001 110.750  1.00  0.00           C0.      0
ATOM    181  CG  ASN A 116      33.797 110.838 112.253  1.00  0.00           C0.      0
ATOM    182  ND2 ASN A 116      34.839 111.274 113.005  1.00  0.00           N0.      0
ATOM    183  OD1 ASN A 116      32.780 110.346 112.767  1.00  0.00           O0.      0
ATOM    184  H03 ASN A 116      33.631 109.885 108.940  1.00  0.00           H0.      0
ATOM    185  HA  ASN A 116      33.619 108.881 110.396  1.00  0.00           H0.      0
ATOM    186  HB2 ASN A 116      35.007 111.096 110.480  1.00  0.00           H0.      0
ATOM    187  HB3 ASN A 116      33.448 111.933 110.454  1.00  0.00           H0.      0
ATOM    188 HD21 ASN A 116      34.773 111.229 114.013  1.00  0.00           H0.      0
ATOM    189 HD22 ASN A 116      35.665 111.680 112.592  1.00  0.00           H0.      0
ATOM    190  N   TRP A 117      31.125 108.791 110.262  1.00  0.00           N0.      0
ATOM    191  CA  TRP A 117      29.672 108.662 110.170  1.00  0.00           C0.     -1
ATOM    192  CB  TRP A 117      29.198 107.395 110.999  1.00  0.00           C0.     -1
ATOM    193  CG  TRP A 117      30.002 106.146 110.758  1.00  0.00           C0.      0
ATOM    194  CD1 TRP A 117      30.468 105.650 109.557  1.00  0.00           C0.      0
ATOM    195  CD2 TRP A 117      30.473 105.238 111.786  1.00  0.00           C0.      0
ATOM    196  CE2 TRP A 117      31.220 104.207 111.137  1.00  0.00           C0.      0
ATOM    197  CE3 TRP A 117      30.363 105.217 113.189  1.00  0.00           C0.      0
ATOM    198  NE1 TRP A 117      31.191 104.483 109.782  1.00  0.00           N0.      0
ATOM    199  CZ2 TRP A 117      31.846 103.176 111.851  1.00  0.00           C0.      0
ATOM    200  CZ3 TRP A 117      30.995 104.200 113.902  1.00  0.00           C0.      0
ATOM    201  CH2 TRP A 117      31.729 103.189 113.240  1.00  0.00           C0.      0
ATOM    202  H01 TRP A 117      29.197 109.565 110.563  1.00  0.00           H0.      0
ATOM    203  H   TRP A 117      31.671 107.994 110.588  1.00  0.00           H0.      0
ATOM    204  HA  TRP A 117      29.365 108.557 109.120  1.00  0.00           H0.      0
ATOM    205  HB2 TRP A 117      29.264 107.652 112.063  1.00  0.00           H0.      0
ATOM    206  HB3 TRP A 117      28.133 107.240 110.779  1.00  0.00           H0.      0
ATOM    207  HD1 TRP A 117      30.353 106.042 108.559  1.00  0.00           H0.      0
ATOM    208  HE1 TRP A 117      31.667 103.952 109.070  1.00  0.00           H0.      0
ATOM    209  HE3 TRP A 117      29.816 105.995 113.710  1.00  0.00           H0.      0
ATOM    210  HZ2 TRP A 117      32.411 102.403 111.346  1.00  0.00           H0.      0
ATOM    211  HZ3 TRP A 117      30.935 104.187 114.986  1.00  0.00           H0.      0
ATOM    212  HH2 TRP A 117      32.221 102.417 113.822  1.00  0.00           H0.      0
ATOM    213  CA  CYS A 135      31.251  97.416 107.260  1.00  0.00           C0.     -1
ATOM    214  C   CYS A 135      31.292  96.147 108.179  1.00  0.00           C0.      0
ATOM    215  O   CYS A 135      30.256  95.776 108.743  1.00  0.00           O0.      0
ATOM    216  CB  CYS A 135      31.388  98.614 108.142  1.00  0.00           C0.     -1
ATOM    217  SG  CYS A 135      33.086  98.895 108.809  1.00  0.00           S0.      0
ATOM    218  H01 CYS A 135      30.273  97.403 106.771  1.00  0.00           H0.      0
ATOM    219  HA  CYS A 135      32.034  97.391 106.496  1.00  0.00           H0.      0
ATOM    220  HB2 CYS A 135      31.177  99.532 107.583  1.00  0.00           H0.      0
ATOM    221  HB3 CYS A 135      30.669  98.568 108.966  1.00  0.00           H0.      0
ATOM    222  HG  CYS A 135      33.227  97.731 109.483  1.00  0.00           H0.      0
ATOM    223  N   LEU A 136      32.509  95.555 108.442  1.00  0.00           N0.      0
ATOM    224  CA  LEU A 136      32.661  94.412 109.348  1.00  0.00           C0.     -1
ATOM    225  C   LEU A 136      33.622  94.677 110.532  1.00  0.00           C0.      0
ATOM    226  O   LEU A 136      34.191  95.754 110.731  1.00  0.00           O0.      0
ATOM    227  H01 LEU A 136      33.062  93.562 108.786  1.00  0.00           H0.      0
ATOM    228  H   LEU A 136      33.329  95.788 107.897  1.00  0.00           H0.      0
ATOM    229  HA  LEU A 136      31.664  94.163 109.722  1.00  0.00           H0.      0
ATOM    230  N   GLY A 137      33.771  93.587 111.365  1.00  0.00           N0.      0
ATOM    231  CA  GLY A 137      34.855  93.466 112.355  1.00  0.00           C0.     -1
ATOM    232  C   GLY A 137      34.546  94.000 113.764  1.00  0.00           C0.      0
ATOM    233  O   GLY A 137      35.490  94.285 114.527  1.00  0.00           O0.      0
ATOM    234  H   GLY A 137      33.362  92.720 111.043  1.00  0.00           H0.      0
ATOM    235  HA2 GLY A 137      35.128  92.410 112.440  1.00  0.00           H0.      0
ATOM    236  HA3 GLY A 137      35.736  94.012 112.000  1.00  0.00           H0.      0
ATOM    237  N   ASN A 138      33.248  94.087 114.131  1.00  0.00           N0.      0
ATOM    238  CA  ASN A 138      32.741  94.811 115.331  1.00  0.00           C0.     -1
ATOM    239  C   ASN A 138      32.925  96.310 115.058  1.00  0.00           C0.      0
ATOM    240  O   ASN A 138      33.853  96.980 115.525  1.00  0.00           O0.      0
ATOM    241  CB  ASN A 138      33.359  94.356 116.644  1.00  0.00           C0.      0
ATOM    242  CG  ASN A 138      32.646  95.074 117.784  1.00  0.00           C0.      0
ATOM    243  ND2 ASN A 138      33.378  95.220 118.916  1.00  0.00           N0.      0
ATOM    244  OD1 ASN A 138      31.489  95.501 117.673  1.00  0.00           O0.      0
ATOM    245  H   ASN A 138      32.582  93.908 113.389  1.00  0.00           H0.      0
ATOM    246  HA  ASN A 138      31.670  94.601 115.378  1.00  0.00           H0.      0
ATOM    247  HB2 ASN A 138      33.229  93.274 116.755  1.00  0.00           H0.      0
ATOM    248  HB3 ASN A 138      34.426  94.568 116.653  1.00  0.00           H0.      0
ATOM    249 HD21 ASN A 138      32.970  95.737 119.680  1.00  0.00           H0.      0
ATOM    250 HD22 ASN A 138      34.284  94.761 119.040  1.00  0.00           H0.      0
ATOM    251  N   SER A 139      32.000  96.788 114.193  1.00  0.00           N0.      0
ATOM    252  CA  SER A 139      32.125  98.082 113.554  1.00  0.00           C0.     -1
ATOM    253  H01 SER A 139      32.708  98.736 114.204  1.00  0.00           H0.      0
ATOM    254  H02 SER A 139      31.138  98.523 113.398  1.00  0.00           H0.      0
ATOM    255  H   SER A 139      31.286  96.161 113.853  1.00  0.00           H0.      0
ATOM    256  HA  SER A 139      32.635  98.003 112.585  1.00  0.00           H0.      0
ATOM    257  CA  HID A 142      32.190 102.421 119.684  1.00  0.00           C0.     -1
ATOM    258  CB  HID A 142      33.355 102.847 118.791  1.00  0.00           C0.     -1
ATOM    259  CG  HID A 142      34.392 101.783 118.572  1.00  0.00           C0.      0
ATOM    260  CD2 HID A 142      35.145 101.448 117.462  1.00  0.00           C0.      0
ATOM    261  ND1 HID A 142      34.851 100.930 119.569  1.00  0.00           N0.      0
ATOM    262  CE1 HID A 142      35.835 100.136 119.051  1.00  0.00           C0.      0
ATOM    263  NE2 HID A 142      36.038 100.431 117.774  1.00  0.00           N0.      0
ATOM    264  H01 HID A 142      31.450 103.224 119.757  1.00  0.00           H0.      0
ATOM    265  H03 HID A 142      31.689 101.531 119.289  1.00  0.00           H0.      0
ATOM    266  HA  HID A 142      32.523 102.197 120.705  1.00  0.00           H0.      0
ATOM    267  HB2 HID A 142      32.982 103.157 117.808  1.00  0.00           H0.      0
ATOM    268  HB3 HID A 142      33.834 103.736 119.226  1.00  0.00           H0.      0
ATOM    269  HD1 HID A 142      34.488 100.863 120.509  1.00  0.00           H0.      0
ATOM    270  HD2 HID A 142      35.088 101.865 116.468  1.00  0.00           H0.      0
ATOM    271  HE1 HID A 142      36.354  99.381 119.619  1.00  0.00           H0.      0
ATOM    272  CA  ARG A 175      28.919  93.536 120.212  1.00  0.00           C0.     -1
ATOM    273  CB  ARG A 175      29.920  94.191 121.262  1.00  0.00           C0.     -1
ATOM    274  CG  ARG A 175      31.351  93.643 121.160  1.00  0.00           C0.      0
ATOM    275  CD  ARG A 175      32.314  94.400 122.089  1.00  0.00           C0.      0
ATOM    276  NE  ARG A 175      33.713  94.005 121.851  1.00  0.00           N0.      0
ATOM    277  CZ  ARG A 175      34.714  94.159 122.727  1.00  0.00           C0.      0
ATOM    278  NH1 ARG A 175      34.475  94.716 123.938  1.00  0.00           N1+      0
ATOM    279  NH2 ARG A 175      35.932  93.670 122.441  1.00  0.00           N0.      0
ATOM    280  H01 ARG A 175      27.921  93.972 120.319  1.00  0.00           H0.      0
ATOM    281  H02 ARG A 175      29.280  93.720 119.194  1.00  0.00           H0.      0
ATOM    282  HA  ARG A 175      28.846  92.454 120.372  1.00  0.00           H0.      0
ATOM    283  HB2 ARG A 175      29.935  95.275 121.084  1.00  0.00           H0.      0
ATOM    284  HB3 ARG A 175      29.528  94.036 122.276  1.00  0.00           H0.      0
ATOM    285  HG2 ARG A 175      31.371  92.576 121.414  1.00  0.00           H0.      0
ATOM    286  HG3 ARG A 175      31.695  93.738 120.124  1.00  0.00           H0.      0
ATOM    287  HD2 ARG A 175      32.206  95.485 121.941  1.00  0.00           H0.      0
ATOM    288  HD3 ARG A 175      32.070  94.181 123.134  1.00  0.00           H0.      0
ATOM    289  HE  ARG A 175      33.998  93.748 120.911  1.00  0.00           H0.      0
ATOM    290 HH11 ARG A 175      33.765  95.431 124.012  1.00  0.00           H0.      0
ATOM    291 HH12 ARG A 175      35.257  94.822 124.569  1.00  0.00           H0.      0
ATOM    292 HH21 ARG A 175      36.072  93.335 121.485  1.00  0.00           H0.      0
ATOM    293 HH22 ARG A 175      36.750  94.118 122.851  1.00  0.00           H0.      0
ATOM    294  CA  TYR A 194      40.544  88.197 116.298  1.00  0.00           C0.     -1
ATOM    295  CB  TYR A 194      40.318  89.417 117.208  1.00  0.00           C0.     -1
ATOM    296  CG  TYR A 194      39.706  90.583 116.440  1.00  0.00           C0.      0
ATOM    297  CD1 TYR A 194      38.385  91.007 116.653  1.00  0.00           C0.      0
ATOM    298  CD2 TYR A 194      40.453  91.257 115.454  1.00  0.00           C0.      0
ATOM    299  CE1 TYR A 194      37.820  92.056 115.911  1.00  0.00           C0.      0
ATOM    300  CE2 TYR A 194      39.910  92.305 114.709  1.00  0.00           C0.      0
ATOM    301  CZ  TYR A 194      38.584  92.710 114.930  1.00  0.00           C0.      0
ATOM    302  OH  TYR A 194      38.097  93.746 114.163  1.00  0.00           O0.      0
ATOM    303  H01 TYR A 194      40.996  87.365 116.852  1.00  0.00           H0.      0
ATOM    304  H02 TYR A 194      39.597  87.847 115.869  1.00  0.00           H0.      0
ATOM    305  HA  TYR A 194      41.212  88.451 115.467  1.00  0.00           H0.      0
ATOM    306  HB2 TYR A 194      39.664  89.150 118.046  1.00  0.00           H0.      0
ATOM    307  HB3 TYR A 194      41.274  89.729 117.642  1.00  0.00           H0.      0
ATOM    308  HD1 TYR A 194      37.775  90.527 117.411  1.00  0.00           H0.      0
ATOM    309  HD2 TYR A 194      41.488  90.974 115.287  1.00  0.00           H0.      0
ATOM    310  HE1 TYR A 194      36.791  92.346 116.093  1.00  0.00           H0.      0
ATOM    311  HE2 TYR A 194      40.501  92.834 113.970  1.00  0.00           H0.      0
ATOM    312  HH  TYR A 194      37.130  93.872 114.301  1.00  0.00           H0.      0
ATOM    313  CA  TYR A 220      44.201  94.040 125.427  1.00  0.00           C0.     -1
ATOM    314  CB  TYR A 220      43.816  94.009 123.886  1.00  0.00           C0.     -1
ATOM    315  CG  TYR A 220      42.367  94.315 123.545  1.00  0.00           C0.      0
ATOM    316  CD1 TYR A 220      41.707  95.476 123.989  1.00  0.00           C0.      0
ATOM    317  CD2 TYR A 220      41.660  93.457 122.686  1.00  0.00           C0.      0
ATOM    318  CE1 TYR A 220      40.404  95.784 123.571  1.00  0.00           C0.      0
ATOM    319  CE2 TYR A 220      40.360  93.744 122.265  1.00  0.00           C0.      0
ATOM    320  CZ  TYR A 220      39.739  94.921 122.694  1.00  0.00           C0.      0
ATOM    321  OH  TYR A 220      38.446  95.238 122.250  1.00  0.00           O0.      0
ATOM    322  H01 TYR A 220      45.264  93.807 125.547  1.00  0.00           H0.      0
ATOM    323  H02 TYR A 220      44.012  95.030 125.857  1.00  0.00           H0.      0
ATOM    324  HA  TYR A 220      43.611  93.303 125.983  1.00  0.00           H0.      0
ATOM    325  HB2 TYR A 220      44.468  94.728 123.369  1.00  0.00           H0.      0
ATOM    326  HB3 TYR A 220      44.071  93.020 123.487  1.00  0.00           H0.      0
ATOM    327  HD1 TYR A 220      42.219  96.166 124.653  1.00  0.00           H0.      0
ATOM    328  HD2 TYR A 220      42.139  92.556 122.317  1.00  0.00           H0.      0
ATOM    329  HE1 TYR A 220      39.917  96.692 123.908  1.00  0.00           H0.      0
ATOM    330  HE2 TYR A 220      39.850  93.060 121.598  1.00  0.00           H0.      0
ATOM    331  HH  TYR A 220      38.277  94.749 121.405  1.00  0.00           H0.      0
ATOM    332  CA  LEU A 240      39.151 100.099 123.220  1.00  0.00           C0.     -1
ATOM    333  CB  LEU A 240      38.863  99.151 122.017  1.00  0.00           C0.     -1
ATOM    334  CG  LEU A 240      39.857  99.372 120.851  1.00  0.00           C0.      0
ATOM    335  CD1 LEU A 240      39.693  98.308 119.756  1.00  0.00           C0.      0
ATOM    336  CD2 LEU A 240      39.730 100.778 120.234  1.00  0.00           C0.      0
ATOM    337  H01 LEU A 240      38.488  99.876 124.065  1.00  0.00           H0.      0
ATOM    338  H02 LEU A 240      40.187  99.980 123.559  1.00  0.00           H0.      0
ATOM    339  HA  LEU A 240      39.001 101.147 122.944  1.00  0.00           H0.      0
ATOM    340  HB2 LEU A 240      38.935  98.108 122.351  1.00  0.00           H0.      0
ATOM    341  HB3 LEU A 240      37.835  99.307 121.660  1.00  0.00           H0.      0
ATOM    342  HG  LEU A 240      40.870  99.271 121.273  1.00  0.00           H0.      0
ATOM    343 HD11 LEU A 240      40.501  98.374 119.019  1.00  0.00           H0.      0
ATOM    344 HD12 LEU A 240      39.696  97.297 120.181  1.00  0.00           H0.      0
ATOM    345 HD13 LEU A 240      38.758  98.459 119.206  1.00  0.00           H0.      0
ATOM    346 HD21 LEU A 240      38.712 100.939 119.855  1.00  0.00           H0.      0
ATOM    347 HD22 LEU A 240      39.951 101.570 120.958  1.00  0.00           H0.      0
ATOM    348 HD23 LEU A 240      40.413 100.896 119.386  1.00  0.00           H0.      0
ATOM    349  CA  TYR A 242      32.119 100.767 123.701  1.00  0.00           C0.     -1
ATOM    350  CB  TYR A 242      31.872  99.289 123.449  1.00  0.00           C0.     -1
ATOM    351  CG  TYR A 242      33.088  98.603 122.833  1.00  0.00           C0.      0
ATOM    352  CD1 TYR A 242      33.156  98.327 121.454  1.00  0.00           C0.      0
ATOM    353  CD2 TYR A 242      34.218  98.290 123.612  1.00  0.00           C0.      0
ATOM    354  CE1 TYR A 242      34.298  97.758 120.877  1.00  0.00           C0.      0
ATOM    355  CE2 TYR A 242      35.368  97.723 123.049  1.00  0.00           C0.      0
ATOM    356  CZ  TYR A 242      35.408  97.445 121.674  1.00  0.00           C0.      0
ATOM    357  OH  TYR A 242      36.502  96.887 121.048  1.00  0.00           O0.      0
ATOM    358  H01 TYR A 242      31.244 101.245 124.155  1.00  0.00           H0.      0
ATOM    359  H02 TYR A 242      32.971 100.917 124.374  1.00  0.00           H0.      0
ATOM    360  HA  TYR A 242      32.340 101.294 122.765  1.00  0.00           H0.      0
ATOM    361  HB2 TYR A 242      31.613  98.793 124.394  1.00  0.00           H0.      0
ATOM    362  HB3 TYR A 242      31.011  99.161 122.782  1.00  0.00           H0.      0
ATOM    363  HD1 TYR A 242      32.309  98.568 120.819  1.00  0.00           H0.      0
ATOM    364  HD2 TYR A 242      34.207  98.504 124.677  1.00  0.00           H0.      0
ATOM    365  HE1 TYR A 242      34.345  97.562 119.813  1.00  0.00           H0.      0
ATOM    366  HE2 TYR A 242      36.230  97.504 123.671  1.00  0.00           H0.      0
ATOM    367  HH  TYR A 242      37.208  96.647 121.679  1.00  0.00           H0.      0
ATOM    368  CA  TYR A 283      28.880  89.602 118.065  1.00  0.00           C0.     -1
ATOM    369  CB  TYR A 283      29.898  90.106 117.041  1.00  0.00           C0.     -1
ATOM    370  CG  TYR A 283      31.336  90.332 117.469  1.00  0.00           C0.      0
ATOM    371  CD1 TYR A 283      32.381  89.894 116.633  1.00  0.00           C0.      0
ATOM    372  CD2 TYR A 283      31.685  91.071 118.610  1.00  0.00           C0.      0
ATOM    373  CE1 TYR A 283      33.715  90.205 116.898  1.00  0.00           C0.      0
ATOM    374  CE2 TYR A 283      33.020  91.378 118.897  1.00  0.00           C0.      0
ATOM    375  CZ  TYR A 283      34.044  90.966 118.029  1.00  0.00           C0.      0
ATOM    376  OH  TYR A 283      35.366  91.263 118.240  1.00  0.00           O0.      0
ATOM    377  H01 TYR A 283      27.896  89.493 117.597  1.00  0.00           H0.      0
ATOM    378  H02 TYR A 283      29.174  88.629 118.475  1.00  0.00           H0.      0
ATOM    379  HA  TYR A 283      28.771  90.297 118.907  1.00  0.00           H0.      0
ATOM    380  HB2 TYR A 283      29.908  89.410 116.192  1.00  0.00           H0.      0
ATOM    381  HB3 TYR A 283      29.516  91.055 116.629  1.00  0.00           H0.      0
ATOM    382  HD1 TYR A 283      32.140  89.317 115.746  1.00  0.00           H0.      0
ATOM    383  HD2 TYR A 283      30.908  91.423 119.280  1.00  0.00           H0.      0
ATOM    384  HE1 TYR A 283      34.511  89.882 116.237  1.00  0.00           H0.      0
ATOM    385  HE2 TYR A 283      33.271  91.931 119.794  1.00  0.00           H0.      0
ATOM    386  HH  TYR A 283      35.454  92.026 118.852  1.00  0.00           H0.      0
ATOM    387  N   ACT A 293      37.943  96.093 118.230  1.00  0.00           N0.      0
ATOM    388  CA  ACT A 293      36.932  95.046 118.078  1.00  0.00           C0.      0
ATOM    389  C   ACT A 293      36.793  94.136 119.298  1.00  0.00           C0.      0
ATOM    390  O   ACT A 293      37.824  93.899 119.995  1.00  0.00           O0.      0
ATOM    391  OXT ACT A 293      35.637  93.634 119.559  1.00  0.00           O1-      0
ATOM    392  H1  ACT A 293      37.189  94.414 117.218  1.00  0.00           H0.      0
ATOM    393  H3  ACT A 293      35.971  95.515 117.856  1.00  0.00           H0.      0
ATOM    394  H01 ACT A 293      37.674  96.673 119.022  1.00  0.00           H0.      0
ATOM    395  H02 ACT A 293      38.826  95.660 118.497  1.00  0.00           H0.      0
ATOM    396  CA' SAM A 294      38.190  96.828 110.175  1.00  0.00           C0.      0
ATOM    397  CB  SAM A 294      38.350  97.783 111.373  1.00  0.00           C0.      0
ATOM    398  CG  SAM A 294      37.431  97.383 112.539  1.00  0.00           C0.      0
ATOM    399  SD  SAM A 294      37.837  98.327 114.068  1.00  0.00           S0.      0
ATOM    400  CE  SAM A 294      37.107  97.241 115.334  1.00  0.00           C0.      0
ATOM    401  C5' SAM A 294      36.621  99.708 114.041  1.00  0.00           C0.      0
ATOM    402  C4' SAM A 294      36.945 100.756 112.972  1.00  0.00           C0.      0
ATOM    403  O4' SAM A 294      35.926 101.789 113.125  1.00  0.00           O0.      0
ATOM    404  C3' SAM A 294      38.334 101.451 113.110  1.00  0.00           C0.      0
ATOM    405  O3' SAM A 294      39.123 101.300 111.940  1.00  0.00           O0.      0
ATOM    406  C2' SAM A 294      37.960 102.925 113.466  1.00  0.00           C0.      0
ATOM    407  O2' SAM A 294      38.876 103.923 113.101  1.00  0.00           O0.      0
ATOM    408  C1' SAM A 294      36.563 103.060 112.829  1.00  0.00           C0.      0
ATOM    409  OXT SAM A 294      39.741  95.117 110.785  1.00  0.00           O0.      0
ATOM    410  N1  SAM A 294      33.315 106.841 111.531  1.00  0.00           N0.      0
ATOM    411  C2  SAM A 294      34.064 106.011 110.785  1.00  0.00           C0.      0
ATOM    412  N3  SAM A 294      34.925 105.065 111.195  1.00  0.00           N0.      0
ATOM    413  C4  SAM A 294      34.945 104.954 112.536  1.00  0.00           C0.      0
ATOM    414  C5  SAM A 294      34.211 105.737 113.439  1.00  0.00           C0.      0
ATOM    415  C6  SAM A 294      33.389 106.747 112.886  1.00  0.00           C0.      0
ATOM    416  N6  SAM A 294      32.687 107.622 113.639  1.00  0.00           N0.      0
ATOM    417  N7  SAM A 294      34.513 105.388 114.750  1.00  0.00           N0.      0
ATOM    418  C8  SAM A 294      35.401 104.420 114.645  1.00  0.00           C0.      0
ATOM    419  N9  SAM A 294      35.718 104.116 113.323  1.00  0.00           N0.      0
ATOM    420  C'  SAM A 294      38.533  95.379 110.596  1.00  0.00           C0.      0
ATOM    421  N'  SAM A 294      36.815  96.879 109.586  1.00  0.00           N0.      0
ATOM    422  O'  SAM A 294      37.543  94.587 110.778  1.00  0.00           O0.      0
ATOM    423 HN61 SAM A 294      32.889 107.627 114.629  1.00  0.00           H0.      0
ATOM    424 HN62 SAM A 294      32.449 108.521 113.221  1.00  0.00           H0.      0
ATOM    425  HA  SAM A 294      38.874  97.132 109.379  1.00  0.00           H0.      0
ATOM    426  HB1 SAM A 294      38.173  98.814 111.054  1.00  0.00           H0.      0
ATOM    427  HB2 SAM A 294      39.396  97.720 111.693  1.00  0.00           H0.      0
ATOM    428  HG1 SAM A 294      37.582  96.333 112.807  1.00  0.00           H0.      0
ATOM    429  HG2 SAM A 294      36.368  97.521 112.320  1.00  0.00           H0.      0
ATOM    430  HE1 SAM A 294      36.018  97.213 115.253  1.00  0.00           H0.      0
ATOM    431  HE2 SAM A 294      37.437  97.593 116.311  1.00  0.00           H0.      0
ATOM    432  HE3 SAM A 294      37.520  96.244 115.172  1.00  0.00           H0.      0
ATOM    433 HO2' SAM A 294      39.016 103.939 112.120  1.00  0.00           H0.      0
ATOM    434 HO3' SAM A 294      38.731 101.791 111.166  1.00  0.00           H0.      0
ATOM    435  H01 SAM A 294      35.864 103.905 115.472  1.00  0.00           H0.      0
ATOM    436  H02 SAM A 294      36.859 100.332 111.965  1.00  0.00           H0.      0
ATOM    437  H03 SAM A 294      38.924 101.023 113.920  1.00  0.00           H0.      0
ATOM    438  H04 SAM A 294      37.857 102.980 114.554  1.00  0.00           H0.      0
ATOM    439  H05 SAM A 294      36.651 103.209 111.750  1.00  0.00           H0.      0
ATOM    440  H06 SAM A 294      33.979 106.145 109.712  1.00  0.00           H0.      0
ATOM    441  H07 SAM A 294      36.115  96.409 110.174  1.00  0.00           H0.      0
ATOM    442  H08 SAM A 294      36.855  96.326 108.652  1.00  0.00           H0.      0
ATOM    443  H09 SAM A 294      36.533  97.850 109.369  1.00  0.00           H0.      0
ATOM    444 H5'1 SAM A 294      36.697 100.147 115.036  1.00  0.00           H0.      0
ATOM    445 H5'2 SAM A 294      35.623  99.282 113.905  1.00  0.00           H0.      0
