# Supplementary material for: Computational Investigation of GNMT-Catalyzed Methyl Transfer Reaction: Integrating MD, QM, and ML Approaches
Source: J Comput Chem. Author manuscript; Available in PMC 2026 Jun 29. (PMC13312424; doi:10.1002/jcc.70434)
Supplement: SI-2 [file NIHMS2188582-supplement-SI-2.zip › QM-cluster-pdbs/clustering_30058_R1_w_ts.pdb]

ATOM      1  CA  VAL A  12      35.405 112.580 113.972  1.00  0.00           C0.     -1
ATOM      2  CB  VAL A  12      35.438 111.060 114.235  1.00  0.00           C0.     -1
ATOM      3  CG1 VAL A  12      36.797 110.639 114.822  1.00  0.00           C0.      0
ATOM      4  CG2 VAL A  12      34.289 110.633 115.166  1.00  0.00           C0.      0
ATOM      5  H01 VAL A  12      36.195 112.875 113.271  1.00  0.00           H0.      0
ATOM      6  H02 VAL A  12      35.563 113.134 114.908  1.00  0.00           H0.      0
ATOM      7  HA  VAL A  12      34.441 112.894 113.556  1.00  0.00           H0.      0
ATOM      8  HB  VAL A  12      35.298 110.545 113.273  1.00  0.00           H0.      0
ATOM      9 HG11 VAL A  12      37.628 110.928 114.167  1.00  0.00           H0.      0
ATOM     10 HG12 VAL A  12      36.954 111.119 115.797  1.00  0.00           H0.      0
ATOM     11 HG13 VAL A  12      36.851 109.554 114.964  1.00  0.00           H0.      0
ATOM     12 HG21 VAL A  12      34.297 109.547 115.319  1.00  0.00           H0.      0
ATOM     13 HG22 VAL A  12      34.390 111.116 116.147  1.00  0.00           H0.      0
ATOM     14 HG23 VAL A  12      33.317 110.901 114.741  1.00  0.00           H0.      0
ATOM     15  CA  TYR A  21      42.884 104.944 117.729  1.00  0.00           C0.     -1
ATOM     16  CB  TYR A  21      42.375 104.393 116.354  1.00  0.00           C0.     -1
ATOM     17  CG  TYR A  21      41.369 103.252 116.384  1.00  0.00           C0.      0
ATOM     18  CD1 TYR A  21      40.351 103.155 117.346  1.00  0.00           C0.      0
ATOM     19  CD2 TYR A  21      41.388 102.289 115.358  1.00  0.00           C0.      0
ATOM     20  CE1 TYR A  21      39.380 102.147 117.284  1.00  0.00           C0.      0
ATOM     21  CE2 TYR A  21      40.427 101.279 115.282  1.00  0.00           C0.      0
ATOM     22  CZ  TYR A  21      39.405 101.212 116.239  1.00  0.00           C0.      0
ATOM     23  OH  TYR A  21      38.463 100.208 116.107  1.00  0.00           O0.      0
ATOM     24  H01 TYR A  21      43.622 105.735 117.562  1.00  0.00           H0.      0
ATOM     25  H03 TYR A  21      42.062 105.366 118.317  1.00  0.00           H0.      0
ATOM     26  HA  TYR A  21      43.352 104.147 118.317  1.00  0.00           H0.      0
ATOM     27  HB2 TYR A  21      41.909 105.232 115.811  1.00  0.00           H0.      0
ATOM     28  HB3 TYR A  21      43.243 104.073 115.764  1.00  0.00           H0.      0
ATOM     29  HD1 TYR A  21      40.297 103.879 118.153  1.00  0.00           H0.      0
ATOM     30  HD2 TYR A  21      42.154 102.353 114.590  1.00  0.00           H0.      0
ATOM     31  HE1 TYR A  21      38.605 102.094 118.041  1.00  0.00           H0.      0
ATOM     32  HE2 TYR A  21      40.450 100.546 114.485  1.00  0.00           H0.      0
ATOM     33  HH  TYR A  21      37.604 100.407 116.566  1.00  0.00           H0.      0
ATOM     34  CA  TRP A  30      45.921  95.038 114.245  1.00  0.00           C0.     -1
ATOM     35  CB  TRP A  30      45.223  96.133 113.336  1.00  0.00           C0.     -1
ATOM     36  CG  TRP A  30      43.733  96.016 113.240  1.00  0.00           C0.      0
ATOM     37  CD1 TRP A  30      42.991  95.348 112.283  1.00  0.00           C0.      0
ATOM     38  CD2 TRP A  30      42.784  96.633 114.136  1.00  0.00           C0.      0
ATOM     39  CE2 TRP A  30      41.478  96.296 113.664  1.00  0.00           C0.      0
ATOM     40  CE3 TRP A  30      42.914  97.471 115.259  1.00  0.00           C0.      0
ATOM     41  NE1 TRP A  30      41.631  95.489 112.551  1.00  0.00           N0.      0
ATOM     42  CZ2 TRP A  30      40.321  96.780 114.283  1.00  0.00           C0.      0
ATOM     43  CZ3 TRP A  30      41.763  97.965 115.867  1.00  0.00           C0.      0
ATOM     44  CH2 TRP A  30      40.478  97.623 115.383  1.00  0.00           C0.      0
ATOM     45  H01 TRP A  30      45.654  94.034 113.898  1.00  0.00           H0.      0
ATOM     46  H02 TRP A  30      47.010  95.149 114.206  1.00  0.00           H0.      0
ATOM     47  HA  TRP A  30      45.598  95.144 115.285  1.00  0.00           H0.      0
ATOM     48  HB2 TRP A  30      45.490  97.123 113.727  1.00  0.00           H0.      0
ATOM     49  HB3 TRP A  30      45.665  96.065 112.334  1.00  0.00           H0.      0
ATOM     50  HD1 TRP A  30      43.325  94.798 111.417  1.00  0.00           H0.      0
ATOM     51  HE1 TRP A  30      40.875  95.260 111.905  1.00  0.00           H0.      0
ATOM     52  HE3 TRP A  30      43.896  97.736 115.638  1.00  0.00           H0.      0
ATOM     53  HZ2 TRP A  30      39.353  96.484 113.905  1.00  0.00           H0.      0
ATOM     54  HZ3 TRP A  30      41.841  98.630 116.720  1.00  0.00           H0.      0
ATOM     55  HH2 TRP A  30      39.615  98.057 115.868  1.00  0.00           H0.      0
ATOM     56  CA  TYR A  33      45.347  90.936 116.785  1.00  0.00           C0.     -1
ATOM     57  CB  TYR A  33      45.040  92.342 117.300  1.00  0.00           C0.     -1
ATOM     58  CG  TYR A  33      43.587  92.783 117.431  1.00  0.00           C0.      0
ATOM     59  CD1 TYR A  33      43.085  93.828 116.632  1.00  0.00           C0.      0
ATOM     60  CD2 TYR A  33      42.747  92.287 118.445  1.00  0.00           C0.      0
ATOM     61  CE1 TYR A  33      41.831  94.395 116.863  1.00  0.00           C0.      0
ATOM     62  CE2 TYR A  33      41.482  92.840 118.684  1.00  0.00           C0.      0
ATOM     63  CZ  TYR A  33      41.030  93.919 117.908  1.00  0.00           C0.      0
ATOM     64  OH  TYR A  33      39.823  94.545 118.130  1.00  0.00           O0.      0
ATOM     65  H01 TYR A  33      44.961  90.793 115.768  1.00  0.00           H0.      0
ATOM     66  H02 TYR A  33      46.429  90.763 116.766  1.00  0.00           H0.      0
ATOM     67  HA  TYR A  33      44.893  90.166 117.421  1.00  0.00           H0.      0
ATOM     68  HB2 TYR A  33      45.514  92.452 118.287  1.00  0.00           H0.      0
ATOM     69  HB3 TYR A  33      45.549  93.064 116.649  1.00  0.00           H0.      0
ATOM     70  HD1 TYR A  33      43.694  94.231 115.830  1.00  0.00           H0.      0
ATOM     71  HD2 TYR A  33      43.100  91.483 119.086  1.00  0.00           H0.      0
ATOM     72  HE1 TYR A  33      41.470  95.212 116.255  1.00  0.00           H0.      0
ATOM     73  HE2 TYR A  33      40.860  92.457 119.487  1.00  0.00           H0.      0
ATOM     74  HH  TYR A  33      39.408  94.232 118.969  1.00  0.00           H0.      0
ATOM     75  CA  ARG A  40      39.244  85.728 109.706  1.00  0.00           C0.     -1
ATOM     76  CB  ARG A  40      39.893  87.127 109.925  1.00  0.00           C0.     -1
ATOM     77  CG  ARG A  40      38.859  88.232 109.618  1.00  0.00           C0.      0
ATOM     78  CD  ARG A  40      39.237  89.648 110.084  1.00  0.00           C0.      0
ATOM     79  NE  ARG A  40      38.218  90.591 109.596  1.00  0.00           N0.      0
ATOM     80  CZ  ARG A  40      37.861  91.780 110.132  1.00  0.00           C0.      0
ATOM     81  NH1 ARG A  40      38.401  92.235 111.282  1.00  0.00           N1+      0
ATOM     82  NH2 ARG A  40      36.874  92.475 109.553  1.00  0.00           N0.      0
ATOM     83  H01 ARG A  40      38.874  85.630 108.679  1.00  0.00           H0.      0
ATOM     84  H02 ARG A  40      39.965  84.923 109.886  1.00  0.00           H0.      0
ATOM     85  HA  ARG A  40      38.398  85.589 110.388  1.00  0.00           H0.      0
ATOM     86  HB2 ARG A  40      40.234  87.211 110.966  1.00  0.00           H0.      0
ATOM     87  HB3 ARG A  40      40.776  87.245 109.285  1.00  0.00           H0.      0
ATOM     88  HG2 ARG A  40      38.680  88.250 108.532  1.00  0.00           H0.      0
ATOM     89  HG3 ARG A  40      37.901  87.969 110.087  1.00  0.00           H0.      0
ATOM     90  HD2 ARG A  40      39.257  89.680 111.179  1.00  0.00           H0.      0
ATOM     91  HD3 ARG A  40      40.233  89.930 109.717  1.00  0.00           H0.      0
ATOM     92  HE  ARG A  40      37.799  90.381 108.700  1.00  0.00           H0.      0
ATOM     93 HH11 ARG A  40      39.240  91.819 111.657  1.00  0.00           H0.      0
ATOM     94 HH12 ARG A  40      38.221  93.218 111.508  1.00  0.00           H0.      0
ATOM     95 HH21 ARG A  40      36.630  92.321 108.545  1.00  0.00           H0.      0
ATOM     96 HH22 ARG A  40      36.819  93.460 109.816  1.00  0.00           H0.      0
ATOM     97  CA  ALA A  64      34.966 101.508 108.421  1.00  0.00           C0.     -1
ATOM     98  C   ALA A  64      35.997 100.580 107.770  1.00  0.00           C0.      0
ATOM     99  O   ALA A  64      35.897  99.338 107.775  1.00  0.00           O0.      0
ATOM    100  CB  ALA A  64      34.131 100.787 109.486  1.00  0.00           C0.      0
ATOM    101  H02 ALA A  64      34.317 101.876 107.614  1.00  0.00           H0.      0
ATOM    102  HA  ALA A  64      35.485 102.378 108.840  1.00  0.00           H0.      0
ATOM    103  HB1 ALA A  64      34.681 100.698 110.428  1.00  0.00           H0.      0
ATOM    104  HB2 ALA A  64      33.206 101.331 109.695  1.00  0.00           H0.      0
ATOM    105  HB3 ALA A  64      33.871  99.780 109.147  1.00  0.00           H0.      0
ATOM    106  N   CYS A  65      36.989 101.220 107.100  1.00  0.00           N0.      0
ATOM    107  CA  CYS A  65      38.022 100.505 106.357  1.00  0.00           C0.     -1
ATOM    108  C   CYS A  65      39.100  99.808 107.199  1.00  0.00           C0.      0
ATOM    109  O   CYS A  65      39.693  98.822 106.740  1.00  0.00           O0.      0
ATOM    110  H01 CYS A  65      38.514 101.219 105.689  1.00  0.00           H0.      0
ATOM    111  H   CYS A  65      37.173 102.169 107.396  1.00  0.00           H0.      0
ATOM    112  HA  CYS A  65      37.550  99.735 105.745  1.00  0.00           H0.      0
ATOM    113  N   GLY A  66      39.373 100.383 108.389  1.00  0.00           N0.      0
ATOM    114  CA  GLY A  66      40.541  99.996 109.175  1.00  0.00           C0.     -1
ATOM    115  H01 GLY A  66      41.435 100.544 108.850  1.00  0.00           H0.      0
ATOM    116  H   GLY A  66      38.845 101.202 108.688  1.00  0.00           H0.      0
ATOM    117  HA2 GLY A  66      40.348 100.234 110.224  1.00  0.00           H0.      0
ATOM    118  HA3 GLY A  66      40.745  98.928 109.070  1.00  0.00           H0.      0
ATOM    119  CA  ASP A  70      37.266  93.674 104.429  1.00  0.00           C0.     -1
ATOM    120  CB  ASP A  70      36.180  94.324 105.316  1.00  0.00           C0.     -1
ATOM    121  CG  ASP A  70      36.188  93.779 106.755  1.00  0.00           C0.      0
ATOM    122  OD1 ASP A  70      35.998  94.592 107.721  1.00  0.00           O0.      0
ATOM    123  OD2 ASP A  70      36.353  92.527 106.899  1.00  0.00           O1-      0
ATOM    124  H01 ASP A  70      38.268  93.915 104.803  1.00  0.00           H0.      0
ATOM    125  H02 ASP A  70      37.196  94.026 103.394  1.00  0.00           H0.      0
ATOM    126  HA  ASP A  70      37.153  92.587 104.444  1.00  0.00           H0.      0
ATOM    127  HB2 ASP A  70      36.299  95.412 105.354  1.00  0.00           H0.      0
ATOM    128  HB3 ASP A  70      35.187  94.122 104.888  1.00  0.00           H0.      0
ATOM    129  CA  ASP A  85      37.284 105.552 108.174  1.00  0.00           C0.     -1
ATOM    130  C   ASP A  85      37.867 106.796 108.878  1.00  0.00           C0.      0
ATOM    131  O   ASP A  85      38.601 107.579 108.259  1.00  0.00           O0.      0
ATOM    132  CB  ASP A  85      38.427 104.523 107.969  1.00  0.00           C0.      0
ATOM    133  CG  ASP A  85      38.658 103.802 109.289  1.00  0.00           C0.      0
ATOM    134  OD1 ASP A  85      37.990 102.720 109.485  1.00  0.00           O0.      0
ATOM    135  OD2 ASP A  85      39.400 104.348 110.153  1.00  0.00           O1-      0
ATOM    136  H03 ASP A  85      36.907 105.883 107.202  1.00  0.00           H0.      0
ATOM    137  HA  ASP A  85      36.456 105.113 108.740  1.00  0.00           H0.      0
ATOM    138  HB2 ASP A  85      38.156 103.815 107.181  1.00  0.00           H0.      0
ATOM    139  HB3 ASP A  85      39.330 105.052 107.654  1.00  0.00           H0.      0
ATOM    140  N   ALA A  86      37.613 106.914 110.211  1.00  0.00           N0.      0
ATOM    141  CA  ALA A  86      38.051 108.060 111.024  1.00  0.00           C0.     -1
ATOM    142  C   ALA A  86      39.300 107.730 111.900  1.00  0.00           C0.      0
ATOM    143  O   ALA A  86      39.453 108.311 112.995  1.00  0.00           O0.      0
ATOM    144  CB  ALA A  86      36.897 108.575 111.882  1.00  0.00           C0.      0
ATOM    145  H   ALA A  86      36.897 106.313 110.607  1.00  0.00           H0.      0
ATOM    146  HA  ALA A  86      38.370 108.830 110.312  1.00  0.00           H0.      0
ATOM    147  HB1 ALA A  86      36.538 107.793 112.562  1.00  0.00           H0.      0
ATOM    148  HB2 ALA A  86      37.242 109.407 112.494  1.00  0.00           H0.      0
ATOM    149  HB3 ALA A  86      36.079 108.899 111.237  1.00  0.00           H0.      0
ATOM    150  N   SER A  87      40.216 106.875 111.386  1.00  0.00           N0.      0
ATOM    151  CA  SER A  87      41.519 106.599 112.030  1.00  0.00           C0.     -1
ATOM    152  CB  SER A  87      41.648 105.130 112.463  1.00  0.00           C0.      0
ATOM    153  OG  SER A  87      42.962 104.872 113.008  1.00  0.00           O0.      0
ATOM    154  H01 SER A  87      42.326 106.841 111.329  1.00  0.00           H0.      0
ATOM    155  H   SER A  87      39.930 106.261 110.624  1.00  0.00           H0.      0
ATOM    156  HA  SER A  87      41.594 107.262 112.896  1.00  0.00           H0.      0
ATOM    157  HB2 SER A  87      40.866 104.883 113.186  1.00  0.00           H0.      0
ATOM    158  HB3 SER A  87      41.537 104.469 111.601  1.00  0.00           H0.      0
ATOM    159  HG  SER A  87      42.995 105.274 113.887  1.00  0.00           H0.      0
ATOM    160  CA  ALA A 115      35.171 110.174 106.796  1.00  0.00           C0.     -1
ATOM    161  C   ALA A 115      34.635 110.075 108.246  1.00  0.00           C0.      0
ATOM    162  O   ALA A 115      35.254 109.410 109.086  1.00  0.00           O0.      0
ATOM    163  H01 ALA A 115      35.090 109.187 106.329  1.00  0.00           H0.      0
ATOM    164  H02 ALA A 115      36.230 110.438 106.845  1.00  0.00           H0.      0
ATOM    165  HA  ALA A 115      34.636 110.905 106.185  1.00  0.00           H0.      0
ATOM    166  N   ASN A 116      33.465 110.729 108.550  1.00  0.00           N0.      0
ATOM    167  CA  ASN A 116      32.776 110.681 109.871  1.00  0.00           C0.     -1
ATOM    168  C   ASN A 116      31.279 110.457 109.586  1.00  0.00           C0.      0
ATOM    169  O   ASN A 116      30.640 111.282 108.912  1.00  0.00           O0.      0
ATOM    170  CB  ASN A 116      32.988 111.998 110.631  1.00  0.00           C0.      0
ATOM    171  CG  ASN A 116      32.277 112.007 111.978  1.00  0.00           C0.      0
ATOM    172  ND2 ASN A 116      31.949 113.235 112.453  1.00  0.00           N0.      0
ATOM    173  OD1 ASN A 116      32.023 110.974 112.614  1.00  0.00           O0.      0
ATOM    174  H   ASN A 116      32.982 111.245 107.826  1.00  0.00           H0.      0
ATOM    175  HA  ASN A 116      33.198 109.843 110.427  1.00  0.00           H0.      0
ATOM    176  HB2 ASN A 116      34.062 112.136 110.804  1.00  0.00           H0.      0
ATOM    177  HB3 ASN A 116      32.638 112.832 110.014  1.00  0.00           H0.      0
ATOM    178 HD21 ASN A 116      31.538 113.312 113.373  1.00  0.00           H0.      0
ATOM    179 HD22 ASN A 116      32.170 114.079 111.948  1.00  0.00           H0.      0
ATOM    180  N   TRP A 117      30.754 109.334 110.110  1.00  0.00           N0.      0
ATOM    181  CA  TRP A 117      29.350 108.922 109.898  1.00  0.00           C0.     -1
ATOM    182  CB  TRP A 117      29.085 107.665 110.620  1.00  0.00           C0.     -1
ATOM    183  CG  TRP A 117      30.062 106.552 110.319  1.00  0.00           C0.      0
ATOM    184  CD1 TRP A 117      30.737 106.323 109.136  1.00  0.00           C0.      0
ATOM    185  CD2 TRP A 117      30.531 105.554 111.258  1.00  0.00           C0.      0
ATOM    186  CE2 TRP A 117      31.497 104.750 110.578  1.00  0.00           C0.      0
ATOM    187  CE3 TRP A 117      30.261 105.285 112.613  1.00  0.00           C0.      0
ATOM    188  NE1 TRP A 117      31.585 105.233 109.285  1.00  0.00           N0.      0
ATOM    189  CZ2 TRP A 117      32.191 103.715 111.217  1.00  0.00           C0.      0
ATOM    190  CZ3 TRP A 117      30.942 104.247 113.247  1.00  0.00           C0.      0
ATOM    191  CH2 TRP A 117      31.898 103.468 112.556  1.00  0.00           C0.      0
ATOM    192  H03 TRP A 117      28.692 109.729 110.239  1.00  0.00           H0.      0
ATOM    193  H   TRP A 117      31.393 108.676 110.555  1.00  0.00           H0.      0
ATOM    194  HA  TRP A 117      29.175 108.817 108.818  1.00  0.00           H0.      0
ATOM    195  HB2 TRP A 117      29.118 107.852 111.703  1.00  0.00           H0.      0
ATOM    196  HB3 TRP A 117      28.054 107.344 110.411  1.00  0.00           H0.      0
ATOM    197  HD1 TRP A 117      30.698 106.865 108.204  1.00  0.00           H0.      0
ATOM    198  HE1 TRP A 117      32.259 104.930 108.599  1.00  0.00           H0.      0
ATOM    199  HE3 TRP A 117      29.545 105.888 113.163  1.00  0.00           H0.      0
ATOM    200  HZ2 TRP A 117      32.960 103.152 110.703  1.00  0.00           H0.      0
ATOM    201  HZ3 TRP A 117      30.754 104.045 114.297  1.00  0.00           H0.      0
ATOM    202  HH2 TRP A 117      32.443 102.691 113.080  1.00  0.00           H0.      0
ATOM    203  CA  LEU A 136      32.016  95.207 109.360  1.00  0.00           C0.     -1
ATOM    204  C   LEU A 136      33.230  95.313 110.315  1.00  0.00           C0.      0
ATOM    205  O   LEU A 136      33.861  96.376 110.435  1.00  0.00           O0.      0
ATOM    206  H01 LEU A 136      32.390  95.187 108.331  1.00  0.00           H0.      0
ATOM    207  H02 LEU A 136      31.405  96.103 109.486  1.00  0.00           H0.      0
ATOM    208  HA  LEU A 136      31.412  94.315 109.540  1.00  0.00           H0.      0
ATOM    209  N   GLY A 137      33.566  94.201 111.056  1.00  0.00           N0.      0
ATOM    210  CA  GLY A 137      34.725  94.152 111.983  1.00  0.00           C0.     -1
ATOM    211  C   GLY A 137      34.402  94.593 113.396  1.00  0.00           C0.      0
ATOM    212  O   GLY A 137      35.334  94.756 114.208  1.00  0.00           O0.      0
ATOM    213  H   GLY A 137      33.126  93.324 110.811  1.00  0.00           H0.      0
ATOM    214  HA2 GLY A 137      35.111  93.129 111.998  1.00  0.00           H0.      0
ATOM    215  HA3 GLY A 137      35.529  94.784 111.599  1.00  0.00           H0.      0
ATOM    216  N   ASN A 138      33.092  94.752 113.669  1.00  0.00           N0.      0
ATOM    217  CA  ASN A 138      32.519  95.460 114.820  1.00  0.00           C0.     -1
ATOM    218  C   ASN A 138      32.729  96.947 114.596  1.00  0.00           C0.      0
ATOM    219  O   ASN A 138      33.740  97.563 114.964  1.00  0.00           O0.      0
ATOM    220  CB  ASN A 138      33.089  95.011 116.169  1.00  0.00           C0.      0
ATOM    221  CG  ASN A 138      32.197  95.547 117.286  1.00  0.00           C0.      0
ATOM    222  ND2 ASN A 138      32.858  96.062 118.354  1.00  0.00           N0.      0
ATOM    223  OD1 ASN A 138      30.962  95.527 117.196  1.00  0.00           O0.      0
ATOM    224  H   ASN A 138      32.486  94.625 112.868  1.00  0.00           H0.      0
ATOM    225  HA  ASN A 138      31.450  95.234 114.831  1.00  0.00           H0.      0
ATOM    226  HB2 ASN A 138      33.097  93.917 116.206  1.00  0.00           H0.      0
ATOM    227  HB3 ASN A 138      34.110  95.368 116.274  1.00  0.00           H0.      0
ATOM    228 HD21 ASN A 138      32.315  96.396 119.138  1.00  0.00           H0.      0
ATOM    229 HD22 ASN A 138      33.850  95.884 118.493  1.00  0.00           H0.      0
ATOM    230  N   SER A 139      31.732  97.493 113.880  1.00  0.00           N0.      0
ATOM    231  CA  SER A 139      31.900  98.785 113.276  1.00  0.00           C0.     -1
ATOM    232  H01 SER A 139      30.928  99.207 113.016  1.00  0.00           H0.      0
ATOM    233  H03 SER A 139      32.398  99.454 113.980  1.00  0.00           H0.      0
ATOM    234  H   SER A 139      30.965  96.909 113.580  1.00  0.00           H0.      0
ATOM    235  HA  SER A 139      32.513  98.725 112.367  1.00  0.00           H0.      0
ATOM    236  CA  HID A 142      32.393 102.780 119.535  1.00  0.00           C0.     -1
ATOM    237  CB  HID A 142      33.632 103.069 118.702  1.00  0.00           C0.     -1
ATOM    238  CG  HID A 142      34.368 101.914 118.095  1.00  0.00           C0.      0
ATOM    239  CD2 HID A 142      35.656 101.866 117.598  1.00  0.00           C0.      0
ATOM    240  ND1 HID A 142      33.846 100.655 117.841  1.00  0.00           N0.      0
ATOM    241  CE1 HID A 142      34.805  99.897 117.220  1.00  0.00           C0.      0
ATOM    242  NE2 HID A 142      35.916 100.611 117.067  1.00  0.00           N0.      0
ATOM    243  H01 HID A 142      31.977 103.714 119.923  1.00  0.00           H0.      0
ATOM    244  H02 HID A 142      31.605 102.294 118.945  1.00  0.00           H0.      0
ATOM    245  HA  HID A 142      32.622 102.133 120.390  1.00  0.00           H0.      0
ATOM    246  HB2 HID A 142      33.346 103.759 117.893  1.00  0.00           H0.      0
ATOM    247  HB3 HID A 142      34.353 103.628 119.311  1.00  0.00           H0.      0
ATOM    248  HD1 HID A 142      32.903 100.355 118.044  1.00  0.00           H0.      0
ATOM    249  HD2 HID A 142      36.379 102.667 117.554  1.00  0.00           H0.      0
ATOM    250  HE1 HID A 142      34.626  98.891 116.873  1.00  0.00           H0.      0
ATOM    251  CA  ARG A 175      28.929  93.497 119.836  1.00  0.00           C0.     -1
ATOM    252  CB  ARG A 175      29.970  94.061 120.865  1.00  0.00           C0.     -1
ATOM    253  CG  ARG A 175      31.391  93.635 120.464  1.00  0.00           C0.      0
ATOM    254  CD  ARG A 175      32.511  94.217 121.345  1.00  0.00           C0.      0
ATOM    255  NE  ARG A 175      33.823  93.631 121.014  1.00  0.00           N0.      0
ATOM    256  CZ  ARG A 175      34.156  92.371 121.318  1.00  0.00           C0.      0
ATOM    257  NH1 ARG A 175      33.394  91.634 122.156  1.00  0.00           N1+      0
ATOM    258  NH2 ARG A 175      35.274  91.836 120.795  1.00  0.00           N0.      0
ATOM    259  H01 ARG A 175      27.907  93.769 120.118  1.00  0.00           H0.      0
ATOM    260  H02 ARG A 175      29.138  93.902 118.840  1.00  0.00           H0.      0
ATOM    261  HA  ARG A 175      28.996  92.404 119.787  1.00  0.00           H0.      0
ATOM    262  HB2 ARG A 175      29.895  95.157 120.892  1.00  0.00           H0.      0
ATOM    263  HB3 ARG A 175      29.735  93.697 121.874  1.00  0.00           H0.      0
ATOM    264  HG2 ARG A 175      31.454  92.540 120.482  1.00  0.00           H0.      0
ATOM    265  HG3 ARG A 175      31.577  93.934 119.428  1.00  0.00           H0.      0
ATOM    266  HD2 ARG A 175      32.611  95.297 121.210  1.00  0.00           H0.      0
ATOM    267  HD3 ARG A 175      32.301  94.070 122.412  1.00  0.00           H0.      0
ATOM    268  HE  ARG A 175      34.407  94.107 120.313  1.00  0.00           H0.      0
ATOM    269 HH11 ARG A 175      32.693  92.079 122.727  1.00  0.00           H0.      0
ATOM    270 HH12 ARG A 175      33.751  90.753 122.497  1.00  0.00           H0.      0
ATOM    271 HH21 ARG A 175      35.648  92.261 119.931  1.00  0.00           H0.      0
ATOM    272 HH22 ARG A 175      35.412  90.839 120.878  1.00  0.00           H0.      0
ATOM    273  CA  TYR A 194      40.173  88.460 115.559  1.00  0.00           C0.     -1
ATOM    274  CB  TYR A 194      40.084  89.631 116.590  1.00  0.00           C0.     -1
ATOM    275  CG  TYR A 194      39.511  90.865 115.915  1.00  0.00           C0.      0
ATOM    276  CD1 TYR A 194      38.124  91.063 115.806  1.00  0.00           C0.      0
ATOM    277  CD2 TYR A 194      40.357  91.797 115.289  1.00  0.00           C0.      0
ATOM    278  CE1 TYR A 194      37.596  92.150 115.100  1.00  0.00           C0.      0
ATOM    279  CE2 TYR A 194      39.847  92.891 114.587  1.00  0.00           C0.      0
ATOM    280  CZ  TYR A 194      38.461  93.077 114.497  1.00  0.00           C0.      0
ATOM    281  OH  TYR A 194      38.013  94.195 113.823  1.00  0.00           O0.      0
ATOM    282  H01 TYR A 194      40.587  87.554 116.017  1.00  0.00           H0.      0
ATOM    283  H02 TYR A 194      39.177  88.227 115.165  1.00  0.00           H0.      0
ATOM    284  HA  TYR A 194      40.813  88.747 114.717  1.00  0.00           H0.      0
ATOM    285  HB2 TYR A 194      39.451  89.326 117.432  1.00  0.00           H0.      0
ATOM    286  HB3 TYR A 194      41.080  89.852 116.990  1.00  0.00           H0.      0
ATOM    287  HD1 TYR A 194      37.439  90.369 116.287  1.00  0.00           H0.      0
ATOM    288  HD2 TYR A 194      41.433  91.686 115.383  1.00  0.00           H0.      0
ATOM    289  HE1 TYR A 194      36.522  92.292 115.039  1.00  0.00           H0.      0
ATOM    290  HE2 TYR A 194      40.507  93.626 114.142  1.00  0.00           H0.      0
ATOM    291  HH  TYR A 194      37.036  94.280 113.875  1.00  0.00           H0.      0
ATOM    292  CA  LEU A 240      39.242  99.847 123.308  1.00  0.00           C0.     -1
ATOM    293  CB  LEU A 240      39.189  99.009 122.045  1.00  0.00           C0.     -1
ATOM    294  CG  LEU A 240      38.841  99.779 120.747  1.00  0.00           C0.      0
ATOM    295  CD1 LEU A 240      38.907  98.828 119.534  1.00  0.00           C0.      0
ATOM    296  CD2 LEU A 240      37.462 100.461 120.829  1.00  0.00           C0.      0
ATOM    297  H01 LEU A 240      39.568  99.249 124.167  1.00  0.00           H0.      0
ATOM    298  H02 LEU A 240      39.945 100.684 123.202  1.00  0.00           H0.      0
ATOM    299  HA  LEU A 240      38.262 100.271 123.557  1.00  0.00           H0.      0
ATOM    300  HB2 LEU A 240      40.161  98.515 121.895  1.00  0.00           H0.      0
ATOM    301  HB3 LEU A 240      38.453  98.200 122.166  1.00  0.00           H0.      0
ATOM    302  HG  LEU A 240      39.601 100.564 120.604  1.00  0.00           H0.      0
ATOM    303 HD11 LEU A 240      39.910  98.398 119.423  1.00  0.00           H0.      0
ATOM    304 HD12 LEU A 240      38.204  97.996 119.670  1.00  0.00           H0.      0
ATOM    305 HD13 LEU A 240      38.659  99.346 118.601  1.00  0.00           H0.      0
ATOM    306 HD21 LEU A 240      36.680  99.723 121.043  1.00  0.00           H0.      0
ATOM    307 HD22 LEU A 240      37.434 101.223 121.616  1.00  0.00           H0.      0
ATOM    308 HD23 LEU A 240      37.208 100.948 119.881  1.00  0.00           H0.      0
ATOM    309  CA  TYR A 242      32.175 100.291 123.156  1.00  0.00           C0.     -1
ATOM    310  CB  TYR A 242      32.273  98.825 122.872  1.00  0.00           C0.     -1
ATOM    311  CG  TYR A 242      33.580  98.263 122.356  1.00  0.00           C0.      0
ATOM    312  CD1 TYR A 242      33.899  98.324 120.989  1.00  0.00           C0.      0
ATOM    313  CD2 TYR A 242      34.448  97.556 123.206  1.00  0.00           C0.      0
ATOM    314  CE1 TYR A 242      35.014  97.657 120.480  1.00  0.00           C0.      0
ATOM    315  CE2 TYR A 242      35.561  96.872 122.707  1.00  0.00           C0.      0
ATOM    316  CZ  TYR A 242      35.821  96.893 121.336  1.00  0.00           C0.      0
ATOM    317  OH  TYR A 242      36.873  96.146 120.828  1.00  0.00           O0.      0
ATOM    318  H01 TYR A 242      31.172 100.553 123.511  1.00  0.00           H0.      0
ATOM    319  H02 TYR A 242      32.894 100.605 123.923  1.00  0.00           H0.      0
ATOM    320  HA  TYR A 242      32.376 100.893 122.261  1.00  0.00           H0.      0
ATOM    321  HB2 TYR A 242      32.014  98.273 123.787  1.00  0.00           H0.      0
ATOM    322  HB3 TYR A 242      31.490  98.557 122.147  1.00  0.00           H0.      0
ATOM    323  HD1 TYR A 242      33.262  98.887 120.314  1.00  0.00           H0.      0
ATOM    324  HD2 TYR A 242      34.224  97.503 124.267  1.00  0.00           H0.      0
ATOM    325  HE1 TYR A 242      35.254  97.730 119.426  1.00  0.00           H0.      0
ATOM    326  HE2 TYR A 242      36.202  96.291 123.360  1.00  0.00           H0.      0
ATOM    327  HH  TYR A 242      36.560  95.804 119.964  1.00  0.00           H0.      0
ATOM    328  CA  TYR A 283      28.574  89.940 117.584  1.00  0.00           C0.     -1
ATOM    329  CB  TYR A 283      29.682  90.446 116.550  1.00  0.00           C0.     -1
ATOM    330  CG  TYR A 283      31.115  90.443 117.037  1.00  0.00           C0.      0
ATOM    331  CD1 TYR A 283      31.868  89.254 117.065  1.00  0.00           C0.      0
ATOM    332  CD2 TYR A 283      31.769  91.635 117.390  1.00  0.00           C0.      0
ATOM    333  CE1 TYR A 283      33.226  89.257 117.385  1.00  0.00           C0.      0
ATOM    334  CE2 TYR A 283      33.131  91.653 117.723  1.00  0.00           C0.      0
ATOM    335  CZ  TYR A 283      33.875  90.463 117.688  1.00  0.00           C0.      0
ATOM    336  OH  TYR A 283      35.227  90.413 117.938  1.00  0.00           O0.      0
ATOM    337  H01 TYR A 283      27.587  89.975 117.113  1.00  0.00           H0.      0
ATOM    338  H02 TYR A 283      28.783  88.911 117.894  1.00  0.00           H0.      0
ATOM    339  HA  TYR A 283      28.567  90.577 118.474  1.00  0.00           H0.      0
ATOM    340  HB2 TYR A 283      29.605  89.817 115.654  1.00  0.00           H0.      0
ATOM    341  HB3 TYR A 283      29.409  91.463 116.245  1.00  0.00           H0.      0
ATOM    342  HD1 TYR A 283      31.389  88.316 116.799  1.00  0.00           H0.      0
ATOM    343  HD2 TYR A 283      31.214  92.569 117.381  1.00  0.00           H0.      0
ATOM    344  HE1 TYR A 283      33.807  88.342 117.370  1.00  0.00           H0.      0
ATOM    345  HE2 TYR A 283      33.616  92.584 117.994  1.00  0.00           H0.      0
ATOM    346  HH  TYR A 283      35.614  91.312 117.933  1.00  0.00           H0.      0
ATOM    347  CA' SAM A 293      37.776  97.027 109.708  1.00  0.00           C0.      0
ATOM    348  CB  SAM A 293      37.756  98.133 110.788  1.00  0.00           C0.      0
ATOM    349  CG  SAM A 293      36.950  97.740 112.047  1.00  0.00           C0.      0
ATOM    350  SD  SAM A 293      37.449  98.733 113.510  1.00  0.00           S0.      0
ATOM    351  CE  SAM A 293      37.050  97.375 115.332  1.00  0.00           C0.      0
ATOM    352  C5' SAM A 293      36.182 100.054 113.573  1.00  0.00           C0.      0
ATOM    353  C4' SAM A 293      36.523 101.160 112.577  1.00  0.00           C0.      0
ATOM    354  O4' SAM A 293      35.455 102.150 112.657  1.00  0.00           O0.      0
ATOM    355  C3' SAM A 293      37.869 101.895 112.860  1.00  0.00           C0.      0
ATOM    356  O3' SAM A 293      38.830 101.698 111.834  1.00  0.00           O0.      0
ATOM    357  C2' SAM A 293      37.428 103.374 113.069  1.00  0.00           C0.      0
ATOM    358  O2' SAM A 293      38.316 104.381 112.615  1.00  0.00           O0.      0
ATOM    359  C1' SAM A 293      36.047 103.438 112.386  1.00  0.00           C0.      0
ATOM    360  OXT SAM A 293      39.532  95.615 110.506  1.00  0.00           O0.      0
ATOM    361  N1  SAM A 293      33.285 107.660 111.307  1.00  0.00           N0.      0
ATOM    362  C2  SAM A 293      34.084 106.897 110.541  1.00  0.00           C0.      0
ATOM    363  N3  SAM A 293      34.791 105.810 110.898  1.00  0.00           N0.      0
ATOM    364  C4  SAM A 293      34.619 105.509 112.198  1.00  0.00           C0.      0
ATOM    365  C5  SAM A 293      33.853 106.232 113.124  1.00  0.00           C0.      0
ATOM    366  C6  SAM A 293      33.158 107.369 112.634  1.00  0.00           C0.      0
ATOM    367  N6  SAM A 293      32.383 108.166 113.388  1.00  0.00           N0.      0
ATOM    368  N7  SAM A 293      33.943 105.632 114.380  1.00  0.00           N0.      0
ATOM    369  C8  SAM A 293      34.724 104.579 114.217  1.00  0.00           C0.      0
ATOM    370  N9  SAM A 293      35.173 104.461 112.912  1.00  0.00           N0.      0
ATOM    371  C'  SAM A 293      38.286  95.722 110.357  1.00  0.00           C0.      0
ATOM    372  N'  SAM A 293      36.413  96.847 109.097  1.00  0.00           N0.      0
ATOM    373  O'  SAM A 293      37.404  94.918 110.790  1.00  0.00           O0.      0
ATOM    374 HN61 SAM A 293      32.150 109.083 113.014  1.00  0.00           H0.      0
ATOM    375 HN62 SAM A 293      32.357 108.017 114.400  1.00  0.00           H0.      0
ATOM    376  HA  SAM A 293      38.447  97.325 108.899  1.00  0.00           H0.      0
ATOM    377  HB1 SAM A 293      37.378  99.063 110.351  1.00  0.00           H0.      0
ATOM    378  HB2 SAM A 293      38.798  98.316 111.067  1.00  0.00           H0.      0
ATOM    379  HG1 SAM A 293      37.159  96.703 112.324  1.00  0.00           H0.      0
ATOM    380  HG2 SAM A 293      35.868  97.824 111.906  1.00  0.00           H0.      0
ATOM    381  HE1 SAM A 293      35.975  97.279 115.237  1.00  0.00           H0.      0
ATOM    382  HE2 SAM A 293      37.485  98.145 115.948  1.00  0.00           H0.      0
ATOM    383  HE3 SAM A 293      37.672  96.599 114.917  1.00  0.00           H0.      0
ATOM    384 HO2' SAM A 293      38.766 104.156 111.760  1.00  0.00           H0.      0
ATOM    385 HO3' SAM A 293      38.487 102.052 110.974  1.00  0.00           H0.      0
ATOM    386  H01 SAM A 293      35.007 103.880 114.986  1.00  0.00           H0.      0
ATOM    387  H02 SAM A 293      36.559 100.766 111.555  1.00  0.00           H0.      0
ATOM    388  H03 SAM A 293      38.331 101.518 113.771  1.00  0.00           H0.      0
ATOM    389  H04 SAM A 293      37.285 103.557 114.139  1.00  0.00           H0.      0
ATOM    390  H05 SAM A 293      36.150 103.615 111.310  1.00  0.00           H0.      0
ATOM    391  H06 SAM A 293      34.192 107.222 109.515  1.00  0.00           H0.      0
ATOM    392  H07 SAM A 293      35.690  96.630 109.799  1.00  0.00           H0.      0
ATOM    393  H08 SAM A 293      36.373  96.037 108.413  1.00  0.00           H0.      0
ATOM    394  H09 SAM A 293      36.138  97.719 108.610  1.00  0.00           H0.      0
ATOM    395 H5'1 SAM A 293      36.206 100.445 114.593  1.00  0.00           H0.      0
ATOM    396 H5'2 SAM A 293      35.195  99.619 113.391  1.00  0.00           H0.      0
ATOM    397  N   ACT A 294      37.117  96.174 117.133  1.00  0.00           N0.      0
ATOM    398  CA  ACT A 294      36.865  94.728 116.999  1.00  0.00           C0.      0
ATOM    399  C   ACT A 294      36.157  94.127 118.204  1.00  0.00           C0.      0
ATOM    400  O   ACT A 294      35.454  94.907 118.939  1.00  0.00           O0.      0
ATOM    401  OXT ACT A 294      36.286  92.886 118.433  1.00  0.00           O1-      0
ATOM    402  H1  ACT A 294      37.811  94.213 116.844  1.00  0.00           H0.      0
ATOM    403  H3  ACT A 294      36.233  94.552 116.125  1.00  0.00           H0.      0
ATOM    404  H01 ACT A 294      36.441  96.594 117.765  1.00  0.00           H0.      0
ATOM    405  H02 ACT A 294      38.053  96.324 117.510  1.00  0.00           H0.      0
ATOM    406  O   WAT B 318      32.635 107.328 116.143  1.00  0.00           O0.      0
ATOM    407  H1  WAT B 318      33.315 107.864 116.573  1.00  0.00           H0.      0
ATOM    408  H2  WAT B 318      33.113 106.577 115.714  1.00  0.00           H0.      0
ATOM    409  O   WAT B2402      37.131 104.905 116.193  1.00  0.00           O0.      0
ATOM    410  H1  WAT B2402      37.938 105.291 115.778  1.00  0.00           H0.      0
ATOM    411  H2  WAT B2402      36.433 105.544 116.002  1.00  0.00           H0.      0
ATOM    412  O   WAT B4228      41.833  96.917 109.658  1.00  0.00           O0.      0
ATOM    413  H1  WAT B4228      40.964  96.507 109.843  1.00  0.00           H0.      0
ATOM    414  H2  WAT B4228      42.146  97.223 110.519  1.00  0.00           H0.      0
ATOM    415  O   WAT B5969      38.441  93.758 120.312  1.00  0.00           O0.      0
ATOM    416  H1  WAT B5969      37.747  93.200 119.929  1.00  0.00           H0.      0
ATOM    417  H2  WAT B5969      38.001  94.459 120.824  1.00  0.00           H0.      0
ATOM    418  O   WAT C2244      39.156 105.965 114.670  1.00  0.00           O0.      0
ATOM    419  H1  WAT C2244      38.931 105.420 113.885  1.00  0.00           H0.      0
ATOM    420  H2  WAT C2244      39.241 106.877 114.335  1.00  0.00           H0.      0
