# Supplementary material for: Computational Investigation of GNMT-Catalyzed Methyl Transfer Reaction: Integrating MD, QM, and ML Approaches
Source: J Comput Chem. Author manuscript; Available in PMC 2026 Jun 29. (PMC13312424; doi:10.1002/jcc.70434)
Supplement: SI-2 [file NIHMS2188582-supplement-SI-2.zip › QM-cluster-pdbs/sampling_8764_R2_wo_r.pdb]

ATOM      1  CA  TYR A  21      42.623 105.048 117.476  1.00  0.00           C0.     -1
ATOM      2  CB  TYR A  21      41.971 104.524 116.089  1.00  0.00           C0.     -1
ATOM      3  CG  TYR A  21      41.066 103.327 116.280  1.00  0.00           C0.      0
ATOM      4  CD1 TYR A  21      39.758 103.485 116.765  1.00  0.00           C0.      0
ATOM      5  CD2 TYR A  21      41.503 102.021 115.991  1.00  0.00           C0.      0
ATOM      6  CE1 TYR A  21      38.907 102.392 116.951  1.00  0.00           C0.      0
ATOM      7  CE2 TYR A  21      40.665 100.915 116.168  1.00  0.00           C0.      0
ATOM      8  CZ  TYR A  21      39.359 101.097 116.646  1.00  0.00           C0.      0
ATOM      9  OH  TYR A  21      38.550  99.985 116.759  1.00  0.00           O0.      0
ATOM     10  H01 TYR A  21      41.829 105.325 118.176  1.00  0.00           H0.      0
ATOM     11  H02 TYR A  21      43.258 105.920 117.287  1.00  0.00           H0.      0
ATOM     12  HA  TYR A  21      43.227 104.252 117.923  1.00  0.00           H0.      0
ATOM     13  HB2 TYR A  21      41.401 105.355 115.655  1.00  0.00           H0.      0
ATOM     14  HB3 TYR A  21      42.779 104.282 115.392  1.00  0.00           H0.      0
ATOM     15  HD1 TYR A  21      39.388 104.483 116.985  1.00  0.00           H0.      0
ATOM     16  HD2 TYR A  21      42.501 101.863 115.593  1.00  0.00           H0.      0
ATOM     17  HE1 TYR A  21      37.899 102.542 117.319  1.00  0.00           H0.      0
ATOM     18  HE2 TYR A  21      41.007  99.912 115.936  1.00  0.00           H0.      0
ATOM     19  HH  TYR A  21      37.647 100.230 117.104  1.00  0.00           H0.      0
ATOM     20  CA  TRP A  30      46.450  95.367 114.192  1.00  0.00           C0.     -1
ATOM     21  CB  TRP A  30      45.803  96.376 113.251  1.00  0.00           C0.     -1
ATOM     22  CG  TRP A  30      44.309  96.181 113.146  1.00  0.00           C0.      0
ATOM     23  CD1 TRP A  30      43.597  95.702 112.059  1.00  0.00           C0.      0
ATOM     24  CD2 TRP A  30      43.335  96.405 114.196  1.00  0.00           C0.      0
ATOM     25  CE2 TRP A  30      42.055  96.029 113.670  1.00  0.00           C0.      0
ATOM     26  CE3 TRP A  30      43.403  96.916 115.508  1.00  0.00           C0.      0
ATOM     27  NE1 TRP A  30      42.249  95.612 112.371  1.00  0.00           N0.      0
ATOM     28  CZ2 TRP A  30      40.877  96.119 114.430  1.00  0.00           C0.      0
ATOM     29  CZ3 TRP A  30      42.231  97.033 116.254  1.00  0.00           C0.      0
ATOM     30  CH2 TRP A  30      40.982  96.629 115.724  1.00  0.00           C0.      0
ATOM     31  H01 TRP A  30      46.294  94.344 113.826  1.00  0.00           H0.      0
ATOM     32  H03 TRP A  30      47.530  95.533 114.281  1.00  0.00           H0.      0
ATOM     33  HA  TRP A  30      46.015  95.426 115.196  1.00  0.00           H0.      0
ATOM     34  HB2 TRP A  30      46.020  97.395 113.605  1.00  0.00           H0.      0
ATOM     35  HB3 TRP A  30      46.251  96.297 112.253  1.00  0.00           H0.      0
ATOM     36  HD1 TRP A  30      43.958  95.420 111.081  1.00  0.00           H0.      0
ATOM     37  HE1 TRP A  30      41.480  95.309 111.770  1.00  0.00           H0.      0
ATOM     38  HE3 TRP A  30      44.354  97.223 115.932  1.00  0.00           H0.      0
ATOM     39  HZ2 TRP A  30      39.933  95.773 114.027  1.00  0.00           H0.      0
ATOM     40  HZ3 TRP A  30      42.274  97.424 117.265  1.00  0.00           H0.      0
ATOM     41  HH2 TRP A  30      40.096  96.710 116.345  1.00  0.00           H0.      0
ATOM     42  CA  TYR A  33      45.343  91.384 116.684  1.00  0.00           C0.     -1
ATOM     43  C   TYR A  33      44.540  90.448 115.703  1.00  0.00           C0.      0
ATOM     44  O   TYR A  33      43.934  89.455 116.125  1.00  0.00           O0.      0
ATOM     45  CB  TYR A  33      44.656  92.754 116.789  1.00  0.00           C0.     -1
ATOM     46  CG  TYR A  33      43.378  92.743 117.620  1.00  0.00           C0.      0
ATOM     47  CD1 TYR A  33      42.233  93.446 117.218  1.00  0.00           C0.      0
ATOM     48  CD2 TYR A  33      43.320  92.055 118.847  1.00  0.00           C0.      0
ATOM     49  CE1 TYR A  33      41.062  93.445 117.988  1.00  0.00           C0.      0
ATOM     50  CE2 TYR A  33      42.159  92.037 119.616  1.00  0.00           C0.      0
ATOM     51  CZ  TYR A  33      41.009  92.718 119.184  1.00  0.00           C0.      0
ATOM     52  OH  TYR A  33      39.904  92.625 119.989  1.00  0.00           O0.      0
ATOM     53  H02 TYR A  33      46.366  91.507 116.307  1.00  0.00           H0.      0
ATOM     54  HA  TYR A  33      45.387  90.861 117.638  1.00  0.00           H0.      0
ATOM     55  HB2 TYR A  33      45.369  93.464 117.235  1.00  0.00           H0.      0
ATOM     56  HB3 TYR A  33      44.436  93.143 115.788  1.00  0.00           H0.      0
ATOM     57  HD1 TYR A  33      42.241  94.000 116.284  1.00  0.00           H0.      0
ATOM     58  HD2 TYR A  33      44.189  91.515 119.210  1.00  0.00           H0.      0
ATOM     59  HE1 TYR A  33      40.184  93.973 117.629  1.00  0.00           H0.      0
ATOM     60  HE2 TYR A  33      42.116  91.487 120.550  1.00  0.00           H0.      0
ATOM     61  HH  TYR A  33      39.075  92.934 119.568  1.00  0.00           H0.      0
ATOM     62  N   ILE A  34      44.496  90.787 114.364  1.00  0.00           N0.      0
ATOM     63  CA  ILE A  34      43.796  89.974 113.314  1.00  0.00           C0.     -1
ATOM     64  CB  ILE A  34      43.964  90.564 111.868  1.00  0.00           C0.     -1
ATOM     65  CG1 ILE A  34      43.285  91.949 111.731  1.00  0.00           C0.      0
ATOM     66  CG2 ILE A  34      43.437  89.544 110.846  1.00  0.00           C0.      0
ATOM     67  CD1 ILE A  34      41.752  91.912 111.789  1.00  0.00           C0.      0
ATOM     68  H01 ILE A  34      44.195  88.953 113.344  1.00  0.00           H0.      0
ATOM     69  H   ILE A  34      45.061  91.563 114.047  1.00  0.00           H0.      0
ATOM     70  HA  ILE A  34      42.734  89.912 113.574  1.00  0.00           H0.      0
ATOM     71  HB  ILE A  34      45.043  90.697 111.696  1.00  0.00           H0.      0
ATOM     72 HG12 ILE A  34      43.663  92.624 112.510  1.00  0.00           H0.      0
ATOM     73 HG13 ILE A  34      43.597  92.390 110.775  1.00  0.00           H0.      0
ATOM     74 HG21 ILE A  34      42.397  89.273 111.062  1.00  0.00           H0.      0
ATOM     75 HG22 ILE A  34      43.473  89.957 109.832  1.00  0.00           H0.      0
ATOM     76 HG23 ILE A  34      44.033  88.625 110.862  1.00  0.00           H0.      0
ATOM     77 HD11 ILE A  34      41.397  91.434 112.710  1.00  0.00           H0.      0
ATOM     78 HD12 ILE A  34      41.319  92.914 111.757  1.00  0.00           H0.      0
ATOM     79 HD13 ILE A  34      41.343  91.355 110.941  1.00  0.00           H0.      0
ATOM     80  CA  ARG A  40      39.721  84.951 109.539  1.00  0.00           C0.     -1
ATOM     81  CB  ARG A  40      40.620  86.221 109.789  1.00  0.00           C0.     -1
ATOM     82  CG  ARG A  40      39.951  87.319 110.685  1.00  0.00           C0.      0
ATOM     83  CD  ARG A  40      39.608  88.652 109.969  1.00  0.00           C0.      0
ATOM     84  NE  ARG A  40      39.095  89.625 110.967  1.00  0.00           N0.      0
ATOM     85  CZ  ARG A  40      38.637  90.886 110.758  1.00  0.00           C0.      0
ATOM     86  NH1 ARG A  40      38.484  91.374 109.514  1.00  0.00           N1+      0
ATOM     87  NH2 ARG A  40      38.290  91.644 111.810  1.00  0.00           N0.      0
ATOM     88  H01 ARG A  40      40.247  84.231 108.904  1.00  0.00           H0.      0
ATOM     89  H02 ARG A  40      38.784  85.231 109.043  1.00  0.00           H0.      0
ATOM     90  HA  ARG A  40      39.476  84.463 110.489  1.00  0.00           H0.      0
ATOM     91  HB2 ARG A  40      41.556  85.900 110.260  1.00  0.00           H0.      0
ATOM     92  HB3 ARG A  40      40.896  86.655 108.819  1.00  0.00           H0.      0
ATOM     93  HG2 ARG A  40      39.030  86.921 111.130  1.00  0.00           H0.      0
ATOM     94  HG3 ARG A  40      40.625  87.557 111.520  1.00  0.00           H0.      0
ATOM     95  HD2 ARG A  40      40.504  89.059 109.483  1.00  0.00           H0.      0
ATOM     96  HD3 ARG A  40      38.847  88.479 109.199  1.00  0.00           H0.      0
ATOM     97  HE  ARG A  40      39.182  89.350 111.935  1.00  0.00           H0.      0
ATOM     98 HH11 ARG A  40      38.651  90.785 108.713  1.00  0.00           H0.      0
ATOM     99 HH12 ARG A  40      38.125  92.320 109.336  1.00  0.00           H0.      0
ATOM    100 HH21 ARG A  40      38.652  91.406 112.726  1.00  0.00           H0.      0
ATOM    101 HH22 ARG A  40      38.039  92.654 111.686  1.00  0.00           H0.      0
ATOM    102  CA  ALA A  64      35.011 100.783 108.684  1.00  0.00           C0.     -1
ATOM    103  C   ALA A  64      36.220 100.041 108.217  1.00  0.00           C0.      0
ATOM    104  O   ALA A  64      36.492  98.866 108.514  1.00  0.00           O0.      0
ATOM    105  CB  ALA A  64      34.453 100.230 110.005  1.00  0.00           C0.      0
ATOM    106  H03 ALA A  64      34.249 100.702 107.895  1.00  0.00           H0.      0
ATOM    107  HA  ALA A  64      35.248 101.849 108.788  1.00  0.00           H0.      0
ATOM    108  HB1 ALA A  64      35.064 100.557 110.853  1.00  0.00           H0.      0
ATOM    109  HB2 ALA A  64      33.430 100.578 110.176  1.00  0.00           H0.      0
ATOM    110  HB3 ALA A  64      34.447  99.136 109.989  1.00  0.00           H0.      0
ATOM    111  N   CYS A  65      36.963 100.768 107.358  1.00  0.00           N0.      0
ATOM    112  CA  CYS A  65      38.026 100.145 106.640  1.00  0.00           C0.     -1
ATOM    113  C   CYS A  65      39.325  99.915 107.446  1.00  0.00           C0.      0
ATOM    114  O   CYS A  65      40.205  99.184 106.972  1.00  0.00           O0.      0
ATOM    115  H01 CYS A  65      38.279 100.749 105.764  1.00  0.00           H0.      0
ATOM    116  H   CYS A  65      36.727 101.734 107.193  1.00  0.00           H0.      0
ATOM    117  HA  CYS A  65      37.716  99.156 106.290  1.00  0.00           H0.      0
ATOM    118  N   GLY A  66      39.424 100.543 108.639  1.00  0.00           N0.      0
ATOM    119  CA  GLY A  66      40.630 100.417 109.462  1.00  0.00           C0.     -1
ATOM    120  H01 GLY A  66      41.438 101.057 109.089  1.00  0.00           H0.      0
ATOM    121  H   GLY A  66      38.729 101.232 108.927  1.00  0.00           H0.      0
ATOM    122  HA2 GLY A  66      40.392 100.695 110.488  1.00  0.00           H0.      0
ATOM    123  HA3 GLY A  66      40.979  99.381 109.430  1.00  0.00           H0.      0
ATOM    124  CA  VAL A  69      42.483  94.246 106.015  1.00  0.00           C0.     -1
ATOM    125  C   VAL A  69      41.241  93.456 105.524  1.00  0.00           C0.      0
ATOM    126  O   VAL A  69      41.345  92.277 105.145  1.00  0.00           O0.      0
ATOM    127  CB  VAL A  69      43.007  93.826 107.456  1.00  0.00           C0.     -1
ATOM    128  CG1 VAL A  69      41.909  94.041 108.514  1.00  0.00           C0.      0
ATOM    129  CG2 VAL A  69      43.536  92.384 107.476  1.00  0.00           C0.      0
ATOM    130  H01 VAL A  69      42.267  95.320 106.026  1.00  0.00           H0.      0
ATOM    131  HA  VAL A  69      43.277  94.064 105.284  1.00  0.00           H0.      0
ATOM    132  HB  VAL A  69      43.840  94.509 107.674  1.00  0.00           H0.      0
ATOM    133 HG11 VAL A  69      41.497  95.056 108.470  1.00  0.00           H0.      0
ATOM    134 HG12 VAL A  69      41.076  93.342 108.365  1.00  0.00           H0.      0
ATOM    135 HG13 VAL A  69      42.297  93.876 109.525  1.00  0.00           H0.      0
ATOM    136 HG21 VAL A  69      44.343  92.247 106.747  1.00  0.00           H0.      0
ATOM    137 HG22 VAL A  69      43.928  92.132 108.469  1.00  0.00           H0.      0
ATOM    138 HG23 VAL A  69      42.738  91.678 107.225  1.00  0.00           H0.      0
ATOM    139  N   ASP A  70      40.055  94.137 105.496  1.00  0.00           N0.      0
ATOM    140  CA  ASP A  70      38.751  93.596 105.030  1.00  0.00           C0.     -1
ATOM    141  CB  ASP A  70      37.668  93.606 106.154  1.00  0.00           C0.     -1
ATOM    142  CG  ASP A  70      37.897  94.530 107.354  1.00  0.00           C0.      0
ATOM    143  OD1 ASP A  70      38.456  95.644 107.210  1.00  0.00           O0.      0
ATOM    144  OD2 ASP A  70      37.410  94.090 108.469  1.00  0.00           O1-      0
ATOM    145  H01 ASP A  70      38.423  94.204 104.180  1.00  0.00           H0.      0
ATOM    146  H   ASP A  70      39.978  95.030 105.974  1.00  0.00           H0.      0
ATOM    147  HA  ASP A  70      38.937  92.580 104.678  1.00  0.00           H0.      0
ATOM    148  HB2 ASP A  70      36.702  93.887 105.713  1.00  0.00           H0.      0
ATOM    149  HB3 ASP A  70      37.539  92.594 106.550  1.00  0.00           H0.      0
ATOM    150  CA  ASP A  85      37.607 105.535 108.047  1.00  0.00           C0.     -1
ATOM    151  C   ASP A  85      37.878 106.899 108.623  1.00  0.00           C0.      0
ATOM    152  O   ASP A  85      38.437 107.802 107.985  1.00  0.00           O0.      0
ATOM    153  CB  ASP A  85      38.709 104.519 108.440  1.00  0.00           C0.     -1
ATOM    154  CG  ASP A  85      38.620 103.931 109.841  1.00  0.00           C0.      0
ATOM    155  OD1 ASP A  85      38.099 102.770 109.977  1.00  0.00           O0.      0
ATOM    156  OD2 ASP A  85      39.079 104.620 110.803  1.00  0.00           O1-      0
ATOM    157  H01 ASP A  85      37.593 105.631 106.959  1.00  0.00           H0.      0
ATOM    158  HA  ASP A  85      36.627 105.161 108.369  1.00  0.00           H0.      0
ATOM    159  HB2 ASP A  85      38.676 103.684 107.733  1.00  0.00           H0.      0
ATOM    160  HB3 ASP A  85      39.686 105.005 108.332  1.00  0.00           H0.      0
ATOM    161  N   ALA A  86      37.526 107.013 109.925  1.00  0.00           N0.      0
ATOM    162  CA  ALA A  86      37.784 108.228 110.636  1.00  0.00           C0.     -1
ATOM    163  C   ALA A  86      39.259 108.383 111.176  1.00  0.00           C0.      0
ATOM    164  O   ALA A  86      39.626 109.506 111.554  1.00  0.00           O0.      0
ATOM    165  CB  ALA A  86      36.842 108.391 111.838  1.00  0.00           C0.      0
ATOM    166  H   ALA A  86      37.047 106.250 110.389  1.00  0.00           H0.      0
ATOM    167  HA  ALA A  86      37.654 109.065 109.945  1.00  0.00           H0.      0
ATOM    168  HB1 ALA A  86      37.137 109.277 112.404  1.00  0.00           H0.      0
ATOM    169  HB2 ALA A  86      35.808 108.504 111.512  1.00  0.00           H0.      0
ATOM    170  HB3 ALA A  86      36.905 107.522 112.504  1.00  0.00           H0.      0
ATOM    171  N   SER A  87      40.032 107.271 111.275  1.00  0.00           N0.      0
ATOM    172  CA  SER A  87      41.386 107.271 111.890  1.00  0.00           C0.     -1
ATOM    173  CB  SER A  87      41.683 105.879 112.460  1.00  0.00           C0.      0
ATOM    174  OG  SER A  87      43.018 105.817 113.009  1.00  0.00           O0.      0
ATOM    175  H01 SER A  87      42.151 107.536 111.150  1.00  0.00           H0.      0
ATOM    176  H   SER A  87      39.655 106.376 110.950  1.00  0.00           H0.      0
ATOM    177  HA  SER A  87      41.401 108.035 112.675  1.00  0.00           H0.      0
ATOM    178  HB2 SER A  87      40.927 105.596 113.203  1.00  0.00           H0.      0
ATOM    179  HB3 SER A  87      41.653 105.130 111.665  1.00  0.00           H0.      0
ATOM    180  HG  SER A  87      43.015 106.287 113.854  1.00  0.00           H0.      0
ATOM    181  CA  MET A  90      44.619 103.017 110.495  1.00  0.00           C0.     -1
ATOM    182  CB  MET A  90      43.287 102.478 110.952  1.00  0.00           C0.     -1
ATOM    183  CG  MET A  90      43.085 102.442 112.476  1.00  0.00           C0.      0
ATOM    184  SD  MET A  90      43.856 100.979 113.296  1.00  0.00           S0.      0
ATOM    185  CE  MET A  90      42.557  99.737 112.932  1.00  0.00           C0.      0
ATOM    186  H01 MET A  90      44.759 104.051 110.835  1.00  0.00           H0.      0
ATOM    187  H02 MET A  90      44.702 103.007 109.402  1.00  0.00           H0.      0
ATOM    188  HA  MET A  90      45.447 102.420 110.897  1.00  0.00           H0.      0
ATOM    189  HB2 MET A  90      42.480 103.097 110.528  1.00  0.00           H0.      0
ATOM    190  HB3 MET A  90      43.129 101.471 110.547  1.00  0.00           H0.      0
ATOM    191  HG2 MET A  90      43.507 103.339 112.940  1.00  0.00           H0.      0
ATOM    192  HG3 MET A  90      42.017 102.416 112.719  1.00  0.00           H0.      0
ATOM    193  HE1 MET A  90      42.475  99.555 111.857  1.00  0.00           H0.      0
ATOM    194  HE2 MET A  90      42.835  98.806 113.428  1.00  0.00           H0.      0
ATOM    195  HE3 MET A  90      41.592 100.082 113.314  1.00  0.00           H0.      0
ATOM    196  CA  ALA A 115      35.435 110.108 106.576  1.00  0.00           C0.     -1
ATOM    197  C   ALA A 115      34.878 109.659 107.920  1.00  0.00           C0.      0
ATOM    198  O   ALA A 115      35.026 108.500 108.328  1.00  0.00           O0.      0
ATOM    199  H01 ALA A 115      36.473 109.768 106.515  1.00  0.00           H0.      0
ATOM    200  H03 ALA A 115      34.876 109.623 105.769  1.00  0.00           H0.      0
ATOM    201  HA  ALA A 115      35.395 111.191 106.435  1.00  0.00           H0.      0
ATOM    202  N   ASN A 116      34.235 110.622 108.657  1.00  0.00           N0.      0
ATOM    203  CA  ASN A 116      33.602 110.309 109.934  1.00  0.00           C0.     -1
ATOM    204  C   ASN A 116      32.055 110.100 109.715  1.00  0.00           C0.      0
ATOM    205  O   ASN A 116      31.405 111.013 109.181  1.00  0.00           O0.      0
ATOM    206  CB  ASN A 116      33.854 111.426 110.968  1.00  0.00           C0.      0
ATOM    207  CG  ASN A 116      33.580 110.898 112.366  1.00  0.00           C0.      0
ATOM    208  ND2 ASN A 116      34.626 110.918 113.228  1.00  0.00           N0.      0
ATOM    209  OD1 ASN A 116      32.468 110.446 112.684  1.00  0.00           O0.      0
ATOM    210  H   ASN A 116      33.939 111.472 108.195  1.00  0.00           H0.      0
ATOM    211  HA  ASN A 116      34.050 109.374 110.274  1.00  0.00           H0.      0
ATOM    212  HB2 ASN A 116      34.884 111.779 110.867  1.00  0.00           H0.      0
ATOM    213  HB3 ASN A 116      33.180 112.265 110.761  1.00  0.00           H0.      0
ATOM    214 HD21 ASN A 116      34.515 110.508 114.145  1.00  0.00           H0.      0
ATOM    215 HD22 ASN A 116      35.550 111.203 112.940  1.00  0.00           H0.      0
ATOM    216  N   TRP A 117      31.522 108.912 110.093  1.00  0.00           N0.      0
ATOM    217  CA  TRP A 117      30.078 108.560 109.907  1.00  0.00           C0.     -1
ATOM    218  CB  TRP A 117      29.699 107.352 110.615  1.00  0.00           C0.     -1
ATOM    219  CG  TRP A 117      30.589 106.158 110.349  1.00  0.00           C0.      0
ATOM    220  CD1 TRP A 117      31.297 105.883 109.197  1.00  0.00           C0.      0
ATOM    221  CD2 TRP A 117      30.959 105.139 111.310  1.00  0.00           C0.      0
ATOM    222  CE2 TRP A 117      31.910 104.281 110.676  1.00  0.00           C0.      0
ATOM    223  CE3 TRP A 117      30.623 104.898 112.656  1.00  0.00           C0.      0
ATOM    224  NE1 TRP A 117      32.074 104.745 109.384  1.00  0.00           N0.      0
ATOM    225  CZ2 TRP A 117      32.537 103.229 111.355  1.00  0.00           C0.      0
ATOM    226  CZ3 TRP A 117      31.235 103.843 113.330  1.00  0.00           C0.      0
ATOM    227  CH2 TRP A 117      32.187 103.018 112.687  1.00  0.00           C0.      0
ATOM    228  H02 TRP A 117      29.484 109.421 110.232  1.00  0.00           H0.      0
ATOM    229  H   TRP A 117      32.140 108.232 110.545  1.00  0.00           H0.      0
ATOM    230  HA  TRP A 117      29.898 108.465 108.826  1.00  0.00           H0.      0
ATOM    231  HB2 TRP A 117      29.715 107.533 111.699  1.00  0.00           H0.      0
ATOM    232  HB3 TRP A 117      28.651 107.117 110.376  1.00  0.00           H0.      0
ATOM    233  HD1 TRP A 117      31.337 106.427 108.266  1.00  0.00           H0.      0
ATOM    234  HE1 TRP A 117      32.768 104.413 108.734  1.00  0.00           H0.      0
ATOM    235  HE3 TRP A 117      29.915 105.540 113.170  1.00  0.00           H0.      0
ATOM    236  HZ2 TRP A 117      33.300 102.628 110.876  1.00  0.00           H0.      0
ATOM    237  HZ3 TRP A 117      30.999 103.663 114.373  1.00  0.00           H0.      0
ATOM    238  HH2 TRP A 117      32.683 102.233 113.248  1.00  0.00           H0.      0
ATOM    239  CA  LEU A 136      32.271  95.171 110.059  1.00  0.00           C0.     -1
ATOM    240  C   LEU A 136      33.378  95.210 111.118  1.00  0.00           C0.      0
ATOM    241  O   LEU A 136      34.152  96.188 111.195  1.00  0.00           O0.      0
ATOM    242  H01 LEU A 136      32.728  95.292 109.073  1.00  0.00           H0.      0
ATOM    243  H02 LEU A 136      31.604  96.022 110.226  1.00  0.00           H0.      0
ATOM    244  HA  LEU A 136      31.690  94.247 110.079  1.00  0.00           H0.      0
ATOM    245  N   GLY A 137      33.466  94.163 111.993  1.00  0.00           N0.      0
ATOM    246  CA  GLY A 137      34.502  94.042 113.042  1.00  0.00           C0.     -1
ATOM    247  C   GLY A 137      34.089  94.548 114.410  1.00  0.00           C0.      0
ATOM    248  O   GLY A 137      34.951  94.639 115.304  1.00  0.00           O0.      0
ATOM    249  H   GLY A 137      32.900  93.347 111.799  1.00  0.00           H0.      0
ATOM    250  HA2 GLY A 137      34.776  92.987 113.132  1.00  0.00           H0.      0
ATOM    251  HA3 GLY A 137      35.404  94.569 112.717  1.00  0.00           H0.      0
ATOM    252  N   ASN A 138      32.774  94.807 114.557  1.00  0.00           N0.      0
ATOM    253  CA  ASN A 138      32.165  95.469 115.719  1.00  0.00           C0.     -1
ATOM    254  C   ASN A 138      32.723  96.908 115.781  1.00  0.00           C0.      0
ATOM    255  O   ASN A 138      33.680  97.212 116.497  1.00  0.00           O0.      0
ATOM    256  CB  ASN A 138      32.434  94.693 117.013  1.00  0.00           C0.      0
ATOM    257  CG  ASN A 138      32.090  95.509 118.251  1.00  0.00           C0.      0
ATOM    258  ND2 ASN A 138      32.831  95.181 119.348  1.00  0.00           N0.      0
ATOM    259  OD1 ASN A 138      31.194  96.360 118.260  1.00  0.00           O0.      0
ATOM    260  H   ASN A 138      32.223  94.742 113.712  1.00  0.00           H0.      0
ATOM    261  HA  ASN A 138      31.089  95.513 115.533  1.00  0.00           H0.      0
ATOM    262  HB2 ASN A 138      31.827  93.782 117.014  1.00  0.00           H0.      0
ATOM    263  HB3 ASN A 138      33.480  94.392 117.055  1.00  0.00           H0.      0
ATOM    264 HD21 ASN A 138      32.779  95.800 120.148  1.00  0.00           H0.      0
ATOM    265 HD22 ASN A 138      33.662  94.601 119.233  1.00  0.00           H0.      0
ATOM    266  N   SER A 139      32.102  97.770 114.937  1.00  0.00           N0.      0
ATOM    267  CA  SER A 139      32.706  99.037 114.551  1.00  0.00           C0.     -1
ATOM    268  CB  SER A 139      33.415  98.935 113.200  1.00  0.00           C0.      0
ATOM    269  OG  SER A 139      34.448  97.930 113.282  1.00  0.00           O0.      0
ATOM    270  H03 SER A 139      31.941  99.820 114.511  1.00  0.00           H0.      0
ATOM    271  H   SER A 139      31.348  97.418 114.363  1.00  0.00           H0.      0
ATOM    272  HA  SER A 139      33.422  99.297 115.334  1.00  0.00           H0.      0
ATOM    273  HB2 SER A 139      32.702  98.680 112.406  1.00  0.00           H0.      0
ATOM    274  HB3 SER A 139      33.862  99.906 112.952  1.00  0.00           H0.      0
ATOM    275  HG  SER A 139      34.325  97.278 112.566  1.00  0.00           H0.      0
ATOM    276  CA  HID A 142      32.353 103.425 118.974  1.00  0.00           C0.     -1
ATOM    277  CB  HID A 142      33.510 103.422 117.956  1.00  0.00           C0.     -1
ATOM    278  CG  HID A 142      34.488 102.294 118.052  1.00  0.00           C0.      0
ATOM    279  CD2 HID A 142      35.081 101.513 117.077  1.00  0.00           C0.      0
ATOM    280  ND1 HID A 142      35.119 101.915 119.229  1.00  0.00           N0.      0
ATOM    281  CE1 HID A 142      36.044 100.953 118.943  1.00  0.00           C0.      0
ATOM    282  NE2 HID A 142      36.049 100.691 117.642  1.00  0.00           N0.      0
ATOM    283  H01 HID A 142      31.755 102.511 118.896  1.00  0.00           H0.      0
ATOM    284  H02 HID A 142      31.698 104.283 118.793  1.00  0.00           H0.      0
ATOM    285  HA  HID A 142      32.720 103.500 120.005  1.00  0.00           H0.      0
ATOM    286  HB2 HID A 142      33.100 103.421 116.939  1.00  0.00           H0.      0
ATOM    287  HB3 HID A 142      34.057 104.372 118.047  1.00  0.00           H0.      0
ATOM    288  HD1 HID A 142      34.902 102.258 120.154  1.00  0.00           H0.      0
ATOM    289  HD2 HID A 142      34.876 101.500 116.018  1.00  0.00           H0.      0
ATOM    290  HE1 HID A 142      36.663 100.474 119.680  1.00  0.00           H0.      0
ATOM    291  CA  ARG A 175      29.128  92.338 119.812  1.00  0.00           C0.     -1
ATOM    292  CB  ARG A 175      30.437  92.768 120.614  1.00  0.00           C0.     -1
ATOM    293  CG  ARG A 175      31.696  91.959 120.289  1.00  0.00           C0.      0
ATOM    294  CD  ARG A 175      32.800  92.301 121.311  1.00  0.00           C0.      0
ATOM    295  NE  ARG A 175      34.160  91.952 120.888  1.00  0.00           N0.      0
ATOM    296  CZ  ARG A 175      34.826  90.844 121.207  1.00  0.00           C0.      0
ATOM    297  NH1 ARG A 175      34.204  89.828 121.856  1.00  0.00           N1+      0
ATOM    298  NH2 ARG A 175      36.149  90.773 120.973  1.00  0.00           N0.      0
ATOM    299  H01 ARG A 175      28.855  91.305 120.055  1.00  0.00           H0.      0
ATOM    300  H03 ARG A 175      28.293  92.996 120.072  1.00  0.00           H0.      0
ATOM    301  HA  ARG A 175      29.306  92.401 118.732  1.00  0.00           H0.      0
ATOM    302  HB2 ARG A 175      30.638  93.828 120.415  1.00  0.00           H0.      0
ATOM    303  HB3 ARG A 175      30.212  92.684 121.687  1.00  0.00           H0.      0
ATOM    304  HG2 ARG A 175      31.486  90.883 120.293  1.00  0.00           H0.      0
ATOM    305  HG3 ARG A 175      32.047  92.200 119.281  1.00  0.00           H0.      0
ATOM    306  HD2 ARG A 175      32.802  93.383 121.474  1.00  0.00           H0.      0
ATOM    307  HD3 ARG A 175      32.598  91.834 122.281  1.00  0.00           H0.      0
ATOM    308  HE  ARG A 175      34.590  92.550 120.166  1.00  0.00           H0.      0
ATOM    309 HH11 ARG A 175      33.212  89.695 121.728  1.00  0.00           H0.      0
ATOM    310 HH12 ARG A 175      34.739  89.016 122.125  1.00  0.00           H0.      0
ATOM    311 HH21 ARG A 175      36.592  91.545 120.446  1.00  0.00           H0.      0
ATOM    312 HH22 ARG A 175      36.548  89.856 120.825  1.00  0.00           H0.      0
ATOM    313  CA  TYR A 194      40.516  88.618 116.014  1.00  0.00           C0.     -1
ATOM    314  CB  TYR A 194      40.297  89.656 117.140  1.00  0.00           C0.     -1
ATOM    315  CG  TYR A 194      39.564  90.857 116.538  1.00  0.00           C0.      0
ATOM    316  CD1 TYR A 194      38.252  91.194 116.900  1.00  0.00           C0.      0
ATOM    317  CD2 TYR A 194      40.167  91.618 115.514  1.00  0.00           C0.      0
ATOM    318  CE1 TYR A 194      37.581  92.271 116.304  1.00  0.00           C0.      0
ATOM    319  CE2 TYR A 194      39.515  92.697 114.911  1.00  0.00           C0.      0
ATOM    320  CZ  TYR A 194      38.220  93.047 115.330  1.00  0.00           C0.      0
ATOM    321  OH  TYR A 194      37.638  94.175 114.781  1.00  0.00           O0.      0
ATOM    322  H01 TYR A 194      40.980  87.702 116.398  1.00  0.00           H0.      0
ATOM    323  H02 TYR A 194      39.562  88.352 115.543  1.00  0.00           H0.      0
ATOM    324  HA  TYR A 194      41.186  89.023 115.250  1.00  0.00           H0.      0
ATOM    325  HB2 TYR A 194      39.704  89.229 117.956  1.00  0.00           H0.      0
ATOM    326  HB3 TYR A 194      41.265  89.966 117.549  1.00  0.00           H0.      0
ATOM    327  HD1 TYR A 194      37.736  90.624 117.666  1.00  0.00           H0.      0
ATOM    328  HD2 TYR A 194      41.185  91.390 115.215  1.00  0.00           H0.      0
ATOM    329  HE1 TYR A 194      36.567  92.513 116.603  1.00  0.00           H0.      0
ATOM    330  HE2 TYR A 194      39.999  93.293 114.145  1.00  0.00           H0.      0
ATOM    331  HH  TYR A 194      36.684  94.229 115.007  1.00  0.00           H0.      0
ATOM    332  CA  TYR A 242      32.066 100.980 123.186  1.00  0.00           C0.     -1
ATOM    333  CB  TYR A 242      31.984  99.423 122.864  1.00  0.00           C0.     -1
ATOM    334  CG  TYR A 242      33.158  98.973 122.016  1.00  0.00           C0.      0
ATOM    335  CD1 TYR A 242      33.011  98.606 120.668  1.00  0.00           C0.      0
ATOM    336  CD2 TYR A 242      34.459  98.973 122.554  1.00  0.00           C0.      0
ATOM    337  CE1 TYR A 242      34.116  98.269 119.872  1.00  0.00           C0.      0
ATOM    338  CE2 TYR A 242      35.566  98.628 121.780  1.00  0.00           C0.      0
ATOM    339  CZ  TYR A 242      35.406  98.274 120.430  1.00  0.00           C0.      0
ATOM    340  OH  TYR A 242      36.539  98.000 119.711  1.00  0.00           O0.      0
ATOM    341  H01 TYR A 242      31.213 101.295 123.797  1.00  0.00           H0.      0
ATOM    342  H02 TYR A 242      32.989 101.205 123.729  1.00  0.00           H0.      0
ATOM    343  HA  TYR A 242      32.064 101.553 122.252  1.00  0.00           H0.      0
ATOM    344  HB2 TYR A 242      31.960  98.875 123.815  1.00  0.00           H0.      0
ATOM    345  HB3 TYR A 242      31.041  99.216 122.345  1.00  0.00           H0.      0
ATOM    346  HD1 TYR A 242      32.023  98.587 120.217  1.00  0.00           H0.      0
ATOM    347  HD2 TYR A 242      34.605  99.247 123.595  1.00  0.00           H0.      0
ATOM    348  HE1 TYR A 242      33.976  98.033 118.822  1.00  0.00           H0.      0
ATOM    349  HE2 TYR A 242      36.566  98.624 122.203  1.00  0.00           H0.      0
ATOM    350  HH  TYR A 242      36.316  97.503 118.873  1.00  0.00           H0.      0
ATOM    351  CA  TYR A 283      28.562  89.146 117.204  1.00  0.00           C0.     -1
ATOM    352  CB  TYR A 283      29.629  89.683 116.320  1.00  0.00           C0.     -1
ATOM    353  CG  TYR A 283      31.009  89.962 116.896  1.00  0.00           C0.      0
ATOM    354  CD1 TYR A 283      31.654  89.104 117.803  1.00  0.00           C0.      0
ATOM    355  CD2 TYR A 283      31.733  91.069 116.418  1.00  0.00           C0.      0
ATOM    356  CE1 TYR A 283      32.966  89.349 118.225  1.00  0.00           C0.      0
ATOM    357  CE2 TYR A 283      33.047  91.317 116.819  1.00  0.00           C0.      0
ATOM    358  CZ  TYR A 283      33.666  90.463 117.740  1.00  0.00           C0.      0
ATOM    359  OH  TYR A 283      34.950  90.691 118.184  1.00  0.00           O0.      0
ATOM    360  H01 TYR A 283      27.630  89.006 116.646  1.00  0.00           H0.      0
ATOM    361  H02 TYR A 283      28.826  88.172 117.635  1.00  0.00           H0.      0
ATOM    362  HA  TYR A 283      28.349  89.822 118.042  1.00  0.00           H0.      0
ATOM    363  HB2 TYR A 283      29.763  88.990 115.472  1.00  0.00           H0.      0
ATOM    364  HB3 TYR A 283      29.276  90.617 115.860  1.00  0.00           H0.      0
ATOM    365  HD1 TYR A 283      31.132  88.234 118.187  1.00  0.00           H0.      0
ATOM    366  HD2 TYR A 283      31.264  91.738 115.701  1.00  0.00           H0.      0
ATOM    367  HE1 TYR A 283      33.455  88.693 118.937  1.00  0.00           H0.      0
ATOM    368  HE2 TYR A 283      33.597  92.165 116.428  1.00  0.00           H0.      0
ATOM    369  HH  TYR A 283      35.108  91.661 118.232  1.00  0.00           H0.      0
ATOM    370  N   ACT A 293      35.918  96.026 117.999  1.00  0.00           N0.      0
ATOM    371  CA  ACT A 293      36.934  95.066 118.445  1.00  0.00           C0.      0
ATOM    372  C   ACT A 293      36.419  93.718 118.946  1.00  0.00           C0.      0
ATOM    373  O   ACT A 293      37.242  92.952 119.515  1.00  0.00           O0.      0
ATOM    374  OXT ACT A 293      35.176  93.422 118.768  1.00  0.00           O1-      0
ATOM    375  H1  ACT A 293      37.518  95.511 119.260  1.00  0.00           H0.      0
ATOM    376  H3  ACT A 293      37.634  94.871 117.626  1.00  0.00           H0.      0
ATOM    377  H01 ACT A 293      35.601  95.833 117.051  1.00  0.00           H0.      0
ATOM    378  H02 ACT A 293      35.075  95.923 118.559  1.00  0.00           H0.      0
ATOM    379  CA' SAM A 294      38.331  96.350 110.524  1.00  0.00           C0.      0
ATOM    380  CB  SAM A 294      38.494  97.531 111.503  1.00  0.00           C0.      0
ATOM    381  CG  SAM A 294      37.561  97.376 112.713  1.00  0.00           C0.      0
ATOM    382  SD  SAM A 294      38.036  98.431 114.155  1.00  0.00           S0.      0
ATOM    383  CE  SAM A 294      37.242  97.464 115.483  1.00  0.00           C0.      0
ATOM    384  C5' SAM A 294      36.834  99.823 114.067  1.00  0.00           C0.      0
ATOM    385  C4' SAM A 294      37.165 100.854 112.994  1.00  0.00           C0.      0
ATOM    386  O4' SAM A 294      36.010 101.760 112.983  1.00  0.00           O0.      0
ATOM    387  C3' SAM A 294      38.433 101.713 113.261  1.00  0.00           C0.      0
ATOM    388  O3' SAM A 294      39.317 101.728 112.148  1.00  0.00           O0.      0
ATOM    389  C2' SAM A 294      37.836 103.106 113.610  1.00  0.00           C0.      0
ATOM    390  O2' SAM A 294      38.660 104.221 113.399  1.00  0.00           O0.      0
ATOM    391  C1' SAM A 294      36.523 103.112 112.797  1.00  0.00           C0.      0
ATOM    392  OXT SAM A 294      37.559  94.289 111.493  1.00  0.00           O0.      0
ATOM    393  N1  SAM A 294      33.596 107.168 111.494  1.00  0.00           N0.      0
ATOM    394  C2  SAM A 294      34.425 106.400 110.758  1.00  0.00           C0.      0
ATOM    395  N3  SAM A 294      35.157 105.346 111.160  1.00  0.00           N0.      0
ATOM    396  C4  SAM A 294      34.967 105.066 112.464  1.00  0.00           C0.      0
ATOM    397  C5  SAM A 294      34.140 105.781 113.344  1.00  0.00           C0.      0
ATOM    398  C6  SAM A 294      33.439 106.887 112.813  1.00  0.00           C0.      0
ATOM    399  N6  SAM A 294      32.623 107.668 113.557  1.00  0.00           N0.      0
ATOM    400  N7  SAM A 294      34.204 105.250 114.627  1.00  0.00           N0.      0
ATOM    401  C8  SAM A 294      35.047 104.241 114.529  1.00  0.00           C0.      0
ATOM    402  N9  SAM A 294      35.543 104.071 113.239  1.00  0.00           N0.      0
ATOM    403  C'  SAM A 294      38.586  94.988 111.222  1.00  0.00           C0.      0
ATOM    404  N'  SAM A 294      36.981  96.299 109.874  1.00  0.00           N0.      0
ATOM    405  O'  SAM A 294      39.783  94.709 111.486  1.00  0.00           O0.      0
ATOM    406 HN61 SAM A 294      32.397 108.605 113.220  1.00  0.00           H0.      0
ATOM    407 HN62 SAM A 294      32.629 107.518 114.555  1.00  0.00           H0.      0
ATOM    408  HA  SAM A 294      39.040  96.453 109.699  1.00  0.00           H0.      0
ATOM    409  HB1 SAM A 294      38.316  98.476 110.977  1.00  0.00           H0.      0
ATOM    410  HB2 SAM A 294      39.540  97.526 111.829  1.00  0.00           H0.      0
ATOM    411  HG1 SAM A 294      37.610  96.353 113.102  1.00  0.00           H0.      0
ATOM    412  HG2 SAM A 294      36.519  97.609 112.489  1.00  0.00           H0.      0
ATOM    413  HE1 SAM A 294      36.165  97.425 115.309  1.00  0.00           H0.      0
ATOM    414  HE2 SAM A 294      37.471  97.957 116.424  1.00  0.00           H0.      0
ATOM    415  HE3 SAM A 294      37.672  96.461 115.457  1.00  0.00           H0.      0
ATOM    416 HO2' SAM A 294      38.894 104.267 112.438  1.00  0.00           H0.      0
ATOM    417 HO3' SAM A 294      38.850 102.121 111.366  1.00  0.00           H0.      0
ATOM    418  H01 SAM A 294      35.344 103.596 115.340  1.00  0.00           H0.      0
ATOM    419  H02 SAM A 294      37.253 100.387 112.006  1.00  0.00           H0.      0
ATOM    420  H03 SAM A 294      39.015 101.330 114.099  1.00  0.00           H0.      0
ATOM    421  H04 SAM A 294      37.578 103.099 114.674  1.00  0.00           H0.      0
ATOM    422  H05 SAM A 294      36.711 103.300 111.736  1.00  0.00           H0.      0
ATOM    423  H06 SAM A 294      34.541 106.712 109.727  1.00  0.00           H0.      0
ATOM    424  H07 SAM A 294      36.797  97.143 109.310  1.00  0.00           H0.      0
ATOM    425  H08 SAM A 294      36.222  96.162 110.550  1.00  0.00           H0.      0
ATOM    426  H09 SAM A 294      37.030  95.410 109.257  1.00  0.00           H0.      0
ATOM    427 H5'1 SAM A 294      36.873 100.272 115.059  1.00  0.00           H0.      0
ATOM    428 H5'2 SAM A 294      35.863  99.363 113.890  1.00  0.00           H0.      0
