# Supplementary material for: Computational Investigation of GNMT-Catalyzed Methyl Transfer Reaction: Integrating MD, QM, and ML Approaches
Source: J Comput Chem. Author manuscript; Available in PMC 2026 Jun 29. (PMC13312424; doi:10.1002/jcc.70434)
Supplement: SI-2 [file NIHMS2188582-supplement-SI-2.zip › QM-cluster-pdbs/clustering_6544_R1_w_ts.pdb]

ATOM      1  CA  TYR A  21      42.847 105.003 118.012  1.00  0.00           C0.     -1
ATOM      2  CB  TYR A  21      42.308 104.557 116.631  1.00  0.00           C0.     -1
ATOM      3  CG  TYR A  21      41.327 103.392 116.633  1.00  0.00           C0.      0
ATOM      4  CD1 TYR A  21      39.964 103.572 116.931  1.00  0.00           C0.      0
ATOM      5  CD2 TYR A  21      41.741 102.095 116.278  1.00  0.00           C0.      0
ATOM      6  CE1 TYR A  21      39.046 102.515 116.855  1.00  0.00           C0.      0
ATOM      7  CE2 TYR A  21      40.842 101.028 116.201  1.00  0.00           C0.      0
ATOM      8  CZ  TYR A  21      39.484 101.234 116.478  1.00  0.00           C0.      0
ATOM      9  OH  TYR A  21      38.633 100.157 116.347  1.00  0.00           O0.      0
ATOM     10  H01 TYR A  21      42.027 105.311 118.672  1.00  0.00           H0.      0
ATOM     11  H02 TYR A  21      43.534 105.849 117.899  1.00  0.00           H0.      0
ATOM     12  HA  TYR A  21      43.385 104.184 118.504  1.00  0.00           H0.      0
ATOM     13  HB2 TYR A  21      41.822 105.420 116.155  1.00  0.00           H0.      0
ATOM     14  HB3 TYR A  21      43.153 104.297 115.983  1.00  0.00           H0.      0
ATOM     15  HD1 TYR A  21      39.610 104.555 117.235  1.00  0.00           H0.      0
ATOM     16  HD2 TYR A  21      42.786 101.922 116.036  1.00  0.00           H0.      0
ATOM     17  HE1 TYR A  21      37.999 102.684 117.087  1.00  0.00           H0.      0
ATOM     18  HE2 TYR A  21      41.174 100.034 115.921  1.00  0.00           H0.      0
ATOM     19  HH  TYR A  21      37.699 100.383 116.590  1.00  0.00           H0.      0
ATOM     20  CA  TRP A  30      46.174  95.014 114.235  1.00  0.00           C0.     -1
ATOM     21  CB  TRP A  30      45.438  96.023 113.429  1.00  0.00           C0.     -1
ATOM     22  CG  TRP A  30      43.938  95.876 113.403  1.00  0.00           C0.      0
ATOM     23  CD1 TRP A  30      43.156  95.504 112.325  1.00  0.00           C0.      0
ATOM     24  CD2 TRP A  30      43.021  96.164 114.484  1.00  0.00           C0.      0
ATOM     25  CE2 TRP A  30      41.697  95.942 113.983  1.00  0.00           C0.      0
ATOM     26  CE3 TRP A  30      43.183  96.619 115.808  1.00  0.00           C0.      0
ATOM     27  NE1 TRP A  30      41.810  95.517 112.672  1.00  0.00           N0.      0
ATOM     28  CZ2 TRP A  30      40.561  96.163 114.774  1.00  0.00           C0.      0
ATOM     29  CZ3 TRP A  30      42.052  96.847 116.591  1.00  0.00           C0.      0
ATOM     30  CH2 TRP A  30      40.754  96.620 116.077  1.00  0.00           C0.      0
ATOM     31  H01 TRP A  30      45.995  93.997 113.864  1.00  0.00           H0.      0
ATOM     32  H03 TRP A  30      47.257  95.190 114.213  1.00  0.00           H0.      0
ATOM     33  HA  TRP A  30      45.862  95.029 115.287  1.00  0.00           H0.      0
ATOM     34  HB2 TRP A  30      45.682  97.031 113.801  1.00  0.00           H0.      0
ATOM     35  HB3 TRP A  30      45.803  96.002 112.392  1.00  0.00           H0.      0
ATOM     36  HD1 TRP A  30      43.461  95.240 111.324  1.00  0.00           H0.      0
ATOM     37  HE1 TRP A  30      41.044  95.477 111.990  1.00  0.00           H0.      0
ATOM     38  HE3 TRP A  30      44.175  96.794 116.212  1.00  0.00           H0.      0
ATOM     39  HZ2 TRP A  30      39.578  95.944 114.380  1.00  0.00           H0.      0
ATOM     40  HZ3 TRP A  30      42.167  97.195 117.612  1.00  0.00           H0.      0
ATOM     41  HH2 TRP A  30      39.894  96.813 116.710  1.00  0.00           H0.      0
ATOM     42  CA  TYR A  33      45.453  90.835 116.461  1.00  0.00           C0.     -1
ATOM     43  CB  TYR A  33      45.071  92.194 117.025  1.00  0.00           C0.     -1
ATOM     44  CG  TYR A  33      43.677  92.224 117.641  1.00  0.00           C0.      0
ATOM     45  CD1 TYR A  33      42.685  93.104 117.180  1.00  0.00           C0.      0
ATOM     46  CD2 TYR A  33      43.333  91.344 118.686  1.00  0.00           C0.      0
ATOM     47  CE1 TYR A  33      41.386  93.090 117.708  1.00  0.00           C0.      0
ATOM     48  CE2 TYR A  33      42.044  91.316 119.218  1.00  0.00           C0.      0
ATOM     49  CZ  TYR A  33      41.056  92.175 118.712  1.00  0.00           C0.      0
ATOM     50  OH  TYR A  33      39.786  92.026 119.233  1.00  0.00           O0.      0
ATOM     51  H01 TYR A  33      44.747  90.523 115.682  1.00  0.00           H0.      0
ATOM     52  H02 TYR A  33      46.456  90.858 116.019  1.00  0.00           H0.      0
ATOM     53  HA  TYR A  33      45.450  90.061 117.237  1.00  0.00           H0.      0
ATOM     54  HB2 TYR A  33      45.814  92.493 117.780  1.00  0.00           H0.      0
ATOM     55  HB3 TYR A  33      45.121  92.951 116.233  1.00  0.00           H0.      0
ATOM     56  HD1 TYR A  33      42.914  93.806 116.385  1.00  0.00           H0.      0
ATOM     57  HD2 TYR A  33      44.081  90.662 119.082  1.00  0.00           H0.      0
ATOM     58  HE1 TYR A  33      40.636  93.756 117.295  1.00  0.00           H0.      0
ATOM     59  HE2 TYR A  33      41.778  90.621 120.006  1.00  0.00           H0.      0
ATOM     60  HH  TYR A  33      39.170  92.705 118.910  1.00  0.00           H0.      0
ATOM     61  CA  ARG A  40      39.299  85.141 109.078  1.00  0.00           C0.     -1
ATOM     62  CB  ARG A  40      39.963  86.526 109.410  1.00  0.00           C0.     -1
ATOM     63  CG  ARG A  40      38.972  87.687 109.160  1.00  0.00           C0.      0
ATOM     64  CD  ARG A  40      39.468  89.082 109.595  1.00  0.00           C0.      0
ATOM     65  NE  ARG A  40      38.473  90.095 109.195  1.00  0.00           N0.      0
ATOM     66  CZ  ARG A  40      38.295  91.335 109.707  1.00  0.00           C0.      0
ATOM     67  NH1 ARG A  40      39.028  91.797 110.742  1.00  0.00           N1+      0
ATOM     68  NH2 ARG A  40      37.301  92.099 109.237  1.00  0.00           N0.      0
ATOM     69  H01 ARG A  40      38.974  85.111 108.032  1.00  0.00           H0.      0
ATOM     70  H02 ARG A  40      40.007  84.322 109.242  1.00  0.00           H0.      0
ATOM     71  HA  ARG A  40      38.423  84.975 109.715  1.00  0.00           H0.      0
ATOM     72  HB2 ARG A  40      40.284  86.530 110.460  1.00  0.00           H0.      0
ATOM     73  HB3 ARG A  40      40.862  86.663 108.796  1.00  0.00           H0.      0
ATOM     74  HG2 ARG A  40      38.735  87.717 108.086  1.00  0.00           H0.      0
ATOM     75  HG3 ARG A  40      38.031  87.479 109.686  1.00  0.00           H0.      0
ATOM     76  HD2 ARG A  40      39.584  89.110 110.684  1.00  0.00           H0.      0
ATOM     77  HD3 ARG A  40      40.443  89.303 109.140  1.00  0.00           H0.      0
ATOM     78  HE  ARG A  40      37.922  89.887 108.373  1.00  0.00           H0.      0
ATOM     79 HH11 ARG A  40      39.872  91.326 111.027  1.00  0.00           H0.      0
ATOM     80 HH12 ARG A  40      38.937  92.802 110.936  1.00  0.00           H0.      0
ATOM     81 HH21 ARG A  40      36.905  91.943 108.282  1.00  0.00           H0.      0
ATOM     82 HH22 ARG A  40      37.362  93.094 109.467  1.00  0.00           H0.      0
ATOM     83  CA  ALA A  64      34.179 101.063 108.760  1.00  0.00           C0.     -1
ATOM     84  C   ALA A  64      35.333 100.217 108.208  1.00  0.00           C0.      0
ATOM     85  O   ALA A  64      35.378  98.983 108.362  1.00  0.00           O0.      0
ATOM     86  CB  ALA A  64      33.612 100.484 110.063  1.00  0.00           C0.      0
ATOM     87  H02 ALA A  64      33.403 101.078 107.982  1.00  0.00           H0.      0
ATOM     88  HA  ALA A  64      34.512 102.098 108.904  1.00  0.00           H0.      0
ATOM     89  HB1 ALA A  64      32.629 100.912 110.282  1.00  0.00           H0.      0
ATOM     90  HB2 ALA A  64      33.506  99.399 109.976  1.00  0.00           H0.      0
ATOM     91  HB3 ALA A  64      34.269 100.701 110.912  1.00  0.00           H0.      0
ATOM     92  N   CYS A  65      36.267 100.882 107.481  1.00  0.00           N0.      0
ATOM     93  CA  CYS A  65      37.303 100.192 106.715  1.00  0.00           C0.     -1
ATOM     94  C   CYS A  65      38.460  99.596 107.520  1.00  0.00           C0.      0
ATOM     95  O   CYS A  65      39.069  98.610 107.074  1.00  0.00           O0.      0
ATOM     96  H01 CYS A  65      37.716 100.903 105.993  1.00  0.00           H0.      0
ATOM     97  H   CYS A  65      36.237 101.891 107.472  1.00  0.00           H0.      0
ATOM     98  HA  CYS A  65      36.852  99.367 106.158  1.00  0.00           H0.      0
ATOM     99  N   GLY A  66      38.771 100.238 108.659  1.00  0.00           N0.      0
ATOM    100  CA  GLY A  66      39.975  99.917 109.415  1.00  0.00           C0.     -1
ATOM    101  H01 GLY A  66      40.850 100.434 109.003  1.00  0.00           H0.      0
ATOM    102  H   GLY A  66      38.217 101.041 108.966  1.00  0.00           H0.      0
ATOM    103  HA2 GLY A  66      39.839 100.225 110.452  1.00  0.00           H0.      0
ATOM    104  HA3 GLY A  66      40.171  98.844 109.375  1.00  0.00           H0.      0
ATOM    105  CA  VAL A  69      41.210  93.827 105.211  1.00  0.00           C0.     -1
ATOM    106  C   VAL A  69      39.981  93.321 104.464  1.00  0.00           C0.      0
ATOM    107  O   VAL A  69      40.022  92.362 103.681  1.00  0.00           O0.      0
ATOM    108  CB  VAL A  69      41.301  93.211 106.630  1.00  0.00           C0.     -1
ATOM    109  CG1 VAL A  69      40.266  93.791 107.615  1.00  0.00           C0.      0
ATOM    110  CG2 VAL A  69      41.213  91.673 106.606  1.00  0.00           C0.      0
ATOM    111  H01 VAL A  69      41.201  94.921 105.289  1.00  0.00           H0.      0
ATOM    112  HA  VAL A  69      42.087  93.533 104.628  1.00  0.00           H0.      0
ATOM    113  HB  VAL A  69      42.298  93.484 107.008  1.00  0.00           H0.      0
ATOM    114 HG11 VAL A  69      40.289  94.887 107.631  1.00  0.00           H0.      0
ATOM    115 HG12 VAL A  69      39.251  93.466 107.366  1.00  0.00           H0.      0
ATOM    116 HG13 VAL A  69      40.475  93.453 108.636  1.00  0.00           H0.      0
ATOM    117 HG21 VAL A  69      40.214  91.344 106.296  1.00  0.00           H0.      0
ATOM    118 HG22 VAL A  69      41.938  91.239 105.909  1.00  0.00           H0.      0
ATOM    119 HG23 VAL A  69      41.407  91.268 107.606  1.00  0.00           H0.      0
ATOM    120  N   ASP A  70      38.817  93.948 104.781  1.00  0.00           N0.      0
ATOM    121  CA  ASP A  70      37.504  93.463 104.348  1.00  0.00           C0.     -1
ATOM    122  CB  ASP A  70      36.418  94.127 105.210  1.00  0.00           C0.     -1
ATOM    123  CG  ASP A  70      36.342  93.502 106.617  1.00  0.00           C0.      0
ATOM    124  OD1 ASP A  70      36.133  94.268 107.612  1.00  0.00           O0.      0
ATOM    125  OD2 ASP A  70      36.470  92.240 106.685  1.00  0.00           O1-      0
ATOM    126  H01 ASP A  70      37.355  93.688 103.284  1.00  0.00           H0.      0
ATOM    127  H   ASP A  70      38.843  94.714 105.438  1.00  0.00           H0.      0
ATOM    128  HA  ASP A  70      37.459  92.380 104.478  1.00  0.00           H0.      0
ATOM    129  HB2 ASP A  70      36.577  95.208 105.292  1.00  0.00           H0.      0
ATOM    130  HB3 ASP A  70      35.443  93.982 104.727  1.00  0.00           H0.      0
ATOM    131  CA  ASP A  85      37.058 105.215 108.330  1.00  0.00           C0.     -1
ATOM    132  C   ASP A  85      37.536 106.514 108.977  1.00  0.00           C0.      0
ATOM    133  O   ASP A  85      38.295 107.284 108.377  1.00  0.00           O0.      0
ATOM    134  CB  ASP A  85      38.193 104.159 108.308  1.00  0.00           C0.      0
ATOM    135  CG  ASP A  85      38.320 103.562 109.697  1.00  0.00           C0.      0
ATOM    136  OD1 ASP A  85      37.675 102.482 109.945  1.00  0.00           O0.      0
ATOM    137  OD2 ASP A  85      38.981 104.207 110.564  1.00  0.00           O1-      0
ATOM    138  H01 ASP A  85      36.771 105.458 107.302  1.00  0.00           H0.      0
ATOM    139  HA  ASP A  85      36.179 104.809 108.844  1.00  0.00           H0.      0
ATOM    140  HB2 ASP A  85      37.961 103.372 107.586  1.00  0.00           H0.      0
ATOM    141  HB3 ASP A  85      39.127 104.643 108.010  1.00  0.00           H0.      0
ATOM    142  N   ALA A  86      37.147 106.711 110.267  1.00  0.00           N0.      0
ATOM    143  CA  ALA A  86      37.475 107.941 110.987  1.00  0.00           C0.     -1
ATOM    144  C   ALA A  86      38.923 107.999 111.503  1.00  0.00           C0.      0
ATOM    145  O   ALA A  86      39.318 109.019 112.091  1.00  0.00           O0.      0
ATOM    146  CB  ALA A  86      36.493 108.148 112.149  1.00  0.00           C0.      0
ATOM    147  H   ALA A  86      36.419 106.114 110.644  1.00  0.00           H0.      0
ATOM    148  HA  ALA A  86      37.368 108.772 110.281  1.00  0.00           H0.      0
ATOM    149  HB1 ALA A  86      36.791 109.034 112.715  1.00  0.00           H0.      0
ATOM    150  HB2 ALA A  86      35.482 108.290 111.763  1.00  0.00           H0.      0
ATOM    151  HB3 ALA A  86      36.505 107.297 112.838  1.00  0.00           H0.      0
ATOM    152  N   SER A  87      39.684 106.909 111.274  1.00  0.00           N0.      0
ATOM    153  CA  SER A  87      41.039 106.773 111.794  1.00  0.00           C0.     -1
ATOM    154  CB  SER A  87      41.130 105.529 112.634  1.00  0.00           C0.     -1
ATOM    155  OG  SER A  87      42.459 105.348 113.182  1.00  0.00           O0.      0
ATOM    156  H01 SER A  87      41.768 106.729 110.975  1.00  0.00           H0.      0
ATOM    157  H   SER A  87      39.272 106.090 110.830  1.00  0.00           H0.      0
ATOM    158  HA  SER A  87      41.249 107.669 112.386  1.00  0.00           H0.      0
ATOM    159  HB2 SER A  87      40.376 105.565 113.430  1.00  0.00           H0.      0
ATOM    160  HB3 SER A  87      40.935 104.637 112.036  1.00  0.00           H0.      0
ATOM    161  HG  SER A  87      42.611 106.059 113.819  1.00  0.00           H0.      0
ATOM    162  CA  ALA A 115      35.109 109.893 106.897  1.00  0.00           C0.     -1
ATOM    163  C   ALA A 115      34.498 109.602 108.256  1.00  0.00           C0.      0
ATOM    164  O   ALA A 115      35.064 108.862 109.073  1.00  0.00           O0.      0
ATOM    165  H01 ALA A 115      34.409 110.366 106.203  1.00  0.00           H0.      0
ATOM    166  H02 ALA A 115      35.474 108.958 106.466  1.00  0.00           H0.      0
ATOM    167  HA  ALA A 115      35.973 110.554 107.028  1.00  0.00           H0.      0
ATOM    168  N   ASN A 116      33.312 110.223 108.537  1.00  0.00           N0.      0
ATOM    169  CA  ASN A 116      32.666 110.043 109.829  1.00  0.00           C0.     -1
ATOM    170  C   ASN A 116      31.156 109.761 109.609  1.00  0.00           C0.      0
ATOM    171  O   ASN A 116      30.485 110.531 108.903  1.00  0.00           O0.      0
ATOM    172  CB  ASN A 116      32.891 111.255 110.776  1.00  0.00           C0.      0
ATOM    173  CG  ASN A 116      32.800 110.767 112.213  1.00  0.00           C0.      0
ATOM    174  ND2 ASN A 116      33.963 110.682 112.894  1.00  0.00           N0.      0
ATOM    175  OD1 ASN A 116      31.707 110.397 112.687  1.00  0.00           O0.      0
ATOM    176  H   ASN A 116      32.837 110.785 107.844  1.00  0.00           H0.      0
ATOM    177  HA  ASN A 116      33.143 109.169 110.277  1.00  0.00           H0.      0
ATOM    178  HB2 ASN A 116      33.873 111.684 110.560  1.00  0.00           H0.      0
ATOM    179  HB3 ASN A 116      32.130 112.019 110.590  1.00  0.00           H0.      0
ATOM    180 HD21 ASN A 116      34.011 110.219 113.813  1.00  0.00           H0.      0
ATOM    181 HD22 ASN A 116      34.833 110.892 112.427  1.00  0.00           H0.      0
ATOM    182  N   TRP A 117      30.658 108.651 110.204  1.00  0.00           N0.      0
ATOM    183  CA  TRP A 117      29.236 108.255 110.094  1.00  0.00           C0.     -1
ATOM    184  CB  TRP A 117      28.880 107.109 111.096  1.00  0.00           C0.     -1
ATOM    185  CG  TRP A 117      29.792 105.914 110.988  1.00  0.00           C0.      0
ATOM    186  CD1 TRP A 117      30.394 105.422 109.847  1.00  0.00           C0.      0
ATOM    187  CD2 TRP A 117      30.265 105.093 112.084  1.00  0.00           C0.      0
ATOM    188  CE2 TRP A 117      31.158 104.120 111.536  1.00  0.00           C0.      0
ATOM    189  CE3 TRP A 117      30.052 105.109 113.476  1.00  0.00           C0.      0
ATOM    190  NE1 TRP A 117      31.199 104.336 110.171  1.00  0.00           N0.      0
ATOM    191  CZ2 TRP A 117      31.833 103.188 112.337  1.00  0.00           C0.      0
ATOM    192  CZ3 TRP A 117      30.719 104.182 114.273  1.00  0.00           C0.      0
ATOM    193  CH2 TRP A 117      31.598 103.229 113.709  1.00  0.00           C0.      0
ATOM    194  H03 TRP A 117      28.609 109.131 110.288  1.00  0.00           H0.      0
ATOM    195  H   TRP A 117      31.294 108.068 110.752  1.00  0.00           H0.      0
ATOM    196  HA  TRP A 117      29.028 107.932 109.065  1.00  0.00           H0.      0
ATOM    197  HB2 TRP A 117      28.937 107.509 112.116  1.00  0.00           H0.      0
ATOM    198  HB3 TRP A 117      27.830 106.837 110.923  1.00  0.00           H0.      0
ATOM    199  HD1 TRP A 117      30.330 105.773 108.829  1.00  0.00           H0.      0
ATOM    200  HE1 TRP A 117      31.831 103.881 109.532  1.00  0.00           H0.      0
ATOM    201  HE3 TRP A 117      29.395 105.847 113.923  1.00  0.00           H0.      0
ATOM    202  HZ2 TRP A 117      32.538 102.481 111.916  1.00  0.00           H0.      0
ATOM    203  HZ3 TRP A 117      30.583 104.202 115.349  1.00  0.00           H0.      0
ATOM    204  HH2 TRP A 117      32.118 102.530 114.357  1.00  0.00           H0.      0
ATOM    205  CA  LEU A 136      32.593  94.108 109.057  1.00  0.00           C0.     -1
ATOM    206  C   LEU A 136      33.740  94.514 109.972  1.00  0.00           C0.      0
ATOM    207  O   LEU A 136      34.075  95.698 110.131  1.00  0.00           O0.      0
ATOM    208  H01 LEU A 136      32.189  93.122 109.298  1.00  0.00           H0.      0
ATOM    209  H02 LEU A 136      32.963  94.096 108.025  1.00  0.00           H0.      0
ATOM    210  HA  LEU A 136      31.803  94.858 109.127  1.00  0.00           H0.      0
ATOM    211  N   GLY A 137      34.355  93.505 110.661  1.00  0.00           N0.      0
ATOM    212  CA  GLY A 137      35.460  93.754 111.585  1.00  0.00           C0.     -1
ATOM    213  C   GLY A 137      34.992  94.211 112.981  1.00  0.00           C0.      0
ATOM    214  O   GLY A 137      35.830  94.522 113.852  1.00  0.00           O0.      0
ATOM    215  H   GLY A 137      34.185  92.552 110.373  1.00  0.00           H0.      0
ATOM    216  HA2 GLY A 137      36.032  92.830 111.698  1.00  0.00           H0.      0
ATOM    217  HA3 GLY A 137      36.164  94.489 111.194  1.00  0.00           H0.      0
ATOM    218  N   ASN A 138      33.658  94.199 113.205  1.00  0.00           N0.      0
ATOM    219  CA  ASN A 138      32.953  94.960 114.241  1.00  0.00           C0.     -1
ATOM    220  C   ASN A 138      33.059  96.494 113.858  1.00  0.00           C0.      0
ATOM    221  O   ASN A 138      34.125  96.970 113.442  1.00  0.00           O0.      0
ATOM    222  CB  ASN A 138      33.440  94.691 115.667  1.00  0.00           C0.      0
ATOM    223  CG  ASN A 138      32.523  95.386 116.672  1.00  0.00           C0.      0
ATOM    224  ND2 ASN A 138      33.088  95.664 117.875  1.00  0.00           N0.      0
ATOM    225  OD1 ASN A 138      31.353  95.691 116.398  1.00  0.00           O0.      0
ATOM    226  H   ASN A 138      33.104  93.956 112.394  1.00  0.00           H0.      0
ATOM    227  HA  ASN A 138      31.904  94.663 114.184  1.00  0.00           H0.      0
ATOM    228  HB2 ASN A 138      33.413  93.610 115.855  1.00  0.00           H0.      0
ATOM    229  HB3 ASN A 138      34.478  95.004 115.770  1.00  0.00           H0.      0
ATOM    230 HD21 ASN A 138      32.516  96.112 118.579  1.00  0.00           H0.      0
ATOM    231 HD22 ASN A 138      33.983  95.257 118.147  1.00  0.00           H0.      0
ATOM    232  N   SER A 139      31.919  97.221 113.962  1.00  0.00           N0.      0
ATOM    233  CA  SER A 139      31.855  98.658 113.613  1.00  0.00           C0.     -1
ATOM    234  H01 SER A 139      32.338  98.812 112.646  1.00  0.00           H0.      0
ATOM    235  H03 SER A 139      30.807  98.951 113.551  1.00  0.00           H0.      0
ATOM    236  H   SER A 139      31.178  96.820 114.527  1.00  0.00           H0.      0
ATOM    237  HA  SER A 139      32.366  99.278 114.358  1.00  0.00           H0.      0
ATOM    238  CA  HID A 142      32.242 102.435 119.393  1.00  0.00           C0.     -1
ATOM    239  C   HID A 142      31.491 103.697 119.744  1.00  0.00           C0.      0
ATOM    240  O   HID A 142      31.950 104.544 120.518  1.00  0.00           O0.      0
ATOM    241  CB  HID A 142      33.236 102.758 118.242  1.00  0.00           C0.     -1
ATOM    242  CG  HID A 142      34.321 101.752 118.019  1.00  0.00           C0.      0
ATOM    243  CD2 HID A 142      34.968 101.337 116.868  1.00  0.00           C0.      0
ATOM    244  ND1 HID A 142      35.016 101.132 119.049  1.00  0.00           N0.      0
ATOM    245  CE1 HID A 142      36.025 100.387 118.514  1.00  0.00           C0.      0
ATOM    246  NE2 HID A 142      36.028 100.497 117.190  1.00  0.00           N0.      0
ATOM    247  H02 HID A 142      31.574 101.617 119.101  1.00  0.00           H0.      0
ATOM    248  HA  HID A 142      32.786 102.118 120.288  1.00  0.00           H0.      0
ATOM    249  HB2 HID A 142      32.687 102.898 117.305  1.00  0.00           H0.      0
ATOM    250  HB3 HID A 142      33.699 103.727 118.475  1.00  0.00           H0.      0
ATOM    251  HD1 HID A 142      34.790 101.180 120.033  1.00  0.00           H0.      0
ATOM    252  HD2 HID A 142      34.741 101.582 115.842  1.00  0.00           H0.      0
ATOM    253  HE1 HID A 142      36.702  99.792 119.104  1.00  0.00           H0.      0
ATOM    254  N   LEU A 143      30.337 103.875 119.056  1.00  0.00           N0.      0
ATOM    255  CA  LEU A 143      29.748 105.206 118.963  1.00  0.00           C0.     -1
ATOM    256  CB  LEU A 143      28.765 105.277 117.843  1.00  0.00           C0.     -1
ATOM    257  CG  LEU A 143      28.338 106.712 117.454  1.00  0.00           C0.      0
ATOM    258  CD1 LEU A 143      29.509 107.524 116.865  1.00  0.00           C0.      0
ATOM    259  CD2 LEU A 143      27.170 106.656 116.453  1.00  0.00           C0.      0
ATOM    260  H01 LEU A 143      29.269 105.466 119.917  1.00  0.00           H0.      0
ATOM    261  H   LEU A 143      30.068 103.187 118.367  1.00  0.00           H0.      0
ATOM    262  HA  LEU A 143      30.566 105.923 118.829  1.00  0.00           H0.      0
ATOM    263  HB2 LEU A 143      29.194 104.809 116.943  1.00  0.00           H0.      0
ATOM    264  HB3 LEU A 143      27.868 104.693 118.095  1.00  0.00           H0.      0
ATOM    265  HG  LEU A 143      27.986 107.222 118.365  1.00  0.00           H0.      0
ATOM    266 HD11 LEU A 143      30.328 107.650 117.580  1.00  0.00           H0.      0
ATOM    267 HD12 LEU A 143      29.916 107.032 115.972  1.00  0.00           H0.      0
ATOM    268 HD13 LEU A 143      29.172 108.524 116.570  1.00  0.00           H0.      0
ATOM    269 HD21 LEU A 143      26.310 106.121 116.872  1.00  0.00           H0.      0
ATOM    270 HD22 LEU A 143      26.843 107.664 116.174  1.00  0.00           H0.      0
ATOM    271 HD23 LEU A 143      27.475 106.136 115.535  1.00  0.00           H0.      0
ATOM    272  CA  ARG A 175      29.033  93.525 120.153  1.00  0.00           C0.     -1
ATOM    273  CB  ARG A 175      30.068  94.085 121.106  1.00  0.00           C0.     -1
ATOM    274  CG  ARG A 175      31.482  93.715 120.606  1.00  0.00           C0.      0
ATOM    275  CD  ARG A 175      32.660  94.239 121.451  1.00  0.00           C0.      0
ATOM    276  NE  ARG A 175      33.953  93.658 121.035  1.00  0.00           N0.      0
ATOM    277  CZ  ARG A 175      34.401  92.461 121.440  1.00  0.00           C0.      0
ATOM    278  NH1 ARG A 175      33.658  91.698 122.275  1.00  0.00           N1+      0
ATOM    279  NH2 ARG A 175      35.624  92.045 121.082  1.00  0.00           N0.      0
ATOM    280  H01 ARG A 175      29.160  93.942 119.146  1.00  0.00           H0.      0
ATOM    281  H02 ARG A 175      28.012  93.753 120.479  1.00  0.00           H0.      0
ATOM    282  HA  ARG A 175      29.119  92.434 120.072  1.00  0.00           H0.      0
ATOM    283  HB2 ARG A 175      29.974  95.177 121.179  1.00  0.00           H0.      0
ATOM    284  HB3 ARG A 175      29.917  93.688 122.119  1.00  0.00           H0.      0
ATOM    285  HG2 ARG A 175      31.550  92.621 120.527  1.00  0.00           H0.      0
ATOM    286  HG3 ARG A 175      31.599  94.089 119.582  1.00  0.00           H0.      0
ATOM    287  HD2 ARG A 175      32.757  95.325 121.362  1.00  0.00           H0.      0
ATOM    288  HD3 ARG A 175      32.515  94.025 122.516  1.00  0.00           H0.      0
ATOM    289  HE  ARG A 175      34.457  94.060 120.240  1.00  0.00           H0.      0
ATOM    290 HH11 ARG A 175      32.658  91.812 122.310  1.00  0.00           H0.      0
ATOM    291 HH12 ARG A 175      34.022  90.810 122.588  1.00  0.00           H0.      0
ATOM    292 HH21 ARG A 175      36.251  92.629 120.508  1.00  0.00           H0.      0
ATOM    293 HH22 ARG A 175      35.859  91.067 121.171  1.00  0.00           H0.      0
ATOM    294  CA  TYR A 194      40.412  88.380 115.640  1.00  0.00           C0.     -1
ATOM    295  CB  TYR A 194      40.156  89.537 116.622  1.00  0.00           C0.     -1
ATOM    296  CG  TYR A 194      39.677  90.784 115.898  1.00  0.00           C0.      0
ATOM    297  CD1 TYR A 194      38.378  91.288 116.055  1.00  0.00           C0.      0
ATOM    298  CD2 TYR A 194      40.533  91.450 115.000  1.00  0.00           C0.      0
ATOM    299  CE1 TYR A 194      37.932  92.401 115.326  1.00  0.00           C0.      0
ATOM    300  CE2 TYR A 194      40.111  92.559 114.270  1.00  0.00           C0.      0
ATOM    301  CZ  TYR A 194      38.798  93.033 114.417  1.00  0.00           C0.      0
ATOM    302  OH  TYR A 194      38.423  94.112 113.655  1.00  0.00           O0.      0
ATOM    303  H01 TYR A 194      40.764  87.483 116.164  1.00  0.00           H0.      0
ATOM    304  H03 TYR A 194      39.496  88.121 115.096  1.00  0.00           H0.      0
ATOM    305  HA  TYR A 194      41.172  88.658 114.900  1.00  0.00           H0.      0
ATOM    306  HB2 TYR A 194      39.411  89.239 117.370  1.00  0.00           H0.      0
ATOM    307  HB3 TYR A 194      41.079  89.762 117.171  1.00  0.00           H0.      0
ATOM    308  HD1 TYR A 194      37.690  90.813 116.750  1.00  0.00           H0.      0
ATOM    309  HD2 TYR A 194      41.557  91.105 114.890  1.00  0.00           H0.      0
ATOM    310  HE1 TYR A 194      36.912  92.754 115.442  1.00  0.00           H0.      0
ATOM    311  HE2 TYR A 194      40.780  93.080 113.594  1.00  0.00           H0.      0
ATOM    312  HH  TYR A 194      37.443  94.236 113.685  1.00  0.00           H0.      0
ATOM    313  CA  TYR A 220      43.653  94.177 124.983  1.00  0.00           C0.     -1
ATOM    314  CB  TYR A 220      43.266  94.523 123.538  1.00  0.00           C0.     -1
ATOM    315  CG  TYR A 220      41.805  94.689 123.172  1.00  0.00           C0.      0
ATOM    316  CD1 TYR A 220      41.056  95.815 123.561  1.00  0.00           C0.      0
ATOM    317  CD2 TYR A 220      41.202  93.776 122.292  1.00  0.00           C0.      0
ATOM    318  CE1 TYR A 220      39.767  96.042 123.064  1.00  0.00           C0.      0
ATOM    319  CE2 TYR A 220      39.918  93.985 121.787  1.00  0.00           C0.      0
ATOM    320  CZ  TYR A 220      39.212  95.134 122.156  1.00  0.00           C0.      0
ATOM    321  OH  TYR A 220      37.952  95.389 121.617  1.00  0.00           O0.      0
ATOM    322  H01 TYR A 220      44.742  94.111 125.076  1.00  0.00           H0.      0
ATOM    323  H02 TYR A 220      43.299  94.940 125.687  1.00  0.00           H0.      0
ATOM    324  HA  TYR A 220      43.223  93.216 125.290  1.00  0.00           H0.      0
ATOM    325  HB2 TYR A 220      43.788  95.454 123.268  1.00  0.00           H0.      0
ATOM    326  HB3 TYR A 220      43.688  93.752 122.879  1.00  0.00           H0.      0
ATOM    327  HD1 TYR A 220      41.496  96.544 124.236  1.00  0.00           H0.      0
ATOM    328  HD2 TYR A 220      41.760  92.907 121.958  1.00  0.00           H0.      0
ATOM    329  HE1 TYR A 220      39.208  96.924 123.355  1.00  0.00           H0.      0
ATOM    330  HE2 TYR A 220      39.498  93.274 121.087  1.00  0.00           H0.      0
ATOM    331  HH  TYR A 220      37.747  94.683 120.966  1.00  0.00           H0.      0
ATOM    332  CA  LEU A 240      38.899 100.147 122.838  1.00  0.00           C0.     -1
ATOM    333  CB  LEU A 240      38.577  99.377 121.571  1.00  0.00           C0.     -1
ATOM    334  CG  LEU A 240      39.768  99.258 120.589  1.00  0.00           C0.      0
ATOM    335  CD1 LEU A 240      39.471  98.266 119.449  1.00  0.00           C0.      0
ATOM    336  CD2 LEU A 240      40.174 100.627 120.014  1.00  0.00           C0.      0
ATOM    337  H01 LEU A 240      38.045 100.158 123.526  1.00  0.00           H0.      0
ATOM    338  H02 LEU A 240      39.746  99.691 123.367  1.00  0.00           H0.      0
ATOM    339  HA  LEU A 240      39.164 101.189 122.627  1.00  0.00           H0.      0
ATOM    340  HB2 LEU A 240      38.241  98.366 121.835  1.00  0.00           H0.      0
ATOM    341  HB3 LEU A 240      37.731  99.852 121.051  1.00  0.00           H0.      0
ATOM    342  HG  LEU A 240      40.618  98.855 121.163  1.00  0.00           H0.      0
ATOM    343 HD11 LEU A 240      40.350  98.145 118.807  1.00  0.00           H0.      0
ATOM    344 HD12 LEU A 240      39.196  97.281 119.844  1.00  0.00           H0.      0
ATOM    345 HD13 LEU A 240      38.657  98.630 118.809  1.00  0.00           H0.      0
ATOM    346 HD21 LEU A 240      39.333 101.085 119.478  1.00  0.00           H0.      0
ATOM    347 HD22 LEU A 240      40.494 101.321 120.798  1.00  0.00           H0.      0
ATOM    348 HD23 LEU A 240      40.995 100.526 119.296  1.00  0.00           H0.      0
ATOM    349  CA  TYR A 242      31.833 100.498 123.445  1.00  0.00           C0.     -1
ATOM    350  CB  TYR A 242      31.813  99.092 122.977  1.00  0.00           C0.     -1
ATOM    351  CG  TYR A 242      33.044  98.592 122.238  1.00  0.00           C0.      0
ATOM    352  CD1 TYR A 242      33.106  98.606 120.833  1.00  0.00           C0.      0
ATOM    353  CD2 TYR A 242      34.135  98.046 122.935  1.00  0.00           C0.      0
ATOM    354  CE1 TYR A 242      34.214  98.097 120.147  1.00  0.00           C0.      0
ATOM    355  CE2 TYR A 242      35.250  97.533 122.267  1.00  0.00           C0.      0
ATOM    356  CZ  TYR A 242      35.292  97.562 120.866  1.00  0.00           C0.      0
ATOM    357  OH  TYR A 242      36.375  97.092 120.152  1.00  0.00           O0.      0
ATOM    358  H01 TYR A 242      30.907 100.754 123.972  1.00  0.00           H0.      0
ATOM    359  H02 TYR A 242      32.666 100.687 124.134  1.00  0.00           H0.      0
ATOM    360  HA  TYR A 242      31.941 101.205 122.612  1.00  0.00           H0.      0
ATOM    361  HB2 TYR A 242      31.647  98.427 123.837  1.00  0.00           H0.      0
ATOM    362  HB3 TYR A 242      30.943  98.940 122.322  1.00  0.00           H0.      0
ATOM    363  HD1 TYR A 242      32.272  99.010 120.265  1.00  0.00           H0.      0
ATOM    364  HD2 TYR A 242      34.107  98.008 124.020  1.00  0.00           H0.      0
ATOM    365  HE1 TYR A 242      34.250  98.113 119.064  1.00  0.00           H0.      0
ATOM    366  HE2 TYR A 242      36.076  97.100 122.821  1.00  0.00           H0.      0
ATOM    367  HH  TYR A 242      37.043  96.700 120.756  1.00  0.00           H0.      0
ATOM    368  CA  TYR A 283      28.862  89.673 117.617  1.00  0.00           C0.     -1
ATOM    369  CB  TYR A 283      29.820  89.937 116.499  1.00  0.00           C0.     -1
ATOM    370  CG  TYR A 283      31.224  90.337 116.923  1.00  0.00           C0.      0
ATOM    371  CD1 TYR A 283      32.315  89.470 116.740  1.00  0.00           C0.      0
ATOM    372  CD2 TYR A 283      31.482  91.601 117.479  1.00  0.00           C0.      0
ATOM    373  CE1 TYR A 283      33.619  89.849 117.072  1.00  0.00           C0.      0
ATOM    374  CE2 TYR A 283      32.780  91.991 117.821  1.00  0.00           C0.      0
ATOM    375  CZ  TYR A 283      33.860  91.122 117.603  1.00  0.00           C0.      0
ATOM    376  OH  TYR A 283      35.156  91.479 117.889  1.00  0.00           O0.      0
ATOM    377  H01 TYR A 283      27.870  89.402 117.237  1.00  0.00           H0.      0
ATOM    378  H02 TYR A 283      29.209  88.853 118.258  1.00  0.00           H0.      0
ATOM    379  HA  TYR A 283      28.738  90.555 118.259  1.00  0.00           H0.      0
ATOM    380  HB2 TYR A 283      29.895  89.046 115.861  1.00  0.00           H0.      0
ATOM    381  HB3 TYR A 283      29.413  90.730 115.854  1.00  0.00           H0.      0
ATOM    382  HD1 TYR A 283      32.143  88.486 116.314  1.00  0.00           H0.      0
ATOM    383  HD2 TYR A 283      30.664  92.300 117.631  1.00  0.00           H0.      0
ATOM    384  HE1 TYR A 283      34.456  89.180 116.908  1.00  0.00           H0.      0
ATOM    385  HE2 TYR A 283      32.960  92.971 118.244  1.00  0.00           H0.      0
ATOM    386  HH  TYR A 283      35.186  92.416 118.169  1.00  0.00           H0.      0
ATOM    387  CA' SAM A 293      37.913  96.832 109.709  1.00  0.00           C0.      0
ATOM    388  CB  SAM A 293      37.727  97.872 110.833  1.00  0.00           C0.      0
ATOM    389  CG  SAM A 293      37.189  97.290 112.153  1.00  0.00           C0.      0
ATOM    390  SD  SAM A 293      37.639  98.394 113.553  1.00  0.00           S0.      0
ATOM    391  CE  SAM A 293      37.078  97.266 115.471  1.00  0.00           C0.      0
ATOM    392  C5' SAM A 293      36.245  99.587 113.645  1.00  0.00           C0.      0
ATOM    393  C4' SAM A 293      36.517 100.832 112.814  1.00  0.00           C0.      0
ATOM    394  O4' SAM A 293      35.421 101.776 113.058  1.00  0.00           O0.      0
ATOM    395  C3' SAM A 293      37.841 101.575 113.175  1.00  0.00           C0.      0
ATOM    396  O3' SAM A 293      38.814 101.474 112.151  1.00  0.00           O0.      0
ATOM    397  C2' SAM A 293      37.360 103.028 113.463  1.00  0.00           C0.      0
ATOM    398  O2' SAM A 293      38.233 104.067 113.083  1.00  0.00           O0.      0
ATOM    399  C1' SAM A 293      35.977 103.087 112.784  1.00  0.00           C0.      0
ATOM    400  OXT SAM A 293      39.897  95.906 110.583  1.00  0.00           O0.      0
ATOM    401  N1  SAM A 293      32.930 107.100 111.643  1.00  0.00           N0.      0
ATOM    402  C2  SAM A 293      33.648 106.278 110.859  1.00  0.00           C0.      0
ATOM    403  N3  SAM A 293      34.440 105.253 111.223  1.00  0.00           N0.      0
ATOM    404  C4  SAM A 293      34.444 105.080 112.559  1.00  0.00           C0.      0
ATOM    405  C5  SAM A 293      33.783 105.884 113.498  1.00  0.00           C0.      0
ATOM    406  C6  SAM A 293      32.996 106.951 112.997  1.00  0.00           C0.      0
ATOM    407  N6  SAM A 293      32.307 107.802 113.786  1.00  0.00           N0.      0
ATOM    408  N7  SAM A 293      34.039 105.428 114.789  1.00  0.00           N0.      0
ATOM    409  C8  SAM A 293      34.825 104.379 114.634  1.00  0.00           C0.      0
ATOM    410  N9  SAM A 293      35.109 104.114 113.302  1.00  0.00           N0.      0
ATOM    411  C'  SAM A 293      38.720  95.626 110.251  1.00  0.00           C0.      0
ATOM    412  N'  SAM A 293      36.585  96.468 109.104  1.00  0.00           N0.      0
ATOM    413  O'  SAM A 293      38.119  94.512 110.377  1.00  0.00           O0.      0
ATOM    414 HN61 SAM A 293      32.696 107.974 114.710  1.00  0.00           H0.      0
ATOM    415 HN62 SAM A 293      31.950 108.654 113.342  1.00  0.00           H0.      0
ATOM    416  HA  SAM A 293      38.490  97.285 108.899  1.00  0.00           H0.      0
ATOM    417  HB1 SAM A 293      37.088  98.685 110.476  1.00  0.00           H0.      0
ATOM    418  HB2 SAM A 293      38.714  98.292 111.023  1.00  0.00           H0.      0
ATOM    419  HG1 SAM A 293      37.689  96.346 112.390  1.00  0.00           H0.      0
ATOM    420  HG2 SAM A 293      36.110  97.119 112.170  1.00  0.00           H0.      0
ATOM    421  HE1 SAM A 293      37.507  96.334 115.135  1.00  0.00           H0.      0
ATOM    422  HE2 SAM A 293      36.028  97.441 115.294  1.00  0.00           H0.      0
ATOM    423  HE3 SAM A 293      37.677  97.972 116.024  1.00  0.00           H0.      0
ATOM    424 HO2' SAM A 293      38.550 103.981 112.139  1.00  0.00           H0.      0
ATOM    425 HO3' SAM A 293      38.415 101.833 111.319  1.00  0.00           H0.      0
ATOM    426  H01 SAM A 293      35.224 103.782 115.437  1.00  0.00           H0.      0
ATOM    427  H02 SAM A 293      36.538 100.593 111.745  1.00  0.00           H0.      0
ATOM    428  H03 SAM A 293      38.297 101.150 114.068  1.00  0.00           H0.      0
ATOM    429  H04 SAM A 293      37.215 103.132 114.542  1.00  0.00           H0.      0
ATOM    430  H05 SAM A 293      36.074 103.248 111.706  1.00  0.00           H0.      0
ATOM    431  H06 SAM A 293      33.601 106.490 109.797  1.00  0.00           H0.      0
ATOM    432  H07 SAM A 293      36.196  97.306 108.639  1.00  0.00           H0.      0
ATOM    433  H08 SAM A 293      35.870  96.180 109.791  1.00  0.00           H0.      0
ATOM    434  H09 SAM A 293      36.622  95.675 108.414  1.00  0.00           H0.      0
ATOM    435 H5'1 SAM A 293      36.171  99.863 114.701  1.00  0.00           H0.      0
ATOM    436 H5'2 SAM A 293      35.326  99.071 113.355  1.00  0.00           H0.      0
ATOM    437  N   ACT A 294      36.549  96.350 117.271  1.00  0.00           N0.      0
ATOM    438  CA  ACT A 294      37.399  95.243 117.727  1.00  0.00           C0.      0
ATOM    439  C   ACT A 294      36.683  94.312 118.701  1.00  0.00           C0.      0
ATOM    440  O   ACT A 294      37.387  93.659 119.533  1.00  0.00           O0.      0
ATOM    441  OXT ACT A 294      35.414  94.191 118.604  1.00  0.00           O1-      0
ATOM    442  H1  ACT A 294      38.298  95.643 118.198  1.00  0.00           H0.      0
ATOM    443  H3  ACT A 294      37.716  94.641 116.865  1.00  0.00           H0.      0
ATOM    444  H01 ACT A 294      35.618  95.994 117.075  1.00  0.00           H0.      0
ATOM    445  H02 ACT A 294      36.451  97.022 118.033  1.00  0.00           H0.      0
ATOM    446  O   WAT A 684      35.878 107.355 115.882  1.00  0.00           O0.      0
ATOM    447  H1  WAT A 684      35.198 106.663 115.792  1.00  0.00           H0.      0
ATOM    448  H2  WAT A 684      36.676 107.002 115.425  1.00  0.00           H0.      0
ATOM    449  O   WAT A8156      34.195 109.308 115.375  1.00  0.00           O0.      0
ATOM    450  H1  WAT A8156      34.159 109.829 116.187  1.00  0.00           H0.      0
ATOM    451  H2  WAT A8156      34.950 108.665 115.484  1.00  0.00           H0.      0
ATOM    452  O   WAT B6866      38.043 106.090 114.804  1.00  0.00           O0.      0
ATOM    453  H1  WAT B6866      38.591 105.688 115.490  1.00  0.00           H0.      0
ATOM    454  H2  WAT B6866      38.077 105.462 114.045  1.00  0.00           H0.      0
