# Supplementary material for: Computational Investigation of GNMT-Catalyzed Methyl Transfer Reaction: Integrating MD, QM, and ML Approaches
Source: J Comput Chem. Author manuscript; Available in PMC 2026 Jun 29. (PMC13312424; doi:10.1002/jcc.70434)
Supplement: SI-2 [file NIHMS2188582-supplement-SI-2.zip › QM-cluster-pdbs/sampling_22262_P2_w_r.pdb]

ATOM      1  CA  GLN A  20      38.717 107.740 117.953  1.00  0.00           C0.     -1
ATOM      2  C   GLN A  20      40.010 107.032 118.330  1.00  0.00           C0.      0
ATOM      3  O   GLN A  20      40.289 106.772 119.511  1.00  0.00           O0.      0
ATOM      4  CB  GLN A  20      37.541 106.699 117.904  1.00  0.00           C0.     -1
ATOM      5  CG  GLN A  20      36.255 107.259 117.254  1.00  0.00           C0.      0
ATOM      6  CD  GLN A  20      35.695 108.491 117.957  1.00  0.00           C0.      0
ATOM      7  NE2 GLN A  20      34.401 108.376 118.411  1.00  0.00           N0.      0
ATOM      8  OE1 GLN A  20      36.332 109.539 118.070  1.00  0.00           O0.      0
ATOM      9  H01 GLN A  20      38.802 108.220 116.974  1.00  0.00           H0.      0
ATOM     10  HA  GLN A  20      38.498 108.512 118.690  1.00  0.00           H0.      0
ATOM     11  HB2 GLN A  20      37.860 105.828 117.322  1.00  0.00           H0.      0
ATOM     12  HB3 GLN A  20      37.339 106.355 118.927  1.00  0.00           H0.      0
ATOM     13  HG2 GLN A  20      36.483 107.544 116.219  1.00  0.00           H0.      0
ATOM     14  HG3 GLN A  20      35.491 106.475 117.208  1.00  0.00           H0.      0
ATOM     15 HE21 GLN A  20      34.070 109.136 118.994  1.00  0.00           H0.      0
ATOM     16 HE22 GLN A  20      33.968 107.466 118.554  1.00  0.00           H0.      0
ATOM     17  N   TYR A  21      40.799 106.673 117.279  1.00  0.00           N0.      0
ATOM     18  CA  TYR A  21      42.016 105.885 117.468  1.00  0.00           C0.     -1
ATOM     19  CB  TYR A  21      42.201 104.781 116.398  1.00  0.00           C0.     -1
ATOM     20  CG  TYR A  21      41.181 103.644 116.468  1.00  0.00           C0.      0
ATOM     21  CD1 TYR A  21      39.794 103.863 116.359  1.00  0.00           C0.      0
ATOM     22  CD2 TYR A  21      41.609 102.314 116.639  1.00  0.00           C0.      0
ATOM     23  CE1 TYR A  21      38.875 102.808 116.452  1.00  0.00           C0.      0
ATOM     24  CE2 TYR A  21      40.702 101.249 116.706  1.00  0.00           C0.      0
ATOM     25  CZ  TYR A  21      39.326 101.491 116.627  1.00  0.00           C0.      0
ATOM     26  OH  TYR A  21      38.458 100.405 116.649  1.00  0.00           O0.      0
ATOM     27  H01 TYR A  21      42.896 106.543 117.443  1.00  0.00           H0.      0
ATOM     28  H   TYR A  21      40.458 106.826 116.331  1.00  0.00           H0.      0
ATOM     29  HA  TYR A  21      41.963 105.447 118.469  1.00  0.00           H0.      0
ATOM     30  HB2 TYR A  21      42.175 105.246 115.401  1.00  0.00           H0.      0
ATOM     31  HB3 TYR A  21      43.206 104.363 116.515  1.00  0.00           H0.      0
ATOM     32  HD1 TYR A  21      39.423 104.863 116.183  1.00  0.00           H0.      0
ATOM     33  HD2 TYR A  21      42.670 102.103 116.699  1.00  0.00           H0.      0
ATOM     34  HE1 TYR A  21      37.810 103.007 116.372  1.00  0.00           H0.      0
ATOM     35  HE2 TYR A  21      41.049 100.229 116.821  1.00  0.00           H0.      0
ATOM     36  HH  TYR A  21      37.699 100.568 117.253  1.00  0.00           H0.      0
ATOM     37  CA  TRP A  30      45.754  96.401 114.615  1.00  0.00           C0.     -1
ATOM     38  CB  TRP A  30      45.003  97.617 114.150  1.00  0.00           C0.     -1
ATOM     39  CG  TRP A  30      43.643  97.309 113.593  1.00  0.00           C0.      0
ATOM     40  CD1 TRP A  30      43.241  97.360 112.274  1.00  0.00           C0.      0
ATOM     41  CD2 TRP A  30      42.496  96.867 114.352  1.00  0.00           C0.      0
ATOM     42  CE2 TRP A  30      41.429  96.649 113.419  1.00  0.00           C0.      0
ATOM     43  CE3 TRP A  30      42.269  96.649 115.725  1.00  0.00           C0.      0
ATOM     44  NE1 TRP A  30      41.916  96.960 112.161  1.00  0.00           N0.      0
ATOM     45  CZ2 TRP A  30      40.177  96.175 113.844  1.00  0.00           C0.      0
ATOM     46  CZ3 TRP A  30      41.016  96.207 116.147  1.00  0.00           C0.      0
ATOM     47  CH2 TRP A  30      39.987  95.963 115.211  1.00  0.00           C0.      0
ATOM     48  H01 TRP A  30      46.734  96.666 115.031  1.00  0.00           H0.      0
ATOM     49  H02 TRP A  30      45.919  95.700 113.788  1.00  0.00           H0.      0
ATOM     50  HA  TRP A  30      45.199  95.860 115.391  1.00  0.00           H0.      0
ATOM     51  HB2 TRP A  30      44.899  98.325 114.986  1.00  0.00           H0.      0
ATOM     52  HB3 TRP A  30      45.589  98.148 113.387  1.00  0.00           H0.      0
ATOM     53  HD1 TRP A  30      43.799  97.662 111.401  1.00  0.00           H0.      0
ATOM     54  HE1 TRP A  30      41.395  97.016 111.290  1.00  0.00           H0.      0
ATOM     55  HE3 TRP A  30      43.064  96.818 116.445  1.00  0.00           H0.      0
ATOM     56  HZ2 TRP A  30      39.413  95.924 113.120  1.00  0.00           H0.      0
ATOM     57  HZ3 TRP A  30      40.818  96.018 117.196  1.00  0.00           H0.      0
ATOM     58  HH2 TRP A  30      39.045  95.565 115.572  1.00  0.00           H0.      0
ATOM     59  CA  ILE A  34      43.701  90.811 113.261  1.00  0.00           C0.     -1
ATOM     60  CB  ILE A  34      43.713  91.555 111.890  1.00  0.00           C0.     -1
ATOM     61  CG1 ILE A  34      42.538  92.568 111.867  1.00  0.00           C0.      0
ATOM     62  CG2 ILE A  34      43.637  90.551 110.729  1.00  0.00           C0.      0
ATOM     63  CD1 ILE A  34      42.453  93.460 110.621  1.00  0.00           C0.      0
ATOM     64  H01 ILE A  34      44.541  90.111 113.343  1.00  0.00           H0.      0
ATOM     65  H03 ILE A  34      43.763  91.522 114.093  1.00  0.00           H0.      0
ATOM     66  HA  ILE A  34      42.770  90.239 113.368  1.00  0.00           H0.      0
ATOM     67  HB  ILE A  34      44.655  92.119 111.809  1.00  0.00           H0.      0
ATOM     68 HG12 ILE A  34      41.596  92.007 111.981  1.00  0.00           H0.      0
ATOM     69 HG13 ILE A  34      42.619  93.211 112.756  1.00  0.00           H0.      0
ATOM     70 HG21 ILE A  34      42.690  89.994 110.767  1.00  0.00           H0.      0
ATOM     71 HG22 ILE A  34      43.696  91.049 109.755  1.00  0.00           H0.      0
ATOM     72 HG23 ILE A  34      44.455  89.823 110.784  1.00  0.00           H0.      0
ATOM     73 HD11 ILE A  34      43.376  94.038 110.488  1.00  0.00           H0.      0
ATOM     74 HD12 ILE A  34      42.289  92.872 109.711  1.00  0.00           H0.      0
ATOM     75 HD13 ILE A  34      41.625  94.173 110.711  1.00  0.00           H0.      0
ATOM     76  CA  ARG A  40      39.420  86.096 108.907  1.00  0.00           C0.     -1
ATOM     77  CB  ARG A  40      39.982  87.528 109.279  1.00  0.00           C0.     -1
ATOM     78  CG  ARG A  40      38.911  88.635 109.162  1.00  0.00           C0.      0
ATOM     79  CD  ARG A  40      39.504  90.052 109.313  1.00  0.00           C0.      0
ATOM     80  NE  ARG A  40      38.521  91.144 109.173  1.00  0.00           N0.      0
ATOM     81  CZ  ARG A  40      37.968  91.833 110.195  1.00  0.00           C0.      0
ATOM     82  NH1 ARG A  40      38.105  91.416 111.470  1.00  0.00           N1+      0
ATOM     83  NH2 ARG A  40      37.269  92.940 109.936  1.00  0.00           N0.      0
ATOM     84  H01 ARG A  40      39.060  86.087 107.873  1.00  0.00           H0.      0
ATOM     85  H02 ARG A  40      40.203  85.339 109.010  1.00  0.00           H0.      0
ATOM     86  HA  ARG A  40      38.587  85.827 109.566  1.00  0.00           H0.      0
ATOM     87  HB2 ARG A  40      40.385  87.506 110.300  1.00  0.00           H0.      0
ATOM     88  HB3 ARG A  40      40.822  87.760 108.609  1.00  0.00           H0.      0
ATOM     89  HG2 ARG A  40      38.418  88.568 108.182  1.00  0.00           H0.      0
ATOM     90  HG3 ARG A  40      38.128  88.479 109.917  1.00  0.00           H0.      0
ATOM     91  HD2 ARG A  40      40.015  90.161 110.276  1.00  0.00           H0.      0
ATOM     92  HD3 ARG A  40      40.266  90.212 108.543  1.00  0.00           H0.      0
ATOM     93  HE  ARG A  40      38.398  91.565 108.259  1.00  0.00           H0.      0
ATOM     94 HH11 ARG A  40      38.414  90.481 111.682  1.00  0.00           H0.      0
ATOM     95 HH12 ARG A  40      37.590  91.924 112.184  1.00  0.00           H0.      0
ATOM     96 HH21 ARG A  40      37.341  93.359 108.983  1.00  0.00           H0.      0
ATOM     97 HH22 ARG A  40      36.993  93.550 110.700  1.00  0.00           H0.      0
ATOM     98  CA  ALA A  64      34.801 101.233 107.897  1.00  0.00           C0.     -1
ATOM     99  C   ALA A  64      36.130 100.546 107.668  1.00  0.00           C0.      0
ATOM    100  O   ALA A  64      36.418  99.415 108.098  1.00  0.00           O0.      0
ATOM    101  CB  ALA A  64      33.903 100.461 108.871  1.00  0.00           C0.      0
ATOM    102  H02 ALA A  64      34.301 101.345 106.926  1.00  0.00           H0.      0
ATOM    103  HA  ALA A  64      34.999 102.248 108.269  1.00  0.00           H0.      0
ATOM    104  HB1 ALA A  64      32.965 101.000 109.037  1.00  0.00           H0.      0
ATOM    105  HB2 ALA A  64      33.672  99.469 108.470  1.00  0.00           H0.      0
ATOM    106  HB3 ALA A  64      34.396 100.325 109.840  1.00  0.00           H0.      0
ATOM    107  N   CYS A  65      37.014 101.253 106.922  1.00  0.00           N0.      0
ATOM    108  CA  CYS A  65      38.144 100.591 106.301  1.00  0.00           C0.     -1
ATOM    109  C   CYS A  65      39.259 100.065 107.245  1.00  0.00           C0.      0
ATOM    110  O   CYS A  65      39.775  98.955 107.014  1.00  0.00           O0.      0
ATOM    111  H01 CYS A  65      38.608 101.299 105.608  1.00  0.00           H0.      0
ATOM    112  H   CYS A  65      36.692 102.119 106.515  1.00  0.00           H0.      0
ATOM    113  HA  CYS A  65      37.812  99.715 105.735  1.00  0.00           H0.      0
ATOM    114  N   GLY A  66      39.717 100.909 108.190  1.00  0.00           N0.      0
ATOM    115  CA  GLY A  66      40.963 100.627 108.930  1.00  0.00           C0.     -1
ATOM    116  H01 GLY A  66      41.783 100.468 108.224  1.00  0.00           H0.      0
ATOM    117  H   GLY A  66      39.114 101.667 108.519  1.00  0.00           H0.      0
ATOM    118  HA2 GLY A  66      41.174 101.493 109.551  1.00  0.00           H0.      0
ATOM    119  HA3 GLY A  66      40.868  99.740 109.562  1.00  0.00           H0.      0
ATOM    120  CA  ASP A  70      37.001  93.960 104.518  1.00  0.00           C0.     -1
ATOM    121  CB  ASP A  70      35.955  94.400 105.571  1.00  0.00           C0.     -1
ATOM    122  CG  ASP A  70      36.433  94.365 107.021  1.00  0.00           C0.      0
ATOM    123  OD1 ASP A  70      35.728  95.036 107.865  1.00  0.00           O0.      0
ATOM    124  OD2 ASP A  70      37.438  93.670 107.334  1.00  0.00           O1-      0
ATOM    125  H01 ASP A  70      37.867  94.631 104.527  1.00  0.00           H0.      0
ATOM    126  H02 ASP A  70      36.564  93.972 103.514  1.00  0.00           H0.      0
ATOM    127  HA  ASP A  70      37.361  92.950 104.735  1.00  0.00           H0.      0
ATOM    128  HB2 ASP A  70      35.600  95.416 105.362  1.00  0.00           H0.      0
ATOM    129  HB3 ASP A  70      35.067  93.753 105.510  1.00  0.00           H0.      0
ATOM    130  CA  ASP A  85      37.467 105.616 107.481  1.00  0.00           C0.     -1
ATOM    131  C   ASP A  85      38.009 106.975 107.990  1.00  0.00           C0.      0
ATOM    132  O   ASP A  85      38.621 107.747 107.239  1.00  0.00           O0.      0
ATOM    133  CB  ASP A  85      38.394 104.447 107.786  1.00  0.00           C0.     -1
ATOM    134  CG  ASP A  85      38.606 104.072 109.259  1.00  0.00           C0.      0
ATOM    135  OD1 ASP A  85      38.193 102.917 109.627  1.00  0.00           O0.      0
ATOM    136  OD2 ASP A  85      39.202 104.883 110.033  1.00  0.00           O1-      0
ATOM    137  H03 ASP A  85      37.359 105.716 106.398  1.00  0.00           H0.      0
ATOM    138  HA  ASP A  85      36.474 105.428 107.912  1.00  0.00           H0.      0
ATOM    139  HB2 ASP A  85      38.025 103.556 107.279  1.00  0.00           H0.      0
ATOM    140  HB3 ASP A  85      39.385 104.673 107.368  1.00  0.00           H0.      0
ATOM    141  N   ALA A  86      37.783 107.247 109.304  1.00  0.00           N0.      0
ATOM    142  CA  ALA A  86      38.185 108.483 109.986  1.00  0.00           C0.     -1
ATOM    143  C   ALA A  86      39.676 108.668 110.312  1.00  0.00           C0.      0
ATOM    144  O   ALA A  86      40.106 109.817 110.488  1.00  0.00           O0.      0
ATOM    145  CB  ALA A  86      37.440 108.545 111.336  1.00  0.00           C0.      0
ATOM    146  H   ALA A  86      37.272 106.563 109.850  1.00  0.00           H0.      0
ATOM    147  HA  ALA A  86      37.898 109.335 109.366  1.00  0.00           H0.      0
ATOM    148  HB1 ALA A  86      37.674 107.659 111.939  1.00  0.00           H0.      0
ATOM    149  HB2 ALA A  86      37.756 109.435 111.887  1.00  0.00           H0.      0
ATOM    150  HB3 ALA A  86      36.361 108.592 111.182  1.00  0.00           H0.      0
ATOM    151  N   SER A  87      40.403 107.554 110.564  1.00  0.00           N0.      0
ATOM    152  CA  SER A  87      41.734 107.651 111.173  1.00  0.00           C0.     -1
ATOM    153  CB  SER A  87      41.963 106.425 112.081  1.00  0.00           C0.     -1
ATOM    154  OG  SER A  87      43.316 106.360 112.575  1.00  0.00           O0.      0
ATOM    155  H01 SER A  87      42.526 107.686 110.413  1.00  0.00           H0.      0
ATOM    156  H   SER A  87      40.025 106.646 110.291  1.00  0.00           H0.      0
ATOM    157  HA  SER A  87      41.774 108.586 111.739  1.00  0.00           H0.      0
ATOM    158  HB2 SER A  87      41.240 106.433 112.905  1.00  0.00           H0.      0
ATOM    159  HB3 SER A  87      41.814 105.507 111.509  1.00  0.00           H0.      0
ATOM    160  HG  SER A  87      43.429 107.061 113.232  1.00  0.00           H0.      0
ATOM    161  CA  MET A  90      44.352 103.260 110.725  1.00  0.00           C0.     -1
ATOM    162  CB  MET A  90      42.926 102.852 111.089  1.00  0.00           C0.     -1
ATOM    163  CG  MET A  90      42.637 102.965 112.598  1.00  0.00           C0.      0
ATOM    164  SD  MET A  90      43.286 101.535 113.567  1.00  0.00           S0.      0
ATOM    165  CE  MET A  90      41.843 100.415 113.437  1.00  0.00           C0.      0
ATOM    166  H01 MET A  90      44.533 104.306 111.000  1.00  0.00           H0.      0
ATOM    167  H02 MET A  90      44.542 103.148 109.651  1.00  0.00           H0.      0
ATOM    168  HA  MET A  90      45.079 102.638 111.262  1.00  0.00           H0.      0
ATOM    169  HB2 MET A  90      42.205 103.481 110.545  1.00  0.00           H0.      0
ATOM    170  HB3 MET A  90      42.741 101.820 110.773  1.00  0.00           H0.      0
ATOM    171  HG2 MET A  90      43.102 103.868 113.006  1.00  0.00           H0.      0
ATOM    172  HG3 MET A  90      41.560 103.021 112.780  1.00  0.00           H0.      0
ATOM    173  HE1 MET A  90      40.987 100.849 113.958  1.00  0.00           H0.      0
ATOM    174  HE2 MET A  90      41.585 100.232 112.391  1.00  0.00           H0.      0
ATOM    175  HE3 MET A  90      42.114  99.469 113.906  1.00  0.00           H0.      0
ATOM    176  CA  ALA A 115      36.170 111.015 106.350  1.00  0.00           C0.     -1
ATOM    177  C   ALA A 115      35.535 110.889 107.733  1.00  0.00           C0.      0
ATOM    178  O   ALA A 115      36.229 110.742 108.760  1.00  0.00           O0.      0
ATOM    179  H01 ALA A 115      36.811 110.141 106.192  1.00  0.00           H0.      0
ATOM    180  H03 ALA A 115      35.432 111.078 105.547  1.00  0.00           H0.      0
ATOM    181  HA  ALA A 115      36.809 111.903 106.324  1.00  0.00           H0.      0
ATOM    182  N   ASN A 116      34.181 110.922 107.801  1.00  0.00           N0.      0
ATOM    183  CA  ASN A 116      33.456 110.650 109.045  1.00  0.00           C0.     -1
ATOM    184  C   ASN A 116      32.017 110.326 108.647  1.00  0.00           C0.      0
ATOM    185  O   ASN A 116      31.464 110.899 107.696  1.00  0.00           O0.      0
ATOM    186  CB  ASN A 116      33.495 111.841 110.060  1.00  0.00           C0.      0
ATOM    187  CG  ASN A 116      33.869 111.345 111.447  1.00  0.00           C0.      0
ATOM    188  ND2 ASN A 116      35.150 110.959 111.586  1.00  0.00           N0.      0
ATOM    189  OD1 ASN A 116      33.024 111.279 112.371  1.00  0.00           O0.      0
ATOM    190  H   ASN A 116      33.608 111.111 106.987  1.00  0.00           H0.      0
ATOM    191  HA  ASN A 116      33.919 109.779 109.515  1.00  0.00           H0.      0
ATOM    192  HB2 ASN A 116      34.239 112.563 109.714  1.00  0.00           H0.      0
ATOM    193  HB3 ASN A 116      32.527 112.343 110.114  1.00  0.00           H0.      0
ATOM    194 HD21 ASN A 116      35.416 110.504 112.461  1.00  0.00           H0.      0
ATOM    195 HD22 ASN A 116      35.739 110.902 110.757  1.00  0.00           H0.      0
ATOM    196  N   TRP A 117      31.431 109.410 109.438  1.00  0.00           N0.      0
ATOM    197  CA  TRP A 117      30.057 108.957 109.215  1.00  0.00           C0.     -1
ATOM    198  CB  TRP A 117      29.784 107.770 110.169  1.00  0.00           C0.     -1
ATOM    199  CG  TRP A 117      30.708 106.596 109.944  1.00  0.00           C0.      0
ATOM    200  CD1 TRP A 117      31.377 106.274 108.781  1.00  0.00           C0.      0
ATOM    201  CD2 TRP A 117      31.128 105.627 110.937  1.00  0.00           C0.      0
ATOM    202  CE2 TRP A 117      32.069 104.752 110.310  1.00  0.00           C0.      0
ATOM    203  CE3 TRP A 117      30.837 105.439 112.301  1.00  0.00           C0.      0
ATOM    204  NE1 TRP A 117      32.183 105.163 108.994  1.00  0.00           N0.      0
ATOM    205  CZ2 TRP A 117      32.727 103.733 111.012  1.00  0.00           C0.      0
ATOM    206  CZ3 TRP A 117      31.487 104.426 113.002  1.00  0.00           C0.      0
ATOM    207  CH2 TRP A 117      32.428 103.584 112.366  1.00  0.00           C0.      0
ATOM    208  H02 TRP A 117      29.359 109.776 109.415  1.00  0.00           H0.      0
ATOM    209  H   TRP A 117      32.043 108.835 110.023  1.00  0.00           H0.      0
ATOM    210  HA  TRP A 117      29.923 108.664 108.167  1.00  0.00           H0.      0
ATOM    211  HB2 TRP A 117      29.898 108.120 111.204  1.00  0.00           H0.      0
ATOM    212  HB3 TRP A 117      28.732 107.474 110.059  1.00  0.00           H0.      0
ATOM    213  HD1 TRP A 117      31.365 106.764 107.820  1.00  0.00           H0.      0
ATOM    214  HE1 TRP A 117      32.826 104.780 108.319  1.00  0.00           H0.      0
ATOM    215  HE3 TRP A 117      30.133 106.089 112.805  1.00  0.00           H0.      0
ATOM    216  HZ2 TRP A 117      33.469 103.103 110.533  1.00  0.00           H0.      0
ATOM    217  HZ3 TRP A 117      31.288 104.294 114.061  1.00  0.00           H0.      0
ATOM    218  HH2 TRP A 117      32.950 102.830 112.945  1.00  0.00           H0.      0
ATOM    219  CA  LEU A 136      31.850  95.021 109.629  1.00  0.00           C0.     -1
ATOM    220  C   LEU A 136      32.817  95.437 110.708  1.00  0.00           C0.      0
ATOM    221  O   LEU A 136      33.388  96.559 110.667  1.00  0.00           O0.      0
ATOM    222  H01 LEU A 136      32.291  95.240 108.653  1.00  0.00           H0.      0
ATOM    223  H02 LEU A 136      30.939  95.624 109.713  1.00  0.00           H0.      0
ATOM    224  HA  LEU A 136      31.578  93.965 109.685  1.00  0.00           H0.      0
ATOM    225  N   GLY A 137      33.023  94.566 111.718  1.00  0.00           N0.      0
ATOM    226  CA  GLY A 137      34.029  94.786 112.750  1.00  0.00           C0.     -1
ATOM    227  C   GLY A 137      33.537  95.464 114.037  1.00  0.00           C0.      0
ATOM    228  O   GLY A 137      34.356  95.998 114.789  1.00  0.00           O0.      0
ATOM    229  H   GLY A 137      32.606  93.649 111.636  1.00  0.00           H0.      0
ATOM    230  HA2 GLY A 137      34.489  93.832 113.022  1.00  0.00           H0.      0
ATOM    231  HA3 GLY A 137      34.836  95.404 112.351  1.00  0.00           H0.      0
ATOM    232  N   ASN A 138      32.198  95.457 114.306  1.00  0.00           N0.      0
ATOM    233  CA  ASN A 138      31.640  96.128 115.501  1.00  0.00           C0.     -1
ATOM    234  C   ASN A 138      32.128  97.572 115.539  1.00  0.00           C0.      0
ATOM    235  O   ASN A 138      32.555  98.120 116.558  1.00  0.00           O0.      0
ATOM    236  CB  ASN A 138      31.956  95.404 116.815  1.00  0.00           C0.      0
ATOM    237  CG  ASN A 138      31.182  96.052 117.964  1.00  0.00           C0.      0
ATOM    238  ND2 ASN A 138      31.922  96.362 119.058  1.00  0.00           N0.      0
ATOM    239  OD1 ASN A 138      29.959  96.232 117.885  1.00  0.00           O0.      0
ATOM    240  H   ASN A 138      31.577  94.947 113.694  1.00  0.00           H0.      0
ATOM    241  HA  ASN A 138      30.552  96.138 115.376  1.00  0.00           H0.      0
ATOM    242  HB2 ASN A 138      31.623  94.367 116.714  1.00  0.00           H0.      0
ATOM    243  HB3 ASN A 138      33.027  95.409 117.003  1.00  0.00           H0.      0
ATOM    244 HD21 ASN A 138      31.500  96.953 119.762  1.00  0.00           H0.      0
ATOM    245 HD22 ASN A 138      32.938  96.350 118.988  1.00  0.00           H0.      0
ATOM    246  N   SER A 139      32.010  98.198 114.346  1.00  0.00           N0.      0
ATOM    247  CA  SER A 139      32.699  99.444 114.133  1.00  0.00           C0.     -1
ATOM    248  CB  SER A 139      33.210  99.576 112.697  1.00  0.00           C0.      0
ATOM    249  OG  SER A 139      34.231  98.600 112.402  1.00  0.00           O0.      0
ATOM    250  H03 SER A 139      32.047 100.301 114.354  1.00  0.00           H0.      0
ATOM    251  H   SER A 139      31.785  97.627 113.543  1.00  0.00           H0.      0
ATOM    252  HA  SER A 139      33.544  99.494 114.827  1.00  0.00           H0.      0
ATOM    253  HB2 SER A 139      32.384  99.497 111.978  1.00  0.00           H0.      0
ATOM    254  HB3 SER A 139      33.660 100.566 112.573  1.00  0.00           H0.      0
ATOM    255  HG  SER A 139      33.849  97.843 111.920  1.00  0.00           H0.      0
ATOM    256  CA  HID A 142      32.569 103.699 118.233  1.00  0.00           C0.     -1
ATOM    257  C   HID A 142      32.007 105.108 118.211  1.00  0.00           C0.      0
ATOM    258  O   HID A 142      32.758 106.097 118.313  1.00  0.00           O0.      0
ATOM    259  CB  HID A 142      33.713 103.623 117.260  1.00  0.00           C0.     -1
ATOM    260  CG  HID A 142      34.835 102.754 117.735  1.00  0.00           C0.      0
ATOM    261  CD2 HID A 142      35.130 101.416 117.587  1.00  0.00           C0.      0
ATOM    262  ND1 HID A 142      35.802 103.232 118.617  1.00  0.00           N0.      0
ATOM    263  CE1 HID A 142      36.627 102.207 118.964  1.00  0.00           C0.      0
ATOM    264  NE2 HID A 142      36.246 101.084 118.355  1.00  0.00           N0.      0
ATOM    265  H01 HID A 142      31.805 102.946 118.022  1.00  0.00           H0.      0
ATOM    266  HA  HID A 142      32.924 103.515 119.255  1.00  0.00           H0.      0
ATOM    267  HB2 HID A 142      33.365 103.262 116.286  1.00  0.00           H0.      0
ATOM    268  HB3 HID A 142      34.099 104.635 117.093  1.00  0.00           H0.      0
ATOM    269  HD1 HID A 142      35.888 104.189 118.936  1.00  0.00           H0.      0
ATOM    270  HD2 HID A 142      34.602 100.668 117.017  1.00  0.00           H0.      0
ATOM    271  HE1 HID A 142      37.471 102.314 119.624  1.00  0.00           H0.      0
ATOM    272  N   LEU A 143      30.683 105.226 118.041  1.00  0.00           N0.      0
ATOM    273  CA  LEU A 143      30.017 106.525 117.993  1.00  0.00           C0.     -1
ATOM    274  CB  LEU A 143      28.683 106.387 117.291  1.00  0.00           C0.     -1
ATOM    275  CG  LEU A 143      28.796 106.273 115.751  1.00  0.00           C0.      0
ATOM    276  CD1 LEU A 143      27.420 105.969 115.134  1.00  0.00           C0.      0
ATOM    277  CD2 LEU A 143      29.397 107.558 115.145  1.00  0.00           C0.      0
ATOM    278  H01 LEU A 143      29.882 106.903 119.016  1.00  0.00           H0.      0
ATOM    279  H   LEU A 143      30.117 104.390 117.990  1.00  0.00           H0.      0
ATOM    280  HA  LEU A 143      30.685 107.223 117.483  1.00  0.00           H0.      0
ATOM    281  HB2 LEU A 143      28.142 105.517 117.692  1.00  0.00           H0.      0
ATOM    282  HB3 LEU A 143      28.063 107.263 117.525  1.00  0.00           H0.      0
ATOM    283  HG  LEU A 143      29.469 105.433 115.516  1.00  0.00           H0.      0
ATOM    284 HD11 LEU A 143      26.720 106.792 115.330  1.00  0.00           H0.      0
ATOM    285 HD12 LEU A 143      27.497 105.844 114.048  1.00  0.00           H0.      0
ATOM    286 HD13 LEU A 143      26.989 105.052 115.553  1.00  0.00           H0.      0
ATOM    287 HD21 LEU A 143      29.339 107.541 114.052  1.00  0.00           H0.      0
ATOM    288 HD22 LEU A 143      28.840 108.439 115.490  1.00  0.00           H0.      0
ATOM    289 HD23 LEU A 143      30.451 107.693 115.410  1.00  0.00           H0.      0
ATOM    290  CA  ARG A 175      28.358  93.190 120.115  1.00  0.00           C0.     -1
ATOM    291  CB  ARG A 175      29.497  93.743 120.917  1.00  0.00           C0.     -1
ATOM    292  CG  ARG A 175      30.874  93.305 120.392  1.00  0.00           C0.      0
ATOM    293  CD  ARG A 175      32.021  93.854 121.255  1.00  0.00           C0.      0
ATOM    294  NE  ARG A 175      33.356  93.536 120.731  1.00  0.00           N0.      0
ATOM    295  CZ  ARG A 175      33.993  92.389 120.958  1.00  0.00           C0.      0
ATOM    296  NH1 ARG A 175      33.418  91.409 121.700  1.00  0.00           N1+      0
ATOM    297  NH2 ARG A 175      35.265  92.232 120.535  1.00  0.00           N0.      0
ATOM    298  H01 ARG A 175      28.412  93.531 119.073  1.00  0.00           H0.      0
ATOM    299  H02 ARG A 175      27.388  93.508 120.514  1.00  0.00           H0.      0
ATOM    300  HA  ARG A 175      28.367  92.092 120.105  1.00  0.00           H0.      0
ATOM    301  HB2 ARG A 175      29.460  94.842 120.909  1.00  0.00           H0.      0
ATOM    302  HB3 ARG A 175      29.402  93.440 121.971  1.00  0.00           H0.      0
ATOM    303  HG2 ARG A 175      30.922  92.208 120.335  1.00  0.00           H0.      0
ATOM    304  HG3 ARG A 175      31.006  93.671 119.369  1.00  0.00           H0.      0
ATOM    305  HD2 ARG A 175      31.956  94.943 121.285  1.00  0.00           H0.      0
ATOM    306  HD3 ARG A 175      31.947  93.494 122.288  1.00  0.00           H0.      0
ATOM    307  HE  ARG A 175      33.803  94.201 120.066  1.00  0.00           H0.      0
ATOM    308 HH11 ARG A 175      32.413  91.369 121.772  1.00  0.00           H0.      0
ATOM    309 HH12 ARG A 175      33.903  90.530 121.801  1.00  0.00           H0.      0
ATOM    310 HH21 ARG A 175      35.621  92.900 119.827  1.00  0.00           H0.      0
ATOM    311 HH22 ARG A 175      35.579  91.282 120.384  1.00  0.00           H0.      0
ATOM    312  CA  TYR A 194      40.627  89.301 115.763  1.00  0.00           C0.     -1
ATOM    313  CB  TYR A 194      40.315  90.413 116.809  1.00  0.00           C0.     -1
ATOM    314  CG  TYR A 194      39.427  91.427 116.095  1.00  0.00           C0.      0
ATOM    315  CD1 TYR A 194      38.029  91.407 116.246  1.00  0.00           C0.      0
ATOM    316  CD2 TYR A 194      39.966  92.247 115.084  1.00  0.00           C0.      0
ATOM    317  CE1 TYR A 194      37.198  92.123 115.379  1.00  0.00           C0.      0
ATOM    318  CE2 TYR A 194      39.144  92.948 114.195  1.00  0.00           C0.      0
ATOM    319  CZ  TYR A 194      37.752  92.861 114.329  1.00  0.00           C0.      0
ATOM    320  OH  TYR A 194      36.875  93.363 113.373  1.00  0.00           O0.      0
ATOM    321  H01 TYR A 194      41.251  88.507 116.191  1.00  0.00           H0.      0
ATOM    322  H03 TYR A 194      39.695  88.853 115.401  1.00  0.00           H0.      0
ATOM    323  HA  TYR A 194      41.156  89.728 114.905  1.00  0.00           H0.      0
ATOM    324  HB2 TYR A 194      39.800  89.991 117.678  1.00  0.00           H0.      0
ATOM    325  HB3 TYR A 194      41.248  90.871 117.158  1.00  0.00           H0.      0
ATOM    326  HD1 TYR A 194      37.572  90.810 117.028  1.00  0.00           H0.      0
ATOM    327  HD2 TYR A 194      41.042  92.297 114.950  1.00  0.00           H0.      0
ATOM    328  HE1 TYR A 194      36.123  92.084 115.495  1.00  0.00           H0.      0
ATOM    329  HE2 TYR A 194      39.579  93.529 113.391  1.00  0.00           H0.      0
ATOM    330  HH  TYR A 194      37.182  94.175 112.893  1.00  0.00           H0.      0
ATOM    331  CA  LEU A 240      38.106  99.015 124.061  1.00  0.00           C0.     -1
ATOM    332  CB  LEU A 240      37.560  97.878 123.152  1.00  0.00           C0.     -1
ATOM    333  CG  LEU A 240      38.433  97.544 121.919  1.00  0.00           C0.      0
ATOM    334  CD1 LEU A 240      37.803  96.385 121.118  1.00  0.00           C0.      0
ATOM    335  CD2 LEU A 240      38.651  98.765 121.006  1.00  0.00           C0.      0
ATOM    336  H01 LEU A 240      37.481  99.130 124.954  1.00  0.00           H0.      0
ATOM    337  H02 LEU A 240      39.130  98.795 124.389  1.00  0.00           H0.      0
ATOM    338  HA  LEU A 240      38.119  99.975 123.535  1.00  0.00           H0.      0
ATOM    339  HB2 LEU A 240      37.447  96.965 123.754  1.00  0.00           H0.      0
ATOM    340  HB3 LEU A 240      36.552  98.148 122.804  1.00  0.00           H0.      0
ATOM    341  HG  LEU A 240      39.418  97.213 122.289  1.00  0.00           H0.      0
ATOM    342 HD11 LEU A 240      36.846  96.700 120.685  1.00  0.00           H0.      0
ATOM    343 HD12 LEU A 240      38.453  96.062 120.296  1.00  0.00           H0.      0
ATOM    344 HD13 LEU A 240      37.617  95.515 121.760  1.00  0.00           H0.      0
ATOM    345 HD21 LEU A 240      39.178  99.574 121.523  1.00  0.00           H0.      0
ATOM    346 HD22 LEU A 240      39.243  98.490 120.124  1.00  0.00           H0.      0
ATOM    347 HD23 LEU A 240      37.687  99.147 120.653  1.00  0.00           H0.      0
ATOM    348  CA  TYR A 242      31.256 100.381 124.854  1.00  0.00           C0.     -1
ATOM    349  CB  TYR A 242      31.282  99.179 123.893  1.00  0.00           C0.     -1
ATOM    350  CG  TYR A 242      32.391  99.146 122.847  1.00  0.00           C0.      0
ATOM    351  CD1 TYR A 242      32.898 100.298 122.223  1.00  0.00           C0.      0
ATOM    352  CD2 TYR A 242      32.909  97.904 122.428  1.00  0.00           C0.      0
ATOM    353  CE1 TYR A 242      33.875 100.221 121.220  1.00  0.00           C0.      0
ATOM    354  CE2 TYR A 242      33.879  97.808 121.429  1.00  0.00           C0.      0
ATOM    355  CZ  TYR A 242      34.367  98.973 120.815  1.00  0.00           C0.      0
ATOM    356  OH  TYR A 242      35.324  98.808 119.844  1.00  0.00           O0.      0
ATOM    357  H01 TYR A 242      30.443 100.268 125.579  1.00  0.00           H0.      0
ATOM    358  H02 TYR A 242      32.199 100.465 125.406  1.00  0.00           H0.      0
ATOM    359  HA  TYR A 242      31.094 101.324 124.320  1.00  0.00           H0.      0
ATOM    360  HB2 TYR A 242      31.345  98.255 124.483  1.00  0.00           H0.      0
ATOM    361  HB3 TYR A 242      30.310  99.131 123.376  1.00  0.00           H0.      0
ATOM    362  HD1 TYR A 242      32.531 101.276 122.517  1.00  0.00           H0.      0
ATOM    363  HD2 TYR A 242      32.548  96.995 122.902  1.00  0.00           H0.      0
ATOM    364  HE1 TYR A 242      34.252 101.128 120.757  1.00  0.00           H0.      0
ATOM    365  HE2 TYR A 242      34.276  96.850 121.114  1.00  0.00           H0.      0
ATOM    366  HH  TYR A 242      35.648  99.652 119.462  1.00  0.00           H0.      0
ATOM    367  CA  TYR A 283      28.710  89.526 117.486  1.00  0.00           C0.     -1
ATOM    368  CB  TYR A 283      29.652  90.006 116.313  1.00  0.00           C0.     -1
ATOM    369  CG  TYR A 283      31.073  90.338 116.733  1.00  0.00           C0.      0
ATOM    370  CD1 TYR A 283      32.101  89.381 116.634  1.00  0.00           C0.      0
ATOM    371  CD2 TYR A 283      31.424  91.615 117.203  1.00  0.00           C0.      0
ATOM    372  CE1 TYR A 283      33.423  89.691 116.960  1.00  0.00           C0.      0
ATOM    373  CE2 TYR A 283      32.745  91.942 117.536  1.00  0.00           C0.      0
ATOM    374  CZ  TYR A 283      33.758  90.981 117.398  1.00  0.00           C0.      0
ATOM    375  OH  TYR A 283      35.081  91.235 117.672  1.00  0.00           O0.      0
ATOM    376  H01 TYR A 283      27.708  89.307 117.103  1.00  0.00           H0.      0
ATOM    377  H02 TYR A 283      29.114  88.622 117.954  1.00  0.00           H0.      0
ATOM    378  HA  TYR A 283      28.631  90.305 118.253  1.00  0.00           H0.      0
ATOM    379  HB2 TYR A 283      29.675  89.221 115.548  1.00  0.00           H0.      0
ATOM    380  HB3 TYR A 283      29.194  90.889 115.849  1.00  0.00           H0.      0
ATOM    381  HD1 TYR A 283      31.864  88.384 116.274  1.00  0.00           H0.      0
ATOM    382  HD2 TYR A 283      30.651  92.372 117.302  1.00  0.00           H0.      0
ATOM    383  HE1 TYR A 283      34.211  88.953 116.859  1.00  0.00           H0.      0
ATOM    384  HE2 TYR A 283      32.995  92.936 117.891  1.00  0.00           H0.      0
ATOM    385  HH  TYR A 283      35.267  92.192 117.812  1.00  0.00           H0.      0
ATOM    386  N   ACT A 293      35.662  97.260 117.234  1.00  0.00           N0.      0
ATOM    387  CA  ACT A 293      36.237  95.921 117.326  1.00  0.00           C0.      0
ATOM    388  C   ACT A 293      35.544  94.921 118.259  1.00  0.00           C0.      0
ATOM    389  O   ACT A 293      36.058  93.739 118.321  1.00  0.00           O0.      0
ATOM    390  CE  ACT A 293      37.058  97.832 114.397  1.00  0.00           C0.      0
ATOM    391  OXT ACT A 293      34.529  95.271 118.929  1.00  0.00           O1-      0
ATOM    392  HE1 ACT A 293      36.145  97.746 113.808  1.00  0.00           H0.      0
ATOM    393  HE2 ACT A 293      36.795  98.011 115.452  1.00  0.00           H0.      0
ATOM    394  HE3 ACT A 293      37.652  96.926 114.326  1.00  0.00           H0.      0
ATOM    395  H1  ACT A 293      37.282  95.980 117.651  1.00  0.00           H0.      0
ATOM    396  H3  ACT A 293      36.251  95.468 116.328  1.00  0.00           H0.      0
ATOM    397  H01 ACT A 293      35.517  97.641 118.168  1.00  0.00           H0.      0
ATOM    398  H02 ACT A 293      34.748  97.210 116.789  1.00  0.00           H0.      0
ATOM    399  CA' SAM A 294      37.418  97.299 110.228  1.00  0.00           C0.      0
ATOM    400  CB  SAM A 294      37.216  98.498 111.174  1.00  0.00           C0.      0
ATOM    401  CG  SAM A 294      38.443  98.811 112.040  1.00  0.00           C0.      0
ATOM    402  SD  SAM A 294      38.091  99.209 113.809  1.00  0.00           S0.      0
ATOM    403  C5' SAM A 294      36.789 100.505 113.704  1.00  0.00           C0.      0
ATOM    404  C4' SAM A 294      37.114 101.608 112.704  1.00  0.00           C0.      0
ATOM    405  O4' SAM A 294      36.015 102.562 112.788  1.00  0.00           O0.      0
ATOM    406  C3' SAM A 294      38.436 102.394 112.949  1.00  0.00           C0.      0
ATOM    407  O3' SAM A 294      39.376 102.171 111.908  1.00  0.00           O0.      0
ATOM    408  C2' SAM A 294      37.939 103.865 113.100  1.00  0.00           C0.      0
ATOM    409  O2' SAM A 294      38.816 104.878 112.660  1.00  0.00           O0.      0
ATOM    410  C1' SAM A 294      36.561 103.846 112.402  1.00  0.00           C0.      0
ATOM    411  OXT SAM A 294      39.032  95.634 110.849  1.00  0.00           O0.      0
ATOM    412  N1  SAM A 294      33.633 107.824 110.927  1.00  0.00           N0.      0
ATOM    413  C2  SAM A 294      34.481 107.038 110.241  1.00  0.00           C0.      0
ATOM    414  N3  SAM A 294      35.226 106.018 110.697  1.00  0.00           N0.      0
ATOM    415  C4  SAM A 294      35.038 105.817 112.013  1.00  0.00           C0.      0
ATOM    416  C5  SAM A 294      34.197 106.559 112.857  1.00  0.00           C0.      0
ATOM    417  C6  SAM A 294      33.455 107.610 112.261  1.00  0.00           C0.      0
ATOM    418  N6  SAM A 294      32.564 108.386 112.915  1.00  0.00           N0.      0
ATOM    419  N7  SAM A 294      34.289 106.073 114.162  1.00  0.00           N0.      0
ATOM    420  C8  SAM A 294      35.150 105.076 114.107  1.00  0.00           C0.      0
ATOM    421  N9  SAM A 294      35.645 104.875 112.828  1.00  0.00           N0.      0
ATOM    422  C'  SAM A 294      37.842  96.011 110.972  1.00  0.00           C0.      0
ATOM    423  N'  SAM A 294      36.117  97.055 109.530  1.00  0.00           N0.      0
ATOM    424  O'  SAM A 294      36.939  95.449 111.681  1.00  0.00           O0.      0
ATOM    425 HN61 SAM A 294      32.570 108.361 113.934  1.00  0.00           H0.      0
ATOM    426 HN62 SAM A 294      32.379 109.301 112.510  1.00  0.00           H0.      0
ATOM    427  HA  SAM A 294      38.153  97.541 109.462  1.00  0.00           H0.      0
ATOM    428  HB1 SAM A 294      36.336  98.294 111.788  1.00  0.00           H0.      0
ATOM    429  HB2 SAM A 294      36.968  99.367 110.556  1.00  0.00           H0.      0
ATOM    430  HG1 SAM A 294      39.004  99.681 111.683  1.00  0.00           H0.      0
ATOM    431  HG2 SAM A 294      39.145  97.977 112.100  1.00  0.00           H0.      0
ATOM    432 HO2' SAM A 294      39.043 104.767 111.694  1.00  0.00           H0.      0
ATOM    433 HO3' SAM A 294      38.972 102.459 111.044  1.00  0.00           H0.      0
ATOM    434  H01 SAM A 294      35.448 104.456 114.936  1.00  0.00           H0.      0
ATOM    435  H02 SAM A 294      37.144 101.211 111.684  1.00  0.00           H0.      0
ATOM    436  H03 SAM A 294      38.929 102.085 113.872  1.00  0.00           H0.      0
ATOM    437  H04 SAM A 294      37.768 104.052 114.164  1.00  0.00           H0.      0
ATOM    438  H05 SAM A 294      36.660 103.921 111.315  1.00  0.00           H0.      0
ATOM    439  H06 SAM A 294      34.586 107.271 109.187  1.00  0.00           H0.      0
ATOM    440  H07 SAM A 294      35.880  97.877 108.944  1.00  0.00           H0.      0
ATOM    441  H08 SAM A 294      35.361  96.886 110.206  1.00  0.00           H0.      0
ATOM    442  H09 SAM A 294      36.145  96.199 108.903  1.00  0.00           H0.      0
ATOM    443 H5'1 SAM A 294      36.724 100.905 114.719  1.00  0.00           H0.      0
ATOM    444 H5'2 SAM A 294      35.854 100.009 113.438  1.00  0.00           H0.      0
ATOM    445  O   WAT A3926      39.420 106.731 114.622  1.00  0.00           O0.      0
ATOM    446  H1  WAT A3926      39.277 106.055 113.923  1.00  0.00           H0.      0
ATOM    447  H2  WAT A3926      39.167 107.575 114.228  1.00  0.00           H0.      0
ATOM    448  O   WAT A7355      38.869  94.135 118.028  1.00  0.00           O0.      0
ATOM    449  H1  WAT A7355      37.923  93.893 118.083  1.00  0.00           H0.      0
ATOM    450  H2  WAT A7355      39.201  93.698 117.232  1.00  0.00           H0.      0
ATOM    451  O   WAT A9154      34.801 110.176 114.318  1.00  0.00           O0.      0
ATOM    452  H1  WAT A9154      34.041 110.651 113.932  1.00  0.00           H0.      0
ATOM    453  H2  WAT A9154      34.414 109.419 114.799  1.00  0.00           H0.      0
ATOM    454  O   WAT B4294      33.702  96.957 107.739  1.00  0.00           O0.      0
ATOM    455  H1  WAT B4294      33.505  96.986 108.688  1.00  0.00           H0.      0
ATOM    456  H2  WAT B4294      34.358  96.236 107.620  1.00  0.00           H0.      0
ATOM    457  O   WAT B7734      40.637  97.389 109.526  1.00  0.00           O0.      0
ATOM    458  H1  WAT B7734      40.024  96.649 109.713  1.00  0.00           H0.      0
ATOM    459  H2  WAT B7734      40.440  97.770 108.652  1.00  0.00           H0.      0
ATOM    460  O   WAT C1988      33.289 108.158 115.666  1.00  0.00           O0.      0
ATOM    461  H1  WAT C1988      33.628 107.264 115.438  1.00  0.00           H0.      0
ATOM    462  H2  WAT C1988      33.408 108.302 116.622  1.00  0.00           H0.      0
