# Supplementary material for: Computational Investigation of GNMT-Catalyzed Methyl Transfer Reaction: Integrating MD, QM, and ML Approaches
Source: J Comput Chem. Author manuscript; Available in PMC 2026 Jun 29. (PMC13312424; doi:10.1002/jcc.70434)
Supplement: SI-2 [file NIHMS2188582-supplement-SI-2.zip › QM-cluster-pdbs/clustering_45992_P2_wo_p.pdb]

ATOM      1  CA  ILE A  17      38.069 109.973 116.464  1.00  0.00           C0.     -1
ATOM      2  C   ILE A  17      38.371 109.309 117.819  1.00  0.00           C0.      0
ATOM      3  O   ILE A  17      38.697 109.990 118.807  1.00  0.00           O0.      0
ATOM      4  H01 ILE A  17      38.637 109.514 115.649  1.00  0.00           H0.      0
ATOM      5  H02 ILE A  17      38.336 111.026 116.545  1.00  0.00           H0.      0
ATOM      6  HA  ILE A  17      37.003 109.893 116.222  1.00  0.00           H0.      0
ATOM      7  N   PRO A  18      38.259 107.947 117.922  1.00  0.00           N0.      0
ATOM      8  CA  PRO A  18      38.233 107.311 119.277  1.00  0.00           C0.     -1
ATOM      9  C   PRO A  18      39.624 106.963 119.811  1.00  0.00           C0.      0
ATOM     10  O   PRO A  18      40.233 105.938 119.476  1.00  0.00           O0.      0
ATOM     11  CB  PRO A  18      37.384 106.027 119.067  1.00  0.00           C0.      0
ATOM     12  CG  PRO A  18      36.692 106.199 117.698  1.00  0.00           C0.      0
ATOM     13  CD  PRO A  18      37.698 107.041 116.897  1.00  0.00           C0.      0
ATOM     14  HA  PRO A  18      37.751 108.018 119.957  1.00  0.00           H0.      0
ATOM     15  HB2 PRO A  18      38.057 105.166 119.042  1.00  0.00           H0.      0
ATOM     16  HB3 PRO A  18      36.673 105.885 119.885  1.00  0.00           H0.      0
ATOM     17  HG2 PRO A  18      36.476 105.242 117.218  1.00  0.00           H0.      0
ATOM     18  HG3 PRO A  18      35.749 106.747 117.798  1.00  0.00           H0.      0
ATOM     19  HD2 PRO A  18      38.492 106.412 116.474  1.00  0.00           H0.      0
ATOM     20  HD3 PRO A  18      37.237 107.601 116.084  1.00  0.00           H0.      0
ATOM     21  N   ASP A  19      40.072 107.824 120.755  1.00  0.00           N0.      0
ATOM     22  CA  ASP A  19      41.314 107.573 121.470  1.00  0.00           C0.     -1
ATOM     23  H01 ASP A  19      41.320 108.154 122.395  1.00  0.00           H0.      0
ATOM     24  H03 ASP A  19      41.375 106.509 121.708  1.00  0.00           H0.      0
ATOM     25  H   ASP A  19      39.657 108.748 120.767  1.00  0.00           H0.      0
ATOM     26  HA  ASP A  19      42.199 107.838 120.878  1.00  0.00           H0.      0
ATOM     27  CA  TYR A  21      43.267 104.945 116.985  1.00  0.00           C0.     -1
ATOM     28  CB  TYR A  21      42.026 104.383 116.236  1.00  0.00           C0.     -1
ATOM     29  CG  TYR A  21      41.447 103.050 116.660  1.00  0.00           C0.      0
ATOM     30  CD1 TYR A  21      40.346 102.987 117.533  1.00  0.00           C0.      0
ATOM     31  CD2 TYR A  21      41.909 101.849 116.092  1.00  0.00           C0.      0
ATOM     32  CE1 TYR A  21      39.706 101.773 117.805  1.00  0.00           C0.      0
ATOM     33  CE2 TYR A  21      41.286 100.628 116.365  1.00  0.00           C0.      0
ATOM     34  CZ  TYR A  21      40.169 100.591 117.211  1.00  0.00           C0.      0
ATOM     35  OH  TYR A  21      39.486  99.419 117.481  1.00  0.00           O0.      0
ATOM     36  H01 TYR A  21      43.583 105.889 116.526  1.00  0.00           H0.      0
ATOM     37  H02 TYR A  21      43.029 105.135 118.038  1.00  0.00           H0.      0
ATOM     38  HA  TYR A  21      44.107 104.242 116.942  1.00  0.00           H0.      0
ATOM     39  HB2 TYR A  21      41.231 105.137 116.312  1.00  0.00           H0.      0
ATOM     40  HB3 TYR A  21      42.281 104.328 115.168  1.00  0.00           H0.      0
ATOM     41  HD1 TYR A  21      39.987 103.902 117.996  1.00  0.00           H0.      0
ATOM     42  HD2 TYR A  21      42.743 101.864 115.397  1.00  0.00           H0.      0
ATOM     43  HE1 TYR A  21      38.839 101.730 118.456  1.00  0.00           H0.      0
ATOM     44  HE2 TYR A  21      41.647  99.715 115.901  1.00  0.00           H0.      0
ATOM     45  HH  TYR A  21      39.883  98.695 116.969  1.00  0.00           H0.      0
ATOM     46  CA  TRP A  30      46.468  95.901 114.777  1.00  0.00           C0.     -1
ATOM     47  CB  TRP A  30      45.473  96.963 114.289  1.00  0.00           C0.     -1
ATOM     48  CG  TRP A  30      44.016  96.589 114.208  1.00  0.00           C0.      0
ATOM     49  CD1 TRP A  30      43.319  96.252 113.061  1.00  0.00           C0.      0
ATOM     50  CD2 TRP A  30      43.038  96.620 115.276  1.00  0.00           C0.      0
ATOM     51  CE2 TRP A  30      41.770  96.278 114.701  1.00  0.00           C0.      0
ATOM     52  CE3 TRP A  30      43.100  96.930 116.648  1.00  0.00           C0.      0
ATOM     53  NE1 TRP A  30      41.976  96.056 113.352  1.00  0.00           N0.      0
ATOM     54  CZ2 TRP A  30      40.596  96.216 115.462  1.00  0.00           C0.      0
ATOM     55  CZ3 TRP A  30      41.932  96.876 117.409  1.00  0.00           C0.      0
ATOM     56  CH2 TRP A  30      40.695  96.513 116.822  1.00  0.00           C0.      0
ATOM     57  H01 TRP A  30      46.460  95.024 114.119  1.00  0.00           H0.      0
ATOM     58  H02 TRP A  30      47.485  96.309 114.794  1.00  0.00           H0.      0
ATOM     59  HA  TRP A  30      46.221  95.559 115.790  1.00  0.00           H0.      0
ATOM     60  HB2 TRP A  30      45.565  97.846 114.939  1.00  0.00           H0.      0
ATOM     61  HB3 TRP A  30      45.794  97.302 113.294  1.00  0.00           H0.      0
ATOM     62  HD1 TRP A  30      43.685  96.160 112.051  1.00  0.00           H0.      0
ATOM     63  HE1 TRP A  30      41.243  95.805 112.691  1.00  0.00           H0.      0
ATOM     64  HE3 TRP A  30      44.043  97.207 117.108  1.00  0.00           H0.      0
ATOM     65  HZ2 TRP A  30      39.652  95.934 115.013  1.00  0.00           H0.      0
ATOM     66  HZ3 TRP A  30      41.967  97.112 118.467  1.00  0.00           H0.      0
ATOM     67  HH2 TRP A  30      39.811  96.441 117.450  1.00  0.00           H0.      0
ATOM     68  CA  ILE A  34      43.848  90.362 113.620  1.00  0.00           C0.     -1
ATOM     69  CB  ILE A  34      43.743  91.169 112.277  1.00  0.00           C0.     -1
ATOM     70  CG1 ILE A  34      42.877  92.433 112.433  1.00  0.00           C0.      0
ATOM     71  CG2 ILE A  34      43.243  90.238 111.159  1.00  0.00           C0.      0
ATOM     72  CD1 ILE A  34      43.057  93.421 111.272  1.00  0.00           C0.      0
ATOM     73  H01 ILE A  34      44.508  89.496 113.502  1.00  0.00           H0.      0
ATOM     74  H02 ILE A  34      44.239  90.993 114.427  1.00  0.00           H0.      0
ATOM     75  HA  ILE A  34      42.857  89.997 113.918  1.00  0.00           H0.      0
ATOM     76  HB  ILE A  34      44.762  91.499 112.018  1.00  0.00           H0.      0
ATOM     77 HG12 ILE A  34      41.822  92.134 112.519  1.00  0.00           H0.      0
ATOM     78 HG13 ILE A  34      43.128  92.939 113.375  1.00  0.00           H0.      0
ATOM     79 HG21 ILE A  34      43.206  90.738 110.187  1.00  0.00           H0.      0
ATOM     80 HG22 ILE A  34      43.897  89.364 111.060  1.00  0.00           H0.      0
ATOM     81 HG23 ILE A  34      42.235  89.871 111.393  1.00  0.00           H0.      0
ATOM     82 HD11 ILE A  34      42.315  94.222 111.310  1.00  0.00           H0.      0
ATOM     83 HD12 ILE A  34      44.053  93.874 111.311  1.00  0.00           H0.      0
ATOM     84 HD13 ILE A  34      42.957  92.926 110.304  1.00  0.00           H0.      0
ATOM     85  CA  ARG A  40      39.693  85.637 109.488  1.00  0.00           C0.     -1
ATOM     86  CB  ARG A  40      40.162  87.095 109.760  1.00  0.00           C0.     -1
ATOM     87  CG  ARG A  40      39.019  88.134 109.724  1.00  0.00           C0.      0
ATOM     88  CD  ARG A  40      39.480  89.511 110.238  1.00  0.00           C0.      0
ATOM     89  NE  ARG A  40      38.408  90.517 110.106  1.00  0.00           N0.      0
ATOM     90  CZ  ARG A  40      38.359  91.718 110.715  1.00  0.00           C0.      0
ATOM     91  NH1 ARG A  40      39.243  92.050 111.675  1.00  0.00           N1+      0
ATOM     92  NH2 ARG A  40      37.383  92.592 110.412  1.00  0.00           N0.      0
ATOM     93  H01 ARG A  40      39.219  85.555 108.503  1.00  0.00           H0.      0
ATOM     94  H02 ARG A  40      40.544  84.949 109.515  1.00  0.00           H0.      0
ATOM     95  HA  ARG A  40      38.967  85.316 110.244  1.00  0.00           H0.      0
ATOM     96  HB2 ARG A  40      40.646  87.130 110.747  1.00  0.00           H0.      0
ATOM     97  HB3 ARG A  40      40.929  87.378 109.027  1.00  0.00           H0.      0
ATOM     98  HG2 ARG A  40      38.647  88.232 108.695  1.00  0.00           H0.      0
ATOM     99  HG3 ARG A  40      38.180  87.786 110.341  1.00  0.00           H0.      0
ATOM    100  HD2 ARG A  40      39.752  89.411 111.296  1.00  0.00           H0.      0
ATOM    101  HD3 ARG A  40      40.367  89.845 109.690  1.00  0.00           H0.      0
ATOM    102  HE  ARG A  40      37.640  90.306 109.483  1.00  0.00           H0.      0
ATOM    103 HH11 ARG A  40      39.828  91.365 112.123  1.00  0.00           H0.      0
ATOM    104 HH12 ARG A  40      39.339  93.026 111.955  1.00  0.00           H0.      0
ATOM    105 HH21 ARG A  40      37.077  92.788 109.450  1.00  0.00           H0.      0
ATOM    106 HH22 ARG A  40      37.313  93.412 111.024  1.00  0.00           H0.      0
ATOM    107  CA  ALA A  64      34.586 100.934 108.558  1.00  0.00           C0.     -1
ATOM    108  C   ALA A  64      35.821 100.143 108.197  1.00  0.00           C0.      0
ATOM    109  O   ALA A  64      36.056  99.015 108.657  1.00  0.00           O0.      0
ATOM    110  H01 ALA A  64      33.766 100.662 107.884  1.00  0.00           H0.      0
ATOM    111  H02 ALA A  64      34.280 100.691 109.578  1.00  0.00           H0.      0
ATOM    112  HA  ALA A  64      34.751 102.013 108.482  1.00  0.00           H0.      0
ATOM    113  N   CYS A  65      36.633 100.746 107.288  1.00  0.00           N0.      0
ATOM    114  CA  CYS A  65      37.698 100.020 106.622  1.00  0.00           C0.     -1
ATOM    115  C   CYS A  65      38.937  99.712 107.489  1.00  0.00           C0.      0
ATOM    116  O   CYS A  65      39.709  98.812 107.127  1.00  0.00           O0.      0
ATOM    117  H02 CYS A  65      38.025 100.603 105.757  1.00  0.00           H0.      0
ATOM    118  H   CYS A  65      36.358 101.647 106.925  1.00  0.00           H0.      0
ATOM    119  HA  CYS A  65      37.336  99.050 106.269  1.00  0.00           H0.      0
ATOM    120  N   GLY A  66      39.146 100.470 108.587  1.00  0.00           N0.      0
ATOM    121  CA  GLY A  66      40.347 100.273 109.402  1.00  0.00           C0.     -1
ATOM    122  H01 GLY A  66      41.251 100.566 108.855  1.00  0.00           H0.      0
ATOM    123  H   GLY A  66      38.517 101.223 108.867  1.00  0.00           H0.      0
ATOM    124  HA2 GLY A  66      40.257 100.879 110.302  1.00  0.00           H0.      0
ATOM    125  HA3 GLY A  66      40.453  99.219 109.677  1.00  0.00           H0.      0
ATOM    126  CA  VAL A  69      41.283  93.683 106.361  1.00  0.00           C0.     -1
ATOM    127  C   VAL A  69      40.041  92.991 105.783  1.00  0.00           C0.      0
ATOM    128  O   VAL A  69      40.089  91.821 105.371  1.00  0.00           O0.      0
ATOM    129  CB  VAL A  69      41.456  93.480 107.872  1.00  0.00           C0.     -1
ATOM    130  CG1 VAL A  69      40.440  94.325 108.669  1.00  0.00           C0.      0
ATOM    131  CG2 VAL A  69      41.338  91.995 108.262  1.00  0.00           C0.      0
ATOM    132  H01 VAL A  69      41.261  94.757 106.138  1.00  0.00           H0.      0
ATOM    133  HA  VAL A  69      42.138  93.250 105.832  1.00  0.00           H0.      0
ATOM    134  HB  VAL A  69      42.466  93.830 108.129  1.00  0.00           H0.      0
ATOM    135 HG11 VAL A  69      39.413  93.994 108.475  1.00  0.00           H0.      0
ATOM    136 HG12 VAL A  69      40.617  94.251 109.744  1.00  0.00           H0.      0
ATOM    137 HG13 VAL A  69      40.506  95.385 108.391  1.00  0.00           H0.      0
ATOM    138 HG21 VAL A  69      41.450  91.878 109.342  1.00  0.00           H0.      0
ATOM    139 HG22 VAL A  69      40.356  91.601 107.978  1.00  0.00           H0.      0
ATOM    140 HG23 VAL A  69      42.096  91.384 107.761  1.00  0.00           H0.      0
ATOM    141  N   ASP A  70      38.891  93.721 105.789  1.00  0.00           N0.      0
ATOM    142  CA  ASP A  70      37.619  93.243 105.227  1.00  0.00           C0.     -1
ATOM    143  CB  ASP A  70      36.427  93.495 106.149  1.00  0.00           C0.     -1
ATOM    144  CG  ASP A  70      36.706  94.612 107.175  1.00  0.00           C0.      0
ATOM    145  OD1 ASP A  70      36.620  94.282 108.425  1.00  0.00           O0.      0
ATOM    146  OD2 ASP A  70      37.031  95.747 106.762  1.00  0.00           O1-      0
ATOM    147  H01 ASP A  70      37.461  93.742 104.262  1.00  0.00           H0.      0
ATOM    148  H   ASP A  70      38.907  94.688 106.088  1.00  0.00           H0.      0
ATOM    149  HA  ASP A  70      37.752  92.179 105.026  1.00  0.00           H0.      0
ATOM    150  HB2 ASP A  70      35.555  93.784 105.551  1.00  0.00           H0.      0
ATOM    151  HB3 ASP A  70      36.166  92.587 106.701  1.00  0.00           H0.      0
ATOM    152  CA  ASP A  85      37.404 105.260 108.033  1.00  0.00           C0.     -1
ATOM    153  C   ASP A  85      37.782 106.730 108.353  1.00  0.00           C0.      0
ATOM    154  O   ASP A  85      38.223 107.475 107.469  1.00  0.00           O0.      0
ATOM    155  CB  ASP A  85      38.499 104.392 108.366  1.00  0.00           C0.     -1
ATOM    156  CG  ASP A  85      38.609 103.928 109.825  1.00  0.00           C0.      0
ATOM    157  OD1 ASP A  85      38.235 102.742 110.107  1.00  0.00           O0.      0
ATOM    158  OD2 ASP A  85      39.073 104.744 110.681  1.00  0.00           O1-      0
ATOM    159  H01 ASP A  85      37.193 105.246 106.960  1.00  0.00           H0.      0
ATOM    160  HA  ASP A  85      36.478 104.980 108.556  1.00  0.00           H0.      0
ATOM    161  HB2 ASP A  85      38.445 103.469 107.775  1.00  0.00           H0.      0
ATOM    162  HB3 ASP A  85      39.457 104.859 108.100  1.00  0.00           H0.      0
ATOM    163  N   ALA A  86      37.723 107.086 109.665  1.00  0.00           N0.      0
ATOM    164  CA  ALA A  86      38.205 108.373 110.165  1.00  0.00           C0.     -1
ATOM    165  C   ALA A  86      39.694 108.434 110.517  1.00  0.00           C0.      0
ATOM    166  O   ALA A  86      40.215 109.532 110.775  1.00  0.00           O0.      0
ATOM    167  CB  ALA A  86      37.388 108.790 111.403  1.00  0.00           C0.      0
ATOM    168  H   ALA A  86      37.325 106.430 110.329  1.00  0.00           H0.      0
ATOM    169  HA  ALA A  86      38.037 109.104 109.370  1.00  0.00           H0.      0
ATOM    170  HB1 ALA A  86      37.447 108.021 112.184  1.00  0.00           H0.      0
ATOM    171  HB2 ALA A  86      37.796 109.722 111.804  1.00  0.00           H0.      0
ATOM    172  HB3 ALA A  86      36.344 108.934 111.120  1.00  0.00           H0.      0
ATOM    173  N   SER A  87      40.336 107.252 110.586  1.00  0.00           N0.      0
ATOM    174  CA  SER A  87      41.670 107.145 111.158  1.00  0.00           C0.     -1
ATOM    175  CB  SER A  87      41.711 105.949 112.115  1.00  0.00           C0.     -1
ATOM    176  OG  SER A  87      43.043 105.734 112.632  1.00  0.00           O0.      0
ATOM    177  H01 SER A  87      42.431 107.005 110.379  1.00  0.00           H0.      0
ATOM    178  H   SER A  87      39.805 106.387 110.441  1.00  0.00           H0.      0
ATOM    179  HA  SER A  87      41.893 108.082 111.677  1.00  0.00           H0.      0
ATOM    180  HB2 SER A  87      40.987 106.087 112.928  1.00  0.00           H0.      0
ATOM    181  HB3 SER A  87      41.434 105.034 111.595  1.00  0.00           H0.      0
ATOM    182  HG  SER A  87      43.237 106.445 113.259  1.00  0.00           H0.      0
ATOM    183  CA  MET A  90      44.394 102.930 110.250  1.00  0.00           C0.     -1
ATOM    184  CB  MET A  90      43.059 102.776 110.892  1.00  0.00           C0.     -1
ATOM    185  CG  MET A  90      43.088 102.567 112.415  1.00  0.00           C0.      0
ATOM    186  SD  MET A  90      43.805 100.955 112.961  1.00  0.00           S0.      0
ATOM    187  CE  MET A  90      42.351  99.860 112.742  1.00  0.00           C0.      0
ATOM    188  H01 MET A  90      44.921 103.809 110.644  1.00  0.00           H0.      0
ATOM    189  H02 MET A  90      44.310 103.056 109.163  1.00  0.00           H0.      0
ATOM    190  HA  MET A  90      45.030 102.055 110.434  1.00  0.00           H0.      0
ATOM    191  HB2 MET A  90      42.447 103.664 110.695  1.00  0.00           H0.      0
ATOM    192  HB3 MET A  90      42.513 101.938 110.437  1.00  0.00           H0.      0
ATOM    193  HG2 MET A  90      43.683 103.352 112.889  1.00  0.00           H0.      0
ATOM    194  HG3 MET A  90      42.072 102.624 112.817  1.00  0.00           H0.      0
ATOM    195  HE1 MET A  90      42.102  99.742 111.684  1.00  0.00           H0.      0
ATOM    196  HE2 MET A  90      42.615  98.883 113.154  1.00  0.00           H0.      0
ATOM    197  HE3 MET A  90      41.487 100.265 113.272  1.00  0.00           H0.      0
ATOM    198  CA  ALA A 115      35.297 110.680 106.800  1.00  0.00           C0.     -1
ATOM    199  C   ALA A 115      34.817 110.246 108.207  1.00  0.00           C0.      0
ATOM    200  O   ALA A 115      35.379 109.310 108.791  1.00  0.00           O0.      0
ATOM    201  H01 ALA A 115      36.302 111.102 106.894  1.00  0.00           H0.      0
ATOM    202  H03 ALA A 115      35.363 109.787 106.174  1.00  0.00           H0.      0
ATOM    203  HA  ALA A 115      34.641 111.416 106.329  1.00  0.00           H0.      0
ATOM    204  N   ASN A 116      33.785 110.946 108.795  1.00  0.00           N0.      0
ATOM    205  CA  ASN A 116      33.198 110.558 110.101  1.00  0.00           C0.     -1
ATOM    206  C   ASN A 116      31.695 110.265 109.873  1.00  0.00           C0.      0
ATOM    207  O   ASN A 116      30.984 111.112 109.309  1.00  0.00           O0.      0
ATOM    208  CB  ASN A 116      33.423 111.634 111.190  1.00  0.00           C0.      0
ATOM    209  CG  ASN A 116      33.290 110.957 112.543  1.00  0.00           C0.      0
ATOM    210  ND2 ASN A 116      34.455 110.681 113.186  1.00  0.00           N0.      0
ATOM    211  OD1 ASN A 116      32.184 110.617 112.992  1.00  0.00           O0.      0
ATOM    212  H   ASN A 116      33.248 111.605 108.246  1.00  0.00           H0.      0
ATOM    213  HA  ASN A 116      33.717 109.643 110.394  1.00  0.00           H0.      0
ATOM    214  HB2 ASN A 116      34.415 112.073 111.053  1.00  0.00           H0.      0
ATOM    215  HB3 ASN A 116      32.673 112.424 111.096  1.00  0.00           H0.      0
ATOM    216 HD21 ASN A 116      34.425 110.067 113.989  1.00  0.00           H0.      0
ATOM    217 HD22 ASN A 116      35.345 110.798 112.724  1.00  0.00           H0.      0
ATOM    218  N   TRP A 117      31.250 109.052 110.275  1.00  0.00           N0.      0
ATOM    219  CA  TRP A 117      29.869 108.598 110.008  1.00  0.00           C0.     -1
ATOM    220  CB  TRP A 117      29.574 107.227 110.674  1.00  0.00           C0.     -1
ATOM    221  CG  TRP A 117      30.637 106.192 110.392  1.00  0.00           C0.      0
ATOM    222  CD1 TRP A 117      31.387 106.066 109.239  1.00  0.00           C0.      0
ATOM    223  CD2 TRP A 117      31.132 105.186 111.312  1.00  0.00           C0.      0
ATOM    224  CE2 TRP A 117      32.187 104.484 110.649  1.00  0.00           C0.      0
ATOM    225  CE3 TRP A 117      30.816 104.833 112.638  1.00  0.00           C0.      0
ATOM    226  NE1 TRP A 117      32.303 105.033 109.385  1.00  0.00           N0.      0
ATOM    227  CZ2 TRP A 117      32.921 103.469 111.276  1.00  0.00           C0.      0
ATOM    228  CZ3 TRP A 117      31.543 103.821 113.262  1.00  0.00           C0.      0
ATOM    229  CH2 TRP A 117      32.586 103.145 112.589  1.00  0.00           C0.      0
ATOM    230  H02 TRP A 117      29.168 109.355 110.374  1.00  0.00           H0.      0
ATOM    231  H   TRP A 117      31.914 108.408 110.707  1.00  0.00           H0.      0
ATOM    232  HA  TRP A 117      29.724 108.530 108.922  1.00  0.00           H0.      0
ATOM    233  HB2 TRP A 117      29.503 107.370 111.759  1.00  0.00           H0.      0
ATOM    234  HB3 TRP A 117      28.582 106.900 110.335  1.00  0.00           H0.      0
ATOM    235  HD1 TRP A 117      31.357 106.648 108.331  1.00  0.00           H0.      0
ATOM    236  HE1 TRP A 117      33.037 104.821 108.726  1.00  0.00           H0.      0
ATOM    237  HE3 TRP A 117      30.029 105.354 113.173  1.00  0.00           H0.      0
ATOM    238  HZ2 TRP A 117      33.745 102.976 110.772  1.00  0.00           H0.      0
ATOM    239  HZ3 TRP A 117      31.323 103.559 114.292  1.00  0.00           H0.      0
ATOM    240  HH2 TRP A 117      33.165 102.390 113.110  1.00  0.00           H0.      0
ATOM    241  CA  LEU A 136      32.354  95.311 110.043  1.00  0.00           C0.     -1
ATOM    242  C   LEU A 136      33.420  95.374 111.129  1.00  0.00           C0.      0
ATOM    243  O   LEU A 136      34.211  96.339 111.197  1.00  0.00           O0.      0
ATOM    244  H01 LEU A 136      32.851  95.222 109.071  1.00  0.00           H0.      0
ATOM    245  H02 LEU A 136      31.795  96.250 110.046  1.00  0.00           H0.      0
ATOM    246  HA  LEU A 136      31.663  94.475 110.168  1.00  0.00           H0.      0
ATOM    247  N   GLY A 137      33.455  94.348 112.025  1.00  0.00           N0.      0
ATOM    248  CA  GLY A 137      34.472  94.198 113.074  1.00  0.00           C0.     -1
ATOM    249  C   GLY A 137      33.967  94.439 114.493  1.00  0.00           C0.      0
ATOM    250  O   GLY A 137      34.687  94.154 115.463  1.00  0.00           O0.      0
ATOM    251  H   GLY A 137      32.844  93.560 111.853  1.00  0.00           H0.      0
ATOM    252  HA2 GLY A 137      34.900  93.193 113.031  1.00  0.00           H0.      0
ATOM    253  HA3 GLY A 137      35.293  94.892 112.872  1.00  0.00           H0.      0
ATOM    254  N   ASN A 138      32.730  94.968 114.599  1.00  0.00           N0.      0
ATOM    255  CA  ASN A 138      32.191  95.642 115.788  1.00  0.00           C0.     -1
ATOM    256  C   ASN A 138      32.789  97.054 115.866  1.00  0.00           C0.      0
ATOM    257  O   ASN A 138      33.712  97.347 116.638  1.00  0.00           O0.      0
ATOM    258  CB  ASN A 138      32.317  94.880 117.108  1.00  0.00           C0.      0
ATOM    259  CG  ASN A 138      31.474  95.603 118.162  1.00  0.00           C0.      0
ATOM    260  ND2 ASN A 138      32.159  96.073 119.233  1.00  0.00           N0.      0
ATOM    261  OD1 ASN A 138      30.252  95.742 118.013  1.00  0.00           O0.      0
ATOM    262  H   ASN A 138      32.274  95.178 113.721  1.00  0.00           H0.      0
ATOM    263  HA  ASN A 138      31.115  95.746 115.603  1.00  0.00           H0.      0
ATOM    264  HB2 ASN A 138      31.903  93.882 116.956  1.00  0.00           H0.      0
ATOM    265  HB3 ASN A 138      33.350  94.782 117.421  1.00  0.00           H0.      0
ATOM    266 HD21 ASN A 138      31.678  96.673 119.889  1.00  0.00           H0.      0
ATOM    267 HD22 ASN A 138      33.174  96.039 119.258  1.00  0.00           H0.      0
ATOM    268  N   SER A 139      32.212  97.926 115.006  1.00  0.00           N0.      0
ATOM    269  CA  SER A 139      32.887  99.139 114.569  1.00  0.00           C0.     -1
ATOM    270  CB  SER A 139      33.694  98.897 113.288  1.00  0.00           C0.      0
ATOM    271  OG  SER A 139      34.622  97.816 113.512  1.00  0.00           O0.      0
ATOM    272  H03 SER A 139      32.156  99.937 114.406  1.00  0.00           H0.      0
ATOM    273  H   SER A 139      31.473  97.574 114.412  1.00  0.00           H0.      0
ATOM    274  HA  SER A 139      33.558  99.440 115.377  1.00  0.00           H0.      0
ATOM    275  HB2 SER A 139      33.023  98.650 112.455  1.00  0.00           H0.      0
ATOM    276  HB3 SER A 139      34.233  99.820 113.031  1.00  0.00           H0.      0
ATOM    277  HG  SER A 139      34.620  97.254 112.715  1.00  0.00           H0.      0
ATOM    278  CA  HID A 142      32.429 103.326 119.274  1.00  0.00           C0.     -1
ATOM    279  CB  HID A 142      33.688 103.583 118.391  1.00  0.00           C0.     -1
ATOM    280  CG  HID A 142      34.493 102.356 118.093  1.00  0.00           C0.      0
ATOM    281  CD2 HID A 142      34.682 101.633 116.928  1.00  0.00           C0.      0
ATOM    282  ND1 HID A 142      35.250 101.677 119.041  1.00  0.00           N0.      0
ATOM    283  CE1 HID A 142      35.866 100.612 118.419  1.00  0.00           C0.      0
ATOM    284  NE2 HID A 142      35.531 100.558 117.140  1.00  0.00           N0.      0
ATOM    285  H01 HID A 142      31.765 102.600 118.793  1.00  0.00           H0.      0
ATOM    286  H02 HID A 142      31.875 104.258 119.426  1.00  0.00           H0.      0
ATOM    287  HA  HID A 142      32.711 102.935 120.258  1.00  0.00           H0.      0
ATOM    288  HB2 HID A 142      33.379 104.026 117.438  1.00  0.00           H0.      0
ATOM    289  HB3 HID A 142      34.321 104.334 118.885  1.00  0.00           H0.      0
ATOM    290  HD1 HID A 142      35.405 101.975 119.995  1.00  0.00           H0.      0
ATOM    291  HD2 HID A 142      34.256 101.828 115.956  1.00  0.00           H0.      0
ATOM    292  HE1 HID A 142      36.548  99.948 118.928  1.00  0.00           H0.      0
ATOM    293  CA  ARG A 175      28.551  92.770 120.133  1.00  0.00           C0.     -1
ATOM    294  CB  ARG A 175      29.605  93.111 121.161  1.00  0.00           C0.     -1
ATOM    295  CG  ARG A 175      31.032  92.894 120.636  1.00  0.00           C0.      0
ATOM    296  CD  ARG A 175      32.095  93.521 121.552  1.00  0.00           C0.      0
ATOM    297  NE  ARG A 175      33.469  93.168 121.167  1.00  0.00           N0.      0
ATOM    298  CZ  ARG A 175      34.068  92.042 121.556  1.00  0.00           C0.      0
ATOM    299  NH1 ARG A 175      33.421  91.154 122.351  1.00  0.00           N1+      0
ATOM    300  NH2 ARG A 175      35.365  91.822 121.252  1.00  0.00           N0.      0
ATOM    301  H01 ARG A 175      27.539  92.906 120.529  1.00  0.00           H0.      0
ATOM    302  H03 ARG A 175      28.655  93.411 119.249  1.00  0.00           H0.      0
ATOM    303  HA  ARG A 175      28.641  91.728 119.800  1.00  0.00           H0.      0
ATOM    304  HB2 ARG A 175      29.494  94.164 121.461  1.00  0.00           H0.      0
ATOM    305  HB3 ARG A 175      29.459  92.517 122.075  1.00  0.00           H0.      0
ATOM    306  HG2 ARG A 175      31.225  91.822 120.501  1.00  0.00           H0.      0
ATOM    307  HG3 ARG A 175      31.127  93.344 119.642  1.00  0.00           H0.      0
ATOM    308  HD2 ARG A 175      32.026  94.610 121.503  1.00  0.00           H0.      0
ATOM    309  HD3 ARG A 175      31.938  93.237 122.599  1.00  0.00           H0.      0
ATOM    310  HE  ARG A 175      33.950  93.767 120.471  1.00  0.00           H0.      0
ATOM    311 HH11 ARG A 175      32.414  91.145 122.377  1.00  0.00           H0.      0
ATOM    312 HH12 ARG A 175      33.878  90.285 122.583  1.00  0.00           H0.      0
ATOM    313 HH21 ARG A 175      35.761  92.383 120.481  1.00  0.00           H0.      0
ATOM    314 HH22 ARG A 175      35.672  90.858 121.254  1.00  0.00           H0.      0
ATOM    315  CA  TYR A 194      40.637  88.898 115.969  1.00  0.00           C0.     -1
ATOM    316  CB  TYR A 194      40.357  89.881 117.120  1.00  0.00           C0.     -1
ATOM    317  CG  TYR A 194      39.659  91.110 116.538  1.00  0.00           C0.      0
ATOM    318  CD1 TYR A 194      38.308  91.387 116.799  1.00  0.00           C0.      0
ATOM    319  CD2 TYR A 194      40.327  91.934 115.609  1.00  0.00           C0.      0
ATOM    320  CE1 TYR A 194      37.647  92.444 116.161  1.00  0.00           C0.      0
ATOM    321  CE2 TYR A 194      39.680  92.995 114.968  1.00  0.00           C0.      0
ATOM    322  CZ  TYR A 194      38.329  93.258 115.249  1.00  0.00           C0.      0
ATOM    323  OH  TYR A 194      37.661  94.358 114.733  1.00  0.00           O0.      0
ATOM    324  H01 TYR A 194      41.130  87.985 116.325  1.00  0.00           H0.      0
ATOM    325  H02 TYR A 194      39.702  88.611 115.476  1.00  0.00           H0.      0
ATOM    326  HA  TYR A 194      41.285  89.357 115.217  1.00  0.00           H0.      0
ATOM    327  HB2 TYR A 194      39.721  89.414 117.880  1.00  0.00           H0.      0
ATOM    328  HB3 TYR A 194      41.299  90.163 117.608  1.00  0.00           H0.      0
ATOM    329  HD1 TYR A 194      37.751  90.772 117.499  1.00  0.00           H0.      0
ATOM    330  HD2 TYR A 194      41.375  91.750 115.387  1.00  0.00           H0.      0
ATOM    331  HE1 TYR A 194      36.603  92.643 116.361  1.00  0.00           H0.      0
ATOM    332  HE2 TYR A 194      40.222  93.637 114.282  1.00  0.00           H0.      0
ATOM    333  HH  TYR A 194      37.724  94.438 113.750  1.00  0.00           H0.      0
ATOM    334  CA  LEU A 240      37.160  98.087 125.181  1.00  0.00           C0.     -1
ATOM    335  CB  LEU A 240      36.657  97.010 124.240  1.00  0.00           C0.     -1
ATOM    336  CG  LEU A 240      37.430  96.891 122.903  1.00  0.00           C0.      0
ATOM    337  CD1 LEU A 240      36.923  95.686 122.085  1.00  0.00           C0.      0
ATOM    338  CD2 LEU A 240      37.345  98.175 122.054  1.00  0.00           C0.      0
ATOM    339  H01 LEU A 240      36.617  98.066 126.133  1.00  0.00           H0.      0
ATOM    340  H02 LEU A 240      38.227  97.951 125.405  1.00  0.00           H0.      0
ATOM    341  HA  LEU A 240      37.038  99.090 124.758  1.00  0.00           H0.      0
ATOM    342  HB2 LEU A 240      36.702  96.034 124.745  1.00  0.00           H0.      0
ATOM    343  HB3 LEU A 240      35.594  97.186 124.010  1.00  0.00           H0.      0
ATOM    344  HG  LEU A 240      38.489  96.713 123.152  1.00  0.00           H0.      0
ATOM    345 HD11 LEU A 240      37.556  95.518 121.205  1.00  0.00           H0.      0
ATOM    346 HD12 LEU A 240      36.927  94.764 122.680  1.00  0.00           H0.      0
ATOM    347 HD13 LEU A 240      35.899  95.856 121.728  1.00  0.00           H0.      0
ATOM    348 HD21 LEU A 240      37.741  99.045 122.589  1.00  0.00           H0.      0
ATOM    349 HD22 LEU A 240      37.925  98.064 121.129  1.00  0.00           H0.      0
ATOM    350 HD23 LEU A 240      36.305  98.382 121.774  1.00  0.00           H0.      0
ATOM    351  CA  TYR A 242      30.606  99.926 126.147  1.00  0.00           C0.     -1
ATOM    352  CB  TYR A 242      30.380  98.831 125.043  1.00  0.00           C0.     -1
ATOM    353  CG  TYR A 242      31.383  98.789 123.904  1.00  0.00           C0.      0
ATOM    354  CD1 TYR A 242      31.524  99.861 123.004  1.00  0.00           C0.      0
ATOM    355  CD2 TYR A 242      32.146  97.633 123.662  1.00  0.00           C0.      0
ATOM    356  CE1 TYR A 242      32.379  99.781 121.900  1.00  0.00           C0.      0
ATOM    357  CE2 TYR A 242      33.003  97.534 122.562  1.00  0.00           C0.      0
ATOM    358  CZ  TYR A 242      33.116  98.610 121.672  1.00  0.00           C0.      0
ATOM    359  OH  TYR A 242      33.964  98.448 120.592  1.00  0.00           O0.      0
ATOM    360  H01 TYR A 242      29.814  99.866 126.900  1.00  0.00           H0.      0
ATOM    361  H02 TYR A 242      31.573  99.782 126.642  1.00  0.00           H0.      0
ATOM    362  HA  TYR A 242      30.592 100.931 125.710  1.00  0.00           H0.      0
ATOM    363  HB2 TYR A 242      30.363  97.849 125.532  1.00  0.00           H0.      0
ATOM    364  HB3 TYR A 242      29.374  98.982 124.625  1.00  0.00           H0.      0
ATOM    365  HD1 TYR A 242      30.945 100.767 123.155  1.00  0.00           H0.      0
ATOM    366  HD2 TYR A 242      32.058  96.788 124.340  1.00  0.00           H0.      0
ATOM    367  HE1 TYR A 242      32.459 100.617 121.211  1.00  0.00           H0.      0
ATOM    368  HE2 TYR A 242      33.587  96.638 122.385  1.00  0.00           H0.      0
ATOM    369  HH  TYR A 242      33.970  99.244 120.041  1.00  0.00           H0.      0
ATOM    370  CA  TYR A 283      28.496  89.112 117.564  1.00  0.00           C0.     -1
ATOM    371  CB  TYR A 283      29.594  89.598 116.561  1.00  0.00           C0.     -1
ATOM    372  CG  TYR A 283      30.974  89.867 117.145  1.00  0.00           C0.      0
ATOM    373  CD1 TYR A 283      31.916  88.830 117.300  1.00  0.00           C0.      0
ATOM    374  CD2 TYR A 283      31.391  91.167 117.482  1.00  0.00           C0.      0
ATOM    375  CE1 TYR A 283      33.219  89.080 117.736  1.00  0.00           C0.      0
ATOM    376  CE2 TYR A 283      32.695  91.432 117.921  1.00  0.00           C0.      0
ATOM    377  CZ  TYR A 283      33.626  90.391 118.031  1.00  0.00           C0.      0
ATOM    378  OH  TYR A 283      34.932  90.590 118.419  1.00  0.00           O0.      0
ATOM    379  H01 TYR A 283      27.552  88.938 117.037  1.00  0.00           H0.      0
ATOM    380  H02 TYR A 283      28.800  88.178 118.050  1.00  0.00           H0.      0
ATOM    381  HA  TYR A 283      28.326  89.862 118.344  1.00  0.00           H0.      0
ATOM    382  HB2 TYR A 283      29.688  88.844 115.769  1.00  0.00           H0.      0
ATOM    383  HB3 TYR A 283      29.233  90.514 116.076  1.00  0.00           H0.      0
ATOM    384  HD1 TYR A 283      31.630  87.813 117.048  1.00  0.00           H0.      0
ATOM    385  HD2 TYR A 283      30.687  91.989 117.388  1.00  0.00           H0.      0
ATOM    386  HE1 TYR A 283      33.940  88.275 117.827  1.00  0.00           H0.      0
ATOM    387  HE2 TYR A 283      33.000  92.442 118.169  1.00  0.00           H0.      0
ATOM    388  HH  TYR A 283      35.161  91.540 118.478  1.00  0.00           H0.      0
ATOM    389  N   ACT A 293      36.076  95.968 116.962  1.00  0.00           N0.      0
ATOM    390  CA  ACT A 293      36.781  95.269 118.081  1.00  0.00           C0.      0
ATOM    391  C   ACT A 293      35.816  94.318 118.812  1.00  0.00           C0.      0
ATOM    392  O   ACT A 293      36.174  93.111 118.947  1.00  0.00           O0.      0
ATOM    393  CE  ACT A 293      36.864  97.044 116.274  1.00  0.00           C0.      0
ATOM    394  OXT ACT A 293      34.738  94.823 119.251  1.00  0.00           O1-      0
ATOM    395  HE1 ACT A 293      36.243  97.451 115.477  1.00  0.00           H0.      0
ATOM    396  HE2 ACT A 293      37.118  97.832 116.983  1.00  0.00           H0.      0
ATOM    397  HE3 ACT A 293      37.755  96.595 115.848  1.00  0.00           H0.      0
ATOM    398  H1  ACT A 293      37.139  96.027 118.783  1.00  0.00           H0.      0
ATOM    399  H3  ACT A 293      37.620  94.716 117.662  1.00  0.00           H0.      0
ATOM    400  H01 ACT A 293      35.176  96.373 117.271  1.00  0.00           H0.      0
ATOM    401  H02 ACT A 293      35.811  95.259 116.255  1.00  0.00           H0.      0
ATOM    402  CA' SAM A 294      38.087  96.772 110.775  1.00  0.00           C0.      0
ATOM    403  CB  SAM A 294      37.772  97.987 111.682  1.00  0.00           C0.      0
ATOM    404  CG  SAM A 294      39.004  98.515 112.442  1.00  0.00           C0.      0
ATOM    405  SD  SAM A 294      38.705  98.979 114.198  1.00  0.00           S0.      0
ATOM    406  C5' SAM A 294      37.243 100.086 114.087  1.00  0.00           C0.      0
ATOM    407  C4' SAM A 294      37.447 101.280 113.166  1.00  0.00           C0.      0
ATOM    408  O4' SAM A 294      36.248 102.134 113.261  1.00  0.00           O0.      0
ATOM    409  C3' SAM A 294      38.673 102.183 113.477  1.00  0.00           C0.      0
ATOM    410  O3' SAM A 294      39.622 102.166 112.408  1.00  0.00           O0.      0
ATOM    411  C2' SAM A 294      38.036 103.583 113.725  1.00  0.00           C0.      0
ATOM    412  O2' SAM A 294      38.809 104.706 113.371  1.00  0.00           O0.      0
ATOM    413  C1' SAM A 294      36.691 103.477 112.971  1.00  0.00           C0.      0
ATOM    414  OXT SAM A 294      37.367  94.897 112.083  1.00  0.00           O0.      0
ATOM    415  N1  SAM A 294      33.670 107.510 111.718  1.00  0.00           N0.      0
ATOM    416  C2  SAM A 294      34.590 106.831 110.998  1.00  0.00           C0.      0
ATOM    417  N3  SAM A 294      35.353 105.795 111.382  1.00  0.00           N0.      0
ATOM    418  C4  SAM A 294      35.112 105.432 112.659  1.00  0.00           C0.      0
ATOM    419  C5  SAM A 294      34.207 106.062 113.529  1.00  0.00           C0.      0
ATOM    420  C6  SAM A 294      33.463 107.145 113.011  1.00  0.00           C0.      0
ATOM    421  N6  SAM A 294      32.555 107.822 113.752  1.00  0.00           N0.      0
ATOM    422  N7  SAM A 294      34.225 105.460 114.783  1.00  0.00           N0.      0
ATOM    423  C8  SAM A 294      35.111 104.488 114.671  1.00  0.00           C0.      0
ATOM    424  N9  SAM A 294      35.683 104.417 113.407  1.00  0.00           N0.      0
ATOM    425  C'  SAM A 294      38.389  95.529 111.636  1.00  0.00           C0.      0
ATOM    426  N'  SAM A 294      36.879  96.515 109.911  1.00  0.00           N0.      0
ATOM    427  O'  SAM A 294      39.582  95.210 111.881  1.00  0.00           O0.      0
ATOM    428 HN61 SAM A 294      32.492 107.593 114.733  1.00  0.00           H0.      0
ATOM    429 HN62 SAM A 294      32.235 108.742 113.449  1.00  0.00           H0.      0
ATOM    430  HA  SAM A 294      38.928  96.975 110.109  1.00  0.00           H0.      0
ATOM    431  HB1 SAM A 294      36.988  97.681 112.385  1.00  0.00           H0.      0
ATOM    432  HB2 SAM A 294      37.352  98.781 111.054  1.00  0.00           H0.      0
ATOM    433  HG1 SAM A 294      39.438  99.373 111.927  1.00  0.00           H0.      0
ATOM    434  HG2 SAM A 294      39.781  97.748 112.511  1.00  0.00           H0.      0
ATOM    435 HO2' SAM A 294      39.020 104.635 112.409  1.00  0.00           H0.      0
ATOM    436 HO3' SAM A 294      39.147 102.397 111.573  1.00  0.00           H0.      0
ATOM    437  H01 SAM A 294      35.376 103.786 115.446  1.00  0.00           H0.      0
ATOM    438  H02 SAM A 294      37.533 100.949 112.124  1.00  0.00           H0.      0
ATOM    439  H03 SAM A 294      39.215 101.838 114.358  1.00  0.00           H0.      0
ATOM    440  H04 SAM A 294      37.813 103.673 114.795  1.00  0.00           H0.      0
ATOM    441  H05 SAM A 294      36.831 103.625 111.897  1.00  0.00           H0.      0
ATOM    442  H06 SAM A 294      34.748 107.199 109.991  1.00  0.00           H0.      0
ATOM    443  H07 SAM A 294      36.038  96.416 110.497  1.00  0.00           H0.      0
ATOM    444  H08 SAM A 294      36.920  95.622 109.308  1.00  0.00           H0.      0
ATOM    445  H09 SAM A 294      36.718  97.313 109.275  1.00  0.00           H0.      0
ATOM    446 H5'1 SAM A 294      37.057 100.416 115.115  1.00  0.00           H0.      0
ATOM    447 H5'2 SAM A 294      36.375  99.501 113.774  1.00  0.00           H0.      0
