# Supplementary material for: Computational Investigation of GNMT-Catalyzed Methyl Transfer Reaction: Integrating MD, QM, and ML Approaches
Source: J Comput Chem. Author manuscript; Available in PMC 2026 Jun 29. (PMC13312424; doi:10.1002/jcc.70434)
Supplement: SI-2 [file NIHMS2188582-supplement-SI-2.zip › QM-cluster-pdbs/clustering_3085_R2_w_p.pdb]

ATOM      1  CA  TYR A  21      43.231 105.126 117.707  1.00  0.00           C0.     -1
ATOM      2  CB  TYR A  21      42.635 104.634 116.348  1.00  0.00           C0.     -1
ATOM      3  CG  TYR A  21      41.684 103.454 116.481  1.00  0.00           C0.      0
ATOM      4  CD1 TYR A  21      40.295 103.635 116.602  1.00  0.00           C0.      0
ATOM      5  CD2 TYR A  21      42.166 102.131 116.480  1.00  0.00           C0.      0
ATOM      6  CE1 TYR A  21      39.416 102.549 116.720  1.00  0.00           C0.      0
ATOM      7  CE2 TYR A  21      41.305 101.037 116.592  1.00  0.00           C0.      0
ATOM      8  CZ  TYR A  21      39.922 101.239 116.714  1.00  0.00           C0.      0
ATOM      9  OH  TYR A  21      39.128 100.118 116.803  1.00  0.00           O0.      0
ATOM     10  H01 TYR A  21      42.430 105.440 118.386  1.00  0.00           H0.      0
ATOM     11  H02 TYR A  21      43.906 105.974 117.548  1.00  0.00           H0.      0
ATOM     12  HA  TYR A  21      43.793 104.322 118.195  1.00  0.00           H0.      0
ATOM     13  HB2 TYR A  21      42.103 105.467 115.878  1.00  0.00           H0.      0
ATOM     14  HB3 TYR A  21      43.455 104.368 115.673  1.00  0.00           H0.      0
ATOM     15  HD1 TYR A  21      39.887 104.642 116.589  1.00  0.00           H0.      0
ATOM     16  HD2 TYR A  21      43.228 101.950 116.354  1.00  0.00           H0.      0
ATOM     17  HE1 TYR A  21      38.347 102.718 116.807  1.00  0.00           H0.      0
ATOM     18  HE2 TYR A  21      41.686 100.022 116.570  1.00  0.00           H0.      0
ATOM     19  HH  TYR A  21      38.181 100.338 116.932  1.00  0.00           H0.      0
ATOM     20  CA  TRP A  30      46.316  95.306 114.893  1.00  0.00           C0.     -1
ATOM     21  CB  TRP A  30      45.584  96.436 114.186  1.00  0.00           C0.     -1
ATOM     22  CG  TRP A  30      44.094  96.230 114.087  1.00  0.00           C0.      0
ATOM     23  CD1 TRP A  30      43.350  95.957 112.952  1.00  0.00           C0.      0
ATOM     24  CD2 TRP A  30      43.153  96.259 115.183  1.00  0.00           C0.      0
ATOM     25  CE2 TRP A  30      41.853  95.989 114.638  1.00  0.00           C0.      0
ATOM     26  CE3 TRP A  30      43.282  96.502 116.564  1.00  0.00           C0.      0
ATOM     27  NE1 TRP A  30      42.009  95.806 113.278  1.00  0.00           N0.      0
ATOM     28  CZ2 TRP A  30      40.703  95.954 115.445  1.00  0.00           C0.      0
ATOM     29  CZ3 TRP A  30      42.143  96.474 117.365  1.00  0.00           C0.      0
ATOM     30  CH2 TRP A  30      40.872  96.204 116.807  1.00  0.00           C0.      0
ATOM     31  H01 TRP A  30      46.181  94.358 114.357  1.00  0.00           H0.      0
ATOM     32  H03 TRP A  30      47.392  95.507 114.959  1.00  0.00           H0.      0
ATOM     33  HA  TRP A  30      45.937  95.161 115.911  1.00  0.00           H0.      0
ATOM     34  HB2 TRP A  30      45.785  97.380 114.714  1.00  0.00           H0.      0
ATOM     35  HB3 TRP A  30      45.995  96.564 113.175  1.00  0.00           H0.      0
ATOM     36  HD1 TRP A  30      43.679  95.860 111.929  1.00  0.00           H0.      0
ATOM     37  HE1 TRP A  30      41.269  95.636 112.590  1.00  0.00           H0.      0
ATOM     38  HE3 TRP A  30      44.255  96.709 116.999  1.00  0.00           H0.      0
ATOM     39  HZ2 TRP A  30      39.733  95.724 115.019  1.00  0.00           H0.      0
ATOM     40  HZ3 TRP A  30      42.227  96.648 118.432  1.00  0.00           H0.      0
ATOM     41  HH2 TRP A  30      40.014  96.199 117.470  1.00  0.00           H0.      0
ATOM     42  CA  TYR A  33      45.248  90.937 116.832  1.00  0.00           C0.     -1
ATOM     43  CB  TYR A  33      44.548  92.290 117.327  1.00  0.00           C0.     -1
ATOM     44  CG  TYR A  33      43.187  92.081 117.957  1.00  0.00           C0.      0
ATOM     45  CD1 TYR A  33      42.086  92.856 117.561  1.00  0.00           C0.      0
ATOM     46  CD2 TYR A  33      42.988  91.122 118.969  1.00  0.00           C0.      0
ATOM     47  CE1 TYR A  33      40.829  92.688 118.149  1.00  0.00           C0.      0
ATOM     48  CE2 TYR A  33      41.737  90.940 119.558  1.00  0.00           C0.      0
ATOM     49  CZ  TYR A  33      40.650  91.721 119.144  1.00  0.00           C0.      0
ATOM     50  OH  TYR A  33      39.437  91.493 119.763  1.00  0.00           O0.      0
ATOM     51  H01 TYR A  33      44.604  90.427 116.108  1.00  0.00           H0.      0
ATOM     52  H02 TYR A  33      46.207  91.165 116.357  1.00  0.00           H0.      0
ATOM     53  HA  TYR A  33      45.428  90.262 117.675  1.00  0.00           H0.      0
ATOM     54  HB2 TYR A  33      45.229  92.775 118.041  1.00  0.00           H0.      0
ATOM     55  HB3 TYR A  33      44.455  92.970 116.473  1.00  0.00           H0.      0
ATOM     56  HD1 TYR A  33      42.203  93.602 116.783  1.00  0.00           H0.      0
ATOM     57  HD2 TYR A  33      43.822  90.512 119.304  1.00  0.00           H0.      0
ATOM     58  HE1 TYR A  33      39.990  93.276 117.798  1.00  0.00           H0.      0
ATOM     59  HE2 TYR A  33      41.585  90.199 120.335  1.00  0.00           H0.      0
ATOM     60  HH  TYR A  33      38.800  92.190 119.527  1.00  0.00           H0.      0
ATOM     61  CA  ARG A  40      39.874  85.710 108.702  1.00  0.00           C0.     -1
ATOM     62  CB  ARG A  40      40.476  87.078 109.103  1.00  0.00           C0.     -1
ATOM     63  CG  ARG A  40      39.533  88.252 108.758  1.00  0.00           C0.      0
ATOM     64  CD  ARG A  40      39.915  89.584 109.433  1.00  0.00           C0.      0
ATOM     65  NE  ARG A  40      39.120  90.676 108.843  1.00  0.00           N0.      0
ATOM     66  CZ  ARG A  40      38.809  91.876 109.384  1.00  0.00           C0.      0
ATOM     67  NH1 ARG A  40      38.932  92.157 110.683  1.00  0.00           N1+      0
ATOM     68  NH2 ARG A  40      38.267  92.815 108.572  1.00  0.00           N0.      0
ATOM     69  H01 ARG A  40      39.658  85.676 107.627  1.00  0.00           H0.      0
ATOM     70  H02 ARG A  40      40.566  84.894 108.934  1.00  0.00           H0.      0
ATOM     71  HA  ARG A  40      38.937  85.527 109.241  1.00  0.00           H0.      0
ATOM     72  HB2 ARG A  40      40.676  87.076 110.184  1.00  0.00           H0.      0
ATOM     73  HB3 ARG A  40      41.443  87.227 108.606  1.00  0.00           H0.      0
ATOM     74  HG2 ARG A  40      39.527  88.390 107.667  1.00  0.00           H0.      0
ATOM     75  HG3 ARG A  40      38.505  87.999 109.049  1.00  0.00           H0.      0
ATOM     76  HD2 ARG A  40      39.709  89.524 110.506  1.00  0.00           H0.      0
ATOM     77  HD3 ARG A  40      40.986  89.791 109.306  1.00  0.00           H0.      0
ATOM     78  HE  ARG A  40      38.957  90.602 107.848  1.00  0.00           H0.      0
ATOM     79 HH11 ARG A  40      39.287  91.487 111.347  1.00  0.00           H0.      0
ATOM     80 HH12 ARG A  40      38.719  93.132 110.973  1.00  0.00           H0.      0
ATOM     81 HH21 ARG A  40      38.539  92.821 107.597  1.00  0.00           H0.      0
ATOM     82 HH22 ARG A  40      38.114  93.748 108.967  1.00  0.00           H0.      0
ATOM     83  CA  ALA A  64      34.950 101.732 108.585  1.00  0.00           C0.     -1
ATOM     84  C   ALA A  64      36.099 100.735 108.468  1.00  0.00           C0.      0
ATOM     85  O   ALA A  64      36.352  99.857 109.311  1.00  0.00           O0.      0
ATOM     86  CB  ALA A  64      33.945 101.333 109.668  1.00  0.00           C0.      0
ATOM     87  H02 ALA A  64      34.456 101.810 107.609  1.00  0.00           H0.      0
ATOM     88  HA  ALA A  64      35.388 102.712 108.814  1.00  0.00           H0.      0
ATOM     89  HB1 ALA A  64      33.075 101.995 109.637  1.00  0.00           H0.      0
ATOM     90  HB2 ALA A  64      33.601 100.307 109.511  1.00  0.00           H0.      0
ATOM     91  HB3 ALA A  64      34.396 101.392 110.664  1.00  0.00           H0.      0
ATOM     92  N   CYS A  65      36.858 100.898 107.351  1.00  0.00           N0.      0
ATOM     93  CA  CYS A  65      37.875  99.939 106.948  1.00  0.00           C0.     -1
ATOM     94  C   CYS A  65      39.119  99.885 107.801  1.00  0.00           C0.      0
ATOM     95  O   CYS A  65      39.910  98.932 107.696  1.00  0.00           O0.      0
ATOM     96  H01 CYS A  65      38.186 100.196 105.930  1.00  0.00           H0.      0
ATOM     97  H   CYS A  65      36.563 101.590 106.677  1.00  0.00           H0.      0
ATOM     98  HA  CYS A  65      37.450  98.928 106.896  1.00  0.00           H0.      0
ATOM     99  N   GLY A  66      39.300 100.964 108.571  1.00  0.00           N0.      0
ATOM    100  CA  GLY A  66      40.467 101.107 109.393  1.00  0.00           C0.     -1
ATOM    101  H01 GLY A  66      41.263 100.476 108.992  1.00  0.00           H0.      0
ATOM    102  H   GLY A  66      38.514 101.576 108.784  1.00  0.00           H0.      0
ATOM    103  HA2 GLY A  66      40.798 102.149 109.392  1.00  0.00           H0.      0
ATOM    104  HA3 GLY A  66      40.280 100.822 110.435  1.00  0.00           H0.      0
ATOM    105  CA  VAL A  69      41.935  94.140 105.475  1.00  0.00           C0.     -1
ATOM    106  C   VAL A  69      40.577  93.750 104.786  1.00  0.00           C0.      0
ATOM    107  O   VAL A  69      40.593  93.138 103.709  1.00  0.00           O0.      0
ATOM    108  CB  VAL A  69      42.174  93.534 106.882  1.00  0.00           C0.     -1
ATOM    109  CG1 VAL A  69      41.480  94.323 108.009  1.00  0.00           C0.      0
ATOM    110  CG2 VAL A  69      41.817  92.038 106.922  1.00  0.00           C0.      0
ATOM    111  H01 VAL A  69      42.007  95.234 105.530  1.00  0.00           H0.      0
ATOM    112  HA  VAL A  69      42.696  93.782 104.778  1.00  0.00           H0.      0
ATOM    113  HB  VAL A  69      43.257  93.616 107.058  1.00  0.00           H0.      0
ATOM    114 HG11 VAL A  69      40.391  94.313 107.919  1.00  0.00           H0.      0
ATOM    115 HG12 VAL A  69      41.725  93.907 108.992  1.00  0.00           H0.      0
ATOM    116 HG13 VAL A  69      41.799  95.372 108.004  1.00  0.00           H0.      0
ATOM    117 HG21 VAL A  69      42.065  91.606 107.899  1.00  0.00           H0.      0
ATOM    118 HG22 VAL A  69      40.745  91.892 106.746  1.00  0.00           H0.      0
ATOM    119 HG23 VAL A  69      42.358  91.478 106.151  1.00  0.00           H0.      0
ATOM    120  N   ASP A  70      39.387  94.077 105.398  1.00  0.00           N0.      0
ATOM    121  CA  ASP A  70      38.044  93.965 104.721  1.00  0.00           C0.     -1
ATOM    122  CB  ASP A  70      36.942  94.327 105.708  1.00  0.00           C0.     -1
ATOM    123  CG  ASP A  70      37.193  95.626 106.497  1.00  0.00           C0.      0
ATOM    124  OD1 ASP A  70      38.080  95.519 107.439  1.00  0.00           O0.      0
ATOM    125  OD2 ASP A  70      36.564  96.663 106.217  1.00  0.00           O1-      0
ATOM    126  H01 ASP A  70      38.026  94.639 103.855  1.00  0.00           H0.      0
ATOM    127  H   ASP A  70      39.394  94.722 106.186  1.00  0.00           H0.      0
ATOM    128  HA  ASP A  70      37.930  92.945 104.346  1.00  0.00           H0.      0
ATOM    129  HB2 ASP A  70      36.005  94.436 105.153  1.00  0.00           H0.      0
ATOM    130  HB3 ASP A  70      36.807  93.515 106.432  1.00  0.00           H0.      0
ATOM    131  CA  ASP A  85      37.228 105.393 108.121  1.00  0.00           C0.     -1
ATOM    132  C   ASP A  85      37.671 106.717 108.732  1.00  0.00           C0.      0
ATOM    133  O   ASP A  85      38.431 107.481 108.122  1.00  0.00           O0.      0
ATOM    134  CB  ASP A  85      38.381 104.362 108.220  1.00  0.00           C0.      0
ATOM    135  CG  ASP A  85      38.507 103.908 109.666  1.00  0.00           C0.      0
ATOM    136  OD1 ASP A  85      37.856 102.855 110.002  1.00  0.00           O0.      0
ATOM    137  OD2 ASP A  85      39.180 104.610 110.478  1.00  0.00           O1-      0
ATOM    138  H01 ASP A  85      36.994 105.580 107.069  1.00  0.00           H0.      0
ATOM    139  HA  ASP A  85      36.332 105.002 108.615  1.00  0.00           H0.      0
ATOM    140  HB2 ASP A  85      38.163 103.501 107.584  1.00  0.00           H0.      0
ATOM    141  HB3 ASP A  85      39.310 104.830 107.883  1.00  0.00           H0.      0
ATOM    142  N   ALA A  86      37.241 106.954 110.003  1.00  0.00           N0.      0
ATOM    143  CA  ALA A  86      37.511 108.220 110.669  1.00  0.00           C0.     -1
ATOM    144  C   ALA A  86      38.643 108.165 111.702  1.00  0.00           C0.      0
ATOM    145  O   ALA A  86      38.681 108.988 112.640  1.00  0.00           O0.      0
ATOM    146  CB  ALA A  86      36.250 108.824 111.280  1.00  0.00           C0.      0
ATOM    147  H   ALA A  86      36.588 106.307 110.435  1.00  0.00           H0.      0
ATOM    148  HA  ALA A  86      37.879 108.884 109.875  1.00  0.00           H0.      0
ATOM    149  HB1 ALA A  86      36.520 109.781 111.734  1.00  0.00           H0.      0
ATOM    150  HB2 ALA A  86      35.512 108.977 110.495  1.00  0.00           H0.      0
ATOM    151  HB3 ALA A  86      35.850 108.172 112.061  1.00  0.00           H0.      0
ATOM    152  N   SER A  87      39.610 107.258 111.473  1.00  0.00           N0.      0
ATOM    153  CA  SER A  87      40.857 107.265 112.223  1.00  0.00           C0.     -1
ATOM    154  CB  SER A  87      41.099 105.955 112.983  1.00  0.00           C0.      0
ATOM    155  OG  SER A  87      42.491 105.843 113.354  1.00  0.00           O0.      0
ATOM    156  H01 SER A  87      41.696 107.401 111.529  1.00  0.00           H0.      0
ATOM    157  H   SER A  87      39.447 106.502 110.807  1.00  0.00           H0.      0
ATOM    158  HA  SER A  87      40.826 108.120 112.903  1.00  0.00           H0.      0
ATOM    159  HB2 SER A  87      40.436 105.872 113.853  1.00  0.00           H0.      0
ATOM    160  HB3 SER A  87      40.896 105.103 112.335  1.00  0.00           H0.      0
ATOM    161  HG  SER A  87      42.678 106.504 114.034  1.00  0.00           H0.      0
ATOM    162  CA  MET A  90      44.320 103.251 111.038  1.00  0.00           C0.     -1
ATOM    163  CB  MET A  90      42.875 102.960 111.497  1.00  0.00           C0.     -1
ATOM    164  CG  MET A  90      42.760 102.535 112.966  1.00  0.00           C0.      0
ATOM    165  SD  MET A  90      43.562 100.913 113.353  1.00  0.00           S0.      0
ATOM    166  CE  MET A  90      42.153  99.771 113.086  1.00  0.00           C0.      0
ATOM    167  H01 MET A  90      44.744 104.081 111.617  1.00  0.00           H0.      0
ATOM    168  H02 MET A  90      44.348 103.526 109.977  1.00  0.00           H0.      0
ATOM    169  HA  MET A  90      44.955 102.370 111.183  1.00  0.00           H0.      0
ATOM    170  HB2 MET A  90      42.256 103.853 111.348  1.00  0.00           H0.      0
ATOM    171  HB3 MET A  90      42.447 102.173 110.866  1.00  0.00           H0.      0
ATOM    172  HG2 MET A  90      43.228 103.284 113.610  1.00  0.00           H0.      0
ATOM    173  HG3 MET A  90      41.709 102.456 113.262  1.00  0.00           H0.      0
ATOM    174  HE1 MET A  90      41.757  99.867 112.073  1.00  0.00           H0.      0
ATOM    175  HE2 MET A  90      42.525  98.753 113.232  1.00  0.00           H0.      0
ATOM    176  HE3 MET A  90      41.354  99.971 113.804  1.00  0.00           H0.      0
ATOM    177  CA  ALA A 115      35.059 110.947 106.231  1.00  0.00           C0.     -1
ATOM    178  C   ALA A 115      34.713 110.344 107.593  1.00  0.00           C0.      0
ATOM    179  O   ALA A 115      35.208 109.276 107.974  1.00  0.00           O0.      0
ATOM    180  H01 ALA A 115      36.145 110.935 106.107  1.00  0.00           H0.      0
ATOM    181  H03 ALA A 115      34.626 110.321 105.444  1.00  0.00           H0.      0
ATOM    182  HA  ALA A 115      34.692 111.970 106.113  1.00  0.00           H0.      0
ATOM    183  N   ASN A 116      33.840 111.073 108.368  1.00  0.00           N0.      0
ATOM    184  CA  ASN A 116      33.238 110.510 109.574  1.00  0.00           C0.     -1
ATOM    185  C   ASN A 116      31.715 110.239 109.255  1.00  0.00           C0.      0
ATOM    186  O   ASN A 116      31.102 111.110 108.614  1.00  0.00           O0.      0
ATOM    187  CB  ASN A 116      33.376 111.465 110.785  1.00  0.00           C0.      0
ATOM    188  CG  ASN A 116      32.905 110.775 112.058  1.00  0.00           C0.      0
ATOM    189  ND2 ASN A 116      33.874 110.439 112.953  1.00  0.00           N0.      0
ATOM    190  OD1 ASN A 116      31.708 110.514 112.252  1.00  0.00           O0.      0
ATOM    191  H   ASN A 116      33.269 111.776 107.912  1.00  0.00           H0.      0
ATOM    192  HA  ASN A 116      33.745 109.569 109.783  1.00  0.00           H0.      0
ATOM    193  HB2 ASN A 116      34.419 111.784 110.861  1.00  0.00           H0.      0
ATOM    194  HB3 ASN A 116      32.754 112.350 110.611  1.00  0.00           H0.      0
ATOM    195 HD21 ASN A 116      33.622 109.769 113.670  1.00  0.00           H0.      0
ATOM    196 HD22 ASN A 116      34.844 110.459 112.676  1.00  0.00           H0.      0
ATOM    197  N   TRP A 117      31.144 109.073 109.652  1.00  0.00           N0.      0
ATOM    198  CA  TRP A 117      29.716 108.775 109.341  1.00  0.00           C0.     -1
ATOM    199  CB  TRP A 117      29.113 107.553 110.101  1.00  0.00           C0.     -1
ATOM    200  CG  TRP A 117      30.006 106.339 110.130  1.00  0.00           C0.      0
ATOM    201  CD1 TRP A 117      30.802 105.851 109.113  1.00  0.00           C0.      0
ATOM    202  CD2 TRP A 117      30.236 105.482 111.277  1.00  0.00           C0.      0
ATOM    203  CE2 TRP A 117      31.185 104.488 110.884  1.00  0.00           C0.      0
ATOM    204  CE3 TRP A 117      29.768 105.483 112.604  1.00  0.00           C0.      0
ATOM    205  NE1 TRP A 117      31.494 104.729 109.556  1.00  0.00           N0.      0
ATOM    206  CZ2 TRP A 117      31.653 103.511 111.775  1.00  0.00           C0.      0
ATOM    207  CZ3 TRP A 117      30.239 104.519 113.493  1.00  0.00           C0.      0
ATOM    208  CH2 TRP A 117      31.169 103.536 113.080  1.00  0.00           C0.      0
ATOM    209  H02 TRP A 117      29.127 109.671 109.559  1.00  0.00           H0.      0
ATOM    210  H   TRP A 117      31.690 108.415 110.212  1.00  0.00           H0.      0
ATOM    211  HA  TRP A 117      29.637 108.604 108.259  1.00  0.00           H0.      0
ATOM    212  HB2 TRP A 117      28.902 107.852 111.135  1.00  0.00           H0.      0
ATOM    213  HB3 TRP A 117      28.143 107.339 109.634  1.00  0.00           H0.      0
ATOM    214  HD1 TRP A 117      30.944 106.224 108.111  1.00  0.00           H0.      0
ATOM    215  HE1 TRP A 117      32.239 104.280 109.048  1.00  0.00           H0.      0
ATOM    216  HE3 TRP A 117      29.064 106.238 112.939  1.00  0.00           H0.      0
ATOM    217  HZ2 TRP A 117      32.387 102.775 111.473  1.00  0.00           H0.      0
ATOM    218  HZ3 TRP A 117      29.908 104.535 114.525  1.00  0.00           H0.      0
ATOM    219  HH2 TRP A 117      31.535 102.804 113.792  1.00  0.00           H0.      0
ATOM    220  CA  CYS A 135      31.421  96.856 107.136  1.00  0.00           C0.     -1
ATOM    221  C   CYS A 135      31.455  95.698 108.149  1.00  0.00           C0.      0
ATOM    222  O   CYS A 135      30.682  95.673 109.113  1.00  0.00           O0.      0
ATOM    223  CB  CYS A 135      32.161  98.103 107.807  1.00  0.00           C0.     -1
ATOM    224  SG  CYS A 135      33.984  98.011 107.622  1.00  0.00           S0.      0
ATOM    225  H01 CYS A 135      30.371  97.108 106.967  1.00  0.00           H0.      0
ATOM    226  HA  CYS A 135      31.902  96.612 106.187  1.00  0.00           H0.      0
ATOM    227  HB2 CYS A 135      31.861  99.017 107.288  1.00  0.00           H0.      0
ATOM    228  HB3 CYS A 135      31.859  98.187 108.854  1.00  0.00           H0.      0
ATOM    229  HG  CYS A 135      34.191  96.973 108.462  1.00  0.00           H0.      0
ATOM    230  N   LEU A 136      32.406  94.716 107.970  1.00  0.00           N0.      0
ATOM    231  CA  LEU A 136      32.660  93.722 109.010  1.00  0.00           C0.     -1
ATOM    232  C   LEU A 136      33.624  94.268 110.112  1.00  0.00           C0.      0
ATOM    233  O   LEU A 136      34.265  95.307 109.960  1.00  0.00           O0.      0
ATOM    234  H01 LEU A 136      33.114  92.835 108.558  1.00  0.00           H0.      0
ATOM    235  H   LEU A 136      33.147  94.894 107.306  1.00  0.00           H0.      0
ATOM    236  HA  LEU A 136      31.705  93.442 109.461  1.00  0.00           H0.      0
ATOM    237  N   GLY A 137      33.735  93.497 111.259  1.00  0.00           N0.      0
ATOM    238  CA  GLY A 137      34.902  93.628 112.151  1.00  0.00           C0.     -1
ATOM    239  C   GLY A 137      34.689  94.262 113.521  1.00  0.00           C0.      0
ATOM    240  O   GLY A 137      35.677  94.640 114.184  1.00  0.00           O0.      0
ATOM    241  H   GLY A 137      33.295  92.586 111.229  1.00  0.00           H0.      0
ATOM    242  HA2 GLY A 137      35.341  92.636 112.310  1.00  0.00           H0.      0
ATOM    243  HA3 GLY A 137      35.661  94.235 111.645  1.00  0.00           H0.      0
ATOM    244  N   ASN A 138      33.424  94.347 113.977  1.00  0.00           N0.      0
ATOM    245  CA  ASN A 138      33.017  95.237 115.080  1.00  0.00           C0.     -1
ATOM    246  C   ASN A 138      33.156  96.718 114.576  1.00  0.00           C0.      0
ATOM    247  O   ASN A 138      33.956  97.523 115.076  1.00  0.00           O0.      0
ATOM    248  CB  ASN A 138      33.737  95.010 116.389  1.00  0.00           C0.      0
ATOM    249  CG  ASN A 138      33.050  95.819 117.483  1.00  0.00           C0.      0
ATOM    250  ND2 ASN A 138      33.775  95.906 118.652  1.00  0.00           N0.      0
ATOM    251  OD1 ASN A 138      31.974  96.388 117.322  1.00  0.00           O0.      0
ATOM    252  H   ASN A 138      32.709  94.071 113.315  1.00  0.00           H0.      0
ATOM    253  HA  ASN A 138      31.951  95.054 115.242  1.00  0.00           H0.      0
ATOM    254  HB2 ASN A 138      33.725  93.945 116.636  1.00  0.00           H0.      0
ATOM    255  HB3 ASN A 138      34.777  95.311 116.286  1.00  0.00           H0.      0
ATOM    256 HD21 ASN A 138      33.334  96.409 119.414  1.00  0.00           H0.      0
ATOM    257 HD22 ASN A 138      34.362  95.106 118.899  1.00  0.00           H0.      0
ATOM    258  N   SER A 139      32.347  97.004 113.529  1.00  0.00           N0.      0
ATOM    259  CA  SER A 139      32.402  98.243 112.741  1.00  0.00           C0.     -1
ATOM    260  H01 SER A 139      32.476  99.113 113.396  1.00  0.00           H0.      0
ATOM    261  H02 SER A 139      31.487  98.315 112.151  1.00  0.00           H0.      0
ATOM    262  H   SER A 139      31.750  96.271 113.175  1.00  0.00           H0.      0
ATOM    263  HA  SER A 139      33.264  98.239 112.062  1.00  0.00           H0.      0
ATOM    264  CA  HID A 142      32.734 102.972 119.285  1.00  0.00           C0.     -1
ATOM    265  CB  HID A 142      34.215 103.215 118.715  1.00  0.00           C0.     -1
ATOM    266  CG  HID A 142      35.105 102.036 118.534  1.00  0.00           C0.      0
ATOM    267  CD2 HID A 142      35.375 101.247 117.430  1.00  0.00           C0.      0
ATOM    268  ND1 HID A 142      36.014 101.616 119.498  1.00  0.00           N0.      0
ATOM    269  CE1 HID A 142      36.792 100.633 118.963  1.00  0.00           C0.      0
ATOM    270  NE2 HID A 142      36.430 100.384 117.706  1.00  0.00           N0.      0
ATOM    271  H01 HID A 142      32.208 103.930 119.328  1.00  0.00           H0.      0
ATOM    272  H03 HID A 142      32.186 102.290 118.627  1.00  0.00           H0.      0
ATOM    273  HA  HID A 142      32.773 102.539 120.290  1.00  0.00           H0.      0
ATOM    274  HB2 HID A 142      34.102 103.710 117.744  1.00  0.00           H0.      0
ATOM    275  HB3 HID A 142      34.709 103.943 119.371  1.00  0.00           H0.      0
ATOM    276  HD1 HID A 142      36.103 101.998 120.429  1.00  0.00           H0.      0
ATOM    277  HD2 HID A 142      34.864 101.241 116.478  1.00  0.00           H0.      0
ATOM    278  HE1 HID A 142      37.588 100.146 119.495  1.00  0.00           H0.      0
ATOM    279  CA  ARG A 175      29.445  93.349 119.907  1.00  0.00           C0.     -1
ATOM    280  CB  ARG A 175      30.300  93.829 121.026  1.00  0.00           C0.     -1
ATOM    281  CG  ARG A 175      31.805  93.603 120.757  1.00  0.00           C0.      0
ATOM    282  CD  ARG A 175      32.688  94.072 121.919  1.00  0.00           C0.      0
ATOM    283  NE  ARG A 175      34.116  93.806 121.656  1.00  0.00           N0.      0
ATOM    284  CZ  ARG A 175      35.059  93.829 122.602  1.00  0.00           C0.      0
ATOM    285  NH1 ARG A 175      34.739  94.147 123.875  1.00  0.00           N1+      0
ATOM    286  NH2 ARG A 175      36.325  93.472 122.318  1.00  0.00           N0.      0
ATOM    287  H01 ARG A 175      28.383  93.537 120.101  1.00  0.00           H0.      0
ATOM    288  H02 ARG A 175      29.695  93.853 118.964  1.00  0.00           H0.      0
ATOM    289  HA  ARG A 175      29.561  92.271 119.752  1.00  0.00           H0.      0
ATOM    290  HB2 ARG A 175      30.132  94.901 121.205  1.00  0.00           H0.      0
ATOM    291  HB3 ARG A 175      30.028  93.317 121.960  1.00  0.00           H0.      0
ATOM    292  HG2 ARG A 175      31.989  92.537 120.572  1.00  0.00           H0.      0
ATOM    293  HG3 ARG A 175      32.084  94.145 119.845  1.00  0.00           H0.      0
ATOM    294  HD2 ARG A 175      32.542  95.148 122.094  1.00  0.00           H0.      0
ATOM    295  HD3 ARG A 175      32.400  93.536 122.831  1.00  0.00           H0.      0
ATOM    296  HE  ARG A 175      34.448  93.655 120.703  1.00  0.00           H0.      0
ATOM    297 HH11 ARG A 175      33.892  94.652 124.082  1.00  0.00           H0.      0
ATOM    298 HH12 ARG A 175      35.447  94.116 124.593  1.00  0.00           H0.      0
ATOM    299 HH21 ARG A 175      36.608  93.286 121.352  1.00  0.00           H0.      0
ATOM    300 HH22 ARG A 175      37.071  93.825 122.903  1.00  0.00           H0.      0
ATOM    301  CA  TYR A 194      40.377  88.153 115.375  1.00  0.00           C0.     -1
ATOM    302  CB  TYR A 194      40.242  89.279 116.423  1.00  0.00           C0.     -1
ATOM    303  CG  TYR A 194      39.703  90.559 115.799  1.00  0.00           C0.      0
ATOM    304  CD1 TYR A 194      38.390  91.003 116.015  1.00  0.00           C0.      0
ATOM    305  CD2 TYR A 194      40.515  91.324 114.938  1.00  0.00           C0.      0
ATOM    306  CE1 TYR A 194      37.893  92.161 115.396  1.00  0.00           C0.      0
ATOM    307  CE2 TYR A 194      40.041  92.479 114.316  1.00  0.00           C0.      0
ATOM    308  CZ  TYR A 194      38.720  92.905 114.538  1.00  0.00           C0.      0
ATOM    309  OH  TYR A 194      38.320  94.054 113.901  1.00  0.00           O0.      0
ATOM    310  H01 TYR A 194      40.775  87.236 115.825  1.00  0.00           H0.      0
ATOM    311  H02 TYR A 194      39.403  87.922 114.929  1.00  0.00           H0.      0
ATOM    312  HA  TYR A 194      41.052  88.456 114.566  1.00  0.00           H0.      0
ATOM    313  HB2 TYR A 194      39.576  88.958 117.233  1.00  0.00           H0.      0
ATOM    314  HB3 TYR A 194      41.219  89.479 116.880  1.00  0.00           H0.      0
ATOM    315  HD1 TYR A 194      37.732  90.451 116.680  1.00  0.00           H0.      0
ATOM    316  HD2 TYR A 194      41.544  91.020 114.772  1.00  0.00           H0.      0
ATOM    317  HE1 TYR A 194      36.864  92.461 115.568  1.00  0.00           H0.      0
ATOM    318  HE2 TYR A 194      40.674  93.077 113.671  1.00  0.00           H0.      0
ATOM    319  HH  TYR A 194      37.353  94.203 113.979  1.00  0.00           H0.      0
ATOM    320  CA  TYR A 220      44.063  93.759 125.482  1.00  0.00           C0.     -1
ATOM    321  CB  TYR A 220      43.936  94.077 124.048  1.00  0.00           C0.     -1
ATOM    322  CG  TYR A 220      42.531  94.351 123.511  1.00  0.00           C0.      0
ATOM    323  CD1 TYR A 220      41.852  95.551 123.796  1.00  0.00           C0.      0
ATOM    324  CD2 TYR A 220      41.901  93.439 122.647  1.00  0.00           C0.      0
ATOM    325  CE1 TYR A 220      40.606  95.844 123.226  1.00  0.00           C0.      0
ATOM    326  CE2 TYR A 220      40.652  93.708 122.076  1.00  0.00           C0.      0
ATOM    327  CZ  TYR A 220      40.015  94.920 122.358  1.00  0.00           C0.      0
ATOM    328  OH  TYR A 220      38.769  95.222 121.787  1.00  0.00           O0.      0
ATOM    329  H01 TYR A 220      45.110  93.595 125.762  1.00  0.00           H0.      0
ATOM    330  H02 TYR A 220      43.681  94.568 126.119  1.00  0.00           H0.      0
ATOM    331  HA  TYR A 220      43.506  92.852 125.751  1.00  0.00           H0.      0
ATOM    332  HB2 TYR A 220      44.556  94.956 123.814  1.00  0.00           H0.      0
ATOM    333  HB3 TYR A 220      44.361  93.259 123.449  1.00  0.00           H0.      0
ATOM    334  HD1 TYR A 220      42.313  96.284 124.451  1.00  0.00           H0.      0
ATOM    335  HD2 TYR A 220      42.400  92.509 122.391  1.00  0.00           H0.      0
ATOM    336  HE1 TYR A 220      40.106  96.783 123.435  1.00  0.00           H0.      0
ATOM    337  HE2 TYR A 220      40.184  92.980 121.422  1.00  0.00           H0.      0
ATOM    338  HH  TYR A 220      38.601  94.630 121.022  1.00  0.00           H0.      0
ATOM    339  CA  LEU A 240      39.161 100.045 123.276  1.00  0.00           C0.     -1
ATOM    340  CB  LEU A 240      38.952  99.345 121.908  1.00  0.00           C0.     -1
ATOM    341  CG  LEU A 240      40.177  99.419 120.967  1.00  0.00           C0.      0
ATOM    342  CD1 LEU A 240      40.039  98.447 119.780  1.00  0.00           C0.      0
ATOM    343  CD2 LEU A 240      40.444 100.851 120.466  1.00  0.00           C0.      0
ATOM    344  H01 LEU A 240      38.283  99.916 123.918  1.00  0.00           H0.      0
ATOM    345  H02 LEU A 240      40.029  99.620 123.795  1.00  0.00           H0.      0
ATOM    346  HA  LEU A 240      39.335 101.120 123.156  1.00  0.00           H0.      0
ATOM    347  HB2 LEU A 240      38.722  98.289 122.095  1.00  0.00           H0.      0
ATOM    348  HB3 LEU A 240      38.066  99.765 121.415  1.00  0.00           H0.      0
ATOM    349  HG  LEU A 240      41.050  99.096 121.556  1.00  0.00           H0.      0
ATOM    350 HD11 LEU A 240      39.869  97.420 120.127  1.00  0.00           H0.      0
ATOM    351 HD12 LEU A 240      39.213  98.732 119.118  1.00  0.00           H0.      0
ATOM    352 HD13 LEU A 240      40.943  98.456 119.165  1.00  0.00           H0.      0
ATOM    353 HD21 LEU A 240      40.626 101.545 121.294  1.00  0.00           H0.      0
ATOM    354 HD22 LEU A 240      41.317 100.876 119.804  1.00  0.00           H0.      0
ATOM    355 HD23 LEU A 240      39.594 101.230 119.886  1.00  0.00           H0.      0
ATOM    356  CA  TYR A 242      32.300 100.514 123.143  1.00  0.00           C0.     -1
ATOM    357  CB  TYR A 242      32.183  98.997 122.926  1.00  0.00           C0.     -1
ATOM    358  CG  TYR A 242      33.452  98.419 122.315  1.00  0.00           C0.      0
ATOM    359  CD1 TYR A 242      33.790  98.698 120.977  1.00  0.00           C0.      0
ATOM    360  CD2 TYR A 242      34.362  97.661 123.071  1.00  0.00           C0.      0
ATOM    361  CE1 TYR A 242      34.980  98.236 120.414  1.00  0.00           C0.      0
ATOM    362  CE2 TYR A 242      35.558  97.182 122.517  1.00  0.00           C0.      0
ATOM    363  CZ  TYR A 242      35.861  97.463 121.182  1.00  0.00           C0.      0
ATOM    364  OH  TYR A 242      37.007  96.987 120.560  1.00  0.00           O0.      0
ATOM    365  H01 TYR A 242      31.381 100.922 123.579  1.00  0.00           H0.      0
ATOM    366  H02 TYR A 242      33.132 100.747 123.816  1.00  0.00           H0.      0
ATOM    367  HA  TYR A 242      32.482 101.031 122.194  1.00  0.00           H0.      0
ATOM    368  HB2 TYR A 242      31.977  98.500 123.881  1.00  0.00           H0.      0
ATOM    369  HB3 TYR A 242      31.329  98.788 122.269  1.00  0.00           H0.      0
ATOM    370  HD1 TYR A 242      33.121  99.298 120.367  1.00  0.00           H0.      0
ATOM    371  HD2 TYR A 242      34.143  97.454 124.114  1.00  0.00           H0.      0
ATOM    372  HE1 TYR A 242      35.228  98.482 119.389  1.00  0.00           H0.      0
ATOM    373  HE2 TYR A 242      36.251  96.604 123.119  1.00  0.00           H0.      0
ATOM    374  HH  TYR A 242      37.638  96.567 121.183  1.00  0.00           H0.      0
ATOM    375  CA  TYR A 283      28.875  89.875 117.805  1.00  0.00           C0.     -1
ATOM    376  CB  TYR A 283      29.776  89.936 116.604  1.00  0.00           C0.     -1
ATOM    377  CG  TYR A 283      31.222  90.310 116.894  1.00  0.00           C0.      0
ATOM    378  CD1 TYR A 283      32.288  89.487 116.488  1.00  0.00           C0.      0
ATOM    379  CD2 TYR A 283      31.542  91.503 117.560  1.00  0.00           C0.      0
ATOM    380  CE1 TYR A 283      33.620  89.837 116.728  1.00  0.00           C0.      0
ATOM    381  CE2 TYR A 283      32.867  91.855 117.827  1.00  0.00           C0.      0
ATOM    382  CZ  TYR A 283      33.917  91.028 117.403  1.00  0.00           C0.      0
ATOM    383  OH  TYR A 283      35.237  91.348 117.622  1.00  0.00           O0.      0
ATOM    384  H01 TYR A 283      27.864  89.560 117.523  1.00  0.00           H0.      0
ATOM    385  H02 TYR A 283      29.251  89.164 118.551  1.00  0.00           H0.      0
ATOM    386  HA  TYR A 283      28.784  90.849 118.298  1.00  0.00           H0.      0
ATOM    387  HB2 TYR A 283      29.770  88.966 116.090  1.00  0.00           H0.      0
ATOM    388  HB3 TYR A 283      29.362  90.654 115.880  1.00  0.00           H0.      0
ATOM    389  HD1 TYR A 283      32.071  88.557 115.972  1.00  0.00           H0.      0
ATOM    390  HD2 TYR A 283      30.750  92.171 117.874  1.00  0.00           H0.      0
ATOM    391  HE1 TYR A 283      34.434  89.197 116.406  1.00  0.00           H0.      0
ATOM    392  HE2 TYR A 283      33.088  92.767 118.367  1.00  0.00           H0.      0
ATOM    393  HH  TYR A 283      35.294  92.159 118.162  1.00  0.00           H0.      0
ATOM    394  N   ACT A 293      36.708  96.318 117.884  1.00  0.00           N0.      0
ATOM    395  CA  ACT A 293      37.262  94.922 117.784  1.00  0.00           C0.      0
ATOM    396  C   ACT A 293      36.804  94.059 118.969  1.00  0.00           C0.      0
ATOM    397  O   ACT A 293      37.677  93.652 119.787  1.00  0.00           O0.      0
ATOM    398  OXT ACT A 293      35.559  93.790 119.053  1.00  0.00           O1-      0
ATOM    399  H1  ACT A 293      38.347  94.999 117.770  1.00  0.00           H0.      0
ATOM    400  H3  ACT A 293      36.920  94.489 116.842  1.00  0.00           H0.      0
ATOM    401  H01 ACT A 293      37.038  96.737 118.775  1.00  0.00           H0.      0
ATOM    402  H02 ACT A 293      35.679  96.294 117.988  1.00  0.00           H0.      0
ATOM    403  CA' SAM A 294      38.844  97.056 110.215  1.00  0.00           C0.      0
ATOM    404  CB  SAM A 294      38.876  98.040 111.393  1.00  0.00           C0.      0
ATOM    405  CG  SAM A 294      37.855  97.708 112.491  1.00  0.00           C0.      0
ATOM    406  SD  SAM A 294      38.114  98.732 114.000  1.00  0.00           S0.      0
ATOM    407  CE  SAM A 294      37.066  97.184 116.698  1.00  0.00           C0.      0
ATOM    408  C5' SAM A 294      36.695  99.892 113.909  1.00  0.00           C0.      0
ATOM    409  C4' SAM A 294      36.884 101.016 112.896  1.00  0.00           C0.      0
ATOM    410  O4' SAM A 294      35.657 101.849 112.922  1.00  0.00           O0.      0
ATOM    411  C3' SAM A 294      38.073 101.969 113.209  1.00  0.00           C0.      0
ATOM    412  O3' SAM A 294      39.080 101.936 112.211  1.00  0.00           O0.      0
ATOM    413  C2' SAM A 294      37.394 103.363 113.370  1.00  0.00           C0.      0
ATOM    414  O2' SAM A 294      38.161 104.483 112.977  1.00  0.00           O0.      0
ATOM    415  C1' SAM A 294      36.059 103.207 112.607  1.00  0.00           C0.      0
ATOM    416  OXT SAM A 294      40.230  95.343 111.137  1.00  0.00           O0.      0
ATOM    417  N1  SAM A 294      33.136 107.298 111.330  1.00  0.00           N0.      0
ATOM    418  C2  SAM A 294      33.975 106.543 110.600  1.00  0.00           C0.      0
ATOM    419  N3  SAM A 294      34.699 105.477 110.986  1.00  0.00           N0.      0
ATOM    420  C4  SAM A 294      34.483 105.164 112.279  1.00  0.00           C0.      0
ATOM    421  C5  SAM A 294      33.637 105.856 113.157  1.00  0.00           C0.      0
ATOM    422  C6  SAM A 294      32.952 106.988 112.645  1.00  0.00           C0.      0
ATOM    423  N6  SAM A 294      32.177 107.789 113.403  1.00  0.00           N0.      0
ATOM    424  N7  SAM A 294      33.654 105.252 114.409  1.00  0.00           N0.      0
ATOM    425  C8  SAM A 294      34.486 104.235 114.300  1.00  0.00           C0.      0
ATOM    426  N9  SAM A 294      35.021 104.124 113.025  1.00  0.00           N0.      0
ATOM    427  C'  SAM A 294      39.089  95.603 110.694  1.00  0.00           C0.      0
ATOM    428  N'  SAM A 294      37.546  97.115 109.460  1.00  0.00           N0.      0
ATOM    429  O'  SAM A 294      38.099  94.793 110.614  1.00  0.00           O0.      0
ATOM    430 HN61 SAM A 294      31.871 107.462 114.325  1.00  0.00           H0.      0
ATOM    431 HN62 SAM A 294      31.700 108.568 112.952  1.00  0.00           H0.      0
ATOM    432  HA  SAM A 294      39.620  97.333 109.496  1.00  0.00           H0.      0
ATOM    433  HB1 SAM A 294      38.724  99.063 111.033  1.00  0.00           H0.      0
ATOM    434  HB2 SAM A 294      39.885  97.996 111.816  1.00  0.00           H0.      0
ATOM    435  HG1 SAM A 294      37.953  96.662 112.802  1.00  0.00           H0.      0
ATOM    436  HG2 SAM A 294      36.825  97.854 112.147  1.00  0.00           H0.      0
ATOM    437  HE1 SAM A 294      36.671  98.185 116.870  1.00  0.00           H0.      0
ATOM    438  HE2 SAM A 294      38.149  97.232 116.608  1.00  0.00           H0.      0
ATOM    439  HE3 SAM A 294      36.628  96.750 115.801  1.00  0.00           H0.      0
ATOM    440 HO2' SAM A 294      38.581 104.365 112.083  1.00  0.00           H0.      0
ATOM    441 HO3' SAM A 294      38.668 102.228 111.360  1.00  0.00           H0.      0
ATOM    442  H01 SAM A 294      34.721 103.529 115.079  1.00  0.00           H0.      0
ATOM    443  H02 SAM A 294      36.988 100.622 111.880  1.00  0.00           H0.      0
ATOM    444  H03 SAM A 294      38.567 101.683 114.138  1.00  0.00           H0.      0
ATOM    445  H04 SAM A 294      37.154 103.514 114.427  1.00  0.00           H0.      0
ATOM    446  H05 SAM A 294      36.207 103.332 111.531  1.00  0.00           H0.      0
ATOM    447  H06 SAM A 294      34.104 106.858 109.569  1.00  0.00           H0.      0
ATOM    448  H07 SAM A 294      37.723  96.615 108.520  1.00  0.00           H0.      0
ATOM    449  H08 SAM A 294      37.199  98.080 109.323  1.00  0.00           H0.      0
ATOM    450  H09 SAM A 294      36.845  96.546 109.945  1.00  0.00           H0.      0
ATOM    451 H5'1 SAM A 294      36.599 100.314 114.913  1.00  0.00           H0.      0
ATOM    452 H5'2 SAM A 294      35.791  99.315 113.697  1.00  0.00           H0.      0
ATOM    453  O   WAT B1587      36.908 106.805 113.861  1.00  0.00           O0.      0
ATOM    454  H1  WAT B1587      37.407 106.050 113.492  1.00  0.00           H0.      0
ATOM    455  H2  WAT B1587      37.468 107.585 113.735  1.00  0.00           H0.      0
ATOM    456  O   WAT B1880      31.735 106.532 115.961  1.00  0.00           O0.      0
ATOM    457  H1  WAT B1880      32.249 107.065 116.583  1.00  0.00           H0.      0
ATOM    458  H2  WAT B1880      32.382 105.896 115.571  1.00  0.00           H0.      0
ATOM    459  O   WAT B3581      33.626 100.744 114.690  1.00  0.00           O0.      0
ATOM    460  H1  WAT B3581      34.232 101.079 114.004  1.00  0.00           H0.      0
ATOM    461  H2  WAT B3581      33.845  99.808 114.832  1.00  0.00           H0.      0
