# Supplementary material for: Computational Investigation of GNMT-Catalyzed Methyl Transfer Reaction: Integrating MD, QM, and ML Approaches
Source: J Comput Chem. Author manuscript; Available in PMC 2026 Jun 29. (PMC13312424; doi:10.1002/jcc.70434)
Supplement: SI-2 [file NIHMS2188582-supplement-SI-2.zip › QM-cluster-pdbs/sampling_339_R2_wo_p.pdb]

ATOM      1  CA  TYR A  21      42.708 105.565 118.320  1.00  0.00           C0.     -1
ATOM      2  CB  TYR A  21      41.986 105.258 116.986  1.00  0.00           C0.     -1
ATOM      3  CG  TYR A  21      41.176 103.969 116.972  1.00  0.00           C0.      0
ATOM      4  CD1 TYR A  21      39.833 103.945 117.385  1.00  0.00           C0.      0
ATOM      5  CD2 TYR A  21      41.733 102.760 116.514  1.00  0.00           C0.      0
ATOM      6  CE1 TYR A  21      39.072 102.769 117.351  1.00  0.00           C0.      0
ATOM      7  CE2 TYR A  21      40.990 101.578 116.477  1.00  0.00           C0.      0
ATOM      8  CZ  TYR A  21      39.652 101.571 116.899  1.00  0.00           C0.      0
ATOM      9  OH  TYR A  21      38.962 100.381 116.827  1.00  0.00           O0.      0
ATOM     10  H01 TYR A  21      41.986 105.647 119.141  1.00  0.00           H0.      0
ATOM     11  H02 TYR A  21      43.262 106.508 118.253  1.00  0.00           H0.      0
ATOM     12  HA  TYR A  21      43.415 104.766 118.572  1.00  0.00           H0.      0
ATOM     13  HB2 TYR A  21      41.316 106.097 116.753  1.00  0.00           H0.      0
ATOM     14  HB3 TYR A  21      42.723 105.221 116.173  1.00  0.00           H0.      0
ATOM     15  HD1 TYR A  21      39.364 104.864 117.726  1.00  0.00           H0.      0
ATOM     16  HD2 TYR A  21      42.756 102.739 116.153  1.00  0.00           H0.      0
ATOM     17  HE1 TYR A  21      38.033 102.785 117.662  1.00  0.00           H0.      0
ATOM     18  HE2 TYR A  21      41.432 100.665 116.096  1.00  0.00           H0.      0
ATOM     19  HH  TYR A  21      38.035 100.479 117.160  1.00  0.00           H0.      0
ATOM     20  CA  TRP A  30      46.215  94.949 113.955  1.00  0.00           C0.     -1
ATOM     21  CB  TRP A  30      45.503  95.942 113.050  1.00  0.00           C0.     -1
ATOM     22  CG  TRP A  30      44.000  95.771 113.044  1.00  0.00           C0.      0
ATOM     23  CD1 TRP A  30      43.199  95.269 112.033  1.00  0.00           C0.      0
ATOM     24  CD2 TRP A  30      43.108  96.085 114.141  1.00  0.00           C0.      0
ATOM     25  CE2 TRP A  30      41.780  95.742 113.726  1.00  0.00           C0.      0
ATOM     26  CE3 TRP A  30      43.302  96.654 115.416  1.00  0.00           C0.      0
ATOM     27  NE1 TRP A  30      41.867  95.236 112.440  1.00  0.00           N0.      0
ATOM     28  CZ2 TRP A  30      40.668  95.941 114.559  1.00  0.00           C0.      0
ATOM     29  CZ3 TRP A  30      42.197  96.870 116.237  1.00  0.00           C0.      0
ATOM     30  CH2 TRP A  30      40.897  96.512 115.811  1.00  0.00           C0.      0
ATOM     31  H01 TRP A  30      46.028  93.919 113.627  1.00  0.00           H0.      0
ATOM     32  H03 TRP A  30      47.299  95.113 113.955  1.00  0.00           H0.      0
ATOM     33  HA  TRP A  30      45.863  95.032 114.990  1.00  0.00           H0.      0
ATOM     34  HB2 TRP A  30      45.748  96.966 113.369  1.00  0.00           H0.      0
ATOM     35  HB3 TRP A  30      45.881  95.844 112.024  1.00  0.00           H0.      0
ATOM     36  HD1 TRP A  30      43.479  94.932 111.046  1.00  0.00           H0.      0
ATOM     37  HE1 TRP A  30      41.071  95.002 111.845  1.00  0.00           H0.      0
ATOM     38  HE3 TRP A  30      44.297  96.931 115.749  1.00  0.00           H0.      0
ATOM     39  HZ2 TRP A  30      39.674  95.641 114.247  1.00  0.00           H0.      0
ATOM     40  HZ3 TRP A  30      42.331  97.313 117.218  1.00  0.00           H0.      0
ATOM     41  HH2 TRP A  30      40.059  96.694 116.474  1.00  0.00           H0.      0
ATOM     42  CA  TYR A  33      45.498  90.843 116.508  1.00  0.00           C0.     -1
ATOM     43  CB  TYR A  33      44.900  92.263 116.778  1.00  0.00           C0.     -1
ATOM     44  CG  TYR A  33      43.547  92.292 117.472  1.00  0.00           C0.      0
ATOM     45  CD1 TYR A  33      42.572  93.232 117.094  1.00  0.00           C0.      0
ATOM     46  CD2 TYR A  33      43.231  91.416 118.527  1.00  0.00           C0.      0
ATOM     47  CE1 TYR A  33      41.316  93.277 117.710  1.00  0.00           C0.      0
ATOM     48  CE2 TYR A  33      41.980  91.450 119.148  1.00  0.00           C0.      0
ATOM     49  CZ  TYR A  33      41.006  92.363 118.721  1.00  0.00           C0.      0
ATOM     50  OH  TYR A  33      39.760  92.265 119.307  1.00  0.00           O0.      0
ATOM     51  H01 TYR A  33      44.804  90.239 115.913  1.00  0.00           H0.      0
ATOM     52  H02 TYR A  33      46.442  90.932 115.960  1.00  0.00           H0.      0
ATOM     53  HA  TYR A  33      45.700  90.309 117.442  1.00  0.00           H0.      0
ATOM     54  HB2 TYR A  33      45.631  92.831 117.374  1.00  0.00           H0.      0
ATOM     55  HB3 TYR A  33      44.814  92.797 115.824  1.00  0.00           H0.      0
ATOM     56  HD1 TYR A  33      42.783  93.934 116.293  1.00  0.00           H0.      0
ATOM     57  HD2 TYR A  33      43.962  90.688 118.863  1.00  0.00           H0.      0
ATOM     58  HE1 TYR A  33      40.574  93.984 117.356  1.00  0.00           H0.      0
ATOM     59  HE2 TYR A  33      41.733  90.754 119.942  1.00  0.00           H0.      0
ATOM     60  HH  TYR A  33      39.165  92.988 119.039  1.00  0.00           H0.      0
ATOM     61  CA  ARG A  40      39.239  85.365 109.377  1.00  0.00           C0.     -1
ATOM     62  CB  ARG A  40      39.688  86.804 109.710  1.00  0.00           C0.     -1
ATOM     63  CG  ARG A  40      39.246  87.255 111.118  1.00  0.00           C0.      0
ATOM     64  CD  ARG A  40      39.458  88.751 111.417  1.00  0.00           C0.      0
ATOM     65  NE  ARG A  40      38.525  89.564 110.619  1.00  0.00           N0.      0
ATOM     66  CZ  ARG A  40      38.508  90.915 110.561  1.00  0.00           C0.      0
ATOM     67  NH1 ARG A  40      39.307  91.654 111.345  1.00  0.00           N1+      0
ATOM     68  NH2 ARG A  40      37.705  91.534 109.685  1.00  0.00           N0.      0
ATOM     69  H01 ARG A  40      38.146  85.283 109.397  1.00  0.00           H0.      0
ATOM     70  H02 ARG A  40      39.583  85.068 108.381  1.00  0.00           H0.      0
ATOM     71  HA  ARG A  40      39.643  84.649 110.103  1.00  0.00           H0.      0
ATOM     72  HB2 ARG A  40      40.781  86.883 109.636  1.00  0.00           H0.      0
ATOM     73  HB3 ARG A  40      39.279  87.491 108.956  1.00  0.00           H0.      0
ATOM     74  HG2 ARG A  40      38.182  87.016 111.268  1.00  0.00           H0.      0
ATOM     75  HG3 ARG A  40      39.794  86.680 111.873  1.00  0.00           H0.      0
ATOM     76  HD2 ARG A  40      39.296  88.934 112.488  1.00  0.00           H0.      0
ATOM     77  HD3 ARG A  40      40.485  89.052 111.176  1.00  0.00           H0.      0
ATOM     78  HE  ARG A  40      37.770  89.079 110.156  1.00  0.00           H0.      0
ATOM     79 HH11 ARG A  40      39.641  91.281 112.223  1.00  0.00           H0.      0
ATOM     80 HH12 ARG A  40      39.329  92.685 111.207  1.00  0.00           H0.      0
ATOM     81 HH21 ARG A  40      37.257  91.005 108.952  1.00  0.00           H0.      0
ATOM     82 HH22 ARG A  40      37.516  92.558 109.793  1.00  0.00           H0.      0
ATOM     83  CA  ALA A  64      35.083 101.790 108.904  1.00  0.00           C0.     -1
ATOM     84  C   ALA A  64      36.137 100.709 108.692  1.00  0.00           C0.      0
ATOM     85  O   ALA A  64      36.304  99.738 109.450  1.00  0.00           O0.      0
ATOM     86  CB  ALA A  64      34.407 101.725 110.270  1.00  0.00           C0.      0
ATOM     87  H02 ALA A  64      34.336 101.672 108.106  1.00  0.00           H0.      0
ATOM     88  HA  ALA A  64      35.559 102.768 108.759  1.00  0.00           H0.      0
ATOM     89  HB1 ALA A  64      33.952 100.743 110.422  1.00  0.00           H0.      0
ATOM     90  HB2 ALA A  64      35.109 101.911 111.084  1.00  0.00           H0.      0
ATOM     91  HB3 ALA A  64      33.621 102.484 110.327  1.00  0.00           H0.      0
ATOM     92  N   CYS A  65      36.888 100.869 107.568  1.00  0.00           N0.      0
ATOM     93  CA  CYS A  65      37.791  99.830 107.096  1.00  0.00           C0.     -1
ATOM     94  C   CYS A  65      38.954  99.523 108.036  1.00  0.00           C0.      0
ATOM     95  O   CYS A  65      39.499  98.406 107.992  1.00  0.00           O0.      0
ATOM     96  H01 CYS A  65      38.200 100.148 106.133  1.00  0.00           H0.      0
ATOM     97  H   CYS A  65      36.693 101.656 106.967  1.00  0.00           H0.      0
ATOM     98  HA  CYS A  65      37.257  98.886 106.939  1.00  0.00           H0.      0
ATOM     99  N   GLY A  66      39.352 100.544 108.814  1.00  0.00           N0.      0
ATOM    100  CA  GLY A  66      40.486 100.414 109.708  1.00  0.00           C0.     -1
ATOM    101  H01 GLY A  66      41.333 101.011 109.352  1.00  0.00           H0.      0
ATOM    102  H   GLY A  66      38.759 101.364 108.948  1.00  0.00           H0.      0
ATOM    103  HA2 GLY A  66      40.225 100.755 110.712  1.00  0.00           H0.      0
ATOM    104  HA3 GLY A  66      40.790  99.366 109.741  1.00  0.00           H0.      0
ATOM    105  CA  VAL A  69      41.295  94.390 105.302  1.00  0.00           C0.     -1
ATOM    106  C   VAL A  69      39.976  93.876 104.673  1.00  0.00           C0.      0
ATOM    107  O   VAL A  69      39.998  93.091 103.710  1.00  0.00           O0.      0
ATOM    108  CB  VAL A  69      41.722  93.559 106.535  1.00  0.00           C0.     -1
ATOM    109  CG1 VAL A  69      41.995  92.092 106.163  1.00  0.00           C0.      0
ATOM    110  CG2 VAL A  69      42.949  94.196 107.210  1.00  0.00           C0.      0
ATOM    111  H01 VAL A  69      41.186  95.442 105.595  1.00  0.00           H0.      0
ATOM    112  HA  VAL A  69      42.063  94.326 104.524  1.00  0.00           H0.      0
ATOM    113  HB  VAL A  69      40.888  93.584 107.254  1.00  0.00           H0.      0
ATOM    114 HG11 VAL A  69      42.840  92.026 105.465  1.00  0.00           H0.      0
ATOM    115 HG12 VAL A  69      42.246  91.506 107.055  1.00  0.00           H0.      0
ATOM    116 HG13 VAL A  69      41.128  91.633 105.677  1.00  0.00           H0.      0
ATOM    117 HG21 VAL A  69      42.741  95.228 107.519  1.00  0.00           H0.      0
ATOM    118 HG22 VAL A  69      43.245  93.627 108.100  1.00  0.00           H0.      0
ATOM    119 HG23 VAL A  69      43.804  94.213 106.522  1.00  0.00           H0.      0
ATOM    120  N   ASP A  70      38.809  94.283 105.254  1.00  0.00           N0.      0
ATOM    121  CA  ASP A  70      37.462  93.869 104.790  1.00  0.00           C0.     -1
ATOM    122  CB  ASP A  70      36.514  93.623 105.977  1.00  0.00           C0.      0
ATOM    123  CG  ASP A  70      36.216  94.849 106.868  1.00  0.00           C0.      0
ATOM    124  OD1 ASP A  70      35.060  94.976 107.342  1.00  0.00           O0.      0
ATOM    125  OD2 ASP A  70      37.208  95.636 107.106  1.00  0.00           O1-      0
ATOM    126  H01 ASP A  70      37.045  94.642 104.131  1.00  0.00           H0.      0
ATOM    127  H   ASP A  70      38.787  94.955 106.019  1.00  0.00           H0.      0
ATOM    128  HA  ASP A  70      37.594  92.960 104.198  1.00  0.00           H0.      0
ATOM    129  HB2 ASP A  70      35.561  93.232 105.609  1.00  0.00           H0.      0
ATOM    130  HB3 ASP A  70      36.958  92.853 106.626  1.00  0.00           H0.      0
ATOM    131  CA  ASP A  85      37.659 105.296 108.078  1.00  0.00           C0.     -1
ATOM    132  C   ASP A  85      37.955 106.734 108.550  1.00  0.00           C0.      0
ATOM    133  O   ASP A  85      38.576 107.517 107.819  1.00  0.00           O0.      0
ATOM    134  CB  ASP A  85      38.883 104.413 108.353  1.00  0.00           C0.     -1
ATOM    135  CG  ASP A  85      38.914 103.960 109.806  1.00  0.00           C0.      0
ATOM    136  OD1 ASP A  85      38.324 102.863 110.094  1.00  0.00           O0.      0
ATOM    137  OD2 ASP A  85      39.475 104.711 110.658  1.00  0.00           O1-      0
ATOM    138  H01 ASP A  85      37.469 105.354 107.004  1.00  0.00           H0.      0
ATOM    139  HA  ASP A  85      36.770 104.885 108.571  1.00  0.00           H0.      0
ATOM    140  HB2 ASP A  85      38.840 103.524 107.715  1.00  0.00           H0.      0
ATOM    141  HB3 ASP A  85      39.796 104.966 108.112  1.00  0.00           H0.      0
ATOM    142  N   ALA A  86      37.574 107.070 109.820  1.00  0.00           N0.      0
ATOM    143  CA  ALA A  86      37.871 108.383 110.408  1.00  0.00           C0.     -1
ATOM    144  C   ALA A  86      39.253 108.486 111.163  1.00  0.00           C0.      0
ATOM    145  O   ALA A  86      39.544 109.587 111.658  1.00  0.00           O0.      0
ATOM    146  CB  ALA A  86      36.761 108.826 111.364  1.00  0.00           C0.      0
ATOM    147  H   ALA A  86      37.027 106.408 110.362  1.00  0.00           H0.      0
ATOM    148  HA  ALA A  86      37.958 109.087 109.575  1.00  0.00           H0.      0
ATOM    149  HB1 ALA A  86      35.819 108.971 110.832  1.00  0.00           H0.      0
ATOM    150  HB2 ALA A  86      36.599 108.085 112.155  1.00  0.00           H0.      0
ATOM    151  HB3 ALA A  86      37.070 109.762 111.835  1.00  0.00           H0.      0
ATOM    152  N   SER A  87      40.048 107.391 111.242  1.00  0.00           N0.      0
ATOM    153  CA  SER A  87      41.355 107.385 111.949  1.00  0.00           C0.     -1
ATOM    154  CB  SER A  87      41.538 106.098 112.765  1.00  0.00           C0.      0
ATOM    155  OG  SER A  87      42.835 106.078 113.409  1.00  0.00           O0.      0
ATOM    156  H01 SER A  87      42.177 107.475 111.228  1.00  0.00           H0.      0
ATOM    157  H   SER A  87      39.741 106.508 110.827  1.00  0.00           H0.      0
ATOM    158  HA  SER A  87      41.375 108.268 112.595  1.00  0.00           H0.      0
ATOM    159  HB2 SER A  87      40.725 105.980 113.489  1.00  0.00           H0.      0
ATOM    160  HB3 SER A  87      41.520 105.227 112.109  1.00  0.00           H0.      0
ATOM    161  HG  SER A  87      42.817 106.721 114.131  1.00  0.00           H0.      0
ATOM    162  CA  MET A  90      44.369 102.912 111.097  1.00  0.00           C0.     -1
ATOM    163  CB  MET A  90      42.948 102.456 111.468  1.00  0.00           C0.     -1
ATOM    164  CG  MET A  90      42.704 102.363 112.982  1.00  0.00           C0.      0
ATOM    165  SD  MET A  90      43.436 100.860 113.765  1.00  0.00           S0.      0
ATOM    166  CE  MET A  90      42.189  99.623 113.238  1.00  0.00           C0.      0
ATOM    167  H01 MET A  90      44.564 103.917 111.493  1.00  0.00           H0.      0
ATOM    168  H02 MET A  90      44.509 102.940 110.010  1.00  0.00           H0.      0
ATOM    169  HA  MET A  90      45.116 102.229 111.519  1.00  0.00           H0.      0
ATOM    170  HB2 MET A  90      42.211 103.158 111.051  1.00  0.00           H0.      0
ATOM    171  HB3 MET A  90      42.738 101.484 111.007  1.00  0.00           H0.      0
ATOM    172  HG2 MET A  90      43.135 103.231 113.493  1.00  0.00           H0.      0
ATOM    173  HG3 MET A  90      41.630 102.348 113.188  1.00  0.00           H0.      0
ATOM    174  HE1 MET A  90      42.240  99.441 112.161  1.00  0.00           H0.      0
ATOM    175  HE2 MET A  90      42.401  98.690 113.764  1.00  0.00           H0.      0
ATOM    176  HE3 MET A  90      41.184  99.967 113.495  1.00  0.00           H0.      0
ATOM    177  CA  ASN A 116      33.108 110.484 109.292  1.00  0.00           C0.     -1
ATOM    178  C   ASN A 116      31.578 110.222 109.262  1.00  0.00           C0.      0
ATOM    179  O   ASN A 116      30.826 111.053 108.729  1.00  0.00           O0.      0
ATOM    180  CB  ASN A 116      33.448 111.609 110.302  1.00  0.00           C0.      0
ATOM    181  CG  ASN A 116      33.237 111.126 111.727  1.00  0.00           C0.      0
ATOM    182  ND2 ASN A 116      34.351 111.009 112.495  1.00  0.00           N0.      0
ATOM    183  OD1 ASN A 116      32.108 110.831 112.154  1.00  0.00           O0.      0
ATOM    184  H03 ASN A 116      33.392 110.810 108.288  1.00  0.00           H0.      0
ATOM    185  HA  ASN A 116      33.662 109.574 109.539  1.00  0.00           H0.      0
ATOM    186  HB2 ASN A 116      34.476 111.951 110.148  1.00  0.00           H0.      0
ATOM    187  HB3 ASN A 116      32.778 112.455 110.116  1.00  0.00           H0.      0
ATOM    188 HD21 ASN A 116      34.274 110.522 113.379  1.00  0.00           H0.      0
ATOM    189 HD22 ASN A 116      35.271 111.091 112.090  1.00  0.00           H0.      0
ATOM    190  N   TRP A 117      31.114 109.072 109.825  1.00  0.00           N0.      0
ATOM    191  CA  TRP A 117      29.664 108.763 109.874  1.00  0.00           C0.     -1
ATOM    192  CB  TRP A 117      29.322 107.654 110.906  1.00  0.00           C0.     -1
ATOM    193  CG  TRP A 117      30.225 106.450 110.890  1.00  0.00           C0.      0
ATOM    194  CD1 TRP A 117      30.883 105.878 109.821  1.00  0.00           C0.      0
ATOM    195  CD2 TRP A 117      30.608 105.690 112.061  1.00  0.00           C0.      0
ATOM    196  CE2 TRP A 117      31.511 104.669 111.635  1.00  0.00           C0.      0
ATOM    197  CE3 TRP A 117      30.298 105.799 113.430  1.00  0.00           C0.      0
ATOM    198  NE1 TRP A 117      31.641 104.798 110.262  1.00  0.00           N0.      0
ATOM    199  CZ2 TRP A 117      32.101 103.773 112.539  1.00  0.00           C0.      0
ATOM    200  CZ3 TRP A 117      30.883 104.911 114.329  1.00  0.00           C0.      0
ATOM    201  CH2 TRP A 117      31.775 103.908 113.886  1.00  0.00           C0.      0
ATOM    202  H01 TRP A 117      29.120 109.681 110.116  1.00  0.00           H0.      0
ATOM    203  H   TRP A 117      31.766 108.483 110.342  1.00  0.00           H0.      0
ATOM    204  HA  TRP A 117      29.337 108.454 108.872  1.00  0.00           H0.      0
ATOM    205  HB2 TRP A 117      29.366 108.096 111.910  1.00  0.00           H0.      0
ATOM    206  HB3 TRP A 117      28.272 107.372 110.742  1.00  0.00           H0.      0
ATOM    207  HD1 TRP A 117      30.891 106.169 108.782  1.00  0.00           H0.      0
ATOM    208  HE1 TRP A 117      32.308 104.299 109.696  1.00  0.00           H0.      0
ATOM    209  HE3 TRP A 117      29.622 106.572 113.781  1.00  0.00           H0.      0
ATOM    210  HZ2 TRP A 117      32.807 103.018 112.215  1.00  0.00           H0.      0
ATOM    211  HZ3 TRP A 117      30.662 104.993 115.388  1.00  0.00           H0.      0
ATOM    212  HH2 TRP A 117      32.232 103.242 114.611  1.00  0.00           H0.      0
ATOM    213  CA  CYS A 135      31.300  97.321 107.416  1.00  0.00           C0.     -1
ATOM    214  C   CYS A 135      31.298  96.083 108.314  1.00  0.00           C0.      0
ATOM    215  O   CYS A 135      30.382  95.887 109.127  1.00  0.00           O0.      0
ATOM    216  CB  CYS A 135      31.807  98.527 108.210  1.00  0.00           C0.     -1
ATOM    217  SG  CYS A 135      33.600  98.503 108.599  1.00  0.00           S0.      0
ATOM    218  H01 CYS A 135      30.266  97.499 107.105  1.00  0.00           H0.      0
ATOM    219  HA  CYS A 135      31.916  97.169 106.524  1.00  0.00           H0.      0
ATOM    220  HB2 CYS A 135      31.663  99.444 107.630  1.00  0.00           H0.      0
ATOM    221  HB3 CYS A 135      31.229  98.629 109.134  1.00  0.00           H0.      0
ATOM    222  HG  CYS A 135      33.625  97.355 109.315  1.00  0.00           H0.      0
ATOM    223  N   LEU A 136      32.371  95.247 108.205  1.00  0.00           N0.      0
ATOM    224  CA  LEU A 136      32.533  94.140 109.116  1.00  0.00           C0.     -1
ATOM    225  C   LEU A 136      33.441  94.494 110.335  1.00  0.00           C0.      0
ATOM    226  O   LEU A 136      33.970  95.597 110.491  1.00  0.00           O0.      0
ATOM    227  H01 LEU A 136      33.010  93.309 108.586  1.00  0.00           H0.      0
ATOM    228  H   LEU A 136      33.204  95.489 107.667  1.00  0.00           H0.      0
ATOM    229  HA  LEU A 136      31.549  93.828 109.474  1.00  0.00           H0.      0
ATOM    230  N   GLY A 137      33.627  93.476 111.250  1.00  0.00           N0.      0
ATOM    231  CA  GLY A 137      34.769  93.480 112.181  1.00  0.00           C0.     -1
ATOM    232  C   GLY A 137      34.556  94.197 113.536  1.00  0.00           C0.      0
ATOM    233  O   GLY A 137      35.535  94.655 114.163  1.00  0.00           O0.      0
ATOM    234  H   GLY A 137      33.260  92.568 110.996  1.00  0.00           H0.      0
ATOM    235  HA2 GLY A 137      35.034  92.440 112.396  1.00  0.00           H0.      0
ATOM    236  HA3 GLY A 137      35.633  93.952 111.703  1.00  0.00           H0.      0
ATOM    237  N   ASN A 138      33.305  94.259 114.044  1.00  0.00           N0.      0
ATOM    238  CA  ASN A 138      32.908  95.043 115.245  1.00  0.00           C0.     -1
ATOM    239  C   ASN A 138      33.177  96.559 115.008  1.00  0.00           C0.      0
ATOM    240  O   ASN A 138      33.891  97.227 115.773  1.00  0.00           O0.      0
ATOM    241  CB  ASN A 138      33.434  94.574 116.595  1.00  0.00           C0.      0
ATOM    242  CG  ASN A 138      32.455  95.118 117.647  1.00  0.00           C0.      0
ATOM    243  ND2 ASN A 138      32.982  95.787 118.694  1.00  0.00           N0.      0
ATOM    244  OD1 ASN A 138      31.233  94.954 117.500  1.00  0.00           O0.      0
ATOM    245  H   ASN A 138      32.567  93.882 113.464  1.00  0.00           H0.      0
ATOM    246  HA  ASN A 138      31.821  94.921 115.295  1.00  0.00           H0.      0
ATOM    247  HB2 ASN A 138      33.405  93.483 116.621  1.00  0.00           H0.      0
ATOM    248  HB3 ASN A 138      34.458  94.890 116.770  1.00  0.00           H0.      0
ATOM    249 HD21 ASN A 138      32.354  96.218 119.359  1.00  0.00           H0.      0
ATOM    250 HD22 ASN A 138      33.983  95.826 118.845  1.00  0.00           H0.      0
ATOM    251  N   SER A 139      32.503  97.045 113.938  1.00  0.00           N0.      0
ATOM    252  CA  SER A 139      32.437  98.442 113.498  1.00  0.00           C0.     -1
ATOM    253  H01 SER A 139      31.405  98.802 113.532  1.00  0.00           H0.      0
ATOM    254  H02 SER A 139      32.821  98.540 112.478  1.00  0.00           H0.      0
ATOM    255  H   SER A 139      31.988  96.378 113.381  1.00  0.00           H0.      0
ATOM    256  HA  SER A 139      33.051  99.043 114.171  1.00  0.00           H0.      0
ATOM    257  CA  HID A 142      32.296 102.241 119.489  1.00  0.00           C0.     -1
ATOM    258  CB  HID A 142      33.319 102.673 118.416  1.00  0.00           C0.     -1
ATOM    259  CG  HID A 142      34.573 101.850 118.401  1.00  0.00           C0.      0
ATOM    260  CD2 HID A 142      35.247 101.203 117.382  1.00  0.00           C0.      0
ATOM    261  ND1 HID A 142      35.351 101.622 119.530  1.00  0.00           N0.      0
ATOM    262  CE1 HID A 142      36.427 100.862 119.177  1.00  0.00           C0.      0
ATOM    263  NE2 HID A 142      36.396 100.593 117.877  1.00  0.00           N0.      0
ATOM    264  H01 HID A 142      31.408 102.880 119.447  1.00  0.00           H0.      0
ATOM    265  H03 HID A 142      31.982 101.204 119.336  1.00  0.00           H0.      0
ATOM    266  HA  HID A 142      32.715 102.324 120.498  1.00  0.00           H0.      0
ATOM    267  HB2 HID A 142      32.862 102.609 117.422  1.00  0.00           H0.      0
ATOM    268  HB3 HID A 142      33.573 103.731 118.570  1.00  0.00           H0.      0
ATOM    269  HD1 HID A 142      35.129 101.917 120.470  1.00  0.00           H0.      0
ATOM    270  HD2 HID A 142      34.989 101.162 116.336  1.00  0.00           H0.      0
ATOM    271  HE1 HID A 142      37.183 100.540 119.873  1.00  0.00           H0.      0
ATOM    272  CA  ARG A 175      29.085  93.457 119.986  1.00  0.00           C0.     -1
ATOM    273  CB  ARG A 175      30.169  93.855 121.052  1.00  0.00           C0.     -1
ATOM    274  CG  ARG A 175      31.561  93.316 120.661  1.00  0.00           C0.      0
ATOM    275  CD  ARG A 175      32.708  93.871 121.528  1.00  0.00           C0.      0
ATOM    276  NE  ARG A 175      34.058  93.500 121.047  1.00  0.00           N0.      0
ATOM    277  CZ  ARG A 175      34.677  92.357 121.320  1.00  0.00           C0.      0
ATOM    278  NH1 ARG A 175      34.106  91.413 122.095  1.00  0.00           N1+      0
ATOM    279  NH2 ARG A 175      35.912  92.108 120.789  1.00  0.00           N0.      0
ATOM    280  H01 ARG A 175      28.103  93.849 120.268  1.00  0.00           H0.      0
ATOM    281  H02 ARG A 175      29.364  93.864 119.009  1.00  0.00           H0.      0
ATOM    282  HA  ARG A 175      29.010  92.368 119.904  1.00  0.00           H0.      0
ATOM    283  HB2 ARG A 175      30.209  94.951 121.122  1.00  0.00           H0.      0
ATOM    284  HB3 ARG A 175      29.878  93.482 122.043  1.00  0.00           H0.      0
ATOM    285  HG2 ARG A 175      31.556  92.219 120.689  1.00  0.00           H0.      0
ATOM    286  HG3 ARG A 175      31.758  93.592 119.624  1.00  0.00           H0.      0
ATOM    287  HD2 ARG A 175      32.684  94.964 121.523  1.00  0.00           H0.      0
ATOM    288  HD3 ARG A 175      32.610  93.565 122.576  1.00  0.00           H0.      0
ATOM    289  HE  ARG A 175      34.564  94.135 120.413  1.00  0.00           H0.      0
ATOM    290 HH11 ARG A 175      33.118  91.455 122.293  1.00  0.00           H0.      0
ATOM    291 HH12 ARG A 175      34.525  90.495 122.141  1.00  0.00           H0.      0
ATOM    292 HH21 ARG A 175      36.480  92.904 120.448  1.00  0.00           H0.      0
ATOM    293 HH22 ARG A 175      36.465  91.411 121.277  1.00  0.00           H0.      0
ATOM    294  CA  TYR A 194      39.961  88.261 116.328  1.00  0.00           C0.     -1
ATOM    295  CB  TYR A 194      39.850  89.549 117.197  1.00  0.00           C0.     -1
ATOM    296  CG  TYR A 194      39.364  90.727 116.365  1.00  0.00           C0.      0
ATOM    297  CD1 TYR A 194      38.061  91.236 116.477  1.00  0.00           C0.      0
ATOM    298  CD2 TYR A 194      40.218  91.329 115.422  1.00  0.00           C0.      0
ATOM    299  CE1 TYR A 194      37.617  92.302 115.678  1.00  0.00           C0.      0
ATOM    300  CE2 TYR A 194      39.797  92.392 114.621  1.00  0.00           C0.      0
ATOM    301  CZ  TYR A 194      38.485  92.885 114.739  1.00  0.00           C0.      0
ATOM    302  OH  TYR A 194      38.130  93.933 113.929  1.00  0.00           O0.      0
ATOM    303  H01 TYR A 194      40.324  87.413 116.921  1.00  0.00           H0.      0
ATOM    304  H02 TYR A 194      38.985  87.995 115.905  1.00  0.00           H0.      0
ATOM    305  HA  TYR A 194      40.658  88.420 115.497  1.00  0.00           H0.      0
ATOM    306  HB2 TYR A 194      39.163  89.378 118.033  1.00  0.00           H0.      0
ATOM    307  HB3 TYR A 194      40.829  89.780 117.626  1.00  0.00           H0.      0
ATOM    308  HD1 TYR A 194      37.373  90.793 117.193  1.00  0.00           H0.      0
ATOM    309  HD2 TYR A 194      41.245  90.987 115.343  1.00  0.00           H0.      0
ATOM    310  HE1 TYR A 194      36.598  92.669 115.771  1.00  0.00           H0.      0
ATOM    311  HE2 TYR A 194      40.479  92.884 113.937  1.00  0.00           H0.      0
ATOM    312  HH  TYR A 194      37.173  94.148 113.999  1.00  0.00           H0.      0
ATOM    313  CA  TYR A 220      44.305  93.695 125.151  1.00  0.00           C0.     -1
ATOM    314  CB  TYR A 220      43.926  93.878 123.608  1.00  0.00           C0.     -1
ATOM    315  CG  TYR A 220      42.505  94.287 123.256  1.00  0.00           C0.      0
ATOM    316  CD1 TYR A 220      41.932  95.502 123.678  1.00  0.00           C0.      0
ATOM    317  CD2 TYR A 220      41.751  93.497 122.372  1.00  0.00           C0.      0
ATOM    318  CE1 TYR A 220      40.680  95.926 123.214  1.00  0.00           C0.      0
ATOM    319  CE2 TYR A 220      40.499  93.904 121.899  1.00  0.00           C0.      0
ATOM    320  CZ  TYR A 220      39.968  95.134 122.302  1.00  0.00           C0.      0
ATOM    321  OH  TYR A 220      38.745  95.588 121.805  1.00  0.00           O0.      0
ATOM    322  H01 TYR A 220      45.361  93.420 125.234  1.00  0.00           H0.      0
ATOM    323  H02 TYR A 220      44.140  94.626 125.704  1.00  0.00           H0.      0
ATOM    324  HA  TYR A 220      43.693  92.908 125.604  1.00  0.00           H0.      0
ATOM    325  HB2 TYR A 220      44.620  94.625 123.196  1.00  0.00           H0.      0
ATOM    326  HB3 TYR A 220      44.153  92.935 123.097  1.00  0.00           H0.      0
ATOM    327  HD1 TYR A 220      42.480  96.145 124.362  1.00  0.00           H0.      0
ATOM    328  HD2 TYR A 220      42.161  92.559 122.013  1.00  0.00           H0.      0
ATOM    329  HE1 TYR A 220      40.265  96.870 123.545  1.00  0.00           H0.      0
ATOM    330  HE2 TYR A 220      39.966  93.274 121.197  1.00  0.00           H0.      0
ATOM    331  HH  TYR A 220      38.408  94.950 121.143  1.00  0.00           H0.      0
ATOM    332  CA  LEU A 240      39.398 100.099 123.372  1.00  0.00           C0.     -1
ATOM    333  CB  LEU A 240      39.171  99.274 122.160  1.00  0.00           C0.     -1
ATOM    334  CG  LEU A 240      40.289  99.383 121.088  1.00  0.00           C0.      0
ATOM    335  CD1 LEU A 240      40.045  98.415 119.914  1.00  0.00           C0.      0
ATOM    336  CD2 LEU A 240      40.447 100.820 120.556  1.00  0.00           C0.      0
ATOM    337  H01 LEU A 240      38.612  99.944 124.122  1.00  0.00           H0.      0
ATOM    338  H02 LEU A 240      40.355  99.853 123.852  1.00  0.00           H0.      0
ATOM    339  HA  LEU A 240      39.417 101.171 123.146  1.00  0.00           H0.      0
ATOM    340  HB2 LEU A 240      39.067  98.216 122.432  1.00  0.00           H0.      0
ATOM    341  HB3 LEU A 240      38.216  99.555 121.688  1.00  0.00           H0.      0
ATOM    342  HG  LEU A 240      41.233  99.090 121.576  1.00  0.00           H0.      0
ATOM    343 HD11 LEU A 240      39.146  98.704 119.355  1.00  0.00           H0.      0
ATOM    344 HD12 LEU A 240      40.884  98.440 119.210  1.00  0.00           H0.      0
ATOM    345 HD13 LEU A 240      39.926  97.383 120.266  1.00  0.00           H0.      0
ATOM    346 HD21 LEU A 240      39.511 101.174 120.104  1.00  0.00           H0.      0
ATOM    347 HD22 LEU A 240      40.729 101.524 121.345  1.00  0.00           H0.      0
ATOM    348 HD23 LEU A 240      41.214 100.865 119.774  1.00  0.00           H0.      0
ATOM    349  CA  TYR A 242      32.379 101.016 123.420  1.00  0.00           C0.     -1
ATOM    350  CB  TYR A 242      32.354  99.532 123.028  1.00  0.00           C0.     -1
ATOM    351  CG  TYR A 242      33.575  99.000 122.301  1.00  0.00           C0.      0
ATOM    352  CD1 TYR A 242      33.599  98.903 120.899  1.00  0.00           C0.      0
ATOM    353  CD2 TYR A 242      34.702  98.540 123.005  1.00  0.00           C0.      0
ATOM    354  CE1 TYR A 242      34.705  98.385 120.220  1.00  0.00           C0.      0
ATOM    355  CE2 TYR A 242      35.813  98.009 122.343  1.00  0.00           C0.      0
ATOM    356  CZ  TYR A 242      35.817  97.942 120.945  1.00  0.00           C0.      0
ATOM    357  OH  TYR A 242      36.910  97.472 120.230  1.00  0.00           O0.      0
ATOM    358  H01 TYR A 242      31.462 101.287 123.954  1.00  0.00           H0.      0
ATOM    359  H02 TYR A 242      33.231 101.238 124.073  1.00  0.00           H0.      0
ATOM    360  HA  TYR A 242      32.459 101.659 122.537  1.00  0.00           H0.      0
ATOM    361  HB2 TYR A 242      32.205  98.937 123.939  1.00  0.00           H0.      0
ATOM    362  HB3 TYR A 242      31.470  99.352 122.402  1.00  0.00           H0.      0
ATOM    363  HD1 TYR A 242      32.740  99.237 120.326  1.00  0.00           H0.      0
ATOM    364  HD2 TYR A 242      34.707  98.585 124.090  1.00  0.00           H0.      0
ATOM    365  HE1 TYR A 242      34.709  98.359 119.137  1.00  0.00           H0.      0
ATOM    366  HE2 TYR A 242      36.667  97.644 122.904  1.00  0.00           H0.      0
ATOM    367  HH  TYR A 242      37.610  97.148 120.827  1.00  0.00           H0.      0
ATOM    368  CA  TYR A 283      28.927  89.902 117.967  1.00  0.00           C0.     -1
ATOM    369  CB  TYR A 283      29.970  90.414 116.939  1.00  0.00           C0.     -1
ATOM    370  CG  TYR A 283      31.401  90.309 117.423  1.00  0.00           C0.      0
ATOM    371  CD1 TYR A 283      32.049  89.065 117.543  1.00  0.00           C0.      0
ATOM    372  CD2 TYR A 283      32.119  91.458 117.779  1.00  0.00           C0.      0
ATOM    373  CE1 TYR A 283      33.362  88.973 118.007  1.00  0.00           C0.      0
ATOM    374  CE2 TYR A 283      33.437  91.383 118.244  1.00  0.00           C0.      0
ATOM    375  CZ  TYR A 283      34.061  90.135 118.365  1.00  0.00           C0.      0
ATOM    376  OH  TYR A 283      35.356  89.994 118.818  1.00  0.00           O0.      0
ATOM    377  H01 TYR A 283      27.909  90.019 117.579  1.00  0.00           H0.      0
ATOM    378  H02 TYR A 283      29.089  88.841 118.191  1.00  0.00           H0.      0
ATOM    379  HA  TYR A 283      29.006  90.459 118.906  1.00  0.00           H0.      0
ATOM    380  HB2 TYR A 283      29.850  89.846 116.007  1.00  0.00           H0.      0
ATOM    381  HB3 TYR A 283      29.750  91.461 116.698  1.00  0.00           H0.      0
ATOM    382  HD1 TYR A 283      31.520  88.158 117.267  1.00  0.00           H0.      0
ATOM    383  HD2 TYR A 283      31.636  92.425 117.683  1.00  0.00           H0.      0
ATOM    384  HE1 TYR A 283      33.859  88.014 118.098  1.00  0.00           H0.      0
ATOM    385  HE2 TYR A 283      33.980  92.286 118.504  1.00  0.00           H0.      0
ATOM    386  HH  TYR A 283      35.658  90.839 119.199  1.00  0.00           H0.      0
ATOM    387  N   ACT A 293      36.605  96.786 117.422  1.00  0.00           N0.      0
ATOM    388  CA  ACT A 293      37.435  95.587 117.773  1.00  0.00           C0.      0
ATOM    389  C   ACT A 293      36.818  94.814 118.940  1.00  0.00           C0.      0
ATOM    390  O   ACT A 293      35.572  94.919 119.113  1.00  0.00           O0.      0
ATOM    391  OXT ACT A 293      37.602  94.084 119.625  1.00  0.00           O1-      0
ATOM    392  H1  ACT A 293      38.436  95.932 118.031  1.00  0.00           H0.      0
ATOM    393  H3  ACT A 293      37.500  94.939 116.893  1.00  0.00           H0.      0
ATOM    394  H01 ACT A 293      35.625  96.515 117.268  1.00  0.00           H0.      0
ATOM    395  H02 ACT A 293      36.622  97.406 118.248  1.00  0.00           H0.      0
ATOM    396  CA' SAM A 294      38.113  96.390 110.316  1.00  0.00           C0.      0
ATOM    397  CB  SAM A 294      38.035  96.936 111.753  1.00  0.00           C0.      0
ATOM    398  CG  SAM A 294      37.930  98.462 111.856  1.00  0.00           C0.      0
ATOM    399  SD  SAM A 294      38.247  98.972 113.600  1.00  0.00           S0.      0
ATOM    400  CE  SAM A 294      37.071  97.512 116.187  1.00  0.00           C0.      0
ATOM    401  C5' SAM A 294      36.911 100.200 113.864  1.00  0.00           C0.      0
ATOM    402  C4' SAM A 294      37.135 101.459 113.047  1.00  0.00           C0.      0
ATOM    403  O4' SAM A 294      35.985 102.348 113.249  1.00  0.00           O0.      0
ATOM    404  C3' SAM A 294      38.398 102.273 113.443  1.00  0.00           C0.      0
ATOM    405  O3' SAM A 294      39.425 102.186 112.466  1.00  0.00           O0.      0
ATOM    406  C2' SAM A 294      37.844 103.720 113.654  1.00  0.00           C0.      0
ATOM    407  O2' SAM A 294      38.667 104.784 113.246  1.00  0.00           O0.      0
ATOM    408  C1' SAM A 294      36.483 103.664 112.925  1.00  0.00           C0.      0
ATOM    409  OXT SAM A 294      37.245  94.168 110.111  1.00  0.00           O0.      0
ATOM    410  N1  SAM A 294      33.463 107.565 111.388  1.00  0.00           N0.      0
ATOM    411  C2  SAM A 294      34.233 106.703 110.696  1.00  0.00           C0.      0
ATOM    412  N3  SAM A 294      34.998 105.700 111.156  1.00  0.00           N0.      0
ATOM    413  C4  SAM A 294      34.908 105.578 112.497  1.00  0.00           C0.      0
ATOM    414  C5  SAM A 294      34.150 106.398 113.347  1.00  0.00           C0.      0
ATOM    415  C6  SAM A 294      33.411 107.442 112.742  1.00  0.00           C0.      0
ATOM    416  N6  SAM A 294      32.692 108.328 113.458  1.00  0.00           N0.      0
ATOM    417  N7  SAM A 294      34.290 106.000 114.669  1.00  0.00           N0.      0
ATOM    418  C8  SAM A 294      35.111 104.968 114.623  1.00  0.00           C0.      0
ATOM    419  N9  SAM A 294      35.527 104.664 113.330  1.00  0.00           N0.      0
ATOM    420  C'  SAM A 294      38.273  94.858 110.390  1.00  0.00           C0.      0
ATOM    421  N'  SAM A 294      36.893  96.727 109.504  1.00  0.00           N0.      0
ATOM    422  O'  SAM A 294      39.393  94.413 110.784  1.00  0.00           O0.      0
ATOM    423 HN61 SAM A 294      32.561 108.161 114.444  1.00  0.00           H0.      0
ATOM    424 HN62 SAM A 294      32.231 109.118 113.005  1.00  0.00           H0.      0
ATOM    425  HA  SAM A 294      38.961  96.830 109.783  1.00  0.00           H0.      0
ATOM    426  HB1 SAM A 294      38.944  96.594 112.257  1.00  0.00           H0.      0
ATOM    427  HB2 SAM A 294      37.193  96.468 112.281  1.00  0.00           H0.      0
ATOM    428  HG1 SAM A 294      36.943  98.823 111.559  1.00  0.00           H0.      0
ATOM    429  HG2 SAM A 294      38.661  98.948 111.205  1.00  0.00           H0.      0
ATOM    430  HE1 SAM A 294      36.338  98.280 115.961  1.00  0.00           H0.      0
ATOM    431  HE2 SAM A 294      38.046  97.958 116.371  1.00  0.00           H0.      0
ATOM    432  HE3 SAM A 294      37.119  96.798 115.368  1.00  0.00           H0.      0
ATOM    433 HO2' SAM A 294      39.025 104.604 112.341  1.00  0.00           H0.      0
ATOM    434 HO3' SAM A 294      39.041 102.429 111.587  1.00  0.00           H0.      0
ATOM    435  H01 SAM A 294      35.436 104.387 115.471  1.00  0.00           H0.      0
ATOM    436  H02 SAM A 294      37.192 101.217 111.979  1.00  0.00           H0.      0
ATOM    437  H03 SAM A 294      38.836 101.897 114.368  1.00  0.00           H0.      0
ATOM    438  H04 SAM A 294      37.651 103.859 114.723  1.00  0.00           H0.      0
ATOM    439  H05 SAM A 294      36.624 103.769 111.844  1.00  0.00           H0.      0
ATOM    440  H06 SAM A 294      34.246 106.854 109.622  1.00  0.00           H0.      0
ATOM    441  H07 SAM A 294      37.009  96.355 108.489  1.00  0.00           H0.      0
ATOM    442  H08 SAM A 294      36.731  97.746 109.467  1.00  0.00           H0.      0
ATOM    443  H09 SAM A 294      36.062  96.250 109.875  1.00  0.00           H0.      0
ATOM    444 H5'1 SAM A 294      36.941 100.442 114.930  1.00  0.00           H0.      0
ATOM    445 H5'2 SAM A 294      35.939  99.751 113.631  1.00  0.00           H0.      0
