# Supplementary material for: Computational Investigation of GNMT-Catalyzed Methyl Transfer Reaction: Integrating MD, QM, and ML Approaches
Source: J Comput Chem. Author manuscript; Available in PMC 2026 Jun 29. (PMC13312424; doi:10.1002/jcc.70434)
Supplement: SI-2 [file NIHMS2188582-supplement-SI-2.zip › QM-cluster-pdbs/clustering_54209_P1_w_ts.pdb]

ATOM      1  CA  TYR A  21      42.586 104.653 116.742  1.00  0.00           C0.     -1
ATOM      2  CB  TYR A  21      41.509 104.160 115.800  1.00  0.00           C0.     -1
ATOM      3  CG  TYR A  21      40.747 102.906 116.154  1.00  0.00           C0.      0
ATOM      4  CD1 TYR A  21      39.404 102.996 116.545  1.00  0.00           C0.      0
ATOM      5  CD2 TYR A  21      41.308 101.628 115.976  1.00  0.00           C0.      0
ATOM      6  CE1 TYR A  21      38.626 101.850 116.727  1.00  0.00           C0.      0
ATOM      7  CE2 TYR A  21      40.542 100.472 116.146  1.00  0.00           C0.      0
ATOM      8  CZ  TYR A  21      39.191 100.585 116.504  1.00  0.00           C0.      0
ATOM      9  OH  TYR A  21      38.434  99.438 116.603  1.00  0.00           O0.      0
ATOM     10  H01 TYR A  21      42.179 104.888 117.734  1.00  0.00           H0.      0
ATOM     11  H02 TYR A  21      43.057 105.561 116.348  1.00  0.00           H0.      0
ATOM     12  HA  TYR A  21      43.374 103.902 116.880  1.00  0.00           H0.      0
ATOM     13  HB2 TYR A  21      40.772 104.959 115.646  1.00  0.00           H0.      0
ATOM     14  HB3 TYR A  21      41.968 104.002 114.813  1.00  0.00           H0.      0
ATOM     15  HD1 TYR A  21      38.949 103.977 116.645  1.00  0.00           H0.      0
ATOM     16  HD2 TYR A  21      42.339 101.543 115.647  1.00  0.00           H0.      0
ATOM     17  HE1 TYR A  21      37.586 101.934 117.018  1.00  0.00           H0.      0
ATOM     18  HE2 TYR A  21      40.961  99.486 115.977  1.00  0.00           H0.      0
ATOM     19  HH  TYR A  21      37.479  99.690 116.524  1.00  0.00           H0.      0
ATOM     20  CA  TRP A  30      46.140  96.093 114.716  1.00  0.00           C0.     -1
ATOM     21  CB  TRP A  30      45.359  97.202 113.983  1.00  0.00           C0.     -1
ATOM     22  CG  TRP A  30      43.951  96.813 113.657  1.00  0.00           C0.      0
ATOM     23  CD1 TRP A  30      43.464  96.408 112.428  1.00  0.00           C0.      0
ATOM     24  CD2 TRP A  30      42.846  96.716 114.582  1.00  0.00           C0.      0
ATOM     25  CE2 TRP A  30      41.722  96.228 113.834  1.00  0.00           C0.      0
ATOM     26  CE3 TRP A  30      42.685  97.012 115.949  1.00  0.00           C0.      0
ATOM     27  NE1 TRP A  30      42.133  96.047 112.532  1.00  0.00           N0.      0
ATOM     28  CZ2 TRP A  30      40.476  96.003 114.440  1.00  0.00           C0.      0
ATOM     29  CZ3 TRP A  30      41.439  96.810 116.542  1.00  0.00           C0.      0
ATOM     30  CH2 TRP A  30      40.352  96.299 115.797  1.00  0.00           C0.      0
ATOM     31  H01 TRP A  30      46.191  95.188 114.100  1.00  0.00           H0.      0
ATOM     32  H03 TRP A  30      47.163  96.413 114.947  1.00  0.00           H0.      0
ATOM     33  HA  TRP A  30      45.645  95.827 115.658  1.00  0.00           H0.      0
ATOM     34  HB2 TRP A  30      45.364  98.110 114.604  1.00  0.00           H0.      0
ATOM     35  HB3 TRP A  30      45.889  97.464 113.058  1.00  0.00           H0.      0
ATOM     36  HD1 TRP A  30      43.978  96.352 111.481  1.00  0.00           H0.      0
ATOM     37  HE1 TRP A  30      41.508  95.831 111.733  1.00  0.00           H0.      0
ATOM     38  HE3 TRP A  30      43.518  97.392 116.533  1.00  0.00           H0.      0
ATOM     39  HZ2 TRP A  30      39.646  95.598 113.872  1.00  0.00           H0.      0
ATOM     40  HZ3 TRP A  30      41.299  97.033 117.595  1.00  0.00           H0.      0
ATOM     41  HH2 TRP A  30      39.405  96.138 116.294  1.00  0.00           H0.      0
ATOM     42  CA  TYR A  33      45.384  91.975 117.003  1.00  0.00           C0.     -1
ATOM     43  CB  TYR A  33      44.610  93.196 117.604  1.00  0.00           C0.     -1
ATOM     44  CG  TYR A  33      43.184  92.862 118.010  1.00  0.00           C0.      0
ATOM     45  CD1 TYR A  33      42.086  93.518 117.431  1.00  0.00           C0.      0
ATOM     46  CD2 TYR A  33      42.917  91.884 118.988  1.00  0.00           C0.      0
ATOM     47  CE1 TYR A  33      40.772  93.233 117.819  1.00  0.00           C0.      0
ATOM     48  CE2 TYR A  33      41.611  91.582 119.378  1.00  0.00           C0.      0
ATOM     49  CZ  TYR A  33      40.526  92.262 118.801  1.00  0.00           C0.      0
ATOM     50  OH  TYR A  33      39.265  91.927 119.228  1.00  0.00           O0.      0
ATOM     51  H01 TYR A  33      44.870  91.601 116.111  1.00  0.00           H0.      0
ATOM     52  H02 TYR A  33      46.403  92.263 116.723  1.00  0.00           H0.      0
ATOM     53  HA  TYR A  33      45.445  91.157 117.729  1.00  0.00           H0.      0
ATOM     54  HB2 TYR A  33      45.170  93.570 118.473  1.00  0.00           H0.      0
ATOM     55  HB3 TYR A  33      44.594  94.008 116.867  1.00  0.00           H0.      0
ATOM     56  HD1 TYR A  33      42.253  94.273 116.671  1.00  0.00           H0.      0
ATOM     57  HD2 TYR A  33      43.743  91.358 119.459  1.00  0.00           H0.      0
ATOM     58  HE1 TYR A  33      39.945  93.745 117.338  1.00  0.00           H0.      0
ATOM     59  HE2 TYR A  33      41.413  90.835 120.139  1.00  0.00           H0.      0
ATOM     60  HH  TYR A  33      38.599  92.571 118.905  1.00  0.00           H0.      0
ATOM     61  CA  ARG A  40      39.497  85.029 109.449  1.00  0.00           C0.     -1
ATOM     62  CB  ARG A  40      39.548  86.522 109.768  1.00  0.00           C0.     -1
ATOM     63  CG  ARG A  40      40.388  87.389 108.819  1.00  0.00           C0.      0
ATOM     64  CD  ARG A  40      40.376  88.877 109.214  1.00  0.00           C0.      0
ATOM     65  NE  ARG A  40      39.047  89.478 108.957  1.00  0.00           N0.      0
ATOM     66  CZ  ARG A  40      38.648  90.689 109.422  1.00  0.00           C0.      0
ATOM     67  NH1 ARG A  40      39.168  91.211 110.534  1.00  0.00           N1+      0
ATOM     68  NH2 ARG A  40      37.676  91.355 108.768  1.00  0.00           N0.      0
ATOM     69  H01 ARG A  40      39.070  84.848 108.455  1.00  0.00           H0.      0
ATOM     70  H02 ARG A  40      40.499  84.583 109.465  1.00  0.00           H0.      0
ATOM     71  HA  ARG A  40      38.881  84.496 110.181  1.00  0.00           H0.      0
ATOM     72  HB2 ARG A  40      38.522  86.918 109.784  1.00  0.00           H0.      0
ATOM     73  HB3 ARG A  40      39.936  86.662 110.788  1.00  0.00           H0.      0
ATOM     74  HG2 ARG A  40      41.432  87.050 108.829  1.00  0.00           H0.      0
ATOM     75  HG3 ARG A  40      40.038  87.275 107.782  1.00  0.00           H0.      0
ATOM     76  HD2 ARG A  40      40.599  88.969 110.279  1.00  0.00           H0.      0
ATOM     77  HD3 ARG A  40      41.140  89.430 108.653  1.00  0.00           H0.      0
ATOM     78  HE  ARG A  40      38.577  89.159 108.119  1.00  0.00           H0.      0
ATOM     79 HH11 ARG A  40      39.573  90.595 111.250  1.00  0.00           H0.      0
ATOM     80 HH12 ARG A  40      38.860  92.163 110.795  1.00  0.00           H0.      0
ATOM     81 HH21 ARG A  40      37.526  91.195 107.783  1.00  0.00           H0.      0
ATOM     82 HH22 ARG A  40      37.215  92.167 109.201  1.00  0.00           H0.      0
ATOM     83  CA  ALA A  64      34.778 100.682 108.580  1.00  0.00           C0.     -1
ATOM     84  C   ALA A  64      35.992  99.976 108.078  1.00  0.00           C0.      0
ATOM     85  O   ALA A  64      36.034  98.739 107.883  1.00  0.00           O0.      0
ATOM     86  H01 ALA A  64      34.100 100.865 107.738  1.00  0.00           H0.      0
ATOM     87  H02 ALA A  64      34.245 100.065 109.307  1.00  0.00           H0.      0
ATOM     88  HA  ALA A  64      35.020 101.647 109.036  1.00  0.00           H0.      0
ATOM     89  N   CYS A  65      37.002 100.796 107.731  1.00  0.00           N0.      0
ATOM     90  CA  CYS A  65      38.099 100.276 106.957  1.00  0.00           C0.     -1
ATOM     91  C   CYS A  65      39.238  99.634 107.752  1.00  0.00           C0.      0
ATOM     92  O   CYS A  65      39.856  98.664 107.276  1.00  0.00           O0.      0
ATOM     93  H02 CYS A  65      38.521 101.092 106.359  1.00  0.00           H0.      0
ATOM     94  H   CYS A  65      37.104 101.707 108.181  1.00  0.00           H0.      0
ATOM     95  HA  CYS A  65      37.721  99.513 106.276  1.00  0.00           H0.      0
ATOM     96  N   GLY A  66      39.538 100.230 108.917  1.00  0.00           N0.      0
ATOM     97  CA  GLY A  66      40.721  99.862 109.686  1.00  0.00           C0.     -1
ATOM     98  H01 GLY A  66      41.640 100.147 109.160  1.00  0.00           H0.      0
ATOM     99  H   GLY A  66      39.070 101.109 109.148  1.00  0.00           H0.      0
ATOM    100  HA2 GLY A  66      40.670 100.359 110.651  1.00  0.00           H0.      0
ATOM    101  HA3 GLY A  66      40.744  98.777 109.834  1.00  0.00           H0.      0
ATOM    102  CA  ASP A  70      37.778  93.419 104.540  1.00  0.00           C0.     -1
ATOM    103  CB  ASP A  70      36.589  93.383 105.548  1.00  0.00           C0.     -1
ATOM    104  CG  ASP A  70      36.755  94.310 106.752  1.00  0.00           C0.      0
ATOM    105  OD1 ASP A  70      37.877  94.430 107.296  1.00  0.00           O0.      0
ATOM    106  OD2 ASP A  70      35.671  94.873 107.177  1.00  0.00           O1-      0
ATOM    107  H01 ASP A  70      38.716  93.210 105.061  1.00  0.00           H0.      0
ATOM    108  H02 ASP A  70      37.860  94.409 104.078  1.00  0.00           H0.      0
ATOM    109  HA  ASP A  70      37.635  92.677 103.747  1.00  0.00           H0.      0
ATOM    110  HB2 ASP A  70      35.650  93.633 105.047  1.00  0.00           H0.      0
ATOM    111  HB3 ASP A  70      36.470  92.359 105.936  1.00  0.00           H0.      0
ATOM    112  CA  ASP A  85      37.442 105.636 108.122  1.00  0.00           C0.     -1
ATOM    113  C   ASP A  85      37.979 106.919 108.799  1.00  0.00           C0.      0
ATOM    114  O   ASP A  85      38.832 107.618 108.232  1.00  0.00           O0.      0
ATOM    115  CB  ASP A  85      38.528 104.536 108.030  1.00  0.00           C0.      0
ATOM    116  CG  ASP A  85      38.760 103.881 109.388  1.00  0.00           C0.      0
ATOM    117  OD1 ASP A  85      38.261 102.700 109.581  1.00  0.00           O0.      0
ATOM    118  OD2 ASP A  85      39.375 104.534 110.269  1.00  0.00           O1-      0
ATOM    119  H03 ASP A  85      37.138 105.927 107.112  1.00  0.00           H0.      0
ATOM    120  HA  ASP A  85      36.562 105.249 108.648  1.00  0.00           H0.      0
ATOM    121  HB2 ASP A  85      38.224 103.776 107.304  1.00  0.00           H0.      0
ATOM    122  HB3 ASP A  85      39.460 104.996 107.684  1.00  0.00           H0.      0
ATOM    123  N   ALA A  86      37.478 107.219 110.025  1.00  0.00           N0.      0
ATOM    124  CA  ALA A  86      37.758 108.486 110.735  1.00  0.00           C0.     -1
ATOM    125  CB  ALA A  86      37.143 108.435 112.135  1.00  0.00           C0.      0
ATOM    126  H01 ALA A  86      38.843 108.625 110.784  1.00  0.00           H0.      0
ATOM    127  H   ALA A  86      36.758 106.614 110.398  1.00  0.00           H0.      0
ATOM    128  HA  ALA A  86      37.338 109.315 110.153  1.00  0.00           H0.      0
ATOM    129  HB1 ALA A  86      36.057 108.296 112.074  1.00  0.00           H0.      0
ATOM    130  HB2 ALA A  86      37.556 107.618 112.738  1.00  0.00           H0.      0
ATOM    131  HB3 ALA A  86      37.340 109.373 112.666  1.00  0.00           H0.      0
ATOM    132  CA  MET A  90      44.481 103.149 109.883  1.00  0.00           C0.     -1
ATOM    133  CB  MET A  90      43.145 102.904 110.547  1.00  0.00           C0.     -1
ATOM    134  CG  MET A  90      43.114 103.049 112.078  1.00  0.00           C0.      0
ATOM    135  SD  MET A  90      43.989 101.724 113.021  1.00  0.00           S0.      0
ATOM    136  CE  MET A  90      42.814 100.334 112.800  1.00  0.00           C0.      0
ATOM    137  H01 MET A  90      44.839 104.170 110.072  1.00  0.00           H0.      0
ATOM    138  H02 MET A  90      44.414 103.015 108.797  1.00  0.00           H0.      0
ATOM    139  HA  MET A  90      45.243 102.456 110.261  1.00  0.00           H0.      0
ATOM    140  HB2 MET A  90      42.395 103.605 110.149  1.00  0.00           H0.      0
ATOM    141  HB3 MET A  90      42.775 101.905 110.284  1.00  0.00           H0.      0
ATOM    142  HG2 MET A  90      43.593 103.986 112.386  1.00  0.00           H0.      0
ATOM    143  HG3 MET A  90      42.075 103.068 112.425  1.00  0.00           H0.      0
ATOM    144  HE1 MET A  90      42.800  99.984 111.766  1.00  0.00           H0.      0
ATOM    145  HE2 MET A  90      43.145  99.510 113.437  1.00  0.00           H0.      0
ATOM    146  HE3 MET A  90      41.807 100.640 113.095  1.00  0.00           H0.      0
ATOM    147  CA  ALA A 115      35.145 110.570 106.870  1.00  0.00           C0.     -1
ATOM    148  C   ALA A 115      34.717 109.892 108.158  1.00  0.00           C0.      0
ATOM    149  O   ALA A 115      35.268 108.864 108.572  1.00  0.00           O0.      0
ATOM    150  H01 ALA A 115      36.154 110.975 107.001  1.00  0.00           H0.      0
ATOM    151  H03 ALA A 115      35.192 109.827 106.069  1.00  0.00           H0.      0
ATOM    152  HA  ALA A 115      34.479 111.383 106.569  1.00  0.00           H0.      0
ATOM    153  N   ASN A 116      33.720 110.525 108.845  1.00  0.00           N0.      0
ATOM    154  CA  ASN A 116      33.194 110.000 110.094  1.00  0.00           C0.     -1
ATOM    155  C   ASN A 116      31.679 109.704 109.897  1.00  0.00           C0.      0
ATOM    156  O   ASN A 116      30.961 110.579 109.382  1.00  0.00           O0.      0
ATOM    157  CB  ASN A 116      33.419 111.025 111.239  1.00  0.00           C0.      0
ATOM    158  CG  ASN A 116      33.101 110.407 112.588  1.00  0.00           C0.      0
ATOM    159  ND2 ASN A 116      34.158 110.162 113.405  1.00  0.00           N0.      0
ATOM    160  OD1 ASN A 116      31.938 110.105 112.900  1.00  0.00           O0.      0
ATOM    161  H   ASN A 116      33.174 111.250 108.398  1.00  0.00           H0.      0
ATOM    162  HA  ASN A 116      33.742 109.083 110.310  1.00  0.00           H0.      0
ATOM    163  HB2 ASN A 116      34.454 111.375 111.187  1.00  0.00           H0.      0
ATOM    164  HB3 ASN A 116      32.755 111.881 111.078  1.00  0.00           H0.      0
ATOM    165 HD21 ASN A 116      34.014 109.624 114.252  1.00  0.00           H0.      0
ATOM    166 HD22 ASN A 116      35.107 110.287 113.085  1.00  0.00           H0.      0
ATOM    167  N   TRP A 117      31.242 108.482 110.270  1.00  0.00           N0.      0
ATOM    168  CA  TRP A 117      29.840 108.062 110.086  1.00  0.00           C0.     -1
ATOM    169  CB  TRP A 117      29.474 106.814 110.874  1.00  0.00           C0.     -1
ATOM    170  CG  TRP A 117      30.425 105.661 110.622  1.00  0.00           C0.      0
ATOM    171  CD1 TRP A 117      31.026 105.336 109.421  1.00  0.00           C0.      0
ATOM    172  CD2 TRP A 117      30.977 104.754 111.608  1.00  0.00           C0.      0
ATOM    173  CE2 TRP A 117      31.919 103.910 110.939  1.00  0.00           C0.      0
ATOM    174  CE3 TRP A 117      30.805 104.600 112.995  1.00  0.00           C0.      0
ATOM    175  NE1 TRP A 117      31.909 104.279 109.607  1.00  0.00           N0.      0
ATOM    176  CZ2 TRP A 117      32.686 102.953 111.622  1.00  0.00           C0.      0
ATOM    177  CZ3 TRP A 117      31.557 103.646 113.676  1.00  0.00           C0.      0
ATOM    178  CH2 TRP A 117      32.492 102.833 112.997  1.00  0.00           C0.      0
ATOM    179  H02 TRP A 117      29.194 108.898 110.374  1.00  0.00           H0.      0
ATOM    180  H   TRP A 117      31.920 107.828 110.676  1.00  0.00           H0.      0
ATOM    181  HA  TRP A 117      29.659 107.894 109.014  1.00  0.00           H0.      0
ATOM    182  HB2 TRP A 117      29.484 107.044 111.947  1.00  0.00           H0.      0
ATOM    183  HB3 TRP A 117      28.439 106.546 110.624  1.00  0.00           H0.      0
ATOM    184  HD1 TRP A 117      30.915 105.791 108.450  1.00  0.00           H0.      0
ATOM    185  HE1 TRP A 117      32.527 103.915 108.899  1.00  0.00           H0.      0
ATOM    186  HE3 TRP A 117      30.115 105.238 113.532  1.00  0.00           H0.      0
ATOM    187  HZ2 TRP A 117      33.430 102.352 111.111  1.00  0.00           H0.      0
ATOM    188  HZ3 TRP A 117      31.439 103.539 114.749  1.00  0.00           H0.      0
ATOM    189  HH2 TRP A 117      33.087 102.119 113.557  1.00  0.00           H0.      0
ATOM    190  CA  LEU A 136      31.566  94.645 110.039  1.00  0.00           C0.     -1
ATOM    191  C   LEU A 136      32.676  94.848 111.083  1.00  0.00           C0.      0
ATOM    192  O   LEU A 136      33.341  95.908 111.151  1.00  0.00           O0.      0
ATOM    193  H01 LEU A 136      32.060  94.234 109.150  1.00  0.00           H0.      0
ATOM    194  H02 LEU A 136      31.118  95.611 109.805  1.00  0.00           H0.      0
ATOM    195  HA  LEU A 136      30.808  93.938 110.383  1.00  0.00           H0.      0
ATOM    196  N   GLY A 137      32.935  93.808 111.932  1.00  0.00           N0.      0
ATOM    197  CA  GLY A 137      34.060  93.792 112.892  1.00  0.00           C0.     -1
ATOM    198  C   GLY A 137      33.671  94.270 114.289  1.00  0.00           C0.      0
ATOM    199  O   GLY A 137      34.571  94.379 115.146  1.00  0.00           O0.      0
ATOM    200  H   GLY A 137      32.442  92.938 111.758  1.00  0.00           H0.      0
ATOM    201  HA2 GLY A 137      34.454  92.775 112.957  1.00  0.00           H0.      0
ATOM    202  HA3 GLY A 137      34.858  94.437 112.522  1.00  0.00           H0.      0
ATOM    203  N   ASN A 138      32.374  94.550 114.533  1.00  0.00           N0.      0
ATOM    204  CA  ASN A 138      31.868  95.161 115.789  1.00  0.00           C0.     -1
ATOM    205  C   ASN A 138      32.495  96.565 115.938  1.00  0.00           C0.      0
ATOM    206  O   ASN A 138      33.202  96.868 116.904  1.00  0.00           O0.      0
ATOM    207  CB  ASN A 138      32.163  94.286 117.012  1.00  0.00           C0.      0
ATOM    208  CG  ASN A 138      31.553  94.910 118.265  1.00  0.00           C0.      0
ATOM    209  ND2 ASN A 138      32.437  95.120 119.280  1.00  0.00           N0.      0
ATOM    210  OD1 ASN A 138      30.345  95.160 118.343  1.00  0.00           O0.      0
ATOM    211  H   ASN A 138      31.735  94.409 113.761  1.00  0.00           H0.      0
ATOM    212  HA  ASN A 138      30.785  95.264 115.672  1.00  0.00           H0.      0
ATOM    213  HB2 ASN A 138      31.695  93.309 116.847  1.00  0.00           H0.      0
ATOM    214  HB3 ASN A 138      33.237  94.152 117.122  1.00  0.00           H0.      0
ATOM    215 HD21 ASN A 138      32.129  95.711 120.042  1.00  0.00           H0.      0
ATOM    216 HD22 ASN A 138      33.426  95.162 119.043  1.00  0.00           H0.      0
ATOM    217  N   SER A 139      32.214  97.414 114.923  1.00  0.00           N0.      0
ATOM    218  CA  SER A 139      32.898  98.691 114.777  1.00  0.00           C0.     -1
ATOM    219  CB  SER A 139      33.468  98.871 113.367  1.00  0.00           C0.     -1
ATOM    220  OG  SER A 139      34.387  97.807 113.043  1.00  0.00           O0.      0
ATOM    221  H03 SER A 139      32.224  99.526 115.007  1.00  0.00           H0.      0
ATOM    222  H   SER A 139      31.627  97.091 114.166  1.00  0.00           H0.      0
ATOM    223  HA  SER A 139      33.708  98.705 115.507  1.00  0.00           H0.      0
ATOM    224  HB2 SER A 139      32.665  98.924 112.620  1.00  0.00           H0.      0
ATOM    225  HB3 SER A 139      34.019  99.816 113.329  1.00  0.00           H0.      0
ATOM    226  HG  SER A 139      33.939  97.131 112.502  1.00  0.00           H0.      0
ATOM    227  CA  HID A 142      32.919 103.136 118.582  1.00  0.00           C0.     -1
ATOM    228  C   HID A 142      32.301 104.548 118.475  1.00  0.00           C0.      0
ATOM    229  O   HID A 142      32.905 105.423 117.835  1.00  0.00           O0.      0
ATOM    230  CB  HID A 142      33.004 102.508 117.166  1.00  0.00           C0.      0
ATOM    231  CG  HID A 142      34.046 101.443 117.054  1.00  0.00           C0.      0
ATOM    232  CD2 HID A 142      34.983 101.189 116.071  1.00  0.00           C0.      0
ATOM    233  ND1 HID A 142      34.296 100.491 118.036  1.00  0.00           N0.      0
ATOM    234  CE1 HID A 142      35.351  99.724 117.640  1.00  0.00           C0.      0
ATOM    235  NE2 HID A 142      35.784 100.118 116.449  1.00  0.00           N0.      0
ATOM    236  H01 HID A 142      32.354 102.497 119.269  1.00  0.00           H0.      0
ATOM    237  HA  HID A 142      33.928 103.268 118.986  1.00  0.00           H0.      0
ATOM    238  HB2 HID A 142      32.013 102.126 116.885  1.00  0.00           H0.      0
ATOM    239  HB3 HID A 142      33.257 103.300 116.453  1.00  0.00           H0.      0
ATOM    240  HD1 HID A 142      33.793 100.364 118.905  1.00  0.00           H0.      0
ATOM    241  HD2 HID A 142      35.129 101.697 115.132  1.00  0.00           H0.      0
ATOM    242  HE1 HID A 142      35.796  98.948 118.237  1.00  0.00           H0.      0
ATOM    243  N   LEU A 143      31.104 104.774 119.077  1.00  0.00           N0.      0
ATOM    244  CA  LEU A 143      30.326 106.030 118.955  1.00  0.00           C0.     -1
ATOM    245  CB  LEU A 143      29.094 105.842 117.980  1.00  0.00           C0.     -1
ATOM    246  CG  LEU A 143      29.438 105.718 116.485  1.00  0.00           C0.      0
ATOM    247  CD1 LEU A 143      28.167 105.318 115.710  1.00  0.00           C0.      0
ATOM    248  CD2 LEU A 143      30.031 107.027 115.935  1.00  0.00           C0.      0
ATOM    249  H01 LEU A 143      29.970 106.311 119.950  1.00  0.00           H0.      0
ATOM    250  H   LEU A 143      30.652 103.995 119.537  1.00  0.00           H0.      0
ATOM    251  HA  LEU A 143      31.007 106.800 118.595  1.00  0.00           H0.      0
ATOM    252  HB2 LEU A 143      28.541 104.952 118.311  1.00  0.00           H0.      0
ATOM    253  HB3 LEU A 143      28.424 106.702 118.122  1.00  0.00           H0.      0
ATOM    254  HG  LEU A 143      30.185 104.920 116.364  1.00  0.00           H0.      0
ATOM    255 HD11 LEU A 143      27.761 104.369 116.080  1.00  0.00           H0.      0
ATOM    256 HD12 LEU A 143      27.391 106.086 115.827  1.00  0.00           H0.      0
ATOM    257 HD13 LEU A 143      28.366 105.204 114.640  1.00  0.00           H0.      0
ATOM    258 HD21 LEU A 143      30.974 107.280 116.426  1.00  0.00           H0.      0
ATOM    259 HD22 LEU A 143      30.241 106.947 114.864  1.00  0.00           H0.      0
ATOM    260 HD23 LEU A 143      29.329 107.858 116.083  1.00  0.00           H0.      0
ATOM    261  CA  ARG A 175      28.619  91.779 119.669  1.00  0.00           C0.     -1
ATOM    262  CB  ARG A 175      29.896  92.044 120.488  1.00  0.00           C0.     -1
ATOM    263  CG  ARG A 175      31.210  91.723 119.744  1.00  0.00           C0.      0
ATOM    264  CD  ARG A 175      32.433  92.156 120.577  1.00  0.00           C0.      0
ATOM    265  NE  ARG A 175      33.734  92.077 119.883  1.00  0.00           N0.      0
ATOM    266  CZ  ARG A 175      34.586  91.054 120.008  1.00  0.00           C0.      0
ATOM    267  NH1 ARG A 175      34.159  89.880 120.545  1.00  0.00           N1+      0
ATOM    268  NH2 ARG A 175      35.864  91.193 119.627  1.00  0.00           N0.      0
ATOM    269  H01 ARG A 175      28.606  92.408 118.771  1.00  0.00           H0.      0
ATOM    270  H02 ARG A 175      27.725  92.009 120.258  1.00  0.00           H0.      0
ATOM    271  HA  ARG A 175      28.557  90.730 119.354  1.00  0.00           H0.      0
ATOM    272  HB2 ARG A 175      29.916  93.106 120.772  1.00  0.00           H0.      0
ATOM    273  HB3 ARG A 175      29.862  91.469 121.425  1.00  0.00           H0.      0
ATOM    274  HG2 ARG A 175      31.258  90.649 119.509  1.00  0.00           H0.      0
ATOM    275  HG3 ARG A 175      31.227  92.254 118.786  1.00  0.00           H0.      0
ATOM    276  HD2 ARG A 175      32.309  93.205 120.853  1.00  0.00           H0.      0
ATOM    277  HD3 ARG A 175      32.495  91.573 121.503  1.00  0.00           H0.      0
ATOM    278  HE  ARG A 175      34.119  92.917 119.428  1.00  0.00           H0.      0
ATOM    279 HH11 ARG A 175      33.181  89.643 120.477  1.00  0.00           H0.      0
ATOM    280 HH12 ARG A 175      34.798  89.099 120.576  1.00  0.00           H0.      0
ATOM    281 HH21 ARG A 175      36.294  92.135 119.507  1.00  0.00           H0.      0
ATOM    282 HH22 ARG A 175      36.496  90.410 119.705  1.00  0.00           H0.      0
ATOM    283  CA  TYR A 193      37.663  88.641 112.664  1.00  0.00           C0.     -1
ATOM    284  C   TYR A 193      39.077  88.805 113.253  1.00  0.00           C0.      0
ATOM    285  O   TYR A 193      39.961  89.435 112.635  1.00  0.00           O0.      0
ATOM    286  CB  TYR A 193      36.884  90.006 112.764  1.00  0.00           C0.     -1
ATOM    287  CG  TYR A 193      35.435  90.046 112.352  1.00  0.00           C0.      0
ATOM    288  CD1 TYR A 193      34.417  89.820 113.293  1.00  0.00           C0.      0
ATOM    289  CD2 TYR A 193      35.068  90.495 111.070  1.00  0.00           C0.      0
ATOM    290  CE1 TYR A 193      33.078  90.082 112.986  1.00  0.00           C0.      0
ATOM    291  CE2 TYR A 193      33.739  90.765 110.747  1.00  0.00           C0.      0
ATOM    292  CZ  TYR A 193      32.751  90.581 111.720  1.00  0.00           C0.      0
ATOM    293  OH  TYR A 193      31.472  91.028 111.403  1.00  0.00           O0.      0
ATOM    294  H03 TYR A 193      37.105  87.858 113.189  1.00  0.00           H0.      0
ATOM    295  HA  TYR A 193      37.762  88.342 111.616  1.00  0.00           H0.      0
ATOM    296  HB2 TYR A 193      36.953  90.331 113.808  1.00  0.00           H0.      0
ATOM    297  HB3 TYR A 193      37.436  90.747 112.183  1.00  0.00           H0.      0
ATOM    298  HD1 TYR A 193      34.679  89.488 114.293  1.00  0.00           H0.      0
ATOM    299  HD2 TYR A 193      35.836  90.696 110.335  1.00  0.00           H0.      0
ATOM    300  HE1 TYR A 193      32.306  89.942 113.738  1.00  0.00           H0.      0
ATOM    301  HE2 TYR A 193      33.479  91.187 109.783  1.00  0.00           H0.      0
ATOM    302  HH  TYR A 193      30.856  90.788 112.111  1.00  0.00           H0.      0
ATOM    303  N   TYR A 194      39.306  88.257 114.480  1.00  0.00           N0.      0
ATOM    304  CA  TYR A 194      40.441  88.606 115.387  1.00  0.00           C0.     -1
ATOM    305  CB  TYR A 194      39.912  89.438 116.562  1.00  0.00           C0.     -1
ATOM    306  CG  TYR A 194      39.163  90.663 116.041  1.00  0.00           C0.      0
ATOM    307  CD1 TYR A 194      37.842  90.943 116.419  1.00  0.00           C0.      0
ATOM    308  CD2 TYR A 194      39.760  91.511 115.088  1.00  0.00           C0.      0
ATOM    309  CE1 TYR A 194      37.130  92.016 115.865  1.00  0.00           C0.      0
ATOM    310  CE2 TYR A 194      39.061  92.568 114.509  1.00  0.00           C0.      0
ATOM    311  CZ  TYR A 194      37.737  92.823 114.890  1.00  0.00           C0.      0
ATOM    312  OH  TYR A 194      37.099  93.887 114.295  1.00  0.00           O0.      0
ATOM    313  H01 TYR A 194      40.917  87.682 115.731  1.00  0.00           H0.      0
ATOM    314  H   TYR A 194      38.509  87.828 114.930  1.00  0.00           H0.      0
ATOM    315  HA  TYR A 194      41.161  89.159 114.784  1.00  0.00           H0.      0
ATOM    316  HB2 TYR A 194      39.243  88.830 117.183  1.00  0.00           H0.      0
ATOM    317  HB3 TYR A 194      40.754  89.738 117.200  1.00  0.00           H0.      0
ATOM    318  HD1 TYR A 194      37.354  90.317 117.160  1.00  0.00           H0.      0
ATOM    319  HD2 TYR A 194      40.783  91.337 114.778  1.00  0.00           H0.      0
ATOM    320  HE1 TYR A 194      36.112  92.220 116.181  1.00  0.00           H0.      0
ATOM    321  HE2 TYR A 194      39.520  93.198 113.757  1.00  0.00           H0.      0
ATOM    322  HH  TYR A 194      36.187  94.004 114.652  1.00  0.00           H0.      0
ATOM    323  CA  TYR A 242      32.447 100.665 123.029  1.00  0.00           C0.     -1
ATOM    324  CB  TYR A 242      32.540  99.133 123.047  1.00  0.00           C0.     -1
ATOM    325  CG  TYR A 242      33.586  98.570 122.120  1.00  0.00           C0.      0
ATOM    326  CD1 TYR A 242      33.273  98.273 120.783  1.00  0.00           C0.      0
ATOM    327  CD2 TYR A 242      34.898  98.338 122.563  1.00  0.00           C0.      0
ATOM    328  CE1 TYR A 242      34.239  97.774 119.908  1.00  0.00           C0.      0
ATOM    329  CE2 TYR A 242      35.881  97.850 121.699  1.00  0.00           C0.      0
ATOM    330  CZ  TYR A 242      35.552  97.578 120.364  1.00  0.00           C0.      0
ATOM    331  OH  TYR A 242      36.485  97.172 119.446  1.00  0.00           O0.      0
ATOM    332  H01 TYR A 242      33.400 101.118 123.327  1.00  0.00           H0.      0
ATOM    333  H02 TYR A 242      31.670 101.020 123.715  1.00  0.00           H0.      0
ATOM    334  HA  TYR A 242      32.206 101.030 122.023  1.00  0.00           H0.      0
ATOM    335  HB2 TYR A 242      32.748  98.804 124.074  1.00  0.00           H0.      0
ATOM    336  HB3 TYR A 242      31.559  98.716 122.784  1.00  0.00           H0.      0
ATOM    337  HD1 TYR A 242      32.255  98.419 120.428  1.00  0.00           H0.      0
ATOM    338  HD2 TYR A 242      35.154  98.547 123.597  1.00  0.00           H0.      0
ATOM    339  HE1 TYR A 242      33.982  97.521 118.886  1.00  0.00           H0.      0
ATOM    340  HE2 TYR A 242      36.893  97.678 122.048  1.00  0.00           H0.      0
ATOM    341  HH  TYR A 242      37.282  96.759 119.876  1.00  0.00           H0.      0
ATOM    342  CA' SAM A 293      37.091  95.786 110.291  1.00  0.00           C0.      0
ATOM    343  CB  SAM A 293      37.099  96.488 111.675  1.00  0.00           C0.      0
ATOM    344  CG  SAM A 293      38.138  97.615 111.734  1.00  0.00           C0.      0
ATOM    345  SD  SAM A 293      38.290  98.428 113.382  1.00  0.00           S0.      0
ATOM    346  C5' SAM A 293      37.009  99.736 113.314  1.00  0.00           C0.      0
ATOM    347  C4' SAM A 293      37.379 100.956 112.478  1.00  0.00           C0.      0
ATOM    348  O4' SAM A 293      36.273 101.905 112.660  1.00  0.00           O0.      0
ATOM    349  C3' SAM A 293      38.684 101.711 112.866  1.00  0.00           C0.      0
ATOM    350  O3' SAM A 293      39.625 101.726 111.799  1.00  0.00           O0.      0
ATOM    351  C2' SAM A 293      38.195 103.139 113.225  1.00  0.00           C0.      0
ATOM    352  O2' SAM A 293      39.097 104.182 112.915  1.00  0.00           O0.      0
ATOM    353  C1' SAM A 293      36.838 103.235 112.504  1.00  0.00           C0.      0
ATOM    354  OXT SAM A 293      36.274  93.501 110.088  1.00  0.00           O0.      0
ATOM    355  N1  SAM A 293      33.423 106.947 111.470  1.00  0.00           N0.      0
ATOM    356  C2  SAM A 293      34.245 106.250 110.666  1.00  0.00           C0.      0
ATOM    357  N3  SAM A 293      35.128 105.297 111.006  1.00  0.00           N0.      0
ATOM    358  C4  SAM A 293      35.141 105.083 112.337  1.00  0.00           C0.      0
ATOM    359  C5  SAM A 293      34.371 105.759 113.289  1.00  0.00           C0.      0
ATOM    360  C6  SAM A 293      33.444 106.718 112.813  1.00  0.00           C0.      0
ATOM    361  N6  SAM A 293      32.592 107.382 113.613  1.00  0.00           N0.      0
ATOM    362  N7  SAM A 293      34.694 105.323 114.569  1.00  0.00           N0.      0
ATOM    363  C8  SAM A 293      35.623 104.404 114.400  1.00  0.00           C0.      0
ATOM    364  N9  SAM A 293      35.932 104.205 113.061  1.00  0.00           N0.      0
ATOM    365  C'  SAM A 293      37.223  94.254 110.443  1.00  0.00           C0.      0
ATOM    366  N'  SAM A 293      35.876  96.151 109.493  1.00  0.00           N0.      0
ATOM    367  O'  SAM A 293      38.326  93.856 110.932  1.00  0.00           O0.      0
ATOM    368 HN61 SAM A 293      32.108 108.195 113.238  1.00  0.00           H0.      0
ATOM    369 HN62 SAM A 293      32.792 107.386 114.621  1.00  0.00           H0.      0
ATOM    370  HA  SAM A 293      37.947  96.104 109.691  1.00  0.00           H0.      0
ATOM    371  HB1 SAM A 293      37.339  95.738 112.434  1.00  0.00           H0.      0
ATOM    372  HB2 SAM A 293      36.105  96.880 111.903  1.00  0.00           H0.      0
ATOM    373  HG1 SAM A 293      37.929  98.404 111.003  1.00  0.00           H0.      0
ATOM    374  HG2 SAM A 293      39.129  97.204 111.510  1.00  0.00           H0.      0
ATOM    375 HO2' SAM A 293      39.259 104.231 111.932  1.00  0.00           H0.      0
ATOM    376 HO3' SAM A 293      39.188 102.138 111.015  1.00  0.00           H0.      0
ATOM    377  H01 SAM A 293      36.119 103.871 115.193  1.00  0.00           H0.      0
ATOM    378  H02 SAM A 293      37.444 100.696 111.415  1.00  0.00           H0.      0
ATOM    379  H03 SAM A 293      39.191 101.251 113.715  1.00  0.00           H0.      0
ATOM    380  H04 SAM A 293      38.032 103.185 114.302  1.00  0.00           H0.      0
ATOM    381  H05 SAM A 293      36.961 103.469 111.444  1.00  0.00           H0.      0
ATOM    382  H06 SAM A 293      34.205 106.517 109.617  1.00  0.00           H0.      0
ATOM    383  H07 SAM A 293      35.835  95.584 108.575  1.00  0.00           H0.      0
ATOM    384  H08 SAM A 293      35.899  97.138 109.202  1.00  0.00           H0.      0
ATOM    385  H09 SAM A 293      34.995  95.993 110.005  1.00  0.00           H0.      0
ATOM    386 H5'1 SAM A 293      36.860 100.028 114.355  1.00  0.00           H0.      0
ATOM    387 H5'2 SAM A 293      36.087  99.281 112.949  1.00  0.00           H0.      0
ATOM    388  N   ACT A 294      36.175  96.169 116.683  1.00  0.00           N0.      0
ATOM    389  CA  ACT A 294      37.024  95.193 117.357  1.00  0.00           C0.      0
ATOM    390  C   ACT A 294      36.335  94.279 118.375  1.00  0.00           C0.      0
ATOM    391  O   ACT A 294      35.084  94.194 118.432  1.00  0.00           O0.      0
ATOM    392  CE  ACT A 294      37.185  97.191 114.924  1.00  0.00           C0.      0
ATOM    393  OXT ACT A 294      37.131  93.585 119.124  1.00  0.00           O1-      0
ATOM    394  HE1 ACT A 294      36.191  97.507 114.639  1.00  0.00           H0.      0
ATOM    395  HE2 ACT A 294      37.726  97.702 115.701  1.00  0.00           H0.      0
ATOM    396  HE3 ACT A 294      37.507  96.203 114.627  1.00  0.00           H0.      0
ATOM    397  H1  ACT A 294      37.838  95.710 117.868  1.00  0.00           H0.      0
ATOM    398  H3  ACT A 294      37.489  94.540 116.614  1.00  0.00           H0.      0
ATOM    399  H01 ACT A 294      35.890  96.870 117.360  1.00  0.00           H0.      0
ATOM    400  H02 ACT A 294      35.328  95.721 116.338  1.00  0.00           H0.      0
ATOM    401  O   WAT A1642      38.410  95.641 120.418  1.00  0.00           O0.      0
ATOM    402  H1  WAT A1642      39.321  95.713 120.103  1.00  0.00           H0.      0
ATOM    403  H2  WAT A1642      38.052  94.791 120.069  1.00  0.00           H0.      0
ATOM    404  O   WAT A1674      38.412 106.064 114.745  1.00  0.00           O0.      0
ATOM    405  H1  WAT A1674      39.120 106.705 114.881  1.00  0.00           H0.      0
ATOM    406  H2  WAT A1674      38.721 105.478 114.020  1.00  0.00           H0.      0
ATOM    407  O   WAT A2011      33.974  93.165 108.555  1.00  0.00           O0.      0
ATOM    408  H1  WAT A2011      34.370  93.693 107.835  1.00  0.00           H0.      0
ATOM    409  H2  WAT A2011      34.641  93.248 109.259  1.00  0.00           H0.      0
ATOM    410  O   WAT A7276      33.745 107.437 116.187  1.00  0.00           O0.      0
ATOM    411  H1  WAT A7276      33.267 107.014 116.921  1.00  0.00           H0.      0
ATOM    412  H2  WAT A7276      34.270 106.692 115.822  1.00  0.00           H0.      0
ATOM    413  O   WAT A9157      33.837  96.973 107.438  1.00  0.00           O0.      0
ATOM    414  H1  WAT A9157      34.483  97.699 107.474  1.00  0.00           H0.      0
ATOM    415  H2  WAT A9157      34.330  96.228 107.055  1.00  0.00           H0.      0
ATOM    416  O   WAT B8970      40.339  95.633 110.578  1.00  0.00           O0.      0
ATOM    417  H1  WAT B8970      39.674  94.934 110.762  1.00  0.00           H0.      0
ATOM    418  H2  WAT B8970      40.315  95.792 109.597  1.00  0.00           H0.      0
ATOM    419  O   WAT B9573      40.012  96.009 107.985  1.00  0.00           O0.      0
ATOM    420  H1  WAT B9573      39.225  95.516 107.677  1.00  0.00           H0.      0
ATOM    421  H2  WAT B9573      39.926  96.944 107.714  1.00  0.00           H0.      0
