# Supplementary material for: Computational Investigation of GNMT-Catalyzed Methyl Transfer Reaction: Integrating MD, QM, and ML Approaches
Source: J Comput Chem. Author manuscript; Available in PMC 2026 Jun 29. (PMC13312424; doi:10.1002/jcc.70434)
Supplement: SI-2 [file NIHMS2188582-supplement-SI-2.zip › QM-cluster-pdbs/sampling_96_R2_wo_r.pdb]

ATOM      1  CA  TYR A  21      43.187 105.136 117.401  1.00  0.00           C0.     -1
ATOM      2  CB  TYR A  21      42.736 104.582 116.048  1.00  0.00           C0.     -1
ATOM      3  CG  TYR A  21      41.713 103.463 116.177  1.00  0.00           C0.      0
ATOM      4  CD1 TYR A  21      40.357 103.743 116.420  1.00  0.00           C0.      0
ATOM      5  CD2 TYR A  21      42.086 102.112 116.067  1.00  0.00           C0.      0
ATOM      6  CE1 TYR A  21      39.405 102.722 116.525  1.00  0.00           C0.      0
ATOM      7  CE2 TYR A  21      41.146 101.082 116.151  1.00  0.00           C0.      0
ATOM      8  CZ  TYR A  21      39.793 101.381 116.363  1.00  0.00           C0.      0
ATOM      9  OH  TYR A  21      38.892 100.338 116.355  1.00  0.00           O0.      0
ATOM     10  H01 TYR A  21      42.334 105.533 117.965  1.00  0.00           H0.      0
ATOM     11  H02 TYR A  21      43.916 105.946 117.277  1.00  0.00           H0.      0
ATOM     12  HA  TYR A  21      43.651 104.352 118.011  1.00  0.00           H0.      0
ATOM     13  HB2 TYR A  21      42.307 105.389 115.447  1.00  0.00           H0.      0
ATOM     14  HB3 TYR A  21      43.604 104.216 115.488  1.00  0.00           H0.      0
ATOM     15  HD1 TYR A  21      40.033 104.776 116.509  1.00  0.00           H0.      0
ATOM     16  HD2 TYR A  21      43.122 101.858 115.871  1.00  0.00           H0.      0
ATOM     17  HE1 TYR A  21      38.364 102.965 116.711  1.00  0.00           H0.      0
ATOM     18  HE2 TYR A  21      41.444 100.046 116.029  1.00  0.00           H0.      0
ATOM     19  HH  TYR A  21      37.986 100.643 116.617  1.00  0.00           H0.      0
ATOM     20  CA  TRP A  30      46.374  95.119 113.920  1.00  0.00           C0.     -1
ATOM     21  CB  TRP A  30      45.731  96.197 112.993  1.00  0.00           C0.     -1
ATOM     22  CG  TRP A  30      44.243  96.006 112.809  1.00  0.00           C0.      0
ATOM     23  CD1 TRP A  30      43.592  95.499 111.698  1.00  0.00           C0.      0
ATOM     24  CD2 TRP A  30      43.211  96.262 113.795  1.00  0.00           C0.      0
ATOM     25  CE2 TRP A  30      41.963  95.855 113.218  1.00  0.00           C0.      0
ATOM     26  CE3 TRP A  30      43.208  96.817 115.090  1.00  0.00           C0.      0
ATOM     27  NE1 TRP A  30      42.226  95.390 111.944  1.00  0.00           N0.      0
ATOM     28  CZ2 TRP A  30      40.751  95.938 113.923  1.00  0.00           C0.      0
ATOM     29  CZ3 TRP A  30      41.999  96.944 115.774  1.00  0.00           C0.      0
ATOM     30  CH2 TRP A  30      40.785  96.495 115.202  1.00  0.00           C0.      0
ATOM     31  H01 TRP A  30      46.206  94.116 113.512  1.00  0.00           H0.      0
ATOM     32  H03 TRP A  30      47.453  95.281 114.019  1.00  0.00           H0.      0
ATOM     33  HA  TRP A  30      45.927  95.159 114.919  1.00  0.00           H0.      0
ATOM     34  HB2 TRP A  30      45.929  97.191 113.417  1.00  0.00           H0.      0
ATOM     35  HB3 TRP A  30      46.226  96.170 112.014  1.00  0.00           H0.      0
ATOM     36  HD1 TRP A  30      44.004  95.201 110.746  1.00  0.00           H0.      0
ATOM     37  HE1 TRP A  30      41.496  95.214 111.254  1.00  0.00           H0.      0
ATOM     38  HE3 TRP A  30      44.135  97.147 115.549  1.00  0.00           H0.      0
ATOM     39  HZ2 TRP A  30      39.833  95.540 113.507  1.00  0.00           H0.      0
ATOM     40  HZ3 TRP A  30      41.987  97.372 116.771  1.00  0.00           H0.      0
ATOM     41  HH2 TRP A  30      39.867  96.576 115.775  1.00  0.00           H0.      0
ATOM     42  CA  TYR A  33      45.763  91.254 116.556  1.00  0.00           C0.     -1
ATOM     43  CB  TYR A  33      45.230  92.705 116.819  1.00  0.00           C0.     -1
ATOM     44  CG  TYR A  33      43.833  92.709 117.433  1.00  0.00           C0.      0
ATOM     45  CD1 TYR A  33      42.807  93.523 116.923  1.00  0.00           C0.      0
ATOM     46  CD2 TYR A  33      43.518  91.881 118.528  1.00  0.00           C0.      0
ATOM     47  CE1 TYR A  33      41.518  93.517 117.473  1.00  0.00           C0.      0
ATOM     48  CE2 TYR A  33      42.236  91.857 119.080  1.00  0.00           C0.      0
ATOM     49  CZ  TYR A  33      41.225  92.673 118.551  1.00  0.00           C0.      0
ATOM     50  OH  TYR A  33      39.978  92.581 119.130  1.00  0.00           O0.      0
ATOM     51  H01 TYR A  33      45.067  90.706 115.912  1.00  0.00           H0.      0
ATOM     52  H02 TYR A  33      46.742  91.287 116.064  1.00  0.00           H0.      0
ATOM     53  HA  TYR A  33      45.873  90.697 117.491  1.00  0.00           H0.      0
ATOM     54  HB2 TYR A  33      45.939  93.228 117.476  1.00  0.00           H0.      0
ATOM     55  HB3 TYR A  33      45.208  93.258 115.875  1.00  0.00           H0.      0
ATOM     56  HD1 TYR A  33      43.008  94.177 116.080  1.00  0.00           H0.      0
ATOM     57  HD2 TYR A  33      44.283  91.243 118.959  1.00  0.00           H0.      0
ATOM     58  HE1 TYR A  33      40.745  94.142 117.040  1.00  0.00           H0.      0
ATOM     59  HE2 TYR A  33      42.001  91.210 119.918  1.00  0.00           H0.      0
ATOM     60  HH  TYR A  33      39.388  93.320 118.875  1.00  0.00           H0.      0
ATOM     61  CA  ARG A  40      39.626  85.180 109.667  1.00  0.00           C0.     -1
ATOM     62  CB  ARG A  40      40.244  86.557 110.081  1.00  0.00           C0.     -1
ATOM     63  CG  ARG A  40      39.410  87.719 109.513  1.00  0.00           C0.      0
ATOM     64  CD  ARG A  40      39.861  89.125 109.949  1.00  0.00           C0.      0
ATOM     65  NE  ARG A  40      38.962  90.103 109.311  1.00  0.00           N0.      0
ATOM     66  CZ  ARG A  40      38.940  91.442 109.482  1.00  0.00           C0.      0
ATOM     67  NH1 ARG A  40      39.668  92.049 110.429  1.00  0.00           N1+      0
ATOM     68  NH2 ARG A  40      38.153  92.184 108.689  1.00  0.00           N0.      0
ATOM     69  H01 ARG A  40      39.588  85.087 108.576  1.00  0.00           H0.      0
ATOM     70  H02 ARG A  40      40.222  84.351 110.061  1.00  0.00           H0.      0
ATOM     71  HA  ARG A  40      38.605  85.085 110.055  1.00  0.00           H0.      0
ATOM     72  HB2 ARG A  40      40.282  86.625 111.177  1.00  0.00           H0.      0
ATOM     73  HB3 ARG A  40      41.278  86.624 109.718  1.00  0.00           H0.      0
ATOM     74  HG2 ARG A  40      39.432  87.669 108.415  1.00  0.00           H0.      0
ATOM     75  HG3 ARG A  40      38.362  87.586 109.818  1.00  0.00           H0.      0
ATOM     76  HD2 ARG A  40      39.797  89.213 111.041  1.00  0.00           H0.      0
ATOM     77  HD3 ARG A  40      40.898  89.317 109.648  1.00  0.00           H0.      0
ATOM     78  HE  ARG A  40      38.295  89.734 108.648  1.00  0.00           H0.      0
ATOM     79 HH11 ARG A  40      40.089  91.515 111.173  1.00  0.00           H0.      0
ATOM     80 HH12 ARG A  40      39.706  93.085 110.464  1.00  0.00           H0.      0
ATOM     81 HH21 ARG A  40      37.881  91.829 107.785  1.00  0.00           H0.      0
ATOM     82 HH22 ARG A  40      38.010  93.194 108.909  1.00  0.00           H0.      0
ATOM     83  CA  ALA A  64      34.670 101.642 108.470  1.00  0.00           C0.     -1
ATOM     84  C   ALA A  64      35.946 100.871 108.135  1.00  0.00           C0.      0
ATOM     85  O   ALA A  64      36.291  99.893 108.824  1.00  0.00           O0.      0
ATOM     86  CB  ALA A  64      34.637 102.033 109.954  1.00  0.00           C0.      0
ATOM     87  H02 ALA A  64      33.827 100.981 108.233  1.00  0.00           H0.      0
ATOM     88  HA  ALA A  64      34.576 102.530 107.836  1.00  0.00           H0.      0
ATOM     89  HB1 ALA A  64      34.752 101.146 110.583  1.00  0.00           H0.      0
ATOM     90  HB2 ALA A  64      35.450 102.728 110.185  1.00  0.00           H0.      0
ATOM     91  HB3 ALA A  64      33.686 102.512 110.205  1.00  0.00           H0.      0
ATOM     92  N   CYS A  65      36.670 101.311 107.070  1.00  0.00           N0.      0
ATOM     93  CA  CYS A  65      37.793 100.569 106.475  1.00  0.00           C0.     -1
ATOM     94  C   CYS A  65      38.890 100.182 107.478  1.00  0.00           C0.      0
ATOM     95  O   CYS A  65      39.504  99.114 107.333  1.00  0.00           O0.      0
ATOM     96  H01 CYS A  65      38.225 101.196 105.691  1.00  0.00           H0.      0
ATOM     97  H   CYS A  65      36.306 102.100 106.556  1.00  0.00           H0.      0
ATOM     98  HA  CYS A  65      37.446  99.631 106.030  1.00  0.00           H0.      0
ATOM     99  N   GLY A  66      39.180 101.073 108.449  1.00  0.00           N0.      0
ATOM    100  CA  GLY A  66      40.232 100.768 109.411  1.00  0.00           C0.     -1
ATOM    101  H01 GLY A  66      41.220 100.808 108.940  1.00  0.00           H0.      0
ATOM    102  H   GLY A  66      38.557 101.847 108.683  1.00  0.00           H0.      0
ATOM    103  HA2 GLY A  66      40.189 101.487 110.224  1.00  0.00           H0.      0
ATOM    104  HA3 GLY A  66      40.110  99.758 109.817  1.00  0.00           H0.      0
ATOM    105  CA  VAL A  69      40.950  94.193 105.653  1.00  0.00           C0.     -1
ATOM    106  C   VAL A  69      39.680  93.669 104.963  1.00  0.00           C0.      0
ATOM    107  O   VAL A  69      39.705  92.762 104.114  1.00  0.00           O0.      0
ATOM    108  CB  VAL A  69      41.046  93.475 107.089  1.00  0.00           C0.     -1
ATOM    109  CG1 VAL A  69      41.251  91.962 106.933  1.00  0.00           C0.      0
ATOM    110  CG2 VAL A  69      42.157  94.110 107.939  1.00  0.00           C0.      0
ATOM    111  H01 VAL A  69      40.908  95.278 105.801  1.00  0.00           H0.      0
ATOM    112  HA  VAL A  69      41.823  93.938 105.048  1.00  0.00           H0.      0
ATOM    113  HB  VAL A  69      40.088  93.658 107.588  1.00  0.00           H0.      0
ATOM    114 HG11 VAL A  69      41.290  91.476 107.915  1.00  0.00           H0.      0
ATOM    115 HG12 VAL A  69      40.450  91.503 106.346  1.00  0.00           H0.      0
ATOM    116 HG13 VAL A  69      42.199  91.755 106.419  1.00  0.00           H0.      0
ATOM    117 HG21 VAL A  69      41.975  95.180 108.089  1.00  0.00           H0.      0
ATOM    118 HG22 VAL A  69      42.202  93.637 108.928  1.00  0.00           H0.      0
ATOM    119 HG23 VAL A  69      43.137  93.991 107.458  1.00  0.00           H0.      0
ATOM    120  N   ASP A  70      38.531  94.191 105.466  1.00  0.00           N0.      0
ATOM    121  CA  ASP A  70      37.162  93.825 105.059  1.00  0.00           C0.     -1
ATOM    122  CB  ASP A  70      36.205  94.268 106.149  1.00  0.00           C0.     -1
ATOM    123  CG  ASP A  70      36.292  95.679 106.758  1.00  0.00           C0.      0
ATOM    124  OD1 ASP A  70      35.310  96.060 107.441  1.00  0.00           O0.      0
ATOM    125  OD2 ASP A  70      37.396  96.337 106.631  1.00  0.00           O1-      0
ATOM    126  H01 ASP A  70      36.911  94.302 104.100  1.00  0.00           H0.      0
ATOM    127  H   ASP A  70      38.550  95.057 106.011  1.00  0.00           H0.      0
ATOM    128  HA  ASP A  70      37.115  92.743 104.901  1.00  0.00           H0.      0
ATOM    129  HB2 ASP A  70      35.173  94.129 105.808  1.00  0.00           H0.      0
ATOM    130  HB3 ASP A  70      36.318  93.601 107.017  1.00  0.00           H0.      0
ATOM    131  CA  ASP A  85      37.652 105.758 108.100  1.00  0.00           C0.     -1
ATOM    132  C   ASP A  85      37.976 107.176 108.632  1.00  0.00           C0.      0
ATOM    133  O   ASP A  85      38.630 107.961 107.934  1.00  0.00           O0.      0
ATOM    134  CB  ASP A  85      38.838 104.865 108.348  1.00  0.00           C0.     -1
ATOM    135  CG  ASP A  85      38.817 104.313 109.766  1.00  0.00           C0.      0
ATOM    136  OD1 ASP A  85      38.152 103.236 109.973  1.00  0.00           O0.      0
ATOM    137  OD2 ASP A  85      39.407 104.965 110.676  1.00  0.00           O1-      0
ATOM    138  H01 ASP A  85      37.470 105.872 107.028  1.00  0.00           H0.      0
ATOM    139  HA  ASP A  85      36.747 105.347 108.563  1.00  0.00           H0.      0
ATOM    140  HB2 ASP A  85      38.817 104.016 107.656  1.00  0.00           H0.      0
ATOM    141  HB3 ASP A  85      39.769 105.414 108.177  1.00  0.00           H0.      0
ATOM    142  N   ALA A  86      37.623 107.463 109.921  1.00  0.00           N0.      0
ATOM    143  CA  ALA A  86      37.939 108.756 110.549  1.00  0.00           C0.     -1
ATOM    144  C   ALA A  86      39.291 108.779 111.334  1.00  0.00           C0.      0
ATOM    145  O   ALA A  86      39.651 109.855 111.842  1.00  0.00           O0.      0
ATOM    146  CB  ALA A  86      36.801 109.213 111.468  1.00  0.00           C0.      0
ATOM    147  H   ALA A  86      36.987 106.835 110.404  1.00  0.00           H0.      0
ATOM    148  HA  ALA A  86      38.064 109.474 109.733  1.00  0.00           H0.      0
ATOM    149  HB1 ALA A  86      36.589 108.464 112.240  1.00  0.00           H0.      0
ATOM    150  HB2 ALA A  86      37.106 110.137 111.968  1.00  0.00           H0.      0
ATOM    151  HB3 ALA A  86      35.899 109.384 110.878  1.00  0.00           H0.      0
ATOM    152  N   SER A  87      39.997 107.628 111.432  1.00  0.00           N0.      0
ATOM    153  CA  SER A  87      41.321 107.545 112.083  1.00  0.00           C0.     -1
ATOM    154  CB  SER A  87      41.522 106.201 112.784  1.00  0.00           C0.      0
ATOM    155  OG  SER A  87      42.920 106.004 113.098  1.00  0.00           O0.      0
ATOM    156  H01 SER A  87      42.116 107.660 111.334  1.00  0.00           H0.      0
ATOM    157  H   SER A  87      39.658 106.787 110.961  1.00  0.00           H0.      0
ATOM    158  HA  SER A  87      41.398 108.384 112.782  1.00  0.00           H0.      0
ATOM    159  HB2 SER A  87      40.887 106.114 113.673  1.00  0.00           H0.      0
ATOM    160  HB3 SER A  87      41.256 105.385 112.114  1.00  0.00           H0.      0
ATOM    161  HG  SER A  87      43.165 106.633 113.791  1.00  0.00           H0.      0
ATOM    162  CA  MET A  90      44.283 103.082 111.082  1.00  0.00           C0.     -1
ATOM    163  CB  MET A  90      42.757 102.897 111.363  1.00  0.00           C0.     -1
ATOM    164  CG  MET A  90      42.480 102.326 112.755  1.00  0.00           C0.      0
ATOM    165  SD  MET A  90      43.104 100.594 112.986  1.00  0.00           S0.      0
ATOM    166  CE  MET A  90      41.532  99.660 112.904  1.00  0.00           C0.      0
ATOM    167  H01 MET A  90      44.708 103.795 111.798  1.00  0.00           H0.      0
ATOM    168  H02 MET A  90      44.453 103.467 110.070  1.00  0.00           H0.      0
ATOM    169  HA  MET A  90      44.809 102.126 111.181  1.00  0.00           H0.      0
ATOM    170  HB2 MET A  90      42.251 103.864 111.272  1.00  0.00           H0.      0
ATOM    171  HB3 MET A  90      42.325 102.237 110.602  1.00  0.00           H0.      0
ATOM    172  HG2 MET A  90      42.962 102.948 113.513  1.00  0.00           H0.      0
ATOM    173  HG3 MET A  90      41.408 102.314 112.962  1.00  0.00           H0.      0
ATOM    174  HE1 MET A  90      41.043  99.799 111.938  1.00  0.00           H0.      0
ATOM    175  HE2 MET A  90      41.772  98.604 113.047  1.00  0.00           H0.      0
ATOM    176  HE3 MET A  90      40.860  99.987 113.698  1.00  0.00           H0.      0
ATOM    177  CA  ALA A 115      35.075 110.549 106.412  1.00  0.00           C0.     -1
ATOM    178  C   ALA A 115      34.634 110.319 107.826  1.00  0.00           C0.      0
ATOM    179  O   ALA A 115      35.144 109.453 108.550  1.00  0.00           O0.      0
ATOM    180  H01 ALA A 115      36.152 110.382 106.337  1.00  0.00           H0.      0
ATOM    181  H03 ALA A 115      34.583 109.826 105.750  1.00  0.00           H0.      0
ATOM    182  HA  ALA A 115      34.840 111.555 106.054  1.00  0.00           H0.      0
ATOM    183  N   ASN A 116      33.617 111.130 108.241  1.00  0.00           N0.      0
ATOM    184  CA  ASN A 116      32.960 110.864 109.495  1.00  0.00           C0.     -1
ATOM    185  C   ASN A 116      31.463 110.586 109.232  1.00  0.00           C0.      0
ATOM    186  O   ASN A 116      30.813 111.339 108.490  1.00  0.00           O0.      0
ATOM    187  CB  ASN A 116      33.136 112.023 110.520  1.00  0.00           C0.      0
ATOM    188  CG  ASN A 116      32.951 111.458 111.917  1.00  0.00           C0.      0
ATOM    189  ND2 ASN A 116      34.089 111.271 112.637  1.00  0.00           N0.      0
ATOM    190  OD1 ASN A 116      31.832 111.129 112.343  1.00  0.00           O0.      0
ATOM    191  H   ASN A 116      33.111 111.694 107.569  1.00  0.00           H0.      0
ATOM    192  HA  ASN A 116      33.435 109.970 109.906  1.00  0.00           H0.      0
ATOM    193  HB2 ASN A 116      34.134 112.451 110.389  1.00  0.00           H0.      0
ATOM    194  HB3 ASN A 116      32.395 112.804 110.331  1.00  0.00           H0.      0
ATOM    195 HD21 ASN A 116      34.032 110.678 113.457  1.00  0.00           H0.      0
ATOM    196 HD22 ASN A 116      34.993 111.353 112.194  1.00  0.00           H0.      0
ATOM    197  N   TRP A 117      30.953 109.492 109.837  1.00  0.00           N0.      0
ATOM    198  CA  TRP A 117      29.540 109.086 109.698  1.00  0.00           C0.     -1
ATOM    199  CB  TRP A 117      29.193 107.998 110.689  1.00  0.00           C0.     -1
ATOM    200  CG  TRP A 117      30.151 106.830 110.690  1.00  0.00           C0.      0
ATOM    201  CD1 TRP A 117      30.876 106.329 109.627  1.00  0.00           C0.      0
ATOM    202  CD2 TRP A 117      30.530 106.048 111.848  1.00  0.00           C0.      0
ATOM    203  CE2 TRP A 117      31.493 105.083 111.417  1.00  0.00           C0.      0
ATOM    204  CE3 TRP A 117      30.174 106.091 113.209  1.00  0.00           C0.      0
ATOM    205  NE1 TRP A 117      31.665 105.267 110.057  1.00  0.00           N0.      0
ATOM    206  CZ2 TRP A 117      32.093 104.179 112.305  1.00  0.00           C0.      0
ATOM    207  CZ3 TRP A 117      30.770 105.195 114.094  1.00  0.00           C0.      0
ATOM    208  CH2 TRP A 117      31.718 104.246 113.645  1.00  0.00           C0.      0
ATOM    209  H02 TRP A 117      28.907 109.966 109.846  1.00  0.00           H0.      0
ATOM    210  H   TRP A 117      31.571 108.922 110.412  1.00  0.00           H0.      0
ATOM    211  HA  TRP A 117      29.369 108.746 108.667  1.00  0.00           H0.      0
ATOM    212  HB2 TRP A 117      29.178 108.428 111.700  1.00  0.00           H0.      0
ATOM    213  HB3 TRP A 117      28.165 107.666 110.488  1.00  0.00           H0.      0
ATOM    214  HD1 TRP A 117      30.908 106.655 108.599  1.00  0.00           H0.      0
ATOM    215  HE1 TRP A 117      32.386 104.831 109.503  1.00  0.00           H0.      0
ATOM    216  HE3 TRP A 117      29.452 106.818 113.567  1.00  0.00           H0.      0
ATOM    217  HZ2 TRP A 117      32.845 103.471 111.977  1.00  0.00           H0.      0
ATOM    218  HZ3 TRP A 117      30.511 105.226 115.147  1.00  0.00           H0.      0
ATOM    219  HH2 TRP A 117      32.179 103.573 114.360  1.00  0.00           H0.      0
ATOM    220  CA  LEU A 136      32.775  94.819 109.665  1.00  0.00           C0.     -1
ATOM    221  C   LEU A 136      33.660  95.160 110.833  1.00  0.00           C0.      0
ATOM    222  O   LEU A 136      34.313  96.217 110.867  1.00  0.00           O0.      0
ATOM    223  H01 LEU A 136      32.355  93.813 109.719  1.00  0.00           H0.      0
ATOM    224  H02 LEU A 136      33.379  94.929 108.755  1.00  0.00           H0.      0
ATOM    225  HA  LEU A 136      31.957  95.544 109.601  1.00  0.00           H0.      0
ATOM    226  N   GLY A 137      33.718  94.244 111.855  1.00  0.00           N0.      0
ATOM    227  CA  GLY A 137      34.807  94.298 112.816  1.00  0.00           C0.     -1
ATOM    228  C   GLY A 137      34.479  94.647 114.259  1.00  0.00           C0.      0
ATOM    229  O   GLY A 137      35.412  94.832 115.062  1.00  0.00           O0.      0
ATOM    230  H   GLY A 137      33.303  93.340 111.673  1.00  0.00           H0.      0
ATOM    231  HA2 GLY A 137      35.347  93.344 112.819  1.00  0.00           H0.      0
ATOM    232  HA3 GLY A 137      35.517  95.056 112.473  1.00  0.00           H0.      0
ATOM    233  N   ASN A 138      33.169  94.730 114.574  1.00  0.00           N0.      0
ATOM    234  CA  ASN A 138      32.673  95.450 115.758  1.00  0.00           C0.     -1
ATOM    235  C   ASN A 138      33.051  96.950 115.596  1.00  0.00           C0.      0
ATOM    236  O   ASN A 138      33.795  97.539 116.385  1.00  0.00           O0.      0
ATOM    237  CB  ASN A 138      33.161  94.881 117.088  1.00  0.00           C0.      0
ATOM    238  CG  ASN A 138      32.415  95.576 118.228  1.00  0.00           C0.      0
ATOM    239  ND2 ASN A 138      33.181  95.893 119.301  1.00  0.00           N0.      0
ATOM    240  OD1 ASN A 138      31.197  95.794 118.163  1.00  0.00           O0.      0
ATOM    241  H   ASN A 138      32.534  94.623 113.792  1.00  0.00           H0.      0
ATOM    242  HA  ASN A 138      31.582  95.372 115.744  1.00  0.00           H0.      0
ATOM    243  HB2 ASN A 138      32.920  93.812 117.113  1.00  0.00           H0.      0
ATOM    244  HB3 ASN A 138      34.237  94.987 117.195  1.00  0.00           H0.      0
ATOM    245 HD21 ASN A 138      32.779  96.491 120.011  1.00  0.00           H0.      0
ATOM    246 HD22 ASN A 138      34.195  95.861 119.214  1.00  0.00           H0.      0
ATOM    247  N   SER A 139      32.507  97.526 114.489  1.00  0.00           N0.      0
ATOM    248  CA  SER A 139      32.805  98.880 114.028  1.00  0.00           C0.     -1
ATOM    249  CB  SER A 139      33.367  98.909 112.608  1.00  0.00           C0.      0
ATOM    250  OG  SER A 139      34.654  98.266 112.552  1.00  0.00           O0.      0
ATOM    251  H03 SER A 139      31.900  99.500 114.071  1.00  0.00           H0.      0
ATOM    252  H   SER A 139      31.857  96.983 113.938  1.00  0.00           H0.      0
ATOM    253  HA  SER A 139      33.530  99.296 114.731  1.00  0.00           H0.      0
ATOM    254  HB2 SER A 139      32.675  98.430 111.904  1.00  0.00           H0.      0
ATOM    255  HB3 SER A 139      33.481  99.956 112.300  1.00  0.00           H0.      0
ATOM    256  HG  SER A 139      34.579  97.459 112.003  1.00  0.00           H0.      0
ATOM    257  CA  HID A 142      32.629 102.980 119.504  1.00  0.00           C0.     -1
ATOM    258  CB  HID A 142      33.742 103.389 118.538  1.00  0.00           C0.     -1
ATOM    259  CG  HID A 142      34.758 102.338 118.203  1.00  0.00           C0.      0
ATOM    260  CD2 HID A 142      35.406 102.041 117.018  1.00  0.00           C0.      0
ATOM    261  ND1 HID A 142      35.351 101.504 119.140  1.00  0.00           N0.      0
ATOM    262  CE1 HID A 142      36.307 100.752 118.518  1.00  0.00           C0.      0
ATOM    263  NE2 HID A 142      36.368 101.061 117.229  1.00  0.00           N0.      0
ATOM    264  H01 HID A 142      32.054 102.133 119.115  1.00  0.00           H0.      0
ATOM    265  H02 HID A 142      31.941 103.816 119.663  1.00  0.00           H0.      0
ATOM    266  HA  HID A 142      33.026 102.692 120.485  1.00  0.00           H0.      0
ATOM    267  HB2 HID A 142      33.301 103.733 117.595  1.00  0.00           H0.      0
ATOM    268  HB3 HID A 142      34.265 104.263 118.956  1.00  0.00           H0.      0
ATOM    269  HD1 HID A 142      35.073 101.401 120.106  1.00  0.00           H0.      0
ATOM    270  HD2 HID A 142      35.232 102.452 116.035  1.00  0.00           H0.      0
ATOM    271  HE1 HID A 142      36.910 100.016 119.027  1.00  0.00           H0.      0
ATOM    272  CA  ARG A 175      29.800  92.611 119.737  1.00  0.00           C0.     -1
ATOM    273  CB  ARG A 175      30.885  92.823 120.808  1.00  0.00           C0.     -1
ATOM    274  CG  ARG A 175      32.296  92.547 120.243  1.00  0.00           C0.      0
ATOM    275  CD  ARG A 175      33.427  93.039 121.163  1.00  0.00           C0.      0
ATOM    276  NE  ARG A 175      34.766  92.936 120.562  1.00  0.00           N0.      0
ATOM    277  CZ  ARG A 175      35.578  91.882 120.669  1.00  0.00           C0.      0
ATOM    278  NH1 ARG A 175      35.159  90.751 121.300  1.00  0.00           N1+      0
ATOM    279  NH2 ARG A 175      36.825  91.954 120.179  1.00  0.00           N0.      0
ATOM    280  H01 ARG A 175      28.798  92.769 120.150  1.00  0.00           H0.      0
ATOM    281  H03 ARG A 175      29.945  93.319 118.913  1.00  0.00           H0.      0
ATOM    282  HA  ARG A 175      29.840  91.593 119.329  1.00  0.00           H0.      0
ATOM    283  HB2 ARG A 175      30.841  93.862 121.164  1.00  0.00           H0.      0
ATOM    284  HB3 ARG A 175      30.699  92.180 121.679  1.00  0.00           H0.      0
ATOM    285  HG2 ARG A 175      32.409  91.473 120.036  1.00  0.00           H0.      0
ATOM    286  HG3 ARG A 175      32.401  93.060 119.281  1.00  0.00           H0.      0
ATOM    287  HD2 ARG A 175      33.273  94.100 121.376  1.00  0.00           H0.      0
ATOM    288  HD3 ARG A 175      33.421  92.510 122.124  1.00  0.00           H0.      0
ATOM    289  HE  ARG A 175      35.132  93.734 120.010  1.00  0.00           H0.      0
ATOM    290 HH11 ARG A 175      34.170  90.555 121.338  1.00  0.00           H0.      0
ATOM    291 HH12 ARG A 175      35.758  89.939 121.273  1.00  0.00           H0.      0
ATOM    292 HH21 ARG A 175      37.242  92.874 119.929  1.00  0.00           H0.      0
ATOM    293 HH22 ARG A 175      37.455  91.172 120.278  1.00  0.00           H0.      0
ATOM    294  CA  TYR A 194      40.511  87.940 116.156  1.00  0.00           C0.     -1
ATOM    295  CB  TYR A 194      40.546  89.319 116.936  1.00  0.00           C0.     -1
ATOM    296  CG  TYR A 194      39.822  90.477 116.257  1.00  0.00           C0.      0
ATOM    297  CD1 TYR A 194      38.609  90.980 116.758  1.00  0.00           C0.      0
ATOM    298  CD2 TYR A 194      40.377  91.139 115.144  1.00  0.00           C0.      0
ATOM    299  CE1 TYR A 194      37.974  92.096 116.192  1.00  0.00           C0.      0
ATOM    300  CE2 TYR A 194      39.757  92.248 114.563  1.00  0.00           C0.      0
ATOM    301  CZ  TYR A 194      38.549  92.739 115.086  1.00  0.00           C0.      0
ATOM    302  OH  TYR A 194      37.998  93.854 114.485  1.00  0.00           O0.      0
ATOM    303  H01 TYR A 194      41.069  87.179 116.712  1.00  0.00           H0.      0
ATOM    304  H02 TYR A 194      39.478  87.598 116.028  1.00  0.00           H0.      0
ATOM    305  HA  TYR A 194      40.963  88.050 115.164  1.00  0.00           H0.      0
ATOM    306  HB2 TYR A 194      40.113  89.165 117.931  1.00  0.00           H0.      0
ATOM    307  HB3 TYR A 194      41.594  89.600 117.094  1.00  0.00           H0.      0
ATOM    308  HD1 TYR A 194      38.163  90.518 117.633  1.00  0.00           H0.      0
ATOM    309  HD2 TYR A 194      41.331  90.803 114.748  1.00  0.00           H0.      0
ATOM    310  HE1 TYR A 194      37.049  92.472 116.619  1.00  0.00           H0.      0
ATOM    311  HE2 TYR A 194      40.217  92.774 113.733  1.00  0.00           H0.      0
ATOM    312  HH  TYR A 194      37.115  94.082 114.843  1.00  0.00           H0.      0
ATOM    313  CA  TYR A 220      44.209  94.339 125.085  1.00  0.00           C0.     -1
ATOM    314  CB  TYR A 220      43.854  94.639 123.618  1.00  0.00           C0.     -1
ATOM    315  CG  TYR A 220      42.399  94.883 123.242  1.00  0.00           C0.      0
ATOM    316  CD1 TYR A 220      41.664  95.988 123.715  1.00  0.00           C0.      0
ATOM    317  CD2 TYR A 220      41.782  94.069 122.277  1.00  0.00           C0.      0
ATOM    318  CE1 TYR A 220      40.387  96.285 123.221  1.00  0.00           C0.      0
ATOM    319  CE2 TYR A 220      40.508  94.348 121.776  1.00  0.00           C0.      0
ATOM    320  CZ  TYR A 220      39.813  95.476 122.230  1.00  0.00           C0.      0
ATOM    321  OH  TYR A 220      38.567  95.809 121.716  1.00  0.00           O0.      0
ATOM    322  H01 TYR A 220      45.291  94.207 125.192  1.00  0.00           H0.      0
ATOM    323  H02 TYR A 220      43.901  95.157 125.748  1.00  0.00           H0.      0
ATOM    324  HA  TYR A 220      43.715  93.424 125.433  1.00  0.00           H0.      0
ATOM    325  HB2 TYR A 220      44.436  95.520 123.306  1.00  0.00           H0.      0
ATOM    326  HB3 TYR A 220      44.223  93.811 122.998  1.00  0.00           H0.      0
ATOM    327  HD1 TYR A 220      42.105  96.646 124.458  1.00  0.00           H0.      0
ATOM    328  HD2 TYR A 220      42.321  93.215 121.877  1.00  0.00           H0.      0
ATOM    329  HE1 TYR A 220      39.844  97.155 123.578  1.00  0.00           H0.      0
ATOM    330  HE2 TYR A 220      40.079  93.703 121.018  1.00  0.00           H0.      0
ATOM    331  HH  TYR A 220      38.362  95.220 120.952  1.00  0.00           H0.      0
ATOM    332  CA  TYR A 242      31.969 101.154 123.539  1.00  0.00           C0.     -1
ATOM    333  CB  TYR A 242      31.898  99.700 123.007  1.00  0.00           C0.     -1
ATOM    334  CG  TYR A 242      33.190  99.185 122.393  1.00  0.00           C0.      0
ATOM    335  CD1 TYR A 242      33.358  99.120 120.997  1.00  0.00           C0.      0
ATOM    336  CD2 TYR A 242      34.255  98.730 123.192  1.00  0.00           C0.      0
ATOM    337  CE1 TYR A 242      34.533  98.623 120.421  1.00  0.00           C0.      0
ATOM    338  CE2 TYR A 242      35.440  98.238 122.633  1.00  0.00           C0.      0
ATOM    339  CZ  TYR A 242      35.586  98.183 121.238  1.00  0.00           C0.      0
ATOM    340  OH  TYR A 242      36.731  97.740 120.612  1.00  0.00           O0.      0
ATOM    341  H01 TYR A 242      31.010 101.452 123.976  1.00  0.00           H0.      0
ATOM    342  H02 TYR A 242      32.743 101.251 124.309  1.00  0.00           H0.      0
ATOM    343  HA  TYR A 242      32.210 101.852 122.729  1.00  0.00           H0.      0
ATOM    344  HB2 TYR A 242      31.605  99.040 123.834  1.00  0.00           H0.      0
ATOM    345  HB3 TYR A 242      31.098  99.635 122.259  1.00  0.00           H0.      0
ATOM    346  HD1 TYR A 242      32.552  99.448 120.347  1.00  0.00           H0.      0
ATOM    347  HD2 TYR A 242      34.157  98.755 124.274  1.00  0.00           H0.      0
ATOM    348  HE1 TYR A 242      34.625  98.552 119.344  1.00  0.00           H0.      0
ATOM    349  HE2 TYR A 242      36.246  97.892 123.273  1.00  0.00           H0.      0
ATOM    350  HH  TYR A 242      37.351  97.295 121.226  1.00  0.00           H0.      0
ATOM    351  N   ACT A 293      36.745  97.196 117.438  1.00  0.00           N0.      0
ATOM    352  CA  ACT A 293      37.605  96.052 117.738  1.00  0.00           C0.      0
ATOM    353  C   ACT A 293      37.076  95.064 118.779  1.00  0.00           C0.      0
ATOM    354  O   ACT A 293      35.834  94.954 118.963  1.00  0.00           O0.      0
ATOM    355  OXT ACT A 293      37.952  94.358 119.413  1.00  0.00           O1-      0
ATOM    356  H1  ACT A 293      38.581  96.407 118.084  1.00  0.00           H0.      0
ATOM    357  H3  ACT A 293      37.785  95.485 116.814  1.00  0.00           H0.      0
ATOM    358  H01 ACT A 293      36.573  97.695 118.308  1.00  0.00           H0.      0
ATOM    359  H02 ACT A 293      35.835  96.886 117.096  1.00  0.00           H0.      0
ATOM    360  CA' SAM A 294      38.466  96.946 109.978  1.00  0.00           C0.      0
ATOM    361  CB  SAM A 294      38.206  97.305 111.459  1.00  0.00           C0.      0
ATOM    362  CG  SAM A 294      37.718  98.740 111.713  1.00  0.00           C0.      0
ATOM    363  SD  SAM A 294      37.928  99.177 113.502  1.00  0.00           S0.      0
ATOM    364  CE  SAM A 294      37.198  97.771 114.394  1.00  0.00           C0.      0
ATOM    365  C5' SAM A 294      36.589 100.419 113.747  1.00  0.00           C0.      0
ATOM    366  C4' SAM A 294      36.859 101.666 112.918  1.00  0.00           C0.      0
ATOM    367  O4' SAM A 294      35.767 102.607 113.142  1.00  0.00           O0.      0
ATOM    368  C3' SAM A 294      38.179 102.399 113.277  1.00  0.00           C0.      0
ATOM    369  O3' SAM A 294      39.142 102.243 112.245  1.00  0.00           O0.      0
ATOM    370  C2' SAM A 294      37.712 103.861 113.557  1.00  0.00           C0.      0
ATOM    371  O2' SAM A 294      38.594 104.895 113.221  1.00  0.00           O0.      0
ATOM    372  C1' SAM A 294      36.341 103.915 112.843  1.00  0.00           C0.      0
ATOM    373  OXT SAM A 294      39.743  94.931 110.417  1.00  0.00           O0.      0
ATOM    374  N1  SAM A 294      33.422 107.975 111.486  1.00  0.00           N0.      0
ATOM    375  C2  SAM A 294      34.211 107.160 110.754  1.00  0.00           C0.      0
ATOM    376  N3  SAM A 294      34.954 106.118 111.168  1.00  0.00           N0.      0
ATOM    377  C4  SAM A 294      34.846 105.917 112.497  1.00  0.00           C0.      0
ATOM    378  C5  SAM A 294      34.093 106.701 113.383  1.00  0.00           C0.      0
ATOM    379  C6  SAM A 294      33.353 107.770 112.827  1.00  0.00           C0.      0
ATOM    380  N6  SAM A 294      32.627 108.617 113.592  1.00  0.00           N0.      0
ATOM    381  N7  SAM A 294      34.224 106.241 114.687  1.00  0.00           N0.      0
ATOM    382  C8  SAM A 294      35.032 105.205 114.597  1.00  0.00           C0.      0
ATOM    383  N9  SAM A 294      35.446 104.949 113.290  1.00  0.00           N0.      0
ATOM    384  C'  SAM A 294      38.687  95.408 109.900  1.00  0.00           C0.      0
ATOM    385  N'  SAM A 294      37.329  97.305 109.080  1.00  0.00           N0.      0
ATOM    386  O'  SAM A 294      37.744  94.753 109.378  1.00  0.00           O0.      0
ATOM    387 HN61 SAM A 294      32.407 108.332 114.535  1.00  0.00           H0.      0
ATOM    388 HN62 SAM A 294      32.074 109.354 113.154  1.00  0.00           H0.      0
ATOM    389  HA  SAM A 294      39.346  97.471 109.598  1.00  0.00           H0.      0
ATOM    390  HB1 SAM A 294      39.146  97.113 111.987  1.00  0.00           H0.      0
ATOM    391  HB2 SAM A 294      37.462  96.604 111.856  1.00  0.00           H0.      0
ATOM    392  HG1 SAM A 294      36.663  98.865 111.459  1.00  0.00           H0.      0
ATOM    393  HG2 SAM A 294      38.318  99.485 111.184  1.00  0.00           H0.      0
ATOM    394  HE1 SAM A 294      36.175  97.613 114.051  1.00  0.00           H0.      0
ATOM    395  HE2 SAM A 294      37.212  97.994 115.471  1.00  0.00           H0.      0
ATOM    396  HE3 SAM A 294      37.820  96.894 114.217  1.00  0.00           H0.      0
ATOM    397 HO2' SAM A 294      38.929 104.778 112.296  1.00  0.00           H0.      0
ATOM    398 HO3' SAM A 294      38.771 102.624 111.405  1.00  0.00           H0.      0
ATOM    399  H01 SAM A 294      35.360 104.597 115.424  1.00  0.00           H0.      0
ATOM    400  H02 SAM A 294      36.881 101.421 111.849  1.00  0.00           H0.      0
ATOM    401  H03 SAM A 294      38.639 101.987 114.173  1.00  0.00           H0.      0
ATOM    402  H04 SAM A 294      37.524 103.945 114.632  1.00  0.00           H0.      0
ATOM    403  H05 SAM A 294      36.473 104.039 111.764  1.00  0.00           H0.      0
ATOM    404  H06 SAM A 294      34.275 107.406 109.701  1.00  0.00           H0.      0
ATOM    405  H07 SAM A 294      37.523  97.031 108.054  1.00  0.00           H0.      0
ATOM    406  H08 SAM A 294      37.092  98.310 109.070  1.00  0.00           H0.      0
ATOM    407  H09 SAM A 294      36.481  96.761 109.286  1.00  0.00           H0.      0
ATOM    408 H5'1 SAM A 294      36.597 100.638 114.818  1.00  0.00           H0.      0
ATOM    409 H5'2 SAM A 294      35.662  99.924 113.466  1.00  0.00           H0.      0
