# Supplementary material for: Computational Investigation of GNMT-Catalyzed Methyl Transfer Reaction: Integrating MD, QM, and ML Approaches
Source: J Comput Chem. Author manuscript; Available in PMC 2026 Jun 29. (PMC13312424; doi:10.1002/jcc.70434)
Supplement: SI-2 [file NIHMS2188582-supplement-SI-2.zip › QM-cluster-pdbs/clustering_2473_P2_w_r.pdb]

ATOM      1  CA  ILE A  17      35.233 111.622 117.736  1.00  0.00           C0.     -1
ATOM      2  C   ILE A  17      35.131 110.063 117.812  1.00  0.00           C0.      0
ATOM      3  O   ILE A  17      35.235 109.485 118.898  1.00  0.00           O0.      0
ATOM      4  H01 ILE A  17      35.949 111.945 116.975  1.00  0.00           H0.      0
ATOM      5  H02 ILE A  17      35.556 111.963 118.719  1.00  0.00           H0.      0
ATOM      6  HA  ILE A  17      34.258 112.065 117.503  1.00  0.00           H0.      0
ATOM      7  N   PRO A  18      34.970 109.338 116.640  1.00  0.00           N0.      0
ATOM      8  CA  PRO A  18      34.744 107.836 116.606  1.00  0.00           C0.     -1
ATOM      9  C   PRO A  18      36.027 107.022 116.661  1.00  0.00           C0.      0
ATOM     10  O   PRO A  18      35.982 105.774 116.629  1.00  0.00           O0.      0
ATOM     11  CB  PRO A  18      34.009 107.599 115.255  1.00  0.00           C0.      0
ATOM     12  CG  PRO A  18      33.555 108.995 114.781  1.00  0.00           C0.      0
ATOM     13  CD  PRO A  18      34.622 109.945 115.340  1.00  0.00           C0.      0
ATOM     14  HA  PRO A  18      34.120 107.543 117.453  1.00  0.00           H0.      0
ATOM     15  HB2 PRO A  18      34.698 107.157 114.527  1.00  0.00           H0.      0
ATOM     16  HB3 PRO A  18      33.176 106.910 115.387  1.00  0.00           H0.      0
ATOM     17  HG2 PRO A  18      33.484 109.064 113.696  1.00  0.00           H0.      0
ATOM     18  HG3 PRO A  18      32.576 109.245 115.205  1.00  0.00           H0.      0
ATOM     19  HD2 PRO A  18      35.501 109.974 114.683  1.00  0.00           H0.      0
ATOM     20  HD3 PRO A  18      34.259 110.964 115.470  1.00  0.00           H0.      0
ATOM     21  N   ASP A  19      37.153 107.746 116.690  1.00  0.00           N0.      0
ATOM     22  CA  ASP A  19      38.481 107.177 116.695  1.00  0.00           C0.     -1
ATOM     23  H01 ASP A  19      39.064 107.554 115.847  1.00  0.00           H0.      0
ATOM     24  H03 ASP A  19      39.012 107.416 117.622  1.00  0.00           H0.      0
ATOM     25  H   ASP A  19      37.041 108.751 116.701  1.00  0.00           H0.      0
ATOM     26  HA  ASP A  19      38.395 106.093 116.607  1.00  0.00           H0.      0
ATOM     27  CA  TYR A  21      43.606 104.902 117.952  1.00  0.00           C0.     -1
ATOM     28  CB  TYR A  21      43.332 104.113 116.656  1.00  0.00           C0.     -1
ATOM     29  CG  TYR A  21      41.983 103.463 116.486  1.00  0.00           C0.      0
ATOM     30  CD1 TYR A  21      40.962 104.129 115.791  1.00  0.00           C0.      0
ATOM     31  CD2 TYR A  21      41.771 102.126 116.861  1.00  0.00           C0.      0
ATOM     32  CE1 TYR A  21      39.806 103.460 115.391  1.00  0.00           C0.      0
ATOM     33  CE2 TYR A  21      40.624 101.436 116.465  1.00  0.00           C0.      0
ATOM     34  CZ  TYR A  21      39.674 102.089 115.671  1.00  0.00           C0.      0
ATOM     35  OH  TYR A  21      38.652 101.347 115.117  1.00  0.00           O0.      0
ATOM     36  H01 TYR A  21      44.619 105.318 117.940  1.00  0.00           H0.      0
ATOM     37  H02 TYR A  21      42.896 105.730 118.066  1.00  0.00           H0.      0
ATOM     38  HA  TYR A  21      43.511 104.257 118.834  1.00  0.00           H0.      0
ATOM     39  HB2 TYR A  21      43.494 104.791 115.807  1.00  0.00           H0.      0
ATOM     40  HB3 TYR A  21      44.102 103.334 116.564  1.00  0.00           H0.      0
ATOM     41  HD1 TYR A  21      41.103 105.167 115.504  1.00  0.00           H0.      0
ATOM     42  HD2 TYR A  21      42.550 101.593 117.398  1.00  0.00           H0.      0
ATOM     43  HE1 TYR A  21      39.053 103.965 114.799  1.00  0.00           H0.      0
ATOM     44  HE2 TYR A  21      40.501 100.380 116.677  1.00  0.00           H0.      0
ATOM     45  HH  TYR A  21      38.385 101.820 114.294  1.00  0.00           H0.      0
ATOM     46  CA  TRP A  30      46.318  95.273 114.624  1.00  0.00           C0.     -1
ATOM     47  CB  TRP A  30      45.608  96.304 113.777  1.00  0.00           C0.     -1
ATOM     48  CG  TRP A  30      44.107  96.130 113.759  1.00  0.00           C0.      0
ATOM     49  CD1 TRP A  30      43.329  95.687 112.706  1.00  0.00           C0.      0
ATOM     50  CD2 TRP A  30      43.194  96.376 114.858  1.00  0.00           C0.      0
ATOM     51  CE2 TRP A  30      41.877  96.049 114.395  1.00  0.00           C0.      0
ATOM     52  CE3 TRP A  30      43.346  96.889 116.162  1.00  0.00           C0.      0
ATOM     53  NE1 TRP A  30      41.995  95.614 113.089  1.00  0.00           N0.      0
ATOM     54  CZ2 TRP A  30      40.736  96.229 115.192  1.00  0.00           C0.      0
ATOM     55  CZ3 TRP A  30      42.213  97.080 116.951  1.00  0.00           C0.      0
ATOM     56  CH2 TRP A  30      40.922  96.756 116.470  1.00  0.00           C0.      0
ATOM     57  H01 TRP A  30      46.132  94.260 114.247  1.00  0.00           H0.      0
ATOM     58  H02 TRP A  30      47.403  95.436 114.634  1.00  0.00           H0.      0
ATOM     59  HA  TRP A  30      45.967  95.302 115.663  1.00  0.00           H0.      0
ATOM     60  HB2 TRP A  30      45.850  97.311 114.147  1.00  0.00           H0.      0
ATOM     61  HB3 TRP A  30      45.984  96.262 112.746  1.00  0.00           H0.      0
ATOM     62  HD1 TRP A  30      43.632  95.415 111.706  1.00  0.00           H0.      0
ATOM     63  HE1 TRP A  30      41.193  95.503 112.473  1.00  0.00           H0.      0
ATOM     64  HE3 TRP A  30      44.330  97.150 116.540  1.00  0.00           H0.      0
ATOM     65  HZ2 TRP A  30      39.748  95.976 114.821  1.00  0.00           H0.      0
ATOM     66  HZ3 TRP A  30      42.315  97.485 117.953  1.00  0.00           H0.      0
ATOM     67  HH2 TRP A  30      40.062  96.933 117.103  1.00  0.00           H0.      0
ATOM     68  CA  TYR A  33      45.344  90.908 116.575  1.00  0.00           C0.     -1
ATOM     69  CB  TYR A  33      44.770  92.187 117.338  1.00  0.00           C0.     -1
ATOM     70  CG  TYR A  33      43.327  92.135 117.796  1.00  0.00           C0.      0
ATOM     71  CD1 TYR A  33      42.395  93.090 117.351  1.00  0.00           C0.      0
ATOM     72  CD2 TYR A  33      42.897  91.202 118.759  1.00  0.00           C0.      0
ATOM     73  CE1 TYR A  33      41.088  93.127 117.849  1.00  0.00           C0.      0
ATOM     74  CE2 TYR A  33      41.595  91.227 119.263  1.00  0.00           C0.      0
ATOM     75  CZ  TYR A  33      40.684  92.194 118.812  1.00  0.00           C0.      0
ATOM     76  OH  TYR A  33      39.415  92.170 119.346  1.00  0.00           O0.      0
ATOM     77  H01 TYR A  33      44.773  90.725 115.659  1.00  0.00           H0.      0
ATOM     78  H02 TYR A  33      46.393  91.076 116.313  1.00  0.00           H0.      0
ATOM     79  HA  TYR A  33      45.277  90.017 117.209  1.00  0.00           H0.      0
ATOM     80  HB2 TYR A  33      45.418  92.361 118.209  1.00  0.00           H0.      0
ATOM     81  HB3 TYR A  33      44.902  93.054 116.679  1.00  0.00           H0.      0
ATOM     82  HD1 TYR A  33      42.695  93.834 116.618  1.00  0.00           H0.      0
ATOM     83  HD2 TYR A  33      43.596  90.459 119.133  1.00  0.00           H0.      0
ATOM     84  HE1 TYR A  33      40.390  93.870 117.478  1.00  0.00           H0.      0
ATOM     85  HE2 TYR A  33      41.270  90.511 120.009  1.00  0.00           H0.      0
ATOM     86  HH  TYR A  33      38.920  92.997 119.149  1.00  0.00           H0.      0
ATOM     87  CA  ARG A  40      39.542  85.909 109.300  1.00  0.00           C0.     -1
ATOM     88  CB  ARG A  40      40.000  87.349 109.503  1.00  0.00           C0.     -1
ATOM     89  CG  ARG A  40      38.876  88.402 109.396  1.00  0.00           C0.      0
ATOM     90  CD  ARG A  40      39.471  89.816 109.240  1.00  0.00           C0.      0
ATOM     91  NE  ARG A  40      38.498  90.915 109.297  1.00  0.00           N0.      0
ATOM     92  CZ  ARG A  40      38.173  91.583 110.425  1.00  0.00           C0.      0
ATOM     93  NH1 ARG A  40      38.499  91.083 111.638  1.00  0.00           N1+      0
ATOM     94  NH2 ARG A  40      37.465  92.710 110.319  1.00  0.00           N0.      0
ATOM     95  H01 ARG A  40      39.104  85.772 108.304  1.00  0.00           H0.      0
ATOM     96  H02 ARG A  40      40.381  85.211 109.397  1.00  0.00           H0.      0
ATOM     97  HA  ARG A  40      38.782  85.623 110.038  1.00  0.00           H0.      0
ATOM     98  HB2 ARG A  40      40.491  87.452 110.481  1.00  0.00           H0.      0
ATOM     99  HB3 ARG A  40      40.771  87.584 108.753  1.00  0.00           H0.      0
ATOM    100  HG2 ARG A  40      38.236  88.189 108.531  1.00  0.00           H0.      0
ATOM    101  HG3 ARG A  40      38.231  88.360 110.284  1.00  0.00           H0.      0
ATOM    102  HD2 ARG A  40      40.250  89.984 109.996  1.00  0.00           H0.      0
ATOM    103  HD3 ARG A  40      39.972  89.891 108.270  1.00  0.00           H0.      0
ATOM    104  HE  ARG A  40      38.229  91.386 108.434  1.00  0.00           H0.      0
ATOM    105 HH11 ARG A  40      39.101  90.278 111.709  1.00  0.00           H0.      0
ATOM    106 HH12 ARG A  40      38.458  91.674 112.461  1.00  0.00           H0.      0
ATOM    107 HH21 ARG A  40      37.389  93.094 109.357  1.00  0.00           H0.      0
ATOM    108 HH22 ARG A  40      37.340  93.346 111.110  1.00  0.00           H0.      0
ATOM    109  CA  ALA A  64      34.107 101.119 108.867  1.00  0.00           C0.     -1
ATOM    110  C   ALA A  64      35.461 100.472 108.530  1.00  0.00           C0.      0
ATOM    111  O   ALA A  64      35.751  99.306 108.878  1.00  0.00           O0.      0
ATOM    112  CB  ALA A  64      33.310 100.347 109.922  1.00  0.00           C0.      0
ATOM    113  H02 ALA A  64      33.544 101.168 107.925  1.00  0.00           H0.      0
ATOM    114  HA  ALA A  64      34.282 102.156 109.180  1.00  0.00           H0.      0
ATOM    115  HB1 ALA A  64      33.652 100.594 110.929  1.00  0.00           H0.      0
ATOM    116  HB2 ALA A  64      32.247 100.604 109.871  1.00  0.00           H0.      0
ATOM    117  HB3 ALA A  64      33.417  99.268 109.774  1.00  0.00           H0.      0
ATOM    118  N   CYS A  65      36.281 101.225 107.764  1.00  0.00           N0.      0
ATOM    119  CA  CYS A  65      37.433 100.674 107.057  1.00  0.00           C0.     -1
ATOM    120  C   CYS A  65      38.601 100.145 107.898  1.00  0.00           C0.      0
ATOM    121  O   CYS A  65      39.252  99.160 107.498  1.00  0.00           O0.      0
ATOM    122  H01 CYS A  65      37.812 101.464 106.401  1.00  0.00           H0.      0
ATOM    123  H   CYS A  65      36.081 102.212 107.628  1.00  0.00           H0.      0
ATOM    124  HA  CYS A  65      37.118  99.826 106.440  1.00  0.00           H0.      0
ATOM    125  N   GLY A  66      38.942 100.830 109.009  1.00  0.00           N0.      0
ATOM    126  CA  GLY A  66      40.187 100.516 109.721  1.00  0.00           C0.     -1
ATOM    127  H01 GLY A  66      41.060 100.859 109.156  1.00  0.00           H0.      0
ATOM    128  H   GLY A  66      38.334 101.586 109.325  1.00  0.00           H0.      0
ATOM    129  HA2 GLY A  66      40.168 101.015 110.691  1.00  0.00           H0.      0
ATOM    130  HA3 GLY A  66      40.278  99.437 109.865  1.00  0.00           H0.      0
ATOM    131  CA  ASP A  70      37.755  93.599 104.577  1.00  0.00           C0.     -1
ATOM    132  CB  ASP A  70      36.641  93.991 105.547  1.00  0.00           C0.     -1
ATOM    133  CG  ASP A  70      37.070  94.114 107.014  1.00  0.00           C0.      0
ATOM    134  OD1 ASP A  70      36.963  95.269 107.552  1.00  0.00           O0.      0
ATOM    135  OD2 ASP A  70      37.467  93.073 107.618  1.00  0.00           O1-      0
ATOM    136  H01 ASP A  70      38.524  94.379 104.536  1.00  0.00           H0.      0
ATOM    137  H02 ASP A  70      37.358  93.462 103.565  1.00  0.00           H0.      0
ATOM    138  HA  ASP A  70      38.233  92.664 104.890  1.00  0.00           H0.      0
ATOM    139  HB2 ASP A  70      36.201  94.945 105.242  1.00  0.00           H0.      0
ATOM    140  HB3 ASP A  70      35.848  93.231 105.513  1.00  0.00           H0.      0
ATOM    141  CA  VAL A  84      36.280 105.334 104.688  1.00  0.00           C0.     -1
ATOM    142  C   VAL A  84      36.551 105.041 106.157  1.00  0.00           C0.      0
ATOM    143  O   VAL A  84      36.099 104.009 106.689  1.00  0.00           O0.      0
ATOM    144  CB  VAL A  84      34.857 105.951 104.545  1.00  0.00           C0.     -1
ATOM    145  CG1 VAL A  84      34.736 107.316 105.241  1.00  0.00           C0.      0
ATOM    146  CG2 VAL A  84      34.489 106.062 103.055  1.00  0.00           C0.      0
ATOM    147  H03 VAL A  84      36.331 104.389 104.141  1.00  0.00           H0.      0
ATOM    148  HA  VAL A  84      37.023 106.024 104.268  1.00  0.00           H0.      0
ATOM    149  HB  VAL A  84      34.158 105.250 105.024  1.00  0.00           H0.      0
ATOM    150 HG11 VAL A  84      34.913 107.265 106.318  1.00  0.00           H0.      0
ATOM    151 HG12 VAL A  84      35.457 108.031 104.823  1.00  0.00           H0.      0
ATOM    152 HG13 VAL A  84      33.733 107.733 105.092  1.00  0.00           H0.      0
ATOM    153 HG21 VAL A  84      33.472 106.451 102.934  1.00  0.00           H0.      0
ATOM    154 HG22 VAL A  84      35.175 106.747 102.538  1.00  0.00           H0.      0
ATOM    155 HG23 VAL A  84      34.544 105.087 102.557  1.00  0.00           H0.      0
ATOM    156  N   ASP A  85      37.206 105.986 106.891  1.00  0.00           N0.      0
ATOM    157  CA  ASP A  85      37.274 105.854 108.339  1.00  0.00           C0.     -1
ATOM    158  C   ASP A  85      37.613 107.181 109.022  1.00  0.00           C0.      0
ATOM    159  O   ASP A  85      38.373 107.998 108.492  1.00  0.00           O0.      0
ATOM    160  CB  ASP A  85      38.317 104.757 108.760  1.00  0.00           C0.      0
ATOM    161  CG  ASP A  85      37.871 104.011 110.015  1.00  0.00           C0.      0
ATOM    162  OD1 ASP A  85      37.091 103.035 109.907  1.00  0.00           O0.      0
ATOM    163  OD2 ASP A  85      38.310 104.445 111.152  1.00  0.00           O1-      0
ATOM    164  H   ASP A  85      37.575 106.832 106.474  1.00  0.00           H0.      0
ATOM    165  HA  ASP A  85      36.288 105.505 108.671  1.00  0.00           H0.      0
ATOM    166  HB2 ASP A  85      38.372 104.036 107.945  1.00  0.00           H0.      0
ATOM    167  HB3 ASP A  85      39.299 105.214 108.906  1.00  0.00           H0.      0
ATOM    168  N   ALA A  86      37.106 107.299 110.284  1.00  0.00           N0.      0
ATOM    169  CA  ALA A  86      37.523 108.367 111.199  1.00  0.00           C0.     -1
ATOM    170  C   ALA A  86      38.919 108.108 111.844  1.00  0.00           C0.      0
ATOM    171  O   ALA A  86      39.444 109.010 112.514  1.00  0.00           O0.      0
ATOM    172  CB  ALA A  86      36.495 108.623 112.307  1.00  0.00           C0.      0
ATOM    173  H   ALA A  86      36.283 106.756 110.538  1.00  0.00           H0.      0
ATOM    174  HA  ALA A  86      37.661 109.280 110.608  1.00  0.00           H0.      0
ATOM    175  HB1 ALA A  86      36.934 109.332 113.013  1.00  0.00           H0.      0
ATOM    176  HB2 ALA A  86      35.575 109.052 111.905  1.00  0.00           H0.      0
ATOM    177  HB3 ALA A  86      36.262 107.694 112.835  1.00  0.00           H0.      0
ATOM    178  N   SER A  87      39.487 106.902 111.633  1.00  0.00           N0.      0
ATOM    179  CA  SER A  87      40.768 106.518 112.228  1.00  0.00           C0.     -1
ATOM    180  H01 SER A  87      41.590 107.105 111.805  1.00  0.00           H0.      0
ATOM    181  H02 SER A  87      40.931 105.459 112.018  1.00  0.00           H0.      0
ATOM    182  H   SER A  87      38.939 106.138 111.239  1.00  0.00           H0.      0
ATOM    183  HA  SER A  87      40.764 106.675 113.313  1.00  0.00           H0.      0
ATOM    184  CA  MET A  90      44.356 102.526 111.196  1.00  0.00           C0.     -1
ATOM    185  CB  MET A  90      42.890 102.160 111.587  1.00  0.00           C0.     -1
ATOM    186  CG  MET A  90      42.695 102.022 113.108  1.00  0.00           C0.      0
ATOM    187  SD  MET A  90      43.171 100.374 113.781  1.00  0.00           S0.      0
ATOM    188  CE  MET A  90      41.615  99.475 113.436  1.00  0.00           C0.      0
ATOM    189  H01 MET A  90      44.469 102.590 110.109  1.00  0.00           H0.      0
ATOM    190  H03 MET A  90      44.637 103.492 111.631  1.00  0.00           H0.      0
ATOM    191  HA  MET A  90      45.050 101.765 111.571  1.00  0.00           H0.      0
ATOM    192  HB2 MET A  90      42.216 102.945 111.213  1.00  0.00           H0.      0
ATOM    193  HB3 MET A  90      42.599 101.229 111.088  1.00  0.00           H0.      0
ATOM    194  HG2 MET A  90      43.301 102.763 113.641  1.00  0.00           H0.      0
ATOM    195  HG3 MET A  90      41.655 102.198 113.402  1.00  0.00           H0.      0
ATOM    196  HE1 MET A  90      40.775  99.964 113.939  1.00  0.00           H0.      0
ATOM    197  HE2 MET A  90      41.421  99.416 112.361  1.00  0.00           H0.      0
ATOM    198  HE3 MET A  90      41.726  98.465 113.830  1.00  0.00           H0.      0
ATOM    199  CA  ALA A 115      34.884 111.147 105.417  1.00  0.00           C0.     -1
ATOM    200  C   ALA A 115      34.324 110.788 106.801  1.00  0.00           C0.      0
ATOM    201  O   ALA A 115      34.758 109.827 107.449  1.00  0.00           O0.      0
ATOM    202  H01 ALA A 115      35.966 110.998 105.428  1.00  0.00           H0.      0
ATOM    203  H02 ALA A 115      34.456 110.468 104.672  1.00  0.00           H0.      0
ATOM    204  HA  ALA A 115      34.659 112.176 105.127  1.00  0.00           H0.      0
ATOM    205  N   ASN A 116      33.330 111.609 107.278  1.00  0.00           N0.      0
ATOM    206  CA  ASN A 116      32.531 111.258 108.456  1.00  0.00           C0.     -1
ATOM    207  C   ASN A 116      31.176 110.667 108.012  1.00  0.00           C0.      0
ATOM    208  O   ASN A 116      30.617 111.063 106.984  1.00  0.00           O0.      0
ATOM    209  H02 ASN A 116      32.340 112.148 109.062  1.00  0.00           H0.      0
ATOM    210  H   ASN A 116      32.861 112.206 106.609  1.00  0.00           H0.      0
ATOM    211  HA  ASN A 116      33.107 110.550 109.050  1.00  0.00           H0.      0
ATOM    212  N   TRP A 117      30.640 109.732 108.843  1.00  0.00           N0.      0
ATOM    213  CA  TRP A 117      29.353 109.070 108.583  1.00  0.00           C0.     -1
ATOM    214  C   TRP A 117      28.149 110.045 108.614  1.00  0.00           C0.      0
ATOM    215  O   TRP A 117      27.118 109.760 107.993  1.00  0.00           O0.      0
ATOM    216  CB  TRP A 117      29.127 108.001 109.678  1.00  0.00           C0.     -1
ATOM    217  CG  TRP A 117      30.023 106.800 109.578  1.00  0.00           C0.      0
ATOM    218  CD1 TRP A 117      31.161 106.632 108.813  1.00  0.00           C0.      0
ATOM    219  CD2 TRP A 117      29.853 105.579 110.337  1.00  0.00           C0.      0
ATOM    220  CE2 TRP A 117      30.939 104.714 110.000  1.00  0.00           C0.      0
ATOM    221  CE3 TRP A 117      28.901 105.145 111.277  1.00  0.00           C0.      0
ATOM    222  NE1 TRP A 117      31.702 105.375 109.053  1.00  0.00           N0.      0
ATOM    223  CZ2 TRP A 117      31.110 103.465 110.609  1.00  0.00           C0.      0
ATOM    224  CZ3 TRP A 117      29.061 103.894 111.871  1.00  0.00           C0.      0
ATOM    225  CH2 TRP A 117      30.161 103.067 111.550  1.00  0.00           C0.      0
ATOM    226  H   TRP A 117      31.227 109.369 109.590  1.00  0.00           H0.      0
ATOM    227  HA  TRP A 117      29.351 108.614 107.589  1.00  0.00           H0.      0
ATOM    228  HB2 TRP A 117      29.241 108.477 110.659  1.00  0.00           H0.      0
ATOM    229  HB3 TRP A 117      28.080 107.680 109.607  1.00  0.00           H0.      0
ATOM    230  HD1 TRP A 117      31.637 107.311 108.125  1.00  0.00           H0.      0
ATOM    231  HE1 TRP A 117      32.595 105.064 108.703  1.00  0.00           H0.      0
ATOM    232  HE3 TRP A 117      28.058 105.777 111.540  1.00  0.00           H0.      0
ATOM    233  HZ2 TRP A 117      31.970 102.844 110.388  1.00  0.00           H0.      0
ATOM    234  HZ3 TRP A 117      28.339 103.552 112.606  1.00  0.00           H0.      0
ATOM    235  HH2 TRP A 117      30.297 102.128 112.073  1.00  0.00           H0.      0
ATOM    236  N   LEU A 118      28.258 111.118 109.437  1.00  0.00           N0.      0
ATOM    237  CA  LEU A 118      27.145 112.054 109.699  1.00  0.00           C0.     -1
ATOM    238  CB  LEU A 118      27.274 112.687 111.108  1.00  0.00           C0.     -1
ATOM    239  CG  LEU A 118      26.867 111.797 112.303  1.00  0.00           C0.      0
ATOM    240  CD1 LEU A 118      27.823 110.611 112.525  1.00  0.00           C0.      0
ATOM    241  CD2 LEU A 118      26.781 112.653 113.581  1.00  0.00           C0.      0
ATOM    242  H01 LEU A 118      27.139 112.843 108.936  1.00  0.00           H0.      0
ATOM    243  H   LEU A 118      29.150 111.287 109.885  1.00  0.00           H0.      0
ATOM    244  HA  LEU A 118      26.212 111.491 109.599  1.00  0.00           H0.      0
ATOM    245  HB2 LEU A 118      28.306 113.042 111.252  1.00  0.00           H0.      0
ATOM    246  HB3 LEU A 118      26.640 113.584 111.116  1.00  0.00           H0.      0
ATOM    247  HG  LEU A 118      25.863 111.396 112.092  1.00  0.00           H0.      0
ATOM    248 HD11 LEU A 118      28.851 110.975 112.651  1.00  0.00           H0.      0
ATOM    249 HD12 LEU A 118      27.545 110.059 113.430  1.00  0.00           H0.      0
ATOM    250 HD13 LEU A 118      27.809 109.916 111.684  1.00  0.00           H0.      0
ATOM    251 HD21 LEU A 118      26.459 112.049 114.437  1.00  0.00           H0.      0
ATOM    252 HD22 LEU A 118      27.762 113.083 113.823  1.00  0.00           H0.      0
ATOM    253 HD23 LEU A 118      26.072 113.480 113.461  1.00  0.00           H0.      0
ATOM    254  CA  LEU A 136      32.358  95.095 110.044  1.00  0.00           C0.     -1
ATOM    255  C   LEU A 136      33.357  95.327 111.200  1.00  0.00           C0.      0
ATOM    256  O   LEU A 136      34.151  96.282 111.163  1.00  0.00           O0.      0
ATOM    257  H01 LEU A 136      32.930  94.873 109.138  1.00  0.00           H0.      0
ATOM    258  H02 LEU A 136      31.805  96.023 109.876  1.00  0.00           H0.      0
ATOM    259  HA  LEU A 136      31.656  94.280 110.236  1.00  0.00           H0.      0
ATOM    260  N   GLY A 137      33.333  94.455 112.257  1.00  0.00           N0.      0
ATOM    261  CA  GLY A 137      34.314  94.476 113.385  1.00  0.00           C0.     -1
ATOM    262  C   GLY A 137      33.883  95.411 114.484  1.00  0.00           C0.      0
ATOM    263  O   GLY A 137      34.475  96.468 114.731  1.00  0.00           O0.      0
ATOM    264  H   GLY A 137      32.692  93.676 112.205  1.00  0.00           H0.      0
ATOM    265  HA2 GLY A 137      34.421  93.452 113.752  1.00  0.00           H0.      0
ATOM    266  HA3 GLY A 137      35.274  94.812 112.995  1.00  0.00           H0.      0
ATOM    267  N   ASN A 138      32.749  95.036 115.135  1.00  0.00           N0.      0
ATOM    268  CA  ASN A 138      32.201  95.874 116.187  1.00  0.00           C0.     -1
ATOM    269  C   ASN A 138      32.051  97.327 115.628  1.00  0.00           C0.      0
ATOM    270  O   ASN A 138      32.355  98.324 116.276  1.00  0.00           O0.      0
ATOM    271  CB  ASN A 138      33.091  95.840 117.486  1.00  0.00           C0.     -1
ATOM    272  CG  ASN A 138      32.341  96.360 118.703  1.00  0.00           C0.      0
ATOM    273  ND2 ASN A 138      33.153  96.768 119.709  1.00  0.00           N0.      0
ATOM    274  OD1 ASN A 138      31.104  96.360 118.771  1.00  0.00           O0.      0
ATOM    275  H   ASN A 138      32.368  94.113 114.985  1.00  0.00           H0.      0
ATOM    276  HA  ASN A 138      31.205  95.507 116.450  1.00  0.00           H0.      0
ATOM    277  HB2 ASN A 138      33.385  94.799 117.665  1.00  0.00           H0.      0
ATOM    278  HB3 ASN A 138      34.004  96.408 117.322  1.00  0.00           H0.      0
ATOM    279 HD21 ASN A 138      32.765  97.233 120.518  1.00  0.00           H0.      0
ATOM    280 HD22 ASN A 138      34.160  96.740 119.602  1.00  0.00           H0.      0
ATOM    281  N   SER A 139      31.503  97.403 114.359  1.00  0.00           N0.      0
ATOM    282  CA  SER A 139      31.694  98.607 113.528  1.00  0.00           C0.     -1
ATOM    283  C   SER A 139      30.847  99.819 113.958  1.00  0.00           C0.      0
ATOM    284  O   SER A 139      31.297 100.964 113.813  1.00  0.00           O0.      0
ATOM    285  H03 SER A 139      31.443  98.347 112.496  1.00  0.00           H0.      0
ATOM    286  H   SER A 139      31.459  96.526 113.857  1.00  0.00           H0.      0
ATOM    287  HA  SER A 139      32.737  98.930 113.566  1.00  0.00           H0.      0
ATOM    288  N   PHE A 140      29.597  99.534 114.399  1.00  0.00           N0.      0
ATOM    289  CA  PHE A 140      28.608 100.554 114.770  1.00  0.00           C0.     -1
ATOM    290  H01 PHE A 140      28.338 100.470 115.827  1.00  0.00           H0.      0
ATOM    291  H02 PHE A 140      27.705 100.454 114.160  1.00  0.00           H0.      0
ATOM    292  H   PHE A 140      29.377  98.559 114.551  1.00  0.00           H0.      0
ATOM    293  HA  PHE A 140      29.058 101.532 114.590  1.00  0.00           H0.      0
ATOM    294  CA  HID A 142      32.560 103.374 117.497  1.00  0.00           C0.     -1
ATOM    295  C   HID A 142      31.936 104.793 117.481  1.00  0.00           C0.      0
ATOM    296  O   HID A 142      32.611 105.762 117.861  1.00  0.00           O0.      0
ATOM    297  CB  HID A 142      33.610 103.263 116.392  1.00  0.00           C0.     -1
ATOM    298  CG  HID A 142      34.770 102.410 116.788  1.00  0.00           C0.      0
ATOM    299  CD2 HID A 142      34.890 101.058 117.040  1.00  0.00           C0.      0
ATOM    300  ND1 HID A 142      35.993 102.959 117.151  1.00  0.00           N0.      0
ATOM    301  CE1 HID A 142      36.792 101.955 117.609  1.00  0.00           C0.      0
ATOM    302  NE2 HID A 142      36.151 100.788 117.565  1.00  0.00           N0.      0
ATOM    303  H03 HID A 142      31.806 102.586 117.408  1.00  0.00           H0.      0
ATOM    304  HA  HID A 142      33.037 103.276 118.477  1.00  0.00           H0.      0
ATOM    305  HB2 HID A 142      33.147 102.863 115.483  1.00  0.00           H0.      0
ATOM    306  HB3 HID A 142      33.991 104.265 116.168  1.00  0.00           H0.      0
ATOM    307  HD1 HID A 142      36.220 103.955 117.072  1.00  0.00           H0.      0
ATOM    308  HD2 HID A 142      34.149 100.281 116.913  1.00  0.00           H0.      0
ATOM    309  HE1 HID A 142      37.807 102.102 117.936  1.00  0.00           H0.      0
ATOM    310  N   LEU A 143      30.666 104.960 117.016  1.00  0.00           N0.      0
ATOM    311  CA  LEU A 143      30.024 106.301 116.974  1.00  0.00           C0.     -1
ATOM    312  CB  LEU A 143      28.554 106.214 116.583  1.00  0.00           C0.     -1
ATOM    313  CG  LEU A 143      28.329 106.037 115.060  1.00  0.00           C0.      0
ATOM    314  CD1 LEU A 143      27.023 105.282 114.768  1.00  0.00           C0.      0
ATOM    315  CD2 LEU A 143      28.327 107.412 114.373  1.00  0.00           C0.      0
ATOM    316  H01 LEU A 143      30.148 106.752 117.964  1.00  0.00           H0.      0
ATOM    317  H   LEU A 143      30.149 104.162 116.675  1.00  0.00           H0.      0
ATOM    318  HA  LEU A 143      30.580 106.930 116.267  1.00  0.00           H0.      0
ATOM    319  HB2 LEU A 143      28.091 105.384 117.135  1.00  0.00           H0.      0
ATOM    320  HB3 LEU A 143      28.040 107.124 116.919  1.00  0.00           H0.      0
ATOM    321  HG  LEU A 143      29.167 105.460 114.643  1.00  0.00           H0.      0
ATOM    322 HD11 LEU A 143      26.165 105.803 115.215  1.00  0.00           H0.      0
ATOM    323 HD12 LEU A 143      26.842 105.205 113.690  1.00  0.00           H0.      0
ATOM    324 HD13 LEU A 143      27.052 104.267 115.181  1.00  0.00           H0.      0
ATOM    325 HD21 LEU A 143      28.370 107.315 113.284  1.00  0.00           H0.      0
ATOM    326 HD22 LEU A 143      27.415 107.967 114.630  1.00  0.00           H0.      0
ATOM    327 HD23 LEU A 143      29.177 108.017 114.713  1.00  0.00           H0.      0
ATOM    328  CA  ARG A 175      29.472  92.958 120.059  1.00  0.00           C0.     -1
ATOM    329  CB  ARG A 175      30.580  93.425 120.979  1.00  0.00           C0.     -1
ATOM    330  CG  ARG A 175      31.981  93.099 120.430  1.00  0.00           C0.      0
ATOM    331  CD  ARG A 175      33.100  93.641 121.336  1.00  0.00           C0.      0
ATOM    332  NE  ARG A 175      34.452  93.348 120.843  1.00  0.00           N0.      0
ATOM    333  CZ  ARG A 175      35.108  92.209 121.073  1.00  0.00           C0.      0
ATOM    334  NH1 ARG A 175      34.534  91.215 121.806  1.00  0.00           N1+      0
ATOM    335  NH2 ARG A 175      36.353  92.056 120.601  1.00  0.00           N0.      0
ATOM    336  H01 ARG A 175      29.543  93.460 119.086  1.00  0.00           H0.      0
ATOM    337  H02 ARG A 175      28.483  93.181 120.476  1.00  0.00           H0.      0
ATOM    338  HA  ARG A 175      29.523  91.876 119.884  1.00  0.00           H0.      0
ATOM    339  HB2 ARG A 175      30.507  94.513 121.116  1.00  0.00           H0.      0
ATOM    340  HB3 ARG A 175      30.467  92.972 121.975  1.00  0.00           H0.      0
ATOM    341  HG2 ARG A 175      32.086  92.011 120.304  1.00  0.00           H0.      0
ATOM    342  HG3 ARG A 175      32.093  93.540 119.432  1.00  0.00           H0.      0
ATOM    343  HD2 ARG A 175      33.025  94.730 121.388  1.00  0.00           H0.      0
ATOM    344  HD3 ARG A 175      32.995  93.260 122.360  1.00  0.00           H0.      0
ATOM    345  HE  ARG A 175      34.936  94.069 120.270  1.00  0.00           H0.      0
ATOM    346 HH11 ARG A 175      33.529  91.182 121.881  1.00  0.00           H0.      0
ATOM    347 HH12 ARG A 175      34.998  90.320 121.843  1.00  0.00           H0.      0
ATOM    348 HH21 ARG A 175      36.874  92.888 120.253  1.00  0.00           H0.      0
ATOM    349 HH22 ARG A 175      36.888  91.234 120.838  1.00  0.00           H0.      0
ATOM    350  CA  TYR A 194      40.423  88.514 115.365  1.00  0.00           C0.     -1
ATOM    351  CB  TYR A 194      40.209  89.638 116.415  1.00  0.00           C0.     -1
ATOM    352  CG  TYR A 194      39.454  90.854 115.886  1.00  0.00           C0.      0
ATOM    353  CD1 TYR A 194      38.277  91.302 116.513  1.00  0.00           C0.      0
ATOM    354  CD2 TYR A 194      39.929  91.610 114.799  1.00  0.00           C0.      0
ATOM    355  CE1 TYR A 194      37.594  92.438 116.073  1.00  0.00           C0.      0
ATOM    356  CE2 TYR A 194      39.257  92.755 114.340  1.00  0.00           C0.      0
ATOM    357  CZ  TYR A 194      38.068  93.168 114.972  1.00  0.00           C0.      0
ATOM    358  OH  TYR A 194      37.358  94.280 114.588  1.00  0.00           O0.      0
ATOM    359  H01 TYR A 194      40.979  87.678 115.803  1.00  0.00           H0.      0
ATOM    360  H03 TYR A 194      39.463  88.135 114.995  1.00  0.00           H0.      0
ATOM    361  HA  TYR A 194      40.993  88.884 114.505  1.00  0.00           H0.      0
ATOM    362  HB2 TYR A 194      39.668  89.234 117.278  1.00  0.00           H0.      0
ATOM    363  HB3 TYR A 194      41.187  89.963 116.791  1.00  0.00           H0.      0
ATOM    364  HD1 TYR A 194      37.905  90.768 117.381  1.00  0.00           H0.      0
ATOM    365  HD2 TYR A 194      40.861  91.327 114.317  1.00  0.00           H0.      0
ATOM    366  HE1 TYR A 194      36.689  92.772 116.569  1.00  0.00           H0.      0
ATOM    367  HE2 TYR A 194      39.675  93.364 113.543  1.00  0.00           H0.      0
ATOM    368  HH  TYR A 194      37.522  94.524 113.644  1.00  0.00           H0.      0
ATOM    369  CA  TYR A 220      43.708  93.720 125.655  1.00  0.00           C0.     -1
ATOM    370  CB  TYR A 220      43.567  93.921 124.177  1.00  0.00           C0.     -1
ATOM    371  CG  TYR A 220      42.182  94.271 123.656  1.00  0.00           C0.      0
ATOM    372  CD1 TYR A 220      41.466  95.384 124.136  1.00  0.00           C0.      0
ATOM    373  CD2 TYR A 220      41.606  93.533 122.608  1.00  0.00           C0.      0
ATOM    374  CE1 TYR A 220      40.238  95.754 123.582  1.00  0.00           C0.      0
ATOM    375  CE2 TYR A 220      40.377  93.887 122.044  1.00  0.00           C0.      0
ATOM    376  CZ  TYR A 220      39.690  95.012 122.522  1.00  0.00           C0.      0
ATOM    377  OH  TYR A 220      38.491  95.426 121.997  1.00  0.00           O0.      0
ATOM    378  H01 TYR A 220      44.744  93.483 125.924  1.00  0.00           H0.      0
ATOM    379  H02 TYR A 220      43.423  94.616 126.220  1.00  0.00           H0.      0
ATOM    380  HA  TYR A 220      43.074  92.899 126.011  1.00  0.00           H0.      0
ATOM    381  HB2 TYR A 220      44.265  94.713 123.860  1.00  0.00           H0.      0
ATOM    382  HB3 TYR A 220      43.904  93.016 123.653  1.00  0.00           H0.      0
ATOM    383  HD1 TYR A 220      41.881  95.983 124.941  1.00  0.00           H0.      0
ATOM    384  HD2 TYR A 220      42.136  92.672 122.208  1.00  0.00           H0.      0
ATOM    385  HE1 TYR A 220      39.700  96.621 123.949  1.00  0.00           H0.      0
ATOM    386  HE2 TYR A 220      39.956  93.293 121.240  1.00  0.00           H0.      0
ATOM    387  HH  TYR A 220      38.275  94.922 121.181  1.00  0.00           H0.      0
ATOM    388  CA  LEU A 240      38.843  99.958 123.474  1.00  0.00           C0.     -1
ATOM    389  CB  LEU A 240      38.661  99.225 122.123  1.00  0.00           C0.     -1
ATOM    390  CG  LEU A 240      39.591  99.704 120.985  1.00  0.00           C0.      0
ATOM    391  CD1 LEU A 240      39.546  98.708 119.809  1.00  0.00           C0.      0
ATOM    392  CD2 LEU A 240      39.218 101.117 120.500  1.00  0.00           C0.      0
ATOM    393  H01 LEU A 240      38.163  99.550 124.231  1.00  0.00           H0.      0
ATOM    394  H02 LEU A 240      39.870  99.844 123.844  1.00  0.00           H0.      0
ATOM    395  HA  LEU A 240      38.636 101.031 123.384  1.00  0.00           H0.      0
ATOM    396  HB2 LEU A 240      38.822  98.150 122.277  1.00  0.00           H0.      0
ATOM    397  HB3 LEU A 240      37.622  99.330 121.784  1.00  0.00           H0.      0
ATOM    398  HG  LEU A 240      40.622  99.730 121.375  1.00  0.00           H0.      0
ATOM    399 HD11 LEU A 240      39.832  97.701 120.137  1.00  0.00           H0.      0
ATOM    400 HD12 LEU A 240      38.530  98.656 119.401  1.00  0.00           H0.      0
ATOM    401 HD13 LEU A 240      40.224  99.014 119.002  1.00  0.00           H0.      0
ATOM    402 HD21 LEU A 240      39.296 101.860 121.302  1.00  0.00           H0.      0
ATOM    403 HD22 LEU A 240      39.869 101.438 119.677  1.00  0.00           H0.      0
ATOM    404 HD23 LEU A 240      38.182 101.120 120.136  1.00  0.00           H0.      0
ATOM    405  CA  TYR A 242      31.852 101.507 124.134  1.00  0.00           C0.     -1
ATOM    406  CB  TYR A 242      31.641 100.279 123.232  1.00  0.00           C0.     -1
ATOM    407  CG  TYR A 242      32.813  99.975 122.313  1.00  0.00           C0.      0
ATOM    408  CD1 TYR A 242      33.053 100.759 121.172  1.00  0.00           C0.      0
ATOM    409  CD2 TYR A 242      33.696  98.908 122.563  1.00  0.00           C0.      0
ATOM    410  CE1 TYR A 242      34.106 100.482 120.298  1.00  0.00           C0.      0
ATOM    411  CE2 TYR A 242      34.757  98.618 121.698  1.00  0.00           C0.      0
ATOM    412  CZ  TYR A 242      34.956  99.390 120.542  1.00  0.00           C0.      0
ATOM    413  OH  TYR A 242      35.962  99.012 119.686  1.00  0.00           O0.      0
ATOM    414  H01 TYR A 242      30.974 101.685 124.765  1.00  0.00           H0.      0
ATOM    415  H02 TYR A 242      32.721 101.366 124.787  1.00  0.00           H0.      0
ATOM    416  HA  TYR A 242      32.029 102.407 123.534  1.00  0.00           H0.      0
ATOM    417  HB2 TYR A 242      31.441  99.401 123.860  1.00  0.00           H0.      0
ATOM    418  HB3 TYR A 242      30.739 100.436 122.625  1.00  0.00           H0.      0
ATOM    419  HD1 TYR A 242      32.394 101.594 120.952  1.00  0.00           H0.      0
ATOM    420  HD2 TYR A 242      33.549  98.291 123.446  1.00  0.00           H0.      0
ATOM    421  HE1 TYR A 242      34.252 101.096 119.420  1.00  0.00           H0.      0
ATOM    422  HE2 TYR A 242      35.427  97.786 121.891  1.00  0.00           H0.      0
ATOM    423  HH  TYR A 242      36.076  99.652 118.933  1.00  0.00           H0.      0
ATOM    424  N   ACT A 293      36.832  96.934 117.278  1.00  0.00           N0.      0
ATOM    425  CA  ACT A 293      37.643  95.928 117.953  1.00  0.00           C0.      0
ATOM    426  C   ACT A 293      36.944  95.069 119.004  1.00  0.00           C0.      0
ATOM    427  O   ACT A 293      37.700  94.216 119.623  1.00  0.00           O0.      0
ATOM    428  CE  ACT A 293      36.698  98.774 114.950  1.00  0.00           C0.      0
ATOM    429  OXT ACT A 293      35.718  95.220 119.238  1.00  0.00           O1-      0
ATOM    430  HE1 ACT A 293      35.767  98.214 115.014  1.00  0.00           H0.      0
ATOM    431  HE2 ACT A 293      36.817  99.486 115.766  1.00  0.00           H0.      0
ATOM    432  HE3 ACT A 293      37.546  98.090 114.958  1.00  0.00           H0.      0
ATOM    433  H1  ACT A 293      38.483  96.415 118.462  1.00  0.00           H0.      0
ATOM    434  H3  ACT A 293      38.078  95.254 117.206  1.00  0.00           H0.      0
ATOM    435  H01 ACT A 293      36.342  97.496 117.972  1.00  0.00           H0.      0
ATOM    436  H02 ACT A 293      36.127  96.479 116.702  1.00  0.00           H0.      0
ATOM    437  CA' SAM A 294      37.904  96.895 110.556  1.00  0.00           C0.      0
ATOM    438  CB  SAM A 294      37.831  98.231 111.322  1.00  0.00           C0.      0
ATOM    439  CG  SAM A 294      36.530  98.369 112.134  1.00  0.00           C0.      0
ATOM    440  SD  SAM A 294      36.770  99.697 113.385  1.00  0.00           S0.      0
ATOM    441  C5' SAM A 294      35.197 100.661 113.343  1.00  0.00           C0.      0
ATOM    442  C4' SAM A 294      35.510 101.987 112.651  1.00  0.00           C0.      0
ATOM    443  O4' SAM A 294      34.271 102.712 112.422  1.00  0.00           O0.      0
ATOM    444  C3' SAM A 294      36.397 102.930 113.505  1.00  0.00           C0.      0
ATOM    445  O3' SAM A 294      37.768 102.828 113.152  1.00  0.00           O0.      0
ATOM    446  C2' SAM A 294      35.740 104.333 113.322  1.00  0.00           C0.      0
ATOM    447  O2' SAM A 294      36.611 105.412 113.055  1.00  0.00           O0.      0
ATOM    448  C1' SAM A 294      34.682 104.077 112.215  1.00  0.00           C0.      0
ATOM    449  OXT SAM A 294      39.394  95.631 111.918  1.00  0.00           O0.      0
ATOM    450  N1  SAM A 294      32.689 108.668 110.973  1.00  0.00           N0.      0
ATOM    451  C2  SAM A 294      33.729 107.978 110.440  1.00  0.00           C0.      0
ATOM    452  N3  SAM A 294      34.157 106.751 110.765  1.00  0.00           N0.      0
ATOM    453  C4  SAM A 294      33.399 106.176 111.724  1.00  0.00           C0.      0
ATOM    454  C5  SAM A 294      32.271 106.752 112.327  1.00  0.00           C0.      0
ATOM    455  C6  SAM A 294      31.927 108.058 111.928  1.00  0.00           C0.      0
ATOM    456  N6  SAM A 294      30.883 108.721 112.461  1.00  0.00           N0.      0
ATOM    457  N7  SAM A 294      31.715 105.900 113.266  1.00  0.00           N0.      0
ATOM    458  C8  SAM A 294      32.483 104.827 113.242  1.00  0.00           C0.      0
ATOM    459  N9  SAM A 294      33.528 104.938 112.324  1.00  0.00           N0.      0
ATOM    460  C'  SAM A 294      38.209  95.735 111.541  1.00  0.00           C0.      0
ATOM    461  N'  SAM A 294      36.637  96.666 109.787  1.00  0.00           N0.      0
ATOM    462  O'  SAM A 294      37.217  95.025 111.938  1.00  0.00           O0.      0
ATOM    463 HN61 SAM A 294      30.370 108.283 113.210  1.00  0.00           H0.      0
ATOM    464 HN62 SAM A 294      30.792 109.722 112.290  1.00  0.00           H0.      0
ATOM    465  HA  SAM A 294      38.715  96.951 109.827  1.00  0.00           H0.      0
ATOM    466  HB1 SAM A 294      37.896  99.064 110.617  1.00  0.00           H0.      0
ATOM    467  HB2 SAM A 294      38.713  98.270 111.971  1.00  0.00           H0.      0
ATOM    468  HG1 SAM A 294      36.245  97.459 112.670  1.00  0.00           H0.      0
ATOM    469  HG2 SAM A 294      35.701  98.664 111.487  1.00  0.00           H0.      0
ATOM    470 HO2' SAM A 294      37.224 105.164 112.329  1.00  0.00           H0.      0
ATOM    471 HO3' SAM A 294      38.002 103.338 112.324  1.00  0.00           H0.      0
ATOM    472  H01 SAM A 294      32.324 103.924 113.804  1.00  0.00           H0.      0
ATOM    473  H02 SAM A 294      36.012 101.835 111.687  1.00  0.00           H0.      0
ATOM    474  H03 SAM A 294      36.348 102.648 114.559  1.00  0.00           H0.      0
ATOM    475  H04 SAM A 294      35.214 104.602 114.239  1.00  0.00           H0.      0
ATOM    476  H05 SAM A 294      35.121 104.209 111.220  1.00  0.00           H0.      0
ATOM    477  H06 SAM A 294      34.277 108.493 109.656  1.00  0.00           H0.      0
ATOM    478  H07 SAM A 294      36.329  97.542 109.329  1.00  0.00           H0.      0
ATOM    479  H08 SAM A 294      35.872  96.346 110.407  1.00  0.00           H0.      0
ATOM    480  H09 SAM A 294      36.789  95.951 109.016  1.00  0.00           H0.      0
ATOM    481 H5'1 SAM A 294      34.882 100.817 114.379  1.00  0.00           H0.      0
ATOM    482 H5'2 SAM A 294      34.435 100.083 112.822  1.00  0.00           H0.      0
ATOM    483  O   WAT A5596      31.497 111.286 111.448  1.00  0.00           O0.      0
ATOM    484  H1  WAT A5596      32.198 110.653 111.190  1.00  0.00           H0.      0
ATOM    485  H2  WAT A5596      31.910 111.944 112.023  1.00  0.00           H0.      0
ATOM    486  O   WAT B6667      37.572  97.479 105.872  1.00  0.00           O0.      0
ATOM    487  H1  WAT B6667      37.280  96.758 106.463  1.00  0.00           H0.      0
ATOM    488  H2  WAT B6667      38.262  97.962 106.360  1.00  0.00           H0.      0
