# Supplementary material for: Computational Investigation of GNMT-Catalyzed Methyl Transfer Reaction: Integrating MD, QM, and ML Approaches
Source: J Comput Chem. Author manuscript; Available in PMC 2026 Jun 29. (PMC13312424; doi:10.1002/jcc.70434)
Supplement: SI-2 [file NIHMS2188582-supplement-SI-2.zip › QM-cluster-pdbs/clustering_454_R1_wo_r.pdb]

ATOM      1  CA  TYR A  21      42.970 104.596 117.659  1.00  0.00           C0.     -1
ATOM      2  CB  TYR A  21      42.530 103.988 116.319  1.00  0.00           C0.     -1
ATOM      3  CG  TYR A  21      41.614 102.779 116.407  1.00  0.00           C0.      0
ATOM      4  CD1 TYR A  21      40.244 102.918 116.688  1.00  0.00           C0.      0
ATOM      5  CD2 TYR A  21      42.097 101.480 116.165  1.00  0.00           C0.      0
ATOM      6  CE1 TYR A  21      39.387 101.812 116.727  1.00  0.00           C0.      0
ATOM      7  CE2 TYR A  21      41.257 100.365 116.197  1.00  0.00           C0.      0
ATOM      8  CZ  TYR A  21      39.892 100.522 116.481  1.00  0.00           C0.      0
ATOM      9  OH  TYR A  21      39.106  99.397 116.488  1.00  0.00           O0.      0
ATOM     10  H01 TYR A  21      42.103 104.914 118.250  1.00  0.00           H0.      0
ATOM     11  H02 TYR A  21      43.611 105.470 117.497  1.00  0.00           H0.      0
ATOM     12  HA  TYR A  21      43.529 103.866 118.257  1.00  0.00           H0.      0
ATOM     13  HB2 TYR A  21      42.014 104.769 115.743  1.00  0.00           H0.      0
ATOM     14  HB3 TYR A  21      43.416 103.715 115.734  1.00  0.00           H0.      0
ATOM     15  HD1 TYR A  21      39.833 103.908 116.866  1.00  0.00           H0.      0
ATOM     16  HD2 TYR A  21      43.150 101.343 115.932  1.00  0.00           H0.      0
ATOM     17  HE1 TYR A  21      38.335 101.947 116.959  1.00  0.00           H0.      0
ATOM     18  HE2 TYR A  21      41.637  99.370 115.999  1.00  0.00           H0.      0
ATOM     19  HH  TYR A  21      38.185  99.588 116.812  1.00  0.00           H0.      0
ATOM     20  CA  TRP A  30      46.498  95.223 114.169  1.00  0.00           C0.     -1
ATOM     21  CB  TRP A  30      45.954  96.212 113.121  1.00  0.00           C0.     -1
ATOM     22  CG  TRP A  30      44.461  96.089 112.914  1.00  0.00           C0.      0
ATOM     23  CD1 TRP A  30      43.796  95.749 111.748  1.00  0.00           C0.      0
ATOM     24  CD2 TRP A  30      43.434  96.272 113.922  1.00  0.00           C0.      0
ATOM     25  CE2 TRP A  30      42.174  96.016 113.293  1.00  0.00           C0.      0
ATOM     26  CE3 TRP A  30      43.443  96.628 115.287  1.00  0.00           C0.      0
ATOM     27  NE1 TRP A  30      42.423  95.694 111.973  1.00  0.00           N0.      0
ATOM     28  CZ2 TRP A  30      40.960  96.081 113.991  1.00  0.00           C0.      0
ATOM     29  CZ3 TRP A  30      42.234  96.705 115.979  1.00  0.00           C0.      0
ATOM     30  CH2 TRP A  30      41.001  96.429 115.340  1.00  0.00           C0.      0
ATOM     31  H01 TRP A  30      46.307  94.189 113.858  1.00  0.00           H0.      0
ATOM     32  H03 TRP A  30      47.578  95.347 114.305  1.00  0.00           H0.      0
ATOM     33  HA  TRP A  30      46.015  95.369 115.141  1.00  0.00           H0.      0
ATOM     34  HB2 TRP A  30      46.201  97.236 113.439  1.00  0.00           H0.      0
ATOM     35  HB3 TRP A  30      46.467  96.053 112.165  1.00  0.00           H0.      0
ATOM     36  HD1 TRP A  30      44.204  95.538 110.771  1.00  0.00           H0.      0
ATOM     37  HE1 TRP A  30      41.691  95.567 111.279  1.00  0.00           H0.      0
ATOM     38  HE3 TRP A  30      44.377  96.845 115.795  1.00  0.00           H0.      0
ATOM     39  HZ2 TRP A  30      40.036  95.807 113.499  1.00  0.00           H0.      0
ATOM     40  HZ3 TRP A  30      42.233  96.976 117.030  1.00  0.00           H0.      0
ATOM     41  HH2 TRP A  30      40.082  96.481 115.915  1.00  0.00           H0.      0
ATOM     42  CA  TYR A  33      45.722  91.116 117.216  1.00  0.00           C0.     -1
ATOM     43  CB  TYR A  33      45.215  92.493 117.726  1.00  0.00           C0.     -1
ATOM     44  CG  TYR A  33      43.763  92.458 118.176  1.00  0.00           C0.      0
ATOM     45  CD1 TYR A  33      42.808  93.344 117.654  1.00  0.00           C0.      0
ATOM     46  CD2 TYR A  33      43.326  91.514 119.126  1.00  0.00           C0.      0
ATOM     47  CE1 TYR A  33      41.464  93.287 118.044  1.00  0.00           C0.      0
ATOM     48  CE2 TYR A  33      41.990  91.441 119.515  1.00  0.00           C0.      0
ATOM     49  CZ  TYR A  33      41.046  92.320 118.964  1.00  0.00           C0.      0
ATOM     50  OH  TYR A  33      39.738  92.146 119.365  1.00  0.00           O0.      0
ATOM     51  H01 TYR A  33      45.109  90.770 116.376  1.00  0.00           H0.      0
ATOM     52  H02 TYR A  33      46.762  91.186 116.879  1.00  0.00           H0.      0
ATOM     53  HA  TYR A  33      45.672  90.358 118.005  1.00  0.00           H0.      0
ATOM     54  HB2 TYR A  33      45.859  92.821 118.555  1.00  0.00           H0.      0
ATOM     55  HB3 TYR A  33      45.328  93.240 116.931  1.00  0.00           H0.      0
ATOM     56  HD1 TYR A  33      43.106  94.089 116.922  1.00  0.00           H0.      0
ATOM     57  HD2 TYR A  33      44.039  90.821 119.563  1.00  0.00           H0.      0
ATOM     58  HE1 TYR A  33      40.751  93.970 117.598  1.00  0.00           H0.      0
ATOM     59  HE2 TYR A  33      41.655  90.702 120.234  1.00  0.00           H0.      0
ATOM     60  HH  TYR A  33      39.157  92.895 119.129  1.00  0.00           H0.      0
ATOM     61  CA  ARG A  40      39.640  85.411 109.822  1.00  0.00           C0.     -1
ATOM     62  CB  ARG A  40      40.282  86.795 109.883  1.00  0.00           C0.     -1
ATOM     63  CG  ARG A  40      39.236  87.906 109.645  1.00  0.00           C0.      0
ATOM     64  CD  ARG A  40      39.698  89.324 110.029  1.00  0.00           C0.      0
ATOM     65  NE  ARG A  40      38.729  90.297 109.505  1.00  0.00           N0.      0
ATOM     66  CZ  ARG A  40      38.379  91.509 109.999  1.00  0.00           C0.      0
ATOM     67  NH1 ARG A  40      38.790  91.954 111.205  1.00  0.00           N1+      0
ATOM     68  NH2 ARG A  40      37.513  92.242 109.295  1.00  0.00           N0.      0
ATOM     69  H01 ARG A  40      39.152  85.244 108.853  1.00  0.00           H0.      0
ATOM     70  H02 ARG A  40      40.382  84.618 109.962  1.00  0.00           H0.      0
ATOM     71  HA  ARG A  40      38.877  85.300 110.602  1.00  0.00           H0.      0
ATOM     72  HB2 ARG A  40      40.750  86.938 110.868  1.00  0.00           H0.      0
ATOM     73  HB3 ARG A  40      41.086  86.882 109.141  1.00  0.00           H0.      0
ATOM     74  HG2 ARG A  40      38.953  87.898 108.582  1.00  0.00           H0.      0
ATOM     75  HG3 ARG A  40      38.323  87.679 110.211  1.00  0.00           H0.      0
ATOM     76  HD2 ARG A  40      39.747  89.412 111.119  1.00  0.00           H0.      0
ATOM     77  HD3 ARG A  40      40.701  89.528 109.630  1.00  0.00           H0.      0
ATOM     78  HE  ARG A  40      38.380  90.112 108.574  1.00  0.00           H0.      0
ATOM     79 HH11 ARG A  40      39.511  91.479 111.725  1.00  0.00           H0.      0
ATOM     80 HH12 ARG A  40      38.626  92.946 111.403  1.00  0.00           H0.      0
ATOM     81 HH21 ARG A  40      37.452  92.128 108.253  1.00  0.00           H0.      0
ATOM     82 HH22 ARG A  40      37.414  93.217 109.586  1.00  0.00           H0.      0
ATOM     83  CA  ALA A  64      34.849 101.065 107.802  1.00  0.00           C0.     -1
ATOM     84  C   ALA A  64      36.096 100.270 107.423  1.00  0.00           C0.      0
ATOM     85  O   ALA A  64      36.256  99.079 107.733  1.00  0.00           O0.      0
ATOM     86  CB  ALA A  64      34.551 100.939 109.306  1.00  0.00           C0.      0
ATOM     87  H02 ALA A  64      34.016 100.653 107.217  1.00  0.00           H0.      0
ATOM     88  HA  ALA A  64      34.959 102.117 107.520  1.00  0.00           H0.      0
ATOM     89  HB1 ALA A  64      35.341 101.426 109.887  1.00  0.00           H0.      0
ATOM     90  HB2 ALA A  64      33.595 101.411 109.548  1.00  0.00           H0.      0
ATOM     91  HB3 ALA A  64      34.501  99.888 109.607  1.00  0.00           H0.      0
ATOM     92  N   CYS A  65      37.030 100.951 106.707  1.00  0.00           N0.      0
ATOM     93  CA  CYS A  65      38.144 100.295 106.029  1.00  0.00           C0.     -1
ATOM     94  C   CYS A  65      39.148  99.554 106.891  1.00  0.00           C0.      0
ATOM     95  O   CYS A  65      39.808  98.635 106.385  1.00  0.00           O0.      0
ATOM     96  H01 CYS A  65      38.685 101.067 105.473  1.00  0.00           H0.      0
ATOM     97  H   CYS A  65      36.816 101.901 106.444  1.00  0.00           H0.      0
ATOM     98  HA  CYS A  65      37.771  99.565 105.304  1.00  0.00           H0.      0
ATOM     99  N   GLY A  66      39.349 100.005 108.143  1.00  0.00           N0.      0
ATOM    100  CA  GLY A  66      40.449  99.426 108.896  1.00  0.00           C0.     -1
ATOM    101  H01 GLY A  66      41.379  99.487 108.323  1.00  0.00           H0.      0
ATOM    102  H   GLY A  66      38.775 100.744 108.552  1.00  0.00           H0.      0
ATOM    103  HA2 GLY A  66      40.566  99.986 109.827  1.00  0.00           H0.      0
ATOM    104  HA3 GLY A  66      40.278  98.370 109.137  1.00  0.00           H0.      0
ATOM    105  CA  ASP A  70      37.363  93.916 104.059  1.00  0.00           C0.     -1
ATOM    106  CB  ASP A  70      36.316  93.887 105.093  1.00  0.00           C0.     -1
ATOM    107  CG  ASP A  70      36.768  93.469 106.502  1.00  0.00           C0.      0
ATOM    108  OD1 ASP A  70      36.475  94.226 107.487  1.00  0.00           O0.      0
ATOM    109  OD2 ASP A  70      37.358  92.346 106.602  1.00  0.00           O1-      0
ATOM    110  H01 ASP A  70      38.134  94.666 104.278  1.00  0.00           H0.      0
ATOM    111  H02 ASP A  70      36.953  94.154 103.070  1.00  0.00           H0.      0
ATOM    112  HA  ASP A  70      37.870  92.947 103.984  1.00  0.00           H0.      0
ATOM    113  HB2 ASP A  70      35.827  94.864 105.187  1.00  0.00           H0.      0
ATOM    114  HB3 ASP A  70      35.527  93.173 104.807  1.00  0.00           H0.      0
ATOM    115  CA  ASP A  85      37.312 105.100 107.980  1.00  0.00           C0.     -1
ATOM    116  C   ASP A  85      37.757 106.409 108.710  1.00  0.00           C0.      0
ATOM    117  O   ASP A  85      38.450 107.243 108.111  1.00  0.00           O0.      0
ATOM    118  CB  ASP A  85      38.327 103.989 108.241  1.00  0.00           C0.     -1
ATOM    119  CG  ASP A  85      38.380 103.377 109.639  1.00  0.00           C0.      0
ATOM    120  OD1 ASP A  85      37.970 102.177 109.809  1.00  0.00           O0.      0
ATOM    121  OD2 ASP A  85      38.872 104.087 110.567  1.00  0.00           O1-      0
ATOM    122  H03 ASP A  85      37.288 105.337 106.915  1.00  0.00           H0.      0
ATOM    123  HA  ASP A  85      36.308 104.795 108.302  1.00  0.00           H0.      0
ATOM    124  HB2 ASP A  85      38.151 103.171 107.537  1.00  0.00           H0.      0
ATOM    125  HB3 ASP A  85      39.327 104.386 108.025  1.00  0.00           H0.      0
ATOM    126  N   ALA A  86      37.434 106.537 110.031  1.00  0.00           N0.      0
ATOM    127  CA  ALA A  86      37.818 107.691 110.866  1.00  0.00           C0.     -1
ATOM    128  C   ALA A  86      39.274 107.683 111.428  1.00  0.00           C0.      0
ATOM    129  O   ALA A  86      39.685 108.720 111.976  1.00  0.00           O0.      0
ATOM    130  CB  ALA A  86      36.850 107.818 112.053  1.00  0.00           C0.      0
ATOM    131  H   ALA A  86      36.819 105.848 110.449  1.00  0.00           H0.      0
ATOM    132  HA  ALA A  86      37.751 108.583 110.237  1.00  0.00           H0.      0
ATOM    133  HB1 ALA A  86      35.844 108.044 111.698  1.00  0.00           H0.      0
ATOM    134  HB2 ALA A  86      36.833 106.887 112.631  1.00  0.00           H0.      0
ATOM    135  HB3 ALA A  86      37.197 108.624 112.705  1.00  0.00           H0.      0
ATOM    136  N   SER A  87      39.995 106.541 111.345  1.00  0.00           N0.      0
ATOM    137  CA  SER A  87      41.325 106.377 111.968  1.00  0.00           C0.     -1
ATOM    138  CB  SER A  87      41.423 105.015 112.665  1.00  0.00           C0.      0
ATOM    139  OG  SER A  87      42.774 104.762 113.108  1.00  0.00           O0.      0
ATOM    140  H01 SER A  87      42.118 106.445 111.212  1.00  0.00           H0.      0
ATOM    141  H   SER A  87      39.573 105.731 110.883  1.00  0.00           H0.      0
ATOM    142  HA  SER A  87      41.459 107.201 112.675  1.00  0.00           H0.      0
ATOM    143  HB2 SER A  87      40.701 104.951 113.490  1.00  0.00           H0.      0
ATOM    144  HB3 SER A  87      41.181 104.211 111.965  1.00  0.00           H0.      0
ATOM    145  HG  SER A  87      42.961 105.361 113.843  1.00  0.00           H0.      0
ATOM    146  CA  ALA A 115      35.407 110.223 107.108  1.00  0.00           C0.     -1
ATOM    147  C   ALA A 115      34.886 109.825 108.464  1.00  0.00           C0.      0
ATOM    148  O   ALA A 115      35.235 108.779 109.027  1.00  0.00           O0.      0
ATOM    149  H01 ALA A 115      34.800 109.748 106.327  1.00  0.00           H0.      0
ATOM    150  H02 ALA A 115      36.431 109.860 107.000  1.00  0.00           H0.      0
ATOM    151  HA  ALA A 115      35.384 111.304 106.948  1.00  0.00           H0.      0
ATOM    152  N   ASN A 116      33.992 110.699 109.016  1.00  0.00           N0.      0
ATOM    153  CA  ASN A 116      33.249 110.335 110.206  1.00  0.00           C0.     -1
ATOM    154  C   ASN A 116      31.748 110.293 109.839  1.00  0.00           C0.      0
ATOM    155  O   ASN A 116      31.215 111.272 109.292  1.00  0.00           O0.      0
ATOM    156  CB  ASN A 116      33.518 111.316 111.378  1.00  0.00           C0.      0
ATOM    157  CG  ASN A 116      33.150 110.626 112.676  1.00  0.00           C0.      0
ATOM    158  ND2 ASN A 116      34.188 110.230 113.455  1.00  0.00           N0.      0
ATOM    159  OD1 ASN A 116      31.967 110.380 112.967  1.00  0.00           O0.      0
ATOM    160  H   ASN A 116      33.609 111.448 108.452  1.00  0.00           H0.      0
ATOM    161  HA  ASN A 116      33.595 109.341 110.492  1.00  0.00           H0.      0
ATOM    162  HB2 ASN A 116      34.572 111.603 111.357  1.00  0.00           H0.      0
ATOM    163  HB3 ASN A 116      32.908 112.216 111.251  1.00  0.00           H0.      0
ATOM    164 HD21 ASN A 116      34.002 109.630 114.248  1.00  0.00           H0.      0
ATOM    165 HD22 ASN A 116      35.143 110.304 113.136  1.00  0.00           H0.      0
ATOM    166  N   TRP A 117      31.117 109.132 110.108  1.00  0.00           N0.      0
ATOM    167  CA  TRP A 117      29.704 108.885 109.768  1.00  0.00           C0.     -1
ATOM    168  CB  TRP A 117      29.230 107.579 110.459  1.00  0.00           C0.     -1
ATOM    169  CG  TRP A 117      30.123 106.388 110.235  1.00  0.00           C0.      0
ATOM    170  CD1 TRP A 117      30.909 106.106 109.136  1.00  0.00           C0.      0
ATOM    171  CD2 TRP A 117      30.368 105.333 111.197  1.00  0.00           C0.      0
ATOM    172  CE2 TRP A 117      31.325 104.443 110.619  1.00  0.00           C0.      0
ATOM    173  CE3 TRP A 117      29.898 105.074 112.498  1.00  0.00           C0.      0
ATOM    174  NE1 TRP A 117      31.616 104.929 109.357  1.00  0.00           N0.      0
ATOM    175  CZ2 TRP A 117      31.826 103.334 111.314  1.00  0.00           C0.      0
ATOM    176  CZ3 TRP A 117      30.388 103.967 113.187  1.00  0.00           C0.      0
ATOM    177  CH2 TRP A 117      31.346 103.107 112.601  1.00  0.00           C0.      0
ATOM    178  H03 TRP A 117      29.098 109.734 110.097  1.00  0.00           H0.      0
ATOM    179  H   TRP A 117      31.652 108.386 110.555  1.00  0.00           H0.      0
ATOM    180  HA  TRP A 117      29.596 108.809 108.678  1.00  0.00           H0.      0
ATOM    181  HB2 TRP A 117      29.170 107.767 111.539  1.00  0.00           H0.      0
ATOM    182  HB3 TRP A 117      28.202 107.378 110.125  1.00  0.00           H0.      0
ATOM    183  HD1 TRP A 117      31.041 106.662 108.222  1.00  0.00           H0.      0
ATOM    184  HE1 TRP A 117      32.350 104.581 108.761  1.00  0.00           H0.      0
ATOM    185  HE3 TRP A 117      29.176 105.737 112.964  1.00  0.00           H0.      0
ATOM    186  HZ2 TRP A 117      32.584 102.693 110.880  1.00  0.00           H0.      0
ATOM    187  HZ3 TRP A 117      30.040 103.762 114.193  1.00  0.00           H0.      0
ATOM    188  HH2 TRP A 117      31.730 102.269 113.174  1.00  0.00           H0.      0
ATOM    189  CA  CYS A 135      31.533  97.752 107.623  1.00  0.00           C0.     -1
ATOM    190  C   CYS A 135      32.537  96.657 107.993  1.00  0.00           C0.      0
ATOM    191  O   CYS A 135      33.719  96.710 107.649  1.00  0.00           O0.      0
ATOM    192  H01 CYS A 135      31.369  97.728 106.541  1.00  0.00           H0.      0
ATOM    193  H02 CYS A 135      31.966  98.724 107.874  1.00  0.00           H0.      0
ATOM    194  HA  CYS A 135      30.570  97.646 108.129  1.00  0.00           H0.      0
ATOM    195  N   LEU A 136      32.033  95.586 108.694  1.00  0.00           N0.      0
ATOM    196  CA  LEU A 136      32.832  94.414 109.008  1.00  0.00           C0.     -1
ATOM    197  C   LEU A 136      33.709  94.596 110.276  1.00  0.00           C0.      0
ATOM    198  O   LEU A 136      34.085  95.721 110.650  1.00  0.00           O0.      0
ATOM    199  H03 LEU A 136      33.546  94.249 108.189  1.00  0.00           H0.      0
ATOM    200  H   LEU A 136      31.068  95.603 108.991  1.00  0.00           H0.      0
ATOM    201  HA  LEU A 136      32.186  93.538 109.097  1.00  0.00           H0.      0
ATOM    202  N   GLY A 137      34.108  93.472 110.932  1.00  0.00           N0.      0
ATOM    203  CA  GLY A 137      35.206  93.506 111.921  1.00  0.00           C0.     -1
ATOM    204  C   GLY A 137      34.823  94.096 113.298  1.00  0.00           C0.      0
ATOM    205  O   GLY A 137      35.739  94.462 114.061  1.00  0.00           O0.      0
ATOM    206  H   GLY A 137      33.864  92.575 110.535  1.00  0.00           H0.      0
ATOM    207  HA2 GLY A 137      35.566  92.485 112.066  1.00  0.00           H0.      0
ATOM    208  HA3 GLY A 137      36.037  94.108 111.535  1.00  0.00           H0.      0
ATOM    209  N   ASN A 138      33.519  94.171 113.647  1.00  0.00           N0.      0
ATOM    210  CA  ASN A 138      32.970  94.870 114.851  1.00  0.00           C0.     -1
ATOM    211  C   ASN A 138      33.282  96.380 114.752  1.00  0.00           C0.      0
ATOM    212  O   ASN A 138      34.200  96.909 115.384  1.00  0.00           O0.      0
ATOM    213  CB  ASN A 138      33.416  94.314 116.193  1.00  0.00           C0.      0
ATOM    214  CG  ASN A 138      32.464  94.868 117.256  1.00  0.00           C0.      0
ATOM    215  ND2 ASN A 138      33.055  95.276 118.404  1.00  0.00           N0.      0
ATOM    216  OD1 ASN A 138      31.244  94.954 117.052  1.00  0.00           O0.      0
ATOM    217  H   ASN A 138      32.853  93.876 112.945  1.00  0.00           H0.      0
ATOM    218  HA  ASN A 138      31.887  94.734 114.790  1.00  0.00           H0.      0
ATOM    219  HB2 ASN A 138      33.339  93.223 116.182  1.00  0.00           H0.      0
ATOM    220  HB3 ASN A 138      34.446  94.594 116.399  1.00  0.00           H0.      0
ATOM    221 HD21 ASN A 138      32.457  95.605 119.150  1.00  0.00           H0.      0
ATOM    222 HD22 ASN A 138      34.017  94.994 118.618  1.00  0.00           H0.      0
ATOM    223  N   SER A 139      32.454  97.054 113.911  1.00  0.00           N0.      0
ATOM    224  CA  SER A 139      32.564  98.489 113.694  1.00  0.00           C0.     -1
ATOM    225  CB  SER A 139      32.961  98.843 112.254  1.00  0.00           C0.      0
ATOM    226  OG  SER A 139      34.209  98.244 111.874  1.00  0.00           O0.      0
ATOM    227  H01 SER A 139      31.614  98.978 113.942  1.00  0.00           H0.      0
ATOM    228  H   SER A 139      31.684  96.558 113.486  1.00  0.00           H0.      0
ATOM    229  HA  SER A 139      33.326  98.851 114.387  1.00  0.00           H0.      0
ATOM    230  HB2 SER A 139      32.167  98.552 111.552  1.00  0.00           H0.      0
ATOM    231  HB3 SER A 139      33.101  99.926 112.182  1.00  0.00           H0.      0
ATOM    232  HG  SER A 139      34.059  97.320 111.611  1.00  0.00           H0.      0
ATOM    233  CA  HID A 142      32.433 101.864 118.890  1.00  0.00           C0.     -1
ATOM    234  C   HID A 142      31.848 103.294 119.035  1.00  0.00           C0.      0
ATOM    235  O   HID A 142      32.492 104.165 119.631  1.00  0.00           O0.      0
ATOM    236  CB  HID A 142      33.513 101.923 117.802  1.00  0.00           C0.     -1
ATOM    237  CG  HID A 142      34.612 100.906 117.809  1.00  0.00           C0.      0
ATOM    238  CD2 HID A 142      35.629 100.751 116.887  1.00  0.00           C0.      0
ATOM    239  ND1 HID A 142      34.923 100.017 118.823  1.00  0.00           N0.      0
ATOM    240  CE1 HID A 142      36.085  99.366 118.496  1.00  0.00           C0.      0
ATOM    241  NE2 HID A 142      36.534  99.799 117.324  1.00  0.00           N0.      0
ATOM    242  H01 HID A 142      31.667 101.116 118.660  1.00  0.00           H0.      0
ATOM    243  HA  HID A 142      32.868 101.622 119.865  1.00  0.00           H0.      0
ATOM    244  HB2 HID A 142      33.028 101.912 116.818  1.00  0.00           H0.      0
ATOM    245  HB3 HID A 142      33.992 102.909 117.890  1.00  0.00           H0.      0
ATOM    246  HD1 HID A 142      34.382  99.835 119.658  1.00  0.00           H0.      0
ATOM    247  HD2 HID A 142      35.751 101.276 115.953  1.00  0.00           H0.      0
ATOM    248  HE1 HID A 142      36.547  98.618 119.119  1.00  0.00           H0.      0
ATOM    249  N   LEU A 143      30.668 103.565 118.410  1.00  0.00           N0.      0
ATOM    250  CA  LEU A 143      30.109 104.936 118.286  1.00  0.00           C0.     -1
ATOM    251  CB  LEU A 143      29.095 104.970 117.134  1.00  0.00           C0.     -1
ATOM    252  CG  LEU A 143      28.548 106.378 116.816  1.00  0.00           C0.      0
ATOM    253  CD1 LEU A 143      29.625 107.272 116.173  1.00  0.00           C0.      0
ATOM    254  CD2 LEU A 143      27.323 106.273 115.889  1.00  0.00           C0.      0
ATOM    255  H01 LEU A 143      29.634 105.235 119.229  1.00  0.00           H0.      0
ATOM    256  H   LEU A 143      30.187 102.817 117.931  1.00  0.00           H0.      0
ATOM    257  HA  LEU A 143      30.949 105.615 118.111  1.00  0.00           H0.      0
ATOM    258  HB2 LEU A 143      29.572 104.566 116.229  1.00  0.00           H0.      0
ATOM    259  HB3 LEU A 143      28.256 104.304 117.381  1.00  0.00           H0.      0
ATOM    260  HG  LEU A 143      28.226 106.842 117.761  1.00  0.00           H0.      0
ATOM    261 HD11 LEU A 143      29.938 106.846 115.211  1.00  0.00           H0.      0
ATOM    262 HD12 LEU A 143      29.234 108.278 115.981  1.00  0.00           H0.      0
ATOM    263 HD13 LEU A 143      30.510 107.374 116.810  1.00  0.00           H0.      0
ATOM    264 HD21 LEU A 143      26.925 107.265 115.650  1.00  0.00           H0.      0
ATOM    265 HD22 LEU A 143      27.596 105.783 114.945  1.00  0.00           H0.      0
ATOM    266 HD23 LEU A 143      26.522 105.686 116.353  1.00  0.00           H0.      0
ATOM    267  CA  ARG A 175      29.226  93.045 120.194  1.00  0.00           C0.     -1
ATOM    268  CB  ARG A 175      30.099  93.438 121.386  1.00  0.00           C0.     -1
ATOM    269  CG  ARG A 175      31.586  93.187 121.033  1.00  0.00           C0.      0
ATOM    270  CD  ARG A 175      32.634  93.832 121.960  1.00  0.00           C0.      0
ATOM    271  NE  ARG A 175      34.022  93.514 121.559  1.00  0.00           N0.      0
ATOM    272  CZ  ARG A 175      34.712  92.449 121.979  1.00  0.00           C0.      0
ATOM    273  NH1 ARG A 175      34.128  91.528 122.781  1.00  0.00           N1+      0
ATOM    274  NH2 ARG A 175      36.025  92.327 121.697  1.00  0.00           N0.      0
ATOM    275  H01 ARG A 175      29.480  93.651 119.316  1.00  0.00           H0.      0
ATOM    276  H02 ARG A 175      28.161  93.184 120.408  1.00  0.00           H0.      0
ATOM    277  HA  ARG A 175      29.382  91.993 119.926  1.00  0.00           H0.      0
ATOM    278  HB2 ARG A 175      29.950  94.500 121.625  1.00  0.00           H0.      0
ATOM    279  HB3 ARG A 175      29.821  92.869 122.283  1.00  0.00           H0.      0
ATOM    280  HG2 ARG A 175      31.763  92.105 120.969  1.00  0.00           H0.      0
ATOM    281  HG3 ARG A 175      31.762  93.567 120.022  1.00  0.00           H0.      0
ATOM    282  HD2 ARG A 175      32.548  94.923 121.937  1.00  0.00           H0.      0
ATOM    283  HD3 ARG A 175      32.501  93.528 123.003  1.00  0.00           H0.      0
ATOM    284  HE  ARG A 175      34.459  94.017 120.782  1.00  0.00           H0.      0
ATOM    285 HH11 ARG A 175      33.128  91.401 122.756  1.00  0.00           H0.      0
ATOM    286 HH12 ARG A 175      34.674  90.747 123.114  1.00  0.00           H0.      0
ATOM    287 HH21 ARG A 175      36.479  92.975 121.043  1.00  0.00           H0.      0
ATOM    288 HH22 ARG A 175      36.405  91.390 121.672  1.00  0.00           H0.      0
ATOM    289  CA  TYR A 194      40.350  88.650 115.786  1.00  0.00           C0.     -1
ATOM    290  CB  TYR A 194      40.353  89.847 116.787  1.00  0.00           C0.     -1
ATOM    291  CG  TYR A 194      39.843  91.082 116.078  1.00  0.00           C0.      0
ATOM    292  CD1 TYR A 194      38.532  91.546 116.249  1.00  0.00           C0.      0
ATOM    293  CD2 TYR A 194      40.649  91.714 115.113  1.00  0.00           C0.      0
ATOM    294  CE1 TYR A 194      38.016  92.572 115.446  1.00  0.00           C0.      0
ATOM    295  CE2 TYR A 194      40.154  92.735 114.306  1.00  0.00           C0.      0
ATOM    296  CZ  TYR A 194      38.820  93.146 114.449  1.00  0.00           C0.      0
ATOM    297  OH  TYR A 194      38.352  94.092 113.571  1.00  0.00           O0.      0
ATOM    298  H01 TYR A 194      40.714  87.731 116.261  1.00  0.00           H0.      0
ATOM    299  H03 TYR A 194      39.336  88.469 115.412  1.00  0.00           H0.      0
ATOM    300  HA  TYR A 194      40.993  88.871 114.927  1.00  0.00           H0.      0
ATOM    301  HB2 TYR A 194      39.724  89.619 117.654  1.00  0.00           H0.      0
ATOM    302  HB3 TYR A 194      41.370  90.011 117.161  1.00  0.00           H0.      0
ATOM    303  HD1 TYR A 194      37.895  91.096 117.006  1.00  0.00           H0.      0
ATOM    304  HD2 TYR A 194      41.681  91.396 114.996  1.00  0.00           H0.      0
ATOM    305  HE1 TYR A 194      36.987  92.897 115.560  1.00  0.00           H0.      0
ATOM    306  HE2 TYR A 194      40.779  93.225 113.569  1.00  0.00           H0.      0
ATOM    307  HH  TYR A 194      37.380  94.213 113.688  1.00  0.00           H0.      0
ATOM    308  CA  TYR A 220      44.181  94.070 125.336  1.00  0.00           C0.     -1
ATOM    309  CB  TYR A 220      43.892  94.311 123.830  1.00  0.00           C0.     -1
ATOM    310  CG  TYR A 220      42.441  94.506 123.421  1.00  0.00           C0.      0
ATOM    311  CD1 TYR A 220      41.672  95.593 123.880  1.00  0.00           C0.      0
ATOM    312  CD2 TYR A 220      41.847  93.646 122.483  1.00  0.00           C0.      0
ATOM    313  CE1 TYR A 220      40.379  95.829 123.400  1.00  0.00           C0.      0
ATOM    314  CE2 TYR A 220      40.555  93.864 121.994  1.00  0.00           C0.      0
ATOM    315  CZ  TYR A 220      39.828  94.974 122.436  1.00  0.00           C0.      0
ATOM    316  OH  TYR A 220      38.559  95.250 121.939  1.00  0.00           O0.      0
ATOM    317  H01 TYR A 220      45.258  93.961 125.502  1.00  0.00           H0.      0
ATOM    318  H02 TYR A 220      43.825  94.908 125.947  1.00  0.00           H0.      0
ATOM    319  HA  TYR A 220      43.682  93.160 125.689  1.00  0.00           H0.      0
ATOM    320  HB2 TYR A 220      44.466  95.195 123.513  1.00  0.00           H0.      0
ATOM    321  HB3 TYR A 220      44.299  93.468 123.258  1.00  0.00           H0.      0
ATOM    322  HD1 TYR A 220      42.096  96.281 124.606  1.00  0.00           H0.      0
ATOM    323  HD2 TYR A 220      42.412  92.802 122.099  1.00  0.00           H0.      0
ATOM    324  HE1 TYR A 220      39.804  96.677 123.754  1.00  0.00           H0.      0
ATOM    325  HE2 TYR A 220      40.124  93.184 121.269  1.00  0.00           H0.      0
ATOM    326  HH  TYR A 220      38.336  94.649 121.195  1.00  0.00           H0.      0
ATOM    327  CA  LEU A 240      38.972 100.360 123.293  1.00  0.00           C0.     -1
ATOM    328  CB  LEU A 240      38.882  99.351 122.172  1.00  0.00           C0.     -1
ATOM    329  CG  LEU A 240      39.859  99.586 120.993  1.00  0.00           C0.      0
ATOM    330  CD1 LEU A 240      39.855  98.384 120.027  1.00  0.00           C0.      0
ATOM    331  CD2 LEU A 240      39.540 100.883 120.229  1.00  0.00           C0.      0
ATOM    332  H01 LEU A 240      38.286 100.109 124.111  1.00  0.00           H0.      0
ATOM    333  H02 LEU A 240      39.986 100.399 123.711  1.00  0.00           H0.      0
ATOM    334  HA  LEU A 240      38.718 101.372 122.955  1.00  0.00           H0.      0
ATOM    335  HB2 LEU A 240      39.072  98.346 122.572  1.00  0.00           H0.      0
ATOM    336  HB3 LEU A 240      37.858  99.327 121.770  1.00  0.00           H0.      0
ATOM    337  HG  LEU A 240      40.872  99.676 121.418  1.00  0.00           H0.      0
ATOM    338 HD11 LEU A 240      40.566  98.537 119.207  1.00  0.00           H0.      0
ATOM    339 HD12 LEU A 240      40.118  97.455 120.548  1.00  0.00           H0.      0
ATOM    340 HD13 LEU A 240      38.864  98.252 119.577  1.00  0.00           H0.      0
ATOM    341 HD21 LEU A 240      39.575 101.763 120.882  1.00  0.00           H0.      0
ATOM    342 HD22 LEU A 240      40.248 101.042 119.410  1.00  0.00           H0.      0
ATOM    343 HD23 LEU A 240      38.536 100.828 119.786  1.00  0.00           H0.      0
ATOM    344  CA  TYR A 242      31.921 100.064 123.257  1.00  0.00           C0.     -1
ATOM    345  CB  TYR A 242      32.001  98.528 123.212  1.00  0.00           C0.     -1
ATOM    346  CG  TYR A 242      33.261  98.009 122.552  1.00  0.00           C0.      0
ATOM    347  CD1 TYR A 242      33.303  97.756 121.169  1.00  0.00           C0.      0
ATOM    348  CD2 TYR A 242      34.438  97.799 123.291  1.00  0.00           C0.      0
ATOM    349  CE1 TYR A 242      34.479  97.331 120.544  1.00  0.00           C0.      0
ATOM    350  CE2 TYR A 242      35.624  97.382 122.681  1.00  0.00           C0.      0
ATOM    351  CZ  TYR A 242      35.651  97.162 121.296  1.00  0.00           C0.      0
ATOM    352  OH  TYR A 242      36.793  96.824 120.614  1.00  0.00           O0.      0
ATOM    353  H01 TYR A 242      30.996 100.394 123.742  1.00  0.00           H0.      0
ATOM    354  H02 TYR A 242      32.768 100.483 123.812  1.00  0.00           H0.      0
ATOM    355  HA  TYR A 242      31.945 100.485 122.245  1.00  0.00           H0.      0
ATOM    356  HB2 TYR A 242      31.940  98.138 124.236  1.00  0.00           H0.      0
ATOM    357  HB3 TYR A 242      31.124  98.139 122.678  1.00  0.00           H0.      0
ATOM    358  HD1 TYR A 242      32.404  97.897 120.574  1.00  0.00           H0.      0
ATOM    359  HD2 TYR A 242      34.429  97.973 124.363  1.00  0.00           H0.      0
ATOM    360  HE1 TYR A 242      34.502  97.141 119.478  1.00  0.00           H0.      0
ATOM    361  HE2 TYR A 242      36.524  97.233 123.267  1.00  0.00           H0.      0
ATOM    362  HH  TYR A 242      37.516  96.564 121.224  1.00  0.00           H0.      0
ATOM    363  CA  TYR A 283      28.996  89.393 117.846  1.00  0.00           C0.     -1
ATOM    364  CB  TYR A 283      30.110  89.617 116.833  1.00  0.00           C0.     -1
ATOM    365  CG  TYR A 283      31.444  90.019 117.438  1.00  0.00           C0.      0
ATOM    366  CD1 TYR A 283      32.454  89.072 117.693  1.00  0.00           C0.      0
ATOM    367  CD2 TYR A 283      31.716  91.359 117.752  1.00  0.00           C0.      0
ATOM    368  CE1 TYR A 283      33.697  89.443 118.216  1.00  0.00           C0.      0
ATOM    369  CE2 TYR A 283      32.949  91.740 118.284  1.00  0.00           C0.      0
ATOM    370  CZ  TYR A 283      33.955  90.791 118.503  1.00  0.00           C0.      0
ATOM    371  OH  TYR A 283      35.191  91.150 118.990  1.00  0.00           O0.      0
ATOM    372  H01 TYR A 283      28.064  89.099 117.350  1.00  0.00           H0.      0
ATOM    373  H02 TYR A 283      29.264  88.604 118.559  1.00  0.00           H0.      0
ATOM    374  HA  TYR A 283      28.797  90.305 118.422  1.00  0.00           H0.      0
ATOM    375  HB2 TYR A 283      30.249  88.701 116.243  1.00  0.00           H0.      0
ATOM    376  HB3 TYR A 283      29.796  90.393 116.122  1.00  0.00           H0.      0
ATOM    377  HD1 TYR A 283      32.271  88.026 117.460  1.00  0.00           H0.      0
ATOM    378  HD2 TYR A 283      30.967  92.124 117.564  1.00  0.00           H0.      0
ATOM    379  HE1 TYR A 283      34.474  88.707 118.387  1.00  0.00           H0.      0
ATOM    380  HE2 TYR A 283      33.146  92.773 118.529  1.00  0.00           H0.      0
ATOM    381  HH  TYR A 283      35.258  92.129 119.032  1.00  0.00           H0.      0
ATOM    382  CA' SAM A 293      37.646  96.891 109.803  1.00  0.00           C0.      0
ATOM    383  CB  SAM A 293      37.175  97.647 111.070  1.00  0.00           C0.      0
ATOM    384  CG  SAM A 293      38.373  98.194 111.852  1.00  0.00           C0.      0
ATOM    385  SD  SAM A 293      38.103  98.612 113.617  1.00  0.00           S0.      0
ATOM    386  CE  SAM A 293      37.539  97.086 114.429  1.00  0.00           C0.      0
ATOM    387  C5' SAM A 293      36.518  99.532 113.582  1.00  0.00           C0.      0
ATOM    388  C4' SAM A 293      36.687 100.838 112.826  1.00  0.00           C0.      0
ATOM    389  O4' SAM A 293      35.497 101.648 113.043  1.00  0.00           O0.      0
ATOM    390  C3' SAM A 293      37.910 101.701 113.253  1.00  0.00           C0.      0
ATOM    391  O3' SAM A 293      38.963 101.589 112.305  1.00  0.00           O0.      0
ATOM    392  C2' SAM A 293      37.286 103.120 113.459  1.00  0.00           C0.      0
ATOM    393  O2' SAM A 293      38.059 104.228 113.082  1.00  0.00           O0.      0
ATOM    394  C1' SAM A 293      35.922 103.000 112.734  1.00  0.00           C0.      0
ATOM    395  OXT SAM A 293      39.717  95.846 110.361  1.00  0.00           O0.      0
ATOM    396  N1  SAM A 293      33.155 107.196 111.556  1.00  0.00           N0.      0
ATOM    397  C2  SAM A 293      33.997 106.445 110.812  1.00  0.00           C0.      0
ATOM    398  N3  SAM A 293      34.664 105.335 111.171  1.00  0.00           N0.      0
ATOM    399  C4  SAM A 293      34.403 104.984 112.444  1.00  0.00           C0.      0
ATOM    400  C5  SAM A 293      33.554 105.664 113.329  1.00  0.00           C0.      0
ATOM    401  C6  SAM A 293      32.916 106.825 112.841  1.00  0.00           C0.      0
ATOM    402  N6  SAM A 293      32.089 107.570 113.607  1.00  0.00           N0.      0
ATOM    403  N7  SAM A 293      33.531 105.044 114.572  1.00  0.00           N0.      0
ATOM    404  C8  SAM A 293      34.350 104.019 114.448  1.00  0.00           C0.      0
ATOM    405  N9  SAM A 293      34.910 103.923 113.175  1.00  0.00           N0.      0
ATOM    406  C'  SAM A 293      38.478  95.666 110.266  1.00  0.00           C0.      0
ATOM    407  N'  SAM A 293      36.428  96.508 109.000  1.00  0.00           N0.      0
ATOM    408  O'  SAM A 293      37.802  94.646 110.620  1.00  0.00           O0.      0
ATOM    409 HN61 SAM A 293      32.004 107.320 114.580  1.00  0.00           H0.      0
ATOM    410 HN62 SAM A 293      31.841 108.520 113.327  1.00  0.00           H0.      0
ATOM    411  HA  SAM A 293      38.249  97.534 109.162  1.00  0.00           H0.      0
ATOM    412  HB1 SAM A 293      36.605  96.937 111.681  1.00  0.00           H0.      0
ATOM    413  HB2 SAM A 293      36.493  98.454 110.788  1.00  0.00           H0.      0
ATOM    414  HG1 SAM A 293      38.746  99.133 111.432  1.00  0.00           H0.      0
ATOM    415  HG2 SAM A 293      39.207  97.485 111.860  1.00  0.00           H0.      0
ATOM    416  HE1 SAM A 293      36.461  96.961 114.335  1.00  0.00           H0.      0
ATOM    417  HE2 SAM A 293      37.824  97.165 115.480  1.00  0.00           H0.      0
ATOM    418  HE3 SAM A 293      38.060  96.236 113.991  1.00  0.00           H0.      0
ATOM    419 HO2' SAM A 293      38.430 104.074 112.176  1.00  0.00           H0.      0
ATOM    420 HO3' SAM A 293      38.622 101.827 111.405  1.00  0.00           H0.      0
ATOM    421  H01 SAM A 293      34.578 103.302 115.220  1.00  0.00           H0.      0
ATOM    422  H02 SAM A 293      36.774 100.646 111.749  1.00  0.00           H0.      0
ATOM    423  H03 SAM A 293      38.336 101.361 114.199  1.00  0.00           H0.      0
ATOM    424  H04 SAM A 293      37.069 103.238 114.527  1.00  0.00           H0.      0
ATOM    425  H05 SAM A 293      36.044 103.138 111.653  1.00  0.00           H0.      0
ATOM    426  H06 SAM A 293      34.185 106.819 109.813  1.00  0.00           H0.      0
ATOM    427  H07 SAM A 293      36.585  95.713 108.326  1.00  0.00           H0.      0
ATOM    428  H08 SAM A 293      36.093  97.332 108.472  1.00  0.00           H0.      0
ATOM    429  H09 SAM A 293      35.653  96.206 109.607  1.00  0.00           H0.      0
ATOM    430 H5'1 SAM A 293      36.279  99.706 114.633  1.00  0.00           H0.      0
ATOM    431 H5'2 SAM A 293      35.746  98.900 113.132  1.00  0.00           H0.      0
ATOM    432  N   ACT A 294      38.371  95.501 117.467  1.00  0.00           N0.      0
ATOM    433  CA  ACT A 294      36.971  95.253 117.792  1.00  0.00           C0.      0
ATOM    434  C   ACT A 294      36.672  94.315 118.964  1.00  0.00           C0.      0
ATOM    435  O   ACT A 294      37.605  93.870 119.703  1.00  0.00           O0.      0
ATOM    436  OXT ACT A 294      35.437  94.010 119.152  1.00  0.00           O1-      0
ATOM    437  H1  ACT A 294      36.471  94.863 116.901  1.00  0.00           H0.      0
ATOM    438  H3  ACT A 294      36.481  96.205 118.027  1.00  0.00           H0.      0
ATOM    439  H01 ACT A 294      38.895  95.727 118.309  1.00  0.00           H0.      0
ATOM    440  H02 ACT A 294      38.785  94.665 117.060  1.00  0.00           H0.      0
