# Supplementary material for: Computational Investigation of GNMT-Catalyzed Methyl Transfer Reaction: Integrating MD, QM, and ML Approaches
Source: J Comput Chem. Author manuscript; Available in PMC 2026 Jun 29. (PMC13312424; doi:10.1002/jcc.70434)
Supplement: SI-2 [file NIHMS2188582-supplement-SI-2.zip › QM-cluster-pdbs/clustering_10481_R2_wo_p.pdb]

ATOM      1  CA  TYR A  21      42.548 105.135 117.484  1.00  0.00           C0.     -1
ATOM      2  CB  TYR A  21      42.074 104.422 116.201  1.00  0.00           C0.     -1
ATOM      3  CG  TYR A  21      41.122 103.270 116.441  1.00  0.00           C0.      0
ATOM      4  CD1 TYR A  21      39.787 103.514 116.796  1.00  0.00           C0.      0
ATOM      5  CD2 TYR A  21      41.536 101.933 116.305  1.00  0.00           C0.      0
ATOM      6  CE1 TYR A  21      38.889 102.467 117.007  1.00  0.00           C0.      0
ATOM      7  CE2 TYR A  21      40.649 100.872 116.514  1.00  0.00           C0.      0
ATOM      8  CZ  TYR A  21      39.320 101.137 116.866  1.00  0.00           C0.      0
ATOM      9  OH  TYR A  21      38.461 100.075 117.040  1.00  0.00           O0.      0
ATOM     10  H01 TYR A  21      41.697 105.539 118.045  1.00  0.00           H0.      0
ATOM     11  H02 TYR A  21      43.222 105.965 117.243  1.00  0.00           H0.      0
ATOM     12  HA  TYR A  21      43.082 104.438 118.141  1.00  0.00           H0.      0
ATOM     13  HB2 TYR A  21      41.585 105.158 115.548  1.00  0.00           H0.      0
ATOM     14  HB3 TYR A  21      42.947 104.058 115.647  1.00  0.00           H0.      0
ATOM     15  HD1 TYR A  21      39.438 104.539 116.888  1.00  0.00           H0.      0
ATOM     16  HD2 TYR A  21      42.557 101.720 116.002  1.00  0.00           H0.      0
ATOM     17  HE1 TYR A  21      37.858 102.678 117.268  1.00  0.00           H0.      0
ATOM     18  HE2 TYR A  21      40.968  99.842 116.396  1.00  0.00           H0.      0
ATOM     19  HH  TYR A  21      37.575 100.422 117.302  1.00  0.00           H0.      0
ATOM     20  CA  TRP A  30      46.520  94.958 114.203  1.00  0.00           C0.     -1
ATOM     21  CB  TRP A  30      45.573  95.999 113.464  1.00  0.00           C0.     -1
ATOM     22  CG  TRP A  30      44.093  95.717 113.517  1.00  0.00           C0.      0
ATOM     23  CD1 TRP A  30      43.299  95.252 112.483  1.00  0.00           C0.      0
ATOM     24  CD2 TRP A  30      43.192  95.988 114.621  1.00  0.00           C0.      0
ATOM     25  CE2 TRP A  30      41.867  95.662 114.179  1.00  0.00           C0.      0
ATOM     26  CE3 TRP A  30      43.365  96.513 115.917  1.00  0.00           C0.      0
ATOM     27  NE1 TRP A  30      41.966  95.207 112.877  1.00  0.00           N0.      0
ATOM     28  CZ2 TRP A  30      40.740  95.849 114.993  1.00  0.00           C0.      0
ATOM     29  CZ3 TRP A  30      42.246  96.700 116.728  1.00  0.00           C0.      0
ATOM     30  CH2 TRP A  30      40.948  96.371 116.269  1.00  0.00           C0.      0
ATOM     31  H01 TRP A  30      46.399  93.961 113.764  1.00  0.00           H0.      0
ATOM     32  H03 TRP A  30      47.566  95.265 114.105  1.00  0.00           H0.      0
ATOM     33  HA  TRP A  30      46.269  94.899 115.268  1.00  0.00           H0.      0
ATOM     34  HB2 TRP A  30      45.767  96.990 113.897  1.00  0.00           H0.      0
ATOM     35  HB3 TRP A  30      45.889  96.053 112.415  1.00  0.00           H0.      0
ATOM     36  HD1 TRP A  30      43.587  94.967 111.483  1.00  0.00           H0.      0
ATOM     37  HE1 TRP A  30      41.170  94.929 112.299  1.00  0.00           H0.      0
ATOM     38  HE3 TRP A  30      44.355  96.771 116.278  1.00  0.00           H0.      0
ATOM     39  HZ2 TRP A  30      39.746  95.608 114.635  1.00  0.00           H0.      0
ATOM     40  HZ3 TRP A  30      42.368  97.099 117.729  1.00  0.00           H0.      0
ATOM     41  HH2 TRP A  30      40.098  96.540 116.922  1.00  0.00           H0.      0
ATOM     42  CA  TYR A  33      45.681  91.071 117.019  1.00  0.00           C0.     -1
ATOM     43  C   TYR A  33      44.637  90.247 116.262  1.00  0.00           C0.      0
ATOM     44  O   TYR A  33      43.949  89.380 116.814  1.00  0.00           O0.      0
ATOM     45  CB  TYR A  33      45.223  92.444 117.533  1.00  0.00           C0.     -1
ATOM     46  CG  TYR A  33      43.799  92.428 118.074  1.00  0.00           C0.      0
ATOM     47  CD1 TYR A  33      42.763  93.108 117.413  1.00  0.00           C0.      0
ATOM     48  CD2 TYR A  33      43.465  91.666 119.208  1.00  0.00           C0.      0
ATOM     49  CE1 TYR A  33      41.437  93.034 117.861  1.00  0.00           C0.      0
ATOM     50  CE2 TYR A  33      42.147  91.571 119.653  1.00  0.00           C0.      0
ATOM     51  CZ  TYR A  33      41.126  92.251 118.976  1.00  0.00           C0.      0
ATOM     52  OH  TYR A  33      39.840  92.118 119.483  1.00  0.00           O0.      0
ATOM     53  H02 TYR A  33      46.579  91.196 116.401  1.00  0.00           H0.      0
ATOM     54  HA  TYR A  33      45.964  90.447 117.873  1.00  0.00           H0.      0
ATOM     55  HB2 TYR A  33      45.930  92.776 118.303  1.00  0.00           H0.      0
ATOM     56  HB3 TYR A  33      45.276  93.179 116.720  1.00  0.00           H0.      0
ATOM     57  HD1 TYR A  33      42.985  93.711 116.539  1.00  0.00           H0.      0
ATOM     58  HD2 TYR A  33      44.241  91.122 119.737  1.00  0.00           H0.      0
ATOM     59  HE1 TYR A  33      40.662  93.574 117.330  1.00  0.00           H0.      0
ATOM     60  HE2 TYR A  33      41.894  90.968 120.518  1.00  0.00           H0.      0
ATOM     61  HH  TYR A  33      39.153  92.421 118.862  1.00  0.00           H0.      0
ATOM     62  N   ILE A  34      44.536  90.510 114.929  1.00  0.00           N0.      0
ATOM     63  CA  ILE A  34      43.831  89.624 113.990  1.00  0.00           C0.     -1
ATOM     64  CB  ILE A  34      43.816  90.310 112.592  1.00  0.00           C0.     -1
ATOM     65  CG1 ILE A  34      42.779  91.458 112.555  1.00  0.00           C0.      0
ATOM     66  CG2 ILE A  34      43.531  89.242 111.518  1.00  0.00           C0.      0
ATOM     67  CD1 ILE A  34      42.612  92.123 111.181  1.00  0.00           C0.      0
ATOM     68  H01 ILE A  34      44.338  88.651 113.940  1.00  0.00           H0.      0
ATOM     69  H   ILE A  34      45.219  91.136 114.525  1.00  0.00           H0.      0
ATOM     70  HA  ILE A  34      42.813  89.451 114.352  1.00  0.00           H0.      0
ATOM     71  HB  ILE A  34      44.818  90.726 112.401  1.00  0.00           H0.      0
ATOM     72 HG12 ILE A  34      41.812  91.045 112.878  1.00  0.00           H0.      0
ATOM     73 HG13 ILE A  34      43.050  92.218 113.298  1.00  0.00           H0.      0
ATOM     74 HG21 ILE A  34      44.251  88.419 111.586  1.00  0.00           H0.      0
ATOM     75 HG22 ILE A  34      42.526  88.819 111.652  1.00  0.00           H0.      0
ATOM     76 HG23 ILE A  34      43.592  89.655 110.508  1.00  0.00           H0.      0
ATOM     77 HD11 ILE A  34      41.884  92.937 111.231  1.00  0.00           H0.      0
ATOM     78 HD12 ILE A  34      43.563  92.536 110.825  1.00  0.00           H0.      0
ATOM     79 HD13 ILE A  34      42.253  91.413 110.429  1.00  0.00           H0.      0
ATOM     80  CA  ARG A  40      39.758  85.026 109.199  1.00  0.00           C0.     -1
ATOM     81  CB  ARG A  40      40.078  86.399 109.730  1.00  0.00           C0.     -1
ATOM     82  CG  ARG A  40      39.022  87.486 109.431  1.00  0.00           C0.      0
ATOM     83  CD  ARG A  40      39.374  88.819 110.120  1.00  0.00           C0.      0
ATOM     84  NE  ARG A  40      38.362  89.851 109.829  1.00  0.00           N0.      0
ATOM     85  CZ  ARG A  40      38.243  91.038 110.462  1.00  0.00           C0.      0
ATOM     86  NH1 ARG A  40      39.037  91.369 111.492  1.00  0.00           N1+      0
ATOM     87  NH2 ARG A  40      37.262  91.891 110.101  1.00  0.00           N0.      0
ATOM     88  H01 ARG A  40      40.552  84.314 109.448  1.00  0.00           H0.      0
ATOM     89  H02 ARG A  40      39.648  85.030 108.107  1.00  0.00           H0.      0
ATOM     90  HA  ARG A  40      38.821  84.640 109.621  1.00  0.00           H0.      0
ATOM     91  HB2 ARG A  40      40.213  86.344 110.821  1.00  0.00           H0.      0
ATOM     92  HB3 ARG A  40      41.044  86.737 109.327  1.00  0.00           H0.      0
ATOM     93  HG2 ARG A  40      38.945  87.641 108.346  1.00  0.00           H0.      0
ATOM     94  HG3 ARG A  40      38.037  87.151 109.784  1.00  0.00           H0.      0
ATOM     95  HD2 ARG A  40      39.422  88.649 111.204  1.00  0.00           H0.      0
ATOM     96  HD3 ARG A  40      40.362  89.168 109.790  1.00  0.00           H0.      0
ATOM     97  HE  ARG A  40      37.608  89.609 109.201  1.00  0.00           H0.      0
ATOM     98 HH11 ARG A  40      39.680  90.705 111.893  1.00  0.00           H0.      0
ATOM     99 HH12 ARG A  40      39.146  92.367 111.734  1.00  0.00           H0.      0
ATOM    100 HH21 ARG A  40      37.094  92.147 109.120  1.00  0.00           H0.      0
ATOM    101 HH22 ARG A  40      37.159  92.718 110.706  1.00  0.00           H0.      0
ATOM    102  CA  ALA A  64      34.793 100.717 108.505  1.00  0.00           C0.     -1
ATOM    103  C   ALA A  64      36.050  99.929 108.130  1.00  0.00           C0.      0
ATOM    104  O   ALA A  64      36.240  98.766 108.514  1.00  0.00           O0.      0
ATOM    105  H01 ALA A  64      34.008 100.520 107.766  1.00  0.00           H0.      0
ATOM    106  H03 ALA A  64      34.441 100.381 109.482  1.00  0.00           H0.      0
ATOM    107  HA  ALA A  64      34.979 101.795 108.539  1.00  0.00           H0.      0
ATOM    108  N   CYS A  65      36.923 100.579 107.304  1.00  0.00           N0.      0
ATOM    109  CA  CYS A  65      38.015  99.900 106.599  1.00  0.00           C0.     -1
ATOM    110  C   CYS A  65      39.275  99.600 107.403  1.00  0.00           C0.      0
ATOM    111  O   CYS A  65      40.104  98.804 106.938  1.00  0.00           O0.      0
ATOM    112  H02 CYS A  65      38.298 100.520 105.743  1.00  0.00           H0.      0
ATOM    113  H   CYS A  65      36.684 101.516 107.013  1.00  0.00           H0.      0
ATOM    114  HA  CYS A  65      37.658  98.939 106.215  1.00  0.00           H0.      0
ATOM    115  N   GLY A  66      39.421 100.255 108.569  1.00  0.00           N0.      0
ATOM    116  CA  GLY A  66      40.656 100.131 109.323  1.00  0.00           C0.     -1
ATOM    117  H01 GLY A  66      41.445 100.782 108.924  1.00  0.00           H0.      0
ATOM    118  H   GLY A  66      38.771 100.983 108.871  1.00  0.00           H0.      0
ATOM    119  HA2 GLY A  66      40.471 100.404 110.363  1.00  0.00           H0.      0
ATOM    120  HA3 GLY A  66      41.012  99.100 109.272  1.00  0.00           H0.      0
ATOM    121  CA  ASP A  70      37.784  93.140 104.700  1.00  0.00           C0.     -1
ATOM    122  CB  ASP A  70      36.826  93.016 105.914  1.00  0.00           C0.     -1
ATOM    123  CG  ASP A  70      36.991  94.166 106.930  1.00  0.00           C0.      0
ATOM    124  OD1 ASP A  70      37.229  95.322 106.524  1.00  0.00           O0.      0
ATOM    125  OD2 ASP A  70      36.826  93.850 108.180  1.00  0.00           O1-      0
ATOM    126  H01 ASP A  70      38.828  93.036 105.018  1.00  0.00           H0.      0
ATOM    127  H02 ASP A  70      37.670  94.127 104.244  1.00  0.00           H0.      0
ATOM    128  HA  ASP A  70      37.575  92.371 103.948  1.00  0.00           H0.      0
ATOM    129  HB2 ASP A  70      35.784  93.035 105.562  1.00  0.00           H0.      0
ATOM    130  HB3 ASP A  70      36.969  92.060 106.430  1.00  0.00           H0.      0
ATOM    131  CA  ASP A  85      37.760 105.047 108.163  1.00  0.00           C0.     -1
ATOM    132  C   ASP A  85      38.199 106.436 108.628  1.00  0.00           C0.      0
ATOM    133  O   ASP A  85      38.993 107.111 107.958  1.00  0.00           O0.      0
ATOM    134  CB  ASP A  85      38.914 104.022 108.246  1.00  0.00           C0.      0
ATOM    135  CG  ASP A  85      39.074 103.590 109.695  1.00  0.00           C0.      0
ATOM    136  OD1 ASP A  85      38.554 102.475 110.042  1.00  0.00           O0.      0
ATOM    137  OD2 ASP A  85      39.637 104.395 110.497  1.00  0.00           O1-      0
ATOM    138  H03 ASP A  85      37.446 105.153 107.119  1.00  0.00           H0.      0
ATOM    139  HA  ASP A  85      36.899 104.688 108.739  1.00  0.00           H0.      0
ATOM    140  HB2 ASP A  85      38.687 103.150 107.628  1.00  0.00           H0.      0
ATOM    141  HB3 ASP A  85      39.834 104.487 107.880  1.00  0.00           H0.      0
ATOM    142  N   ALA A  86      37.682 106.869 109.810  1.00  0.00           N0.      0
ATOM    143  CA  ALA A  86      37.997 108.194 110.340  1.00  0.00           C0.     -1
ATOM    144  C   ALA A  86      39.408 108.291 110.997  1.00  0.00           C0.      0
ATOM    145  O   ALA A  86      39.801 109.404 111.384  1.00  0.00           O0.      0
ATOM    146  CB  ALA A  86      36.939 108.650 111.351  1.00  0.00           C0.      0
ATOM    147  H   ALA A  86      37.049 106.265 110.327  1.00  0.00           H0.      0
ATOM    148  HA  ALA A  86      38.015 108.890 109.496  1.00  0.00           H0.      0
ATOM    149  HB1 ALA A  86      36.822 107.921 112.161  1.00  0.00           H0.      0
ATOM    150  HB2 ALA A  86      37.270 109.598 111.787  1.00  0.00           H0.      0
ATOM    151  HB3 ALA A  86      35.983 108.789 110.846  1.00  0.00           H0.      0
ATOM    152  N   SER A  87      40.123 107.152 111.152  1.00  0.00           N0.      0
ATOM    153  CA  SER A  87      41.472 107.156 111.746  1.00  0.00           C0.     -1
ATOM    154  CB  SER A  87      41.801 105.825 112.382  1.00  0.00           C0.     -1
ATOM    155  OG  SER A  87      43.132 105.849 112.956  1.00  0.00           O0.      0
ATOM    156  H01 SER A  87      42.228 107.396 110.985  1.00  0.00           H0.      0
ATOM    157  H   SER A  87      39.786 106.274 110.755  1.00  0.00           H0.      0
ATOM    158  HA  SER A  87      41.499 107.962 112.488  1.00  0.00           H0.      0
ATOM    159  HB2 SER A  87      41.047 105.550 113.129  1.00  0.00           H0.      0
ATOM    160  HB3 SER A  87      41.815 105.031 111.633  1.00  0.00           H0.      0
ATOM    161  HG  SER A  87      43.092 106.366 113.773  1.00  0.00           H0.      0
ATOM    162  CA  MET A  90      44.675 102.764 110.685  1.00  0.00           C0.     -1
ATOM    163  CB  MET A  90      43.296 102.335 111.327  1.00  0.00           C0.     -1
ATOM    164  CG  MET A  90      43.238 102.425 112.855  1.00  0.00           C0.      0
ATOM    165  SD  MET A  90      44.166 101.094 113.734  1.00  0.00           S0.      0
ATOM    166  CE  MET A  90      42.985  99.707 113.515  1.00  0.00           C0.      0
ATOM    167  H01 MET A  90      44.893 103.809 110.933  1.00  0.00           H0.      0
ATOM    168  H02 MET A  90      44.639 102.661 109.595  1.00  0.00           H0.      0
ATOM    169  HA  MET A  90      45.486 102.137 111.071  1.00  0.00           H0.      0
ATOM    170  HB2 MET A  90      42.503 102.978 110.922  1.00  0.00           H0.      0
ATOM    171  HB3 MET A  90      43.051 101.315 111.005  1.00  0.00           H0.      0
ATOM    172  HG2 MET A  90      43.648 103.381 113.198  1.00  0.00           H0.      0
ATOM    173  HG3 MET A  90      42.196 102.369 113.187  1.00  0.00           H0.      0
ATOM    174  HE1 MET A  90      41.997  99.995 113.885  1.00  0.00           H0.      0
ATOM    175  HE2 MET A  90      42.904  99.416 112.465  1.00  0.00           H0.      0
ATOM    176  HE3 MET A  90      43.351  98.853 114.091  1.00  0.00           H0.      0
ATOM    177  CA  ALA A 115      35.058 110.497 106.459  1.00  0.00           C0.     -1
ATOM    178  C   ALA A 115      34.731 110.072 107.880  1.00  0.00           C0.      0
ATOM    179  O   ALA A 115      35.407 109.219 108.470  1.00  0.00           O0.      0
ATOM    180  H01 ALA A 115      36.089 110.861 106.425  1.00  0.00           H0.      0
ATOM    181  H03 ALA A 115      34.997 109.624 105.802  1.00  0.00           H0.      0
ATOM    182  HA  ALA A 115      34.393 111.277 106.079  1.00  0.00           H0.      0
ATOM    183  N   ASN A 116      33.666 110.704 108.468  1.00  0.00           N0.      0
ATOM    184  CA  ASN A 116      33.167 110.272 109.763  1.00  0.00           C0.     -1
ATOM    185  C   ASN A 116      31.686 109.805 109.593  1.00  0.00           C0.      0
ATOM    186  O   ASN A 116      30.909 110.521 108.940  1.00  0.00           O0.      0
ATOM    187  CB  ASN A 116      33.276 111.377 110.848  1.00  0.00           C0.      0
ATOM    188  CG  ASN A 116      33.185 110.725 112.218  1.00  0.00           C0.      0
ATOM    189  ND2 ASN A 116      34.366 110.536 112.862  1.00  0.00           N0.      0
ATOM    190  OD1 ASN A 116      32.102 110.337 112.687  1.00  0.00           O0.      0
ATOM    191  H   ASN A 116      33.023 111.243 107.901  1.00  0.00           H0.      0
ATOM    192  HA  ASN A 116      33.789 109.425 110.061  1.00  0.00           H0.      0
ATOM    193  HB2 ASN A 116      34.227 111.900 110.717  1.00  0.00           H0.      0
ATOM    194  HB3 ASN A 116      32.461 112.096 110.729  1.00  0.00           H0.      0
ATOM    195 HD21 ASN A 116      34.377 109.937 113.678  1.00  0.00           H0.      0
ATOM    196 HD22 ASN A 116      35.245 110.690 112.391  1.00  0.00           H0.      0
ATOM    197  N   TRP A 117      31.332 108.626 110.157  1.00  0.00           N0.      0
ATOM    198  CA  TRP A 117      29.948 108.099 110.065  1.00  0.00           C0.     -1
ATOM    199  CB  TRP A 117      29.675 106.933 111.047  1.00  0.00           C0.     -1
ATOM    200  CG  TRP A 117      30.638 105.785 110.866  1.00  0.00           C0.      0
ATOM    201  CD1 TRP A 117      31.322 105.451 109.713  1.00  0.00           C0.      0
ATOM    202  CD2 TRP A 117      31.096 104.869 111.890  1.00  0.00           C0.      0
ATOM    203  CE2 TRP A 117      32.069 104.009 111.291  1.00  0.00           C0.      0
ATOM    204  CE3 TRP A 117      30.809 104.716 113.260  1.00  0.00           C0.      0
ATOM    205  NE1 TRP A 117      32.164 104.374 109.960  1.00  0.00           N0.      0
ATOM    206  CZ2 TRP A 117      32.760 103.034 112.023  1.00  0.00           C0.      0
ATOM    207  CZ3 TRP A 117      31.486 103.740 113.988  1.00  0.00           C0.      0
ATOM    208  CH2 TRP A 117      32.454 102.911 113.377  1.00  0.00           C0.      0
ATOM    209  H02 TRP A 117      29.256 108.924 110.261  1.00  0.00           H0.      0
ATOM    210  H   TRP A 117      32.036 108.098 110.681  1.00  0.00           H0.      0
ATOM    211  HA  TRP A 117      29.759 107.770 109.034  1.00  0.00           H0.      0
ATOM    212  HB2 TRP A 117      29.753 107.307 112.076  1.00  0.00           H0.      0
ATOM    213  HB3 TRP A 117      28.632 106.618 110.904  1.00  0.00           H0.      0
ATOM    214  HD1 TRP A 117      31.297 105.914 108.739  1.00  0.00           H0.      0
ATOM    215  HE1 TRP A 117      32.865 104.038 109.320  1.00  0.00           H0.      0
ATOM    216  HE3 TRP A 117      30.082 105.360 113.745  1.00  0.00           H0.      0
ATOM    217  HZ2 TRP A 117      33.531 102.421 111.569  1.00  0.00           H0.      0
ATOM    218  HZ3 TRP A 117      31.285 103.624 115.049  1.00  0.00           H0.      0
ATOM    219  HH2 TRP A 117      32.997 102.189 113.978  1.00  0.00           H0.      0
ATOM    220  CA  LEU A 136      32.235  94.663 110.393  1.00  0.00           C0.     -1
ATOM    221  C   LEU A 136      33.241  94.937 111.469  1.00  0.00           C0.      0
ATOM    222  O   LEU A 136      33.797  96.036 111.620  1.00  0.00           O0.      0
ATOM    223  H01 LEU A 136      32.751  94.546 109.433  1.00  0.00           H0.      0
ATOM    224  H02 LEU A 136      31.561  95.517 110.295  1.00  0.00           H0.      0
ATOM    225  HA  LEU A 136      31.647  93.762 110.580  1.00  0.00           H0.      0
ATOM    226  N   GLY A 137      33.484  93.874 112.285  1.00  0.00           N0.      0
ATOM    227  CA  GLY A 137      34.526  93.922 113.282  1.00  0.00           C0.     -1
ATOM    228  C   GLY A 137      34.073  94.389 114.642  1.00  0.00           C0.      0
ATOM    229  O   GLY A 137      34.919  94.440 115.561  1.00  0.00           O0.      0
ATOM    230  H   GLY A 137      33.095  92.976 112.034  1.00  0.00           H0.      0
ATOM    231  HA2 GLY A 137      34.973  92.930 113.390  1.00  0.00           H0.      0
ATOM    232  HA3 GLY A 137      35.336  94.574 112.936  1.00  0.00           H0.      0
ATOM    233  N   ASN A 138      32.771  94.695 114.752  1.00  0.00           N0.      0
ATOM    234  CA  ASN A 138      32.154  95.442 115.850  1.00  0.00           C0.     -1
ATOM    235  C   ASN A 138      32.757  96.868 115.869  1.00  0.00           C0.      0
ATOM    236  O   ASN A 138      33.758  97.129 116.548  1.00  0.00           O0.      0
ATOM    237  CB  ASN A 138      32.348  94.755 117.215  1.00  0.00           C0.      0
ATOM    238  CG  ASN A 138      32.039  95.717 118.356  1.00  0.00           C0.      0
ATOM    239  ND2 ASN A 138      32.953  95.711 119.369  1.00  0.00           N0.      0
ATOM    240  OD1 ASN A 138      31.018  96.413 118.360  1.00  0.00           O0.      0
ATOM    241  H   ASN A 138      32.237  94.591 113.899  1.00  0.00           H0.      0
ATOM    242  HA  ASN A 138      31.087  95.508 115.628  1.00  0.00           H0.      0
ATOM    243  HB2 ASN A 138      31.665  93.903 117.279  1.00  0.00           H0.      0
ATOM    244  HB3 ASN A 138      33.365  94.382 117.302  1.00  0.00           H0.      0
ATOM    245 HD21 ASN A 138      32.899  96.479 120.028  1.00  0.00           H0.      0
ATOM    246 HD22 ASN A 138      33.877  95.329 119.180  1.00  0.00           H0.      0
ATOM    247  N   SER A 139      32.108  97.761 115.087  1.00  0.00           N0.      0
ATOM    248  CA  SER A 139      32.676  99.063 114.747  1.00  0.00           C0.     -1
ATOM    249  CB  SER A 139      33.469  98.995 113.431  1.00  0.00           C0.      0
ATOM    250  OG  SER A 139      34.501  97.996 113.517  1.00  0.00           O0.      0
ATOM    251  H03 SER A 139      31.876  99.806 114.671  1.00  0.00           H0.      0
ATOM    252  H   SER A 139      31.313  97.440 114.552  1.00  0.00           H0.      0
ATOM    253  HA  SER A 139      33.343  99.347 115.564  1.00  0.00           H0.      0
ATOM    254  HB2 SER A 139      32.794  98.779 112.593  1.00  0.00           H0.      0
ATOM    255  HB3 SER A 139      33.939  99.970 113.247  1.00  0.00           H0.      0
ATOM    256  HG  SER A 139      34.296  97.265 112.908  1.00  0.00           H0.      0
ATOM    257  CA  HID A 142      32.087 103.321 119.338  1.00  0.00           C0.     -1
ATOM    258  CB  HID A 142      33.360 103.547 118.470  1.00  0.00           C0.     -1
ATOM    259  CG  HID A 142      34.433 102.509 118.524  1.00  0.00           C0.      0
ATOM    260  CD2 HID A 142      34.967 101.687 117.550  1.00  0.00           C0.      0
ATOM    261  ND1 HID A 142      35.230 102.289 119.640  1.00  0.00           N0.      0
ATOM    262  CE1 HID A 142      36.192 101.381 119.324  1.00  0.00           C0.      0
ATOM    263  NE2 HID A 142      36.058 100.992 118.058  1.00  0.00           N0.      0
ATOM    264  H01 HID A 142      31.594 102.381 119.068  1.00  0.00           H0.      0
ATOM    265  H02 HID A 142      31.384 104.144 119.181  1.00  0.00           H0.      0
ATOM    266  HA  HID A 142      32.333 103.281 120.405  1.00  0.00           H0.      0
ATOM    267  HB2 HID A 142      33.057 103.649 117.421  1.00  0.00           H0.      0
ATOM    268  HB3 HID A 142      33.796 104.518 118.744  1.00  0.00           H0.      0
ATOM    269  HD1 HID A 142      35.116 102.730 120.542  1.00  0.00           H0.      0
ATOM    270  HD2 HID A 142      34.646 101.566 116.528  1.00  0.00           H0.      0
ATOM    271  HE1 HID A 142      36.938 101.032 120.016  1.00  0.00           H0.      0
ATOM    272  CA  ARG A 175      28.727  92.379 119.988  1.00  0.00           C0.     -1
ATOM    273  CB  ARG A 175      30.004  92.924 120.647  1.00  0.00           C0.     -1
ATOM    274  CG  ARG A 175      31.318  92.248 120.216  1.00  0.00           C0.      0
ATOM    275  CD  ARG A 175      32.485  92.817 121.050  1.00  0.00           C0.      0
ATOM    276  NE  ARG A 175      33.836  92.438 120.609  1.00  0.00           N0.      0
ATOM    277  CZ  ARG A 175      34.492  91.351 121.017  1.00  0.00           C0.      0
ATOM    278  NH1 ARG A 175      33.838  90.398 121.732  1.00  0.00           N1+      0
ATOM    279  NH2 ARG A 175      35.814  91.230 120.812  1.00  0.00           N0.      0
ATOM    280  H01 ARG A 175      28.579  91.319 120.229  1.00  0.00           H0.      0
ATOM    281  H03 ARG A 175      27.846  92.932 120.331  1.00  0.00           H0.      0
ATOM    282  HA  ARG A 175      28.780  92.467 118.896  1.00  0.00           H0.      0
ATOM    283  HB2 ARG A 175      30.087  94.000 120.432  1.00  0.00           H0.      0
ATOM    284  HB3 ARG A 175      29.904  92.840 121.740  1.00  0.00           H0.      0
ATOM    285  HG2 ARG A 175      31.241  91.158 120.333  1.00  0.00           H0.      0
ATOM    286  HG3 ARG A 175      31.508  92.423 119.152  1.00  0.00           H0.      0
ATOM    287  HD2 ARG A 175      32.452  93.908 120.991  1.00  0.00           H0.      0
ATOM    288  HD3 ARG A 175      32.372  92.537 122.104  1.00  0.00           H0.      0
ATOM    289  HE  ARG A 175      34.336  93.053 119.955  1.00  0.00           H0.      0
ATOM    290 HH11 ARG A 175      32.844  90.287 121.602  1.00  0.00           H0.      0
ATOM    291 HH12 ARG A 175      34.344  89.579 122.034  1.00  0.00           H0.      0
ATOM    292 HH21 ARG A 175      36.313  91.925 120.230  1.00  0.00           H0.      0
ATOM    293 HH22 ARG A 175      36.205  90.299 120.808  1.00  0.00           H0.      0
ATOM    294  CA  TYR A 194      40.235  88.265 115.896  1.00  0.00           C0.     -1
ATOM    295  CB  TYR A 194      40.154  89.442 116.833  1.00  0.00           C0.     -1
ATOM    296  CG  TYR A 194      39.423  90.630 116.241  1.00  0.00           C0.      0
ATOM    297  CD1 TYR A 194      38.095  90.922 116.586  1.00  0.00           C0.      0
ATOM    298  CD2 TYR A 194      40.061  91.470 115.308  1.00  0.00           C0.      0
ATOM    299  CE1 TYR A 194      37.431  92.027 116.041  1.00  0.00           C0.      0
ATOM    300  CE2 TYR A 194      39.414  92.575 114.754  1.00  0.00           C0.      0
ATOM    301  CZ  TYR A 194      38.097  92.866 115.139  1.00  0.00           C0.      0
ATOM    302  OH  TYR A 194      37.513  94.012 114.645  1.00  0.00           O0.      0
ATOM    303  H01 TYR A 194      40.797  87.436 116.342  1.00  0.00           H0.      0
ATOM    304  H02 TYR A 194      39.237  87.893 115.629  1.00  0.00           H0.      0
ATOM    305  HA  TYR A 194      40.741  88.539 114.961  1.00  0.00           H0.      0
ATOM    306  HB2 TYR A 194      39.655  89.146 117.765  1.00  0.00           H0.      0
ATOM    307  HB3 TYR A 194      41.171  89.749 117.112  1.00  0.00           H0.      0
ATOM    308  HD1 TYR A 194      37.569  90.298 117.301  1.00  0.00           H0.      0
ATOM    309  HD2 TYR A 194      41.097  91.278 115.049  1.00  0.00           H0.      0
ATOM    310  HE1 TYR A 194      36.405  92.234 116.322  1.00  0.00           H0.      0
ATOM    311  HE2 TYR A 194      39.910  93.225 114.045  1.00  0.00           H0.      0
ATOM    312  HH  TYR A 194      36.589  94.083 114.966  1.00  0.00           H0.      0
ATOM    313  CA  TYR A 220      44.473  94.590 125.134  1.00  0.00           C0.     -1
ATOM    314  CB  TYR A 220      44.314  94.944 123.631  1.00  0.00           C0.     -1
ATOM    315  CG  TYR A 220      42.925  94.852 123.031  1.00  0.00           C0.      0
ATOM    316  CD1 TYR A 220      42.291  95.995 122.512  1.00  0.00           C0.      0
ATOM    317  CD2 TYR A 220      42.277  93.616 122.867  1.00  0.00           C0.      0
ATOM    318  CE1 TYR A 220      41.084  95.909 121.813  1.00  0.00           C0.      0
ATOM    319  CE2 TYR A 220      41.065  93.516 122.181  1.00  0.00           C0.      0
ATOM    320  CZ  TYR A 220      40.479  94.661 121.619  1.00  0.00           C0.      0
ATOM    321  OH  TYR A 220      39.319  94.608 120.877  1.00  0.00           O0.      0
ATOM    322  H01 TYR A 220      45.522  94.676 125.435  1.00  0.00           H0.      0
ATOM    323  H02 TYR A 220      43.876  95.264 125.759  1.00  0.00           H0.      0
ATOM    324  HA  TYR A 220      44.143  93.564 125.335  1.00  0.00           H0.      0
ATOM    325  HB2 TYR A 220      44.692  95.963 123.476  1.00  0.00           H0.      0
ATOM    326  HB3 TYR A 220      44.985  94.286 123.058  1.00  0.00           H0.      0
ATOM    327  HD1 TYR A 220      42.770  96.963 122.626  1.00  0.00           H0.      0
ATOM    328  HD2 TYR A 220      42.741  92.712 123.253  1.00  0.00           H0.      0
ATOM    329  HE1 TYR A 220      40.622  96.791 121.384  1.00  0.00           H0.      0
ATOM    330  HE2 TYR A 220      40.591  92.551 122.040  1.00  0.00           H0.      0
ATOM    331  HH  TYR A 220      39.189  93.697 120.553  1.00  0.00           H0.      0
ATOM    332  CA  TYR A 242      32.319 101.017 123.097  1.00  0.00           C0.     -1
ATOM    333  CB  TYR A 242      32.327  99.512 122.564  1.00  0.00           C0.     -1
ATOM    334  CG  TYR A 242      33.397  99.169 121.575  1.00  0.00           C0.      0
ATOM    335  CD1 TYR A 242      33.118  99.193 120.198  1.00  0.00           C0.      0
ATOM    336  CD2 TYR A 242      34.674  98.775 122.005  1.00  0.00           C0.      0
ATOM    337  CE1 TYR A 242      34.097  98.855 119.268  1.00  0.00           C0.      0
ATOM    338  CE2 TYR A 242      35.669  98.449 121.082  1.00  0.00           C0.      0
ATOM    339  CZ  TYR A 242      35.372  98.512 119.722  1.00  0.00           C0.      0
ATOM    340  OH  TYR A 242      36.389  98.253 118.803  1.00  0.00           O0.      0
ATOM    341  H01 TYR A 242      31.503 101.151 123.813  1.00  0.00           H0.      0
ATOM    342  H02 TYR A 242      33.268 101.251 123.591  1.00  0.00           H0.      0
ATOM    343  HA  TYR A 242      32.178 101.713 122.263  1.00  0.00           H0.      0
ATOM    344  HB2 TYR A 242      32.412  98.858 123.441  1.00  0.00           H0.      0
ATOM    345  HB3 TYR A 242      31.343  99.316 122.122  1.00  0.00           H0.      0
ATOM    346  HD1 TYR A 242      32.122  99.460 119.859  1.00  0.00           H0.      0
ATOM    347  HD2 TYR A 242      34.889  98.731 123.069  1.00  0.00           H0.      0
ATOM    348  HE1 TYR A 242      33.885  98.838 118.207  1.00  0.00           H0.      0
ATOM    349  HE2 TYR A 242      36.668  98.169 121.396  1.00  0.00           H0.      0
ATOM    350  HH  TYR A 242      36.393  99.008 118.178  1.00  0.00           H0.      0
ATOM    351  CA  TYR A 283      28.342  88.959 117.494  1.00  0.00           C0.     -1
ATOM    352  CB  TYR A 283      29.468  89.269 116.461  1.00  0.00           C0.     -1
ATOM    353  CG  TYR A 283      30.788  89.829 116.959  1.00  0.00           C0.      0
ATOM    354  CD1 TYR A 283      31.571  89.171 117.925  1.00  0.00           C0.      0
ATOM    355  CD2 TYR A 283      31.338  90.968 116.344  1.00  0.00           C0.      0
ATOM    356  CE1 TYR A 283      32.849  89.629 118.260  1.00  0.00           C0.      0
ATOM    357  CE2 TYR A 283      32.622  91.425 116.656  1.00  0.00           C0.      0
ATOM    358  CZ  TYR A 283      33.382  90.761 117.626  1.00  0.00           C0.      0
ATOM    359  OH  TYR A 283      34.661  91.158 117.964  1.00  0.00           O0.      0
ATOM    360  H01 TYR A 283      27.468  88.551 116.978  1.00  0.00           H0.      0
ATOM    361  H02 TYR A 283      28.673  88.224 118.237  1.00  0.00           H0.      0
ATOM    362  HA  TYR A 283      28.041  89.867 118.028  1.00  0.00           H0.      0
ATOM    363  HB2 TYR A 283      29.678  88.337 115.913  1.00  0.00           H0.      0
ATOM    364  HB3 TYR A 283      29.062  89.964 115.715  1.00  0.00           H0.      0
ATOM    365  HD1 TYR A 283      31.185  88.280 118.412  1.00  0.00           H0.      0
ATOM    366  HD2 TYR A 283      30.765  91.489 115.583  1.00  0.00           H0.      0
ATOM    367  HE1 TYR A 283      33.447  89.116 119.004  1.00  0.00           H0.      0
ATOM    368  HE2 TYR A 283      33.042  92.277 116.138  1.00  0.00           H0.      0
ATOM    369  HH  TYR A 283      34.759  92.129 117.912  1.00  0.00           H0.      0
ATOM    370  N   ACT A 293      36.379  96.035 117.270  1.00  0.00           N0.      0
ATOM    371  CA  ACT A 293      37.298  95.060 117.931  1.00  0.00           C0.      0
ATOM    372  C   ACT A 293      36.543  93.949 118.668  1.00  0.00           C0.      0
ATOM    373  O   ACT A 293      37.253  93.079 119.234  1.00  0.00           O0.      0
ATOM    374  OXT ACT A 293      35.261  93.959 118.639  1.00  0.00           O1-      0
ATOM    375  H1  ACT A 293      37.942  95.589 118.637  1.00  0.00           H0.      0
ATOM    376  H3  ACT A 293      37.928  94.602 117.166  1.00  0.00           H0.      0
ATOM    377  H01 ACT A 293      35.549  95.544 116.905  1.00  0.00           H0.      0
ATOM    378  H02 ACT A 293      36.069  96.736 117.964  1.00  0.00           H0.      0
ATOM    379  CA' SAM A 294      38.345  96.013 110.350  1.00  0.00           C0.      0
ATOM    380  CB  SAM A 294      38.666  97.261 111.196  1.00  0.00           C0.      0
ATOM    381  CG  SAM A 294      37.737  97.437 112.410  1.00  0.00           C0.      0
ATOM    382  SD  SAM A 294      38.478  98.547 113.692  1.00  0.00           S0.      0
ATOM    383  CE  SAM A 294      37.002  96.829 116.153  1.00  0.00           C0.      0
ATOM    384  C5' SAM A 294      37.194  99.852 113.864  1.00  0.00           C0.      0
ATOM    385  C4' SAM A 294      37.447 101.033 112.940  1.00  0.00           C0.      0
ATOM    386  O4' SAM A 294      36.280 101.926 113.038  1.00  0.00           O0.      0
ATOM    387  C3' SAM A 294      38.698 101.884 113.311  1.00  0.00           C0.      0
ATOM    388  O3' SAM A 294      39.741 101.809 112.347  1.00  0.00           O0.      0
ATOM    389  C2' SAM A 294      38.117 103.321 113.507  1.00  0.00           C0.      0
ATOM    390  O2' SAM A 294      38.931 104.399 113.113  1.00  0.00           O0.      0
ATOM    391  C1' SAM A 294      36.759 103.259 112.773  1.00  0.00           C0.      0
ATOM    392  OXT SAM A 294      37.158  94.279 111.487  1.00  0.00           O0.      0
ATOM    393  N1  SAM A 294      33.632 107.239 111.622  1.00  0.00           N0.      0
ATOM    394  C2  SAM A 294      34.462 106.509 110.851  1.00  0.00           C0.      0
ATOM    395  N3  SAM A 294      35.259 105.490 111.210  1.00  0.00           N0.      0
ATOM    396  C4  SAM A 294      35.145 105.195 112.523  1.00  0.00           C0.      0
ATOM    397  C5  SAM A 294      34.328 105.873 113.443  1.00  0.00           C0.      0
ATOM    398  C6  SAM A 294      33.551 106.945 112.948  1.00  0.00           C0.      0
ATOM    399  N6  SAM A 294      32.746 107.689 113.735  1.00  0.00           N0.      0
ATOM    400  N7  SAM A 294      34.458 105.326 114.713  1.00  0.00           N0.      0
ATOM    401  C8  SAM A 294      35.327 104.344 114.565  1.00  0.00           C0.      0
ATOM    402  N9  SAM A 294      35.785 104.215 113.257  1.00  0.00           N0.      0
ATOM    403  C'  SAM A 294      38.310  94.731 111.217  1.00  0.00           C0.      0
ATOM    404  N'  SAM A 294      37.020  96.105 109.641  1.00  0.00           N0.      0
ATOM    405  O'  SAM A 294      39.421  94.232 111.576  1.00  0.00           O0.      0
ATOM    406 HN61 SAM A 294      32.321 108.549 113.383  1.00  0.00           H0.      0
ATOM    407 HN62 SAM A 294      32.696 107.470 114.717  1.00  0.00           H0.      0
ATOM    408  HA  SAM A 294      39.101  95.894 109.570  1.00  0.00           H0.      0
ATOM    409  HB1 SAM A 294      38.643  98.157 110.564  1.00  0.00           H0.      0
ATOM    410  HB2 SAM A 294      39.699  97.142 111.542  1.00  0.00           H0.      0
ATOM    411  HG1 SAM A 294      37.550  96.472 112.890  1.00  0.00           H0.      0
ATOM    412  HG2 SAM A 294      36.766  97.852 112.125  1.00  0.00           H0.      0
ATOM    413  HE1 SAM A 294      36.203  97.376 115.651  1.00  0.00           H0.      0
ATOM    414  HE2 SAM A 294      37.737  97.521 116.564  1.00  0.00           H0.      0
ATOM    415  HE3 SAM A 294      37.480  96.147 115.455  1.00  0.00           H0.      0
ATOM    416 HO2' SAM A 294      39.260 104.250 112.192  1.00  0.00           H0.      0
ATOM    417 HO3' SAM A 294      39.354 102.055 111.470  1.00  0.00           H0.      0
ATOM    418  H01 SAM A 294      35.659 103.680 115.347  1.00  0.00           H0.      0
ATOM    419  H02 SAM A 294      37.540 100.699 111.899  1.00  0.00           H0.      0
ATOM    420  H03 SAM A 294      39.138 101.537 114.245  1.00  0.00           H0.      0
ATOM    421  H04 SAM A 294      37.914 103.457 114.573  1.00  0.00           H0.      0
ATOM    422  H05 SAM A 294      36.885 103.432 111.700  1.00  0.00           H0.      0
ATOM    423  H06 SAM A 294      34.513 106.814 109.811  1.00  0.00           H0.      0
ATOM    424  H07 SAM A 294      36.917  96.972 109.093  1.00  0.00           H0.      0
ATOM    425  H08 SAM A 294      36.267  96.043 110.333  1.00  0.00           H0.      0
ATOM    426  H09 SAM A 294      36.913  95.234 108.994  1.00  0.00           H0.      0
ATOM    427 H5'1 SAM A 294      37.236 100.176 114.907  1.00  0.00           H0.      0
ATOM    428 H5'2 SAM A 294      36.221  99.393 113.680  1.00  0.00           H0.      0
