# Supplementary material for: Computational Investigation of GNMT-Catalyzed Methyl Transfer Reaction: Integrating MD, QM, and ML Approaches
Source: J Comput Chem. Author manuscript; Available in PMC 2026 Jun 29. (PMC13312424; doi:10.1002/jcc.70434)
Supplement: SI-2 [file NIHMS2188582-supplement-SI-2.zip › QM-cluster-pdbs/clustering_1221_P2_w_ts.pdb]

ATOM      1  CA  ILE A  17      35.158 111.527 117.280  1.00  0.00           C0.     -1
ATOM      2  C   ILE A  17      35.120 109.988 117.297  1.00  0.00           C0.      0
ATOM      3  O   ILE A  17      35.265 109.358 118.351  1.00  0.00           O0.      0
ATOM      4  H01 ILE A  17      35.501 111.857 118.260  1.00  0.00           H0.      0
ATOM      5  H02 ILE A  17      34.159 111.940 117.097  1.00  0.00           H0.      0
ATOM      6  HA  ILE A  17      35.830 111.911 116.506  1.00  0.00           H0.      0
ATOM      7  N   PRO A  18      34.957 109.323 116.098  1.00  0.00           N0.      0
ATOM      8  CA  PRO A  18      34.742 107.843 116.070  1.00  0.00           C0.     -1
ATOM      9  C   PRO A  18      36.014 107.026 116.146  1.00  0.00           C0.      0
ATOM     10  O   PRO A  18      35.970 105.780 116.198  1.00  0.00           O0.      0
ATOM     11  CB  PRO A  18      34.022 107.585 114.713  1.00  0.00           C0.      0
ATOM     12  CG  PRO A  18      33.483 108.963 114.282  1.00  0.00           C0.      0
ATOM     13  CD  PRO A  18      34.528 109.950 114.828  1.00  0.00           C0.      0
ATOM     14  HA  PRO A  18      34.106 107.546 116.906  1.00  0.00           H0.      0
ATOM     15  HB2 PRO A  18      34.736 107.205 113.973  1.00  0.00           H0.      0
ATOM     16  HB3 PRO A  18      33.238 106.836 114.833  1.00  0.00           H0.      0
ATOM     17  HG2 PRO A  18      33.359 109.043 113.199  1.00  0.00           H0.      0
ATOM     18  HG3 PRO A  18      32.511 109.153 114.750  1.00  0.00           H0.      0
ATOM     19  HD2 PRO A  18      35.379 110.040 114.141  1.00  0.00           H0.      0
ATOM     20  HD3 PRO A  18      34.122 110.947 115.002  1.00  0.00           H0.      0
ATOM     21  N   ASP A  19      37.158 107.718 116.079  1.00  0.00           N0.      0
ATOM     22  CA  ASP A  19      38.446 107.056 116.056  1.00  0.00           C0.     -1
ATOM     23  H01 ASP A  19      39.221 107.792 115.838  1.00  0.00           H0.      0
ATOM     24  H03 ASP A  19      38.667 106.576 117.016  1.00  0.00           H0.      0
ATOM     25  H   ASP A  19      37.093 108.725 116.042  1.00  0.00           H0.      0
ATOM     26  HA  ASP A  19      38.453 106.287 115.276  1.00  0.00           H0.      0
ATOM     27  CA  TYR A  21      43.607 104.816 117.553  1.00  0.00           C0.     -1
ATOM     28  CB  TYR A  21      43.550 103.900 116.310  1.00  0.00           C0.     -1
ATOM     29  CG  TYR A  21      42.426 102.880 116.400  1.00  0.00           C0.      0
ATOM     30  CD1 TYR A  21      41.322 102.935 115.536  1.00  0.00           C0.      0
ATOM     31  CD2 TYR A  21      42.453 101.859 117.371  1.00  0.00           C0.      0
ATOM     32  CE1 TYR A  21      40.270 102.018 115.641  1.00  0.00           C0.      0
ATOM     33  CE2 TYR A  21      41.411 100.939 117.487  1.00  0.00           C0.      0
ATOM     34  CZ  TYR A  21      40.309 101.027 116.627  1.00  0.00           C0.      0
ATOM     35  OH  TYR A  21      39.293 100.099 116.804  1.00  0.00           O0.      0
ATOM     36  H01 TYR A  21      44.428 105.539 117.474  1.00  0.00           H0.      0
ATOM     37  H02 TYR A  21      42.669 105.372 117.666  1.00  0.00           H0.      0
ATOM     38  HA  TYR A  21      43.758 104.228 118.465  1.00  0.00           H0.      0
ATOM     39  HB2 TYR A  21      43.421 104.498 115.402  1.00  0.00           H0.      0
ATOM     40  HB3 TYR A  21      44.514 103.381 116.208  1.00  0.00           H0.      0
ATOM     41  HD1 TYR A  21      41.301 103.681 114.750  1.00  0.00           H0.      0
ATOM     42  HD2 TYR A  21      43.304 101.780 118.042  1.00  0.00           H0.      0
ATOM     43  HE1 TYR A  21      39.466 102.054 114.916  1.00  0.00           H0.      0
ATOM     44  HE2 TYR A  21      41.437 100.150 118.228  1.00  0.00           H0.      0
ATOM     45  HH  TYR A  21      38.564 100.299 116.202  1.00  0.00           H0.      0
ATOM     46  CA  TRP A  30      46.281  95.358 114.205  1.00  0.00           C0.     -1
ATOM     47  CB  TRP A  30      45.444  96.476 113.551  1.00  0.00           C0.     -1
ATOM     48  CG  TRP A  30      43.960  96.221 113.580  1.00  0.00           C0.      0
ATOM     49  CD1 TRP A  30      43.182  95.740 112.543  1.00  0.00           C0.      0
ATOM     50  CD2 TRP A  30      43.057  96.449 114.689  1.00  0.00           C0.      0
ATOM     51  CE2 TRP A  30      41.742  96.095 114.240  1.00  0.00           C0.      0
ATOM     52  CE3 TRP A  30      43.215  96.966 115.989  1.00  0.00           C0.      0
ATOM     53  NE1 TRP A  30      41.857  95.636 112.943  1.00  0.00           N0.      0
ATOM     54  CZ2 TRP A  30      40.606  96.265 115.047  1.00  0.00           C0.      0
ATOM     55  CZ3 TRP A  30      42.087  97.155 116.785  1.00  0.00           C0.      0
ATOM     56  CH2 TRP A  30      40.796  96.813 116.317  1.00  0.00           C0.      0
ATOM     57  H01 TRP A  30      46.123  94.407 113.682  1.00  0.00           H0.      0
ATOM     58  H02 TRP A  30      47.351  95.593 114.177  1.00  0.00           H0.      0
ATOM     59  HA  TRP A  30      45.989  95.215 115.252  1.00  0.00           H0.      0
ATOM     60  HB2 TRP A  30      45.660  97.426 114.060  1.00  0.00           H0.      0
ATOM     61  HB3 TRP A  30      45.769  96.604 112.510  1.00  0.00           H0.      0
ATOM     62  HD1 TRP A  30      43.477  95.475 111.540  1.00  0.00           H0.      0
ATOM     63  HE1 TRP A  30      41.058  95.476 112.331  1.00  0.00           H0.      0
ATOM     64  HE3 TRP A  30      44.200  97.239 116.357  1.00  0.00           H0.      0
ATOM     65  HZ2 TRP A  30      39.624  95.960 114.698  1.00  0.00           H0.      0
ATOM     66  HZ3 TRP A  30      42.192  97.571 117.781  1.00  0.00           H0.      0
ATOM     67  HH2 TRP A  30      39.945  96.990 116.963  1.00  0.00           H0.      0
ATOM     68  CA  TYR A  33      45.061  91.163 116.511  1.00  0.00           C0.     -1
ATOM     69  C   TYR A  33      44.207  90.393 115.471  1.00  0.00           C0.      0
ATOM     70  O   TYR A  33      43.557  89.393 115.802  1.00  0.00           O0.      0
ATOM     71  CB  TYR A  33      44.471  92.494 117.023  1.00  0.00           C0.     -1
ATOM     72  CG  TYR A  33      43.050  92.453 117.559  1.00  0.00           C0.      0
ATOM     73  CD1 TYR A  33      42.106  93.400 117.125  1.00  0.00           C0.      0
ATOM     74  CD2 TYR A  33      42.647  91.524 118.535  1.00  0.00           C0.      0
ATOM     75  CE1 TYR A  33      40.809  93.430 117.644  1.00  0.00           C0.      0
ATOM     76  CE2 TYR A  33      41.352  91.540 119.057  1.00  0.00           C0.      0
ATOM     77  CZ  TYR A  33      40.425  92.493 118.610  1.00  0.00           C0.      0
ATOM     78  OH  TYR A  33      39.154  92.450 119.141  1.00  0.00           O0.      0
ATOM     79  H02 TYR A  33      46.056  91.361 116.094  1.00  0.00           H0.      0
ATOM     80  HA  TYR A  33      45.185  90.463 117.341  1.00  0.00           H0.      0
ATOM     81  HB2 TYR A  33      45.151  92.865 117.803  1.00  0.00           H0.      0
ATOM     82  HB3 TYR A  33      44.510  93.236 116.215  1.00  0.00           H0.      0
ATOM     83  HD1 TYR A  33      42.384  94.131 116.373  1.00  0.00           H0.      0
ATOM     84  HD2 TYR A  33      43.348  90.775 118.889  1.00  0.00           H0.      0
ATOM     85  HE1 TYR A  33      40.097  94.158 117.272  1.00  0.00           H0.      0
ATOM     86  HE2 TYR A  33      41.041  90.817 119.803  1.00  0.00           H0.      0
ATOM     87  HH  TYR A  33      38.653  93.270 118.939  1.00  0.00           H0.      0
ATOM     88  N   ILE A  34      44.211  90.835 114.171  1.00  0.00           N0.      0
ATOM     89  CA  ILE A  34      43.645  90.040 113.047  1.00  0.00           C0.     -1
ATOM     90  CB  ILE A  34      43.737  90.853 111.682  1.00  0.00           C0.     -1
ATOM     91  CG1 ILE A  34      42.703  92.003 111.707  1.00  0.00           C0.      0
ATOM     92  CG2 ILE A  34      43.513  89.880 110.515  1.00  0.00           C0.      0
ATOM     93  CD1 ILE A  34      42.667  92.873 110.443  1.00  0.00           C0.      0
ATOM     94  H01 ILE A  34      44.191  89.092 112.960  1.00  0.00           H0.      0
ATOM     95  H   ILE A  34      44.851  91.578 113.925  1.00  0.00           H0.      0
ATOM     96  HA  ILE A  34      42.600  89.805 113.268  1.00  0.00           H0.      0
ATOM     97  HB  ILE A  34      44.752  91.273 111.605  1.00  0.00           H0.      0
ATOM     98 HG12 ILE A  34      41.708  91.562 111.862  1.00  0.00           H0.      0
ATOM     99 HG13 ILE A  34      42.899  92.642 112.578  1.00  0.00           H0.      0
ATOM    100 HG21 ILE A  34      44.248  89.067 110.533  1.00  0.00           H0.      0
ATOM    101 HG22 ILE A  34      42.513  89.431 110.575  1.00  0.00           H0.      0
ATOM    102 HG23 ILE A  34      43.596  90.386 109.549  1.00  0.00           H0.      0
ATOM    103 HD11 ILE A  34      43.644  93.329 110.245  1.00  0.00           H0.      0
ATOM    104 HD12 ILE A  34      42.382  92.292 109.559  1.00  0.00           H0.      0
ATOM    105 HD13 ILE A  34      41.931  93.678 110.554  1.00  0.00           H0.      0
ATOM    106  CA  ARG A  40      39.489  85.145 109.217  1.00  0.00           C0.     -1
ATOM    107  CB  ARG A  40      40.068  86.608 109.370  1.00  0.00           C0.     -1
ATOM    108  CG  ARG A  40      38.987  87.710 109.266  1.00  0.00           C0.      0
ATOM    109  CD  ARG A  40      39.601  89.123 109.179  1.00  0.00           C0.      0
ATOM    110  NE  ARG A  40      38.607  90.215 109.078  1.00  0.00           N0.      0
ATOM    111  CZ  ARG A  40      38.455  91.222 109.974  1.00  0.00           C0.      0
ATOM    112  NH1 ARG A  40      38.955  91.077 111.232  1.00  0.00           N1+      0
ATOM    113  NH2 ARG A  40      37.840  92.343 109.624  1.00  0.00           N0.      0
ATOM    114  H01 ARG A  40      40.292  84.406 109.307  1.00  0.00           H0.      0
ATOM    115  H02 ARG A  40      39.012  85.025 108.238  1.00  0.00           H0.      0
ATOM    116  HA  ARG A  40      38.742  84.943 109.992  1.00  0.00           H0.      0
ATOM    117  HB2 ARG A  40      40.587  86.692 110.334  1.00  0.00           H0.      0
ATOM    118  HB3 ARG A  40      40.824  86.766 108.588  1.00  0.00           H0.      0
ATOM    119  HG2 ARG A  40      38.372  87.537 108.372  1.00  0.00           H0.      0
ATOM    120  HG3 ARG A  40      38.310  87.656 110.129  1.00  0.00           H0.      0
ATOM    121  HD2 ARG A  40      40.237  89.320 110.047  1.00  0.00           H0.      0
ATOM    122  HD3 ARG A  40      40.251  89.184 108.298  1.00  0.00           H0.      0
ATOM    123  HE  ARG A  40      38.237  90.418 108.156  1.00  0.00           H0.      0
ATOM    124 HH11 ARG A  40      39.045  90.153 111.627  1.00  0.00           H0.      0
ATOM    125 HH12 ARG A  40      38.781  91.811 111.908  1.00  0.00           H0.      0
ATOM    126 HH21 ARG A  40      37.600  92.552 108.614  1.00  0.00           H0.      0
ATOM    127 HH22 ARG A  40      37.662  93.068 110.329  1.00  0.00           H0.      0
ATOM    128  CA  ALA A  64      34.460 100.973 108.812  1.00  0.00           C0.     -1
ATOM    129  C   ALA A  64      35.666 100.234 108.278  1.00  0.00           C0.      0
ATOM    130  O   ALA A  64      35.895  99.032 108.508  1.00  0.00           O0.      0
ATOM    131  CB  ALA A  64      33.280 100.031 109.086  1.00  0.00           C0.      0
ATOM    132  H03 ALA A  64      34.171 101.769 108.117  1.00  0.00           H0.      0
ATOM    133  HA  ALA A  64      34.756 101.461 109.753  1.00  0.00           H0.      0
ATOM    134  HB1 ALA A  64      32.470 100.569 109.588  1.00  0.00           H0.      0
ATOM    135  HB2 ALA A  64      32.886  99.607 108.156  1.00  0.00           H0.      0
ATOM    136  HB3 ALA A  64      33.594  99.198 109.723  1.00  0.00           H0.      0
ATOM    137  N   CYS A  65      36.508 100.981 107.526  1.00  0.00           N0.      0
ATOM    138  CA  CYS A  65      37.599 100.362 106.802  1.00  0.00           C0.     -1
ATOM    139  C   CYS A  65      38.750  99.827 107.658  1.00  0.00           C0.      0
ATOM    140  O   CYS A  65      39.361  98.805 107.315  1.00  0.00           O0.      0
ATOM    141  H01 CYS A  65      38.006 101.101 106.105  1.00  0.00           H0.      0
ATOM    142  H   CYS A  65      36.279 101.949 107.353  1.00  0.00           H0.      0
ATOM    143  HA  CYS A  65      37.229  99.512 106.221  1.00  0.00           H0.      0
ATOM    144  N   GLY A  66      39.082 100.585 108.720  1.00  0.00           N0.      0
ATOM    145  CA  GLY A  66      40.322 100.344 109.439  1.00  0.00           C0.     -1
ATOM    146  H01 GLY A  66      41.198 100.586 108.824  1.00  0.00           H0.      0
ATOM    147  H   GLY A  66      38.568 101.441 108.946  1.00  0.00           H0.      0
ATOM    148  HA2 GLY A  66      40.329 100.970 110.332  1.00  0.00           H0.      0
ATOM    149  HA3 GLY A  66      40.408  99.295 109.735  1.00  0.00           H0.      0
ATOM    150  CA  ASP A  70      37.494  93.402 104.191  1.00  0.00           C0.     -1
ATOM    151  CB  ASP A  70      36.353  93.888 105.090  1.00  0.00           C0.     -1
ATOM    152  CG  ASP A  70      36.734  93.827 106.594  1.00  0.00           C0.      0
ATOM    153  OD1 ASP A  70      36.521  94.867 107.290  1.00  0.00           O0.      0
ATOM    154  OD2 ASP A  70      37.230  92.731 107.018  1.00  0.00           O1-      0
ATOM    155  H01 ASP A  70      38.372  94.052 104.286  1.00  0.00           H0.      0
ATOM    156  H02 ASP A  70      37.196  93.390 103.136  1.00  0.00           H0.      0
ATOM    157  HA  ASP A  70      37.794  92.391 104.482  1.00  0.00           H0.      0
ATOM    158  HB2 ASP A  70      36.066  94.916 104.853  1.00  0.00           H0.      0
ATOM    159  HB3 ASP A  70      35.469  93.251 104.943  1.00  0.00           H0.      0
ATOM    160  CA  ASP A  85      37.237 105.692 108.097  1.00  0.00           C0.     -1
ATOM    161  C   ASP A  85      37.784 107.027 108.699  1.00  0.00           C0.      0
ATOM    162  O   ASP A  85      38.696 107.633 108.123  1.00  0.00           O0.      0
ATOM    163  CB  ASP A  85      38.300 104.573 108.138  1.00  0.00           C0.      0
ATOM    164  CG  ASP A  85      38.484 104.093 109.569  1.00  0.00           C0.      0
ATOM    165  OD1 ASP A  85      38.157 102.902 109.885  1.00  0.00           O0.      0
ATOM    166  OD2 ASP A  85      38.894 104.941 110.417  1.00  0.00           O1-      0
ATOM    167  H03 ASP A  85      36.984 105.914 107.055  1.00  0.00           H0.      0
ATOM    168  HA  ASP A  85      36.321 105.381 108.610  1.00  0.00           H0.      0
ATOM    169  HB2 ASP A  85      37.997 103.737 107.501  1.00  0.00           H0.      0
ATOM    170  HB3 ASP A  85      39.246 104.973 107.757  1.00  0.00           H0.      0
ATOM    171  N   ALA A  86      37.221 107.485 109.864  1.00  0.00           N0.      0
ATOM    172  CA  ALA A  86      37.636 108.720 110.588  1.00  0.00           C0.     -1
ATOM    173  C   ALA A  86      38.951 108.546 111.455  1.00  0.00           C0.      0
ATOM    174  O   ALA A  86      39.277 109.483 112.203  1.00  0.00           O0.      0
ATOM    175  CB  ALA A  86      36.492 109.189 111.488  1.00  0.00           C0.      0
ATOM    176  H   ALA A  86      36.510 106.905 110.302  1.00  0.00           H0.      0
ATOM    177  HA  ALA A  86      37.880 109.476 109.834  1.00  0.00           H0.      0
ATOM    178  HB1 ALA A  86      35.617 109.468 110.894  1.00  0.00           H0.      0
ATOM    179  HB2 ALA A  86      36.203 108.391 112.183  1.00  0.00           H0.      0
ATOM    180  HB3 ALA A  86      36.825 110.049 112.072  1.00  0.00           H0.      0
ATOM    181  N   SER A  87      39.666 107.401 111.323  1.00  0.00           N0.      0
ATOM    182  CA  SER A  87      40.920 107.097 112.055  1.00  0.00           C0.     -1
ATOM    183  CB  SER A  87      40.929 105.638 112.609  1.00  0.00           C0.     -1
ATOM    184  OG  SER A  87      42.128 105.431 113.391  1.00  0.00           O0.      0
ATOM    185  H01 SER A  87      41.789 107.238 111.402  1.00  0.00           H0.      0
ATOM    186  H   SER A  87      39.310 106.660 110.719  1.00  0.00           H0.      0
ATOM    187  HA  SER A  87      40.993 107.813 112.880  1.00  0.00           H0.      0
ATOM    188  HB2 SER A  87      40.021 105.444 113.191  1.00  0.00           H0.      0
ATOM    189  HB3 SER A  87      40.960 104.912 111.798  1.00  0.00           H0.      0
ATOM    190  HG  SER A  87      42.070 105.995 114.175  1.00  0.00           H0.      0
ATOM    191  CA  MET A  90      44.525 103.101 111.351  1.00  0.00           C0.     -1
ATOM    192  CB  MET A  90      43.311 102.550 112.017  1.00  0.00           C0.     -1
ATOM    193  CG  MET A  90      43.178 101.047 111.677  1.00  0.00           C0.      0
ATOM    194  SD  MET A  90      41.870 100.096 112.550  1.00  0.00           S0.      0
ATOM    195  CE  MET A  90      42.665  99.874 114.178  1.00  0.00           C0.      0
ATOM    196  H01 MET A  90      44.640 104.174 111.548  1.00  0.00           H0.      0
ATOM    197  H02 MET A  90      44.484 102.972 110.261  1.00  0.00           H0.      0
ATOM    198  HA  MET A  90      45.438 102.603 111.702  1.00  0.00           H0.      0
ATOM    199  HB2 MET A  90      43.363 102.684 113.104  1.00  0.00           H0.      0
ATOM    200  HB3 MET A  90      42.403 103.073 111.695  1.00  0.00           H0.      0
ATOM    201  HG2 MET A  90      42.966 100.932 110.608  1.00  0.00           H0.      0
ATOM    202  HG3 MET A  90      44.132 100.538 111.868  1.00  0.00           H0.      0
ATOM    203  HE1 MET A  90      41.981  99.298 114.802  1.00  0.00           H0.      0
ATOM    204  HE2 MET A  90      43.594  99.308 114.073  1.00  0.00           H0.      0
ATOM    205  HE3 MET A  90      42.851 100.834 114.659  1.00  0.00           H0.      0
ATOM    206  CA  ALA A 115      34.457 110.672 105.772  1.00  0.00           C0.     -1
ATOM    207  C   ALA A 115      33.862 110.119 107.044  1.00  0.00           C0.      0
ATOM    208  O   ALA A 115      33.784 108.908 107.286  1.00  0.00           O0.      0
ATOM    209  H01 ALA A 115      35.262 110.019 105.431  1.00  0.00           H0.      0
ATOM    210  H03 ALA A 115      33.687 110.693 104.992  1.00  0.00           H0.      0
ATOM    211  HA  ALA A 115      34.845 111.686 105.899  1.00  0.00           H0.      0
ATOM    212  N   ASN A 116      33.401 111.067 107.918  1.00  0.00           N0.      0
ATOM    213  CA  ASN A 116      32.525 110.656 108.993  1.00  0.00           C0.     -1
ATOM    214  C   ASN A 116      31.121 110.269 108.458  1.00  0.00           C0.      0
ATOM    215  O   ASN A 116      30.635 110.848 107.488  1.00  0.00           O0.      0
ATOM    216  H02 ASN A 116      32.405 111.495 109.687  1.00  0.00           H0.      0
ATOM    217  H   ASN A 116      33.257 111.997 107.550  1.00  0.00           H0.      0
ATOM    218  HA  ASN A 116      32.966 109.828 109.547  1.00  0.00           H0.      0
ATOM    219  N   TRP A 117      30.444 109.304 109.174  1.00  0.00           N0.      0
ATOM    220  CA  TRP A 117      29.137 108.798 108.655  1.00  0.00           C0.     -1
ATOM    221  CB  TRP A 117      28.542 107.711 109.566  1.00  0.00           C0.     -1
ATOM    222  CG  TRP A 117      29.323 106.423 109.528  1.00  0.00           C0.      0
ATOM    223  CD1 TRP A 117      30.546 106.188 108.928  1.00  0.00           C0.      0
ATOM    224  CD2 TRP A 117      28.934 105.181 110.160  1.00  0.00           C0.      0
ATOM    225  CE2 TRP A 117      29.987 104.239 109.938  1.00  0.00           C0.      0
ATOM    226  CE3 TRP A 117      27.784 104.767 110.856  1.00  0.00           C0.      0
ATOM    227  NE1 TRP A 117      30.947 104.881 109.178  1.00  0.00           N0.      0
ATOM    228  CZ2 TRP A 117      29.929 102.929 110.431  1.00  0.00           C0.      0
ATOM    229  CZ3 TRP A 117      27.715 103.458 111.331  1.00  0.00           C0.      0
ATOM    230  CH2 TRP A 117      28.783 102.553 111.130  1.00  0.00           C0.      0
ATOM    231  H01 TRP A 117      28.463 109.656 108.587  1.00  0.00           H0.      0
ATOM    232  H   TRP A 117      31.044 108.649 109.687  1.00  0.00           H0.      0
ATOM    233  HA  TRP A 117      29.273 108.409 107.638  1.00  0.00           H0.      0
ATOM    234  HB2 TRP A 117      28.472 108.088 110.596  1.00  0.00           H0.      0
ATOM    235  HB3 TRP A 117      27.510 107.531 109.236  1.00  0.00           H0.      0
ATOM    236  HD1 TRP A 117      31.178 106.845 108.354  1.00  0.00           H0.      0
ATOM    237  HE1 TRP A 117      31.831 104.490 108.895  1.00  0.00           H0.      0
ATOM    238  HE3 TRP A 117      26.961 105.455 111.017  1.00  0.00           H0.      0
ATOM    239  HZ2 TRP A 117      30.744 102.231 110.271  1.00  0.00           H0.      0
ATOM    240  HZ3 TRP A 117      26.835 103.129 111.874  1.00  0.00           H0.      0
ATOM    241  HH2 TRP A 117      28.706 101.545 111.524  1.00  0.00           H0.      0
ATOM    242  CA  LEU A 136      32.136  95.205 109.856  1.00  0.00           C0.     -1
ATOM    243  C   LEU A 136      33.194  95.348 110.943  1.00  0.00           C0.      0
ATOM    244  O   LEU A 136      34.053  96.247 110.897  1.00  0.00           O0.      0
ATOM    245  H01 LEU A 136      32.636  95.024 108.899  1.00  0.00           H0.      0
ATOM    246  H02 LEU A 136      31.591  96.149 109.771  1.00  0.00           H0.      0
ATOM    247  HA  LEU A 136      31.426  94.397 110.047  1.00  0.00           H0.      0
ATOM    248  N   GLY A 137      33.154  94.447 111.964  1.00  0.00           N0.      0
ATOM    249  CA  GLY A 137      34.122  94.458 113.067  1.00  0.00           C0.     -1
ATOM    250  C   GLY A 137      33.664  95.317 114.276  1.00  0.00           C0.      0
ATOM    251  O   GLY A 137      34.392  96.214 114.728  1.00  0.00           O0.      0
ATOM    252  H   GLY A 137      32.479  93.698 111.913  1.00  0.00           H0.      0
ATOM    253  HA2 GLY A 137      34.295  93.429 113.395  1.00  0.00           H0.      0
ATOM    254  HA3 GLY A 137      35.067  94.869 112.713  1.00  0.00           H0.      0
ATOM    255  N   ASN A 138      32.451  95.023 114.821  1.00  0.00           N0.      0
ATOM    256  CA  ASN A 138      31.824  95.827 115.896  1.00  0.00           C0.     -1
ATOM    257  CB  ASN A 138      32.398  95.534 117.285  1.00  0.00           C0.     -1
ATOM    258  CG  ASN A 138      31.901  96.521 118.335  1.00  0.00           C0.      0
ATOM    259  ND2 ASN A 138      32.848  96.918 119.224  1.00  0.00           N0.      0
ATOM    260  OD1 ASN A 138      30.724  96.902 118.367  1.00  0.00           O0.      0
ATOM    261  H03 ASN A 138      31.983  96.883 115.652  1.00  0.00           H0.      0
ATOM    262  H   ASN A 138      31.898  94.294 114.395  1.00  0.00           H0.      0
ATOM    263  HA  ASN A 138      30.750  95.637 115.875  1.00  0.00           H0.      0
ATOM    264  HB2 ASN A 138      32.100  94.523 117.591  1.00  0.00           H0.      0
ATOM    265  HB3 ASN A 138      33.490  95.540 117.247  1.00  0.00           H0.      0
ATOM    266 HD21 ASN A 138      32.612  97.613 119.921  1.00  0.00           H0.      0
ATOM    267 HD22 ASN A 138      33.818  96.624 119.139  1.00  0.00           H0.      0
ATOM    268  CA  HID A 142      32.542 103.550 117.390  1.00  0.00           C0.     -1
ATOM    269  C   HID A 142      31.853 104.907 117.314  1.00  0.00           C0.      0
ATOM    270  O   HID A 142      32.517 105.954 117.326  1.00  0.00           O0.      0
ATOM    271  CB  HID A 142      33.231 103.249 116.099  1.00  0.00           C0.     -1
ATOM    272  CG  HID A 142      34.478 102.437 116.302  1.00  0.00           C0.      0
ATOM    273  CD2 HID A 142      34.716 101.085 116.465  1.00  0.00           C0.      0
ATOM    274  ND1 HID A 142      35.697 103.048 116.566  1.00  0.00           N0.      0
ATOM    275  CE1 HID A 142      36.603 102.084 116.882  1.00  0.00           C0.      0
ATOM    276  NE2 HID A 142      36.042 100.872 116.834  1.00  0.00           N0.      0
ATOM    277  H01 HID A 142      31.845 102.751 117.669  1.00  0.00           H0.      0
ATOM    278  HA  HID A 142      33.275 103.634 118.200  1.00  0.00           H0.      0
ATOM    279  HB2 HID A 142      32.550 102.737 115.413  1.00  0.00           H0.      0
ATOM    280  HB3 HID A 142      33.517 104.189 115.616  1.00  0.00           H0.      0
ATOM    281  HD1 HID A 142      35.870 104.061 116.512  1.00  0.00           H0.      0
ATOM    282  HD2 HID A 142      34.021 100.266 116.366  1.00  0.00           H0.      0
ATOM    283  HE1 HID A 142      37.626 102.296 117.148  1.00  0.00           H0.      0
ATOM    284  N   LEU A 143      30.506 104.912 117.168  1.00  0.00           N0.      0
ATOM    285  CA  LEU A 143      29.790 106.182 117.102  1.00  0.00           C0.     -1
ATOM    286  CB  LEU A 143      28.384 106.110 116.414  1.00  0.00           C0.     -1
ATOM    287  CG  LEU A 143      28.412 106.126 114.874  1.00  0.00           C0.      0
ATOM    288  CD1 LEU A 143      29.156 104.915 114.286  1.00  0.00           C0.      0
ATOM    289  CD2 LEU A 143      26.980 106.211 114.316  1.00  0.00           C0.      0
ATOM    290  H01 LEU A 143      29.668 106.582 118.118  1.00  0.00           H0.      0
ATOM    291  H   LEU A 143      29.988 104.046 117.208  1.00  0.00           H0.      0
ATOM    292  HA  LEU A 143      30.432 106.886 116.563  1.00  0.00           H0.      0
ATOM    293  HB2 LEU A 143      27.848 105.214 116.764  1.00  0.00           H0.      0
ATOM    294  HB3 LEU A 143      27.810 106.974 116.770  1.00  0.00           H0.      0
ATOM    295  HG  LEU A 143      28.941 107.047 114.575  1.00  0.00           H0.      0
ATOM    296 HD11 LEU A 143      28.682 103.982 114.619  1.00  0.00           H0.      0
ATOM    297 HD12 LEU A 143      29.113 104.921 113.194  1.00  0.00           H0.      0
ATOM    298 HD13 LEU A 143      30.207 104.883 114.583  1.00  0.00           H0.      0
ATOM    299 HD21 LEU A 143      26.413 105.307 114.574  1.00  0.00           H0.      0
ATOM    300 HD22 LEU A 143      26.443 107.077 114.721  1.00  0.00           H0.      0
ATOM    301 HD23 LEU A 143      26.994 106.295 113.224  1.00  0.00           H0.      0
ATOM    302  CA  ARG A 175      29.378  93.461 120.254  1.00  0.00           C0.     -1
ATOM    303  CB  ARG A 175      30.509  93.957 121.141  1.00  0.00           C0.     -1
ATOM    304  CG  ARG A 175      31.906  93.506 120.681  1.00  0.00           C0.      0
ATOM    305  CD  ARG A 175      33.016  94.151 121.530  1.00  0.00           C0.      0
ATOM    306  NE  ARG A 175      34.372  93.811 121.080  1.00  0.00           N0.      0
ATOM    307  CZ  ARG A 175      35.005  92.668 121.345  1.00  0.00           C0.      0
ATOM    308  NH1 ARG A 175      34.444  91.724 122.147  1.00  0.00           N1+      0
ATOM    309  NH2 ARG A 175      36.187  92.418 120.759  1.00  0.00           N0.      0
ATOM    310  H01 ARG A 175      29.479  93.860 119.237  1.00  0.00           H0.      0
ATOM    311  H02 ARG A 175      28.403  93.779 120.640  1.00  0.00           H0.      0
ATOM    312  HA  ARG A 175      29.371  92.366 120.187  1.00  0.00           H0.      0
ATOM    313  HB2 ARG A 175      30.489  95.056 121.167  1.00  0.00           H0.      0
ATOM    314  HB3 ARG A 175      30.348  93.621 122.176  1.00  0.00           H0.      0
ATOM    315  HG2 ARG A 175      31.985  92.412 120.726  1.00  0.00           H0.      0
ATOM    316  HG3 ARG A 175      32.064  93.792 119.635  1.00  0.00           H0.      0
ATOM    317  HD2 ARG A 175      32.942  95.240 121.460  1.00  0.00           H0.      0
ATOM    318  HD3 ARG A 175      32.897  93.897 122.591  1.00  0.00           H0.      0
ATOM    319  HE  ARG A 175      34.808  94.446 120.384  1.00  0.00           H0.      0
ATOM    320 HH11 ARG A 175      33.661  91.981 122.727  1.00  0.00           H0.      0
ATOM    321 HH12 ARG A 175      35.036  90.994 122.516  1.00  0.00           H0.      0
ATOM    322 HH21 ARG A 175      36.666  93.174 120.244  1.00  0.00           H0.      0
ATOM    323 HH22 ARG A 175      36.738  91.621 121.042  1.00  0.00           H0.      0
ATOM    324  CA  TYR A 194      40.280  88.358 115.344  1.00  0.00           C0.     -1
ATOM    325  CB  TYR A 194      40.280  89.587 116.350  1.00  0.00           C0.     -1
ATOM    326  CG  TYR A 194      39.577  90.799 115.758  1.00  0.00           C0.      0
ATOM    327  CD1 TYR A 194      38.333  91.231 116.248  1.00  0.00           C0.      0
ATOM    328  CD2 TYR A 194      40.138  91.529 114.692  1.00  0.00           C0.      0
ATOM    329  CE1 TYR A 194      37.664  92.326 115.693  1.00  0.00           C0.      0
ATOM    330  CE2 TYR A 194      39.481  92.630 114.123  1.00  0.00           C0.      0
ATOM    331  CZ  TYR A 194      38.222  93.025 114.613  1.00  0.00           C0.      0
ATOM    332  OH  TYR A 194      37.522  94.103 114.114  1.00  0.00           O0.      0
ATOM    333  H01 TYR A 194      40.778  87.495 115.798  1.00  0.00           H0.      0
ATOM    334  H03 TYR A 194      39.255  88.080 115.074  1.00  0.00           H0.      0
ATOM    335  HA  TYR A 194      40.825  88.626 114.433  1.00  0.00           H0.      0
ATOM    336  HB2 TYR A 194      39.784  89.294 117.282  1.00  0.00           H0.      0
ATOM    337  HB3 TYR A 194      41.320  89.826 116.585  1.00  0.00           H0.      0
ATOM    338  HD1 TYR A 194      37.890  90.714 117.093  1.00  0.00           H0.      0
ATOM    339  HD2 TYR A 194      41.124  91.260 114.327  1.00  0.00           H0.      0
ATOM    340  HE1 TYR A 194      36.699  92.643 116.076  1.00  0.00           H0.      0
ATOM    341  HE2 TYR A 194      39.959  93.219 113.344  1.00  0.00           H0.      0
ATOM    342  HH  TYR A 194      37.667  94.222 113.143  1.00  0.00           H0.      0
ATOM    343  CA  TYR A 220      43.647  93.768 125.243  1.00  0.00           C0.     -1
ATOM    344  CB  TYR A 220      43.126  94.114 123.863  1.00  0.00           C0.     -1
ATOM    345  CG  TYR A 220      41.645  94.302 123.573  1.00  0.00           C0.      0
ATOM    346  CD1 TYR A 220      40.838  95.245 124.236  1.00  0.00           C0.      0
ATOM    347  CD2 TYR A 220      41.094  93.654 122.454  1.00  0.00           C0.      0
ATOM    348  CE1 TYR A 220      39.554  95.559 123.772  1.00  0.00           C0.      0
ATOM    349  CE2 TYR A 220      39.815  93.953 121.979  1.00  0.00           C0.      0
ATOM    350  CZ  TYR A 220      39.047  94.931 122.624  1.00  0.00           C0.      0
ATOM    351  OH  TYR A 220      37.801  95.303 122.159  1.00  0.00           O0.      0
ATOM    352  H01 TYR A 220      44.740  93.702 125.226  1.00  0.00           H0.      0
ATOM    353  H02 TYR A 220      43.373  94.525 125.989  1.00  0.00           H0.      0
ATOM    354  HA  TYR A 220      43.255  92.806 125.595  1.00  0.00           H0.      0
ATOM    355  HB2 TYR A 220      43.631  95.042 123.545  1.00  0.00           H0.      0
ATOM    356  HB3 TYR A 220      43.491  93.349 123.164  1.00  0.00           H0.      0
ATOM    357  HD1 TYR A 220      41.229  95.774 125.101  1.00  0.00           H0.      0
ATOM    358  HD2 TYR A 220      41.691  92.925 121.912  1.00  0.00           H0.      0
ATOM    359  HE1 TYR A 220      38.953  96.313 124.268  1.00  0.00           H0.      0
ATOM    360  HE2 TYR A 220      39.432  93.440 121.105  1.00  0.00           H0.      0
ATOM    361  HH  TYR A 220      37.690  95.000 121.233  1.00  0.00           H0.      0
ATOM    362  CA  LEU A 240      39.288 100.300 123.595  1.00  0.00           C0.     -1
ATOM    363  CB  LEU A 240      38.874  99.443 122.351  1.00  0.00           C0.     -1
ATOM    364  CG  LEU A 240      40.042  98.780 121.588  1.00  0.00           C0.      0
ATOM    365  CD1 LEU A 240      39.499  97.956 120.402  1.00  0.00           C0.      0
ATOM    366  CD2 LEU A 240      41.075  99.812 121.101  1.00  0.00           C0.      0
ATOM    367  H01 LEU A 240      38.399 100.654 124.129  1.00  0.00           H0.      0
ATOM    368  H02 LEU A 240      39.890  99.703 124.292  1.00  0.00           H0.      0
ATOM    369  HA  LEU A 240      39.877 101.175 123.299  1.00  0.00           H0.      0
ATOM    370  HB2 LEU A 240      38.182  98.654 122.677  1.00  0.00           H0.      0
ATOM    371  HB3 LEU A 240      38.310 100.077 121.651  1.00  0.00           H0.      0
ATOM    372  HG  LEU A 240      40.543  98.087 122.281  1.00  0.00           H0.      0
ATOM    373 HD11 LEU A 240      38.796  97.191 120.748  1.00  0.00           H0.      0
ATOM    374 HD12 LEU A 240      38.973  98.603 119.687  1.00  0.00           H0.      0
ATOM    375 HD13 LEU A 240      40.315  97.450 119.869  1.00  0.00           H0.      0
ATOM    376 HD21 LEU A 240      41.543 100.348 121.934  1.00  0.00           H0.      0
ATOM    377 HD22 LEU A 240      41.874  99.321 120.530  1.00  0.00           H0.      0
ATOM    378 HD23 LEU A 240      40.601 100.553 120.445  1.00  0.00           H0.      0
ATOM    379  CA  TYR A 242      32.238 100.998 124.079  1.00  0.00           C0.     -1
ATOM    380  CB  TYR A 242      32.130  99.704 123.220  1.00  0.00           C0.     -1
ATOM    381  CG  TYR A 242      33.183  99.566 122.126  1.00  0.00           C0.      0
ATOM    382  CD1 TYR A 242      33.208 100.433 121.017  1.00  0.00           C0.      0
ATOM    383  CD2 TYR A 242      34.159  98.551 122.169  1.00  0.00           C0.      0
ATOM    384  CE1 TYR A 242      34.156 100.297 119.995  1.00  0.00           C0.      0
ATOM    385  CE2 TYR A 242      35.113  98.398 121.156  1.00  0.00           C0.      0
ATOM    386  CZ  TYR A 242      35.113  99.271 120.057  1.00  0.00           C0.      0
ATOM    387  OH  TYR A 242      36.050  99.055 119.068  1.00  0.00           O0.      0
ATOM    388  H01 TYR A 242      31.442 101.025 124.831  1.00  0.00           H0.      0
ATOM    389  H02 TYR A 242      33.204 101.041 124.593  1.00  0.00           H0.      0
ATOM    390  HA  TYR A 242      32.149 101.892 123.452  1.00  0.00           H0.      0
ATOM    391  HB2 TYR A 242      32.193  98.832 123.882  1.00  0.00           H0.      0
ATOM    392  HB3 TYR A 242      31.130  99.675 122.764  1.00  0.00           H0.      0
ATOM    393  HD1 TYR A 242      32.469 101.226 120.942  1.00  0.00           H0.      0
ATOM    394  HD2 TYR A 242      34.172  97.863 123.010  1.00  0.00           H0.      0
ATOM    395  HE1 TYR A 242      34.140 100.973 119.147  1.00  0.00           H0.      0
ATOM    396  HE2 TYR A 242      35.851  97.606 121.202  1.00  0.00           H0.      0
ATOM    397  HH  TYR A 242      36.060  99.767 118.387  1.00  0.00           H0.      0
ATOM    398  N   ACT A 293      36.263  96.927 116.922  1.00  0.00           N0.      0
ATOM    399  CA  ACT A 293      37.154  95.941 117.526  1.00  0.00           C0.      0
ATOM    400  C   ACT A 293      36.611  95.271 118.790  1.00  0.00           C0.      0
ATOM    401  O   ACT A 293      37.434  94.520 119.435  1.00  0.00           O0.      0
ATOM    402  CE  ACT A 293      37.067  98.081 115.201  1.00  0.00           C0.      0
ATOM    403  OXT ACT A 293      35.417  95.476 119.140  1.00  0.00           O1-      0
ATOM    404  HE1 ACT A 293      36.399  97.471 114.608  1.00  0.00           H0.      0
ATOM    405  HE2 ACT A 293      36.669  98.908 115.773  1.00  0.00           H0.      0
ATOM    406  HE3 ACT A 293      38.037  97.691 115.475  1.00  0.00           H0.      0
ATOM    407  H1  ACT A 293      38.097  96.424 117.805  1.00  0.00           H0.      0
ATOM    408  H3  ACT A 293      37.396  95.166 116.789  1.00  0.00           H0.      0
ATOM    409  H01 ACT A 293      35.965  97.600 117.630  1.00  0.00           H0.      0
ATOM    410  H02 ACT A 293      35.448  96.502 116.484  1.00  0.00           H0.      0
ATOM    411  CA' SAM A 294      37.688  96.739 110.385  1.00  0.00           C0.      0
ATOM    412  CB  SAM A 294      37.196  97.795 111.412  1.00  0.00           C0.      0
ATOM    413  CG  SAM A 294      38.355  98.443 112.175  1.00  0.00           C0.      0
ATOM    414  SD  SAM A 294      37.861  99.444 113.644  1.00  0.00           S0.      0
ATOM    415  C5' SAM A 294      36.337 100.326 113.132  1.00  0.00           C0.      0
ATOM    416  C4' SAM A 294      36.677 101.553 112.293  1.00  0.00           C0.      0
ATOM    417  O4' SAM A 294      35.410 102.148 111.883  1.00  0.00           O0.      0
ATOM    418  C3' SAM A 294      37.471 102.658 113.045  1.00  0.00           C0.      0
ATOM    419  O3' SAM A 294      38.803 102.777 112.584  1.00  0.00           O0.      0
ATOM    420  C2' SAM A 294      36.605 103.948 112.871  1.00  0.00           C0.      0
ATOM    421  O2' SAM A 294      37.310 105.147 112.635  1.00  0.00           O0.      0
ATOM    422  C1' SAM A 294      35.606 103.568 111.747  1.00  0.00           C0.      0
ATOM    423  OXT SAM A 294      37.428  94.566 111.412  1.00  0.00           O0.      0
ATOM    424  N1  SAM A 294      32.573 107.674 110.795  1.00  0.00           N0.      0
ATOM    425  C2  SAM A 294      33.704 107.254 110.183  1.00  0.00           C0.      0
ATOM    426  N3  SAM A 294      34.432 106.154 110.436  1.00  0.00           N0.      0
ATOM    427  C4  SAM A 294      33.876 105.391 111.399  1.00  0.00           C0.      0
ATOM    428  C5  SAM A 294      32.688 105.679 112.089  1.00  0.00           C0.      0
ATOM    429  C6  SAM A 294      32.042 106.900 111.785  1.00  0.00           C0.      0
ATOM    430  N6  SAM A 294      30.954 107.318 112.447  1.00  0.00           N0.      0
ATOM    431  N7  SAM A 294      32.398 104.686 113.012  1.00  0.00           N0.      0
ATOM    432  C8  SAM A 294      33.381 103.816 112.885  1.00  0.00           C0.      0
ATOM    433  N9  SAM A 294      34.306 104.185 111.919  1.00  0.00           N0.      0
ATOM    434  C'  SAM A 294      38.254  95.505 111.127  1.00  0.00           C0.      0
ATOM    435  N'  SAM A 294      36.519  96.386 109.510  1.00  0.00           N0.      0
ATOM    436  O'  SAM A 294      39.458  95.569 111.459  1.00  0.00           O0.      0
ATOM    437 HN61 SAM A 294      30.525 108.231 112.260  1.00  0.00           H0.      0
ATOM    438 HN62 SAM A 294      30.539 106.696 113.124  1.00  0.00           H0.      0
ATOM    439  HA  SAM A 294      38.461  97.158 109.736  1.00  0.00           H0.      0
ATOM    440  HB1 SAM A 294      36.495  97.302 112.096  1.00  0.00           H0.      0
ATOM    441  HB2 SAM A 294      36.641  98.559 110.857  1.00  0.00           H0.      0
ATOM    442  HG1 SAM A 294      38.936  99.107 111.532  1.00  0.00           H0.      0
ATOM    443  HG2 SAM A 294      39.045  97.694 112.576  1.00  0.00           H0.      0
ATOM    444 HO2' SAM A 294      37.981 105.000 111.925  1.00  0.00           H0.      0
ATOM    445 HO3' SAM A 294      38.766 102.851 111.602  1.00  0.00           H0.      0
ATOM    446  H01 SAM A 294      33.492 102.892 113.426  1.00  0.00           H0.      0
ATOM    447  H02 SAM A 294      37.233 101.271 111.394  1.00  0.00           H0.      0
ATOM    448  H03 SAM A 294      37.542 102.421 114.110  1.00  0.00           H0.      0
ATOM    449  H04 SAM A 294      36.026 104.115 113.785  1.00  0.00           H0.      0
ATOM    450  H05 SAM A 294      35.995 103.828 110.761  1.00  0.00           H0.      0
ATOM    451  H06 SAM A 294      34.060 107.883 109.374  1.00  0.00           H0.      0
ATOM    452  H07 SAM A 294      35.713  96.094 110.088  1.00  0.00           H0.      0
ATOM    453  H08 SAM A 294      36.706  95.637 108.785  1.00  0.00           H0.      0
ATOM    454  H09 SAM A 294      36.223  97.234 108.999  1.00  0.00           H0.      0
ATOM    455 H5'1 SAM A 294      35.842 100.625 114.062  1.00  0.00           H0.      0
ATOM    456 H5'2 SAM A 294      35.671  99.646 112.596  1.00  0.00           H0.      0
ATOM    457  O   WAT C1512      29.812 109.869 111.937  1.00  0.00           O0.      0
ATOM    458  H1  WAT C1512      29.978 109.948 110.976  1.00  0.00           H0.      0
ATOM    459  H2  WAT C1512      30.351 110.547 112.367  1.00  0.00           H0.      0
