# Supplementary material for: Computational Investigation of GNMT-Catalyzed Methyl Transfer Reaction: Integrating MD, QM, and ML Approaches
Source: J Comput Chem. Author manuscript; Available in PMC 2026 Jun 29. (PMC13312424; doi:10.1002/jcc.70434)
Supplement: SI-2 [file NIHMS2188582-supplement-SI-2.zip › QM-cluster-pdbs/sampling_12945_P2_wo_p.pdb]

ATOM      1  CA  ILE A  17      34.806 112.582 119.369  1.00  0.00           C0.     -1
ATOM      2  C   ILE A  17      34.866 111.081 119.058  1.00  0.00           C0.      0
ATOM      3  O   ILE A  17      35.109 110.251 119.943  1.00  0.00           O0.      0
ATOM      4  H01 ILE A  17      35.204 112.730 120.372  1.00  0.00           H0.      0
ATOM      5  H02 ILE A  17      33.771 112.944 119.343  1.00  0.00           H0.      0
ATOM      6  HA  ILE A  17      35.385 113.170 118.650  1.00  0.00           H0.      0
ATOM      7  N   PRO A  18      34.675 110.674 117.755  1.00  0.00           N0.      0
ATOM      8  CA  PRO A  18      34.625 109.221 117.434  1.00  0.00           C0.     -1
ATOM      9  C   PRO A  18      35.954 108.484 117.636  1.00  0.00           C0.      0
ATOM     10  O   PRO A  18      35.973 107.257 117.801  1.00  0.00           O0.      0
ATOM     11  CB  PRO A  18      34.186 109.197 115.949  1.00  0.00           C0.      0
ATOM     12  CG  PRO A  18      33.352 110.482 115.796  1.00  0.00           C0.      0
ATOM     13  CD  PRO A  18      34.116 111.506 116.660  1.00  0.00           C0.      0
ATOM     14  HA  PRO A  18      33.894 108.725 118.080  1.00  0.00           H0.      0
ATOM     15  HB2 PRO A  18      35.071 109.242 115.303  1.00  0.00           H0.      0
ATOM     16  HB3 PRO A  18      33.652 108.276 115.708  1.00  0.00           H0.      0
ATOM     17  HG2 PRO A  18      33.248 110.795 114.753  1.00  0.00           H0.      0
ATOM     18  HG3 PRO A  18      32.346 110.333 116.204  1.00  0.00           H0.      0
ATOM     19  HD2 PRO A  18      34.923 111.983 116.089  1.00  0.00           H0.      0
ATOM     20  HD3 PRO A  18      33.467 112.289 117.058  1.00  0.00           H0.      0
ATOM     21  N   ASP A  19      37.062 109.256 117.512  1.00  0.00           N0.      0
ATOM     22  CA  ASP A  19      38.414 108.744 117.703  1.00  0.00           C0.     -1
ATOM     23  H01 ASP A  19      39.087 109.167 116.952  1.00  0.00           H0.      0
ATOM     24  H03 ASP A  19      38.798 108.983 118.702  1.00  0.00           H0.      0
ATOM     25  H   ASP A  19      36.918 110.255 117.486  1.00  0.00           H0.      0
ATOM     26  HA  ASP A  19      38.383 107.659 117.589  1.00  0.00           H0.      0
ATOM     27  CA  TYR A  21      43.192 105.799 118.315  1.00  0.00           C0.     -1
ATOM     28  CB  TYR A  21      43.258 105.202 116.928  1.00  0.00           C0.     -1
ATOM     29  CG  TYR A  21      42.308 104.020 116.783  1.00  0.00           C0.      0
ATOM     30  CD1 TYR A  21      40.943 104.211 116.500  1.00  0.00           C0.      0
ATOM     31  CD2 TYR A  21      42.754 102.705 116.987  1.00  0.00           C0.      0
ATOM     32  CE1 TYR A  21      40.058 103.130 116.425  1.00  0.00           C0.      0
ATOM     33  CE2 TYR A  21      41.883 101.614 116.916  1.00  0.00           C0.      0
ATOM     34  CZ  TYR A  21      40.529 101.827 116.632  1.00  0.00           C0.      0
ATOM     35  OH  TYR A  21      39.610 100.790 116.567  1.00  0.00           O0.      0
ATOM     36  H01 TYR A  21      43.878 106.648 118.424  1.00  0.00           H0.      0
ATOM     37  H02 TYR A  21      42.180 106.155 118.543  1.00  0.00           H0.      0
ATOM     38  HA  TYR A  21      43.456 105.055 119.076  1.00  0.00           H0.      0
ATOM     39  HB2 TYR A  21      43.017 105.956 116.167  1.00  0.00           H0.      0
ATOM     40  HB3 TYR A  21      44.280 104.866 116.713  1.00  0.00           H0.      0
ATOM     41  HD1 TYR A  21      40.569 105.215 116.324  1.00  0.00           H0.      0
ATOM     42  HD2 TYR A  21      43.805 102.527 117.189  1.00  0.00           H0.      0
ATOM     43  HE1 TYR A  21      39.009 103.282 116.191  1.00  0.00           H0.      0
ATOM     44  HE2 TYR A  21      42.253 100.605 117.059  1.00  0.00           H0.      0
ATOM     45  HH  TYR A  21      40.064  99.943 116.427  1.00  0.00           H0.      0
ATOM     46  CA  TRP A  30      45.989  96.198 114.298  1.00  0.00           C0.     -1
ATOM     47  CB  TRP A  30      45.147  97.378 113.829  1.00  0.00           C0.     -1
ATOM     48  CG  TRP A  30      43.665  97.084 113.787  1.00  0.00           C0.      0
ATOM     49  CD1 TRP A  30      42.939  96.569 112.726  1.00  0.00           C0.      0
ATOM     50  CD2 TRP A  30      42.722  97.260 114.869  1.00  0.00           C0.      0
ATOM     51  CE2 TRP A  30      41.440  96.831 114.390  1.00  0.00           C0.      0
ATOM     52  CE3 TRP A  30      42.824  97.763 116.181  1.00  0.00           C0.      0
ATOM     53  NE1 TRP A  30      41.607  96.406 113.086  1.00  0.00           N0.      0
ATOM     54  CZ2 TRP A  30      40.288  96.888 115.187  1.00  0.00           C0.      0
ATOM     55  CZ3 TRP A  30      41.677  97.833 116.973  1.00  0.00           C0.      0
ATOM     56  CH2 TRP A  30      40.421  97.399 116.480  1.00  0.00           C0.      0
ATOM     57  H01 TRP A  30      45.865  95.340 113.626  1.00  0.00           H0.      0
ATOM     58  H02 TRP A  30      47.055  96.455 114.329  1.00  0.00           H0.      0
ATOM     59  HA  TRP A  30      45.689  95.876 115.302  1.00  0.00           H0.      0
ATOM     60  HB2 TRP A  30      45.321  98.240 114.487  1.00  0.00           H0.      0
ATOM     61  HB3 TRP A  30      45.482  97.690 112.831  1.00  0.00           H0.      0
ATOM     62  HD1 TRP A  30      43.275  96.308 111.734  1.00  0.00           H0.      0
ATOM     63  HE1 TRP A  30      40.848  96.099 112.474  1.00  0.00           H0.      0
ATOM     64  HE3 TRP A  30      43.782  98.093 116.572  1.00  0.00           H0.      0
ATOM     65  HZ2 TRP A  30      39.333  96.546 114.811  1.00  0.00           H0.      0
ATOM     66  HZ3 TRP A  30      41.745  98.204 117.992  1.00  0.00           H0.      0
ATOM     67  HH2 TRP A  30      39.552  97.450 117.127  1.00  0.00           H0.      0
ATOM     68  CA  ILE A  34      44.105  90.269 113.210  1.00  0.00           C0.     -1
ATOM     69  CB  ILE A  34      43.645  91.027 111.924  1.00  0.00           C0.     -1
ATOM     70  CG1 ILE A  34      42.465  91.971 112.259  1.00  0.00           C0.      0
ATOM     71  CG2 ILE A  34      43.286  90.026 110.813  1.00  0.00           C0.      0
ATOM     72  CD1 ILE A  34      42.022  92.892 111.110  1.00  0.00           C0.      0
ATOM     73  H01 ILE A  34      44.993  89.659 113.007  1.00  0.00           H0.      0
ATOM     74  H02 ILE A  34      44.346  90.973 114.015  1.00  0.00           H0.      0
ATOM     75  HA  ILE A  34      43.311  89.601 113.564  1.00  0.00           H0.      0
ATOM     76  HB  ILE A  34      44.484  91.649 111.577  1.00  0.00           H0.      0
ATOM     77 HG12 ILE A  34      41.615  91.356 112.597  1.00  0.00           H0.      0
ATOM     78 HG13 ILE A  34      42.749  92.595 113.118  1.00  0.00           H0.      0
ATOM     79 HG21 ILE A  34      42.434  89.404 111.120  1.00  0.00           H0.      0
ATOM     80 HG22 ILE A  34      43.017  90.530 109.878  1.00  0.00           H0.      0
ATOM     81 HG23 ILE A  34      44.127  89.356 110.600  1.00  0.00           H0.      0
ATOM     82 HD11 ILE A  34      41.224  93.575 111.426  1.00  0.00           H0.      0
ATOM     83 HD12 ILE A  34      42.862  93.507 110.765  1.00  0.00           H0.      0
ATOM     84 HD13 ILE A  34      41.657  92.325 110.246  1.00  0.00           H0.      0
ATOM     85  CA  ARG A  40      39.746  86.192 108.893  1.00  0.00           C0.     -1
ATOM     86  CB  ARG A  40      40.143  87.746 109.003  1.00  0.00           C0.     -1
ATOM     87  CG  ARG A  40      38.946  88.708 109.108  1.00  0.00           C0.      0
ATOM     88  CD  ARG A  40      39.401  90.138 109.480  1.00  0.00           C0.      0
ATOM     89  NE  ARG A  40      38.319  91.119 109.332  1.00  0.00           N0.      0
ATOM     90  CZ  ARG A  40      37.884  92.019 110.237  1.00  0.00           C0.      0
ATOM     91  NH1 ARG A  40      38.457  92.182 111.459  1.00  0.00           N1+      0
ATOM     92  NH2 ARG A  40      36.785  92.723 109.940  1.00  0.00           N0.      0
ATOM     93  H01 ARG A  40      39.124  86.019 108.008  1.00  0.00           H0.      0
ATOM     94  H02 ARG A  40      40.651  85.583 108.813  1.00  0.00           H0.      0
ATOM     95  HA  ARG A  40      39.186  85.883 109.782  1.00  0.00           H0.      0
ATOM     96  HB2 ARG A  40      40.784  87.862 109.888  1.00  0.00           H0.      0
ATOM     97  HB3 ARG A  40      40.756  88.014 108.133  1.00  0.00           H0.      0
ATOM     98  HG2 ARG A  40      38.408  88.737 108.151  1.00  0.00           H0.      0
ATOM     99  HG3 ARG A  40      38.233  88.356 109.864  1.00  0.00           H0.      0
ATOM    100  HD2 ARG A  40      39.750  90.144 110.516  1.00  0.00           H0.      0
ATOM    101  HD3 ARG A  40      40.248  90.436 108.849  1.00  0.00           H0.      0
ATOM    102  HE  ARG A  40      37.907  91.242 108.408  1.00  0.00           H0.      0
ATOM    103 HH11 ARG A  40      39.430  91.934 111.567  1.00  0.00           H0.      0
ATOM    104 HH12 ARG A  40      38.192  93.051 111.928  1.00  0.00           H0.      0
ATOM    105 HH21 ARG A  40      36.560  92.751 108.930  1.00  0.00           H0.      0
ATOM    106 HH22 ARG A  40      36.679  93.602 110.455  1.00  0.00           H0.      0
ATOM    107  CA  ALA A  64      34.728 101.124 108.211  1.00  0.00           C0.     -1
ATOM    108  C   ALA A  64      36.045 100.362 107.915  1.00  0.00           C0.      0
ATOM    109  O   ALA A  64      36.155  99.149 108.193  1.00  0.00           O0.      0
ATOM    110  H01 ALA A  64      33.922 100.639 107.653  1.00  0.00           H0.      0
ATOM    111  H02 ALA A  64      34.504 101.039 109.279  1.00  0.00           H0.      0
ATOM    112  HA  ALA A  64      34.788 102.177 107.927  1.00  0.00           H0.      0
ATOM    113  N   CYS A  65      37.055 101.047 107.318  1.00  0.00           N0.      0
ATOM    114  CA  CYS A  65      38.240 100.388 106.708  1.00  0.00           C0.     -1
ATOM    115  C   CYS A  65      39.260  99.718 107.629  1.00  0.00           C0.      0
ATOM    116  O   CYS A  65      39.700  98.595 107.337  1.00  0.00           O0.      0
ATOM    117  H02 CYS A  65      38.751 101.163 106.129  1.00  0.00           H0.      0
ATOM    118  H   CYS A  65      36.896 102.027 107.089  1.00  0.00           H0.      0
ATOM    119  HA  CYS A  65      37.901  99.605 106.024  1.00  0.00           H0.      0
ATOM    120  N   GLY A  66      39.728 100.454 108.658  1.00  0.00           N0.      0
ATOM    121  CA  GLY A  66      40.940 100.026 109.352  1.00  0.00           C0.     -1
ATOM    122  H01 GLY A  66      41.831 100.179 108.731  1.00  0.00           H0.      0
ATOM    123  H   GLY A  66      39.319 101.369 108.865  1.00  0.00           H0.      0
ATOM    124  HA2 GLY A  66      41.037 100.608 110.270  1.00  0.00           H0.      0
ATOM    125  HA3 GLY A  66      40.878  98.964 109.602  1.00  0.00           H0.      0
ATOM    126  CA  ASP A  70      37.224  93.771 104.461  1.00  0.00           C0.     -1
ATOM    127  CB  ASP A  70      36.157  94.216 105.449  1.00  0.00           C0.     -1
ATOM    128  CG  ASP A  70      36.426  93.842 106.917  1.00  0.00           C0.      0
ATOM    129  OD1 ASP A  70      36.190  94.730 107.796  1.00  0.00           O0.      0
ATOM    130  OD2 ASP A  70      36.794  92.648 107.168  1.00  0.00           O1-      0
ATOM    131  H01 ASP A  70      38.179  94.274 104.655  1.00  0.00           H0.      0
ATOM    132  H02 ASP A  70      36.929  93.997 103.430  1.00  0.00           H0.      0
ATOM    133  HA  ASP A  70      37.394  92.693 104.544  1.00  0.00           H0.      0
ATOM    134  HB2 ASP A  70      36.010  95.300 105.405  1.00  0.00           H0.      0
ATOM    135  HB3 ASP A  70      35.195  93.753 105.179  1.00  0.00           H0.      0
ATOM    136  CA  VAL A  84      36.206 105.091 104.321  1.00  0.00           C0.     -1
ATOM    137  C   VAL A  84      36.644 104.803 105.763  1.00  0.00           C0.      0
ATOM    138  O   VAL A  84      36.348 103.718 106.305  1.00  0.00           O0.      0
ATOM    139  CB  VAL A  84      34.727 105.534 104.299  1.00  0.00           C0.     -1
ATOM    140  CG1 VAL A  84      34.524 106.906 104.968  1.00  0.00           C0.      0
ATOM    141  CG2 VAL A  84      34.203 105.552 102.852  1.00  0.00           C0.      0
ATOM    142  H03 VAL A  84      36.327 104.162 103.756  1.00  0.00           H0.      0
ATOM    143  HA  VAL A  84      36.833 105.864 103.860  1.00  0.00           H0.      0
ATOM    144  HB  VAL A  84      34.157 104.782 104.864  1.00  0.00           H0.      0
ATOM    145 HG11 VAL A  84      34.863 106.925 106.008  1.00  0.00           H0.      0
ATOM    146 HG12 VAL A  84      35.080 107.681 104.423  1.00  0.00           H0.      0
ATOM    147 HG13 VAL A  84      33.464 107.187 104.954  1.00  0.00           H0.      0
ATOM    148 HG21 VAL A  84      33.145 105.835 102.824  1.00  0.00           H0.      0
ATOM    149 HG22 VAL A  84      34.762 106.278 102.248  1.00  0.00           H0.      0
ATOM    150 HG23 VAL A  84      34.306 104.568 102.380  1.00  0.00           H0.      0
ATOM    151  N   ASP A  85      37.280 105.791 106.443  1.00  0.00           N0.      0
ATOM    152  CA  ASP A  85      37.714 105.649 107.842  1.00  0.00           C0.     -1
ATOM    153  C   ASP A  85      38.084 107.015 108.359  1.00  0.00           C0.      0
ATOM    154  O   ASP A  85      38.595 107.878 107.634  1.00  0.00           O0.      0
ATOM    155  CB  ASP A  85      38.941 104.675 107.891  1.00  0.00           C0.      0
ATOM    156  CG  ASP A  85      39.181 104.103 109.283  1.00  0.00           C0.      0
ATOM    157  OD1 ASP A  85      38.648 102.978 109.566  1.00  0.00           O0.      0
ATOM    158  OD2 ASP A  85      39.858 104.791 110.104  1.00  0.00           O1-      0
ATOM    159  H   ASP A  85      37.566 106.647 105.981  1.00  0.00           H0.      0
ATOM    160  HA  ASP A  85      36.888 105.212 108.412  1.00  0.00           H0.      0
ATOM    161  HB2 ASP A  85      38.728 103.853 107.208  1.00  0.00           H0.      0
ATOM    162  HB3 ASP A  85      39.827 105.216 107.547  1.00  0.00           H0.      0
ATOM    163  N   ALA A  86      37.860 107.138 109.680  1.00  0.00           N0.      0
ATOM    164  CA  ALA A  86      38.156 108.359 110.383  1.00  0.00           C0.     -1
ATOM    165  C   ALA A  86      39.612 108.510 110.822  1.00  0.00           C0.      0
ATOM    166  O   ALA A  86      39.995 109.572 111.340  1.00  0.00           O0.      0
ATOM    167  CB  ALA A  86      37.261 108.459 111.635  1.00  0.00           C0.      0
ATOM    168  H   ALA A  86      37.245 106.463 110.126  1.00  0.00           H0.      0
ATOM    169  HA  ALA A  86      37.944 109.203 109.715  1.00  0.00           H0.      0
ATOM    170  HB1 ALA A  86      37.533 109.351 112.203  1.00  0.00           H0.      0
ATOM    171  HB2 ALA A  86      36.207 108.523 111.354  1.00  0.00           H0.      0
ATOM    172  HB3 ALA A  86      37.413 107.578 112.269  1.00  0.00           H0.      0
ATOM    173  N   SER A  87      40.377 107.421 110.647  1.00  0.00           N0.      0
ATOM    174  CA  SER A  87      41.676 107.319 111.267  1.00  0.00           C0.     -1
ATOM    175  CB  SER A  87      41.571 106.866 112.735  1.00  0.00           C0.      0
ATOM    176  OG  SER A  87      42.872 106.637 113.322  1.00  0.00           O0.      0
ATOM    177  H01 SER A  87      42.276 106.590 110.714  1.00  0.00           H0.      0
ATOM    178  H   SER A  87      39.972 106.547 110.304  1.00  0.00           H0.      0
ATOM    179  HA  SER A  87      42.174 108.293 111.215  1.00  0.00           H0.      0
ATOM    180  HB2 SER A  87      41.002 107.611 113.307  1.00  0.00           H0.      0
ATOM    181  HB3 SER A  87      41.040 105.915 112.799  1.00  0.00           H0.      0
ATOM    182  HG  SER A  87      43.339 107.484 113.352  1.00  0.00           H0.      0
ATOM    183  CA  MET A  90      44.624 103.024 110.352  1.00  0.00           C0.     -1
ATOM    184  CB  MET A  90      43.184 102.741 110.870  1.00  0.00           C0.     -1
ATOM    185  CG  MET A  90      42.955 103.130 112.335  1.00  0.00           C0.      0
ATOM    186  SD  MET A  90      43.738 101.980 113.545  1.00  0.00           S0.      0
ATOM    187  CE  MET A  90      42.495 100.633 113.524  1.00  0.00           C0.      0
ATOM    188  H01 MET A  90      44.851 104.095 110.415  1.00  0.00           H0.      0
ATOM    189  H02 MET A  90      44.735 102.710 109.308  1.00  0.00           H0.      0
ATOM    190  HA  MET A  90      45.360 102.482 110.957  1.00  0.00           H0.      0
ATOM    191  HB2 MET A  90      42.459 103.300 110.259  1.00  0.00           H0.      0
ATOM    192  HB3 MET A  90      42.951 101.679 110.734  1.00  0.00           H0.      0
ATOM    193  HG2 MET A  90      43.355 104.128 112.546  1.00  0.00           H0.      0
ATOM    194  HG3 MET A  90      41.881 103.145 112.548  1.00  0.00           H0.      0
ATOM    195  HE1 MET A  90      42.739  99.940 114.331  1.00  0.00           H0.      0
ATOM    196  HE2 MET A  90      41.494 101.037 113.687  1.00  0.00           H0.      0
ATOM    197  HE3 MET A  90      42.511 100.083 112.579  1.00  0.00           H0.      0
ATOM    198  CA  ALA A 115      34.949 110.883 105.840  1.00  0.00           C0.     -1
ATOM    199  C   ALA A 115      34.467 110.325 107.168  1.00  0.00           C0.      0
ATOM    200  O   ALA A 115      35.035 109.385 107.736  1.00  0.00           O0.      0
ATOM    201  H01 ALA A 115      35.835 111.503 106.016  1.00  0.00           H0.      0
ATOM    202  H03 ALA A 115      35.245 110.058 105.188  1.00  0.00           H0.      0
ATOM    203  HA  ALA A 115      34.196 111.491 105.333  1.00  0.00           H0.      0
ATOM    204  N   ASN A 116      33.389 110.976 107.698  1.00  0.00           N0.      0
ATOM    205  CA  ASN A 116      32.909 110.759 109.056  1.00  0.00           C0.     -1
ATOM    206  C   ASN A 116      31.369 110.437 108.977  1.00  0.00           C0.      0
ATOM    207  O   ASN A 116      30.611 111.309 108.523  1.00  0.00           O0.      0
ATOM    208  CB  ASN A 116      33.143 112.034 109.883  1.00  0.00           C0.      0
ATOM    209  CG  ASN A 116      32.930 111.854 111.377  1.00  0.00           C0.      0
ATOM    210  ND2 ASN A 116      33.586 112.746 112.161  1.00  0.00           N0.      0
ATOM    211  OD1 ASN A 116      32.201 110.975 111.860  1.00  0.00           O0.      0
ATOM    212  H   ASN A 116      32.939 111.710 107.168  1.00  0.00           H0.      0
ATOM    213  HA  ASN A 116      33.459 109.912 109.470  1.00  0.00           H0.      0
ATOM    214  HB2 ASN A 116      34.158 112.397 109.692  1.00  0.00           H0.      0
ATOM    215  HB3 ASN A 116      32.444 112.804 109.527  1.00  0.00           H0.      0
ATOM    216 HD21 ASN A 116      33.416 112.744 113.157  1.00  0.00           H0.      0
ATOM    217 HD22 ASN A 116      34.144 113.492 111.771  1.00  0.00           H0.      0
ATOM    218  N   TRP A 117      30.952 109.207 109.369  1.00  0.00           N0.      0
ATOM    219  CA  TRP A 117      29.529 108.738 109.303  1.00  0.00           C0.     -1
ATOM    220  CB  TRP A 117      29.314 107.540 110.243  1.00  0.00           C0.     -1
ATOM    221  CG  TRP A 117      30.291 106.416 109.972  1.00  0.00           C0.      0
ATOM    222  CD1 TRP A 117      30.906 106.130 108.768  1.00  0.00           C0.      0
ATOM    223  CD2 TRP A 117      30.836 105.483 110.938  1.00  0.00           C0.      0
ATOM    224  CE2 TRP A 117      31.785 104.662 110.250  1.00  0.00           C0.      0
ATOM    225  CE3 TRP A 117      30.646 105.281 112.318  1.00  0.00           C0.      0
ATOM    226  NE1 TRP A 117      31.788 105.070 108.929  1.00  0.00           N0.      0
ATOM    227  CZ2 TRP A 117      32.539 103.678 110.903  1.00  0.00           C0.      0
ATOM    228  CZ3 TRP A 117      31.391 104.299 112.969  1.00  0.00           C0.      0
ATOM    229  CH2 TRP A 117      32.331 103.507 112.270  1.00  0.00           C0.      0
ATOM    230  H02 TRP A 117      28.885 109.577 109.579  1.00  0.00           H0.      0
ATOM    231  H   TRP A 117      31.652 108.563 109.735  1.00  0.00           H0.      0
ATOM    232  HA  TRP A 117      29.287 108.467 108.267  1.00  0.00           H0.      0
ATOM    233  HB2 TRP A 117      29.437 107.874 111.281  1.00  0.00           H0.      0
ATOM    234  HB3 TRP A 117      28.272 107.206 110.140  1.00  0.00           H0.      0
ATOM    235  HD1 TRP A 117      30.805 106.615 107.810  1.00  0.00           H0.      0
ATOM    236  HE1 TRP A 117      32.429 104.743 108.223  1.00  0.00           H0.      0
ATOM    237  HE3 TRP A 117      29.944 105.895 112.872  1.00  0.00           H0.      0
ATOM    238  HZ2 TRP A 117      33.280 103.092 110.371  1.00  0.00           H0.      0
ATOM    239  HZ3 TRP A 117      31.269 104.154 114.037  1.00  0.00           H0.      0
ATOM    240  HH2 TRP A 117      32.928 102.779 112.810  1.00  0.00           H0.      0
ATOM    241  CA  LEU A 136      32.003  94.877 109.813  1.00  0.00           C0.     -1
ATOM    242  C   LEU A 136      33.001  95.265 110.897  1.00  0.00           C0.      0
ATOM    243  O   LEU A 136      33.669  96.317 110.835  1.00  0.00           O0.      0
ATOM    244  H01 LEU A 136      32.562  94.576 108.920  1.00  0.00           H0.      0
ATOM    245  H02 LEU A 136      31.402  95.750 109.551  1.00  0.00           H0.      0
ATOM    246  HA  LEU A 136      31.347  94.058 110.115  1.00  0.00           H0.      0
ATOM    247  N   GLY A 137      33.131  94.392 111.939  1.00  0.00           N0.      0
ATOM    248  CA  GLY A 137      34.208  94.485 112.921  1.00  0.00           C0.     -1
ATOM    249  C   GLY A 137      33.811  95.065 114.303  1.00  0.00           C0.      0
ATOM    250  O   GLY A 137      34.709  95.184 115.166  1.00  0.00           O0.      0
ATOM    251  H   GLY A 137      32.645  93.508 111.864  1.00  0.00           H0.      0
ATOM    252  HA2 GLY A 137      34.618  93.487 113.100  1.00  0.00           H0.      0
ATOM    253  HA3 GLY A 137      35.030  95.090 112.524  1.00  0.00           H0.      0
ATOM    254  N   ASN A 138      32.513  95.377 114.522  1.00  0.00           N0.      0
ATOM    255  CA  ASN A 138      31.949  96.081 115.721  1.00  0.00           C0.     -1
ATOM    256  C   ASN A 138      32.554  97.512 115.752  1.00  0.00           C0.      0
ATOM    257  O   ASN A 138      33.346  97.869 116.631  1.00  0.00           O0.      0
ATOM    258  CB  ASN A 138      32.176  95.320 117.028  1.00  0.00           C0.      0
ATOM    259  CG  ASN A 138      31.425  96.039 118.149  1.00  0.00           C0.      0
ATOM    260  ND2 ASN A 138      32.189  96.397 119.211  1.00  0.00           N0.      0
ATOM    261  OD1 ASN A 138      30.210  96.255 118.068  1.00  0.00           O0.      0
ATOM    262  H   ASN A 138      31.895  95.234 113.733  1.00  0.00           H0.      0
ATOM    263  HA  ASN A 138      30.872  96.154 115.546  1.00  0.00           H0.      0
ATOM    264  HB2 ASN A 138      31.756  94.315 116.916  1.00  0.00           H0.      0
ATOM    265  HB3 ASN A 138      33.237  95.229 117.253  1.00  0.00           H0.      0
ATOM    266 HD21 ASN A 138      31.799  97.037 119.891  1.00  0.00           H0.      0
ATOM    267 HD22 ASN A 138      33.200  96.368 119.126  1.00  0.00           H0.      0
ATOM    268  N   SER A 139      32.150  98.313 114.734  1.00  0.00           N0.      0
ATOM    269  CA  SER A 139      32.932  99.469 114.276  1.00  0.00           C0.     -1
ATOM    270  CB  SER A 139      33.561  99.169 112.913  1.00  0.00           C0.      0
ATOM    271  OG  SER A 139      34.397  98.002 113.029  1.00  0.00           O0.      0
ATOM    272  H03 SER A 139      32.296 100.358 114.206  1.00  0.00           H0.      0
ATOM    273  H   SER A 139      31.538  97.897 114.043  1.00  0.00           H0.      0
ATOM    274  HA  SER A 139      33.703  99.656 115.026  1.00  0.00           H0.      0
ATOM    275  HB2 SER A 139      32.776  99.004 112.163  1.00  0.00           H0.      0
ATOM    276  HB3 SER A 139      34.151 100.039 112.593  1.00  0.00           H0.      0
ATOM    277  HG  SER A 139      34.221  97.415 112.271  1.00  0.00           H0.      0
ATOM    278  CA  HID A 142      32.845 104.144 118.417  1.00  0.00           C0.     -1
ATOM    279  CB  HID A 142      34.071 104.039 117.439  1.00  0.00           C0.     -1
ATOM    280  CG  HID A 142      34.896 102.797 117.540  1.00  0.00           C0.      0
ATOM    281  CD2 HID A 142      34.605 101.450 117.445  1.00  0.00           C0.      0
ATOM    282  ND1 HID A 142      36.270 102.837 117.757  1.00  0.00           N0.      0
ATOM    283  CE1 HID A 142      36.752 101.562 117.803  1.00  0.00           C0.      0
ATOM    284  NE2 HID A 142      35.759 100.694 117.627  1.00  0.00           N0.      0
ATOM    285  H01 HID A 142      32.148 103.313 118.261  1.00  0.00           H0.      0
ATOM    286  H02 HID A 142      32.315 105.084 118.236  1.00  0.00           H0.      0
ATOM    287  HA  HID A 142      33.179 104.123 119.460  1.00  0.00           H0.      0
ATOM    288  HB2 HID A 142      33.682 104.137 116.416  1.00  0.00           H0.      0
ATOM    289  HB3 HID A 142      34.710 104.917 117.597  1.00  0.00           H0.      0
ATOM    290  HD1 HID A 142      36.817 103.681 117.869  1.00  0.00           H0.      0
ATOM    291  HD2 HID A 142      33.650 100.976 117.289  1.00  0.00           H0.      0
ATOM    292  HE1 HID A 142      37.794 101.314 117.927  1.00  0.00           H0.      0
ATOM    293  CA  ARG A 175      28.617  93.006 120.086  1.00  0.00           C0.     -1
ATOM    294  CB  ARG A 175      29.794  93.558 120.853  1.00  0.00           C0.     -1
ATOM    295  CG  ARG A 175      31.177  93.104 120.351  1.00  0.00           C0.      0
ATOM    296  CD  ARG A 175      32.284  93.744 121.208  1.00  0.00           C0.      0
ATOM    297  NE  ARG A 175      33.653  93.506 120.732  1.00  0.00           N0.      0
ATOM    298  CZ  ARG A 175      34.448  92.535 121.185  1.00  0.00           C0.      0
ATOM    299  NH1 ARG A 175      33.937  91.535 121.952  1.00  0.00           N1+      0
ATOM    300  NH2 ARG A 175      35.759  92.567 120.909  1.00  0.00           N0.      0
ATOM    301  H01 ARG A 175      27.669  93.362 120.505  1.00  0.00           H0.      0
ATOM    302  H03 ARG A 175      28.652  93.319 119.035  1.00  0.00           H0.      0
ATOM    303  HA  ARG A 175      28.598  91.909 120.106  1.00  0.00           H0.      0
ATOM    304  HB2 ARG A 175      29.766  94.657 120.813  1.00  0.00           H0.      0
ATOM    305  HB3 ARG A 175      29.703  93.289 121.916  1.00  0.00           H0.      0
ATOM    306  HG2 ARG A 175      31.250  92.007 120.376  1.00  0.00           H0.      0
ATOM    307  HG3 ARG A 175      31.315  93.405 119.305  1.00  0.00           H0.      0
ATOM    308  HD2 ARG A 175      32.144  94.827 121.201  1.00  0.00           H0.      0
ATOM    309  HD3 ARG A 175      32.207  93.408 122.248  1.00  0.00           H0.      0
ATOM    310  HE  ARG A 175      34.087  94.194 120.092  1.00  0.00           H0.      0
ATOM    311 HH11 ARG A 175      32.965  91.286 121.843  1.00  0.00           H0.      0
ATOM    312 HH12 ARG A 175      34.549  90.790 122.252  1.00  0.00           H0.      0
ATOM    313 HH21 ARG A 175      36.206  93.447 120.587  1.00  0.00           H0.      0
ATOM    314 HH22 ARG A 175      36.348  91.795 121.184  1.00  0.00           H0.      0
ATOM    315  CA  TYR A 194      40.740  89.234 115.214  1.00  0.00           C0.     -1
ATOM    316  CB  TYR A 194      40.291  90.071 116.430  1.00  0.00           C0.     -1
ATOM    317  CG  TYR A 194      39.509  91.317 116.025  1.00  0.00           C0.      0
ATOM    318  CD1 TYR A 194      38.178  91.521 116.425  1.00  0.00           C0.      0
ATOM    319  CD2 TYR A 194      40.099  92.305 115.212  1.00  0.00           C0.      0
ATOM    320  CE1 TYR A 194      37.465  92.670 116.054  1.00  0.00           C0.      0
ATOM    321  CE2 TYR A 194      39.399  93.446 114.816  1.00  0.00           C0.      0
ATOM    322  CZ  TYR A 194      38.078  93.642 115.250  1.00  0.00           C0.      0
ATOM    323  OH  TYR A 194      37.459  94.821 114.896  1.00  0.00           O0.      0
ATOM    324  H01 TYR A 194      41.323  88.361 115.529  1.00  0.00           H0.      0
ATOM    325  H02 TYR A 194      39.872  88.882 114.644  1.00  0.00           H0.      0
ATOM    326  HA  TYR A 194      41.362  89.830 114.540  1.00  0.00           H0.      0
ATOM    327  HB2 TYR A 194      39.674  89.456 117.095  1.00  0.00           H0.      0
ATOM    328  HB3 TYR A 194      41.178  90.365 117.008  1.00  0.00           H0.      0
ATOM    329  HD1 TYR A 194      37.689  90.776 117.047  1.00  0.00           H0.      0
ATOM    330  HD2 TYR A 194      41.126  92.182 114.882  1.00  0.00           H0.      0
ATOM    331  HE1 TYR A 194      36.444  92.817 116.393  1.00  0.00           H0.      0
ATOM    332  HE2 TYR A 194      39.851  94.188 114.170  1.00  0.00           H0.      0
ATOM    333  HH  TYR A 194      36.482  94.760 114.945  1.00  0.00           H0.      0
ATOM    334  CA  TYR A 220      43.646  94.186 125.206  1.00  0.00           C0.     -1
ATOM    335  CB  TYR A 220      43.482  94.575 123.724  1.00  0.00           C0.     -1
ATOM    336  CG  TYR A 220      42.081  94.970 123.285  1.00  0.00           C0.      0
ATOM    337  CD1 TYR A 220      41.429  96.090 123.835  1.00  0.00           C0.      0
ATOM    338  CD2 TYR A 220      41.416  94.272 122.263  1.00  0.00           C0.      0
ATOM    339  CE1 TYR A 220      40.176  96.502 123.379  1.00  0.00           C0.      0
ATOM    340  CE2 TYR A 220      40.160  94.673 121.791  1.00  0.00           C0.      0
ATOM    341  CZ  TYR A 220      39.533  95.798 122.346  1.00  0.00           C0.      0
ATOM    342  OH  TYR A 220      38.312  96.263 121.928  1.00  0.00           O0.      0
ATOM    343  H01 TYR A 220      44.690  93.935 125.425  1.00  0.00           H0.      0
ATOM    344  H02 TYR A 220      43.351  95.009 125.868  1.00  0.00           H0.      0
ATOM    345  HA  TYR A 220      43.024  93.319 125.454  1.00  0.00           H0.      0
ATOM    346  HB2 TYR A 220      44.168  95.408 123.509  1.00  0.00           H0.      0
ATOM    347  HB3 TYR A 220      43.820  93.739 123.099  1.00  0.00           H0.      0
ATOM    348  HD1 TYR A 220      41.917  96.660 124.621  1.00  0.00           H0.      0
ATOM    349  HD2 TYR A 220      41.895  93.407 121.814  1.00  0.00           H0.      0
ATOM    350  HE1 TYR A 220      39.688  97.371 123.803  1.00  0.00           H0.      0
ATOM    351  HE2 TYR A 220      39.672  94.128 120.989  1.00  0.00           H0.      0
ATOM    352  HH  TYR A 220      37.948  95.733 121.184  1.00  0.00           H0.      0
ATOM    353  CA  LEU A 240      38.560 100.531 123.713  1.00  0.00           C0.     -1
ATOM    354  CB  LEU A 240      38.283  99.883 122.367  1.00  0.00           C0.     -1
ATOM    355  CG  LEU A 240      39.260 100.232 121.220  1.00  0.00           C0.      0
ATOM    356  CD1 LEU A 240      38.973  99.326 120.004  1.00  0.00           C0.      0
ATOM    357  CD2 LEU A 240      39.178 101.716 120.817  1.00  0.00           C0.      0
ATOM    358  H01 LEU A 240      37.833 100.201 124.465  1.00  0.00           H0.      0
ATOM    359  H02 LEU A 240      39.561 100.268 124.081  1.00  0.00           H0.      0
ATOM    360  HA  LEU A 240      38.506 101.625 123.663  1.00  0.00           H0.      0
ATOM    361  HB2 LEU A 240      38.274  98.791 122.481  1.00  0.00           H0.      0
ATOM    362  HB3 LEU A 240      37.267 100.152 122.033  1.00  0.00           H0.      0
ATOM    363  HG  LEU A 240      40.284 100.025 121.569  1.00  0.00           H0.      0
ATOM    364 HD11 LEU A 240      39.136  98.273 120.258  1.00  0.00           H0.      0
ATOM    365 HD12 LEU A 240      37.925  99.433 119.696  1.00  0.00           H0.      0
ATOM    366 HD13 LEU A 240      39.606  99.590 119.148  1.00  0.00           H0.      0
ATOM    367 HD21 LEU A 240      39.864 101.938 119.990  1.00  0.00           H0.      0
ATOM    368 HD22 LEU A 240      38.160 101.964 120.486  1.00  0.00           H0.      0
ATOM    369 HD23 LEU A 240      39.430 102.381 121.651  1.00  0.00           H0.      0
ATOM    370  CA  TYR A 242      31.351 101.197 124.126  1.00  0.00           C0.     -1
ATOM    371  CB  TYR A 242      31.063 100.046 123.057  1.00  0.00           C0.     -1
ATOM    372  CG  TYR A 242      32.248  99.708 122.173  1.00  0.00           C0.      0
ATOM    373  CD1 TYR A 242      32.811 100.676 121.324  1.00  0.00           C0.      0
ATOM    374  CD2 TYR A 242      32.808  98.418 122.140  1.00  0.00           C0.      0
ATOM    375  CE1 TYR A 242      33.851 100.367 120.447  1.00  0.00           C0.      0
ATOM    376  CE2 TYR A 242      33.848  98.089 121.259  1.00  0.00           C0.      0
ATOM    377  CZ  TYR A 242      34.348  99.055 120.375  1.00  0.00           C0.      0
ATOM    378  OH  TYR A 242      35.303  98.674 119.455  1.00  0.00           O0.      0
ATOM    379  H01 TYR A 242      30.451 101.392 124.718  1.00  0.00           H0.      0
ATOM    380  H02 TYR A 242      32.161 100.893 124.796  1.00  0.00           H0.      0
ATOM    381  HA  TYR A 242      31.646 102.123 123.622  1.00  0.00           H0.      0
ATOM    382  HB2 TYR A 242      30.737  99.148 123.594  1.00  0.00           H0.      0
ATOM    383  HB3 TYR A 242      30.217 100.370 122.435  1.00  0.00           H0.      0
ATOM    384  HD1 TYR A 242      32.422 101.690 121.335  1.00  0.00           H0.      0
ATOM    385  HD2 TYR A 242      32.419  97.653 122.806  1.00  0.00           H0.      0
ATOM    386  HE1 TYR A 242      34.254 101.136 119.803  1.00  0.00           H0.      0
ATOM    387  HE2 TYR A 242      34.265  97.088 121.236  1.00  0.00           H0.      0
ATOM    388  HH  TYR A 242      35.510  99.419 118.826  1.00  0.00           H0.      0
ATOM    389  N   ACT A 293      35.884  96.955 117.136  1.00  0.00           N0.      0
ATOM    390  CA  ACT A 293      36.867  96.354 118.084  1.00  0.00           C0.      0
ATOM    391  C   ACT A 293      36.169  95.454 119.104  1.00  0.00           C0.      0
ATOM    392  O   ACT A 293      36.912  94.907 119.975  1.00  0.00           O0.      0
ATOM    393  CE  ACT A 293      36.512  97.766 116.037  1.00  0.00           C0.      0
ATOM    394  OXT ACT A 293      34.918  95.293 118.985  1.00  0.00           O1-      0
ATOM    395  HE1 ACT A 293      35.737  98.019 115.316  1.00  0.00           H0.      0
ATOM    396  HE2 ACT A 293      36.939  98.671 116.463  1.00  0.00           H0.      0
ATOM    397  HE3 ACT A 293      37.272  97.159 115.552  1.00  0.00           H0.      0
ATOM    398  H1  ACT A 293      37.390  97.161 118.601  1.00  0.00           H0.      0
ATOM    399  H3  ACT A 293      37.587  95.769 117.505  1.00  0.00           H0.      0
ATOM    400  H01 ACT A 293      35.218  97.531 117.668  1.00  0.00           H0.      0
ATOM    401  H02 ACT A 293      35.313  96.218 116.697  1.00  0.00           H0.      0
ATOM    402  CA' SAM A 294      37.692  96.974 110.454  1.00  0.00           C0.      0
ATOM    403  CB  SAM A 294      37.406  98.162 111.401  1.00  0.00           C0.      0
ATOM    404  CG  SAM A 294      38.691  98.731 112.027  1.00  0.00           C0.      0
ATOM    405  SD  SAM A 294      38.508  99.361 113.744  1.00  0.00           S0.      0
ATOM    406  C5' SAM A 294      37.080 100.499 113.584  1.00  0.00           C0.      0
ATOM    407  C4' SAM A 294      37.327 101.639 112.610  1.00  0.00           C0.      0
ATOM    408  O4' SAM A 294      36.137 102.499 112.619  1.00  0.00           O0.      0
ATOM    409  C3' SAM A 294      38.544 102.540 112.957  1.00  0.00           C0.      0
ATOM    410  O3' SAM A 294      39.616 102.391 112.036  1.00  0.00           O0.      0
ATOM    411  C2' SAM A 294      37.929 103.975 113.011  1.00  0.00           C0.      0
ATOM    412  O2' SAM A 294      38.732 105.035 112.540  1.00  0.00           O0.      0
ATOM    413  C1' SAM A 294      36.591 103.815 112.250  1.00  0.00           C0.      0
ATOM    414  OXT SAM A 294      37.089  94.932 111.566  1.00  0.00           O0.      0
ATOM    415  N1  SAM A 294      33.542 107.692 110.664  1.00  0.00           N0.      0
ATOM    416  C2  SAM A 294      34.427 106.927 109.994  1.00  0.00           C0.      0
ATOM    417  N3  SAM A 294      35.181 105.917 110.467  1.00  0.00           N0.      0
ATOM    418  C4  SAM A 294      34.972 105.700 111.780  1.00  0.00           C0.      0
ATOM    419  C5  SAM A 294      34.103 106.432 112.605  1.00  0.00           C0.      0
ATOM    420  C6  SAM A 294      33.362 107.467 111.994  1.00  0.00           C0.      0
ATOM    421  N6  SAM A 294      32.478 108.239 112.665  1.00  0.00           N0.      0
ATOM    422  N7  SAM A 294      34.172 105.979 113.918  1.00  0.00           N0.      0
ATOM    423  C8  SAM A 294      35.055 104.999 113.887  1.00  0.00           C0.      0
ATOM    424  N9  SAM A 294      35.580 104.781 112.616  1.00  0.00           N0.      0
ATOM    425  C'  SAM A 294      38.059  95.708 111.273  1.00  0.00           C0.      0
ATOM    426  N'  SAM A 294      36.457  96.719 109.626  1.00  0.00           N0.      0
ATOM    427  O'  SAM A 294      39.259  95.571 111.616  1.00  0.00           O0.      0
ATOM    428 HN61 SAM A 294      32.445 108.139 113.669  1.00  0.00           H0.      0
ATOM    429 HN62 SAM A 294      32.226 109.143 112.270  1.00  0.00           H0.      0
ATOM    430  HA  SAM A 294      38.495  97.215 109.752  1.00  0.00           H0.      0
ATOM    431  HB1 SAM A 294      36.713  97.825 112.180  1.00  0.00           H0.      0
ATOM    432  HB2 SAM A 294      36.894  98.948 110.831  1.00  0.00           H0.      0
ATOM    433  HG1 SAM A 294      39.107  99.523 111.400  1.00  0.00           H0.      0
ATOM    434  HG2 SAM A 294      39.446  97.947 112.121  1.00  0.00           H0.      0
ATOM    435 HO2' SAM A 294      39.226 104.759 111.729  1.00  0.00           H0.      0
ATOM    436 HO3' SAM A 294      39.288 102.585 111.121  1.00  0.00           H0.      0
ATOM    437  H01 SAM A 294      35.354 104.396 114.729  1.00  0.00           H0.      0
ATOM    438  H02 SAM A 294      37.463 101.259 111.589  1.00  0.00           H0.      0
ATOM    439  H03 SAM A 294      38.959 102.268 113.928  1.00  0.00           H0.      0
ATOM    440  H04 SAM A 294      37.685 104.207 114.054  1.00  0.00           H0.      0
ATOM    441  H05 SAM A 294      36.750 103.895 111.169  1.00  0.00           H0.      0
ATOM    442  H06 SAM A 294      34.565 107.190 108.951  1.00  0.00           H0.      0
ATOM    443  H07 SAM A 294      35.662  96.475 110.231  1.00  0.00           H0.      0
ATOM    444  H08 SAM A 294      36.553  95.923 108.947  1.00  0.00           H0.      0
ATOM    445  H09 SAM A 294      36.218  97.573 109.088  1.00  0.00           H0.      0
ATOM    446 H5'1 SAM A 294      36.920 100.901 114.590  1.00  0.00           H0.      0
ATOM    447 H5'2 SAM A 294      36.193  99.929 113.300  1.00  0.00           H0.      0
