# Supplementary material for: Computational Investigation of GNMT-Catalyzed Methyl Transfer Reaction: Integrating MD, QM, and ML Approaches
Source: J Comput Chem. Author manuscript; Available in PMC 2026 Jun 29. (PMC13312424; doi:10.1002/jcc.70434)
Supplement: SI-2 [file NIHMS2188582-supplement-SI-2.zip › QM-cluster-pdbs/sampling_13500_R2_w_p.pdb]

ATOM      1  CA  TYR A  21      42.231 105.835 118.273  1.00  0.00           C0.     -1
ATOM      2  CB  TYR A  21      41.315 105.583 117.051  1.00  0.00           C0.     -1
ATOM      3  CG  TYR A  21      40.615 104.238 117.024  1.00  0.00           C0.      0
ATOM      4  CD1 TYR A  21      39.217 104.149 117.088  1.00  0.00           C0.      0
ATOM      5  CD2 TYR A  21      41.342 103.040 116.886  1.00  0.00           C0.      0
ATOM      6  CE1 TYR A  21      38.557 102.916 117.027  1.00  0.00           C0.      0
ATOM      7  CE2 TYR A  21      40.701 101.803 116.827  1.00  0.00           C0.      0
ATOM      8  CZ  TYR A  21      39.302 101.733 116.903  1.00  0.00           C0.      0
ATOM      9  OH  TYR A  21      38.718 100.488 116.822  1.00  0.00           O0.      0
ATOM     10  H01 TYR A  21      41.655 105.794 119.205  1.00  0.00           H0.      0
ATOM     11  H02 TYR A  21      42.705 106.820 118.202  1.00  0.00           H0.      0
ATOM     12  HA  TYR A  21      43.023 105.079 118.334  1.00  0.00           H0.      0
ATOM     13  HB2 TYR A  21      40.557 106.376 117.009  1.00  0.00           H0.      0
ATOM     14  HB3 TYR A  21      41.916 105.687 116.134  1.00  0.00           H0.      0
ATOM     15  HD1 TYR A  21      38.628 105.059 117.163  1.00  0.00           H0.      0
ATOM     16  HD2 TYR A  21      42.425 103.079 116.815  1.00  0.00           H0.      0
ATOM     17  HE1 TYR A  21      37.474 102.878 117.065  1.00  0.00           H0.      0
ATOM     18  HE2 TYR A  21      41.262 100.881 116.720  1.00  0.00           H0.      0
ATOM     19  HH  TYR A  21      37.803 100.523 117.179  1.00  0.00           H0.      0
ATOM     20  CA  TRP A  30      46.125  96.078 114.895  1.00  0.00           C0.     -1
ATOM     21  CB  TRP A  30      45.185  97.144 114.268  1.00  0.00           C0.     -1
ATOM     22  CG  TRP A  30      43.740  96.733 114.133  1.00  0.00           C0.      0
ATOM     23  CD1 TRP A  30      43.082  96.278 113.003  1.00  0.00           C0.      0
ATOM     24  CD2 TRP A  30      42.740  96.809 115.173  1.00  0.00           C0.      0
ATOM     25  CE2 TRP A  30      41.493  96.392 114.603  1.00  0.00           C0.      0
ATOM     26  CE3 TRP A  30      42.775  97.235 116.515  1.00  0.00           C0.      0
ATOM     27  NE1 TRP A  30      41.738  96.054 113.283  1.00  0.00           N0.      0
ATOM     28  CZ2 TRP A  30      40.302  96.413 115.343  1.00  0.00           C0.      0
ATOM     29  CZ3 TRP A  30      41.592  97.262 117.249  1.00  0.00           C0.      0
ATOM     30  CH2 TRP A  30      40.366  96.862 116.664  1.00  0.00           C0.      0
ATOM     31  H01 TRP A  30      46.142  95.171 114.280  1.00  0.00           H0.      0
ATOM     32  H03 TRP A  30      47.148  96.464 114.974  1.00  0.00           H0.      0
ATOM     33  HA  TRP A  30      45.783  95.798 115.898  1.00  0.00           H0.      0
ATOM     34  HB2 TRP A  30      45.238  98.058 114.876  1.00  0.00           H0.      0
ATOM     35  HB3 TRP A  30      45.575  97.414 113.279  1.00  0.00           H0.      0
ATOM     36  HD1 TRP A  30      43.466  96.114 112.008  1.00  0.00           H0.      0
ATOM     37  HE1 TRP A  30      41.031  95.806 112.590  1.00  0.00           H0.      0
ATOM     38  HE3 TRP A  30      43.710  97.554 116.965  1.00  0.00           H0.      0
ATOM     39  HZ2 TRP A  30      39.359  96.129 114.894  1.00  0.00           H0.      0
ATOM     40  HZ3 TRP A  30      41.600  97.608 118.277  1.00  0.00           H0.      0
ATOM     41  HH2 TRP A  30      39.454  96.970 117.240  1.00  0.00           H0.      0
ATOM     42  CA  ARG A  40      39.504  85.679 109.082  1.00  0.00           C0.     -1
ATOM     43  CB  ARG A  40      39.946  87.044 109.475  1.00  0.00           C0.     -1
ATOM     44  CG  ARG A  40      38.822  88.094 109.348  1.00  0.00           C0.      0
ATOM     45  CD  ARG A  40      39.188  89.457 109.958  1.00  0.00           C0.      0
ATOM     46  NE  ARG A  40      38.125  90.430 109.675  1.00  0.00           N0.      0
ATOM     47  CZ  ARG A  40      37.824  91.538 110.386  1.00  0.00           C0.      0
ATOM     48  NH1 ARG A  40      38.444  91.841 111.549  1.00  0.00           N1+      0
ATOM     49  NH2 ARG A  40      36.811  92.309 109.965  1.00  0.00           N0.      0
ATOM     50  H01 ARG A  40      39.147  85.652 108.044  1.00  0.00           H0.      0
ATOM     51  H02 ARG A  40      40.317  84.948 109.165  1.00  0.00           H0.      0
ATOM     52  HA  ARG A  40      38.681  85.325 109.716  1.00  0.00           H0.      0
ATOM     53  HB2 ARG A  40      40.305  87.037 110.516  1.00  0.00           H0.      0
ATOM     54  HB3 ARG A  40      40.802  87.366 108.864  1.00  0.00           H0.      0
ATOM     55  HG2 ARG A  40      38.575  88.227 108.285  1.00  0.00           H0.      0
ATOM     56  HG3 ARG A  40      37.913  87.724 109.841  1.00  0.00           H0.      0
ATOM     57  HD2 ARG A  40      39.289  89.352 111.044  1.00  0.00           H0.      0
ATOM     58  HD3 ARG A  40      40.151  89.809 109.562  1.00  0.00           H0.      0
ATOM     59  HE  ARG A  40      37.669  90.365 108.773  1.00  0.00           H0.      0
ATOM     60 HH11 ARG A  40      39.328  91.406 111.767  1.00  0.00           H0.      0
ATOM     61 HH12 ARG A  40      38.322  92.819 111.844  1.00  0.00           H0.      0
ATOM     62 HH21 ARG A  40      36.624  92.307 108.937  1.00  0.00           H0.      0
ATOM     63 HH22 ARG A  40      36.790  93.239 110.386  1.00  0.00           H0.      0
ATOM     64  CA  ALA A  64      34.420 100.891 108.372  1.00  0.00           C0.     -1
ATOM     65  C   ALA A  64      35.582  99.986 107.921  1.00  0.00           C0.      0
ATOM     66  O   ALA A  64      35.641  98.775 108.218  1.00  0.00           O0.      0
ATOM     67  H01 ALA A  64      33.914 101.336 107.510  1.00  0.00           H0.      0
ATOM     68  H02 ALA A  64      33.712 100.289 108.942  1.00  0.00           H0.      0
ATOM     69  HA  ALA A  64      34.808 101.698 109.005  1.00  0.00           H0.      0
ATOM     70  N   CYS A  65      36.553 100.578 107.170  1.00  0.00           N0.      0
ATOM     71  CA  CYS A  65      37.674  99.854 106.533  1.00  0.00           C0.     -1
ATOM     72  C   CYS A  65      38.762  99.366 107.481  1.00  0.00           C0.      0
ATOM     73  O   CYS A  65      39.411  98.342 107.188  1.00  0.00           O0.      0
ATOM     74  H02 CYS A  65      38.128 100.533 105.806  1.00  0.00           H0.      0
ATOM     75  H   CYS A  65      36.434 101.556 106.946  1.00  0.00           H0.      0
ATOM     76  HA  CYS A  65      37.288  98.982 106.000  1.00  0.00           H0.      0
ATOM     77  N   GLY A  66      39.006 100.159 108.532  1.00  0.00           N0.      0
ATOM     78  CA  GLY A  66      40.242 100.055 109.288  1.00  0.00           C0.     -1
ATOM     79  H01 GLY A  66      41.036 100.651 108.819  1.00  0.00           H0.      0
ATOM     80  H   GLY A  66      38.369 100.918 108.787  1.00  0.00           H0.      0
ATOM     81  HA2 GLY A  66      40.073 100.432 110.299  1.00  0.00           H0.      0
ATOM     82  HA3 GLY A  66      40.580  99.020 109.347  1.00  0.00           H0.      0
ATOM     83  CA  ASP A  70      36.953  93.512 104.615  1.00  0.00           C0.     -1
ATOM     84  CB  ASP A  70      35.968  94.033 105.584  1.00  0.00           C0.     -1
ATOM     85  CG  ASP A  70      36.213  93.626 107.044  1.00  0.00           C0.      0
ATOM     86  OD1 ASP A  70      35.890  94.472 107.959  1.00  0.00           O0.      0
ATOM     87  OD2 ASP A  70      36.657  92.465 107.269  1.00  0.00           O1-      0
ATOM     88  H01 ASP A  70      37.957  93.914 104.800  1.00  0.00           H0.      0
ATOM     89  H02 ASP A  70      36.684  93.771 103.584  1.00  0.00           H0.      0
ATOM     90  HA  ASP A  70      37.030  92.421 104.679  1.00  0.00           H0.      0
ATOM     91  HB2 ASP A  70      35.904  95.127 105.557  1.00  0.00           H0.      0
ATOM     92  HB3 ASP A  70      34.956  93.673 105.334  1.00  0.00           H0.      0
ATOM     93  CA  ASP A  85      37.284 104.910 107.947  1.00  0.00           C0.     -1
ATOM     94  C   ASP A  85      37.746 106.255 108.469  1.00  0.00           C0.      0
ATOM     95  O   ASP A  85      38.576 106.940 107.855  1.00  0.00           O0.      0
ATOM     96  CB  ASP A  85      38.298 103.760 108.189  1.00  0.00           C0.     -1
ATOM     97  CG  ASP A  85      38.315 103.379 109.658  1.00  0.00           C0.      0
ATOM     98  OD1 ASP A  85      37.807 102.250 109.984  1.00  0.00           O0.      0
ATOM     99  OD2 ASP A  85      38.785 104.222 110.481  1.00  0.00           O1-      0
ATOM    100  H03 ASP A  85      37.138 105.025 106.868  1.00  0.00           H0.      0
ATOM    101  HA  ASP A  85      36.317 104.635 108.387  1.00  0.00           H0.      0
ATOM    102  HB2 ASP A  85      38.029 102.894 107.583  1.00  0.00           H0.      0
ATOM    103  HB3 ASP A  85      39.294 104.098 107.882  1.00  0.00           H0.      0
ATOM    104  N   ALA A  86      37.194 106.651 109.643  1.00  0.00           N0.      0
ATOM    105  CA  ALA A  86      37.483 107.969 110.169  1.00  0.00           C0.     -1
ATOM    106  C   ALA A  86      38.918 108.129 110.727  1.00  0.00           C0.      0
ATOM    107  O   ALA A  86      39.330 109.267 111.006  1.00  0.00           O0.      0
ATOM    108  CB  ALA A  86      36.497 108.369 111.272  1.00  0.00           C0.      0
ATOM    109  H   ALA A  86      36.528 106.052 110.124  1.00  0.00           H0.      0
ATOM    110  HA  ALA A  86      37.409 108.684 109.344  1.00  0.00           H0.      0
ATOM    111  HB1 ALA A  86      35.487 108.430 110.871  1.00  0.00           H0.      0
ATOM    112  HB2 ALA A  86      36.511 107.661 112.107  1.00  0.00           H0.      0
ATOM    113  HB3 ALA A  86      36.798 109.351 111.647  1.00  0.00           H0.      0
ATOM    114  N   SER A  87      39.625 106.999 110.959  1.00  0.00           N0.      0
ATOM    115  CA  SER A  87      40.969 107.037 111.549  1.00  0.00           C0.     -1
ATOM    116  CB  SER A  87      41.166 105.865 112.440  1.00  0.00           C0.     -1
ATOM    117  OG  SER A  87      42.451 105.909 113.106  1.00  0.00           O0.      0
ATOM    118  H01 SER A  87      41.742 107.060 110.768  1.00  0.00           H0.      0
ATOM    119  H   SER A  87      39.263 106.103 110.632  1.00  0.00           H0.      0
ATOM    120  HA  SER A  87      41.044 107.979 112.104  1.00  0.00           H0.      0
ATOM    121  HB2 SER A  87      40.348 105.796 113.170  1.00  0.00           H0.      0
ATOM    122  HB3 SER A  87      41.161 104.929 111.875  1.00  0.00           H0.      0
ATOM    123  HG  SER A  87      42.454 106.689 113.680  1.00  0.00           H0.      0
ATOM    124  CA  ALA A 115      35.244 110.299 106.578  1.00  0.00           C0.     -1
ATOM    125  C   ALA A 115      34.663 109.725 107.904  1.00  0.00           C0.      0
ATOM    126  O   ALA A 115      34.900 108.552 108.221  1.00  0.00           O0.      0
ATOM    127  H01 ALA A 115      34.871 109.693 105.748  1.00  0.00           H0.      0
ATOM    128  H02 ALA A 115      36.332 110.194 106.616  1.00  0.00           H0.      0
ATOM    129  HA  ALA A 115      34.984 111.347 106.412  1.00  0.00           H0.      0
ATOM    130  N   ASN A 116      33.925 110.565 108.710  1.00  0.00           N0.      0
ATOM    131  CA  ASN A 116      33.237 110.140 109.966  1.00  0.00           C0.     -1
ATOM    132  C   ASN A 116      31.704 110.048 109.637  1.00  0.00           C0.      0
ATOM    133  O   ASN A 116      31.120 111.051 109.202  1.00  0.00           O0.      0
ATOM    134  CB  ASN A 116      33.513 111.145 111.102  1.00  0.00           C0.      0
ATOM    135  CG  ASN A 116      33.210 110.459 112.427  1.00  0.00           C0.      0
ATOM    136  ND2 ASN A 116      34.281 110.098 113.161  1.00  0.00           N0.      0
ATOM    137  OD1 ASN A 116      32.030 110.205 112.741  1.00  0.00           O0.      0
ATOM    138  H   ASN A 116      33.603 111.442 108.321  1.00  0.00           H0.      0
ATOM    139  HA  ASN A 116      33.629 109.157 110.217  1.00  0.00           H0.      0
ATOM    140  HB2 ASN A 116      34.555 111.470 111.043  1.00  0.00           H0.      0
ATOM    141  HB3 ASN A 116      32.865 112.017 110.979  1.00  0.00           H0.      0
ATOM    142 HD21 ASN A 116      34.248 109.409 113.932  1.00  0.00           H0.      0
ATOM    143 HD22 ASN A 116      35.200 110.259 112.777  1.00  0.00           H0.      0
ATOM    144  N   TRP A 117      31.130 108.831 109.796  1.00  0.00           N0.      0
ATOM    145  CA  TRP A 117      29.686 108.521 109.567  1.00  0.00           C0.     -1
ATOM    146  CB  TRP A 117      29.288 107.369 110.514  1.00  0.00           C0.     -1
ATOM    147  CG  TRP A 117      30.101 106.117 110.274  1.00  0.00           C0.      0
ATOM    148  CD1 TRP A 117      30.778 105.781 109.119  1.00  0.00           C0.      0
ATOM    149  CD2 TRP A 117      30.410 105.085 111.242  1.00  0.00           C0.      0
ATOM    150  CE2 TRP A 117      31.299 104.159 110.610  1.00  0.00           C0.      0
ATOM    151  CE3 TRP A 117      30.063 104.875 112.590  1.00  0.00           C0.      0
ATOM    152  NE1 TRP A 117      31.484 104.600 109.313  1.00  0.00           N0.      0
ATOM    153  CZ2 TRP A 117      31.850 103.064 111.290  1.00  0.00           C0.      0
ATOM    154  CZ3 TRP A 117      30.606 103.785 113.268  1.00  0.00           C0.      0
ATOM    155  CH2 TRP A 117      31.493 102.891 112.626  1.00  0.00           C0.      0
ATOM    156  H03 TRP A 117      29.103 109.423 109.771  1.00  0.00           H0.      0
ATOM    157  H   TRP A 117      31.689 108.119 110.272  1.00  0.00           H0.      0
ATOM    158  HA  TRP A 117      29.523 108.246 108.518  1.00  0.00           H0.      0
ATOM    159  HB2 TRP A 117      29.436 107.701 111.549  1.00  0.00           H0.      0
ATOM    160  HB3 TRP A 117      28.212 107.175 110.396  1.00  0.00           H0.      0
ATOM    161  HD1 TRP A 117      30.845 106.307 108.180  1.00  0.00           H0.      0
ATOM    162  HE1 TRP A 117      32.137 104.207 108.654  1.00  0.00           H0.      0
ATOM    163  HE3 TRP A 117      29.407 105.570 113.101  1.00  0.00           H0.      0
ATOM    164  HZ2 TRP A 117      32.548 102.391 110.803  1.00  0.00           H0.      0
ATOM    165  HZ3 TRP A 117      30.363 103.629 114.313  1.00  0.00           H0.      0
ATOM    166  HH2 TRP A 117      31.925 102.071 113.190  1.00  0.00           H0.      0
ATOM    167  CA  LEU A 136      31.929  94.569 110.071  1.00  0.00           C0.     -1
ATOM    168  C   LEU A 136      33.029  94.903 111.095  1.00  0.00           C0.      0
ATOM    169  O   LEU A 136      33.690  95.958 111.022  1.00  0.00           O0.      0
ATOM    170  H01 LEU A 136      31.739  93.496 109.996  1.00  0.00           H0.      0
ATOM    171  H02 LEU A 136      32.260  94.974 109.109  1.00  0.00           H0.      0
ATOM    172  HA  LEU A 136      31.003  95.076 110.365  1.00  0.00           H0.      0
ATOM    173  N   GLY A 137      33.227  94.018 112.130  1.00  0.00           N0.      0
ATOM    174  CA  GLY A 137      34.296  94.141 113.139  1.00  0.00           C0.     -1
ATOM    175  C   GLY A 137      33.799  94.436 114.560  1.00  0.00           C0.      0
ATOM    176  O   GLY A 137      34.628  94.317 115.489  1.00  0.00           O0.      0
ATOM    177  H   GLY A 137      32.763  93.122 112.064  1.00  0.00           H0.      0
ATOM    178  HA2 GLY A 137      34.884  93.221 113.164  1.00  0.00           H0.      0
ATOM    179  HA3 GLY A 137      34.965  94.952 112.837  1.00  0.00           H0.      0
ATOM    180  N   ASN A 138      32.508  94.795 114.704  1.00  0.00           N0.      0
ATOM    181  CA  ASN A 138      31.872  95.490 115.860  1.00  0.00           C0.     -1
ATOM    182  C   ASN A 138      32.432  96.963 115.848  1.00  0.00           C0.      0
ATOM    183  O   ASN A 138      33.393  97.270 116.564  1.00  0.00           O0.      0
ATOM    184  CB  ASN A 138      32.108  94.814 117.203  1.00  0.00           C0.      0
ATOM    185  CG  ASN A 138      31.383  95.588 118.304  1.00  0.00           C0.      0
ATOM    186  ND2 ASN A 138      31.896  95.419 119.544  1.00  0.00           N0.      0
ATOM    187  OD1 ASN A 138      30.386  96.278 118.054  1.00  0.00           O0.      0
ATOM    188  H   ASN A 138      32.003  94.852 113.827  1.00  0.00           H0.      0
ATOM    189  HA  ASN A 138      30.800  95.513 115.657  1.00  0.00           H0.      0
ATOM    190  HB2 ASN A 138      31.709  93.794 117.168  1.00  0.00           H0.      0
ATOM    191  HB3 ASN A 138      33.175  94.746 117.407  1.00  0.00           H0.      0
ATOM    192 HD21 ASN A 138      31.522  95.931 120.330  1.00  0.00           H0.      0
ATOM    193 HD22 ASN A 138      32.795  94.972 119.700  1.00  0.00           H0.      0
ATOM    194  N   SER A 139      31.825  97.817 114.977  1.00  0.00           N0.      0
ATOM    195  CA  SER A 139      32.428  99.078 114.475  1.00  0.00           C0.     -1
ATOM    196  CB  SER A 139      33.029  98.862 113.082  1.00  0.00           C0.      0
ATOM    197  OG  SER A 139      33.951  97.757 113.147  1.00  0.00           O0.      0
ATOM    198  H03 SER A 139      31.669  99.865 114.453  1.00  0.00           H0.      0
ATOM    199  H   SER A 139      31.052  97.452 114.437  1.00  0.00           H0.      0
ATOM    200  HA  SER A 139      33.206  99.354 115.189  1.00  0.00           H0.      0
ATOM    201  HB2 SER A 139      32.231  98.654 112.357  1.00  0.00           H0.      0
ATOM    202  HB3 SER A 139      33.545  99.780 112.769  1.00  0.00           H0.      0
ATOM    203  HG  SER A 139      33.850  97.201 112.353  1.00  0.00           H0.      0
ATOM    204  CA  HID A 142      32.303 103.366 118.986  1.00  0.00           C0.     -1
ATOM    205  CB  HID A 142      33.659 103.385 118.187  1.00  0.00           C0.     -1
ATOM    206  CG  HID A 142      34.678 102.324 118.411  1.00  0.00           C0.      0
ATOM    207  CD2 HID A 142      35.143 101.328 117.576  1.00  0.00           C0.      0
ATOM    208  ND1 HID A 142      35.532 102.289 119.506  1.00  0.00           N0.      0
ATOM    209  CE1 HID A 142      36.460 101.317 119.309  1.00  0.00           C0.      0
ATOM    210  NE2 HID A 142      36.251 100.712 118.140  1.00  0.00           N0.      0
ATOM    211  H01 HID A 142      31.756 102.437 118.796  1.00  0.00           H0.      0
ATOM    212  H02 HID A 142      31.687 104.210 118.664  1.00  0.00           H0.      0
ATOM    213  HA  HID A 142      32.473 103.452 120.065  1.00  0.00           H0.      0
ATOM    214  HB2 HID A 142      33.401 103.361 117.121  1.00  0.00           H0.      0
ATOM    215  HB3 HID A 142      34.131 104.364 118.351  1.00  0.00           H0.      0
ATOM    216  HD1 HID A 142      35.484 102.900 120.311  1.00  0.00           H0.      0
ATOM    217  HD2 HID A 142      34.762 101.035 116.611  1.00  0.00           H0.      0
ATOM    218  HE1 HID A 142      37.240 101.078 120.011  1.00  0.00           H0.      0
ATOM    219  CA  ARG A 175      28.324  92.115 119.816  1.00  0.00           C0.     -1
ATOM    220  CB  ARG A 175      29.458  92.673 120.699  1.00  0.00           C0.     -1
ATOM    221  CG  ARG A 175      30.830  92.068 120.362  1.00  0.00           C0.      0
ATOM    222  CD  ARG A 175      31.832  92.306 121.505  1.00  0.00           C0.      0
ATOM    223  NE  ARG A 175      33.221  92.021 121.131  1.00  0.00           N0.      0
ATOM    224  CZ  ARG A 175      33.753  90.822 120.946  1.00  0.00           C0.      0
ATOM    225  NH1 ARG A 175      33.052  89.685 121.157  1.00  0.00           N1+      0
ATOM    226  NH2 ARG A 175      35.054  90.732 120.560  1.00  0.00           N0.      0
ATOM    227  H01 ARG A 175      27.364  92.584 120.059  1.00  0.00           H0.      0
ATOM    228  H03 ARG A 175      28.529  92.298 118.754  1.00  0.00           H0.      0
ATOM    229  HA  ARG A 175      28.219  91.033 119.956  1.00  0.00           H0.      0
ATOM    230  HB2 ARG A 175      29.516  93.765 120.598  1.00  0.00           H0.      0
ATOM    231  HB3 ARG A 175      29.219  92.469 121.753  1.00  0.00           H0.      0
ATOM    232  HG2 ARG A 175      30.729  90.992 120.164  1.00  0.00           H0.      0
ATOM    233  HG3 ARG A 175      31.225  92.517 119.443  1.00  0.00           H0.      0
ATOM    234  HD2 ARG A 175      31.821  93.359 121.802  1.00  0.00           H0.      0
ATOM    235  HD3 ARG A 175      31.555  91.723 122.394  1.00  0.00           H0.      0
ATOM    236  HE  ARG A 175      33.787  92.834 120.818  1.00  0.00           H0.      0
ATOM    237 HH11 ARG A 175      32.154  89.730 121.613  1.00  0.00           H0.      0
ATOM    238 HH12 ARG A 175      33.552  88.812 121.241  1.00  0.00           H0.      0
ATOM    239 HH21 ARG A 175      35.427  91.576 120.119  1.00  0.00           H0.      0
ATOM    240 HH22 ARG A 175      35.299  89.907 120.024  1.00  0.00           H0.      0
ATOM    241  CA  TYR A 194      40.686  89.054 115.868  1.00  0.00           C0.     -1
ATOM    242  CB  TYR A 194      40.561  90.116 116.942  1.00  0.00           C0.     -1
ATOM    243  CG  TYR A 194      39.690  91.242 116.399  1.00  0.00           C0.      0
ATOM    244  CD1 TYR A 194      38.299  91.251 116.606  1.00  0.00           C0.      0
ATOM    245  CD2 TYR A 194      40.227  92.193 115.507  1.00  0.00           C0.      0
ATOM    246  CE1 TYR A 194      37.475  92.180 115.960  1.00  0.00           C0.      0
ATOM    247  CE2 TYR A 194      39.416  93.123 114.853  1.00  0.00           C0.      0
ATOM    248  CZ  TYR A 194      38.035  93.126 115.093  1.00  0.00           C0.      0
ATOM    249  OH  TYR A 194      37.276  94.099 114.483  1.00  0.00           O0.      0
ATOM    250  H01 TYR A 194      41.301  88.208 116.199  1.00  0.00           H0.      0
ATOM    251  H02 TYR A 194      39.700  88.665 115.590  1.00  0.00           H0.      0
ATOM    252  HA  TYR A 194      41.145  89.467 114.962  1.00  0.00           H0.      0
ATOM    253  HB2 TYR A 194      40.111  89.696 117.850  1.00  0.00           H0.      0
ATOM    254  HB3 TYR A 194      41.551  90.499 117.219  1.00  0.00           H0.      0
ATOM    255  HD1 TYR A 194      37.840  90.518 117.262  1.00  0.00           H0.      0
ATOM    256  HD2 TYR A 194      41.296  92.198 115.315  1.00  0.00           H0.      0
ATOM    257  HE1 TYR A 194      36.406  92.163 116.131  1.00  0.00           H0.      0
ATOM    258  HE2 TYR A 194      39.838  93.846 114.167  1.00  0.00           H0.      0
ATOM    259  HH  TYR A 194      36.344  94.038 114.778  1.00  0.00           H0.      0
ATOM    260  CA  TYR A 242      32.470 100.601 123.421  1.00  0.00           C0.     -1
ATOM    261  CB  TYR A 242      32.646  99.104 123.082  1.00  0.00           C0.     -1
ATOM    262  CG  TYR A 242      33.736  98.825 122.073  1.00  0.00           C0.      0
ATOM    263  CD1 TYR A 242      33.463  98.835 120.693  1.00  0.00           C0.      0
ATOM    264  CD2 TYR A 242      35.054  98.567 122.491  1.00  0.00           C0.      0
ATOM    265  CE1 TYR A 242      34.475  98.631 119.755  1.00  0.00           C0.      0
ATOM    266  CE2 TYR A 242      36.078  98.372 121.562  1.00  0.00           C0.      0
ATOM    267  CZ  TYR A 242      35.793  98.430 120.195  1.00  0.00           C0.      0
ATOM    268  OH  TYR A 242      36.837  98.281 119.301  1.00  0.00           O0.      0
ATOM    269  H01 TYR A 242      31.664 100.742 124.149  1.00  0.00           H0.      0
ATOM    270  H02 TYR A 242      33.393 101.014 123.843  1.00  0.00           H0.      0
ATOM    271  HA  TYR A 242      32.225 101.176 122.520  1.00  0.00           H0.      0
ATOM    272  HB2 TYR A 242      32.857  98.556 124.009  1.00  0.00           H0.      0
ATOM    273  HB3 TYR A 242      31.691  98.715 122.703  1.00  0.00           H0.      0
ATOM    274  HD1 TYR A 242      32.445  99.001 120.352  1.00  0.00           H0.      0
ATOM    275  HD2 TYR A 242      35.279  98.535 123.553  1.00  0.00           H0.      0
ATOM    276  HE1 TYR A 242      34.249  98.629 118.695  1.00  0.00           H0.      0
ATOM    277  HE2 TYR A 242      37.100  98.200 121.879  1.00  0.00           H0.      0
ATOM    278  HH  TYR A 242      36.690  98.929 118.576  1.00  0.00           H0.      0
ATOM    279  CA  TYR A 283      28.917  88.830 117.115  1.00  0.00           C0.     -1
ATOM    280  CB  TYR A 283      29.918  89.064 115.941  1.00  0.00           C0.     -1
ATOM    281  CG  TYR A 283      31.300  89.483 116.407  1.00  0.00           C0.      0
ATOM    282  CD1 TYR A 283      32.225  88.521 116.853  1.00  0.00           C0.      0
ATOM    283  CD2 TYR A 283      31.703  90.829 116.416  1.00  0.00           C0.      0
ATOM    284  CE1 TYR A 283      33.501  88.881 117.287  1.00  0.00           C0.      0
ATOM    285  CE2 TYR A 283      32.983  91.207 116.843  1.00  0.00           C0.      0
ATOM    286  CZ  TYR A 283      33.886  90.229 117.280  1.00  0.00           C0.      0
ATOM    287  OH  TYR A 283      35.166  90.534 117.691  1.00  0.00           O0.      0
ATOM    288  H01 TYR A 283      27.937  88.524 116.735  1.00  0.00           H0.      0
ATOM    289  H02 TYR A 283      29.289  88.047 117.786  1.00  0.00           H0.      0
ATOM    290  HA  TYR A 283      28.793  89.748 117.701  1.00  0.00           H0.      0
ATOM    291  HB2 TYR A 283      29.993  88.140 115.353  1.00  0.00           H0.      0
ATOM    292  HB3 TYR A 283      29.507  89.832 115.273  1.00  0.00           H0.      0
ATOM    293  HD1 TYR A 283      31.942  87.472 116.851  1.00  0.00           H0.      0
ATOM    294  HD2 TYR A 283      31.015  91.593 116.066  1.00  0.00           H0.      0
ATOM    295  HE1 TYR A 283      34.212  88.133 117.620  1.00  0.00           H0.      0
ATOM    296  HE2 TYR A 283      33.296  92.245 116.815  1.00  0.00           H0.      0
ATOM    297  HH  TYR A 283      35.248  91.487 117.898  1.00  0.00           H0.      0
ATOM    298  N   ACT A 293      36.462  95.252 117.384  1.00  0.00           N0.      0
ATOM    299  CA  ACT A 293      35.711  95.461 118.652  1.00  0.00           C0.      0
ATOM    300  C   ACT A 293      35.256  94.133 119.239  1.00  0.00           C0.      0
ATOM    301  O   ACT A 293      35.634  93.058 118.698  1.00  0.00           O0.      0
ATOM    302  OXT ACT A 293      34.501  94.228 120.262  1.00  0.00           O1-      0
ATOM    303  H1  ACT A 293      34.848  96.097 118.441  1.00  0.00           H0.      0
ATOM    304  H3  ACT A 293      36.354  95.992 119.353  1.00  0.00           H0.      0
ATOM    305  H01 ACT A 293      37.396  94.817 117.595  1.00  0.00           H0.      0
ATOM    306  H02 ACT A 293      35.919  94.590 116.822  1.00  0.00           H0.      0
ATOM    307  CA' SAM A 294      37.865  96.677 110.274  1.00  0.00           C0.      0
ATOM    308  CB  SAM A 294      37.927  97.840 111.289  1.00  0.00           C0.      0
ATOM    309  CG  SAM A 294      37.279  97.493 112.645  1.00  0.00           C0.      0
ATOM    310  SD  SAM A 294      37.871  98.509 114.065  1.00  0.00           S0.      0
ATOM    311  CE  SAM A 294      36.654  96.496 116.570  1.00  0.00           C0.      0
ATOM    312  C5' SAM A 294      36.572  99.796 114.115  1.00  0.00           C0.      0
ATOM    313  C4' SAM A 294      36.796 100.856 113.052  1.00  0.00           C0.      0
ATOM    314  O4' SAM A 294      35.598 101.704 113.017  1.00  0.00           O0.      0
ATOM    315  C3' SAM A 294      38.018 101.785 113.324  1.00  0.00           C0.      0
ATOM    316  O3' SAM A 294      39.013 101.709 112.315  1.00  0.00           O0.      0
ATOM    317  C2' SAM A 294      37.356 103.187 113.460  1.00  0.00           C0.      0
ATOM    318  O2' SAM A 294      38.125 104.302 113.050  1.00  0.00           O0.      0
ATOM    319  C1' SAM A 294      36.033 103.030 112.681  1.00  0.00           C0.      0
ATOM    320  OXT SAM A 294      37.600  94.555 111.362  1.00  0.00           O0.      0
ATOM    321  N1  SAM A 294      33.060 107.069 111.387  1.00  0.00           N0.      0
ATOM    322  C2  SAM A 294      33.930 106.346 110.659  1.00  0.00           C0.      0
ATOM    323  N3  SAM A 294      34.675 105.296 111.048  1.00  0.00           N0.      0
ATOM    324  C4  SAM A 294      34.437 104.969 112.334  1.00  0.00           C0.      0
ATOM    325  C5  SAM A 294      33.551 105.622 113.202  1.00  0.00           C0.      0
ATOM    326  C6  SAM A 294      32.847 106.741 112.693  1.00  0.00           C0.      0
ATOM    327  N6  SAM A 294      31.987 107.474 113.425  1.00  0.00           N0.      0
ATOM    328  N7  SAM A 294      33.580 105.017 114.455  1.00  0.00           N0.      0
ATOM    329  C8  SAM A 294      34.456 104.037 114.354  1.00  0.00           C0.      0
ATOM    330  N9  SAM A 294      35.007 103.958 113.090  1.00  0.00           N0.      0
ATOM    331  C'  SAM A 294      38.440  95.414 110.953  1.00  0.00           C0.      0
ATOM    332  N'  SAM A 294      36.462  96.434 109.778  1.00  0.00           N0.      0
ATOM    333  O'  SAM A 294      39.690  95.407 111.126  1.00  0.00           O0.      0
ATOM    334 HN61 SAM A 294      31.801 108.430 113.108  1.00  0.00           H0.      0
ATOM    335 HN62 SAM A 294      32.007 107.336 114.435  1.00  0.00           H0.      0
ATOM    336  HA  SAM A 294      38.455  96.930 109.392  1.00  0.00           H0.      0
ATOM    337  HB1 SAM A 294      37.480  98.737 110.847  1.00  0.00           H0.      0
ATOM    338  HB2 SAM A 294      38.989  98.056 111.439  1.00  0.00           H0.      0
ATOM    339  HG1 SAM A 294      37.509  96.460 112.922  1.00  0.00           H0.      0
ATOM    340  HG2 SAM A 294      36.189  97.586 112.616  1.00  0.00           H0.      0
ATOM    341  HE1 SAM A 294      35.677  96.923 116.345  1.00  0.00           H0.      0
ATOM    342  HE2 SAM A 294      37.254  97.200 117.140  1.00  0.00           H0.      0
ATOM    343  HE3 SAM A 294      37.164  96.223 115.652  1.00  0.00           H0.      0
ATOM    344 HO2' SAM A 294      38.436 104.177 112.110  1.00  0.00           H0.      0
ATOM    345 HO3' SAM A 294      38.577 101.880 111.445  1.00  0.00           H0.      0
ATOM    346  H01 SAM A 294      34.733 103.353 115.138  1.00  0.00           H0.      0
ATOM    347  H02 SAM A 294      36.916 100.400 112.065  1.00  0.00           H0.      0
ATOM    348  H03 SAM A 294      38.513 101.509 114.255  1.00  0.00           H0.      0
ATOM    349  H04 SAM A 294      37.112 103.355 114.513  1.00  0.00           H0.      0
ATOM    350  H05 SAM A 294      36.188 103.151 111.604  1.00  0.00           H0.      0
ATOM    351  H06 SAM A 294      34.074 106.687 109.639  1.00  0.00           H0.      0
ATOM    352  H07 SAM A 294      36.108  97.278 109.297  1.00  0.00           H0.      0
ATOM    353  H08 SAM A 294      35.812  96.192 110.534  1.00  0.00           H0.      0
ATOM    354  H09 SAM A 294      36.415  95.632 109.097  1.00  0.00           H0.      0
ATOM    355 H5'1 SAM A 294      36.626 100.247 115.110  1.00  0.00           H0.      0
ATOM    356 H5'2 SAM A 294      35.600  99.313 113.995  1.00  0.00           H0.      0
ATOM    357  O   WAT A6782      38.970  94.309 117.977  1.00  0.00           O0.      0
ATOM    358  H1  WAT A6782      39.655  94.797 117.490  1.00  0.00           H0.      0
ATOM    359  H2  WAT A6782      39.076  93.375 117.742  1.00  0.00           H0.      0
ATOM    360  O   WAT A7443      34.830 108.156 115.084  1.00  0.00           O0.      0
ATOM    361  H1  WAT A7443      34.148 107.736 115.641  1.00  0.00           H0.      0
ATOM    362  H2  WAT A7443      35.399 107.449 114.720  1.00  0.00           H0.      0
ATOM    363  O   WAT A9964      32.661 106.819 116.217  1.00  0.00           O0.      0
ATOM    364  H1  WAT A9964      32.906 105.959 115.786  1.00  0.00           H0.      0
ATOM    365  H2  WAT A9964      32.123 106.648 116.999  1.00  0.00           H0.      0
ATOM    366  O   WAT B1126      41.143  96.820 109.061  1.00  0.00           O0.      0
ATOM    367  H1  WAT B1126      40.615  96.360 109.740  1.00  0.00           H0.      0
ATOM    368  H2  WAT B1126      40.533  97.205 108.408  1.00  0.00           H0.      0
ATOM    369  O   WAT B2297      33.097  95.631 122.222  1.00  0.00           O0.      0
ATOM    370  H1  WAT B2297      33.295  96.576 122.281  1.00  0.00           H0.      0
ATOM    371  H2  WAT B2297      33.789  95.266 121.642  1.00  0.00           H0.      0
ATOM    372  O   WAT B3703      33.817  96.278 107.552  1.00  0.00           O0.      0
ATOM    373  H1  WAT B3703      34.539  95.617 107.623  1.00  0.00           H0.      0
ATOM    374  H2  WAT B3703      34.220  97.135 107.758  1.00  0.00           H0.      0
ATOM    375  O   WAT B4191      36.921 106.470 114.204  1.00  0.00           O0.      0
ATOM    376  H1  WAT B4191      37.315 105.731 113.683  1.00  0.00           H0.      0
ATOM    377  H2  WAT B4191      37.626 107.123 114.300  1.00  0.00           H0.      0
