# Supplementary material for: Computational Investigation of GNMT-Catalyzed Methyl Transfer Reaction: Integrating MD, QM, and ML Approaches
Source: J Comput Chem. Author manuscript; Available in PMC 2026 Jun 29. (PMC13312424; doi:10.1002/jcc.70434)
Supplement: SI-2 [file NIHMS2188582-supplement-SI-2.zip › QM-cluster-pdbs/clustering_10481_R2_wo_ts.pdb]

ATOM      1  CA  TYR A  21      42.548 105.135 117.484  1.00  0.00           C0.     -1
ATOM      2  CB  TYR A  21      42.074 104.422 116.201  1.00  0.00           C0.     -1
ATOM      3  CG  TYR A  21      41.106 103.281 116.436  1.00  0.00           C0.      0
ATOM      4  CD1 TYR A  21      39.781 103.542 116.818  1.00  0.00           C0.      0
ATOM      5  CD2 TYR A  21      41.489 101.940 116.260  1.00  0.00           C0.      0
ATOM      6  CE1 TYR A  21      38.862 102.510 117.008  1.00  0.00           C0.      0
ATOM      7  CE2 TYR A  21      40.581 100.892 116.448  1.00  0.00           C0.      0
ATOM      8  CZ  TYR A  21      39.260 101.176 116.818  1.00  0.00           C0.      0
ATOM      9  OH  TYR A  21      38.368 100.130 116.943  1.00  0.00           O0.      0
ATOM     10  H01 TYR A  21      41.699 105.551 118.039  1.00  0.00           H0.      0
ATOM     11  H02 TYR A  21      43.232 105.956 117.243  1.00  0.00           H0.      0
ATOM     12  HA  TYR A  21      43.070 104.436 118.147  1.00  0.00           H0.      0
ATOM     13  HB2 TYR A  21      41.598 105.161 115.541  1.00  0.00           H0.      0
ATOM     14  HB3 TYR A  21      42.946 104.045 115.653  1.00  0.00           H0.      0
ATOM     15  HD1 TYR A  21      39.455 104.571 116.945  1.00  0.00           H0.      0
ATOM     16  HD2 TYR A  21      42.502 101.712 115.942  1.00  0.00           H0.      0
ATOM     17  HE1 TYR A  21      37.839 102.735 117.287  1.00  0.00           H0.      0
ATOM     18  HE2 TYR A  21      40.879  99.859 116.301  1.00  0.00           H0.      0
ATOM     19  HH  TYR A  21      37.516 100.475 117.320  1.00  0.00           H0.      0
ATOM     20  CA  TRP A  30      46.520  94.958 114.203  1.00  0.00           C0.     -1
ATOM     21  CB  TRP A  30      45.573  95.999 113.464  1.00  0.00           C0.     -1
ATOM     22  CG  TRP A  30      44.092  95.721 113.511  1.00  0.00           C0.      0
ATOM     23  CD1 TRP A  30      43.308  95.240 112.476  1.00  0.00           C0.      0
ATOM     24  CD2 TRP A  30      43.180  96.008 114.601  1.00  0.00           C0.      0
ATOM     25  CE2 TRP A  30      41.861  95.672 114.152  1.00  0.00           C0.      0
ATOM     26  CE3 TRP A  30      43.337  96.552 115.892  1.00  0.00           C0.      0
ATOM     27  NE1 TRP A  30      41.972  95.198 112.858  1.00  0.00           N0.      0
ATOM     28  CZ2 TRP A  30      40.727  95.854 114.958  1.00  0.00           C0.      0
ATOM     29  CZ3 TRP A  30      42.210  96.743 116.691  1.00  0.00           C0.      0
ATOM     30  CH2 TRP A  30      40.918  96.394 116.230  1.00  0.00           C0.      0
ATOM     31  H01 TRP A  30      46.400  93.961 113.764  1.00  0.00           H0.      0
ATOM     32  H03 TRP A  30      47.566  95.267 114.105  1.00  0.00           H0.      0
ATOM     33  HA  TRP A  30      46.268  94.899 115.268  1.00  0.00           H0.      0
ATOM     34  HB2 TRP A  30      45.767  96.990 113.898  1.00  0.00           H0.      0
ATOM     35  HB3 TRP A  30      45.892  96.054 112.416  1.00  0.00           H0.      0
ATOM     36  HD1 TRP A  30      43.606  94.940 111.484  1.00  0.00           H0.      0
ATOM     37  HE1 TRP A  30      41.180  94.919 112.277  1.00  0.00           H0.      0
ATOM     38  HE3 TRP A  30      44.323  96.821 116.260  1.00  0.00           H0.      0
ATOM     39  HZ2 TRP A  30      39.743  95.570 114.605  1.00  0.00           H0.      0
ATOM     40  HZ3 TRP A  30      42.321  97.155 117.688  1.00  0.00           H0.      0
ATOM     41  HH2 TRP A  30      40.064  96.544 116.882  1.00  0.00           H0.      0
ATOM     42  CA  TYR A  33      45.681  91.071 117.019  1.00  0.00           C0.     -1
ATOM     43  C   TYR A  33      44.641  90.242 116.262  1.00  0.00           C0.      0
ATOM     44  O   TYR A  33      43.967  89.363 116.810  1.00  0.00           O0.      0
ATOM     45  CB  TYR A  33      45.223  92.444 117.533  1.00  0.00           C0.     -1
ATOM     46  CG  TYR A  33      43.800  92.425 118.082  1.00  0.00           C0.      0
ATOM     47  CD1 TYR A  33      42.761  93.121 117.443  1.00  0.00           C0.      0
ATOM     48  CD2 TYR A  33      43.470  91.641 119.202  1.00  0.00           C0.      0
ATOM     49  CE1 TYR A  33      41.436  93.044 117.899  1.00  0.00           C0.      0
ATOM     50  CE2 TYR A  33      42.156  91.543 119.655  1.00  0.00           C0.      0
ATOM     51  CZ  TYR A  33      41.129  92.240 119.001  1.00  0.00           C0.      0
ATOM     52  OH  TYR A  33      39.853  92.097 119.519  1.00  0.00           O0.      0
ATOM     53  H02 TYR A  33      46.580  91.196 116.401  1.00  0.00           H0.      0
ATOM     54  HA  TYR A  33      45.965  90.448 117.873  1.00  0.00           H0.      0
ATOM     55  HB2 TYR A  33      45.934  92.778 118.299  1.00  0.00           H0.      0
ATOM     56  HB3 TYR A  33      45.270  93.178 116.719  1.00  0.00           H0.      0
ATOM     57  HD1 TYR A  33      42.978  93.740 116.578  1.00  0.00           H0.      0
ATOM     58  HD2 TYR A  33      44.248  91.082 119.714  1.00  0.00           H0.      0
ATOM     59  HE1 TYR A  33      40.658  93.594 117.382  1.00  0.00           H0.      0
ATOM     60  HE2 TYR A  33      41.907  90.923 120.508  1.00  0.00           H0.      0
ATOM     61  HH  TYR A  33      39.149  92.449 118.941  1.00  0.00           H0.      0
ATOM     62  N   ILE A  34      44.527  90.515 114.931  1.00  0.00           N0.      0
ATOM     63  CA  ILE A  34      43.831  89.624 113.990  1.00  0.00           C0.     -1
ATOM     64  CB  ILE A  34      43.816  90.310 112.592  1.00  0.00           C0.     -1
ATOM     65  CG1 ILE A  34      42.780  91.457 112.553  1.00  0.00           C0.      0
ATOM     66  CG2 ILE A  34      43.531  89.241 111.519  1.00  0.00           C0.      0
ATOM     67  CD1 ILE A  34      42.606  92.114 111.177  1.00  0.00           C0.      0
ATOM     68  H01 ILE A  34      44.344  88.654 113.942  1.00  0.00           H0.      0
ATOM     69  H   ILE A  34      45.202  91.151 114.528  1.00  0.00           H0.      0
ATOM     70  HA  ILE A  34      42.813  89.445 114.348  1.00  0.00           H0.      0
ATOM     71  HB  ILE A  34      44.818  90.726 112.401  1.00  0.00           H0.      0
ATOM     72 HG12 ILE A  34      41.813  91.047 112.883  1.00  0.00           H0.      0
ATOM     73 HG13 ILE A  34      43.053  92.222 113.292  1.00  0.00           H0.      0
ATOM     74 HG21 ILE A  34      44.250  88.417 111.589  1.00  0.00           H0.      0
ATOM     75 HG22 ILE A  34      42.525  88.820 111.652  1.00  0.00           H0.      0
ATOM     76 HG23 ILE A  34      43.594  89.653 110.508  1.00  0.00           H0.      0
ATOM     77 HD11 ILE A  34      41.882  92.932 111.227  1.00  0.00           H0.      0
ATOM     78 HD12 ILE A  34      43.557  92.521 110.811  1.00  0.00           H0.      0
ATOM     79 HD13 ILE A  34      42.238  91.402 110.431  1.00  0.00           H0.      0
ATOM     80  CA  ARG A  40      39.758  85.026 109.199  1.00  0.00           C0.     -1
ATOM     81  CB  ARG A  40      40.078  86.399 109.730  1.00  0.00           C0.     -1
ATOM     82  CG  ARG A  40      39.033  87.494 109.422  1.00  0.00           C0.      0
ATOM     83  CD  ARG A  40      39.391  88.823 110.116  1.00  0.00           C0.      0
ATOM     84  NE  ARG A  40      38.393  89.865 109.815  1.00  0.00           N0.      0
ATOM     85  CZ  ARG A  40      38.268  91.049 110.451  1.00  0.00           C0.      0
ATOM     86  NH1 ARG A  40      39.038  91.368 111.504  1.00  0.00           N1+      0
ATOM     87  NH2 ARG A  40      37.304  91.912 110.071  1.00  0.00           N0.      0
ATOM     88  H01 ARG A  40      40.547  84.312 109.458  1.00  0.00           H0.      0
ATOM     89  H02 ARG A  40      39.659  85.028 108.106  1.00  0.00           H0.      0
ATOM     90  HA  ARG A  40      38.816  84.644 109.613  1.00  0.00           H0.      0
ATOM     91  HB2 ARG A  40      40.203  86.344 110.822  1.00  0.00           H0.      0
ATOM     92  HB3 ARG A  40      41.050  86.731 109.337  1.00  0.00           H0.      0
ATOM     93  HG2 ARG A  40      38.968  87.651 108.336  1.00  0.00           H0.      0
ATOM     94  HG3 ARG A  40      38.042  87.167 109.764  1.00  0.00           H0.      0
ATOM     95  HD2 ARG A  40      39.423  88.651 111.200  1.00  0.00           H0.      0
ATOM     96  HD3 ARG A  40      40.385  89.162 109.800  1.00  0.00           H0.      0
ATOM     97  HE  ARG A  40      37.652  89.636 109.166  1.00  0.00           H0.      0
ATOM     98 HH11 ARG A  40      39.658  90.696 111.928  1.00  0.00           H0.      0
ATOM     99 HH12 ARG A  40      39.142  92.362 111.758  1.00  0.00           H0.      0
ATOM    100 HH21 ARG A  40      37.166  92.184 109.090  1.00  0.00           H0.      0
ATOM    101 HH22 ARG A  40      37.184  92.729 110.687  1.00  0.00           H0.      0
ATOM    102  CA  ALA A  64      34.793 100.717 108.505  1.00  0.00           C0.     -1
ATOM    103  C   ALA A  64      36.061  99.940 108.144  1.00  0.00           C0.      0
ATOM    104  O   ALA A  64      36.268  98.788 108.556  1.00  0.00           O0.      0
ATOM    105  H01 ALA A  64      34.004 100.476 107.784  1.00  0.00           H0.      0
ATOM    106  H03 ALA A  64      34.458 100.411 109.498  1.00  0.00           H0.      0
ATOM    107  HA  ALA A  64      34.957 101.798 108.496  1.00  0.00           H0.      0
ATOM    108  N   CYS A  65      36.923 100.582 107.302  1.00  0.00           N0.      0
ATOM    109  CA  CYS A  65      38.015  99.900 106.599  1.00  0.00           C0.     -1
ATOM    110  C   CYS A  65      39.274  99.595 107.403  1.00  0.00           C0.      0
ATOM    111  O   CYS A  65      40.099  98.797 106.935  1.00  0.00           O0.      0
ATOM    112  H02 CYS A  65      38.300 100.520 105.745  1.00  0.00           H0.      0
ATOM    113  H   CYS A  65      36.667 101.507 106.988  1.00  0.00           H0.      0
ATOM    114  HA  CYS A  65      37.657  98.940 106.213  1.00  0.00           H0.      0
ATOM    115  N   GLY A  66      39.421 100.251 108.568  1.00  0.00           N0.      0
ATOM    116  CA  GLY A  66      40.656 100.131 109.323  1.00  0.00           C0.     -1
ATOM    117  H01 GLY A  66      41.411 100.853 108.985  1.00  0.00           H0.      0
ATOM    118  H   GLY A  66      38.765 100.973 108.871  1.00  0.00           H0.      0
ATOM    119  HA2 GLY A  66      40.455 100.309 110.381  1.00  0.00           H0.      0
ATOM    120  HA3 GLY A  66      41.062  99.127 109.188  1.00  0.00           H0.      0
ATOM    121  CA  ASP A  70      37.784  93.140 104.700  1.00  0.00           C0.     -1
ATOM    122  CB  ASP A  70      36.826  93.016 105.914  1.00  0.00           C0.     -1
ATOM    123  CG  ASP A  70      36.969  94.197 106.902  1.00  0.00           C0.      0
ATOM    124  OD1 ASP A  70      37.087  95.357 106.459  1.00  0.00           O0.      0
ATOM    125  OD2 ASP A  70      36.926  93.899 108.168  1.00  0.00           O1-      0
ATOM    126  H01 ASP A  70      38.830  93.074 105.023  1.00  0.00           H0.      0
ATOM    127  H02 ASP A  70      37.641  94.113 104.221  1.00  0.00           H0.      0
ATOM    128  HA  ASP A  70      37.600  92.348 103.965  1.00  0.00           H0.      0
ATOM    129  HB2 ASP A  70      35.785  93.006 105.558  1.00  0.00           H0.      0
ATOM    130  HB3 ASP A  70      36.993  92.074 106.449  1.00  0.00           H0.      0
ATOM    131  CA  ASP A  85      37.760 105.047 108.163  1.00  0.00           C0.     -1
ATOM    132  C   ASP A  85      38.202 106.435 108.626  1.00  0.00           C0.      0
ATOM    133  O   ASP A  85      38.999 107.108 107.959  1.00  0.00           O0.      0
ATOM    134  CB  ASP A  85      38.901 104.008 108.286  1.00  0.00           C0.      0
ATOM    135  CG  ASP A  85      39.023 103.565 109.736  1.00  0.00           C0.      0
ATOM    136  OD1 ASP A  85      38.505 102.440 110.057  1.00  0.00           O0.      0
ATOM    137  OD2 ASP A  85      39.563 104.362 110.562  1.00  0.00           O1-      0
ATOM    138  H03 ASP A  85      37.477 105.146 107.110  1.00  0.00           H0.      0
ATOM    139  HA  ASP A  85      36.880 104.703 108.719  1.00  0.00           H0.      0
ATOM    140  HB2 ASP A  85      38.683 103.139 107.660  1.00  0.00           H0.      0
ATOM    141  HB3 ASP A  85      39.836 104.463 107.946  1.00  0.00           H0.      0
ATOM    142  N   ALA A  86      37.683 106.870 109.807  1.00  0.00           N0.      0
ATOM    143  CA  ALA A  86      37.997 108.194 110.340  1.00  0.00           C0.     -1
ATOM    144  C   ALA A  86      39.413 108.291 110.984  1.00  0.00           C0.      0
ATOM    145  O   ALA A  86      39.821 109.408 111.343  1.00  0.00           O0.      0
ATOM    146  CB  ALA A  86      36.945 108.638 111.363  1.00  0.00           C0.      0
ATOM    147  H   ALA A  86      37.058 106.259 110.326  1.00  0.00           H0.      0
ATOM    148  HA  ALA A  86      38.004 108.894 109.500  1.00  0.00           H0.      0
ATOM    149  HB1 ALA A  86      36.840 107.903 112.170  1.00  0.00           H0.      0
ATOM    150  HB2 ALA A  86      37.272 109.585 111.802  1.00  0.00           H0.      0
ATOM    151  HB3 ALA A  86      35.984 108.773 110.868  1.00  0.00           H0.      0
ATOM    152  N   SER A  87      40.117 107.148 111.165  1.00  0.00           N0.      0
ATOM    153  CA  SER A  87      41.472 107.156 111.746  1.00  0.00           C0.     -1
ATOM    154  CB  SER A  87      41.801 105.825 112.382  1.00  0.00           C0.     -1
ATOM    155  OG  SER A  87      43.136 105.836 112.941  1.00  0.00           O0.      0
ATOM    156  H01 SER A  87      42.221 107.392 110.977  1.00  0.00           H0.      0
ATOM    157  H   SER A  87      39.769 106.265 110.788  1.00  0.00           H0.      0
ATOM    158  HA  SER A  87      41.507 107.964 112.486  1.00  0.00           H0.      0
ATOM    159  HB2 SER A  87      41.053 105.557 113.138  1.00  0.00           H0.      0
ATOM    160  HB3 SER A  87      41.800 105.030 111.635  1.00  0.00           H0.      0
ATOM    161  HG  SER A  87      43.116 106.371 113.746  1.00  0.00           H0.      0
ATOM    162  CA  MET A  90      44.675 102.764 110.685  1.00  0.00           C0.     -1
ATOM    163  CB  MET A  90      43.296 102.335 111.327  1.00  0.00           C0.     -1
ATOM    164  CG  MET A  90      43.241 102.396 112.856  1.00  0.00           C0.      0
ATOM    165  SD  MET A  90      44.096 101.001 113.709  1.00  0.00           S0.      0
ATOM    166  CE  MET A  90      42.850  99.680 113.440  1.00  0.00           C0.      0
ATOM    167  H01 MET A  90      44.901 103.804 110.948  1.00  0.00           H0.      0
ATOM    168  H02 MET A  90      44.631 102.678 109.594  1.00  0.00           H0.      0
ATOM    169  HA  MET A  90      45.484 102.125 111.056  1.00  0.00           H0.      0
ATOM    170  HB2 MET A  90      42.509 102.995 110.935  1.00  0.00           H0.      0
ATOM    171  HB3 MET A  90      43.039 101.324 110.986  1.00  0.00           H0.      0
ATOM    172  HG2 MET A  90      43.694 103.323 113.221  1.00  0.00           H0.      0
ATOM    173  HG3 MET A  90      42.198 102.383 113.190  1.00  0.00           H0.      0
ATOM    174  HE1 MET A  90      41.866 100.020 113.776  1.00  0.00           H0.      0
ATOM    175  HE2 MET A  90      42.789  99.399 112.385  1.00  0.00           H0.      0
ATOM    176  HE3 MET A  90      43.152  98.806 114.022  1.00  0.00           H0.      0
ATOM    177  CA  ALA A 115      35.058 110.497 106.459  1.00  0.00           C0.     -1
ATOM    178  C   ALA A 115      34.737 110.083 107.885  1.00  0.00           C0.      0
ATOM    179  O   ALA A 115      35.423 109.244 108.483  1.00  0.00           O0.      0
ATOM    180  H01 ALA A 115      36.089 110.859 106.417  1.00  0.00           H0.      0
ATOM    181  H03 ALA A 115      34.991 109.618 105.810  1.00  0.00           H0.      0
ATOM    182  HA  ALA A 115      34.392 111.274 106.076  1.00  0.00           H0.      0
ATOM    183  N   ASN A 116      33.663 110.706 108.467  1.00  0.00           N0.      0
ATOM    184  CA  ASN A 116      33.167 110.272 109.763  1.00  0.00           C0.     -1
ATOM    185  C   ASN A 116      31.686 109.806 109.598  1.00  0.00           C0.      0
ATOM    186  O   ASN A 116      30.904 110.528 108.958  1.00  0.00           O0.      0
ATOM    187  CB  ASN A 116      33.281 111.370 110.855  1.00  0.00           C0.      0
ATOM    188  CG  ASN A 116      33.203 110.704 112.219  1.00  0.00           C0.      0
ATOM    189  ND2 ASN A 116      34.386 110.539 112.865  1.00  0.00           N0.      0
ATOM    190  OD1 ASN A 116      32.129 110.284 112.681  1.00  0.00           O0.      0
ATOM    191  H   ASN A 116      33.017 111.239 107.898  1.00  0.00           H0.      0
ATOM    192  HA  ASN A 116      33.790 109.423 110.056  1.00  0.00           H0.      0
ATOM    193  HB2 ASN A 116      34.228 111.898 110.720  1.00  0.00           H0.      0
ATOM    194  HB3 ASN A 116      32.462 112.086 110.747  1.00  0.00           H0.      0
ATOM    195 HD21 ASN A 116      34.409 109.935 113.677  1.00  0.00           H0.      0
ATOM    196 HD22 ASN A 116      35.263 110.727 112.402  1.00  0.00           H0.      0
ATOM    197  N   TRP A 117      31.335 108.619 110.150  1.00  0.00           N0.      0
ATOM    198  CA  TRP A 117      29.948 108.099 110.065  1.00  0.00           C0.     -1
ATOM    199  CB  TRP A 117      29.675 106.933 111.047  1.00  0.00           C0.     -1
ATOM    200  CG  TRP A 117      30.635 105.782 110.864  1.00  0.00           C0.      0
ATOM    201  CD1 TRP A 117      31.307 105.441 109.707  1.00  0.00           C0.      0
ATOM    202  CD2 TRP A 117      31.096 104.867 111.888  1.00  0.00           C0.      0
ATOM    203  CE2 TRP A 117      32.059 103.999 111.284  1.00  0.00           C0.      0
ATOM    204  CE3 TRP A 117      30.820 104.721 113.261  1.00  0.00           C0.      0
ATOM    205  NE1 TRP A 117      32.145 104.360 109.952  1.00  0.00           N0.      0
ATOM    206  CZ2 TRP A 117      32.748 103.020 112.013  1.00  0.00           C0.      0
ATOM    207  CZ3 TRP A 117      31.496 103.743 113.987  1.00  0.00           C0.      0
ATOM    208  CH2 TRP A 117      32.453 102.903 113.370  1.00  0.00           C0.      0
ATOM    209  H02 TRP A 117      29.263 108.928 110.266  1.00  0.00           H0.      0
ATOM    210  H   TRP A 117      32.041 108.083 110.661  1.00  0.00           H0.      0
ATOM    211  HA  TRP A 117      29.752 107.772 109.035  1.00  0.00           H0.      0
ATOM    212  HB2 TRP A 117      29.755 107.307 112.076  1.00  0.00           H0.      0
ATOM    213  HB3 TRP A 117      28.631 106.620 110.906  1.00  0.00           H0.      0
ATOM    214  HD1 TRP A 117      31.276 105.899 108.731  1.00  0.00           H0.      0
ATOM    215  HE1 TRP A 117      32.835 104.012 109.305  1.00  0.00           H0.      0
ATOM    216  HE3 TRP A 117      30.102 105.371 113.750  1.00  0.00           H0.      0
ATOM    217  HZ2 TRP A 117      33.510 102.399 111.554  1.00  0.00           H0.      0
ATOM    218  HZ3 TRP A 117      31.303 103.632 115.049  1.00  0.00           H0.      0
ATOM    219  HH2 TRP A 117      32.994 102.180 113.970  1.00  0.00           H0.      0
ATOM    220  CA  LEU A 136      32.235  94.663 110.393  1.00  0.00           C0.     -1
ATOM    221  C   LEU A 136      33.264  94.923 111.449  1.00  0.00           C0.      0
ATOM    222  O   LEU A 136      33.851  96.013 111.570  1.00  0.00           O0.      0
ATOM    223  H01 LEU A 136      32.718  94.644 109.410  1.00  0.00           H0.      0
ATOM    224  H02 LEU A 136      31.511  95.482 110.378  1.00  0.00           H0.      0
ATOM    225  HA  LEU A 136      31.703  93.721 110.536  1.00  0.00           H0.      0
ATOM    226  N   GLY A 137      33.490  93.872 112.279  1.00  0.00           N0.      0
ATOM    227  CA  GLY A 137      34.526  93.922 113.282  1.00  0.00           C0.     -1
ATOM    228  C   GLY A 137      34.083  94.422 114.634  1.00  0.00           C0.      0
ATOM    229  O   GLY A 137      34.930  94.512 115.541  1.00  0.00           O0.      0
ATOM    230  H   GLY A 137      33.067  92.982 112.058  1.00  0.00           H0.      0
ATOM    231  HA2 GLY A 137      34.953  92.923 113.412  1.00  0.00           H0.      0
ATOM    232  HA3 GLY A 137      35.348  94.551 112.925  1.00  0.00           H0.      0
ATOM    233  N   ASN A 138      32.771  94.709 114.745  1.00  0.00           N0.      0
ATOM    234  CA  ASN A 138      32.154  95.442 115.850  1.00  0.00           C0.     -1
ATOM    235  C   ASN A 138      32.743  96.877 115.880  1.00  0.00           C0.      0
ATOM    236  O   ASN A 138      33.735  97.153 116.562  1.00  0.00           O0.      0
ATOM    237  CB  ASN A 138      32.376  94.740 117.205  1.00  0.00           C0.      0
ATOM    238  CG  ASN A 138      32.120  95.689 118.369  1.00  0.00           C0.      0
ATOM    239  ND2 ASN A 138      33.068  95.646 119.348  1.00  0.00           N0.      0
ATOM    240  OD1 ASN A 138      31.112  96.403 118.420  1.00  0.00           O0.      0
ATOM    241  H   ASN A 138      32.230  94.589 113.900  1.00  0.00           H0.      0
ATOM    242  HA  ASN A 138      31.084  95.501 115.638  1.00  0.00           H0.      0
ATOM    243  HB2 ASN A 138      31.684  93.895 117.280  1.00  0.00           H0.      0
ATOM    244  HB3 ASN A 138      33.392  94.355 117.256  1.00  0.00           H0.      0
ATOM    245 HD21 ASN A 138      33.057  96.406 120.018  1.00  0.00           H0.      0
ATOM    246 HD22 ASN A 138      33.977  95.244 119.119  1.00  0.00           H0.      0
ATOM    247  N   SER A 139      32.093  97.769 115.093  1.00  0.00           N0.      0
ATOM    248  CA  SER A 139      32.676  99.063 114.747  1.00  0.00           C0.     -1
ATOM    249  CB  SER A 139      33.410  98.990 113.399  1.00  0.00           C0.      0
ATOM    250  OG  SER A 139      34.438  97.982 113.447  1.00  0.00           O0.      0
ATOM    251  H03 SER A 139      31.894  99.828 114.710  1.00  0.00           H0.      0
ATOM    252  H   SER A 139      31.309  97.444 114.543  1.00  0.00           H0.      0
ATOM    253  HA  SER A 139      33.381  99.317 115.542  1.00  0.00           H0.      0
ATOM    254  HB2 SER A 139      32.701  98.775 112.590  1.00  0.00           H0.      0
ATOM    255  HB3 SER A 139      33.878  99.960 113.191  1.00  0.00           H0.      0
ATOM    256  HG  SER A 139      34.203  97.239 112.860  1.00  0.00           H0.      0
ATOM    257  CA  HID A 142      32.087 103.321 119.338  1.00  0.00           C0.     -1
ATOM    258  CB  HID A 142      33.360 103.547 118.470  1.00  0.00           C0.     -1
ATOM    259  CG  HID A 142      34.453 102.536 118.572  1.00  0.00           C0.      0
ATOM    260  CD2 HID A 142      35.010 101.688 117.634  1.00  0.00           C0.      0
ATOM    261  ND1 HID A 142      35.249 102.376 119.700  1.00  0.00           N0.      0
ATOM    262  CE1 HID A 142      36.234 101.480 119.421  1.00  0.00           C0.      0
ATOM    263  NE2 HID A 142      36.114 101.041 118.173  1.00  0.00           N0.      0
ATOM    264  H01 HID A 142      31.622 102.358 119.102  1.00  0.00           H0.      0
ATOM    265  H02 HID A 142      31.362 104.117 119.145  1.00  0.00           H0.      0
ATOM    266  HA  HID A 142      32.326 103.330 120.408  1.00  0.00           H0.      0
ATOM    267  HB2 HID A 142      33.063 103.601 117.416  1.00  0.00           H0.      0
ATOM    268  HB3 HID A 142      33.771 104.538 118.711  1.00  0.00           H0.      0
ATOM    269  HD1 HID A 142      35.118 102.847 120.585  1.00  0.00           H0.      0
ATOM    270  HD2 HID A 142      34.692 101.519 116.617  1.00  0.00           H0.      0
ATOM    271  HE1 HID A 142      36.985 101.176 120.130  1.00  0.00           H0.      0
ATOM    272  CA  ARG A 175      28.727  92.379 119.988  1.00  0.00           C0.     -1
ATOM    273  CB  ARG A 175      30.004  92.924 120.647  1.00  0.00           C0.     -1
ATOM    274  CG  ARG A 175      31.315  92.236 120.224  1.00  0.00           C0.      0
ATOM    275  CD  ARG A 175      32.485  92.795 121.063  1.00  0.00           C0.      0
ATOM    276  NE  ARG A 175      33.834  92.403 120.628  1.00  0.00           N0.      0
ATOM    277  CZ  ARG A 175      34.481  91.314 121.041  1.00  0.00           C0.      0
ATOM    278  NH1 ARG A 175      33.818  90.367 121.758  1.00  0.00           N1+      0
ATOM    279  NH2 ARG A 175      35.804  91.186 120.843  1.00  0.00           N0.      0
ATOM    280  H01 ARG A 175      28.574  91.322 120.238  1.00  0.00           H0.      0
ATOM    281  H03 ARG A 175      27.847  92.939 120.322  1.00  0.00           H0.      0
ATOM    282  HA  ARG A 175      28.785  92.457 118.895  1.00  0.00           H0.      0
ATOM    283  HB2 ARG A 175      30.094  93.998 120.423  1.00  0.00           H0.      0
ATOM    284  HB3 ARG A 175      29.900  92.849 121.740  1.00  0.00           H0.      0
ATOM    285  HG2 ARG A 175      31.228  91.147 120.341  1.00  0.00           H0.      0
ATOM    286  HG3 ARG A 175      31.512  92.409 119.161  1.00  0.00           H0.      0
ATOM    287  HD2 ARG A 175      32.463  93.886 121.002  1.00  0.00           H0.      0
ATOM    288  HD3 ARG A 175      32.364  92.516 122.116  1.00  0.00           H0.      0
ATOM    289  HE  ARG A 175      34.342  93.008 119.966  1.00  0.00           H0.      0
ATOM    290 HH11 ARG A 175      32.827  90.253 121.606  1.00  0.00           H0.      0
ATOM    291 HH12 ARG A 175      34.320  89.542 122.052  1.00  0.00           H0.      0
ATOM    292 HH21 ARG A 175      36.315  91.877 120.259  1.00  0.00           H0.      0
ATOM    293 HH22 ARG A 175      36.186  90.251 120.841  1.00  0.00           H0.      0
ATOM    294  CA  TYR A 194      40.235  88.265 115.896  1.00  0.00           C0.     -1
ATOM    295  CB  TYR A 194      40.154  89.442 116.833  1.00  0.00           C0.     -1
ATOM    296  CG  TYR A 194      39.426  90.639 116.242  1.00  0.00           C0.      0
ATOM    297  CD1 TYR A 194      38.103  90.949 116.595  1.00  0.00           C0.      0
ATOM    298  CD2 TYR A 194      40.066  91.480 115.312  1.00  0.00           C0.      0
ATOM    299  CE1 TYR A 194      37.452  92.072 116.070  1.00  0.00           C0.      0
ATOM    300  CE2 TYR A 194      39.431  92.603 114.776  1.00  0.00           C0.      0
ATOM    301  CZ  TYR A 194      38.125  92.919 115.180  1.00  0.00           C0.      0
ATOM    302  OH  TYR A 194      37.560  94.091 114.718  1.00  0.00           O0.      0
ATOM    303  H01 TYR A 194      40.795  87.435 116.344  1.00  0.00           H0.      0
ATOM    304  H02 TYR A 194      39.237  87.895 115.627  1.00  0.00           H0.      0
ATOM    305  HA  TYR A 194      40.743  88.538 114.962  1.00  0.00           H0.      0
ATOM    306  HB2 TYR A 194      39.652  89.148 117.764  1.00  0.00           H0.      0
ATOM    307  HB3 TYR A 194      41.170  89.748 117.115  1.00  0.00           H0.      0
ATOM    308  HD1 TYR A 194      37.570  90.328 117.308  1.00  0.00           H0.      0
ATOM    309  HD2 TYR A 194      41.097  91.279 115.041  1.00  0.00           H0.      0
ATOM    310  HE1 TYR A 194      36.435  92.297 116.369  1.00  0.00           H0.      0
ATOM    311  HE2 TYR A 194      39.938  93.251 114.072  1.00  0.00           H0.      0
ATOM    312  HH  TYR A 194      36.640  94.184 115.051  1.00  0.00           H0.      0
ATOM    313  CA  TYR A 220      44.473  94.590 125.134  1.00  0.00           C0.     -1
ATOM    314  CB  TYR A 220      44.314  94.944 123.631  1.00  0.00           C0.     -1
ATOM    315  CG  TYR A 220      42.919  94.836 123.048  1.00  0.00           C0.      0
ATOM    316  CD1 TYR A 220      42.233  95.980 122.603  1.00  0.00           C0.      0
ATOM    317  CD2 TYR A 220      42.307  93.588 122.844  1.00  0.00           C0.      0
ATOM    318  CE1 TYR A 220      41.006  95.885 121.942  1.00  0.00           C0.      0
ATOM    319  CE2 TYR A 220      41.075  93.478 122.195  1.00  0.00           C0.      0
ATOM    320  CZ  TYR A 220      40.433  94.628 121.711  1.00  0.00           C0.      0
ATOM    321  OH  TYR A 220      39.246  94.577 121.015  1.00  0.00           O0.      0
ATOM    322  H01 TYR A 220      45.520  94.685 125.440  1.00  0.00           H0.      0
ATOM    323  H02 TYR A 220      43.867  95.258 125.758  1.00  0.00           H0.      0
ATOM    324  HA  TYR A 220      44.150  93.561 125.332  1.00  0.00           H0.      0
ATOM    325  HB2 TYR A 220      44.680  95.967 123.476  1.00  0.00           H0.      0
ATOM    326  HB3 TYR A 220      44.987  94.291 123.056  1.00  0.00           H0.      0
ATOM    327  HD1 TYR A 220      42.684  96.958 122.748  1.00  0.00           H0.      0
ATOM    328  HD2 TYR A 220      42.813  92.684 123.171  1.00  0.00           H0.      0
ATOM    329  HE1 TYR A 220      40.499  96.769 121.571  1.00  0.00           H0.      0
ATOM    330  HE2 TYR A 220      40.629  92.506 122.022  1.00  0.00           H0.      0
ATOM    331  HH  TYR A 220      39.107  93.679 120.665  1.00  0.00           H0.      0
ATOM    332  CA  TYR A 242      32.319 101.017 123.097  1.00  0.00           C0.     -1
ATOM    333  CB  TYR A 242      32.327  99.512 122.564  1.00  0.00           C0.     -1
ATOM    334  CG  TYR A 242      33.499  99.162 121.690  1.00  0.00           C0.      0
ATOM    335  CD1 TYR A 242      33.343  99.030 120.301  1.00  0.00           C0.      0
ATOM    336  CD2 TYR A 242      34.771  98.947 122.248  1.00  0.00           C0.      0
ATOM    337  CE1 TYR A 242      34.430  98.725 119.479  1.00  0.00           C0.      0
ATOM    338  CE2 TYR A 242      35.869  98.653 121.437  1.00  0.00           C0.      0
ATOM    339  CZ  TYR A 242      35.695  98.568 120.054  1.00  0.00           C0.      0
ATOM    340  OH  TYR A 242      36.817  98.343 119.262  1.00  0.00           O0.      0
ATOM    341  H01 TYR A 242      31.441 101.186 123.729  1.00  0.00           H0.      0
ATOM    342  H02 TYR A 242      33.222 101.217 123.684  1.00  0.00           H0.      0
ATOM    343  HA  TYR A 242      32.290 101.714 122.253  1.00  0.00           H0.      0
ATOM    344  HB2 TYR A 242      32.303  98.852 123.441  1.00  0.00           H0.      0
ATOM    345  HB3 TYR A 242      31.393  99.344 122.015  1.00  0.00           H0.      0
ATOM    346  HD1 TYR A 242      32.359  99.153 119.857  1.00  0.00           H0.      0
ATOM    347  HD2 TYR A 242      34.903  99.022 123.323  1.00  0.00           H0.      0
ATOM    348  HE1 TYR A 242      34.299  98.610 118.409  1.00  0.00           H0.      0
ATOM    349  HE2 TYR A 242      36.859  98.511 121.854  1.00  0.00           H0.      0
ATOM    350  HH  TYR A 242      36.775  98.968 118.517  1.00  0.00           H0.      0
ATOM    351  CA  TYR A 283      28.342  88.959 117.494  1.00  0.00           C0.     -1
ATOM    352  CB  TYR A 283      29.468  89.269 116.461  1.00  0.00           C0.     -1
ATOM    353  CG  TYR A 283      30.793  89.813 116.966  1.00  0.00           C0.      0
ATOM    354  CD1 TYR A 283      31.566  89.140 117.930  1.00  0.00           C0.      0
ATOM    355  CD2 TYR A 283      31.358  90.953 116.365  1.00  0.00           C0.      0
ATOM    356  CE1 TYR A 283      32.847  89.583 118.274  1.00  0.00           C0.      0
ATOM    357  CE2 TYR A 283      32.646  91.395 116.686  1.00  0.00           C0.      0
ATOM    358  CZ  TYR A 283      33.397  90.714 117.651  1.00  0.00           C0.      0
ATOM    359  OH  TYR A 283      34.681  91.087 117.992  1.00  0.00           O0.      0
ATOM    360  H01 TYR A 283      27.462  88.564 116.977  1.00  0.00           H0.      0
ATOM    361  H02 TYR A 283      28.668  88.214 118.229  1.00  0.00           H0.      0
ATOM    362  HA  TYR A 283      28.051  89.865 118.038  1.00  0.00           H0.      0
ATOM    363  HB2 TYR A 283      29.669  88.341 115.904  1.00  0.00           H0.      0
ATOM    364  HB3 TYR A 283      29.067  89.975 115.723  1.00  0.00           H0.      0
ATOM    365  HD1 TYR A 283      31.170  88.250 118.409  1.00  0.00           H0.      0
ATOM    366  HD2 TYR A 283      30.793  91.487 115.606  1.00  0.00           H0.      0
ATOM    367  HE1 TYR A 283      33.437  89.058 119.016  1.00  0.00           H0.      0
ATOM    368  HE2 TYR A 283      33.075  92.248 116.177  1.00  0.00           H0.      0
ATOM    369  HH  TYR A 283      34.797  92.061 117.987  1.00  0.00           H0.      0
ATOM    370  N   ACT A 293      36.457  96.075 117.441  1.00  0.00           N0.      0
ATOM    371  CA  ACT A 293      37.300  95.031 118.025  1.00  0.00           C0.      0
ATOM    372  C   ACT A 293      36.561  93.875 118.715  1.00  0.00           C0.      0
ATOM    373  O   ACT A 293      37.277  93.005 119.291  1.00  0.00           O0.      0
ATOM    374  OXT ACT A 293      35.280  93.819 118.649  1.00  0.00           O1-      0
ATOM    375  H1  ACT A 293      37.982  95.474 118.758  1.00  0.00           H0.      0
ATOM    376  H3  ACT A 293      37.925  94.578 117.246  1.00  0.00           H0.      0
ATOM    377  H01 ACT A 293      35.600  95.698 117.042  1.00  0.00           H0.      0
ATOM    378  H02 ACT A 293      36.231  96.779 118.137  1.00  0.00           H0.      0
ATOM    379  CA' SAM A 294      38.297  96.088 110.460  1.00  0.00           C0.      0
ATOM    380  CB  SAM A 294      38.496  97.304 111.395  1.00  0.00           C0.      0
ATOM    381  CG  SAM A 294      37.555  97.295 112.616  1.00  0.00           C0.      0
ATOM    382  SD  SAM A 294      38.157  98.379 113.988  1.00  0.00           S0.      0
ATOM    383  CE  SAM A 294      37.288  97.248 115.726  1.00  0.00           C0.      0
ATOM    384  C5' SAM A 294      36.981  99.790 113.967  1.00  0.00           C0.      0
ATOM    385  C4' SAM A 294      37.347 100.875 112.958  1.00  0.00           C0.      0
ATOM    386  O4' SAM A 294      36.222 101.818 112.971  1.00  0.00           O0.      0
ATOM    387  C3' SAM A 294      38.635 101.681 113.301  1.00  0.00           C0.      0
ATOM    388  O3' SAM A 294      39.643 101.567 112.307  1.00  0.00           O0.      0
ATOM    389  C2' SAM A 294      38.103 103.133 113.519  1.00  0.00           C0.      0
ATOM    390  O2' SAM A 294      38.968 104.189 113.187  1.00  0.00           O0.      0
ATOM    391  C1' SAM A 294      36.761 103.144 112.751  1.00  0.00           C0.      0
ATOM    392  OXT SAM A 294      37.155  94.272 111.499  1.00  0.00           O0.      0
ATOM    393  N1  SAM A 294      33.681 107.173 111.604  1.00  0.00           N0.      0
ATOM    394  C2  SAM A 294      34.496 106.430 110.831  1.00  0.00           C0.      0
ATOM    395  N3  SAM A 294      35.285 105.403 111.186  1.00  0.00           N0.      0
ATOM    396  C4  SAM A 294      35.179 105.112 112.500  1.00  0.00           C0.      0
ATOM    397  C5  SAM A 294      34.379 105.805 113.424  1.00  0.00           C0.      0
ATOM    398  C6  SAM A 294      33.611 106.886 112.932  1.00  0.00           C0.      0
ATOM    399  N6  SAM A 294      32.830 107.646 113.726  1.00  0.00           N0.      0
ATOM    400  N7  SAM A 294      34.510 105.261 114.696  1.00  0.00           N0.      0
ATOM    401  C8  SAM A 294      35.362 104.266 114.547  1.00  0.00           C0.      0
ATOM    402  N9  SAM A 294      35.812 104.124 113.236  1.00  0.00           N0.      0
ATOM    403  C'  SAM A 294      38.298  94.757 111.255  1.00  0.00           C0.      0
ATOM    404  N'  SAM A 294      37.009  96.133 109.681  1.00  0.00           N0.      0
ATOM    405  O'  SAM A 294      39.417  94.268 111.596  1.00  0.00           O0.      0
ATOM    406 HN61 SAM A 294      32.387 108.494 113.369  1.00  0.00           H0.      0
ATOM    407 HN62 SAM A 294      32.765 107.418 114.705  1.00  0.00           H0.      0
ATOM    408  HA  SAM A 294      39.104  96.069 109.724  1.00  0.00           H0.      0
ATOM    409  HB1 SAM A 294      38.385  98.231 110.821  1.00  0.00           H0.      0
ATOM    410  HB2 SAM A 294      39.535  97.260 111.738  1.00  0.00           H0.      0
ATOM    411  HG1 SAM A 294      37.503  96.292 113.049  1.00  0.00           H0.      0
ATOM    412  HG2 SAM A 294      36.536  97.607 112.376  1.00  0.00           H0.      0
ATOM    413  HE1 SAM A 294      36.249  97.433 115.481  1.00  0.00           H0.      0
ATOM    414  HE2 SAM A 294      37.784  97.865 116.460  1.00  0.00           H0.      0
ATOM    415  HE3 SAM A 294      37.726  96.302 115.444  1.00  0.00           H0.      0
ATOM    416 HO2' SAM A 294      39.250 104.114 112.241  1.00  0.00           H0.      0
ATOM    417 HO3' SAM A 294      39.267 101.905 111.454  1.00  0.00           H0.      0
ATOM    418  H01 SAM A 294      35.688 103.602 115.332  1.00  0.00           H0.      0
ATOM    419  H02 SAM A 294      37.447 100.461 111.948  1.00  0.00           H0.      0
ATOM    420  H03 SAM A 294      39.090 101.317 114.222  1.00  0.00           H0.      0
ATOM    421  H04 SAM A 294      37.879 103.241 114.584  1.00  0.00           H0.      0
ATOM    422  H05 SAM A 294      36.915 103.331 111.685  1.00  0.00           H0.      0
ATOM    423  H06 SAM A 294      34.542 106.729 109.789  1.00  0.00           H0.      0
ATOM    424  H07 SAM A 294      36.891  97.011 109.151  1.00  0.00           H0.      0
ATOM    425  H08 SAM A 294      36.221  96.012 110.326  1.00  0.00           H0.      0
ATOM    426  H09 SAM A 294      36.972  95.276 109.001  1.00  0.00           H0.      0
ATOM    427 H5'1 SAM A 294      37.020 100.193 114.981  1.00  0.00           H0.      0
ATOM    428 H5'2 SAM A 294      35.993  99.374 113.770  1.00  0.00           H0.      0
