# Supplementary material for: Computational Investigation of GNMT-Catalyzed Methyl Transfer Reaction: Integrating MD, QM, and ML Approaches
Source: J Comput Chem. Author manuscript; Available in PMC 2026 Jun 29. (PMC13312424; doi:10.1002/jcc.70434)
Supplement: SI-2 [file NIHMS2188582-supplement-SI-2.zip › QM-cluster-pdbs/sampling_5050_R1_w_p.pdb]

ATOM      1  CA  TYR A  21      42.668 105.165 118.012  1.00  0.00           C0.     -1
ATOM      2  CB  TYR A  21      42.041 104.960 116.629  1.00  0.00           C0.     -1
ATOM      3  CG  TYR A  21      41.167 103.726 116.528  1.00  0.00           C0.      0
ATOM      4  CD1 TYR A  21      39.804 103.762 116.865  1.00  0.00           C0.      0
ATOM      5  CD2 TYR A  21      41.706 102.500 116.099  1.00  0.00           C0.      0
ATOM      6  CE1 TYR A  21      38.997 102.622 116.775  1.00  0.00           C0.      0
ATOM      7  CE2 TYR A  21      40.917 101.354 116.004  1.00  0.00           C0.      0
ATOM      8  CZ  TYR A  21      39.558 101.411 116.341  1.00  0.00           C0.      0
ATOM      9  OH  TYR A  21      38.829 100.254 116.198  1.00  0.00           O0.      0
ATOM     10  H01 TYR A  21      41.893 105.267 118.781  1.00  0.00           H0.      0
ATOM     11  H02 TYR A  21      43.291 106.067 118.034  1.00  0.00           H0.      0
ATOM     12  HA  TYR A  21      43.297 104.309 118.285  1.00  0.00           H0.      0
ATOM     13  HB2 TYR A  21      41.443 105.846 116.373  1.00  0.00           H0.      0
ATOM     14  HB3 TYR A  21      42.835 104.887 115.877  1.00  0.00           H0.      0
ATOM     15  HD1 TYR A  21      39.358 104.701 117.178  1.00  0.00           H0.      0
ATOM     16  HD2 TYR A  21      42.754 102.451 115.820  1.00  0.00           H0.      0
ATOM     17  HE1 TYR A  21      37.942 102.686 117.018  1.00  0.00           H0.      0
ATOM     18  HE2 TYR A  21      41.330 100.414 115.658  1.00  0.00           H0.      0
ATOM     19  HH  TYR A  21      37.907 100.353 116.541  1.00  0.00           H0.      0
ATOM     20  CA  TRP A  30      46.003  94.786 113.694  1.00  0.00           C0.     -1
ATOM     21  CB  TRP A  30      45.337  95.805 112.773  1.00  0.00           C0.     -1
ATOM     22  CG  TRP A  30      43.890  95.546 112.438  1.00  0.00           C0.      0
ATOM     23  CD1 TRP A  30      43.351  95.316 111.182  1.00  0.00           C0.      0
ATOM     24  CD2 TRP A  30      42.775  95.545 113.360  1.00  0.00           C0.      0
ATOM     25  CE2 TRP A  30      41.595  95.293 112.587  1.00  0.00           C0.      0
ATOM     26  CE3 TRP A  30      42.644  95.741 114.749  1.00  0.00           C0.      0
ATOM     27  NE1 TRP A  30      41.975  95.153 111.270  1.00  0.00           N0.      0
ATOM     28  CZ2 TRP A  30      40.326  95.193 113.167  1.00  0.00           C0.      0
ATOM     29  CZ3 TRP A  30      41.379  95.647 115.331  1.00  0.00           C0.      0
ATOM     30  CH2 TRP A  30      40.239  95.353 114.548  1.00  0.00           C0.      0
ATOM     31  H01 TRP A  30      45.997  93.787 113.243  1.00  0.00           H0.      0
ATOM     32  H03 TRP A  30      47.044  95.063 113.896  1.00  0.00           H0.      0
ATOM     33  HA  TRP A  30      45.481  94.714 114.656  1.00  0.00           H0.      0
ATOM     34  HB2 TRP A  30      45.422  96.800 113.238  1.00  0.00           H0.      0
ATOM     35  HB3 TRP A  30      45.907  95.867 111.836  1.00  0.00           H0.      0
ATOM     36  HD1 TRP A  30      43.854  95.259 110.228  1.00  0.00           H0.      0
ATOM     37  HE1 TRP A  30      41.295  95.089 110.509  1.00  0.00           H0.      0
ATOM     38  HE3 TRP A  30      43.513  95.955 115.363  1.00  0.00           H0.      0
ATOM     39  HZ2 TRP A  30      39.452  94.945 112.581  1.00  0.00           H0.      0
ATOM     40  HZ3 TRP A  30      41.278  95.773 116.405  1.00  0.00           H0.      0
ATOM     41  HH2 TRP A  30      39.272  95.214 115.017  1.00  0.00           H0.      0
ATOM     42  CA  TYR A  33      45.336  90.607 116.784  1.00  0.00           C0.     -1
ATOM     43  CB  TYR A  33      44.883  92.079 117.241  1.00  0.00           C0.     -1
ATOM     44  CG  TYR A  33      43.425  92.059 117.660  1.00  0.00           C0.      0
ATOM     45  CD1 TYR A  33      42.437  92.726 116.921  1.00  0.00           C0.      0
ATOM     46  CD2 TYR A  33      43.010  91.288 118.763  1.00  0.00           C0.      0
ATOM     47  CE1 TYR A  33      41.081  92.637 117.261  1.00  0.00           C0.      0
ATOM     48  CE2 TYR A  33      41.662  91.178 119.105  1.00  0.00           C0.      0
ATOM     49  CZ  TYR A  33      40.692  91.855 118.352  1.00  0.00           C0.      0
ATOM     50  OH  TYR A  33      39.376  91.706 118.747  1.00  0.00           O0.      0
ATOM     51  H01 TYR A  33      44.708  90.273 115.952  1.00  0.00           H0.      0
ATOM     52  H02 TYR A  33      46.383  90.608 116.464  1.00  0.00           H0.      0
ATOM     53  HA  TYR A  33      45.220  89.904 117.614  1.00  0.00           H0.      0
ATOM     54  HB2 TYR A  33      45.529  92.401 118.067  1.00  0.00           H0.      0
ATOM     55  HB3 TYR A  33      45.033  92.775 116.409  1.00  0.00           H0.      0
ATOM     56  HD1 TYR A  33      42.717  93.323 116.060  1.00  0.00           H0.      0
ATOM     57  HD2 TYR A  33      43.750  90.758 119.355  1.00  0.00           H0.      0
ATOM     58  HE1 TYR A  33      40.338  93.134 116.648  1.00  0.00           H0.      0
ATOM     59  HE2 TYR A  33      41.345  90.573 119.948  1.00  0.00           H0.      0
ATOM     60  HH  TYR A  33      38.801  92.310 118.250  1.00  0.00           H0.      0
ATOM     61  CA  ARG A  40      39.508  85.186 108.844  1.00  0.00           C0.     -1
ATOM     62  CB  ARG A  40      40.005  86.592 109.290  1.00  0.00           C0.     -1
ATOM     63  CG  ARG A  40      38.846  87.606 109.254  1.00  0.00           C0.      0
ATOM     64  CD  ARG A  40      39.177  89.011 109.782  1.00  0.00           C0.      0
ATOM     65  NE  ARG A  40      37.973  89.849 109.630  1.00  0.00           N0.      0
ATOM     66  CZ  ARG A  40      37.874  91.166 109.927  1.00  0.00           C0.      0
ATOM     67  NH1 ARG A  40      38.758  91.773 110.736  1.00  0.00           N1+      0
ATOM     68  NH2 ARG A  40      36.843  91.863 109.427  1.00  0.00           N0.      0
ATOM     69  H01 ARG A  40      39.098  85.226 107.828  1.00  0.00           H0.      0
ATOM     70  H02 ARG A  40      40.326  84.458 108.853  1.00  0.00           H0.      0
ATOM     71  HA  ARG A  40      38.720  84.825 109.516  1.00  0.00           H0.      0
ATOM     72  HB2 ARG A  40      40.417  86.531 110.306  1.00  0.00           H0.      0
ATOM     73  HB3 ARG A  40      40.818  86.928 108.633  1.00  0.00           H0.      0
ATOM     74  HG2 ARG A  40      38.493  87.696 108.216  1.00  0.00           H0.      0
ATOM     75  HG3 ARG A  40      38.005  87.209 109.840  1.00  0.00           H0.      0
ATOM     76  HD2 ARG A  40      39.456  88.955 110.841  1.00  0.00           H0.      0
ATOM     77  HD3 ARG A  40      40.019  89.452 109.233  1.00  0.00           H0.      0
ATOM     78  HE  ARG A  40      37.281  89.514 108.974  1.00  0.00           H0.      0
ATOM     79 HH11 ARG A  40      39.273  91.243 111.424  1.00  0.00           H0.      0
ATOM     80 HH12 ARG A  40      38.592  92.776 110.902  1.00  0.00           H0.      0
ATOM     81 HH21 ARG A  40      36.521  91.669 108.456  1.00  0.00           H0.      0
ATOM     82 HH22 ARG A  40      36.870  92.870 109.606  1.00  0.00           H0.      0
ATOM     83  CA  ALA A  64      34.728 100.996 108.564  1.00  0.00           C0.     -1
ATOM     84  C   ALA A  64      35.932 100.238 107.940  1.00  0.00           C0.      0
ATOM     85  O   ALA A  64      35.917  99.004 107.784  1.00  0.00           O0.      0
ATOM     86  CB  ALA A  64      34.015 100.156 109.630  1.00  0.00           C0.      0
ATOM     87  H02 ALA A  64      34.045 101.215 107.732  1.00  0.00           H0.      0
ATOM     88  HA  ALA A  64      35.061 101.958 108.971  1.00  0.00           H0.      0
ATOM     89  HB1 ALA A  64      33.894  99.127 109.281  1.00  0.00           H0.      0
ATOM     90  HB2 ALA A  64      34.581 100.142 110.567  1.00  0.00           H0.      0
ATOM     91  HB3 ALA A  64      33.025 100.569 109.851  1.00  0.00           H0.      0
ATOM     92  N   CYS A  65      36.968 101.006 107.485  1.00  0.00           N0.      0
ATOM     93  CA  CYS A  65      38.130 100.430 106.771  1.00  0.00           C0.     -1
ATOM     94  C   CYS A  65      39.207  99.775 107.663  1.00  0.00           C0.      0
ATOM     95  O   CYS A  65      39.831  98.789 107.244  1.00  0.00           O0.      0
ATOM     96  H01 CYS A  65      38.591 101.231 106.185  1.00  0.00           H0.      0
ATOM     97  H   CYS A  65      37.088 101.911 107.932  1.00  0.00           H0.      0
ATOM     98  HA  CYS A  65      37.771  99.657 106.093  1.00  0.00           H0.      0
ATOM     99  N   GLY A  66      39.443 100.372 108.854  1.00  0.00           N0.      0
ATOM    100  CA  GLY A  66      40.509  99.929 109.762  1.00  0.00           C0.     -1
ATOM    101  H01 GLY A  66      41.471 100.386 109.499  1.00  0.00           H0.      0
ATOM    102  H   GLY A  66      38.887 101.178 109.126  1.00  0.00           H0.      0
ATOM    103  HA2 GLY A  66      40.231 100.212 110.778  1.00  0.00           H0.      0
ATOM    104  HA3 GLY A  66      40.614  98.844 109.686  1.00  0.00           H0.      0
ATOM    105  CA  VAL A  69      41.308  93.940 105.259  1.00  0.00           C0.     -1
ATOM    106  C   VAL A  69      40.017  93.369 104.675  1.00  0.00           C0.      0
ATOM    107  O   VAL A  69      40.018  92.395 103.908  1.00  0.00           O0.      0
ATOM    108  CB  VAL A  69      41.887  93.021 106.335  1.00  0.00           C0.     -1
ATOM    109  CG1 VAL A  69      43.203  93.603 106.883  1.00  0.00           C0.      0
ATOM    110  CG2 VAL A  69      40.887  92.770 107.483  1.00  0.00           C0.      0
ATOM    111  H01 VAL A  69      41.136  94.938 105.685  1.00  0.00           H0.      0
ATOM    112  HA  VAL A  69      42.026  94.049 104.439  1.00  0.00           H0.      0
ATOM    113  HB  VAL A  69      42.107  92.056 105.855  1.00  0.00           H0.      0
ATOM    114 HG11 VAL A  69      43.655  92.924 107.616  1.00  0.00           H0.      0
ATOM    115 HG12 VAL A  69      43.930  93.774 106.081  1.00  0.00           H0.      0
ATOM    116 HG13 VAL A  69      43.017  94.563 107.383  1.00  0.00           H0.      0
ATOM    117 HG21 VAL A  69      41.333  92.120 108.245  1.00  0.00           H0.      0
ATOM    118 HG22 VAL A  69      40.600  93.708 107.975  1.00  0.00           H0.      0
ATOM    119 HG23 VAL A  69      39.970  92.288 107.125  1.00  0.00           H0.      0
ATOM    120  N   ASP A  70      38.870  93.964 105.098  1.00  0.00           N0.      0
ATOM    121  CA  ASP A  70      37.531  93.544 104.664  1.00  0.00           C0.     -1
ATOM    122  CB  ASP A  70      36.464  94.141 105.597  1.00  0.00           C0.     -1
ATOM    123  CG  ASP A  70      36.161  93.305 106.846  1.00  0.00           C0.      0
ATOM    124  OD1 ASP A  70      35.706  93.931 107.863  1.00  0.00           O0.      0
ATOM    125  OD2 ASP A  70      36.328  92.053 106.784  1.00  0.00           O1-      0
ATOM    126  H01 ASP A  70      37.365  93.863 103.627  1.00  0.00           H0.      0
ATOM    127  H   ASP A  70      38.939  94.762 105.714  1.00  0.00           H0.      0
ATOM    128  HA  ASP A  70      37.475  92.454 104.698  1.00  0.00           H0.      0
ATOM    129  HB2 ASP A  70      36.728  95.163 105.896  1.00  0.00           H0.      0
ATOM    130  HB3 ASP A  70      35.519  94.230 105.042  1.00  0.00           H0.      0
ATOM    131  CA  ASP A  85      37.191 105.564 108.297  1.00  0.00           C0.     -1
ATOM    132  C   ASP A  85      37.321 106.950 109.005  1.00  0.00           C0.      0
ATOM    133  O   ASP A  85      37.791 107.917 108.397  1.00  0.00           O0.      0
ATOM    134  CB  ASP A  85      38.381 104.711 108.607  1.00  0.00           C0.     -1
ATOM    135  CG  ASP A  85      38.210 103.901 109.883  1.00  0.00           C0.      0
ATOM    136  OD1 ASP A  85      37.804 102.694 109.782  1.00  0.00           O0.      0
ATOM    137  OD2 ASP A  85      38.431 104.492 110.985  1.00  0.00           O1-      0
ATOM    138  H01 ASP A  85      37.144 105.793 107.230  1.00  0.00           H0.      0
ATOM    139  HA  ASP A  85      36.257 105.064 108.583  1.00  0.00           H0.      0
ATOM    140  HB2 ASP A  85      38.554 104.005 107.788  1.00  0.00           H0.      0
ATOM    141  HB3 ASP A  85      39.283 105.328 108.692  1.00  0.00           H0.      0
ATOM    142  N   ALA A  86      36.957 107.030 110.326  1.00  0.00           N0.      0
ATOM    143  CA  ALA A  86      37.266 108.193 111.195  1.00  0.00           C0.     -1
ATOM    144  C   ALA A  86      38.745 108.210 111.725  1.00  0.00           C0.      0
ATOM    145  O   ALA A  86      39.169 109.259 112.232  1.00  0.00           O0.      0
ATOM    146  CB  ALA A  86      36.304 108.198 112.390  1.00  0.00           C0.      0
ATOM    147  H   ALA A  86      36.667 106.174 110.783  1.00  0.00           H0.      0
ATOM    148  HA  ALA A  86      37.154 109.095 110.591  1.00  0.00           H0.      0
ATOM    149  HB1 ALA A  86      35.267 108.277 112.053  1.00  0.00           H0.      0
ATOM    150  HB2 ALA A  86      36.411 107.279 112.978  1.00  0.00           H0.      0
ATOM    151  HB3 ALA A  86      36.537 109.040 113.045  1.00  0.00           H0.      0
ATOM    152  N   SER A  87      39.462 107.058 111.651  1.00  0.00           N0.      0
ATOM    153  CA  SER A  87      40.842 106.906 112.174  1.00  0.00           C0.     -1
ATOM    154  CB  SER A  87      41.018 105.563 112.846  1.00  0.00           C0.     -1
ATOM    155  OG  SER A  87      42.383 105.400 113.292  1.00  0.00           O0.      0
ATOM    156  H01 SER A  87      41.571 107.008 111.360  1.00  0.00           H0.      0
ATOM    157  H   SER A  87      39.029 106.224 111.248  1.00  0.00           H0.      0
ATOM    158  HA  SER A  87      41.012 107.727 112.878  1.00  0.00           H0.      0
ATOM    159  HB2 SER A  87      40.308 105.449 113.676  1.00  0.00           H0.      0
ATOM    160  HB3 SER A  87      40.834 104.746 112.144  1.00  0.00           H0.      0
ATOM    161  HG  SER A  87      42.530 106.027 114.014  1.00  0.00           H0.      0
ATOM    162  CA  ASN A 116      32.596 109.730 109.854  1.00  0.00           C0.     -1
ATOM    163  C   ASN A 116      31.064 109.665 109.701  1.00  0.00           C0.      0
ATOM    164  O   ASN A 116      30.419 110.659 109.335  1.00  0.00           O0.      0
ATOM    165  CB  ASN A 116      33.014 110.860 110.820  1.00  0.00           C0.      0
ATOM    166  CG  ASN A 116      32.724 110.444 112.253  1.00  0.00           C0.      0
ATOM    167  ND2 ASN A 116      33.758 110.464 113.125  1.00  0.00           N0.      0
ATOM    168  OD1 ASN A 116      31.585 110.060 112.583  1.00  0.00           O0.      0
ATOM    169  H01 ASN A 116      33.004 109.949 108.860  1.00  0.00           H0.      0
ATOM    170  HA  ASN A 116      33.000 108.770 110.185  1.00  0.00           H0.      0
ATOM    171  HB2 ASN A 116      34.072 111.106 110.684  1.00  0.00           H0.      0
ATOM    172  HB3 ASN A 116      32.424 111.752 110.580  1.00  0.00           H0.      0
ATOM    173 HD21 ASN A 116      33.664 110.005 114.038  1.00  0.00           H0.      0
ATOM    174 HD22 ASN A 116      34.687 110.681 112.796  1.00  0.00           H0.      0
ATOM    175  N   TRP A 117      30.489 108.459 109.945  1.00  0.00           N0.      0
ATOM    176  CA  TRP A 117      29.040 108.219 109.801  1.00  0.00           C0.     -1
ATOM    177  CB  TRP A 117      28.609 107.015 110.653  1.00  0.00           C0.     -1
ATOM    178  CG  TRP A 117      29.472 105.791 110.454  1.00  0.00           C0.      0
ATOM    179  CD1 TRP A 117      30.007 105.331 109.266  1.00  0.00           C0.      0
ATOM    180  CD2 TRP A 117      29.971 104.911 111.493  1.00  0.00           C0.      0
ATOM    181  CE2 TRP A 117      30.810 103.939 110.863  1.00  0.00           C0.      0
ATOM    182  CE3 TRP A 117      29.825 104.872 112.892  1.00  0.00           C0.      0
ATOM    183  NE1 TRP A 117      30.799 104.215 109.509  1.00  0.00           N0.      0
ATOM    184  CZ2 TRP A 117      31.503 102.962 111.591  1.00  0.00           C0.      0
ATOM    185  CZ3 TRP A 117      30.508 103.898 113.619  1.00  0.00           C0.      0
ATOM    186  CH2 TRP A 117      31.341 102.953 112.975  1.00  0.00           C0.      0
ATOM    187  H01 TRP A 117      28.508 109.125 110.106  1.00  0.00           H0.      0
ATOM    188  H   TRP A 117      31.075 107.706 110.297  1.00  0.00           H0.      0
ATOM    189  HA  TRP A 117      28.798 108.044 108.743  1.00  0.00           H0.      0
ATOM    190  HB2 TRP A 117      28.654 107.301 111.711  1.00  0.00           H0.      0
ATOM    191  HB3 TRP A 117      27.553 106.801 110.435  1.00  0.00           H0.      0
ATOM    192  HD1 TRP A 117      29.901 105.722 108.267  1.00  0.00           H0.      0
ATOM    193  HE1 TRP A 117      31.347 103.734 108.813  1.00  0.00           H0.      0
ATOM    194  HE3 TRP A 117      29.210 105.605 113.402  1.00  0.00           H0.      0
ATOM    195  HZ2 TRP A 117      32.169 102.260 111.102  1.00  0.00           H0.      0
ATOM    196  HZ3 TRP A 117      30.419 103.874 114.700  1.00  0.00           H0.      0
ATOM    197  HH2 TRP A 117      31.885 102.225 113.569  1.00  0.00           H0.      0
ATOM    198  CA  CYS A 135      31.227  97.879 107.802  1.00  0.00           C0.     -1
ATOM    199  C   CYS A 135      32.182  96.694 108.052  1.00  0.00           C0.      0
ATOM    200  O   CYS A 135      33.288  96.636 107.509  1.00  0.00           O0.      0
ATOM    201  H01 CYS A 135      30.320  97.840 108.410  1.00  0.00           H0.      0
ATOM    202  H02 CYS A 135      30.947  97.878 106.744  1.00  0.00           H0.      0
ATOM    203  HA  CYS A 135      31.762  98.809 108.010  1.00  0.00           H0.      0
ATOM    204  N   LEU A 136      31.718  95.684 108.867  1.00  0.00           N0.      0
ATOM    205  CA  LEU A 136      32.451  94.443 109.100  1.00  0.00           C0.     -1
ATOM    206  C   LEU A 136      33.505  94.545 110.245  1.00  0.00           C0.      0
ATOM    207  O   LEU A 136      33.946  95.637 110.617  1.00  0.00           O0.      0
ATOM    208  H03 LEU A 136      33.030  94.209 108.198  1.00  0.00           H0.      0
ATOM    209  H   LEU A 136      30.847  95.820 109.358  1.00  0.00           H0.      0
ATOM    210  HA  LEU A 136      31.743  93.633 109.291  1.00  0.00           H0.      0
ATOM    211  N   GLY A 137      33.904  93.367 110.832  1.00  0.00           N0.      0
ATOM    212  CA  GLY A 137      35.001  93.298 111.830  1.00  0.00           C0.     -1
ATOM    213  C   GLY A 137      34.576  93.912 113.215  1.00  0.00           C0.      0
ATOM    214  O   GLY A 137      35.459  94.092 114.080  1.00  0.00           O0.      0
ATOM    215  H   GLY A 137      33.647  92.503 110.375  1.00  0.00           H0.      0
ATOM    216  HA2 GLY A 137      35.282  92.254 111.968  1.00  0.00           H0.      0
ATOM    217  HA3 GLY A 137      35.874  93.862 111.485  1.00  0.00           H0.      0
ATOM    218  N   ASN A 138      33.259  94.166 113.440  1.00  0.00           N0.      0
ATOM    219  CA  ASN A 138      32.657  95.080 114.470  1.00  0.00           C0.     -1
ATOM    220  C   ASN A 138      32.902  96.523 114.010  1.00  0.00           C0.      0
ATOM    221  O   ASN A 138      33.983  96.892 113.544  1.00  0.00           O0.      0
ATOM    222  CB  ASN A 138      33.191  94.820 115.877  1.00  0.00           C0.      0
ATOM    223  CG  ASN A 138      32.395  95.611 116.910  1.00  0.00           C0.      0
ATOM    224  ND2 ASN A 138      33.059  95.839 118.071  1.00  0.00           N0.      0
ATOM    225  OD1 ASN A 138      31.243  96.019 116.702  1.00  0.00           O0.      0
ATOM    226  H   ASN A 138      32.672  94.016 112.629  1.00  0.00           H0.      0
ATOM    227  HA  ASN A 138      31.587  94.866 114.459  1.00  0.00           H0.      0
ATOM    228  HB2 ASN A 138      33.102  93.751 116.098  1.00  0.00           H0.      0
ATOM    229  HB3 ASN A 138      34.250  95.064 115.921  1.00  0.00           H0.      0
ATOM    230 HD21 ASN A 138      32.610  96.373 118.803  1.00  0.00           H0.      0
ATOM    231 HD22 ASN A 138      33.946  95.373 118.247  1.00  0.00           H0.      0
ATOM    232  N   SER A 139      31.817  97.320 114.136  1.00  0.00           N0.      0
ATOM    233  CA  SER A 139      31.933  98.727 113.808  1.00  0.00           C0.     -1
ATOM    234  H01 SER A 139      30.943  99.186 113.822  1.00  0.00           H0.      0
ATOM    235  H02 SER A 139      32.362  98.835 112.809  1.00  0.00           H0.      0
ATOM    236  H   SER A 139      31.106  97.019 114.794  1.00  0.00           H0.      0
ATOM    237  HA  SER A 139      32.585  99.265 114.509  1.00  0.00           H0.      0
ATOM    238  CA  HID A 142      32.470 102.499 119.102  1.00  0.00           C0.     -1
ATOM    239  CB  HID A 142      33.618 102.797 118.150  1.00  0.00           C0.     -1
ATOM    240  CG  HID A 142      34.682 101.755 118.036  1.00  0.00           C0.      0
ATOM    241  CD2 HID A 142      35.233 101.116 116.941  1.00  0.00           C0.      0
ATOM    242  ND1 HID A 142      35.443 101.319 119.113  1.00  0.00           N0.      0
ATOM    243  CE1 HID A 142      36.404 100.466 118.654  1.00  0.00           C0.      0
ATOM    244  NE2 HID A 142      36.304 100.323 117.337  1.00  0.00           N0.      0
ATOM    245  H01 HID A 142      31.750 103.323 119.099  1.00  0.00           H0.      0
ATOM    246  H03 HID A 142      31.940 101.584 118.813  1.00  0.00           H0.      0
ATOM    247  HA  HID A 142      32.816 102.370 120.136  1.00  0.00           H0.      0
ATOM    248  HB2 HID A 142      33.220 102.965 117.142  1.00  0.00           H0.      0
ATOM    249  HB3 HID A 142      34.101 103.744 118.428  1.00  0.00           H0.      0
ATOM    250  HD1 HID A 142      35.304 101.579 120.079  1.00  0.00           H0.      0
ATOM    251  HD2 HID A 142      34.937 101.186 115.906  1.00  0.00           H0.      0
ATOM    252  HE1 HID A 142      37.125  99.985 119.292  1.00  0.00           H0.      0
ATOM    253  CA  ARG A 175      29.084  93.725 120.039  1.00  0.00           C0.     -1
ATOM    254  CB  ARG A 175      30.193  94.247 120.921  1.00  0.00           C0.     -1
ATOM    255  CG  ARG A 175      31.568  93.714 120.482  1.00  0.00           C0.      0
ATOM    256  CD  ARG A 175      32.738  94.181 121.365  1.00  0.00           C0.      0
ATOM    257  NE  ARG A 175      34.037  93.643 120.917  1.00  0.00           N0.      0
ATOM    258  CZ  ARG A 175      34.519  92.433 121.222  1.00  0.00           C0.      0
ATOM    259  NH1 ARG A 175      33.833  91.584 122.007  1.00  0.00           N1+      0
ATOM    260  NH2 ARG A 175      35.751  92.075 120.797  1.00  0.00           N0.      0
ATOM    261  H01 ARG A 175      28.104  94.095 120.360  1.00  0.00           H0.      0
ATOM    262  H02 ARG A 175      29.228  94.037 118.996  1.00  0.00           H0.      0
ATOM    263  HA  ARG A 175      29.046  92.629 120.054  1.00  0.00           H0.      0
ATOM    264  HB2 ARG A 175      30.208  95.346 120.900  1.00  0.00           H0.      0
ATOM    265  HB3 ARG A 175      30.008  93.963 121.967  1.00  0.00           H0.      0
ATOM    266  HG2 ARG A 175      31.540  92.617 120.452  1.00  0.00           H0.      0
ATOM    267  HG3 ARG A 175      31.759  94.043 119.455  1.00  0.00           H0.      0
ATOM    268  HD2 ARG A 175      32.831  95.270 121.350  1.00  0.00           H0.      0
ATOM    269  HD3 ARG A 175      32.588  93.902 122.414  1.00  0.00           H0.      0
ATOM    270  HE  ARG A 175      34.492  94.082 120.117  1.00  0.00           H0.      0
ATOM    271 HH11 ARG A 175      32.863  91.738 122.228  1.00  0.00           H0.      0
ATOM    272 HH12 ARG A 175      34.267  90.739 122.348  1.00  0.00           H0.      0
ATOM    273 HH21 ARG A 175      36.246  92.689 120.154  1.00  0.00           H0.      0
ATOM    274 HH22 ARG A 175      35.943  91.091 120.667  1.00  0.00           H0.      0
ATOM    275  CA  TYR A 194      40.027  87.722 115.650  1.00  0.00           C0.     -1
ATOM    276  CB  TYR A 194      39.943  88.985 116.478  1.00  0.00           C0.     -1
ATOM    277  CG  TYR A 194      39.383  90.162 115.704  1.00  0.00           C0.      0
ATOM    278  CD1 TYR A 194      38.109  90.685 115.970  1.00  0.00           C0.      0
ATOM    279  CD2 TYR A 194      40.144  90.765 114.687  1.00  0.00           C0.      0
ATOM    280  CE1 TYR A 194      37.593  91.762 115.238  1.00  0.00           C0.      0
ATOM    281  CE2 TYR A 194      39.650  91.839 113.950  1.00  0.00           C0.      0
ATOM    282  CZ  TYR A 194      38.360  92.335 114.210  1.00  0.00           C0.      0
ATOM    283  OH  TYR A 194      37.915  93.367 113.435  1.00  0.00           O0.      0
ATOM    284  H01 TYR A 194      40.447  86.889 116.227  1.00  0.00           H0.      0
ATOM    285  H02 TYR A 194      39.036  87.417 115.292  1.00  0.00           H0.      0
ATOM    286  HA  TYR A 194      40.662  87.867 114.767  1.00  0.00           H0.      0
ATOM    287  HB2 TYR A 194      39.320  88.814 117.365  1.00  0.00           H0.      0
ATOM    288  HB3 TYR A 194      40.940  89.247 116.857  1.00  0.00           H0.      0
ATOM    289  HD1 TYR A 194      37.503  90.259 116.764  1.00  0.00           H0.      0
ATOM    290  HD2 TYR A 194      41.150  90.406 114.491  1.00  0.00           H0.      0
ATOM    291  HE1 TYR A 194      36.598  92.139 115.450  1.00  0.00           H0.      0
ATOM    292  HE2 TYR A 194      40.263  92.341 113.210  1.00  0.00           H0.      0
ATOM    293  HH  TYR A 194      36.999  93.642 113.690  1.00  0.00           H0.      0
ATOM    294  CA  TYR A 220      43.620  94.024 124.690  1.00  0.00           C0.     -1
ATOM    295  CB  TYR A 220      43.365  94.184 123.149  1.00  0.00           C0.     -1
ATOM    296  CG  TYR A 220      41.923  94.342 122.728  1.00  0.00           C0.      0
ATOM    297  CD1 TYR A 220      41.092  95.346 123.256  1.00  0.00           C0.      0
ATOM    298  CD2 TYR A 220      41.399  93.507 121.729  1.00  0.00           C0.      0
ATOM    299  CE1 TYR A 220      39.786  95.524 122.788  1.00  0.00           C0.      0
ATOM    300  CE2 TYR A 220      40.099  93.671 121.248  1.00  0.00           C0.      0
ATOM    301  CZ  TYR A 220      39.307  94.692 121.773  1.00  0.00           C0.      0
ATOM    302  OH  TYR A 220      38.013  94.895 121.292  1.00  0.00           O0.      0
ATOM    303  H01 TYR A 220      44.692  93.920 124.884  1.00  0.00           H0.      0
ATOM    304  H02 TYR A 220      43.256  94.897 125.242  1.00  0.00           H0.      0
ATOM    305  HA  TYR A 220      43.106  93.137 125.075  1.00  0.00           H0.      0
ATOM    306  HB2 TYR A 220      43.940  95.056 122.803  1.00  0.00           H0.      0
ATOM    307  HB3 TYR A 220      43.791  93.315 122.634  1.00  0.00           H0.      0
ATOM    308  HD1 TYR A 220      41.469  96.006 124.031  1.00  0.00           H0.      0
ATOM    309  HD2 TYR A 220      42.021  92.729 121.302  1.00  0.00           H0.      0
ATOM    310  HE1 TYR A 220      39.148  96.298 123.199  1.00  0.00           H0.      0
ATOM    311  HE2 TYR A 220      39.708  93.011 120.482  1.00  0.00           H0.      0
ATOM    312  HH  TYR A 220      37.871  94.340 120.495  1.00  0.00           H0.      0
ATOM    313  CA  LEU A 240      39.124 100.148 122.841  1.00  0.00           C0.     -1
ATOM    314  CB  LEU A 240      38.986  99.243 121.621  1.00  0.00           C0.     -1
ATOM    315  CG  LEU A 240      40.124  99.404 120.588  1.00  0.00           C0.      0
ATOM    316  CD1 LEU A 240      39.960  98.375 119.459  1.00  0.00           C0.      0
ATOM    317  CD2 LEU A 240      40.198 100.827 120.004  1.00  0.00           C0.      0
ATOM    318  H01 LEU A 240      38.340  99.941 123.579  1.00  0.00           H0.      0
ATOM    319  H02 LEU A 240      40.093  99.996 123.332  1.00  0.00           H0.      0
ATOM    320  HA  LEU A 240      39.051 101.207 122.571  1.00  0.00           H0.      0
ATOM    321  HB2 LEU A 240      38.962  98.194 121.943  1.00  0.00           H0.      0
ATOM    322  HB3 LEU A 240      38.020  99.428 121.128  1.00  0.00           H0.      0
ATOM    323  HG  LEU A 240      41.072  99.195 121.108  1.00  0.00           H0.      0
ATOM    324 HD11 LEU A 240      40.779  98.440 118.735  1.00  0.00           H0.      0
ATOM    325 HD12 LEU A 240      39.930  97.352 119.856  1.00  0.00           H0.      0
ATOM    326 HD13 LEU A 240      39.026  98.577 118.923  1.00  0.00           H0.      0
ATOM    327 HD21 LEU A 240      39.253 101.103 119.519  1.00  0.00           H0.      0
ATOM    328 HD22 LEU A 240      40.412 101.574 120.775  1.00  0.00           H0.      0
ATOM    329 HD23 LEU A 240      40.980 100.899 119.240  1.00  0.00           H0.      0
ATOM    330  CA  TYR A 242      31.996 100.020 123.228  1.00  0.00           C0.     -1
ATOM    331  CB  TYR A 242      32.098  98.518 122.979  1.00  0.00           C0.     -1
ATOM    332  CG  TYR A 242      33.328  98.081 122.201  1.00  0.00           C0.      0
ATOM    333  CD1 TYR A 242      33.508  98.416 120.845  1.00  0.00           C0.      0
ATOM    334  CD2 TYR A 242      34.326  97.309 122.819  1.00  0.00           C0.      0
ATOM    335  CE1 TYR A 242      34.646  98.012 120.135  1.00  0.00           C0.      0
ATOM    336  CE2 TYR A 242      35.467  96.894 122.127  1.00  0.00           C0.      0
ATOM    337  CZ  TYR A 242      35.631  97.256 120.784  1.00  0.00           C0.      0
ATOM    338  OH  TYR A 242      36.767  96.879 120.082  1.00  0.00           O0.      0
ATOM    339  H01 TYR A 242      31.082 100.262 123.782  1.00  0.00           H0.      0
ATOM    340  H02 TYR A 242      32.852 100.382 123.809  1.00  0.00           H0.      0
ATOM    341  HA  TYR A 242      31.974 100.579 122.285  1.00  0.00           H0.      0
ATOM    342  HB2 TYR A 242      32.086  97.989 123.940  1.00  0.00           H0.      0
ATOM    343  HB3 TYR A 242      31.199  98.187 122.439  1.00  0.00           H0.      0
ATOM    344  HD1 TYR A 242      32.754  99.009 120.334  1.00  0.00           H0.      0
ATOM    345  HD2 TYR A 242      34.210  97.027 123.861  1.00  0.00           H0.      0
ATOM    346  HE1 TYR A 242      34.776  98.283 119.095  1.00  0.00           H0.      0
ATOM    347  HE2 TYR A 242      36.219  96.288 122.619  1.00  0.00           H0.      0
ATOM    348  HH  TYR A 242      37.330  96.307 120.662  1.00  0.00           H0.      0
ATOM    349  CA  TYR A 283      28.763  89.911 117.826  1.00  0.00           C0.     -1
ATOM    350  CB  TYR A 283      29.702  90.219 116.641  1.00  0.00           C0.     -1
ATOM    351  CG  TYR A 283      31.146  90.468 117.016  1.00  0.00           C0.      0
ATOM    352  CD1 TYR A 283      32.142  89.495 116.814  1.00  0.00           C0.      0
ATOM    353  CD2 TYR A 283      31.537  91.704 117.551  1.00  0.00           C0.      0
ATOM    354  CE1 TYR A 283      33.485  89.751 117.103  1.00  0.00           C0.      0
ATOM    355  CE2 TYR A 283      32.873  91.970 117.853  1.00  0.00           C0.      0
ATOM    356  CZ  TYR A 283      33.857  91.002 117.610  1.00  0.00           C0.      0
ATOM    357  OH  TYR A 283      35.190  91.255 117.856  1.00  0.00           O0.      0
ATOM    358  H01 TYR A 283      27.737  89.751 117.476  1.00  0.00           H0.      0
ATOM    359  H02 TYR A 283      29.090  89.011 118.359  1.00  0.00           H0.      0
ATOM    360  HA  TYR A 283      28.753  90.741 118.543  1.00  0.00           H0.      0
ATOM    361  HB2 TYR A 283      29.655  89.386 115.928  1.00  0.00           H0.      0
ATOM    362  HB3 TYR A 283      29.315  91.099 116.109  1.00  0.00           H0.      0
ATOM    363  HD1 TYR A 283      31.863  88.530 116.402  1.00  0.00           H0.      0
ATOM    364  HD2 TYR A 283      30.791  92.475 117.716  1.00  0.00           H0.      0
ATOM    365  HE1 TYR A 283      34.251  89.005 116.920  1.00  0.00           H0.      0
ATOM    366  HE2 TYR A 283      33.162  92.929 118.255  1.00  0.00           H0.      0
ATOM    367  HH  TYR A 283      35.287  92.207 118.053  1.00  0.00           H0.      0
ATOM    368  CA' SAM A 293      37.598  96.603 109.358  1.00  0.00           C0.      0
ATOM    369  CB  SAM A 293      37.634  97.620 110.521  1.00  0.00           C0.      0
ATOM    370  CG  SAM A 293      37.005  97.082 111.820  1.00  0.00           C0.      0
ATOM    371  SD  SAM A 293      37.554  97.969 113.330  1.00  0.00           S0.      0
ATOM    372  CE  SAM A 293      38.255  97.417 116.609  1.00  0.00           C0.      0
ATOM    373  C5' SAM A 293      36.273  99.264 113.542  1.00  0.00           C0.      0
ATOM    374  C4' SAM A 293      36.547 100.498 112.696  1.00  0.00           C0.      0
ATOM    375  O4' SAM A 293      35.408 101.421 112.872  1.00  0.00           O0.      0
ATOM    376  C3' SAM A 293      37.830 101.291 113.088  1.00  0.00           C0.      0
ATOM    377  O3' SAM A 293      38.749 101.444 112.012  1.00  0.00           O0.      0
ATOM    378  C2' SAM A 293      37.256 102.646 113.577  1.00  0.00           C0.      0
ATOM    379  O2' SAM A 293      38.116 103.759 113.471  1.00  0.00           O0.      0
ATOM    380  C1' SAM A 293      35.964 102.747 112.745  1.00  0.00           C0.      0
ATOM    381  OXT SAM A 293      39.614  95.377 109.609  1.00  0.00           O0.      0
ATOM    382  N1  SAM A 293      32.848 106.597 111.306  1.00  0.00           N0.      0
ATOM    383  C2  SAM A 293      33.595 105.734 110.593  1.00  0.00           C0.      0
ATOM    384  N3  SAM A 293      34.387 104.741 111.033  1.00  0.00           N0.      0
ATOM    385  C4  SAM A 293      34.360 104.650 112.375  1.00  0.00           C0.      0
ATOM    386  C5  SAM A 293      33.653 105.487 113.246  1.00  0.00           C0.      0
ATOM    387  C6  SAM A 293      32.869 106.516 112.667  1.00  0.00           C0.      0
ATOM    388  N6  SAM A 293      32.148 107.389 113.395  1.00  0.00           N0.      0
ATOM    389  N7  SAM A 293      33.888 105.113 114.566  1.00  0.00           N0.      0
ATOM    390  C8  SAM A 293      34.711 104.080 114.498  1.00  0.00           C0.      0
ATOM    391  N9  SAM A 293      35.030 103.747 113.193  1.00  0.00           N0.      0
ATOM    392  C'  SAM A 293      38.370  95.326 109.779  1.00  0.00           C0.      0
ATOM    393  N'  SAM A 293      36.171  96.328 108.961  1.00  0.00           N0.      0
ATOM    394  O'  SAM A 293      37.704  94.395 110.346  1.00  0.00           O0.      0
ATOM    395 HN61 SAM A 293      32.460 107.591 114.344  1.00  0.00           H0.      0
ATOM    396 HN62 SAM A 293      31.765 108.205 112.917  1.00  0.00           H0.      0
ATOM    397  HA  SAM A 293      38.094  97.037 108.488  1.00  0.00           H0.      0
ATOM    398  HB1 SAM A 293      37.148  98.548 110.202  1.00  0.00           H0.      0
ATOM    399  HB2 SAM A 293      38.686  97.857 110.701  1.00  0.00           H0.      0
ATOM    400  HG1 SAM A 293      37.314  96.046 111.982  1.00  0.00           H0.      0
ATOM    401  HG2 SAM A 293      35.912  97.084 111.809  1.00  0.00           H0.      0
ATOM    402  HE1 SAM A 293      37.466  98.163 116.681  1.00  0.00           H0.      0
ATOM    403  HE2 SAM A 293      39.207  97.867 116.872  1.00  0.00           H0.      0
ATOM    404  HE3 SAM A 293      38.291  97.017 115.601  1.00  0.00           H0.      0
ATOM    405 HO2' SAM A 293      38.338 103.908 112.514  1.00  0.00           H0.      0
ATOM    406 HO3' SAM A 293      38.304 101.868 111.242  1.00  0.00           H0.      0
ATOM    407  H01 SAM A 293      35.135 103.576 115.352  1.00  0.00           H0.      0
ATOM    408  H02 SAM A 293      36.612 100.231 111.635  1.00  0.00           H0.      0
ATOM    409  H03 SAM A 293      38.378 100.786 113.883  1.00  0.00           H0.      0
ATOM    410  H04 SAM A 293      36.986 102.549 114.633  1.00  0.00           H0.      0
ATOM    411  H05 SAM A 293      36.185 102.972 111.696  1.00  0.00           H0.      0
ATOM    412  H06 SAM A 293      33.553 105.866 109.517  1.00  0.00           H0.      0
ATOM    413  H07 SAM A 293      35.788  97.152 108.471  1.00  0.00           H0.      0
ATOM    414  H08 SAM A 293      35.564  96.143 109.772  1.00  0.00           H0.      0
ATOM    415  H09 SAM A 293      36.057  95.461 108.358  1.00  0.00           H0.      0
ATOM    416 H5'1 SAM A 293      36.293  99.535 114.604  1.00  0.00           H0.      0
ATOM    417 H5'2 SAM A 293      35.294  98.828 113.325  1.00  0.00           H0.      0
ATOM    418  N   ACT A 294      37.928  96.314 117.575  1.00  0.00           N0.      0
ATOM    419  CA  ACT A 294      36.718  95.526 117.191  1.00  0.00           C0.      0
ATOM    420  C   ACT A 294      36.500  94.416 118.213  1.00  0.00           C0.      0
ATOM    421  O   ACT A 294      35.299  94.045 118.405  1.00  0.00           O0.      0
ATOM    422  OXT ACT A 294      37.512  93.926 118.791  1.00  0.00           O1-      0
ATOM    423  H1  ACT A 294      36.855  95.108 116.188  1.00  0.00           H0.      0
ATOM    424  H3  ACT A 294      35.870  96.210 117.168  1.00  0.00           H0.      0
ATOM    425  H01 ACT A 294      37.720  96.718 118.506  1.00  0.00           H0.      0
ATOM    426  H02 ACT A 294      38.709  95.662 117.704  1.00  0.00           H0.      0
ATOM    427  O   WAT A6490      33.555 108.857 115.514  1.00  0.00           O0.      0
ATOM    428  H1  WAT A6490      34.324 108.292 115.779  1.00  0.00           H0.      0
ATOM    429  H2  WAT A6490      33.163 109.197 116.328  1.00  0.00           H0.      0
ATOM    430  O   WAT A9634      37.557 105.806 115.170  1.00  0.00           O0.      0
ATOM    431  H1  WAT A9634      37.475 105.244 115.961  1.00  0.00           H0.      0
ATOM    432  H2  WAT A9634      37.747 105.182 114.434  1.00  0.00           H0.      0
ATOM    433  O   WAT B5572      35.292 106.894 116.133  1.00  0.00           O0.      0
ATOM    434  H1  WAT B5572      34.629 106.295 115.711  1.00  0.00           H0.      0
ATOM    435  H2  WAT B5572      36.119 106.737 115.608  1.00  0.00           H0.      0
ATOM    436  O   WAT B5809      36.349 104.717 117.450  1.00  0.00           O0.      0
ATOM    437  H1  WAT B5809      35.882 105.564 117.270  1.00  0.00           H0.      0
ATOM    438  H2  WAT B5809      36.696 104.763 118.350  1.00  0.00           H0.      0
