# Supplementary material for: Computational Investigation of GNMT-Catalyzed Methyl Transfer Reaction: Integrating MD, QM, and ML Approaches
Source: J Comput Chem. Author manuscript; Available in PMC 2026 Jun 29. (PMC13312424; doi:10.1002/jcc.70434)
Supplement: SI-2 [file NIHMS2188582-supplement-SI-2.zip › QM-cluster-pdbs/sampling_8765_R1_wo_r.pdb]

ATOM      1  CA  TYR A  21      42.273 104.942 118.009  1.00  0.00           C0.     -1
ATOM      2  CB  TYR A  21      41.812 104.409 116.620  1.00  0.00           C0.     -1
ATOM      3  CG  TYR A  21      40.819 103.257 116.656  1.00  0.00           C0.      0
ATOM      4  CD1 TYR A  21      39.488 103.452 117.065  1.00  0.00           C0.      0
ATOM      5  CD2 TYR A  21      41.180 101.969 116.221  1.00  0.00           C0.      0
ATOM      6  CE1 TYR A  21      38.547 102.416 117.025  1.00  0.00           C0.      0
ATOM      7  CE2 TYR A  21      40.255 100.921 116.177  1.00  0.00           C0.      0
ATOM      8  CZ  TYR A  21      38.928 101.143 116.568  1.00  0.00           C0.      0
ATOM      9  OH  TYR A  21      38.037 100.096 116.444  1.00  0.00           O0.      0
ATOM     10  H01 TYR A  21      41.416 105.290 118.597  1.00  0.00           H0.      0
ATOM     11  H02 TYR A  21      42.969 105.779 117.886  1.00  0.00           H0.      0
ATOM     12  HA  TYR A  21      42.776 104.153 118.580  1.00  0.00           H0.      0
ATOM     13  HB2 TYR A  21      41.361 105.243 116.065  1.00  0.00           H0.      0
ATOM     14  HB3 TYR A  21      42.689 104.103 116.040  1.00  0.00           H0.      0
ATOM     15  HD1 TYR A  21      39.170 104.436 117.396  1.00  0.00           H0.      0
ATOM     16  HD2 TYR A  21      42.200 101.786 115.895  1.00  0.00           H0.      0
ATOM     17  HE1 TYR A  21      37.522 102.599 117.327  1.00  0.00           H0.      0
ATOM     18  HE2 TYR A  21      40.545  99.932 115.839  1.00  0.00           H0.      0
ATOM     19  HH  TYR A  21      37.200 100.261 116.954  1.00  0.00           H0.      0
ATOM     20  CA  TRP A  30      46.511  95.759 114.955  1.00  0.00           C0.     -1
ATOM     21  CB  TRP A  30      45.889  96.932 114.094  1.00  0.00           C0.     -1
ATOM     22  CG  TRP A  30      44.436  96.705 113.747  1.00  0.00           C0.      0
ATOM     23  CD1 TRP A  30      43.902  96.388 112.509  1.00  0.00           C0.      0
ATOM     24  CD2 TRP A  30      43.313  96.770 114.661  1.00  0.00           C0.      0
ATOM     25  CE2 TRP A  30      42.132  96.479 113.903  1.00  0.00           C0.      0
ATOM     26  CE3 TRP A  30      43.179  97.071 116.031  1.00  0.00           C0.      0
ATOM     27  NE1 TRP A  30      42.522  96.235 112.601  1.00  0.00           N0.      0
ATOM     28  CZ2 TRP A  30      40.853  96.482 114.478  1.00  0.00           C0.      0
ATOM     29  CZ3 TRP A  30      41.906  97.092 116.601  1.00  0.00           C0.      0
ATOM     30  CH2 TRP A  30      40.752  96.800 115.833  1.00  0.00           C0.      0
ATOM     31  H01 TRP A  30      46.470  94.820 114.393  1.00  0.00           H0.      0
ATOM     32  H03 TRP A  30      47.555  95.976 115.208  1.00  0.00           H0.      0
ATOM     33  HA  TRP A  30      45.945  95.627 115.883  1.00  0.00           H0.      0
ATOM     34  HB2 TRP A  30      45.996  97.869 114.658  1.00  0.00           H0.      0
ATOM     35  HB3 TRP A  30      46.477  97.045 113.175  1.00  0.00           H0.      0
ATOM     36  HD1 TRP A  30      44.409  96.262 111.563  1.00  0.00           H0.      0
ATOM     37  HE1 TRP A  30      41.861  96.124 111.832  1.00  0.00           H0.      0
ATOM     38  HE3 TRP A  30      44.054  97.296 116.633  1.00  0.00           H0.      0
ATOM     39  HZ2 TRP A  30      39.984  96.217 113.888  1.00  0.00           H0.      0
ATOM     40  HZ3 TRP A  30      41.790  97.335 117.652  1.00  0.00           H0.      0
ATOM     41  HH2 TRP A  30      39.780  96.839 116.312  1.00  0.00           H0.      0
ATOM     42  CA  TYR A  33      45.442  91.241 117.113  1.00  0.00           C0.     -1
ATOM     43  CB  TYR A  33      44.618  92.528 117.598  1.00  0.00           C0.     -1
ATOM     44  CG  TYR A  33      43.175  92.285 117.986  1.00  0.00           C0.      0
ATOM     45  CD1 TYR A  33      42.151  93.069 117.431  1.00  0.00           C0.      0
ATOM     46  CD2 TYR A  33      42.809  91.314 118.939  1.00  0.00           C0.      0
ATOM     47  CE1 TYR A  33      40.814  92.886 117.790  1.00  0.00           C0.      0
ATOM     48  CE2 TYR A  33      41.475  91.125 119.309  1.00  0.00           C0.      0
ATOM     49  CZ  TYR A  33      40.466  91.907 118.727  1.00  0.00           C0.      0
ATOM     50  OH  TYR A  33      39.162  91.663 119.096  1.00  0.00           O0.      0
ATOM     51  H01 TYR A  33      44.962  90.796 116.235  1.00  0.00           H0.      0
ATOM     52  H02 TYR A  33      46.463  91.535 116.852  1.00  0.00           H0.      0
ATOM     53  HA  TYR A  33      45.484  90.488 117.906  1.00  0.00           H0.      0
ATOM     54  HB2 TYR A  33      45.166  92.960 118.449  1.00  0.00           H0.      0
ATOM     55  HB3 TYR A  33      44.653  93.275 116.796  1.00  0.00           H0.      0
ATOM     56  HD1 TYR A  33      42.396  93.828 116.694  1.00  0.00           H0.      0
ATOM     57  HD2 TYR A  33      43.575  90.696 119.397  1.00  0.00           H0.      0
ATOM     58  HE1 TYR A  33      40.044  93.453 117.285  1.00  0.00           H0.      0
ATOM     59  HE2 TYR A  33      41.200  90.366 120.033  1.00  0.00           H0.      0
ATOM     60  HH  TYR A  33      38.549  92.256 118.612  1.00  0.00           H0.      0
ATOM     61  CA  ARG A  40      39.854  85.839 109.037  1.00  0.00           C0.     -1
ATOM     62  CB  ARG A  40      40.341  87.256 109.280  1.00  0.00           C0.     -1
ATOM     63  CG  ARG A  40      39.174  88.213 109.594  1.00  0.00           C0.      0
ATOM     64  CD  ARG A  40      39.600  89.616 110.058  1.00  0.00           C0.      0
ATOM     65  NE  ARG A  40      38.405  90.482 110.054  1.00  0.00           N0.      0
ATOM     66  CZ  ARG A  40      38.379  91.802 110.384  1.00  0.00           C0.      0
ATOM     67  NH1 ARG A  40      39.254  92.341 111.250  1.00  0.00           N1+      0
ATOM     68  NH2 ARG A  40      37.422  92.556 109.836  1.00  0.00           N0.      0
ATOM     69  H01 ARG A  40      39.142  85.801 108.203  1.00  0.00           H0.      0
ATOM     70  H02 ARG A  40      40.683  85.165 108.795  1.00  0.00           H0.      0
ATOM     71  HA  ARG A  40      39.347  85.439 109.924  1.00  0.00           H0.      0
ATOM     72  HB2 ARG A  40      41.053  87.264 110.118  1.00  0.00           H0.      0
ATOM     73  HB3 ARG A  40      40.890  87.630 108.405  1.00  0.00           H0.      0
ATOM     74  HG2 ARG A  40      38.555  88.311 108.689  1.00  0.00           H0.      0
ATOM     75  HG3 ARG A  40      38.531  87.769 110.366  1.00  0.00           H0.      0
ATOM     76  HD2 ARG A  40      40.016  89.566 111.070  1.00  0.00           H0.      0
ATOM     77  HD3 ARG A  40      40.374  90.028 109.395  1.00  0.00           H0.      0
ATOM     78  HE  ARG A  40      37.739  90.258 109.323  1.00  0.00           H0.      0
ATOM     79 HH11 ARG A  40      39.714  91.774 111.949  1.00  0.00           H0.      0
ATOM     80 HH12 ARG A  40      39.129  93.342 111.440  1.00  0.00           H0.      0
ATOM     81 HH21 ARG A  40      37.173  92.341 108.841  1.00  0.00           H0.      0
ATOM     82 HH22 ARG A  40      37.498  93.561 110.011  1.00  0.00           H0.      0
ATOM     83  CA  ALA A  64      34.539 101.302 108.179  1.00  0.00           C0.     -1
ATOM     84  C   ALA A  64      35.773 100.512 107.730  1.00  0.00           C0.      0
ATOM     85  O   ALA A  64      35.925  99.305 107.988  1.00  0.00           O0.      0
ATOM     86  CB  ALA A  64      33.982 100.773 109.507  1.00  0.00           C0.      0
ATOM     87  H02 ALA A  64      33.787 101.198 107.384  1.00  0.00           H0.      0
ATOM     88  HA  ALA A  64      34.785 102.367 108.254  1.00  0.00           H0.      0
ATOM     89  HB1 ALA A  64      32.964 101.136 109.676  1.00  0.00           H0.      0
ATOM     90  HB2 ALA A  64      33.961  99.679 109.495  1.00  0.00           H0.      0
ATOM     91  HB3 ALA A  64      34.600 101.093 110.353  1.00  0.00           H0.      0
ATOM     92  N   CYS A  65      36.672 101.198 106.976  1.00  0.00           N0.      0
ATOM     93  CA  CYS A  65      37.792 100.542 106.309  1.00  0.00           C0.     -1
ATOM     94  C   CYS A  65      38.903  99.997 107.250  1.00  0.00           C0.      0
ATOM     95  O   CYS A  65      39.608  99.059 106.848  1.00  0.00           O0.      0
ATOM     96  H01 CYS A  65      38.247 101.258 105.620  1.00  0.00           H0.      0
ATOM     97  H   CYS A  65      36.527 102.188 106.837  1.00  0.00           H0.      0
ATOM     98  HA  CYS A  65      37.439  99.682 105.735  1.00  0.00           H0.      0
ATOM     99  N   GLY A  66      39.080 100.610 108.443  1.00  0.00           N0.      0
ATOM    100  CA  GLY A  66      40.207 100.271 109.335  1.00  0.00           C0.     -1
ATOM    101  H01 GLY A  66      41.144 100.696 108.959  1.00  0.00           H0.      0
ATOM    102  H   GLY A  66      38.449 101.354 108.749  1.00  0.00           H0.      0
ATOM    103  HA2 GLY A  66      39.995 100.681 110.323  1.00  0.00           H0.      0
ATOM    104  HA3 GLY A  66      40.334  99.188 109.406  1.00  0.00           H0.      0
ATOM    105  CA  ASP A  70      38.104  93.531 104.558  1.00  0.00           C0.     -1
ATOM    106  CB  ASP A  70      36.889  93.916 105.453  1.00  0.00           C0.     -1
ATOM    107  CG  ASP A  70      36.941  93.495 106.918  1.00  0.00           C0.      0
ATOM    108  OD1 ASP A  70      36.690  94.383 107.803  1.00  0.00           O0.      0
ATOM    109  OD2 ASP A  70      37.155  92.269 107.173  1.00  0.00           O1-      0
ATOM    110  H01 ASP A  70      39.016  94.035 104.898  1.00  0.00           H0.      0
ATOM    111  H02 ASP A  70      37.918  93.820 103.518  1.00  0.00           H0.      0
ATOM    112  HA  ASP A  70      38.276  92.451 104.599  1.00  0.00           H0.      0
ATOM    113  HB2 ASP A  70      36.736  95.000 105.418  1.00  0.00           H0.      0
ATOM    114  HB3 ASP A  70      35.988  93.452 105.024  1.00  0.00           H0.      0
ATOM    115  CA  ASP A  85      37.397 105.429 107.997  1.00  0.00           C0.     -1
ATOM    116  C   ASP A  85      37.750 106.828 108.562  1.00  0.00           C0.      0
ATOM    117  O   ASP A  85      38.423 107.617 107.887  1.00  0.00           O0.      0
ATOM    118  CB  ASP A  85      38.519 104.432 108.393  1.00  0.00           C0.     -1
ATOM    119  CG  ASP A  85      38.307 103.839 109.776  1.00  0.00           C0.      0
ATOM    120  OD1 ASP A  85      37.731 102.700 109.868  1.00  0.00           O0.      0
ATOM    121  OD2 ASP A  85      38.688 104.525 110.770  1.00  0.00           O1-      0
ATOM    122  H03 ASP A  85      37.356 105.535 106.911  1.00  0.00           H0.      0
ATOM    123  HA  ASP A  85      36.425 105.075 108.361  1.00  0.00           H0.      0
ATOM    124  HB2 ASP A  85      38.547 103.612 107.668  1.00  0.00           H0.      0
ATOM    125  HB3 ASP A  85      39.485 104.944 108.356  1.00  0.00           H0.      0
ATOM    126  N   ALA A  86      37.386 107.088 109.852  1.00  0.00           N0.      0
ATOM    127  CA  ALA A  86      37.768 108.323 110.554  1.00  0.00           C0.     -1
ATOM    128  C   ALA A  86      39.185 108.238 111.249  1.00  0.00           C0.      0
ATOM    129  O   ALA A  86      39.637 109.271 111.767  1.00  0.00           O0.      0
ATOM    130  CB  ALA A  86      36.709 108.708 111.587  1.00  0.00           C0.      0
ATOM    131  H   ALA A  86      36.818 106.408 110.347  1.00  0.00           H0.      0
ATOM    132  HA  ALA A  86      37.860 109.104 109.796  1.00  0.00           H0.      0
ATOM    133  HB1 ALA A  86      37.056 109.587 112.138  1.00  0.00           H0.      0
ATOM    134  HB2 ALA A  86      35.766 108.924 111.081  1.00  0.00           H0.      0
ATOM    135  HB3 ALA A  86      36.543 107.898 112.307  1.00  0.00           H0.      0
ATOM    136  N   SER A  87      39.830 107.041 111.253  1.00  0.00           N0.      0
ATOM    137  CA  SER A  87      41.149 106.790 111.894  1.00  0.00           C0.     -1
ATOM    138  CB  SER A  87      41.084 105.582 112.837  1.00  0.00           C0.      0
ATOM    139  OG  SER A  87      42.382 105.319 113.415  1.00  0.00           O0.      0
ATOM    140  H01 SER A  87      41.911 106.611 111.126  1.00  0.00           H0.      0
ATOM    141  H   SER A  87      39.352 106.223 110.866  1.00  0.00           H0.      0
ATOM    142  HA  SER A  87      41.418 107.700 112.440  1.00  0.00           H0.      0
ATOM    143  HB2 SER A  87      40.318 105.736 113.606  1.00  0.00           H0.      0
ATOM    144  HB3 SER A  87      40.813 104.680 112.285  1.00  0.00           H0.      0
ATOM    145  HG  SER A  87      42.576 106.028 114.043  1.00  0.00           H0.      0
ATOM    146  CA  ALA A 115      35.223 110.157 106.341  1.00  0.00           C0.     -1
ATOM    147  C   ALA A 115      34.818 109.878 107.740  1.00  0.00           C0.      0
ATOM    148  O   ALA A 115      35.277 108.954 108.421  1.00  0.00           O0.      0
ATOM    149  H01 ALA A 115      34.587 109.589 105.649  1.00  0.00           H0.      0
ATOM    150  H02 ALA A 115      36.254 109.833 106.178  1.00  0.00           H0.      0
ATOM    151  HA  ALA A 115      35.136 111.216 106.084  1.00  0.00           H0.      0
ATOM    152  N   ASN A 116      33.863 110.739 108.187  1.00  0.00           N0.      0
ATOM    153  CA  ASN A 116      33.177 110.407 109.388  1.00  0.00           C0.     -1
ATOM    154  C   ASN A 116      31.644 110.274 109.079  1.00  0.00           C0.      0
ATOM    155  O   ASN A 116      31.113 111.081 108.299  1.00  0.00           O0.      0
ATOM    156  CB  ASN A 116      33.406 111.478 110.500  1.00  0.00           C0.      0
ATOM    157  CG  ASN A 116      33.073 110.920 111.872  1.00  0.00           C0.      0
ATOM    158  ND2 ASN A 116      34.128 110.723 112.704  1.00  0.00           N0.      0
ATOM    159  OD1 ASN A 116      31.909 110.638 112.205  1.00  0.00           O0.      0
ATOM    160  H   ASN A 116      33.361 111.326 107.531  1.00  0.00           H0.      0
ATOM    161  HA  ASN A 116      33.568 109.453 109.743  1.00  0.00           H0.      0
ATOM    162  HB2 ASN A 116      34.450 111.798 110.446  1.00  0.00           H0.      0
ATOM    163  HB3 ASN A 116      32.773 112.348 110.299  1.00  0.00           H0.      0
ATOM    164 HD21 ASN A 116      33.975 110.205 113.559  1.00  0.00           H0.      0
ATOM    165 HD22 ASN A 116      35.076 110.788 112.366  1.00  0.00           H0.      0
ATOM    166  N   TRP A 117      30.992 109.258 109.686  1.00  0.00           N0.      0
ATOM    167  CA  TRP A 117      29.528 108.968 109.585  1.00  0.00           C0.     -1
ATOM    168  CB  TRP A 117      29.224 107.752 110.475  1.00  0.00           C0.     -1
ATOM    169  CG  TRP A 117      30.112 106.560 110.223  1.00  0.00           C0.      0
ATOM    170  CD1 TRP A 117      30.827 106.267 109.079  1.00  0.00           C0.      0
ATOM    171  CD2 TRP A 117      30.452 105.539 111.193  1.00  0.00           C0.      0
ATOM    172  CE2 TRP A 117      31.394 104.661 110.572  1.00  0.00           C0.      0
ATOM    173  CE3 TRP A 117      30.086 105.301 112.531  1.00  0.00           C0.      0
ATOM    174  NE1 TRP A 117      31.583 105.119 109.281  1.00  0.00           N0.      0
ATOM    175  CZ2 TRP A 117      31.981 103.589 111.256  1.00  0.00           C0.      0
ATOM    176  CZ3 TRP A 117      30.659 104.226 113.209  1.00  0.00           C0.      0
ATOM    177  CH2 TRP A 117      31.600 103.380 112.579  1.00  0.00           C0.      0
ATOM    178  H03 TRP A 117      28.957 109.843 109.910  1.00  0.00           H0.      0
ATOM    179  H   TRP A 117      31.542 108.657 110.296  1.00  0.00           H0.      0
ATOM    180  HA  TRP A 117      29.275 108.773 108.536  1.00  0.00           H0.      0
ATOM    181  HB2 TRP A 117      29.339 108.053 111.525  1.00  0.00           H0.      0
ATOM    182  HB3 TRP A 117      28.163 107.494 110.348  1.00  0.00           H0.      0
ATOM    183  HD1 TRP A 117      30.883 106.804 108.147  1.00  0.00           H0.      0
ATOM    184  HE1 TRP A 117      32.271 104.764 108.636  1.00  0.00           H0.      0
ATOM    185  HE3 TRP A 117      29.382 105.954 113.035  1.00  0.00           H0.      0
ATOM    186  HZ2 TRP A 117      32.733 102.967 110.788  1.00  0.00           H0.      0
ATOM    187  HZ3 TRP A 117      30.400 104.049 114.247  1.00  0.00           H0.      0
ATOM    188  HH2 TRP A 117      32.061 102.575 113.141  1.00  0.00           H0.      0
ATOM    189  CA  LEU A 136      33.036  94.656 109.092  1.00  0.00           C0.     -1
ATOM    190  C   LEU A 136      34.026  94.850 110.235  1.00  0.00           C0.      0
ATOM    191  O   LEU A 136      34.583  95.942 110.438  1.00  0.00           O0.      0
ATOM    192  H01 LEU A 136      33.614  94.551 108.166  1.00  0.00           H0.      0
ATOM    193  H02 LEU A 136      32.413  95.548 109.008  1.00  0.00           H0.      0
ATOM    194  HA  LEU A 136      32.404  93.774 109.219  1.00  0.00           H0.      0
ATOM    195  N   GLY A 137      34.270  93.767 111.038  1.00  0.00           N0.      0
ATOM    196  CA  GLY A 137      35.300  93.780 112.079  1.00  0.00           C0.     -1
ATOM    197  C   GLY A 137      34.805  94.257 113.467  1.00  0.00           C0.      0
ATOM    198  O   GLY A 137      35.652  94.421 114.365  1.00  0.00           O0.      0
ATOM    199  H   GLY A 137      33.905  92.871 110.746  1.00  0.00           H0.      0
ATOM    200  HA2 GLY A 137      35.719  92.777 112.181  1.00  0.00           H0.      0
ATOM    201  HA3 GLY A 137      36.113  94.452 111.787  1.00  0.00           H0.      0
ATOM    202  N   ASN A 138      33.464  94.416 113.648  1.00  0.00           N0.      0
ATOM    203  CA  ASN A 138      32.837  95.336 114.645  1.00  0.00           C0.     -1
ATOM    204  C   ASN A 138      33.113  96.747 114.134  1.00  0.00           C0.      0
ATOM    205  O   ASN A 138      34.203  97.066 113.631  1.00  0.00           O0.      0
ATOM    206  CB  ASN A 138      33.397  95.117 116.055  1.00  0.00           C0.      0
ATOM    207  CG  ASN A 138      32.620  95.913 117.092  1.00  0.00           C0.      0
ATOM    208  ND2 ASN A 138      33.269  96.074 118.270  1.00  0.00           N0.      0
ATOM    209  OD1 ASN A 138      31.482  96.360 116.874  1.00  0.00           O0.      0
ATOM    210  H   ASN A 138      32.933  94.314 112.790  1.00  0.00           H0.      0
ATOM    211  HA  ASN A 138      31.767  95.128 114.644  1.00  0.00           H0.      0
ATOM    212  HB2 ASN A 138      33.331  94.051 116.290  1.00  0.00           H0.      0
ATOM    213  HB3 ASN A 138      34.457  95.370 116.083  1.00  0.00           H0.      0
ATOM    214 HD21 ASN A 138      32.818  96.590 119.012  1.00  0.00           H0.      0
ATOM    215 HD22 ASN A 138      34.215  95.724 118.424  1.00  0.00           H0.      0
ATOM    216  N   SER A 139      32.070  97.584 114.212  1.00  0.00           N0.      0
ATOM    217  CA  SER A 139      32.242  98.920 113.698  1.00  0.00           C0.     -1
ATOM    218  H01 SER A 139      31.273  99.419 113.648  1.00  0.00           H0.      0
ATOM    219  H03 SER A 139      32.913  99.523 114.323  1.00  0.00           H0.      0
ATOM    220  H   SER A 139      31.321  97.355 114.857  1.00  0.00           H0.      0
ATOM    221  HA  SER A 139      32.670  98.874 112.694  1.00  0.00           H0.      0
ATOM    222  CA  HID A 142      32.033 103.285 119.367  1.00  0.00           C0.     -1
ATOM    223  C   HID A 142      31.436 104.659 119.548  1.00  0.00           C0.      0
ATOM    224  O   HID A 142      32.117 105.607 119.959  1.00  0.00           O0.      0
ATOM    225  CB  HID A 142      33.305 103.404 118.432  1.00  0.00           C0.     -1
ATOM    226  CG  HID A 142      34.218 102.226 118.396  1.00  0.00           C0.      0
ATOM    227  CD2 HID A 142      34.752 101.508 117.343  1.00  0.00           C0.      0
ATOM    228  ND1 HID A 142      34.845 101.705 119.522  1.00  0.00           N0.      0
ATOM    229  CE1 HID A 142      35.717 100.731 119.126  1.00  0.00           C0.      0
ATOM    230  NE2 HID A 142      35.684 100.588 117.807  1.00  0.00           N0.      0
ATOM    231  H02 HID A 142      31.324 102.566 118.946  1.00  0.00           H0.      0
ATOM    232  HA  HID A 142      32.338 102.914 120.353  1.00  0.00           H0.      0
ATOM    233  HB2 HID A 142      32.969 103.621 117.412  1.00  0.00           H0.      0
ATOM    234  HB3 HID A 142      33.855 104.289 118.777  1.00  0.00           H0.      0
ATOM    235  HD1 HID A 142      34.703 102.013 120.474  1.00  0.00           H0.      0
ATOM    236  HD2 HID A 142      34.530 101.605 116.291  1.00  0.00           H0.      0
ATOM    237  HE1 HID A 142      36.334 100.175 119.811  1.00  0.00           H0.      0
ATOM    238  N   LEU A 143      30.129 104.775 119.201  1.00  0.00           N0.      0
ATOM    239  CA  LEU A 143      29.409 106.005 119.466  1.00  0.00           C0.     -1
ATOM    240  CB  LEU A 143      28.329 106.383 118.411  1.00  0.00           C0.     -1
ATOM    241  CG  LEU A 143      28.872 107.047 117.125  1.00  0.00           C0.      0
ATOM    242  CD1 LEU A 143      29.892 106.172 116.374  1.00  0.00           C0.      0
ATOM    243  CD2 LEU A 143      27.705 107.427 116.195  1.00  0.00           C0.      0
ATOM    244  H01 LEU A 143      28.927 105.939 120.453  1.00  0.00           H0.      0
ATOM    245  H   LEU A 143      29.610 103.947 118.946  1.00  0.00           H0.      0
ATOM    246  HA  LEU A 143      30.160 106.796 119.534  1.00  0.00           H0.      0
ATOM    247  HB2 LEU A 143      27.749 105.486 118.142  1.00  0.00           H0.      0
ATOM    248  HB3 LEU A 143      27.627 107.074 118.894  1.00  0.00           H0.      0
ATOM    249  HG  LEU A 143      29.383 107.975 117.429  1.00  0.00           H0.      0
ATOM    250 HD11 LEU A 143      30.184 106.644 115.428  1.00  0.00           H0.      0
ATOM    251 HD12 LEU A 143      30.799 105.999 116.959  1.00  0.00           H0.      0
ATOM    252 HD13 LEU A 143      29.457 105.193 116.132  1.00  0.00           H0.      0
ATOM    253 HD21 LEU A 143      27.176 106.527 115.855  1.00  0.00           H0.      0
ATOM    254 HD22 LEU A 143      26.980 108.073 116.705  1.00  0.00           H0.      0
ATOM    255 HD23 LEU A 143      28.069 107.958 115.307  1.00  0.00           H0.      0
ATOM    256  CA  ARG A 175      29.579  93.492 119.926  1.00  0.00           C0.     -1
ATOM    257  CB  ARG A 175      30.733  94.097 120.854  1.00  0.00           C0.     -1
ATOM    258  CG  ARG A 175      32.105  93.585 120.377  1.00  0.00           C0.      0
ATOM    259  CD  ARG A 175      33.254  93.875 121.359  1.00  0.00           C0.      0
ATOM    260  NE  ARG A 175      34.582  93.432 120.894  1.00  0.00           N0.      0
ATOM    261  CZ  ARG A 175      35.052  92.182 121.011  1.00  0.00           C0.      0
ATOM    262  NH1 ARG A 175      34.222  91.159 121.326  1.00  0.00           N1+      0
ATOM    263  NH2 ARG A 175      36.366  91.947 120.895  1.00  0.00           N0.      0
ATOM    264  H01 ARG A 175      29.743  93.790 118.884  1.00  0.00           H0.      0
ATOM    265  H02 ARG A 175      28.596  93.853 120.242  1.00  0.00           H0.      0
ATOM    266  HA  ARG A 175      29.589  92.398 119.985  1.00  0.00           H0.      0
ATOM    267  HB2 ARG A 175      30.699  95.193 120.820  1.00  0.00           H0.      0
ATOM    268  HB3 ARG A 175      30.550  93.793 121.893  1.00  0.00           H0.      0
ATOM    269  HG2 ARG A 175      32.027  92.504 120.195  1.00  0.00           H0.      0
ATOM    270  HG3 ARG A 175      32.344  94.036 119.408  1.00  0.00           H0.      0
ATOM    271  HD2 ARG A 175      33.335  94.952 121.538  1.00  0.00           H0.      0
ATOM    272  HD3 ARG A 175      33.058  93.398 122.326  1.00  0.00           H0.      0
ATOM    273  HE  ARG A 175      35.127  94.060 120.285  1.00  0.00           H0.      0
ATOM    274 HH11 ARG A 175      33.265  91.185 121.007  1.00  0.00           H0.      0
ATOM    275 HH12 ARG A 175      34.625  90.244 121.468  1.00  0.00           H0.      0
ATOM    276 HH21 ARG A 175      37.021  92.734 120.922  1.00  0.00           H0.      0
ATOM    277 HH22 ARG A 175      36.681  91.080 120.480  1.00  0.00           H0.      0
ATOM    278  CA  TYR A 194      40.595  88.268 115.297  1.00  0.00           C0.     -1
ATOM    279  CB  TYR A 194      40.526  89.426 116.288  1.00  0.00           C0.     -1
ATOM    280  CG  TYR A 194      39.913  90.671 115.668  1.00  0.00           C0.      0
ATOM    281  CD1 TYR A 194      38.571  91.013 115.892  1.00  0.00           C0.      0
ATOM    282  CD2 TYR A 194      40.682  91.527 114.859  1.00  0.00           C0.      0
ATOM    283  CE1 TYR A 194      38.013  92.174 115.347  1.00  0.00           C0.      0
ATOM    284  CE2 TYR A 194      40.146  92.700 114.321  1.00  0.00           C0.      0
ATOM    285  CZ  TYR A 194      38.803  93.029 114.566  1.00  0.00           C0.      0
ATOM    286  OH  TYR A 194      38.313  94.201 114.032  1.00  0.00           O0.      0
ATOM    287  H01 TYR A 194      41.048  87.377 115.749  1.00  0.00           H0.      0
ATOM    288  H03 TYR A 194      39.593  87.996 114.942  1.00  0.00           H0.      0
ATOM    289  HA  TYR A 194      41.193  88.540 114.419  1.00  0.00           H0.      0
ATOM    290  HB2 TYR A 194      39.937  89.137 117.166  1.00  0.00           H0.      0
ATOM    291  HB3 TYR A 194      41.531  89.666 116.656  1.00  0.00           H0.      0
ATOM    292  HD1 TYR A 194      37.955  90.394 116.537  1.00  0.00           H0.      0
ATOM    293  HD2 TYR A 194      41.732  91.302 114.696  1.00  0.00           H0.      0
ATOM    294  HE1 TYR A 194      36.983  92.435 115.559  1.00  0.00           H0.      0
ATOM    295  HE2 TYR A 194      40.760  93.387 113.748  1.00  0.00           H0.      0
ATOM    296  HH  TYR A 194      37.332  94.234 114.131  1.00  0.00           H0.      0
ATOM    297  CA  TYR A 220      43.832  93.761 124.750  1.00  0.00           C0.     -1
ATOM    298  CB  TYR A 220      43.350  94.365 123.405  1.00  0.00           C0.     -1
ATOM    299  CG  TYR A 220      41.881  94.275 123.051  1.00  0.00           C0.      0
ATOM    300  CD1 TYR A 220      41.041  95.394 123.183  1.00  0.00           C0.      0
ATOM    301  CD2 TYR A 220      41.347  93.120 122.451  1.00  0.00           C0.      0
ATOM    302  CE1 TYR A 220      39.727  95.380 122.707  1.00  0.00           C0.      0
ATOM    303  CE2 TYR A 220      40.037  93.087 121.971  1.00  0.00           C0.      0
ATOM    304  CZ  TYR A 220      39.235  94.229 122.079  1.00  0.00           C0.      0
ATOM    305  OH  TYR A 220      37.960  94.187 121.543  1.00  0.00           O0.      0
ATOM    306  H01 TYR A 220      44.914  93.894 124.856  1.00  0.00           H0.      0
ATOM    307  H02 TYR A 220      43.339  94.248 125.599  1.00  0.00           H0.      0
ATOM    308  HA  TYR A 220      43.611  92.688 124.802  1.00  0.00           H0.      0
ATOM    309  HB2 TYR A 220      43.642  95.423 123.389  1.00  0.00           H0.      0
ATOM    310  HB3 TYR A 220      43.924  93.885 122.600  1.00  0.00           H0.      0
ATOM    311  HD1 TYR A 220      41.431  96.302 123.633  1.00  0.00           H0.      0
ATOM    312  HD2 TYR A 220      41.982  92.251 122.308  1.00  0.00           H0.      0
ATOM    313  HE1 TYR A 220      39.102  96.262 122.790  1.00  0.00           H0.      0
ATOM    314  HE2 TYR A 220      39.651  92.219 121.453  1.00  0.00           H0.      0
ATOM    315  HH  TYR A 220      37.590  95.096 121.470  1.00  0.00           H0.      0
ATOM    316  CA  LEU A 240      39.101 100.210 123.561  1.00  0.00           C0.     -1
ATOM    317  CB  LEU A 240      39.056  99.451 122.218  1.00  0.00           C0.     -1
ATOM    318  CG  LEU A 240      39.783 100.144 121.043  1.00  0.00           C0.      0
ATOM    319  CD1 LEU A 240      39.693  99.279 119.771  1.00  0.00           C0.      0
ATOM    320  CD2 LEU A 240      39.247 101.561 120.764  1.00  0.00           C0.      0
ATOM    321  H01 LEU A 240      38.638  99.617 124.358  1.00  0.00           H0.      0
ATOM    322  H02 LEU A 240      40.136 100.422 123.856  1.00  0.00           H0.      0
ATOM    323  HA  LEU A 240      38.567 101.165 123.502  1.00  0.00           H0.      0
ATOM    324  HB2 LEU A 240      39.499  98.454 122.352  1.00  0.00           H0.      0
ATOM    325  HB3 LEU A 240      38.006  99.279 121.932  1.00  0.00           H0.      0
ATOM    326  HG  LEU A 240      40.846 100.233 121.319  1.00  0.00           H0.      0
ATOM    327 HD11 LEU A 240      40.043  98.257 119.961  1.00  0.00           H0.      0
ATOM    328 HD12 LEU A 240      38.656  99.223 119.413  1.00  0.00           H0.      0
ATOM    329 HD13 LEU A 240      40.289  99.702 118.955  1.00  0.00           H0.      0
ATOM    330 HD21 LEU A 240      39.739 102.000 119.890  1.00  0.00           H0.      0
ATOM    331 HD22 LEU A 240      38.170 101.533 120.552  1.00  0.00           H0.      0
ATOM    332 HD23 LEU A 240      39.404 102.231 121.616  1.00  0.00           H0.      0
ATOM    333  CA  TYR A 242      31.939  99.948 123.468  1.00  0.00           C0.     -1
ATOM    334  CB  TYR A 242      32.047  98.449 123.031  1.00  0.00           C0.     -1
ATOM    335  CG  TYR A 242      33.382  98.039 122.471  1.00  0.00           C0.      0
ATOM    336  CD1 TYR A 242      33.674  98.226 121.110  1.00  0.00           C0.      0
ATOM    337  CD2 TYR A 242      34.348  97.424 123.285  1.00  0.00           C0.      0
ATOM    338  CE1 TYR A 242      34.874  97.768 120.565  1.00  0.00           C0.      0
ATOM    339  CE2 TYR A 242      35.551  96.957 122.753  1.00  0.00           C0.      0
ATOM    340  CZ  TYR A 242      35.796  97.108 121.387  1.00  0.00           C0.      0
ATOM    341  OH  TYR A 242      36.948  96.565 120.838  1.00  0.00           O0.      0
ATOM    342  H01 TYR A 242      30.938 100.160 123.856  1.00  0.00           H0.      0
ATOM    343  H02 TYR A 242      32.672 100.176 124.249  1.00  0.00           H0.      0
ATOM    344  HA  TYR A 242      32.130 100.613 122.617  1.00  0.00           H0.      0
ATOM    345  HB2 TYR A 242      31.811  97.821 123.899  1.00  0.00           H0.      0
ATOM    346  HB3 TYR A 242      31.266  98.253 122.285  1.00  0.00           H0.      0
ATOM    347  HD1 TYR A 242      32.951  98.725 120.471  1.00  0.00           H0.      0
ATOM    348  HD2 TYR A 242      34.139  97.279 124.340  1.00  0.00           H0.      0
ATOM    349  HE1 TYR A 242      35.089  97.904 119.512  1.00  0.00           H0.      0
ATOM    350  HE2 TYR A 242      36.278  96.444 123.373  1.00  0.00           H0.      0
ATOM    351  HH  TYR A 242      36.678  96.151 119.974  1.00  0.00           H0.      0
ATOM    352  CA  TYR A 283      29.551  89.999 117.131  1.00  0.00           C0.     -1
ATOM    353  CB  TYR A 283      30.526  90.470 116.045  1.00  0.00           C0.     -1
ATOM    354  CG  TYR A 283      31.948  90.586 116.566  1.00  0.00           C0.      0
ATOM    355  CD1 TYR A 283      32.829  89.491 116.518  1.00  0.00           C0.      0
ATOM    356  CD2 TYR A 283      32.411  91.770 117.162  1.00  0.00           C0.      0
ATOM    357  CE1 TYR A 283      34.125  89.575 117.029  1.00  0.00           C0.      0
ATOM    358  CE2 TYR A 283      33.709  91.873 117.674  1.00  0.00           C0.      0
ATOM    359  CZ  TYR A 283      34.578  90.772 117.604  1.00  0.00           C0.      0
ATOM    360  OH  TYR A 283      35.859  90.813 118.096  1.00  0.00           O0.      0
ATOM    361  H01 TYR A 283      28.530  89.916 116.741  1.00  0.00           H0.      0
ATOM    362  H02 TYR A 283      29.848  89.019 117.521  1.00  0.00           H0.      0
ATOM    363  HA  TYR A 283      29.538  90.703 117.972  1.00  0.00           H0.      0
ATOM    364  HB2 TYR A 283      30.501  89.768 115.202  1.00  0.00           H0.      0
ATOM    365  HB3 TYR A 283      30.197  91.442 115.656  1.00  0.00           H0.      0
ATOM    366  HD1 TYR A 283      32.497  88.562 116.064  1.00  0.00           H0.      0
ATOM    367  HD2 TYR A 283      31.743  92.625 117.228  1.00  0.00           H0.      0
ATOM    368  HE1 TYR A 283      34.805  88.733 116.976  1.00  0.00           H0.      0
ATOM    369  HE2 TYR A 283      34.055  92.797 118.125  1.00  0.00           H0.      0
ATOM    370  HH  TYR A 283      36.169  91.746 118.183  1.00  0.00           H0.      0
ATOM    371  CA' SAM A 293      38.170  97.206 109.761  1.00  0.00           C0.      0
ATOM    372  CB  SAM A 293      37.815  98.282 110.814  1.00  0.00           C0.      0
ATOM    373  CG  SAM A 293      37.112  97.677 112.047  1.00  0.00           C0.      0
ATOM    374  SD  SAM A 293      37.541  98.599 113.579  1.00  0.00           S0.      0
ATOM    375  CE  SAM A 293      37.148  97.371 114.848  1.00  0.00           C0.      0
ATOM    376  C5' SAM A 293      36.156  99.798 113.755  1.00  0.00           C0.      0
ATOM    377  C4' SAM A 293      36.426 101.001 112.855  1.00  0.00           C0.      0
ATOM    378  O4' SAM A 293      35.310 101.933 112.989  1.00  0.00           O0.      0
ATOM    379  C3' SAM A 293      37.731 101.774 113.219  1.00  0.00           C0.      0
ATOM    380  O3' SAM A 293      38.689 101.705 112.175  1.00  0.00           O0.      0
ATOM    381  C2' SAM A 293      37.200 103.201 113.554  1.00  0.00           C0.      0
ATOM    382  O2' SAM A 293      38.072 104.275 113.337  1.00  0.00           O0.      0
ATOM    383  C1' SAM A 293      35.882 103.254 112.750  1.00  0.00           C0.      0
ATOM    384  OXT SAM A 293      40.170  96.348 110.699  1.00  0.00           O0.      0
ATOM    385  N1  SAM A 293      33.250 107.501 111.377  1.00  0.00           N0.      0
ATOM    386  C2  SAM A 293      34.091 106.710 110.679  1.00  0.00           C0.      0
ATOM    387  N3  SAM A 293      34.751 105.614 111.094  1.00  0.00           N0.      0
ATOM    388  C4  SAM A 293      34.478 105.318 112.381  1.00  0.00           C0.      0
ATOM    389  C5  SAM A 293      33.646 106.062 113.233  1.00  0.00           C0.      0
ATOM    390  C6  SAM A 293      33.014 107.200 112.681  1.00  0.00           C0.      0
ATOM    391  N6  SAM A 293      32.194 107.999 113.399  1.00  0.00           N0.      0
ATOM    392  N7  SAM A 293      33.612 105.502 114.505  1.00  0.00           N0.      0
ATOM    393  C8  SAM A 293      34.398 104.447 114.427  1.00  0.00           C0.      0
ATOM    394  N9  SAM A 293      34.951 104.272 113.161  1.00  0.00           N0.      0
ATOM    395  C'  SAM A 293      38.974  96.071 110.455  1.00  0.00           C0.      0
ATOM    396  N'  SAM A 293      36.914  96.727 109.086  1.00  0.00           N0.      0
ATOM    397  O'  SAM A 293      38.315  95.035 110.805  1.00  0.00           O0.      0
ATOM    398 HN61 SAM A 293      32.058 107.795 114.377  1.00  0.00           H0.      0
ATOM    399 HN62 SAM A 293      31.894 108.898 113.019  1.00  0.00           H0.      0
ATOM    400  HA  SAM A 293      38.788  97.652 108.979  1.00  0.00           H0.      0
ATOM    401  HB1 SAM A 293      37.202  99.059 110.347  1.00  0.00           H0.      0
ATOM    402  HB2 SAM A 293      38.756  98.748 111.114  1.00  0.00           H0.      0
ATOM    403  HG1 SAM A 293      37.482  96.664 112.239  1.00  0.00           H0.      0
ATOM    404  HG2 SAM A 293      36.024  97.617 111.969  1.00  0.00           H0.      0
ATOM    405  HE1 SAM A 293      36.094  97.098 114.782  1.00  0.00           H0.      0
ATOM    406  HE2 SAM A 293      37.434  97.798 115.810  1.00  0.00           H0.      0
ATOM    407  HE3 SAM A 293      37.772  96.499 114.647  1.00  0.00           H0.      0
ATOM    408 HO2' SAM A 293      38.359 104.268 112.390  1.00  0.00           H0.      0
ATOM    409 HO3' SAM A 293      38.296 102.076 111.344  1.00  0.00           H0.      0
ATOM    410  H01 SAM A 293      34.614 103.766 115.235  1.00  0.00           H0.      0
ATOM    411  H02 SAM A 293      36.491 100.692 111.805  1.00  0.00           H0.      0
ATOM    412  H03 SAM A 293      38.219 101.350 114.097  1.00  0.00           H0.      0
ATOM    413  H04 SAM A 293      36.938 103.213 114.618  1.00  0.00           H0.      0
ATOM    414  H05 SAM A 293      36.077 103.401 111.683  1.00  0.00           H0.      0
ATOM    415  H06 SAM A 293      34.284 107.027 109.660  1.00  0.00           H0.      0
ATOM    416  H07 SAM A 293      36.201  96.400 109.759  1.00  0.00           H0.      0
ATOM    417  H08 SAM A 293      37.048  95.905 108.440  1.00  0.00           H0.      0
ATOM    418  H09 SAM A 293      36.502  97.515 108.563  1.00  0.00           H0.      0
ATOM    419 H5'1 SAM A 293      36.176 100.095 114.805  1.00  0.00           H0.      0
ATOM    420 H5'2 SAM A 293      35.229  99.269 113.525  1.00  0.00           H0.      0
ATOM    421  N   ACT A 294      37.837  96.779 117.864  1.00  0.00           N0.      0
ATOM    422  CA  ACT A 294      37.977  95.335 117.688  1.00  0.00           C0.      0
ATOM    423  C   ACT A 294      36.911  94.446 118.337  1.00  0.00           C0.      0
ATOM    424  O   ACT A 294      35.940  95.022 118.963  1.00  0.00           O0.      0
ATOM    425  OXT ACT A 294      37.044  93.201 118.215  1.00  0.00           O1-      0
ATOM    426  H1  ACT A 294      38.954  95.027 118.069  1.00  0.00           H0.      0
ATOM    427  H3  ACT A 294      37.980  95.084 116.619  1.00  0.00           H0.      0
ATOM    428  H01 ACT A 294      36.859  97.052 117.821  1.00  0.00           H0.      0
ATOM    429  H02 ACT A 294      38.194  97.084 118.765  1.00  0.00           H0.      0
