# Supplementary material for: Computational Investigation of GNMT-Catalyzed Methyl Transfer Reaction: Integrating MD, QM, and ML Approaches
Source: J Comput Chem. Author manuscript; Available in PMC 2026 Jun 29. (PMC13312424; doi:10.1002/jcc.70434)
Supplement: SI-2 [file NIHMS2188582-supplement-SI-2.zip › QM-cluster-pdbs/sampling_31245_P2_w_ts.pdb]

ATOM      1  CA  ILE A  17      37.461 109.442 117.613  1.00  0.00           C0.     -1
ATOM      2  CB  ILE A  17      38.257 109.160 116.275  1.00  0.00           C0.     -1
ATOM      3  CG1 ILE A  17      37.347 108.627 115.149  1.00  0.00           C0.      0
ATOM      4  CG2 ILE A  17      39.409 108.176 116.542  1.00  0.00           C0.      0
ATOM      5  CD1 ILE A  17      36.193 109.565 114.768  1.00  0.00           C0.      0
ATOM      6  H01 ILE A  17      36.695 110.210 117.465  1.00  0.00           H0.      0
ATOM      7  H02 ILE A  17      38.146 109.780 118.398  1.00  0.00           H0.      0
ATOM      8  HA  ILE A  17      36.966 108.524 117.953  1.00  0.00           H0.      0
ATOM      9  HB  ILE A  17      38.685 110.118 115.939  1.00  0.00           H0.      0
ATOM     10 HG12 ILE A  17      37.973 108.439 114.265  1.00  0.00           H0.      0
ATOM     11 HG13 ILE A  17      36.934 107.653 115.449  1.00  0.00           H0.      0
ATOM     12 HG21 ILE A  17      39.015 107.215 116.898  1.00  0.00           H0.      0
ATOM     13 HG22 ILE A  17      39.985 107.981 115.629  1.00  0.00           H0.      0
ATOM     14 HG23 ILE A  17      40.097 108.561 117.304  1.00  0.00           H0.      0
ATOM     15 HD11 ILE A  17      35.719 109.220 113.843  1.00  0.00           H0.      0
ATOM     16 HD12 ILE A  17      35.420 109.581 115.542  1.00  0.00           H0.      0
ATOM     17 HD13 ILE A  17      36.557 110.588 114.607  1.00  0.00           H0.      0
ATOM     18  CA  TYR A  21      42.559 105.094 116.554  1.00  0.00           C0.     -1
ATOM     19  CB  TYR A  21      41.170 104.664 116.158  1.00  0.00           C0.     -1
ATOM     20  CG  TYR A  21      40.799 103.216 116.440  1.00  0.00           C0.      0
ATOM     21  CD1 TYR A  21      39.523 102.892 116.938  1.00  0.00           C0.      0
ATOM     22  CD2 TYR A  21      41.680 102.154 116.171  1.00  0.00           C0.      0
ATOM     23  CE1 TYR A  21      39.143 101.569 117.182  1.00  0.00           C0.      0
ATOM     24  CE2 TYR A  21      41.320 100.825 116.420  1.00  0.00           C0.      0
ATOM     25  CZ  TYR A  21      40.054 100.533 116.943  1.00  0.00           C0.      0
ATOM     26  OH  TYR A  21      39.647  99.246 117.242  1.00  0.00           O0.      0
ATOM     27  H01 TYR A  21      42.729 106.137 116.268  1.00  0.00           H0.      0
ATOM     28  H03 TYR A  21      42.721 104.995 117.635  1.00  0.00           H0.      0
ATOM     29  HA  TYR A  21      43.328 104.499 116.047  1.00  0.00           H0.      0
ATOM     30  HB2 TYR A  21      40.431 105.307 116.655  1.00  0.00           H0.      0
ATOM     31  HB3 TYR A  21      41.040 104.853 115.082  1.00  0.00           H0.      0
ATOM     32  HD1 TYR A  21      38.815 103.691 117.143  1.00  0.00           H0.      0
ATOM     33  HD2 TYR A  21      42.656 102.353 115.742  1.00  0.00           H0.      0
ATOM     34  HE1 TYR A  21      38.157 101.330 117.559  1.00  0.00           H0.      0
ATOM     35  HE2 TYR A  21      42.018 100.020 116.207  1.00  0.00           H0.      0
ATOM     36  HH  TYR A  21      40.308  98.599 116.941  1.00  0.00           H0.      0
ATOM     37  CA  TRP A  30      46.167  96.247 114.910  1.00  0.00           C0.     -1
ATOM     38  CB  TRP A  30      45.347  97.403 114.341  1.00  0.00           C0.     -1
ATOM     39  CG  TRP A  30      43.935  97.073 113.971  1.00  0.00           C0.      0
ATOM     40  CD1 TRP A  30      43.428  96.951 112.693  1.00  0.00           C0.      0
ATOM     41  CD2 TRP A  30      42.825  96.847 114.868  1.00  0.00           C0.      0
ATOM     42  CE2 TRP A  30      41.673  96.574 114.053  1.00  0.00           C0.      0
ATOM     43  CE3 TRP A  30      42.688  96.857 116.268  1.00  0.00           C0.      0
ATOM     44  NE1 TRP A  30      42.079  96.642 112.735  1.00  0.00           N0.      0
ATOM     45  CZ2 TRP A  30      40.428  96.265 114.622  1.00  0.00           C0.      0
ATOM     46  CZ3 TRP A  30      41.442  96.571 116.832  1.00  0.00           C0.      0
ATOM     47  CH2 TRP A  30      40.328  96.261 116.014  1.00  0.00           C0.      0
ATOM     48  H01 TRP A  30      46.248  95.430 114.183  1.00  0.00           H0.      0
ATOM     49  H02 TRP A  30      47.180  96.575 115.169  1.00  0.00           H0.      0
ATOM     50  HA  TRP A  30      45.702  95.838 115.815  1.00  0.00           H0.      0
ATOM     51  HB2 TRP A  30      45.344  98.225 115.074  1.00  0.00           H0.      0
ATOM     52  HB3 TRP A  30      45.859  97.802 113.455  1.00  0.00           H0.      0
ATOM     53  HD1 TRP A  30      43.934  97.080 111.748  1.00  0.00           H0.      0
ATOM     54  HE1 TRP A  30      41.479  96.673 111.903  1.00  0.00           H0.      0
ATOM     55  HE3 TRP A  30      43.542  97.068 116.904  1.00  0.00           H0.      0
ATOM     56  HZ2 TRP A  30      39.590  95.981 113.998  1.00  0.00           H0.      0
ATOM     57  HZ3 TRP A  30      41.331  96.545 117.912  1.00  0.00           H0.      0
ATOM     58  HH2 TRP A  30      39.388  95.988 116.481  1.00  0.00           H0.      0
ATOM     59  CA  ARG A  40      39.265  86.022 109.112  1.00  0.00           C0.     -1
ATOM     60  CB  ARG A  40      39.659  87.477 109.392  1.00  0.00           C0.     -1
ATOM     61  CG  ARG A  40      38.515  88.509 109.366  1.00  0.00           C0.      0
ATOM     62  CD  ARG A  40      39.103  89.936 109.383  1.00  0.00           C0.      0
ATOM     63  NE  ARG A  40      38.115  91.020 109.437  1.00  0.00           N0.      0
ATOM     64  CZ  ARG A  40      37.730  91.679 110.548  1.00  0.00           C0.      0
ATOM     65  NH1 ARG A  40      38.069  91.234 111.783  1.00  0.00           N1+      0
ATOM     66  NH2 ARG A  40      36.934  92.742 110.409  1.00  0.00           N0.      0
ATOM     67  H01 ARG A  40      38.816  85.920 108.117  1.00  0.00           H0.      0
ATOM     68  H02 ARG A  40      40.142  85.368 109.156  1.00  0.00           H0.      0
ATOM     69  HA  ARG A  40      38.536  85.657 109.846  1.00  0.00           H0.      0
ATOM     70  HB2 ARG A  40      40.161  87.536 110.369  1.00  0.00           H0.      0
ATOM     71  HB3 ARG A  40      40.413  87.780 108.650  1.00  0.00           H0.      0
ATOM     72  HG2 ARG A  40      37.905  88.385 108.462  1.00  0.00           H0.      0
ATOM     73  HG3 ARG A  40      37.847  88.367 110.226  1.00  0.00           H0.      0
ATOM     74  HD2 ARG A  40      39.808  90.042 110.218  1.00  0.00           H0.      0
ATOM     75  HD3 ARG A  40      39.692  90.092 108.474  1.00  0.00           H0.      0
ATOM     76  HE  ARG A  40      37.847  91.479 108.567  1.00  0.00           H0.      0
ATOM     77 HH11 ARG A  40      38.745  90.493 111.883  1.00  0.00           H0.      0
ATOM     78 HH12 ARG A  40      37.995  91.867 112.569  1.00  0.00           H0.      0
ATOM     79 HH21 ARG A  40      36.898  93.138 109.453  1.00  0.00           H0.      0
ATOM     80 HH22 ARG A  40      36.754  93.369 111.197  1.00  0.00           H0.      0
ATOM     81  CA  ALA A  64      34.630 101.120 108.043  1.00  0.00           C0.     -1
ATOM     82  C   ALA A  64      35.884 100.355 107.606  1.00  0.00           C0.      0
ATOM     83  O   ALA A  64      36.050  99.139 107.842  1.00  0.00           O0.      0
ATOM     84  CB  ALA A  64      34.017 100.541 109.326  1.00  0.00           C0.      0
ATOM     85  H02 ALA A  64      33.908 101.061 107.217  1.00  0.00           H0.      0
ATOM     86  HA  ALA A  64      34.879 102.180 108.175  1.00  0.00           H0.      0
ATOM     87  HB1 ALA A  64      33.773  99.482 109.198  1.00  0.00           H0.      0
ATOM     88  HB2 ALA A  64      34.704 100.625 110.174  1.00  0.00           H0.      0
ATOM     89  HB3 ALA A  64      33.097 101.076 109.584  1.00  0.00           H0.      0
ATOM     90  N   CYS A  65      36.794 101.068 106.896  1.00  0.00           N0.      0
ATOM     91  CA  CYS A  65      37.928 100.457 106.194  1.00  0.00           C0.     -1
ATOM     92  C   CYS A  65      39.088  99.965 107.084  1.00  0.00           C0.      0
ATOM     93  O   CYS A  65      39.814  99.055 106.660  1.00  0.00           O0.      0
ATOM     94  H01 CYS A  65      38.318 101.194 105.487  1.00  0.00           H0.      0
ATOM     95  H   CYS A  65      36.618 102.053 106.758  1.00  0.00           H0.      0
ATOM     96  HA  CYS A  65      37.586  99.584 105.633  1.00  0.00           H0.      0
ATOM     97  N   GLY A  66      39.288 100.597 108.259  1.00  0.00           N0.      0
ATOM     98  CA  GLY A  66      40.433 100.245 109.109  1.00  0.00           C0.     -1
ATOM     99  H01 GLY A  66      41.377 100.410 108.578  1.00  0.00           H0.      0
ATOM    100  H   GLY A  66      38.698 101.375 108.561  1.00  0.00           H0.      0
ATOM    101  HA2 GLY A  66      40.402 100.873 110.000  1.00  0.00           H0.      0
ATOM    102  HA3 GLY A  66      40.386  99.194 109.411  1.00  0.00           H0.      0
ATOM    103  CA  ASP A  70      37.473  93.745 104.823  1.00  0.00           C0.     -1
ATOM    104  CB  ASP A  70      36.323  94.267 105.738  1.00  0.00           C0.     -1
ATOM    105  CG  ASP A  70      36.577  94.158 107.248  1.00  0.00           C0.      0
ATOM    106  OD1 ASP A  70      36.038  95.058 107.988  1.00  0.00           O0.      0
ATOM    107  OD2 ASP A  70      37.242  93.182 107.700  1.00  0.00           O1-      0
ATOM    108  H01 ASP A  70      38.376  94.351 104.951  1.00  0.00           H0.      0
ATOM    109  H02 ASP A  70      37.173  93.789 103.771  1.00  0.00           H0.      0
ATOM    110  HA  ASP A  70      37.719  92.711 105.081  1.00  0.00           H0.      0
ATOM    111  HB2 ASP A  70      36.093  95.312 105.509  1.00  0.00           H0.      0
ATOM    112  HB3 ASP A  70      35.409  93.692 105.528  1.00  0.00           H0.      0
ATOM    113  CA  ASP A  85      37.676 105.604 107.645  1.00  0.00           C0.     -1
ATOM    114  C   ASP A  85      38.156 106.978 108.166  1.00  0.00           C0.      0
ATOM    115  O   ASP A  85      38.890 107.687 107.463  1.00  0.00           O0.      0
ATOM    116  CB  ASP A  85      38.732 104.485 107.861  1.00  0.00           C0.      0
ATOM    117  CG  ASP A  85      38.823 104.031 109.320  1.00  0.00           C0.      0
ATOM    118  OD1 ASP A  85      38.282 102.916 109.642  1.00  0.00           O0.      0
ATOM    119  OD2 ASP A  85      39.408 104.800 110.141  1.00  0.00           O1-      0
ATOM    120  H03 ASP A  85      37.503 105.729 106.573  1.00  0.00           H0.      0
ATOM    121  HA  ASP A  85      36.730 105.314 108.120  1.00  0.00           H0.      0
ATOM    122  HB2 ASP A  85      38.475 103.622 107.240  1.00  0.00           H0.      0
ATOM    123  HB3 ASP A  85      39.711 104.858 107.540  1.00  0.00           H0.      0
ATOM    124  N   ALA A  86      37.766 107.343 109.421  1.00  0.00           N0.      0
ATOM    125  CA  ALA A  86      38.127 108.640 110.011  1.00  0.00           C0.     -1
ATOM    126  C   ALA A  86      39.576 108.650 110.654  1.00  0.00           C0.      0
ATOM    127  O   ALA A  86      40.000 109.724 111.111  1.00  0.00           O0.      0
ATOM    128  CB  ALA A  86      37.118 109.077 111.074  1.00  0.00           C0.      0
ATOM    129  H   ALA A  86      37.151 106.728 109.945  1.00  0.00           H0.      0
ATOM    130  HA  ALA A  86      38.162 109.370 109.199  1.00  0.00           H0.      0
ATOM    131  HB1 ALA A  86      37.481 109.996 111.542  1.00  0.00           H0.      0
ATOM    132  HB2 ALA A  86      36.144 109.253 110.619  1.00  0.00           H0.      0
ATOM    133  HB3 ALA A  86      37.015 108.318 111.857  1.00  0.00           H0.      0
ATOM    134  N   SER A  87      40.287 107.490 110.696  1.00  0.00           N0.      0
ATOM    135  CA  SER A  87      41.626 107.352 111.339  1.00  0.00           C0.     -1
ATOM    136  CB  SER A  87      41.489 107.001 112.827  1.00  0.00           C0.      0
ATOM    137  OG  SER A  87      42.765 106.654 113.411  1.00  0.00           O0.      0
ATOM    138  H01 SER A  87      42.162 106.551 110.822  1.00  0.00           H0.      0
ATOM    139  H   SER A  87      39.857 106.632 110.347  1.00  0.00           H0.      0
ATOM    140  HA  SER A  87      42.167 108.294 111.207  1.00  0.00           H0.      0
ATOM    141  HB2 SER A  87      41.016 107.838 113.359  1.00  0.00           H0.      0
ATOM    142  HB3 SER A  87      40.854 106.122 112.946  1.00  0.00           H0.      0
ATOM    143  HG  SER A  87      43.307 107.455 113.442  1.00  0.00           H0.      0
ATOM    144  CA  MET A  90      44.531 102.884 109.842  1.00  0.00           C0.     -1
ATOM    145  CB  MET A  90      43.172 102.478 110.475  1.00  0.00           C0.     -1
ATOM    146  CG  MET A  90      43.010 102.824 111.964  1.00  0.00           C0.      0
ATOM    147  SD  MET A  90      43.750 101.574 113.103  1.00  0.00           S0.      0
ATOM    148  CE  MET A  90      42.413 100.320 113.046  1.00  0.00           C0.      0
ATOM    149  H01 MET A  90      44.677 103.969 109.906  1.00  0.00           H0.      0
ATOM    150  H02 MET A  90      44.570 102.593 108.787  1.00  0.00           H0.      0
ATOM    151  HA  MET A  90      45.363 102.397 110.364  1.00  0.00           H0.      0
ATOM    152  HB2 MET A  90      42.366 102.988 109.926  1.00  0.00           H0.      0
ATOM    153  HB3 MET A  90      43.004 101.404 110.329  1.00  0.00           H0.      0
ATOM    154  HG2 MET A  90      43.477 103.787 112.202  1.00  0.00           H0.      0
ATOM    155  HG3 MET A  90      41.948 102.899 112.219  1.00  0.00           H0.      0
ATOM    156  HE1 MET A  90      41.473 100.755 113.391  1.00  0.00           H0.      0
ATOM    157  HE2 MET A  90      42.282  99.928 112.034  1.00  0.00           H0.      0
ATOM    158  HE3 MET A  90      42.702  99.496 113.701  1.00  0.00           H0.      0
ATOM    159  CA  ALA A 115      35.932 110.492 106.138  1.00  0.00           C0.     -1
ATOM    160  C   ALA A 115      35.228 110.175 107.426  1.00  0.00           C0.      0
ATOM    161  O   ALA A 115      35.562 109.225 108.144  1.00  0.00           O0.      0
ATOM    162  H01 ALA A 115      35.375 110.077 105.288  1.00  0.00           H0.      0
ATOM    163  H03 ALA A 115      36.033 111.570 105.979  1.00  0.00           H0.      0
ATOM    164  HA  ALA A 115      36.921 110.030 106.154  1.00  0.00           H0.      0
ATOM    165  N   ASN A 116      34.201 111.022 107.750  1.00  0.00           N0.      0
ATOM    166  CA  ASN A 116      33.427 110.762 108.934  1.00  0.00           C0.     -1
ATOM    167  C   ASN A 116      31.966 110.332 108.575  1.00  0.00           C0.      0
ATOM    168  O   ASN A 116      31.327 110.967 107.724  1.00  0.00           O0.      0
ATOM    169  CB  ASN A 116      33.414 111.955 109.937  1.00  0.00           C0.      0
ATOM    170  CG  ASN A 116      33.324 111.401 111.353  1.00  0.00           C0.      0
ATOM    171  ND2 ASN A 116      34.489 111.386 112.050  1.00  0.00           N0.      0
ATOM    172  OD1 ASN A 116      32.266 110.943 111.815  1.00  0.00           O0.      0
ATOM    173  H   ASN A 116      33.822 111.651 107.054  1.00  0.00           H0.      0
ATOM    174  HA  ASN A 116      33.926 109.919 109.418  1.00  0.00           H0.      0
ATOM    175  HB2 ASN A 116      34.331 112.534 109.799  1.00  0.00           H0.      0
ATOM    176  HB3 ASN A 116      32.560 112.609 109.742  1.00  0.00           H0.      0
ATOM    177 HD21 ASN A 116      34.532 110.867 112.918  1.00  0.00           H0.      0
ATOM    178 HD22 ASN A 116      35.366 111.610 111.604  1.00  0.00           H0.      0
ATOM    179  N   TRP A 117      31.480 109.258 109.247  1.00  0.00           N0.      0
ATOM    180  CA  TRP A 117      30.090 108.726 109.120  1.00  0.00           C0.     -1
ATOM    181  CB  TRP A 117      29.887 107.627 110.162  1.00  0.00           C0.     -1
ATOM    182  CG  TRP A 117      30.874 106.489 110.073  1.00  0.00           C0.      0
ATOM    183  CD1 TRP A 117      31.567 106.048 108.965  1.00  0.00           C0.      0
ATOM    184  CD2 TRP A 117      31.303 105.660 111.180  1.00  0.00           C0.      0
ATOM    185  CE2 TRP A 117      32.258 104.726 110.673  1.00  0.00           C0.      0
ATOM    186  CE3 TRP A 117      31.008 105.654 112.554  1.00  0.00           C0.      0
ATOM    187  NE1 TRP A 117      32.382 104.977 109.318  1.00  0.00           N0.      0
ATOM    188  CZ2 TRP A 117      32.913 103.806 111.504  1.00  0.00           C0.      0
ATOM    189  CZ3 TRP A 117      31.657 104.743 113.383  1.00  0.00           C0.      0
ATOM    190  CH2 TRP A 117      32.598 103.829 112.862  1.00  0.00           C0.      0
ATOM    191  H02 TRP A 117      29.378 109.544 109.270  1.00  0.00           H0.      0
ATOM    192  H   TRP A 117      32.082 108.821 109.943  1.00  0.00           H0.      0
ATOM    193  HA  TRP A 117      29.944 108.345 108.102  1.00  0.00           H0.      0
ATOM    194  HB2 TRP A 117      29.958 108.077 111.162  1.00  0.00           H0.      0
ATOM    195  HB3 TRP A 117      28.855 107.257 110.071  1.00  0.00           H0.      0
ATOM    196  HD1 TRP A 117      31.560 106.421 107.953  1.00  0.00           H0.      0
ATOM    197  HE1 TRP A 117      33.076 104.564 108.715  1.00  0.00           H0.      0
ATOM    198  HE3 TRP A 117      30.309 106.368 112.966  1.00  0.00           H0.      0
ATOM    199  HZ2 TRP A 117      33.667 103.128 111.119  1.00  0.00           H0.      0
ATOM    200  HZ3 TRP A 117      31.461 104.749 114.450  1.00  0.00           H0.      0
ATOM    201  HH2 TRP A 117      33.117 103.163 113.540  1.00  0.00           H0.      0
ATOM    202  CA  LEU A 136      32.366  95.061 110.240  1.00  0.00           C0.     -1
ATOM    203  C   LEU A 136      33.047  95.573 111.496  1.00  0.00           C0.      0
ATOM    204  O   LEU A 136      33.531  96.728 111.567  1.00  0.00           O0.      0
ATOM    205  H01 LEU A 136      32.434  93.975 110.143  1.00  0.00           H0.      0
ATOM    206  H02 LEU A 136      32.831  95.548 109.377  1.00  0.00           H0.      0
ATOM    207  HA  LEU A 136      31.307  95.345 110.255  1.00  0.00           H0.      0
ATOM    208  N   GLY A 137      33.110  94.728 112.557  1.00  0.00           N0.      0
ATOM    209  CA  GLY A 137      33.988  95.020 113.690  1.00  0.00           C0.     -1
ATOM    210  C   GLY A 137      33.388  95.853 114.808  1.00  0.00           C0.      0
ATOM    211  O   GLY A 137      34.130  96.543 115.515  1.00  0.00           O0.      0
ATOM    212  H   GLY A 137      32.811  93.772 112.415  1.00  0.00           H0.      0
ATOM    213  HA2 GLY A 137      34.345  94.078 114.115  1.00  0.00           H0.      0
ATOM    214  HA3 GLY A 137      34.864  95.552 113.326  1.00  0.00           H0.      0
ATOM    215  N   ASN A 138      32.042  95.820 115.009  1.00  0.00           N0.      0
ATOM    216  CA  ASN A 138      31.441  96.581 116.114  1.00  0.00           C0.     -1
ATOM    217  C   ASN A 138      32.016  98.055 116.073  1.00  0.00           C0.      0
ATOM    218  O   ASN A 138      32.182  98.683 117.131  1.00  0.00           O0.      0
ATOM    219  CB  ASN A 138      31.593  95.876 117.475  1.00  0.00           C0.     -1
ATOM    220  CG  ASN A 138      31.053  96.694 118.644  1.00  0.00           C0.      0
ATOM    221  ND2 ASN A 138      31.938  96.852 119.669  1.00  0.00           N0.      0
ATOM    222  OD1 ASN A 138      29.890  97.108 118.666  1.00  0.00           O0.      0
ATOM    223  H   ASN A 138      31.468  95.229 114.424  1.00  0.00           H0.      0
ATOM    224  HA  ASN A 138      30.371  96.676 115.893  1.00  0.00           H0.      0
ATOM    225  HB2 ASN A 138      31.021  94.945 117.419  1.00  0.00           H0.      0
ATOM    226  HB3 ASN A 138      32.644  95.625 117.634  1.00  0.00           H0.      0
ATOM    227 HD21 ASN A 138      31.720  97.539 120.380  1.00  0.00           H0.      0
ATOM    228 HD22 ASN A 138      32.919  96.617 119.532  1.00  0.00           H0.      0
ATOM    229  N   SER A 139      32.230  98.646 114.860  1.00  0.00           N0.      0
ATOM    230  CA  SER A 139      32.978  99.935 114.742  1.00  0.00           C0.     -1
ATOM    231  CB  SER A 139      33.382 100.307 113.253  1.00  0.00           C0.     -1
ATOM    232  OG  SER A 139      34.287  99.345 112.685  1.00  0.00           O0.      0
ATOM    233  H03 SER A 139      32.363 100.740 115.158  1.00  0.00           H0.      0
ATOM    234  H   SER A 139      32.205  98.045 114.047  1.00  0.00           H0.      0
ATOM    235  HA  SER A 139      33.890  99.858 115.345  1.00  0.00           H0.      0
ATOM    236  HB2 SER A 139      32.486 100.437 112.634  1.00  0.00           H0.      0
ATOM    237  HB3 SER A 139      33.930 101.248 113.285  1.00  0.00           H0.      0
ATOM    238  HG  SER A 139      33.825  98.543 112.387  1.00  0.00           H0.      0
ATOM    239  CA  HID A 142      32.582 104.367 119.201  1.00  0.00           C0.     -1
ATOM    240  C   HID A 142      31.903 105.733 118.980  1.00  0.00           C0.      0
ATOM    241  O   HID A 142      32.563 106.779 119.138  1.00  0.00           O0.      0
ATOM    242  CB  HID A 142      33.857 104.460 118.361  1.00  0.00           C0.     -1
ATOM    243  CG  HID A 142      34.660 103.202 118.333  1.00  0.00           C0.      0
ATOM    244  CD2 HID A 142      34.872 102.270 117.336  1.00  0.00           C0.      0
ATOM    245  ND1 HID A 142      35.331 102.690 119.436  1.00  0.00           N0.      0
ATOM    246  CE1 HID A 142      35.905 101.502 119.085  1.00  0.00           C0.      0
ATOM    247  NE2 HID A 142      35.644 101.220 117.812  1.00  0.00           N0.      0
ATOM    248  H01 HID A 142      31.949 103.534 118.880  1.00  0.00           H0.      0
ATOM    249  HA  HID A 142      32.811 104.241 120.264  1.00  0.00           H0.      0
ATOM    250  HB2 HID A 142      33.588 104.706 117.327  1.00  0.00           H0.      0
ATOM    251  HB3 HID A 142      34.451 105.302 118.731  1.00  0.00           H0.      0
ATOM    252  HD1 HID A 142      35.398 103.127 120.345  1.00  0.00           H0.      0
ATOM    253  HD2 HID A 142      34.510 102.294 116.321  1.00  0.00           H0.      0
ATOM    254  HE1 HID A 142      36.466 100.885 119.768  1.00  0.00           H0.      0
ATOM    255  N   LEU A 143      30.637 105.756 118.495  1.00  0.00           N0.      0
ATOM    256  CA  LEU A 143      29.925 107.033 118.284  1.00  0.00           C0.     -1
ATOM    257  CB  LEU A 143      28.914 106.998 117.190  1.00  0.00           C0.     -1
ATOM    258  CG  LEU A 143      29.410 106.928 115.732  1.00  0.00           C0.      0
ATOM    259  CD1 LEU A 143      28.187 106.749 114.812  1.00  0.00           C0.      0
ATOM    260  CD2 LEU A 143      30.211 108.183 115.350  1.00  0.00           C0.      0
ATOM    261  H01 LEU A 143      29.439 107.319 119.228  1.00  0.00           H0.      0
ATOM    262  H   LEU A 143      30.111 104.894 118.449  1.00  0.00           H0.      0
ATOM    263  HA  LEU A 143      30.699 107.781 118.098  1.00  0.00           H0.      0
ATOM    264  HB2 LEU A 143      28.221 106.159 117.363  1.00  0.00           H0.      0
ATOM    265  HB3 LEU A 143      28.297 107.904 117.284  1.00  0.00           H0.      0
ATOM    266  HG  LEU A 143      30.063 106.050 115.625  1.00  0.00           H0.      0
ATOM    267 HD11 LEU A 143      27.495 107.593 114.933  1.00  0.00           H0.      0
ATOM    268 HD12 LEU A 143      28.473 106.705 113.757  1.00  0.00           H0.      0
ATOM    269 HD13 LEU A 143      27.641 105.828 115.051  1.00  0.00           H0.      0
ATOM    270 HD21 LEU A 143      31.140 108.261 115.921  1.00  0.00           H0.      0
ATOM    271 HD22 LEU A 143      30.487 108.163 114.291  1.00  0.00           H0.      0
ATOM    272 HD23 LEU A 143      29.611 109.086 115.525  1.00  0.00           H0.      0
ATOM    273  CA  ARG A 175      28.108  93.106 120.129  1.00  0.00           C0.     -1
ATOM    274  CB  ARG A 175      29.089  93.657 121.191  1.00  0.00           C0.     -1
ATOM    275  CG  ARG A 175      30.549  93.448 120.747  1.00  0.00           C0.      0
ATOM    276  CD  ARG A 175      31.565  94.184 121.636  1.00  0.00           C0.      0
ATOM    277  NE  ARG A 175      32.958  93.819 121.335  1.00  0.00           N0.      0
ATOM    278  CZ  ARG A 175      33.536  92.709 121.799  1.00  0.00           C0.      0
ATOM    279  NH1 ARG A 175      32.840  91.814 122.547  1.00  0.00           N1+      0
ATOM    280  NH2 ARG A 175      34.838  92.466 121.558  1.00  0.00           N0.      0
ATOM    281  H01 ARG A 175      28.260  93.613 119.169  1.00  0.00           H0.      0
ATOM    282  H02 ARG A 175      27.066  93.254 120.431  1.00  0.00           H0.      0
ATOM    283  HA  ARG A 175      28.267  92.032 119.975  1.00  0.00           H0.      0
ATOM    284  HB2 ARG A 175      28.901  94.730 121.337  1.00  0.00           H0.      0
ATOM    285  HB3 ARG A 175      28.916  93.167 122.159  1.00  0.00           H0.      0
ATOM    286  HG2 ARG A 175      30.777  92.374 120.721  1.00  0.00           H0.      0
ATOM    287  HG3 ARG A 175      30.674  93.806 119.718  1.00  0.00           H0.      0
ATOM    288  HD2 ARG A 175      31.487  95.260 121.474  1.00  0.00           H0.      0
ATOM    289  HD3 ARG A 175      31.369  94.003 122.701  1.00  0.00           H0.      0
ATOM    290  HE  ARG A 175      33.468  94.362 120.614  1.00  0.00           H0.      0
ATOM    291 HH11 ARG A 175      31.908  92.037 122.859  1.00  0.00           H0.      0
ATOM    292 HH12 ARG A 175      33.358  91.175 123.132  1.00  0.00           H0.      0
ATOM    293 HH21 ARG A 175      35.303  93.019 120.810  1.00  0.00           H0.      0
ATOM    294 HH22 ARG A 175      35.136  91.501 121.611  1.00  0.00           H0.      0
ATOM    295  CA  TYR A 194      40.598  89.488 116.299  1.00  0.00           C0.     -1
ATOM    296  CB  TYR A 194      40.315  90.583 117.367  1.00  0.00           C0.     -1
ATOM    297  CG  TYR A 194      39.438  91.660 116.714  1.00  0.00           C0.      0
ATOM    298  CD1 TYR A 194      38.175  92.002 117.228  1.00  0.00           C0.      0
ATOM    299  CD2 TYR A 194      39.817  92.257 115.494  1.00  0.00           C0.      0
ATOM    300  CE1 TYR A 194      37.328  92.888 116.554  1.00  0.00           C0.      0
ATOM    301  CE2 TYR A 194      38.976  93.138 114.800  1.00  0.00           C0.      0
ATOM    302  CZ  TYR A 194      37.719  93.458 115.337  1.00  0.00           C0.      0
ATOM    303  OH  TYR A 194      36.845  94.353 114.751  1.00  0.00           O0.      0
ATOM    304  H01 TYR A 194      41.176  88.658 116.722  1.00  0.00           H0.      0
ATOM    305  H03 TYR A 194      39.656  89.088 115.910  1.00  0.00           H0.      0
ATOM    306  HA  TYR A 194      41.167  89.897 115.460  1.00  0.00           H0.      0
ATOM    307  HB2 TYR A 194      39.795  90.155 118.230  1.00  0.00           H0.      0
ATOM    308  HB3 TYR A 194      41.262  91.006 117.727  1.00  0.00           H0.      0
ATOM    309  HD1 TYR A 194      37.827  91.564 118.157  1.00  0.00           H0.      0
ATOM    310  HD2 TYR A 194      40.789  92.035 115.066  1.00  0.00           H0.      0
ATOM    311  HE1 TYR A 194      36.357  93.127 116.963  1.00  0.00           H0.      0
ATOM    312  HE2 TYR A 194      39.306  93.606 113.877  1.00  0.00           H0.      0
ATOM    313  HH  TYR A 194      36.982  94.469 113.783  1.00  0.00           H0.      0
ATOM    314  CA  LEU A 240      38.115  99.980 125.056  1.00  0.00           C0.     -1
ATOM    315  CB  LEU A 240      37.717  98.777 124.129  1.00  0.00           C0.     -1
ATOM    316  CG  LEU A 240      38.546  98.698 122.826  1.00  0.00           C0.      0
ATOM    317  CD1 LEU A 240      38.330  97.347 122.115  1.00  0.00           C0.      0
ATOM    318  CD2 LEU A 240      38.216  99.858 121.866  1.00  0.00           C0.      0
ATOM    319  H01 LEU A 240      37.534  99.963 125.985  1.00  0.00           H0.      0
ATOM    320  H02 LEU A 240      39.179  99.926 125.316  1.00  0.00           H0.      0
ATOM    321  HA  LEU A 240      37.933 100.940 124.561  1.00  0.00           H0.      0
ATOM    322  HB2 LEU A 240      37.850  97.844 124.694  1.00  0.00           H0.      0
ATOM    323  HB3 LEU A 240      36.651  98.847 123.876  1.00  0.00           H0.      0
ATOM    324  HG  LEU A 240      39.610  98.772 123.106  1.00  0.00           H0.      0
ATOM    325 HD11 LEU A 240      37.291  97.253 121.782  1.00  0.00           H0.      0
ATOM    326 HD12 LEU A 240      38.971  97.266 121.228  1.00  0.00           H0.      0
ATOM    327 HD13 LEU A 240      38.565  96.507 122.780  1.00  0.00           H0.      0
ATOM    328 HD21 LEU A 240      37.162  99.793 121.571  1.00  0.00           H0.      0
ATOM    329 HD22 LEU A 240      38.395 100.836 122.327  1.00  0.00           H0.      0
ATOM    330 HD23 LEU A 240      38.826  99.798 120.956  1.00  0.00           H0.      0
ATOM    331  CA  TYR A 242      30.946 100.380 125.204  1.00  0.00           C0.     -1
ATOM    332  CB  TYR A 242      31.026  99.076 124.364  1.00  0.00           C0.     -1
ATOM    333  CG  TYR A 242      32.186  98.948 123.398  1.00  0.00           C0.      0
ATOM    334  CD1 TYR A 242      32.200  99.622 122.163  1.00  0.00           C0.      0
ATOM    335  CD2 TYR A 242      33.255  98.077 123.675  1.00  0.00           C0.      0
ATOM    336  CE1 TYR A 242      33.230  99.430 121.235  1.00  0.00           C0.      0
ATOM    337  CE2 TYR A 242      34.283  97.864 122.756  1.00  0.00           C0.      0
ATOM    338  CZ  TYR A 242      34.276  98.531 121.521  1.00  0.00           C0.      0
ATOM    339  OH  TYR A 242      35.296  98.282 120.649  1.00  0.00           O0.      0
ATOM    340  H01 TYR A 242      30.064 100.361 125.853  1.00  0.00           H0.      0
ATOM    341  H02 TYR A 242      31.837 100.495 125.832  1.00  0.00           H0.      0
ATOM    342  HA  TYR A 242      30.876 101.261 124.555  1.00  0.00           H0.      0
ATOM    343  HB2 TYR A 242      31.053  98.224 125.055  1.00  0.00           H0.      0
ATOM    344  HB3 TYR A 242      30.086  98.980 123.802  1.00  0.00           H0.      0
ATOM    345  HD1 TYR A 242      31.385 100.298 121.916  1.00  0.00           H0.      0
ATOM    346  HD2 TYR A 242      33.265  97.535 124.617  1.00  0.00           H0.      0
ATOM    347  HE1 TYR A 242      33.219  99.950 120.283  1.00  0.00           H0.      0
ATOM    348  HE2 TYR A 242      35.084  97.165 122.965  1.00  0.00           H0.      0
ATOM    349  HH  TYR A 242      35.024  98.464 119.706  1.00  0.00           H0.      0
ATOM    350  CA  TYR A 283      28.764  89.923 117.493  1.00  0.00           C0.     -1
ATOM    351  CB  TYR A 283      29.760  90.446 116.402  1.00  0.00           C0.     -1
ATOM    352  CG  TYR A 283      31.145  90.719 116.964  1.00  0.00           C0.      0
ATOM    353  CD1 TYR A 283      32.054  89.666 117.180  1.00  0.00           C0.      0
ATOM    354  CD2 TYR A 283      31.558  92.013 117.322  1.00  0.00           C0.      0
ATOM    355  CE1 TYR A 283      33.316  89.895 117.726  1.00  0.00           C0.      0
ATOM    356  CE2 TYR A 283      32.823  92.263 117.872  1.00  0.00           C0.      0
ATOM    357  CZ  TYR A 283      33.714  91.196 118.077  1.00  0.00           C0.      0
ATOM    358  OH  TYR A 283      34.970  91.344 118.604  1.00  0.00           O0.      0
ATOM    359  H01 TYR A 283      27.777  89.727 117.059  1.00  0.00           H0.      0
ATOM    360  H02 TYR A 283      29.139  88.995 117.939  1.00  0.00           H0.      0
ATOM    361  HA  TYR A 283      28.654  90.665 118.290  1.00  0.00           H0.      0
ATOM    362  HB2 TYR A 283      29.824  89.702 115.598  1.00  0.00           H0.      0
ATOM    363  HB3 TYR A 283      29.352  91.363 115.959  1.00  0.00           H0.      0
ATOM    364  HD1 TYR A 283      31.767  88.653 116.910  1.00  0.00           H0.      0
ATOM    365  HD2 TYR A 283      30.875  92.843 117.165  1.00  0.00           H0.      0
ATOM    366  HE1 TYR A 283      34.014  89.080 117.882  1.00  0.00           H0.      0
ATOM    367  HE2 TYR A 283      33.117  93.272 118.144  1.00  0.00           H0.      0
ATOM    368  HH  TYR A 283      35.195  92.284 118.801  1.00  0.00           H0.      0
ATOM    369  N   ACT A 293      36.204  96.426 117.214  1.00  0.00           N0.      0
ATOM    370  CA  ACT A 293      36.639  95.822 118.482  1.00  0.00           C0.      0
ATOM    371  C   ACT A 293      35.582  94.892 119.118  1.00  0.00           C0.      0
ATOM    372  O   ACT A 293      34.400  95.307 119.314  1.00  0.00           O0.      0
ATOM    373  CE  ACT A 293      37.227  97.812 115.717  1.00  0.00           C0.      0
ATOM    374  OXT ACT A 293      35.983  93.713 119.424  1.00  0.00           O1-      0
ATOM    375  HE1 ACT A 293      36.201  98.078 115.504  1.00  0.00           H0.      0
ATOM    376  HE2 ACT A 293      37.745  98.245 116.559  1.00  0.00           H0.      0
ATOM    377  HE3 ACT A 293      37.609  96.902 115.281  1.00  0.00           H0.      0
ATOM    378  H1  ACT A 293      36.848  96.628 119.194  1.00  0.00           H0.      0
ATOM    379  H3  ACT A 293      37.547  95.238 118.327  1.00  0.00           H0.      0
ATOM    380  H01 ACT A 293      35.408  97.040 117.388  1.00  0.00           H0.      0
ATOM    381  H02 ACT A 293      35.924  95.723 116.536  1.00  0.00           H0.      0
ATOM    382  CA' SAM A 294      37.248  97.005 110.905  1.00  0.00           C0.      0
ATOM    383  CB  SAM A 294      37.001  98.080 111.988  1.00  0.00           C0.      0
ATOM    384  CG  SAM A 294      38.328  98.528 112.615  1.00  0.00           C0.      0
ATOM    385  SD  SAM A 294      38.240  99.260 114.298  1.00  0.00           S0.      0
ATOM    386  C5' SAM A 294      36.932 100.540 114.126  1.00  0.00           C0.      0
ATOM    387  C4' SAM A 294      37.226 101.541 113.008  1.00  0.00           C0.      0
ATOM    388  O4' SAM A 294      36.161 102.548 113.049  1.00  0.00           O0.      0
ATOM    389  C3' SAM A 294      38.583 102.296 113.098  1.00  0.00           C0.      0
ATOM    390  O3' SAM A 294      39.403 102.045 111.960  1.00  0.00           O0.      0
ATOM    391  C2' SAM A 294      38.153 103.782 113.270  1.00  0.00           C0.      0
ATOM    392  O2' SAM A 294      39.042 104.756 112.789  1.00  0.00           O0.      0
ATOM    393  C1' SAM A 294      36.746 103.807 112.625  1.00  0.00           C0.      0
ATOM    394  OXT SAM A 294      36.581  95.007 112.069  1.00  0.00           O0.      0
ATOM    395  N1  SAM A 294      33.810 107.872 111.266  1.00  0.00           N0.      0
ATOM    396  C2  SAM A 294      34.591 107.057 110.535  1.00  0.00           C0.      0
ATOM    397  N3  SAM A 294      35.366 106.038 110.952  1.00  0.00           N0.      0
ATOM    398  C4  SAM A 294      35.275 105.847 112.282  1.00  0.00           C0.      0
ATOM    399  C5  SAM A 294      34.517 106.625 113.171  1.00  0.00           C0.      0
ATOM    400  C6  SAM A 294      33.766 107.695 112.618  1.00  0.00           C0.      0
ATOM    401  N6  SAM A 294      33.033 108.544 113.361  1.00  0.00           N0.      0
ATOM    402  N7  SAM A 294      34.659 106.146 114.471  1.00  0.00           N0.      0
ATOM    403  C8  SAM A 294      35.475 105.113 114.375  1.00  0.00           C0.      0
ATOM    404  N9  SAM A 294      35.889 104.882 113.071  1.00  0.00           N0.      0
ATOM    405  C'  SAM A 294      37.568  95.661 111.599  1.00  0.00           C0.      0
ATOM    406  N'  SAM A 294      36.035  96.874 110.028  1.00  0.00           N0.      0
ATOM    407  O'  SAM A 294      38.778  95.334 111.724  1.00  0.00           O0.      0
ATOM    408 HN61 SAM A 294      32.586 109.341 112.903  1.00  0.00           H0.      0
ATOM    409 HN62 SAM A 294      33.021 108.459 114.374  1.00  0.00           H0.      0
ATOM    410  HA  SAM A 294      38.079  97.292 110.258  1.00  0.00           H0.      0
ATOM    411  HB1 SAM A 294      36.322  97.667 112.740  1.00  0.00           H0.      0
ATOM    412  HB2 SAM A 294      36.482  98.936 111.547  1.00  0.00           H0.      0
ATOM    413  HG1 SAM A 294      38.836  99.269 111.990  1.00  0.00           H0.      0
ATOM    414  HG2 SAM A 294      39.014  97.688 112.736  1.00  0.00           H0.      0
ATOM    415 HO2' SAM A 294      39.217 104.621 111.821  1.00  0.00           H0.      0
ATOM    416 HO3' SAM A 294      38.959 102.385 111.137  1.00  0.00           H0.      0
ATOM    417  H01 SAM A 294      35.790 104.486 115.194  1.00  0.00           H0.      0
ATOM    418  H02 SAM A 294      37.183 101.043 112.033  1.00  0.00           H0.      0
ATOM    419  H03 SAM A 294      39.169 101.975 113.962  1.00  0.00           H0.      0
ATOM    420  H04 SAM A 294      38.028 103.970 114.342  1.00  0.00           H0.      0
ATOM    421  H05 SAM A 294      36.809 103.867 111.533  1.00  0.00           H0.      0
ATOM    422  H06 SAM A 294      34.626 107.281 109.475  1.00  0.00           H0.      0
ATOM    423  H07 SAM A 294      35.164  96.777 110.579  1.00  0.00           H0.      0
ATOM    424  H08 SAM A 294      36.110  96.051 109.375  1.00  0.00           H0.      0
ATOM    425  H09 SAM A 294      35.928  97.704 109.424  1.00  0.00           H0.      0
ATOM    426 H5'1 SAM A 294      36.903 101.045 115.097  1.00  0.00           H0.      0
ATOM    427 H5'2 SAM A 294      35.980 100.041 113.938  1.00  0.00           H0.      0
ATOM    428  O   WAT A3638      34.675  98.669 118.133  1.00  0.00           O0.      0
ATOM    429  H1  WAT A3638      33.734  98.680 117.861  1.00  0.00           H0.      0
ATOM    430  H2  WAT A3638      35.088  99.505 117.814  1.00  0.00           H0.      0
ATOM    431  O   WAT B4294      34.113  96.991 107.801  1.00  0.00           O0.      0
ATOM    432  H1  WAT B4294      34.621  97.797 107.614  1.00  0.00           H0.      0
ATOM    433  H2  WAT B4294      34.734  96.249 107.644  1.00  0.00           H0.      0
ATOM    434  O   WAT B7734      40.479  96.886 110.423  1.00  0.00           O0.      0
ATOM    435  H1  WAT B7734      39.846  96.206 110.768  1.00  0.00           H0.      0
ATOM    436  H2  WAT B7734      40.826  96.571 109.578  1.00  0.00           H0.      0
ATOM    437  O   WAT C 751      33.509 107.928 116.380  1.00  0.00           O0.      0
ATOM    438  H1  WAT C 751      33.220 107.622 117.254  1.00  0.00           H0.      0
ATOM    439  H2  WAT C 751      33.953 107.181 115.927  1.00  0.00           H0.      0
