# Supplementary material for: Computational Investigation of GNMT-Catalyzed Methyl Transfer Reaction: Integrating MD, QM, and ML Approaches
Source: J Comput Chem. Author manuscript; Available in PMC 2026 Jun 29. (PMC13312424; doi:10.1002/jcc.70434)
Supplement: SI-2 [file NIHMS2188582-supplement-SI-2.zip › QM-cluster-pdbs/sampling_27105_P1_w_ts.pdb]

ATOM      1  CA  TYR A  21      42.714 104.797 116.878  1.00  0.00           C0.     -1
ATOM      2  CB  TYR A  21      41.550 104.392 115.886  1.00  0.00           C0.     -1
ATOM      3  CG  TYR A  21      40.820 103.117 116.243  1.00  0.00           C0.      0
ATOM      4  CD1 TYR A  21      39.473 103.137 116.633  1.00  0.00           C0.      0
ATOM      5  CD2 TYR A  21      41.467 101.869 116.159  1.00  0.00           C0.      0
ATOM      6  CE1 TYR A  21      38.790 101.954 116.950  1.00  0.00           C0.      0
ATOM      7  CE2 TYR A  21      40.801 100.684 116.470  1.00  0.00           C0.      0
ATOM      8  CZ  TYR A  21      39.459 100.721 116.883  1.00  0.00           C0.      0
ATOM      9  OH  TYR A  21      38.862  99.524 117.195  1.00  0.00           O0.      0
ATOM     10  H01 TYR A  21      42.318 104.950 117.887  1.00  0.00           H0.      0
ATOM     11  H02 TYR A  21      43.194 105.726 116.549  1.00  0.00           H0.      0
ATOM     12  HA  TYR A  21      43.473 104.009 116.918  1.00  0.00           H0.      0
ATOM     13  HB2 TYR A  21      40.829 105.215 115.823  1.00  0.00           H0.      0
ATOM     14  HB3 TYR A  21      41.986 104.272 114.884  1.00  0.00           H0.      0
ATOM     15  HD1 TYR A  21      38.942 104.085 116.665  1.00  0.00           H0.      0
ATOM     16  HD2 TYR A  21      42.497 101.830 115.822  1.00  0.00           H0.      0
ATOM     17  HE1 TYR A  21      37.749 101.994 117.254  1.00  0.00           H0.      0
ATOM     18  HE2 TYR A  21      41.296  99.722 116.398  1.00  0.00           H0.      0
ATOM     19  HH  TYR A  21      37.927  99.657 117.499  1.00  0.00           H0.      0
ATOM     20  CA  TRP A  30      46.159  95.666 114.733  1.00  0.00           C0.     -1
ATOM     21  CB  TRP A  30      45.420  96.833 114.093  1.00  0.00           C0.     -1
ATOM     22  CG  TRP A  30      43.978  96.561 113.800  1.00  0.00           C0.      0
ATOM     23  CD1 TRP A  30      43.429  96.187 112.590  1.00  0.00           C0.      0
ATOM     24  CD2 TRP A  30      42.890  96.588 114.747  1.00  0.00           C0.      0
ATOM     25  CE2 TRP A  30      41.702  96.199 114.039  1.00  0.00           C0.      0
ATOM     26  CE3 TRP A  30      42.807  96.919 116.112  1.00  0.00           C0.      0
ATOM     27  NE1 TRP A  30      42.069  95.966 112.728  1.00  0.00           N0.      0
ATOM     28  CZ2 TRP A  30      40.464  96.104 114.694  1.00  0.00           C0.      0
ATOM     29  CZ3 TRP A  30      41.570  96.856 116.749  1.00  0.00           C0.      0
ATOM     30  CH2 TRP A  30      40.416  96.441 116.047  1.00  0.00           C0.      0
ATOM     31  H01 TRP A  30      46.140  94.787 114.078  1.00  0.00           H0.      0
ATOM     32  H03 TRP A  30      47.207  95.919 114.934  1.00  0.00           H0.      0
ATOM     33  HA  TRP A  30      45.694  95.378 115.684  1.00  0.00           H0.      0
ATOM     34  HB2 TRP A  30      45.500  97.711 114.751  1.00  0.00           H0.      0
ATOM     35  HB3 TRP A  30      45.930  97.113 113.162  1.00  0.00           H0.      0
ATOM     36  HD1 TRP A  30      43.903  96.060 111.629  1.00  0.00           H0.      0
ATOM     37  HE1 TRP A  30      41.502  95.725 111.905  1.00  0.00           H0.      0
ATOM     38  HE3 TRP A  30      43.695  97.221 116.659  1.00  0.00           H0.      0
ATOM     39  HZ2 TRP A  30      39.582  95.746 114.178  1.00  0.00           H0.      0
ATOM     40  HZ3 TRP A  30      41.484  97.114 117.799  1.00  0.00           H0.      0
ATOM     41  HH2 TRP A  30      39.476  96.390 116.579  1.00  0.00           H0.      0
ATOM     42  CA  TYR A  33      45.048  91.372 116.859  1.00  0.00           C0.     -1
ATOM     43  CB  TYR A  33      44.530  92.714 117.425  1.00  0.00           C0.     -1
ATOM     44  CG  TYR A  33      43.135  92.612 118.009  1.00  0.00           C0.      0
ATOM     45  CD1 TYR A  33      42.066  93.356 117.486  1.00  0.00           C0.      0
ATOM     46  CD2 TYR A  33      42.872  91.745 119.087  1.00  0.00           C0.      0
ATOM     47  CE1 TYR A  33      40.772  93.230 118.001  1.00  0.00           C0.      0
ATOM     48  CE2 TYR A  33      41.586  91.604 119.605  1.00  0.00           C0.      0
ATOM     49  CZ  TYR A  33      40.525  92.336 119.051  1.00  0.00           C0.      0
ATOM     50  OH  TYR A  33      39.266  92.114 119.552  1.00  0.00           O0.      0
ATOM     51  H01 TYR A  33      44.383  91.007 116.067  1.00  0.00           H0.      0
ATOM     52  H02 TYR A  33      46.054  91.486 116.439  1.00  0.00           H0.      0
ATOM     53  HA  TYR A  33      45.091  90.605 117.640  1.00  0.00           H0.      0
ATOM     54  HB2 TYR A  33      45.234  93.069 118.192  1.00  0.00           H0.      0
ATOM     55  HB3 TYR A  33      44.533  93.469 116.629  1.00  0.00           H0.      0
ATOM     56  HD1 TYR A  33      42.239  94.042 116.664  1.00  0.00           H0.      0
ATOM     57  HD2 TYR A  33      43.684  91.169 119.522  1.00  0.00           H0.      0
ATOM     58  HE1 TYR A  33      39.957  93.789 117.555  1.00  0.00           H0.      0
ATOM     59  HE2 TYR A  33      41.381  90.925 120.426  1.00  0.00           H0.      0
ATOM     60  HH  TYR A  33      38.632  92.750 119.158  1.00  0.00           H0.      0
ATOM     61  CA  ARG A  40      39.629  84.569 110.104  1.00  0.00           C0.     -1
ATOM     62  CB  ARG A  40      40.307  85.918 110.035  1.00  0.00           C0.     -1
ATOM     63  CG  ARG A  40      39.219  87.014 109.888  1.00  0.00           C0.      0
ATOM     64  CD  ARG A  40      39.667  88.464 110.124  1.00  0.00           C0.      0
ATOM     65  NE  ARG A  40      38.505  89.357 109.935  1.00  0.00           N0.      0
ATOM     66  CZ  ARG A  40      38.371  90.607 110.428  1.00  0.00           C0.      0
ATOM     67  NH1 ARG A  40      39.324  91.159 111.194  1.00  0.00           N1+      0
ATOM     68  NH2 ARG A  40      37.250  91.311 110.203  1.00  0.00           N0.      0
ATOM     69  H01 ARG A  40      39.013  84.388 109.214  1.00  0.00           H0.      0
ATOM     70  H02 ARG A  40      40.354  83.750 110.172  1.00  0.00           H0.      0
ATOM     71  HA  ARG A  40      38.973  84.503 110.980  1.00  0.00           H0.      0
ATOM     72  HB2 ARG A  40      40.892  86.098 110.948  1.00  0.00           H0.      0
ATOM     73  HB3 ARG A  40      41.008  85.970 109.192  1.00  0.00           H0.      0
ATOM     74  HG2 ARG A  40      38.780  86.934 108.882  1.00  0.00           H0.      0
ATOM     75  HG3 ARG A  40      38.412  86.798 110.601  1.00  0.00           H0.      0
ATOM     76  HD2 ARG A  40      40.031  88.567 111.153  1.00  0.00           H0.      0
ATOM     77  HD3 ARG A  40      40.479  88.745 109.441  1.00  0.00           H0.      0
ATOM     78  HE  ARG A  40      37.736  88.995 109.389  1.00  0.00           H0.      0
ATOM     79 HH11 ARG A  40      40.221  90.709 111.280  1.00  0.00           H0.      0
ATOM     80 HH12 ARG A  40      39.264  92.181 111.357  1.00  0.00           H0.      0
ATOM     81 HH21 ARG A  40      36.541  91.000 109.556  1.00  0.00           H0.      0
ATOM     82 HH22 ARG A  40      37.140  92.266 110.578  1.00  0.00           H0.      0
ATOM     83  CA  ALA A  64      34.917 101.075 108.450  1.00  0.00           C0.     -1
ATOM     84  C   ALA A  64      36.094 100.320 107.842  1.00  0.00           C0.      0
ATOM     85  O   ALA A  64      36.071  99.087 107.663  1.00  0.00           O0.      0
ATOM     86  H01 ALA A  64      34.178 101.275 107.666  1.00  0.00           H0.      0
ATOM     87  H02 ALA A  64      34.447 100.454 109.215  1.00  0.00           H0.      0
ATOM     88  HA  ALA A  64      35.223 102.027 108.894  1.00  0.00           H0.      0
ATOM     89  N   CYS A  65      37.145 101.083 107.427  1.00  0.00           N0.      0
ATOM     90  CA  CYS A  65      38.278 100.520 106.688  1.00  0.00           C0.     -1
ATOM     91  C   CYS A  65      39.463 100.035 107.539  1.00  0.00           C0.      0
ATOM     92  O   CYS A  65      40.249  99.202 107.042  1.00  0.00           O0.      0
ATOM     93  H02 CYS A  65      38.644 101.269 105.979  1.00  0.00           H0.      0
ATOM     94  H   CYS A  65      37.222 102.026 107.793  1.00  0.00           H0.      0
ATOM     95  HA  CYS A  65      37.923  99.656 106.126  1.00  0.00           H0.      0
ATOM     96  N   GLY A  66      39.615 100.546 108.773  1.00  0.00           N0.      0
ATOM     97  CA  GLY A  66      40.778 100.197 109.607  1.00  0.00           C0.     -1
ATOM     98  H01 GLY A  66      41.711 100.462 109.101  1.00  0.00           H0.      0
ATOM     99  H   GLY A  66      39.022 101.320 109.076  1.00  0.00           H0.      0
ATOM    100  HA2 GLY A  66      40.692 100.738 110.549  1.00  0.00           H0.      0
ATOM    101  HA3 GLY A  66      40.788  99.122 109.808  1.00  0.00           H0.      0
ATOM    102  CA  ASP A  70      38.238  93.641 104.589  1.00  0.00           C0.     -1
ATOM    103  CB  ASP A  70      37.230  93.795 105.710  1.00  0.00           C0.     -1
ATOM    104  CG  ASP A  70      37.642  94.695 106.866  1.00  0.00           C0.      0
ATOM    105  OD1 ASP A  70      36.748  94.858 107.790  1.00  0.00           O0.      0
ATOM    106  OD2 ASP A  70      38.788  95.203 106.874  1.00  0.00           O1-      0
ATOM    107  H01 ASP A  70      39.183  93.232 104.962  1.00  0.00           H0.      0
ATOM    108  H02 ASP A  70      38.465  94.608 104.127  1.00  0.00           H0.      0
ATOM    109  HA  ASP A  70      37.856  92.971 103.811  1.00  0.00           H0.      0
ATOM    110  HB2 ASP A  70      36.276  94.184 105.326  1.00  0.00           H0.      0
ATOM    111  HB3 ASP A  70      36.983  92.816 106.146  1.00  0.00           H0.      0
ATOM    112  CA  ASP A  85      37.578 105.682 107.923  1.00  0.00           C0.     -1
ATOM    113  C   ASP A  85      37.841 107.074 108.474  1.00  0.00           C0.      0
ATOM    114  O   ASP A  85      38.341 107.971 107.784  1.00  0.00           O0.      0
ATOM    115  CB  ASP A  85      38.777 104.788 108.256  1.00  0.00           C0.     -1
ATOM    116  CG  ASP A  85      38.771 104.144 109.634  1.00  0.00           C0.      0
ATOM    117  OD1 ASP A  85      38.261 102.971 109.753  1.00  0.00           O0.      0
ATOM    118  OD2 ASP A  85      39.271 104.796 110.599  1.00  0.00           O1-      0
ATOM    119  H03 ASP A  85      37.474 105.768 106.839  1.00  0.00           H0.      0
ATOM    120  HA  ASP A  85      36.652 105.255 108.328  1.00  0.00           H0.      0
ATOM    121  HB2 ASP A  85      38.828 103.976 107.522  1.00  0.00           H0.      0
ATOM    122  HB3 ASP A  85      39.697 105.373 108.151  1.00  0.00           H0.      0
ATOM    123  N   ALA A  86      37.617 107.189 109.807  1.00  0.00           N0.      0
ATOM    124  CA  ALA A  86      37.908 108.416 110.507  1.00  0.00           C0.     -1
ATOM    125  C   ALA A  86      39.394 108.580 110.988  1.00  0.00           C0.      0
ATOM    126  O   ALA A  86      39.759 109.704 111.364  1.00  0.00           O0.      0
ATOM    127  CB  ALA A  86      37.010 108.556 111.745  1.00  0.00           C0.      0
ATOM    128  H   ALA A  86      37.095 106.463 110.285  1.00  0.00           H0.      0
ATOM    129  HA  ALA A  86      37.729 109.249 109.824  1.00  0.00           H0.      0
ATOM    130  HB1 ALA A  86      37.128 107.701 112.421  1.00  0.00           H0.      0
ATOM    131  HB2 ALA A  86      37.296 109.456 112.296  1.00  0.00           H0.      0
ATOM    132  HB3 ALA A  86      35.964 108.626 111.447  1.00  0.00           H0.      0
ATOM    133  N   SER A  87      40.183 107.474 111.039  1.00  0.00           N0.      0
ATOM    134  CA  SER A  87      41.539 107.460 111.640  1.00  0.00           C0.     -1
ATOM    135  CB  SER A  87      41.541 106.592 112.898  1.00  0.00           C0.      0
ATOM    136  OG  SER A  87      42.912 106.497 113.348  1.00  0.00           O0.      0
ATOM    137  H01 SER A  87      42.258 107.056 110.919  1.00  0.00           H0.      0
ATOM    138  H   SER A  87      39.795 106.578 110.734  1.00  0.00           H0.      0
ATOM    139  HA  SER A  87      41.811 108.491 111.871  1.00  0.00           H0.      0
ATOM    140  HB2 SER A  87      40.896 107.045 113.664  1.00  0.00           H0.      0
ATOM    141  HB3 SER A  87      41.138 105.598 112.670  1.00  0.00           H0.      0
ATOM    142  HG  SER A  87      42.920 105.993 114.172  1.00  0.00           H0.      0
ATOM    143  CA  MET A  90      44.729 103.192 110.183  1.00  0.00           C0.     -1
ATOM    144  CB  MET A  90      43.310 102.897 110.621  1.00  0.00           C0.     -1
ATOM    145  CG  MET A  90      43.023 103.124 112.115  1.00  0.00           C0.      0
ATOM    146  SD  MET A  90      43.849 101.919 113.244  1.00  0.00           S0.      0
ATOM    147  CE  MET A  90      42.739 100.473 113.033  1.00  0.00           C0.      0
ATOM    148  H01 MET A  90      44.992 104.241 110.371  1.00  0.00           H0.      0
ATOM    149  H02 MET A  90      44.862 103.001 109.112  1.00  0.00           H0.      0
ATOM    150  HA  MET A  90      45.446 102.567 110.729  1.00  0.00           H0.      0
ATOM    151  HB2 MET A  90      42.607 103.531 110.059  1.00  0.00           H0.      0
ATOM    152  HB3 MET A  90      43.049 101.863 110.364  1.00  0.00           H0.      0
ATOM    153  HG2 MET A  90      43.366 104.118 112.426  1.00  0.00           H0.      0
ATOM    154  HG3 MET A  90      41.946 103.064 112.304  1.00  0.00           H0.      0
ATOM    155  HE1 MET A  90      41.714 100.740 113.300  1.00  0.00           H0.      0
ATOM    156  HE2 MET A  90      42.766 100.099 112.006  1.00  0.00           H0.      0
ATOM    157  HE3 MET A  90      43.092  99.681 113.699  1.00  0.00           H0.      0
ATOM    158  CA  ALA A 115      35.367 110.645 106.907  1.00  0.00           C0.     -1
ATOM    159  C   ALA A 115      34.799 110.186 108.241  1.00  0.00           C0.      0
ATOM    160  O   ALA A 115      35.223 109.167 108.802  1.00  0.00           O0.      0
ATOM    161  H01 ALA A 115      36.387 110.265 106.826  1.00  0.00           H0.      0
ATOM    162  H03 ALA A 115      34.776 110.221 106.086  1.00  0.00           H0.      0
ATOM    163  HA  ALA A 115      35.363 111.734 106.805  1.00  0.00           H0.      0
ATOM    164  N   ASN A 116      33.801 110.956 108.791  1.00  0.00           N0.      0
ATOM    165  CA  ASN A 116      33.147 110.535 110.023  1.00  0.00           C0.     -1
ATOM    166  C   ASN A 116      31.658 110.194 109.766  1.00  0.00           C0.      0
ATOM    167  O   ASN A 116      30.932 111.005 109.171  1.00  0.00           O0.      0
ATOM    168  CB  ASN A 116      33.305 111.551 111.189  1.00  0.00           C0.      0
ATOM    169  CG  ASN A 116      33.192 110.770 112.493  1.00  0.00           C0.      0
ATOM    170  ND2 ASN A 116      34.367 110.398 113.062  1.00  0.00           N0.      0
ATOM    171  OD1 ASN A 116      32.083 110.435 112.945  1.00  0.00           O0.      0
ATOM    172  H   ASN A 116      33.358 111.681 108.241  1.00  0.00           H0.      0
ATOM    173  HA  ASN A 116      33.670 109.619 110.308  1.00  0.00           H0.      0
ATOM    174  HB2 ASN A 116      34.279 112.039 111.097  1.00  0.00           H0.      0
ATOM    175  HB3 ASN A 116      32.523 112.312 111.143  1.00  0.00           H0.      0
ATOM    176 HD21 ASN A 116      34.399 109.672 113.774  1.00  0.00           H0.      0
ATOM    177 HD22 ASN A 116      35.234 110.565 112.572  1.00  0.00           H0.      0
ATOM    178  N   TRP A 117      31.231 108.986 110.216  1.00  0.00           N0.      0
ATOM    179  CA  TRP A 117      29.844 108.544 109.980  1.00  0.00           C0.     -1
ATOM    180  CB  TRP A 117      29.442 107.234 110.685  1.00  0.00           C0.     -1
ATOM    181  CG  TRP A 117      30.440 106.117 110.489  1.00  0.00           C0.      0
ATOM    182  CD1 TRP A 117      31.228 105.890 109.378  1.00  0.00           C0.      0
ATOM    183  CD2 TRP A 117      30.829 105.128 111.473  1.00  0.00           C0.      0
ATOM    184  CE2 TRP A 117      31.873 104.338 110.896  1.00  0.00           C0.      0
ATOM    185  CE3 TRP A 117      30.413 104.841 112.787  1.00  0.00           C0.      0
ATOM    186  NE1 TRP A 117      32.074 104.813 109.614  1.00  0.00           N0.      0
ATOM    187  CZ2 TRP A 117      32.516 103.311 111.603  1.00  0.00           C0.      0
ATOM    188  CZ3 TRP A 117      31.040 103.810 113.487  1.00  0.00           C0.      0
ATOM    189  CH2 TRP A 117      32.089 103.060 112.904  1.00  0.00           C0.      0
ATOM    190  H02 TRP A 117      29.171 109.350 110.291  1.00  0.00           H0.      0
ATOM    191  H   TRP A 117      31.907 108.350 110.646  1.00  0.00           H0.      0
ATOM    192  HA  TRP A 117      29.699 108.432 108.896  1.00  0.00           H0.      0
ATOM    193  HB2 TRP A 117      29.340 107.421 111.761  1.00  0.00           H0.      0
ATOM    194  HB3 TRP A 117      28.443 106.960 110.320  1.00  0.00           H0.      0
ATOM    195  HD1 TRP A 117      31.273 106.428 108.445  1.00  0.00           H0.      0
ATOM    196  HE1 TRP A 117      32.820 104.524 109.001  1.00  0.00           H0.      0
ATOM    197  HE3 TRP A 117      29.611 105.412 113.246  1.00  0.00           H0.      0
ATOM    198  HZ2 TRP A 117      33.331 102.745 111.164  1.00  0.00           H0.      0
ATOM    199  HZ3 TRP A 117      30.710 103.559 114.491  1.00  0.00           H0.      0
ATOM    200  HH2 TRP A 117      32.573 102.280 113.483  1.00  0.00           H0.      0
ATOM    201  CA  LEU A 136      31.808  94.991 109.812  1.00  0.00           C0.     -1
ATOM    202  C   LEU A 136      32.597  95.113 111.137  1.00  0.00           C0.      0
ATOM    203  O   LEU A 136      32.646  96.195 111.759  1.00  0.00           O0.      0
ATOM    204  H01 LEU A 136      32.362  95.567 109.063  1.00  0.00           H0.      0
ATOM    205  H02 LEU A 136      30.823  95.443 109.950  1.00  0.00           H0.      0
ATOM    206  HA  LEU A 136      31.709  93.958 109.477  1.00  0.00           H0.      0
ATOM    207  N   GLY A 137      33.210  93.988 111.633  1.00  0.00           N0.      0
ATOM    208  CA  GLY A 137      34.245  94.020 112.706  1.00  0.00           C0.     -1
ATOM    209  C   GLY A 137      33.824  94.456 114.084  1.00  0.00           C0.      0
ATOM    210  O   GLY A 137      34.716  94.783 114.897  1.00  0.00           O0.      0
ATOM    211  H   GLY A 137      33.359  93.257 110.943  1.00  0.00           H0.      0
ATOM    212  HA2 GLY A 137      34.656  93.008 112.771  1.00  0.00           H0.      0
ATOM    213  HA3 GLY A 137      35.079  94.660 112.403  1.00  0.00           H0.      0
ATOM    214  N   ASN A 138      32.522  94.472 114.406  1.00  0.00           N0.      0
ATOM    215  CA  ASN A 138      32.065  95.083 115.659  1.00  0.00           C0.     -1
ATOM    216  C   ASN A 138      32.593  96.529 115.770  1.00  0.00           C0.      0
ATOM    217  O   ASN A 138      32.980  96.998 116.847  1.00  0.00           O0.      0
ATOM    218  CB  ASN A 138      32.421  94.263 116.907  1.00  0.00           C0.      0
ATOM    219  CG  ASN A 138      31.699  94.838 118.127  1.00  0.00           C0.      0
ATOM    220  ND2 ASN A 138      32.498  95.104 119.199  1.00  0.00           N0.      0
ATOM    221  OD1 ASN A 138      30.473  94.993 118.133  1.00  0.00           O0.      0
ATOM    222  H   ASN A 138      31.854  94.203 113.697  1.00  0.00           H0.      0
ATOM    223  HA  ASN A 138      30.972  95.138 115.601  1.00  0.00           H0.      0
ATOM    224  HB2 ASN A 138      32.061  93.239 116.752  1.00  0.00           H0.      0
ATOM    225  HB3 ASN A 138      33.498  94.237 117.060  1.00  0.00           H0.      0
ATOM    226 HD21 ASN A 138      32.102  95.684 119.928  1.00  0.00           H0.      0
ATOM    227 HD22 ASN A 138      33.494  95.208 119.030  1.00  0.00           H0.      0
ATOM    228  N   SER A 139      32.546  97.241 114.623  1.00  0.00           N0.      0
ATOM    229  CA  SER A 139      33.098  98.588 114.567  1.00  0.00           C0.     -1
ATOM    230  CB  SER A 139      33.535  98.941 113.146  1.00  0.00           C0.      0
ATOM    231  OG  SER A 139      34.566  98.051 112.668  1.00  0.00           O0.      0
ATOM    232  H03 SER A 139      32.360  99.323 114.916  1.00  0.00           H0.      0
ATOM    233  H   SER A 139      32.337  96.772 113.747  1.00  0.00           H0.      0
ATOM    234  HA  SER A 139      33.950  98.638 115.253  1.00  0.00           H0.      0
ATOM    235  HB2 SER A 139      32.677  98.922 112.462  1.00  0.00           H0.      0
ATOM    236  HB3 SER A 139      33.950  99.954 113.137  1.00  0.00           H0.      0
ATOM    237  HG  SER A 139      34.115  97.280 112.276  1.00  0.00           H0.      0
ATOM    238  CA  HID A 142      32.545 102.696 118.993  1.00  0.00           C0.     -1
ATOM    239  CB  HID A 142      33.820 102.691 118.142  1.00  0.00           C0.     -1
ATOM    240  CG  HID A 142      34.756 101.545 118.317  1.00  0.00           C0.      0
ATOM    241  CD2 HID A 142      35.335 100.707 117.386  1.00  0.00           C0.      0
ATOM    242  ND1 HID A 142      35.358 101.199 119.519  1.00  0.00           N0.      0
ATOM    243  CE1 HID A 142      36.255 100.198 119.285  1.00  0.00           C0.      0
ATOM    244  NE2 HID A 142      36.266  99.878 117.997  1.00  0.00           N0.      0
ATOM    245  H01 HID A 142      31.941 101.802 118.805  1.00  0.00           H0.      0
ATOM    246  H02 HID A 142      31.941 103.577 118.752  1.00  0.00           H0.      0
ATOM    247  HA  HID A 142      32.771 102.728 120.066  1.00  0.00           H0.      0
ATOM    248  HB2 HID A 142      33.541 102.725 117.082  1.00  0.00           H0.      0
ATOM    249  HB3 HID A 142      34.368 103.627 118.331  1.00  0.00           H0.      0
ATOM    250  HD1 HID A 142      35.146 101.596 120.424  1.00  0.00           H0.      0
ATOM    251  HD2 HID A 142      35.139 100.668 116.327  1.00  0.00           H0.      0
ATOM    252  HE1 HID A 142      36.854  99.739 120.051  1.00  0.00           H0.      0
ATOM    253  CA  ARG A 175      29.046  91.746 119.849  1.00  0.00           C0.     -1
ATOM    254  CB  ARG A 175      30.306  92.157 120.682  1.00  0.00           C0.     -1
ATOM    255  CG  ARG A 175      31.638  91.786 120.009  1.00  0.00           C0.      0
ATOM    256  CD  ARG A 175      32.828  92.304 120.836  1.00  0.00           C0.      0
ATOM    257  NE  ARG A 175      34.132  92.191 120.168  1.00  0.00           N0.      0
ATOM    258  CZ  ARG A 175      34.997  91.193 120.359  1.00  0.00           C0.      0
ATOM    259  NH1 ARG A 175      34.620  90.076 121.036  1.00  0.00           N1+      0
ATOM    260  NH2 ARG A 175      36.250  91.315 119.897  1.00  0.00           N0.      0
ATOM    261  H01 ARG A 175      28.128  92.011 120.383  1.00  0.00           H0.      0
ATOM    262  H03 ARG A 175      29.049  92.270 118.887  1.00  0.00           H0.      0
ATOM    263  HA  ARG A 175      29.036  90.666 119.659  1.00  0.00           H0.      0
ATOM    264  HB2 ARG A 175      30.282  93.245 120.833  1.00  0.00           H0.      0
ATOM    265  HB3 ARG A 175      30.254  91.694 121.677  1.00  0.00           H0.      0
ATOM    266  HG2 ARG A 175      31.705  90.696 119.873  1.00  0.00           H0.      0
ATOM    267  HG3 ARG A 175      31.684  92.232 119.010  1.00  0.00           H0.      0
ATOM    268  HD2 ARG A 175      32.679  93.369 121.025  1.00  0.00           H0.      0
ATOM    269  HD3 ARG A 175      32.880  91.799 121.807  1.00  0.00           H0.      0
ATOM    270  HE  ARG A 175      34.470  92.986 119.598  1.00  0.00           H0.      0
ATOM    271 HH11 ARG A 175      33.644  89.819 121.044  1.00  0.00           H0.      0
ATOM    272 HH12 ARG A 175      35.272  89.307 121.095  1.00  0.00           H0.      0
ATOM    273 HH21 ARG A 175      36.615  92.263 119.686  1.00  0.00           H0.      0
ATOM    274 HH22 ARG A 175      36.931  90.589 120.067  1.00  0.00           H0.      0
ATOM    275  CA  TYR A 194      40.225  88.733 115.930  1.00  0.00           C0.     -1
ATOM    276  CB  TYR A 194      39.906  89.972 116.791  1.00  0.00           C0.     -1
ATOM    277  CG  TYR A 194      39.160  91.064 116.057  1.00  0.00           C0.      0
ATOM    278  CD1 TYR A 194      37.849  91.417 116.404  1.00  0.00           C0.      0
ATOM    279  CD2 TYR A 194      39.789  91.793 115.032  1.00  0.00           C0.      0
ATOM    280  CE1 TYR A 194      37.190  92.481 115.777  1.00  0.00           C0.      0
ATOM    281  CE2 TYR A 194      39.152  92.857 114.399  1.00  0.00           C0.      0
ATOM    282  CZ  TYR A 194      37.855  93.219 114.788  1.00  0.00           C0.      0
ATOM    283  OH  TYR A 194      37.308  94.346 114.213  1.00  0.00           O0.      0
ATOM    284  H01 TYR A 194      40.787  87.990 116.508  1.00  0.00           H0.      0
ATOM    285  H02 TYR A 194      39.306  88.260 115.564  1.00  0.00           H0.      0
ATOM    286  HA  TYR A 194      40.829  89.008 115.057  1.00  0.00           H0.      0
ATOM    287  HB2 TYR A 194      39.326  89.670 117.671  1.00  0.00           H0.      0
ATOM    288  HB3 TYR A 194      40.847  90.383 117.176  1.00  0.00           H0.      0
ATOM    289  HD1 TYR A 194      37.341  90.876 117.198  1.00  0.00           H0.      0
ATOM    290  HD2 TYR A 194      40.810  91.546 114.754  1.00  0.00           H0.      0
ATOM    291  HE1 TYR A 194      36.184  92.758 116.078  1.00  0.00           H0.      0
ATOM    292  HE2 TYR A 194      39.642  93.424 113.618  1.00  0.00           H0.      0
ATOM    293  HH  TYR A 194      36.371  94.477 114.492  1.00  0.00           H0.      0
ATOM    294  CA  TYR A 242      32.320 100.158 123.403  1.00  0.00           C0.     -1
ATOM    295  CB  TYR A 242      32.478  98.642 123.342  1.00  0.00           C0.     -1
ATOM    296  CG  TYR A 242      33.570  98.181 122.405  1.00  0.00           C0.      0
ATOM    297  CD1 TYR A 242      33.360  98.149 121.014  1.00  0.00           C0.      0
ATOM    298  CD2 TYR A 242      34.828  97.801 122.894  1.00  0.00           C0.      0
ATOM    299  CE1 TYR A 242      34.375  97.769 120.137  1.00  0.00           C0.      0
ATOM    300  CE2 TYR A 242      35.858  97.420 122.030  1.00  0.00           C0.      0
ATOM    301  CZ  TYR A 242      35.635  97.416 120.646  1.00  0.00           C0.      0
ATOM    302  OH  TYR A 242      36.629  97.127 119.753  1.00  0.00           O0.      0
ATOM    303  H01 TYR A 242      31.511 100.446 124.084  1.00  0.00           H0.      0
ATOM    304  H02 TYR A 242      33.244 100.634 123.752  1.00  0.00           H0.      0
ATOM    305  HA  TYR A 242      32.090 100.569 122.412  1.00  0.00           H0.      0
ATOM    306  HB2 TYR A 242      32.682  98.259 124.350  1.00  0.00           H0.      0
ATOM    307  HB3 TYR A 242      31.521  98.197 123.035  1.00  0.00           H0.      0
ATOM    308  HD1 TYR A 242      32.390  98.433 120.614  1.00  0.00           H0.      0
ATOM    309  HD2 TYR A 242      35.006  97.807 123.966  1.00  0.00           H0.      0
ATOM    310  HE1 TYR A 242      34.203  97.753 119.067  1.00  0.00           H0.      0
ATOM    311  HE2 TYR A 242      36.830  97.131 122.417  1.00  0.00           H0.      0
ATOM    312  HH  TYR A 242      37.419  96.717 120.194  1.00  0.00           H0.      0
ATOM    313  CA' SAM A 293      38.122  96.059 110.925  1.00  0.00           C0.      0
ATOM    314  CB  SAM A 293      37.696  96.811 112.199  1.00  0.00           C0.      0
ATOM    315  CG  SAM A 293      38.598  98.031 112.419  1.00  0.00           C0.      0
ATOM    316  SD  SAM A 293      38.381  98.879 114.035  1.00  0.00           S0.      0
ATOM    317  C5' SAM A 293      37.005 100.046 113.719  1.00  0.00           C0.      0
ATOM    318  C4' SAM A 293      37.346 101.167 112.745  1.00  0.00           C0.      0
ATOM    319  O4' SAM A 293      36.183 102.060 112.742  1.00  0.00           O0.      0
ATOM    320  C3' SAM A 293      38.594 102.025 113.099  1.00  0.00           C0.      0
ATOM    321  O3' SAM A 293      39.535 102.048 112.027  1.00  0.00           O0.      0
ATOM    322  C2' SAM A 293      37.985 103.412 113.425  1.00  0.00           C0.      0
ATOM    323  O2' SAM A 293      38.818 104.524 113.189  1.00  0.00           O0.      0
ATOM    324  C1' SAM A 293      36.673 103.415 112.611  1.00  0.00           C0.      0
ATOM    325  OXT SAM A 293      39.093  93.910 111.244  1.00  0.00           O0.      0
ATOM    326  N1  SAM A 293      33.490 107.345 111.492  1.00  0.00           N0.      0
ATOM    327  C2  SAM A 293      34.379 106.679 110.731  1.00  0.00           C0.      0
ATOM    328  N3  SAM A 293      35.170 105.646 111.077  1.00  0.00           N0.      0
ATOM    329  C4  SAM A 293      34.996 105.294 112.366  1.00  0.00           C0.      0
ATOM    330  C5  SAM A 293      34.116 105.901 113.267  1.00  0.00           C0.      0
ATOM    331  C6  SAM A 293      33.322 106.976 112.793  1.00  0.00           C0.      0
ATOM    332  N6  SAM A 293      32.452 107.643 113.567  1.00  0.00           N0.      0
ATOM    333  N7  SAM A 293      34.264 105.338 114.534  1.00  0.00           N0.      0
ATOM    334  C8  SAM A 293      35.190 104.405 114.399  1.00  0.00           C0.      0
ATOM    335  N9  SAM A 293      35.668 104.327 113.105  1.00  0.00           N0.      0
ATOM    336  C'  SAM A 293      37.998  94.531 111.073  1.00  0.00           C0.      0
ATOM    337  N'  SAM A 293      37.376  96.538 109.718  1.00  0.00           N0.      0
ATOM    338  O'  SAM A 293      36.853  94.000 111.026  1.00  0.00           O0.      0
ATOM    339 HN61 SAM A 293      32.255 107.300 114.509  1.00  0.00           H0.      0
ATOM    340 HN62 SAM A 293      32.086 108.547 113.265  1.00  0.00           H0.      0
ATOM    341  HA  SAM A 293      39.169  96.261 110.717  1.00  0.00           H0.      0
ATOM    342  HB1 SAM A 293      37.781  96.124 113.042  1.00  0.00           H0.      0
ATOM    343  HB2 SAM A 293      36.645  97.113 112.143  1.00  0.00           H0.      0
ATOM    344  HG1 SAM A 293      38.482  98.782 111.632  1.00  0.00           H0.      0
ATOM    345  HG2 SAM A 293      39.650  97.728 112.427  1.00  0.00           H0.      0
ATOM    346 HO2' SAM A 293      39.061 104.552 112.226  1.00  0.00           H0.      0
ATOM    347 HO3' SAM A 293      39.086 102.404 111.223  1.00  0.00           H0.      0
ATOM    348  H01 SAM A 293      35.553 103.769 115.188  1.00  0.00           H0.      0
ATOM    349  H02 SAM A 293      37.478 100.771 111.731  1.00  0.00           H0.      0
ATOM    350  H03 SAM A 293      39.133 101.634 113.962  1.00  0.00           H0.      0
ATOM    351  H04 SAM A 293      37.735 103.432 114.488  1.00  0.00           H0.      0
ATOM    352  H05 SAM A 293      36.851 103.663 111.561  1.00  0.00           H0.      0
ATOM    353  H06 SAM A 293      34.494 107.056 109.722  1.00  0.00           H0.      0
ATOM    354  H07 SAM A 293      37.247  95.770 108.970  1.00  0.00           H0.      0
ATOM    355  H08 SAM A 293      37.936  97.265 109.251  1.00  0.00           H0.      0
ATOM    356  H09 SAM A 293      36.404  96.854 109.876  1.00  0.00           H0.      0
ATOM    357 H5'1 SAM A 293      36.781 100.477 114.701  1.00  0.00           H0.      0
ATOM    358 H5'2 SAM A 293      36.143  99.480 113.364  1.00  0.00           H0.      0
ATOM    359  N   ACT A 294      36.107  96.396 116.913  1.00  0.00           N0.      0
ATOM    360  CA  ACT A 294      37.030  95.424 117.487  1.00  0.00           C0.      0
ATOM    361  C   ACT A 294      36.425  94.439 118.484  1.00  0.00           C0.      0
ATOM    362  O   ACT A 294      37.260  93.789 119.222  1.00  0.00           O0.      0
ATOM    363  CE  ACT A 294      37.173  97.563 115.334  1.00  0.00           C0.      0
ATOM    364  OXT ACT A 294      35.183  94.257 118.523  1.00  0.00           O1-      0
ATOM    365  HE1 ACT A 294      36.236  97.618 114.795  1.00  0.00           H0.      0
ATOM    366  HE2 ACT A 294      37.357  98.204 116.178  1.00  0.00           H0.      0
ATOM    367  HE3 ACT A 294      37.762  96.670 115.224  1.00  0.00           H0.      0
ATOM    368  H1  ACT A 294      37.845  95.951 117.983  1.00  0.00           H0.      0
ATOM    369  H3  ACT A 294      37.476  94.829 116.686  1.00  0.00           H0.      0
ATOM    370  H01 ACT A 294      35.837  97.067 117.628  1.00  0.00           H0.      0
ATOM    371  H02 ACT A 294      35.274  95.945 116.542  1.00  0.00           H0.      0
ATOM    372  O   WAT A7302      34.942  93.209 109.236  1.00  0.00           O0.      0
ATOM    373  H1  WAT A7302      35.326  93.590 108.426  1.00  0.00           H0.      0
ATOM    374  H2  WAT A7302      35.500  93.622 109.920  1.00  0.00           H0.      0
ATOM    375  O   WAT A9157      34.786  96.863 108.791  1.00  0.00           O0.      0
ATOM    376  H1  WAT A9157      35.025  97.694 108.329  1.00  0.00           H0.      0
ATOM    377  H2  WAT A9157      35.147  96.144 108.242  1.00  0.00           H0.      0
ATOM    378  O   WAT B1272      35.560 108.122 114.893  1.00  0.00           O0.      0
ATOM    379  H1  WAT B1272      35.046 107.317 115.072  1.00  0.00           H0.      0
ATOM    380  H2  WAT B1272      35.735 108.524 115.756  1.00  0.00           H0.      0
ATOM    381  O   WAT B1363      38.621  95.642 120.652  1.00  0.00           O0.      0
ATOM    382  H1  WAT B1363      39.501  95.772 120.273  1.00  0.00           H0.      0
ATOM    383  H2  WAT B1363      38.235  94.846 120.215  1.00  0.00           H0.      0
ATOM    384  O   WAT B8970      41.238  95.299 110.190  1.00  0.00           O0.      0
ATOM    385  H1  WAT B8970      40.519  94.668 110.394  1.00  0.00           H0.      0
ATOM    386  H2  WAT B8970      40.863  95.955 109.558  1.00  0.00           H0.      0
ATOM    387  O   WAT B9573      39.829  96.986 108.545  1.00  0.00           O0.      0
ATOM    388  H1  WAT B9573      40.193  97.722 108.010  1.00  0.00           H0.      0
ATOM    389  H2  WAT B9573      39.450  96.324 107.905  1.00  0.00           H0.      0
ATOM    390  O   WAT B9926      37.773 106.154 115.152  1.00  0.00           O0.      0
ATOM    391  H1  WAT B9926      38.211 105.775 114.366  1.00  0.00           H0.      0
ATOM    392  H2  WAT B9926      37.199 106.877 114.852  1.00  0.00           H0.      0
ATOM    393  O   WAT C 541      31.965 106.031 115.942  1.00  0.00           O0.      0
ATOM    394  H1  WAT C 541      31.344 105.510 115.413  1.00  0.00           H0.      0
ATOM    395  H2  WAT C 541      32.845 105.667 115.697  1.00  0.00           H0.      0
