# Supplementary material for: Computational Investigation of GNMT-Catalyzed Methyl Transfer Reaction: Integrating MD, QM, and ML Approaches
Source: J Comput Chem. Author manuscript; Available in PMC 2026 Jun 29. (PMC13312424; doi:10.1002/jcc.70434)
Supplement: SI-2 [file NIHMS2188582-supplement-SI-2.zip › QM-cluster-pdbs/clustering_632_R2_w_ts.pdb]

ATOM      1  CA  TYR A  21      42.324 105.153 117.377  1.00  0.00           C0.     -1
ATOM      2  CB  TYR A  21      41.603 104.764 116.113  1.00  0.00           C0.     -1
ATOM      3  CG  TYR A  21      40.783 103.494 116.274  1.00  0.00           C0.      0
ATOM      4  CD1 TYR A  21      39.467 103.558 116.756  1.00  0.00           C0.      0
ATOM      5  CD2 TYR A  21      41.324 102.227 115.996  1.00  0.00           C0.      0
ATOM      6  CE1 TYR A  21      38.708 102.400 116.955  1.00  0.00           C0.      0
ATOM      7  CE2 TYR A  21      40.577 101.059 116.188  1.00  0.00           C0.      0
ATOM      8  CZ  TYR A  21      39.263 101.143 116.669  1.00  0.00           C0.      0
ATOM      9  OH  TYR A  21      38.546  99.976 116.815  1.00  0.00           O0.      0
ATOM     10  H01 TYR A  21      41.618 105.315 118.201  1.00  0.00           H0.      0
ATOM     11  H02 TYR A  21      42.902 106.077 117.245  1.00  0.00           H0.      0
ATOM     12  HA  TYR A  21      43.020 104.366 117.694  1.00  0.00           H0.      0
ATOM     13  HB2 TYR A  21      40.926 105.574 115.806  1.00  0.00           H0.      0
ATOM     14  HB3 TYR A  21      42.317 104.639 115.289  1.00  0.00           H0.      0
ATOM     15  HD1 TYR A  21      38.996 104.520 116.937  1.00  0.00           H0.      0
ATOM     16  HD2 TYR A  21      42.329 102.143 115.595  1.00  0.00           H0.      0
ATOM     17  HE1 TYR A  21      37.694 102.474 117.332  1.00  0.00           H0.      0
ATOM     18  HE2 TYR A  21      40.997 100.084 115.967  1.00  0.00           H0.      0
ATOM     19  HH  TYR A  21      37.629 100.157 117.168  1.00  0.00           H0.      0
ATOM     20  CA  TRP A  30      46.291  95.372 114.441  1.00  0.00           C0.     -1
ATOM     21  CB  TRP A  30      45.509  96.384 113.502  1.00  0.00           C0.     -1
ATOM     22  CG  TRP A  30      44.031  96.130 113.467  1.00  0.00           C0.      0
ATOM     23  CD1 TRP A  30      43.277  95.636 112.418  1.00  0.00           C0.      0
ATOM     24  CD2 TRP A  30      43.112  96.328 114.565  1.00  0.00           C0.      0
ATOM     25  CE2 TRP A  30      41.817  95.915 114.113  1.00  0.00           C0.      0
ATOM     26  CE3 TRP A  30      43.256  96.832 115.872  1.00  0.00           C0.      0
ATOM     27  NE1 TRP A  30      41.950  95.491 112.805  1.00  0.00           N0.      0
ATOM     28  CZ2 TRP A  30      40.691  95.968 114.946  1.00  0.00           C0.      0
ATOM     29  CZ3 TRP A  30      42.133  96.909 116.693  1.00  0.00           C0.      0
ATOM     30  CH2 TRP A  30      40.869  96.474 116.234  1.00  0.00           C0.      0
ATOM     31  H01 TRP A  30      46.161  94.348 114.076  1.00  0.00           H0.      0
ATOM     32  H03 TRP A  30      47.360  95.610 114.458  1.00  0.00           H0.      0
ATOM     33  HA  TRP A  30      45.903  95.422 115.464  1.00  0.00           H0.      0
ATOM     34  HB2 TRP A  30      45.709  97.404 113.859  1.00  0.00           H0.      0
ATOM     35  HB3 TRP A  30      45.925  96.317 112.490  1.00  0.00           H0.      0
ATOM     36  HD1 TRP A  30      43.589  95.376 111.418  1.00  0.00           H0.      0
ATOM     37  HE1 TRP A  30      41.173  95.289 112.171  1.00  0.00           H0.      0
ATOM     38  HE3 TRP A  30      44.226  97.159 116.233  1.00  0.00           H0.      0
ATOM     39  HZ2 TRP A  30      39.735  95.588 114.604  1.00  0.00           H0.      0
ATOM     40  HZ3 TRP A  30      42.227  97.292 117.704  1.00  0.00           H0.      0
ATOM     41  HH2 TRP A  30      40.023  96.537 116.907  1.00  0.00           H0.      0
ATOM     42  CA  TYR A  33      45.630  90.989 117.019  1.00  0.00           C0.     -1
ATOM     43  CB  TYR A  33      44.908  92.365 117.257  1.00  0.00           C0.     -1
ATOM     44  CG  TYR A  33      43.506  92.324 117.841  1.00  0.00           C0.      0
ATOM     45  CD1 TYR A  33      42.518  93.200 117.357  1.00  0.00           C0.      0
ATOM     46  CD2 TYR A  33      43.157  91.476 118.908  1.00  0.00           C0.      0
ATOM     47  CE1 TYR A  33      41.226  93.217 117.890  1.00  0.00           C0.      0
ATOM     48  CE2 TYR A  33      41.867  91.481 119.447  1.00  0.00           C0.      0
ATOM     49  CZ  TYR A  33      40.890  92.338 118.923  1.00  0.00           C0.      0
ATOM     50  OH  TYR A  33      39.614  92.251 119.449  1.00  0.00           O0.      0
ATOM     51  H01 TYR A  33      45.042  90.356 116.346  1.00  0.00           H0.      0
ATOM     52  H02 TYR A  33      46.613  91.160 116.570  1.00  0.00           H0.      0
ATOM     53  HA  TYR A  33      45.774  90.446 117.960  1.00  0.00           H0.      0
ATOM     54  HB2 TYR A  33      45.554  92.967 117.915  1.00  0.00           H0.      0
ATOM     55  HB3 TYR A  33      44.871  92.905 116.303  1.00  0.00           H0.      0
ATOM     56  HD1 TYR A  33      42.752  93.878 116.541  1.00  0.00           H0.      0
ATOM     57  HD2 TYR A  33      43.896  90.796 119.321  1.00  0.00           H0.      0
ATOM     58  HE1 TYR A  33      40.477  93.871 117.457  1.00  0.00           H0.      0
ATOM     59  HE2 TYR A  33      41.597  90.805 120.251  1.00  0.00           H0.      0
ATOM     60  HH  TYR A  33      39.033  92.950 119.095  1.00  0.00           H0.      0
ATOM     61  CA  ARG A  40      38.464  85.625 109.281  1.00  0.00           C0.     -1
ATOM     62  CB  ARG A  40      38.557  87.008 109.861  1.00  0.00           C0.     -1
ATOM     63  CG  ARG A  40      39.653  87.915 109.264  1.00  0.00           C0.      0
ATOM     64  CD  ARG A  40      39.678  89.340 109.860  1.00  0.00           C0.      0
ATOM     65  NE  ARG A  40      38.657  90.215 109.238  1.00  0.00           N0.      0
ATOM     66  CZ  ARG A  40      38.363  91.472 109.656  1.00  0.00           C0.      0
ATOM     67  NH1 ARG A  40      38.649  91.897 110.890  1.00  0.00           N1+      0
ATOM     68  NH2 ARG A  40      37.710  92.316 108.830  1.00  0.00           N0.      0
ATOM     69  H01 ARG A  40      38.241  85.651 108.206  1.00  0.00           H0.      0
ATOM     70  H02 ARG A  40      39.403  85.070 109.406  1.00  0.00           H0.      0
ATOM     71  HA  ARG A  40      37.672  85.046 109.768  1.00  0.00           H0.      0
ATOM     72  HB2 ARG A  40      37.589  87.519 109.749  1.00  0.00           H0.      0
ATOM     73  HB3 ARG A  40      38.732  86.942 110.945  1.00  0.00           H0.      0
ATOM     74  HG2 ARG A  40      40.636  87.464 109.448  1.00  0.00           H0.      0
ATOM     75  HG3 ARG A  40      39.548  87.976 108.171  1.00  0.00           H0.      0
ATOM     76  HD2 ARG A  40      39.480  89.277 110.936  1.00  0.00           H0.      0
ATOM     77  HD3 ARG A  40      40.670  89.790 109.726  1.00  0.00           H0.      0
ATOM     78  HE  ARG A  40      38.445  90.015 108.269  1.00  0.00           H0.      0
ATOM     79 HH11 ARG A  40      39.038  91.283 111.587  1.00  0.00           H0.      0
ATOM     80 HH12 ARG A  40      38.403  92.881 111.119  1.00  0.00           H0.      0
ATOM     81 HH21 ARG A  40      37.727  92.169 107.832  1.00  0.00           H0.      0
ATOM     82 HH22 ARG A  40      37.521  93.268 109.155  1.00  0.00           H0.      0
ATOM     83  CA  ALA A  64      35.083 101.771 108.482  1.00  0.00           C0.     -1
ATOM     84  C   ALA A  64      36.064 100.631 108.169  1.00  0.00           C0.      0
ATOM     85  O   ALA A  64      36.171  99.614 108.877  1.00  0.00           O0.      0
ATOM     86  CB  ALA A  64      34.837 101.914 109.984  1.00  0.00           C0.      0
ATOM     87  H02 ALA A  64      34.145 101.543 107.957  1.00  0.00           H0.      0
ATOM     88  HA  ALA A  64      35.471 102.706 108.063  1.00  0.00           H0.      0
ATOM     89  HB1 ALA A  64      34.382 101.007 110.387  1.00  0.00           H0.      0
ATOM     90  HB2 ALA A  64      35.785 102.082 110.493  1.00  0.00           H0.      0
ATOM     91  HB3 ALA A  64      34.187 102.768 110.193  1.00  0.00           H0.      0
ATOM     92  N   CYS A  65      36.811 100.796 107.038  1.00  0.00           N0.      0
ATOM     93  CA  CYS A  65      37.672  99.750 106.486  1.00  0.00           C0.     -1
ATOM     94  C   CYS A  65      38.854  99.326 107.402  1.00  0.00           C0.      0
ATOM     95  O   CYS A  65      39.359  98.204 107.224  1.00  0.00           O0.      0
ATOM     96  H01 CYS A  65      38.083 100.111 105.540  1.00  0.00           H0.      0
ATOM     97  H   CYS A  65      36.674 101.638 106.498  1.00  0.00           H0.      0
ATOM     98  HA  CYS A  65      37.103  98.836 106.293  1.00  0.00           H0.      0
ATOM     99  N   GLY A  66      39.301 100.226 108.307  1.00  0.00           N0.      0
ATOM    100  CA  GLY A  66      40.456  99.970 109.189  1.00  0.00           C0.     -1
ATOM    101  H01 GLY A  66      41.342 100.499 108.824  1.00  0.00           H0.      0
ATOM    102  H   GLY A  66      38.753 101.061 108.514  1.00  0.00           H0.      0
ATOM    103  HA2 GLY A  66      40.223 100.305 110.200  1.00  0.00           H0.      0
ATOM    104  HA3 GLY A  66      40.667  98.899 109.187  1.00  0.00           H0.      0
ATOM    105  CA  VAL A  69      40.652  94.631 105.262  1.00  0.00           C0.     -1
ATOM    106  C   VAL A  69      39.333  94.237 104.551  1.00  0.00           C0.      0
ATOM    107  O   VAL A  69      39.326  93.387 103.645  1.00  0.00           O0.      0
ATOM    108  CB  VAL A  69      40.863  93.915 106.671  1.00  0.00           C0.     -1
ATOM    109  CG1 VAL A  69      40.918  92.388 106.516  1.00  0.00           C0.      0
ATOM    110  CG2 VAL A  69      42.115  94.470 107.363  1.00  0.00           C0.      0
ATOM    111  H01 VAL A  69      40.675  95.715 105.426  1.00  0.00           H0.      0
ATOM    112  HA  VAL A  69      41.471  94.354 104.592  1.00  0.00           H0.      0
ATOM    113  HB  VAL A  69      39.987  94.169 107.288  1.00  0.00           H0.      0
ATOM    114 HG11 VAL A  69      40.033  92.007 105.994  1.00  0.00           H0.      0
ATOM    115 HG12 VAL A  69      41.798  92.089 105.932  1.00  0.00           H0.      0
ATOM    116 HG13 VAL A  69      40.984  91.900 107.497  1.00  0.00           H0.      0
ATOM    117 HG21 VAL A  69      42.042  95.555 107.499  1.00  0.00           H0.      0
ATOM    118 HG22 VAL A  69      42.247  94.014 108.352  1.00  0.00           H0.      0
ATOM    119 HG23 VAL A  69      43.015  94.259 106.770  1.00  0.00           H0.      0
ATOM    120  N   ASP A  70      38.190  94.876 104.956  1.00  0.00           N0.      0
ATOM    121  CA  ASP A  70      36.843  94.454 104.484  1.00  0.00           C0.     -1
ATOM    122  CB  ASP A  70      35.691  95.000 105.446  1.00  0.00           C0.     -1
ATOM    123  CG  ASP A  70      35.918  94.875 106.956  1.00  0.00           C0.      0
ATOM    124  OD1 ASP A  70      34.930  94.612 107.682  1.00  0.00           O0.      0
ATOM    125  OD2 ASP A  70      37.094  95.151 107.412  1.00  0.00           O1-      0
ATOM    126  H01 ASP A  70      36.668  94.826 103.470  1.00  0.00           H0.      0
ATOM    127  H   ASP A  70      38.177  95.307 105.882  1.00  0.00           H0.      0
ATOM    128  HA  ASP A  70      36.805  93.359 104.443  1.00  0.00           H0.      0
ATOM    129  HB2 ASP A  70      35.560  96.072 105.240  1.00  0.00           H0.      0
ATOM    130  HB3 ASP A  70      34.757  94.499 105.184  1.00  0.00           H0.      0
ATOM    131  CA  ASP A  85      37.292 105.203 108.062  1.00  0.00           C0.     -1
ATOM    132  C   ASP A  85      37.605 106.573 108.647  1.00  0.00           C0.      0
ATOM    133  O   ASP A  85      38.188 107.441 107.985  1.00  0.00           O0.      0
ATOM    134  CB  ASP A  85      38.565 104.272 108.148  1.00  0.00           C0.     -1
ATOM    135  CG  ASP A  85      38.726 103.703 109.547  1.00  0.00           C0.      0
ATOM    136  OD1 ASP A  85      38.266 102.533 109.767  1.00  0.00           O0.      0
ATOM    137  OD2 ASP A  85      39.254 104.450 110.430  1.00  0.00           O1-      0
ATOM    138  H01 ASP A  85      37.029 105.345 107.011  1.00  0.00           H0.      0
ATOM    139  HA  ASP A  85      36.452 104.724 108.577  1.00  0.00           H0.      0
ATOM    140  HB2 ASP A  85      38.447 103.448 107.440  1.00  0.00           H0.      0
ATOM    141  HB3 ASP A  85      39.446 104.856 107.867  1.00  0.00           H0.      0
ATOM    142  N   ALA A  86      37.271 106.745 109.958  1.00  0.00           N0.      0
ATOM    143  CA  ALA A  86      37.530 107.993 110.670  1.00  0.00           C0.     -1
ATOM    144  C   ALA A  86      38.850 108.018 111.430  1.00  0.00           C0.      0
ATOM    145  O   ALA A  86      39.000 108.776 112.411  1.00  0.00           O0.      0
ATOM    146  CB  ALA A  86      36.388 108.313 111.638  1.00  0.00           C0.      0
ATOM    147  H   ALA A  86      36.730 106.025 110.429  1.00  0.00           H0.      0
ATOM    148  HA  ALA A  86      37.604 108.773 109.902  1.00  0.00           H0.      0
ATOM    149  HB1 ALA A  86      35.436 108.369 111.113  1.00  0.00           H0.      0
ATOM    150  HB2 ALA A  86      36.321 107.555 112.425  1.00  0.00           H0.      0
ATOM    151  HB3 ALA A  86      36.605 109.267 112.120  1.00  0.00           H0.      0
ATOM    152  N   SER A  87      39.827 107.243 110.935  1.00  0.00           N0.      0
ATOM    153  CA  SER A  87      41.142 107.270 111.546  1.00  0.00           C0.     -1
ATOM    154  CB  SER A  87      41.356 106.073 112.429  1.00  0.00           C0.     -1
ATOM    155  OG  SER A  87      42.722 105.998 112.905  1.00  0.00           O0.      0
ATOM    156  H01 SER A  87      41.904 107.276 110.758  1.00  0.00           H0.      0
ATOM    157  H   SER A  87      39.574 106.422 110.384  1.00  0.00           H0.      0
ATOM    158  HA  SER A  87      41.226 108.201 112.112  1.00  0.00           H0.      0
ATOM    159  HB2 SER A  87      40.654 106.077 113.268  1.00  0.00           H0.      0
ATOM    160  HB3 SER A  87      41.193 105.153 111.870  1.00  0.00           H0.      0
ATOM    161  HG  SER A  87      42.830 106.652 113.610  1.00  0.00           H0.      0
ATOM    162  CA  MET A  90      43.983 103.005 110.339  1.00  0.00           C0.     -1
ATOM    163  CB  MET A  90      42.533 102.614 110.843  1.00  0.00           C0.     -1
ATOM    164  CG  MET A  90      42.447 102.505 112.372  1.00  0.00           C0.      0
ATOM    165  SD  MET A  90      43.361 101.065 113.085  1.00  0.00           S0.      0
ATOM    166  CE  MET A  90      42.130  99.725 112.854  1.00  0.00           C0.      0
ATOM    167  H01 MET A  90      44.266 103.983 110.746  1.00  0.00           H0.      0
ATOM    168  H02 MET A  90      44.015 103.057 109.245  1.00  0.00           H0.      0
ATOM    169  HA  MET A  90      44.710 102.260 110.678  1.00  0.00           H0.      0
ATOM    170  HB2 MET A  90      41.810 103.369 110.506  1.00  0.00           H0.      0
ATOM    171  HB3 MET A  90      42.236 101.665 110.389  1.00  0.00           H0.      0
ATOM    172  HG2 MET A  90      42.875 103.398 112.839  1.00  0.00           H0.      0
ATOM    173  HG3 MET A  90      41.404 102.425 112.688  1.00  0.00           H0.      0
ATOM    174  HE1 MET A  90      41.203  99.963 113.378  1.00  0.00           H0.      0
ATOM    175  HE2 MET A  90      41.909  99.569 111.795  1.00  0.00           H0.      0
ATOM    176  HE3 MET A  90      42.561  98.810 113.268  1.00  0.00           H0.      0
ATOM    177  CA  ASN A 116      33.300 109.840 109.984  1.00  0.00           C0.     -1
ATOM    178  C   ASN A 116      31.785 109.843 109.759  1.00  0.00           C0.      0
ATOM    179  O   ASN A 116      31.209 110.829 109.278  1.00  0.00           O0.      0
ATOM    180  CB  ASN A 116      33.668 110.761 111.176  1.00  0.00           C0.      0
ATOM    181  CG  ASN A 116      33.169 110.202 112.503  1.00  0.00           C0.      0
ATOM    182  ND2 ASN A 116      34.103 110.042 113.476  1.00  0.00           N0.      0
ATOM    183  OD1 ASN A 116      31.975 109.916 112.686  1.00  0.00           O0.      0
ATOM    184  H03 ASN A 116      33.774 110.234 109.080  1.00  0.00           H0.      0
ATOM    185  HA  ASN A 116      33.667 108.826 110.157  1.00  0.00           H0.      0
ATOM    186  HB2 ASN A 116      34.750 110.924 111.201  1.00  0.00           H0.      0
ATOM    187  HB3 ASN A 116      33.190 111.734 111.013  1.00  0.00           H0.      0
ATOM    188 HD21 ASN A 116      33.838 109.551 114.320  1.00  0.00           H0.      0
ATOM    189 HD22 ASN A 116      35.087 110.141 113.281  1.00  0.00           H0.      0
ATOM    190  N   TRP A 117      31.137 108.708 110.124  1.00  0.00           N0.      0
ATOM    191  CA  TRP A 117      29.672 108.662 110.171  1.00  0.00           C0.     -1
ATOM    192  CB  TRP A 117      29.198 107.395 110.999  1.00  0.00           C0.     -1
ATOM    193  CG  TRP A 117      29.876 106.115 110.581  1.00  0.00           C0.      0
ATOM    194  CD1 TRP A 117      30.543 105.861 109.400  1.00  0.00           C0.      0
ATOM    195  CD2 TRP A 117      30.006 104.917 111.385  1.00  0.00           C0.      0
ATOM    196  CE2 TRP A 117      30.775 103.974 110.630  1.00  0.00           C0.      0
ATOM    197  CE3 TRP A 117      29.535 104.544 112.657  1.00  0.00           C0.      0
ATOM    198  NE1 TRP A 117      31.085 104.581 109.430  1.00  0.00           N0.      0
ATOM    199  CZ2 TRP A 117      31.078 102.693 111.116  1.00  0.00           C0.      0
ATOM    200  CZ3 TRP A 117      29.820 103.265 113.139  1.00  0.00           C0.      0
ATOM    201  CH2 TRP A 117      30.586 102.349 112.376  1.00  0.00           C0.      0
ATOM    202  H01 TRP A 117      29.283 109.573 110.637  1.00  0.00           H0.      0
ATOM    203  H   TRP A 117      31.651 108.035 110.692  1.00  0.00           H0.      0
ATOM    204  HA  TRP A 117      29.270 108.615 109.152  1.00  0.00           H0.      0
ATOM    205  HB2 TRP A 117      29.413 107.583 112.059  1.00  0.00           H0.      0
ATOM    206  HB3 TRP A 117      28.106 107.324 110.906  1.00  0.00           H0.      0
ATOM    207  HD1 TRP A 117      30.708 106.507 108.554  1.00  0.00           H0.      0
ATOM    208  HE1 TRP A 117      31.627 104.166 108.689  1.00  0.00           H0.      0
ATOM    209  HE3 TRP A 117      28.942 105.234 113.249  1.00  0.00           H0.      0
ATOM    210  HZ2 TRP A 117      31.652 101.985 110.525  1.00  0.00           H0.      0
ATOM    211  HZ3 TRP A 117      29.430 102.951 114.102  1.00  0.00           H0.      0
ATOM    212  HH2 TRP A 117      30.782 101.359 112.776  1.00  0.00           H0.      0
ATOM    213  CA  CYS A 135      31.251  97.416 107.260  1.00  0.00           C0.     -1
ATOM    214  C   CYS A 135      31.283  96.155 108.197  1.00  0.00           C0.      0
ATOM    215  O   CYS A 135      30.248  95.817 108.786  1.00  0.00           O0.      0
ATOM    216  CB  CYS A 135      31.388  98.614 108.142  1.00  0.00           C0.     -1
ATOM    217  SG  CYS A 135      33.081  98.898 108.821  1.00  0.00           S0.      0
ATOM    218  H01 CYS A 135      30.275  97.407 106.767  1.00  0.00           H0.      0
ATOM    219  HA  CYS A 135      32.039  97.382 106.501  1.00  0.00           H0.      0
ATOM    220  HB2 CYS A 135      31.179  99.533 107.584  1.00  0.00           H0.      0
ATOM    221  HB3 CYS A 135      30.665  98.566 108.961  1.00  0.00           H0.      0
ATOM    222  HG  CYS A 135      33.246  97.706 109.438  1.00  0.00           H0.      0
ATOM    223  N   LEU A 136      32.495  95.556 108.447  1.00  0.00           N0.      0
ATOM    224  CA  LEU A 136      32.661  94.412 109.348  1.00  0.00           C0.     -1
ATOM    225  C   LEU A 136      33.625  94.677 110.528  1.00  0.00           C0.      0
ATOM    226  O   LEU A 136      34.211  95.747 110.722  1.00  0.00           O0.      0
ATOM    227  H01 LEU A 136      33.063  93.569 108.780  1.00  0.00           H0.      0
ATOM    228  H   LEU A 136      33.302  95.712 107.849  1.00  0.00           H0.      0
ATOM    229  HA  LEU A 136      31.670  94.152 109.734  1.00  0.00           H0.      0
ATOM    230  N   GLY A 137      33.764  93.595 111.376  1.00  0.00           N0.      0
ATOM    231  CA  GLY A 137      34.855  93.466 112.355  1.00  0.00           C0.     -1
ATOM    232  C   GLY A 137      34.560  93.976 113.782  1.00  0.00           C0.      0
ATOM    233  O   GLY A 137      35.503  94.222 114.559  1.00  0.00           O0.      0
ATOM    234  H   GLY A 137      33.331  92.732 111.071  1.00  0.00           H0.      0
ATOM    235  HA2 GLY A 137      35.132  92.410 112.426  1.00  0.00           H0.      0
ATOM    236  HA3 GLY A 137      35.734  94.014 111.996  1.00  0.00           H0.      0
ATOM    237  N   ASN A 138      33.264  94.081 114.142  1.00  0.00           N0.      0
ATOM    238  CA  ASN A 138      32.741  94.810 115.331  1.00  0.00           C0.     -1
ATOM    239  C   ASN A 138      32.962  96.310 115.075  1.00  0.00           C0.      0
ATOM    240  O   ASN A 138      33.896  96.964 115.550  1.00  0.00           O0.      0
ATOM    241  CB  ASN A 138      33.219  94.323 116.686  1.00  0.00           C0.      0
ATOM    242  CG  ASN A 138      32.289  94.929 117.739  1.00  0.00           C0.      0
ATOM    243  ND2 ASN A 138      32.887  95.297 118.898  1.00  0.00           N0.      0
ATOM    244  OD1 ASN A 138      31.082  95.102 117.518  1.00  0.00           O0.      0
ATOM    245  H   ASN A 138      32.604  93.927 113.388  1.00  0.00           H0.      0
ATOM    246  HA  ASN A 138      31.662  94.630 115.316  1.00  0.00           H0.      0
ATOM    247  HB2 ASN A 138      33.144  93.231 116.729  1.00  0.00           H0.      0
ATOM    248  HB3 ASN A 138      34.252  94.598 116.857  1.00  0.00           H0.      0
ATOM    249 HD21 ASN A 138      32.283  95.648 119.628  1.00  0.00           H0.      0
ATOM    250 HD22 ASN A 138      33.813  94.930 119.148  1.00  0.00           H0.      0
ATOM    251  N   SER A 139      32.031  96.796 114.215  1.00  0.00           N0.      0
ATOM    252  CA  SER A 139      32.125  98.082 113.554  1.00  0.00           C0.     -1
ATOM    253  H01 SER A 139      32.730  98.754 114.165  1.00  0.00           H0.      0
ATOM    254  H02 SER A 139      31.129  98.516 113.434  1.00  0.00           H0.      0
ATOM    255  H   SER A 139      31.316  96.164 113.887  1.00  0.00           H0.      0
ATOM    256  HA  SER A 139      32.593  97.990 112.565  1.00  0.00           H0.      0
ATOM    257  CA  HID A 142      32.199 102.447 119.701  1.00  0.00           C0.     -1
ATOM    258  CB  HID A 142      33.327 102.814 118.764  1.00  0.00           C0.     -1
ATOM    259  CG  HID A 142      34.353 101.738 118.551  1.00  0.00           C0.      0
ATOM    260  CD2 HID A 142      35.168 101.456 117.471  1.00  0.00           C0.      0
ATOM    261  ND1 HID A 142      34.742 100.826 119.524  1.00  0.00           N0.      0
ATOM    262  CE1 HID A 142      35.751 100.051 119.025  1.00  0.00           C0.      0
ATOM    263  NE2 HID A 142      36.034 100.415 117.780  1.00  0.00           N0.      0
ATOM    264  H01 HID A 142      31.471 103.262 119.761  1.00  0.00           H0.      0
ATOM    265  H03 HID A 142      31.669 101.549 119.364  1.00  0.00           H0.      0
ATOM    266  HA  HID A 142      32.555 102.264 120.723  1.00  0.00           H0.      0
ATOM    267  HB2 HID A 142      32.920 103.090 117.784  1.00  0.00           H0.      0
ATOM    268  HB3 HID A 142      33.831 103.717 119.140  1.00  0.00           H0.      0
ATOM    269  HD1 HID A 142      34.319 100.711 120.435  1.00  0.00           H0.      0
ATOM    270  HD2 HID A 142      35.174 101.933 116.504  1.00  0.00           H0.      0
ATOM    271  HE1 HID A 142      36.228  99.262 119.582  1.00  0.00           H0.      0
ATOM    272  CA  ARG A 175      28.919  93.535 120.213  1.00  0.00           C0.     -1
ATOM    273  CB  ARG A 175      29.920  94.193 121.260  1.00  0.00           C0.     -1
ATOM    274  CG  ARG A 175      31.308  93.521 121.269  1.00  0.00           C0.      0
ATOM    275  CD  ARG A 175      32.309  94.315 122.126  1.00  0.00           C0.      0
ATOM    276  NE  ARG A 175      33.689  93.815 121.980  1.00  0.00           N0.      0
ATOM    277  CZ  ARG A 175      34.678  94.154 122.823  1.00  0.00           C0.      0
ATOM    278  NH1 ARG A 175      34.432  94.999 123.853  1.00  0.00           N1+      0
ATOM    279  NH2 ARG A 175      35.887  93.585 122.713  1.00  0.00           N0.      0
ATOM    280  H01 ARG A 175      27.941  94.023 120.266  1.00  0.00           H0.      0
ATOM    281  H02 ARG A 175      29.321  93.653 119.201  1.00  0.00           H0.      0
ATOM    282  HA  ARG A 175      28.789  92.467 120.423  1.00  0.00           H0.      0
ATOM    283  HB2 ARG A 175      30.029  95.255 121.000  1.00  0.00           H0.      0
ATOM    284  HB3 ARG A 175      29.478  94.154 122.264  1.00  0.00           H0.      0
ATOM    285  HG2 ARG A 175      31.231  92.497 121.654  1.00  0.00           H0.      0
ATOM    286  HG3 ARG A 175      31.682  93.447 120.242  1.00  0.00           H0.      0
ATOM    287  HD2 ARG A 175      32.269  95.380 121.852  1.00  0.00           H0.      0
ATOM    288  HD3 ARG A 175      32.035  94.241 123.184  1.00  0.00           H0.      0
ATOM    289  HE  ARG A 175      34.020  93.546 121.054  1.00  0.00           H0.      0
ATOM    290 HH11 ARG A 175      33.770  95.754 123.726  1.00  0.00           H0.      0
ATOM    291 HH12 ARG A 175      35.189  95.194 124.492  1.00  0.00           H0.      0
ATOM    292 HH21 ARG A 175      36.043  92.852 122.010  1.00  0.00           H0.      0
ATOM    293 HH22 ARG A 175      36.710  94.122 122.976  1.00  0.00           H0.      0
ATOM    294  CA  TYR A 194      40.544  88.197 116.298  1.00  0.00           C0.     -1
ATOM    295  CB  TYR A 194      40.318  89.417 117.208  1.00  0.00           C0.     -1
ATOM    296  CG  TYR A 194      39.710  90.588 116.442  1.00  0.00           C0.      0
ATOM    297  CD1 TYR A 194      38.415  91.061 116.708  1.00  0.00           C0.      0
ATOM    298  CD2 TYR A 194      40.439  91.234 115.426  1.00  0.00           C0.      0
ATOM    299  CE1 TYR A 194      37.865  92.141 116.002  1.00  0.00           C0.      0
ATOM    300  CE2 TYR A 194      39.909  92.310 114.711  1.00  0.00           C0.      0
ATOM    301  CZ  TYR A 194      38.615  92.774 114.997  1.00  0.00           C0.      0
ATOM    302  OH  TYR A 194      38.149  93.854 114.277  1.00  0.00           O0.      0
ATOM    303  H01 TYR A 194      40.992  87.364 116.853  1.00  0.00           H0.      0
ATOM    304  H02 TYR A 194      39.598  87.850 115.866  1.00  0.00           H0.      0
ATOM    305  HA  TYR A 194      41.216  88.449 115.469  1.00  0.00           H0.      0
ATOM    306  HB2 TYR A 194      39.660  89.149 118.043  1.00  0.00           H0.      0
ATOM    307  HB3 TYR A 194      41.273  89.726 117.645  1.00  0.00           H0.      0
ATOM    308  HD1 TYR A 194      37.816  90.600 117.486  1.00  0.00           H0.      0
ATOM    309  HD2 TYR A 194      41.455  90.912 115.214  1.00  0.00           H0.      0
ATOM    310  HE1 TYR A 194      36.859  92.474 116.233  1.00  0.00           H0.      0
ATOM    311  HE2 TYR A 194      40.492  92.821 113.951  1.00  0.00           H0.      0
ATOM    312  HH  TYR A 194      37.173  93.948 114.369  1.00  0.00           H0.      0
ATOM    313  CA  TYR A 220      44.202  94.040 125.427  1.00  0.00           C0.     -1
ATOM    314  CB  TYR A 220      43.813  94.009 123.886  1.00  0.00           C0.     -1
ATOM    315  CG  TYR A 220      42.360  94.300 123.514  1.00  0.00           C0.      0
ATOM    316  CD1 TYR A 220      41.635  95.404 124.006  1.00  0.00           C0.      0
ATOM    317  CD2 TYR A 220      41.716  93.494 122.556  1.00  0.00           C0.      0
ATOM    318  CE1 TYR A 220      40.341  95.701 123.549  1.00  0.00           C0.      0
ATOM    319  CE2 TYR A 220      40.426  93.773 122.092  1.00  0.00           C0.      0
ATOM    320  CZ  TYR A 220      39.740  94.890 122.579  1.00  0.00           C0.      0
ATOM    321  OH  TYR A 220      38.446  95.202 122.125  1.00  0.00           O0.      0
ATOM    322  H01 TYR A 220      45.267  93.814 125.538  1.00  0.00           H0.      0
ATOM    323  H02 TYR A 220      44.010  95.027 125.860  1.00  0.00           H0.      0
ATOM    324  HA  TYR A 220      43.622  93.298 125.985  1.00  0.00           H0.      0
ATOM    325  HB2 TYR A 220      44.459  94.735 123.371  1.00  0.00           H0.      0
ATOM    326  HB3 TYR A 220      44.081  93.024 123.486  1.00  0.00           H0.      0
ATOM    327  HD1 TYR A 220      42.088  96.058 124.745  1.00  0.00           H0.      0
ATOM    328  HD2 TYR A 220      42.240  92.639 122.141  1.00  0.00           H0.      0
ATOM    329  HE1 TYR A 220      39.809  96.563 123.934  1.00  0.00           H0.      0
ATOM    330  HE2 TYR A 220      39.967  93.131 121.349  1.00  0.00           H0.      0
ATOM    331  HH  TYR A 220      38.254  94.743 121.273  1.00  0.00           H0.      0
ATOM    332  CA  LEU A 240      39.153 100.091 123.226  1.00  0.00           C0.     -1
ATOM    333  CB  LEU A 240      38.877  99.171 122.009  1.00  0.00           C0.     -1
ATOM    334  CG  LEU A 240      39.871  99.340 120.838  1.00  0.00           C0.      0
ATOM    335  CD1 LEU A 240      39.590  98.302 119.737  1.00  0.00           C0.      0
ATOM    336  CD2 LEU A 240      39.833 100.759 120.242  1.00  0.00           C0.      0
ATOM    337  H01 LEU A 240      38.456  99.875 124.044  1.00  0.00           H0.      0
ATOM    338  H02 LEU A 240      40.173  99.941 123.601  1.00  0.00           H0.      0
ATOM    339  HA  LEU A 240      39.041 101.147 122.962  1.00  0.00           H0.      0
ATOM    340  HB2 LEU A 240      38.909  98.124 122.341  1.00  0.00           H0.      0
ATOM    341  HB3 LEU A 240      37.858  99.356 121.638  1.00  0.00           H0.      0
ATOM    342  HG  LEU A 240      40.882  99.155 121.234  1.00  0.00           H0.      0
ATOM    343 HD11 LEU A 240      40.354  98.340 118.952  1.00  0.00           H0.      0
ATOM    344 HD12 LEU A 240      39.556  97.284 120.143  1.00  0.00           H0.      0
ATOM    345 HD13 LEU A 240      38.632  98.527 119.256  1.00  0.00           H0.      0
ATOM    346 HD21 LEU A 240      38.825 100.994 119.877  1.00  0.00           H0.      0
ATOM    347 HD22 LEU A 240      40.115 101.520 120.977  1.00  0.00           H0.      0
ATOM    348 HD23 LEU A 240      40.514 100.844 119.389  1.00  0.00           H0.      0
ATOM    349  CA  TYR A 242      32.123 100.763 123.701  1.00  0.00           C0.     -1
ATOM    350  CB  TYR A 242      31.867  99.289 123.450  1.00  0.00           C0.     -1
ATOM    351  CG  TYR A 242      33.077  98.613 122.807  1.00  0.00           C0.      0
ATOM    352  CD1 TYR A 242      33.063  98.196 121.462  1.00  0.00           C0.      0
ATOM    353  CD2 TYR A 242      34.283  98.456 123.519  1.00  0.00           C0.      0
ATOM    354  CE1 TYR A 242      34.197  97.645 120.853  1.00  0.00           C0.      0
ATOM    355  CE2 TYR A 242      35.428  97.915 122.920  1.00  0.00           C0.      0
ATOM    356  CZ  TYR A 242      35.386  97.500 121.580  1.00  0.00           C0.      0
ATOM    357  OH  TYR A 242      36.479  96.980 120.916  1.00  0.00           O0.      0
ATOM    358  H01 TYR A 242      31.258 101.244 124.172  1.00  0.00           H0.      0
ATOM    359  H02 TYR A 242      32.987 100.912 124.359  1.00  0.00           H0.      0
ATOM    360  HA  TYR A 242      32.328 101.291 122.763  1.00  0.00           H0.      0
ATOM    361  HB2 TYR A 242      31.627  98.788 124.398  1.00  0.00           H0.      0
ATOM    362  HB3 TYR A 242      30.995  99.160 122.798  1.00  0.00           H0.      0
ATOM    363  HD1 TYR A 242      32.156  98.313 120.877  1.00  0.00           H0.      0
ATOM    364  HD2 TYR A 242      34.337  98.777 124.555  1.00  0.00           H0.      0
ATOM    365  HE1 TYR A 242      34.168  97.331 119.817  1.00  0.00           H0.      0
ATOM    366  HE2 TYR A 242      36.348  97.821 123.489  1.00  0.00           H0.      0
ATOM    367  HH  TYR A 242      37.195  96.728 121.528  1.00  0.00           H0.      0
ATOM    368  CA  TYR A 283      28.880  89.602 118.065  1.00  0.00           C0.     -1
ATOM    369  CB  TYR A 283      29.898  90.107 117.042  1.00  0.00           C0.     -1
ATOM    370  CG  TYR A 283      31.333  90.376 117.482  1.00  0.00           C0.      0
ATOM    371  CD1 TYR A 283      32.345  90.341 116.500  1.00  0.00           C0.      0
ATOM    372  CD2 TYR A 283      31.720  90.721 118.787  1.00  0.00           C0.      0
ATOM    373  CE1 TYR A 283      33.674  90.630 116.799  1.00  0.00           C0.      0
ATOM    374  CE2 TYR A 283      33.058  91.009 119.106  1.00  0.00           C0.      0
ATOM    375  CZ  TYR A 283      34.049  90.962 118.112  1.00  0.00           C0.      0
ATOM    376  OH  TYR A 283      35.376  91.212 118.327  1.00  0.00           O0.      0
ATOM    377  H01 TYR A 283      27.914  89.429 117.580  1.00  0.00           H0.      0
ATOM    378  H02 TYR A 283      29.205  88.661 118.524  1.00  0.00           H0.      0
ATOM    379  HA  TYR A 283      28.720  90.328 118.871  1.00  0.00           H0.      0
ATOM    380  HB2 TYR A 283      29.938  89.392 116.209  1.00  0.00           H0.      0
ATOM    381  HB3 TYR A 283      29.501  91.036 116.601  1.00  0.00           H0.      0
ATOM    382  HD1 TYR A 283      32.079  90.080 115.479  1.00  0.00           H0.      0
ATOM    383  HD2 TYR A 283      30.976  90.765 119.575  1.00  0.00           H0.      0
ATOM    384  HE1 TYR A 283      34.443  90.596 116.034  1.00  0.00           H0.      0
ATOM    385  HE2 TYR A 283      33.330  91.258 120.127  1.00  0.00           H0.      0
ATOM    386  HH  TYR A 283      35.600  91.408 119.264  1.00  0.00           H0.      0
ATOM    387  N   ACT A 293      37.531  96.245 117.841  1.00  0.00           N0.      0
ATOM    388  CA  ACT A 293      36.379  95.352 117.957  1.00  0.00           C0.      0
ATOM    389  C   ACT A 293      36.390  94.451 119.191  1.00  0.00           C0.      0
ATOM    390  O   ACT A 293      37.535  94.089 119.664  1.00  0.00           O0.      0
ATOM    391  OXT ACT A 293      35.278  94.060 119.632  1.00  0.00           O1-      0
ATOM    392  H1  ACT A 293      36.348  94.711 117.069  1.00  0.00           H0.      0
ATOM    393  H3  ACT A 293      35.473  95.959 117.947  1.00  0.00           H0.      0
ATOM    394  H01 ACT A 293      37.513  96.925 118.598  1.00  0.00           H0.      0
ATOM    395  H02 ACT A 293      38.390  95.709 117.952  1.00  0.00           H0.      0
ATOM    396  CA' SAM A 294      38.164  96.755 110.162  1.00  0.00           C0.      0
ATOM    397  CB  SAM A 294      38.277  97.787 111.298  1.00  0.00           C0.      0
ATOM    398  CG  SAM A 294      37.483  97.404 112.561  1.00  0.00           C0.      0
ATOM    399  SD  SAM A 294      37.991  98.450 113.990  1.00  0.00           S0.      0
ATOM    400  CE  SAM A 294      37.555  97.279 115.901  1.00  0.00           C0.      0
ATOM    401  C5' SAM A 294      36.767  99.819 114.005  1.00  0.00           C0.      0
ATOM    402  C4' SAM A 294      37.087 100.893 112.963  1.00  0.00           C0.      0
ATOM    403  O4' SAM A 294      36.079 101.949 113.121  1.00  0.00           O0.      0
ATOM    404  C3' SAM A 294      38.477 101.587 113.115  1.00  0.00           C0.      0
ATOM    405  O3' SAM A 294      39.284 101.430 111.960  1.00  0.00           O0.      0
ATOM    406  C2' SAM A 294      38.111 103.065 113.453  1.00  0.00           C0.      0
ATOM    407  O2' SAM A 294      39.031 104.057 113.045  1.00  0.00           O0.      0
ATOM    408  C1' SAM A 294      36.720 103.225 112.832  1.00  0.00           C0.      0
ATOM    409  OXT SAM A 294      39.798  95.221 110.953  1.00  0.00           O0.      0
ATOM    410  N1  SAM A 294      33.105 106.740 111.758  1.00  0.00           N0.      0
ATOM    411  C2  SAM A 294      33.910 106.018 110.961  1.00  0.00           C0.      0
ATOM    412  N3  SAM A 294      34.870 105.139 111.303  1.00  0.00           N0.      0
ATOM    413  C4  SAM A 294      34.983 105.023 112.641  1.00  0.00           C0.      0
ATOM    414  C5  SAM A 294      34.234 105.723 113.594  1.00  0.00           C0.      0
ATOM    415  C6  SAM A 294      33.226 106.602 113.113  1.00  0.00           C0.      0
ATOM    416  N6  SAM A 294      32.409 107.291 113.923  1.00  0.00           N0.      0
ATOM    417  N7  SAM A 294      34.700 105.435 114.873  1.00  0.00           N0.      0
ATOM    418  C8  SAM A 294      35.675 104.570 114.711  1.00  0.00           C0.      0
ATOM    419  N9  SAM A 294      35.898 104.273 113.368  1.00  0.00           N0.      0
ATOM    420  C'  SAM A 294      38.592  95.351 110.651  1.00  0.00           C0.      0
ATOM    421  N'  SAM A 294      36.791  96.711 109.555  1.00  0.00           N0.      0
ATOM    422  O'  SAM A 294      37.676  94.460 110.735  1.00  0.00           O0.      0
ATOM    423 HN61 SAM A 294      32.414 107.092 114.936  1.00  0.00           H0.      0
ATOM    424 HN62 SAM A 294      31.875 108.063 113.530  1.00  0.00           H0.      0
ATOM    425  HA  SAM A 294      38.831  97.054 109.348  1.00  0.00           H0.      0
ATOM    426  HB1 SAM A 294      37.978  98.773 110.928  1.00  0.00           H0.      0
ATOM    427  HB2 SAM A 294      39.339  97.848 111.553  1.00  0.00           H0.      0
ATOM    428  HG1 SAM A 294      37.713  96.376 112.863  1.00  0.00           H0.      0
ATOM    429  HG2 SAM A 294      36.399  97.477 112.430  1.00  0.00           H0.      0
ATOM    430  HE1 SAM A 294      37.903  96.342 115.491  1.00  0.00           H0.      0
ATOM    431  HE2 SAM A 294      36.485  97.439 115.959  1.00  0.00           H0.      0
ATOM    432  HE3 SAM A 294      38.231  97.952 116.401  1.00  0.00           H0.      0
ATOM    433 HO2' SAM A 294      39.151 104.054 112.054  1.00  0.00           H0.      0
ATOM    434 HO3' SAM A 294      38.861 101.867 111.172  1.00  0.00           H0.      0
ATOM    435  H01 SAM A 294      36.281 104.168 115.506  1.00  0.00           H0.      0
ATOM    436  H02 SAM A 294      37.000 100.493 111.948  1.00  0.00           H0.      0
ATOM    437  H03 SAM A 294      39.048 101.158 113.938  1.00  0.00           H0.      0
ATOM    438  H04 SAM A 294      38.034 103.145 114.539  1.00  0.00           H0.      0
ATOM    439  H05 SAM A 294      36.784 103.378 111.752  1.00  0.00           H0.      0
ATOM    440  H06 SAM A 294      33.770 106.174 109.896  1.00  0.00           H0.      0
ATOM    441  H07 SAM A 294      36.076  96.316 110.181  1.00  0.00           H0.      0
ATOM    442  H08 SAM A 294      36.847  96.055 108.711  1.00  0.00           H0.      0
ATOM    443  H09 SAM A 294      36.505  97.653 109.244  1.00  0.00           H0.      0
ATOM    444 H5'1 SAM A 294      36.839 100.239 115.011  1.00  0.00           H0.      0
ATOM    445 H5'2 SAM A 294      35.762  99.410 113.867  1.00  0.00           H0.      0
ATOM    446  O   WAT A7454      33.405 102.206 113.888  1.00  0.00           O0.      0
ATOM    447  H1  WAT A7454      34.339 102.054 113.647  1.00  0.00           H0.      0
ATOM    448  H2  WAT A7454      32.929 102.389 113.066  1.00  0.00           H0.      0
ATOM    449  O   WAT A9548      37.451 106.198 116.763  1.00  0.00           O0.      0
ATOM    450  H1  WAT A9548      37.721 106.335 115.826  1.00  0.00           H0.      0
ATOM    451  H2  WAT A9548      38.136 106.629 117.289  1.00  0.00           H0.      0
ATOM    452  O   WAT B 411      38.264 106.478 114.180  1.00  0.00           O0.      0
ATOM    453  H1  WAT B 411      38.583 107.278 113.732  1.00  0.00           H0.      0
ATOM    454  H2  WAT B 411      38.589 105.682 113.706  1.00  0.00           H0.      0
ATOM    455  O   WAT B 579      36.678  91.757 120.679  1.00  0.00           O0.      0
ATOM    456  H1  WAT B 579      37.103  92.570 120.296  1.00  0.00           H0.      0
ATOM    457  H2  WAT B 579      37.387  91.108 120.795  1.00  0.00           H0.      0
ATOM    458  O   WAT B2090      31.902 103.836 115.522  1.00  0.00           O0.      0
ATOM    459  H1  WAT B2090      31.247 104.011 114.831  1.00  0.00           H0.      0
ATOM    460  H2  WAT B2090      32.608 103.325 115.070  1.00  0.00           H0.      0
ATOM    461  O   WAT C1839      32.645 106.269 116.564  1.00  0.00           O0.      0
ATOM    462  H1  WAT C1839      33.587 106.141 116.338  1.00  0.00           H0.      0
ATOM    463  H2  WAT C1839      32.273 105.395 116.300  1.00  0.00           H0.      0
