# Supplementary material for: Computational Investigation of GNMT-Catalyzed Methyl Transfer Reaction: Integrating MD, QM, and ML Approaches
Source: J Comput Chem. Author manuscript; Available in PMC 2026 Jun 29. (PMC13312424; doi:10.1002/jcc.70434)
Supplement: SI-2 [file NIHMS2188582-supplement-SI-2.zip › QM-cluster-pdbs/clustering_36794_P1_wo_ts.pdb]

ATOM      1  CA  TYR A  21      42.635 105.073 117.360  1.00  0.00           C0.     -1
ATOM      2  CB  TYR A  21      41.733 104.668 116.229  1.00  0.00           C0.     -1
ATOM      3  CG  TYR A  21      40.896 103.414 116.438  1.00  0.00           C0.      0
ATOM      4  CD1 TYR A  21      39.574 103.502 116.904  1.00  0.00           C0.      0
ATOM      5  CD2 TYR A  21      41.394 102.135 116.123  1.00  0.00           C0.      0
ATOM      6  CE1 TYR A  21      38.768 102.366 117.048  1.00  0.00           C0.      0
ATOM      7  CE2 TYR A  21      40.605 100.989 116.264  1.00  0.00           C0.      0
ATOM      8  CZ  TYR A  21      39.284 101.104 116.723  1.00  0.00           C0.      0
ATOM      9  OH  TYR A  21      38.532  99.949 116.825  1.00  0.00           O0.      0
ATOM     10  H01 TYR A  21      42.068 105.267 118.279  1.00  0.00           H0.      0
ATOM     11  H02 TYR A  21      43.191 105.985 117.112  1.00  0.00           H0.      0
ATOM     12  HA  TYR A  21      43.369 104.290 117.590  1.00  0.00           H0.      0
ATOM     13  HB2 TYR A  21      41.043 105.494 116.007  1.00  0.00           H0.      0
ATOM     14  HB3 TYR A  21      42.328 104.539 115.315  1.00  0.00           H0.      0
ATOM     15  HD1 TYR A  21      39.158 104.477 117.139  1.00  0.00           H0.      0
ATOM     16  HD2 TYR A  21      42.401 102.035 115.727  1.00  0.00           H0.      0
ATOM     17  HE1 TYR A  21      37.746 102.460 117.404  1.00  0.00           H0.      0
ATOM     18  HE2 TYR A  21      40.988 100.008 116.009  1.00  0.00           H0.      0
ATOM     19  HH  TYR A  21      37.576 100.150 116.907  1.00  0.00           H0.      0
ATOM     20  CA  TRP A  30      46.227  95.807 114.696  1.00  0.00           C0.     -1
ATOM     21  CB  TRP A  30      45.506  96.929 114.059  1.00  0.00           C0.     -1
ATOM     22  CG  TRP A  30      44.034  96.664 113.845  1.00  0.00           C0.      0
ATOM     23  CD1 TRP A  30      43.416  96.179 112.707  1.00  0.00           C0.      0
ATOM     24  CD2 TRP A  30      42.992  96.821 114.837  1.00  0.00           C0.      0
ATOM     25  CE2 TRP A  30      41.766  96.397 114.236  1.00  0.00           C0.      0
ATOM     26  CE3 TRP A  30      42.972  97.303 116.160  1.00  0.00           C0.      0
ATOM     27  NE1 TRP A  30      42.054  96.007 112.941  1.00  0.00           N0.      0
ATOM     28  CZ2 TRP A  30      40.550  96.412 114.932  1.00  0.00           C0.      0
ATOM     29  CZ3 TRP A  30      41.759  97.350 116.844  1.00  0.00           C0.      0
ATOM     30  CH2 TRP A  30      40.561  96.902 116.238  1.00  0.00           C0.      0
ATOM     31  H01 TRP A  30      46.152  94.890 114.097  1.00  0.00           H0.      0
ATOM     32  H03 TRP A  30      47.294  96.028 114.831  1.00  0.00           H0.      0
ATOM     33  HA  TRP A  30      45.815  95.576 115.687  1.00  0.00           H0.      0
ATOM     34  HB2 TRP A  30      45.613  97.840 114.665  1.00  0.00           H0.      0
ATOM     35  HB3 TRP A  30      45.965  97.169 113.090  1.00  0.00           H0.      0
ATOM     36  HD1 TRP A  30      43.844  95.943 111.744  1.00  0.00           H0.      0
ATOM     37  HE1 TRP A  30      41.349  95.746 112.258  1.00  0.00           H0.      0
ATOM     38  HE3 TRP A  30      43.887  97.637 116.639  1.00  0.00           H0.      0
ATOM     39  HZ2 TRP A  30      39.649  96.017 114.482  1.00  0.00           H0.      0
ATOM     40  HZ3 TRP A  30      41.727  97.726 117.861  1.00  0.00           H0.      0
ATOM     41  HH2 TRP A  30      39.637  96.943 116.801  1.00  0.00           H0.      0
ATOM     42  CA  TYR A  33      45.789  91.638 117.017  1.00  0.00           C0.     -1
ATOM     43  C   TYR A  33      44.786  90.816 116.143  1.00  0.00           C0.      0
ATOM     44  O   TYR A  33      44.043  89.985 116.677  1.00  0.00           O0.      0
ATOM     45  CB  TYR A  33      45.213  92.991 117.574  1.00  0.00           C0.     -1
ATOM     46  CG  TYR A  33      43.776  92.926 118.070  1.00  0.00           C0.      0
ATOM     47  CD1 TYR A  33      42.777  93.734 117.501  1.00  0.00           C0.      0
ATOM     48  CD2 TYR A  33      43.393  92.051 119.104  1.00  0.00           C0.      0
ATOM     49  CE1 TYR A  33      41.444  93.676 117.933  1.00  0.00           C0.      0
ATOM     50  CE2 TYR A  33      42.070  91.977 119.537  1.00  0.00           C0.      0
ATOM     51  CZ  TYR A  33      41.077  92.784 118.950  1.00  0.00           C0.      0
ATOM     52  OH  TYR A  33      39.799  92.627 119.419  1.00  0.00           O0.      0
ATOM     53  H02 TYR A  33      46.711  91.848 116.463  1.00  0.00           H0.      0
ATOM     54  HA  TYR A  33      46.034  90.974 117.849  1.00  0.00           H0.      0
ATOM     55  HB2 TYR A  33      45.888  93.320 118.375  1.00  0.00           H0.      0
ATOM     56  HB3 TYR A  33      45.272  93.745 116.782  1.00  0.00           H0.      0
ATOM     57  HD1 TYR A  33      43.034  94.427 116.705  1.00  0.00           H0.      0
ATOM     58  HD2 TYR A  33      44.135  91.406 119.563  1.00  0.00           H0.      0
ATOM     59  HE1 TYR A  33      40.700  94.305 117.460  1.00  0.00           H0.      0
ATOM     60  HE2 TYR A  33      41.780  91.293 120.327  1.00  0.00           H0.      0
ATOM     61  HH  TYR A  33      39.135  93.198 118.979  1.00  0.00           H0.      0
ATOM     62  N   ILE A  34      44.736  91.028 114.778  1.00  0.00           N0.      0
ATOM     63  CA  ILE A  34      43.949  90.145 113.858  1.00  0.00           C0.     -1
ATOM     64  CB  ILE A  34      43.705  90.771 112.477  1.00  0.00           C0.     -1
ATOM     65  CG1 ILE A  34      42.813  92.028 112.600  1.00  0.00           C0.      0
ATOM     66  CG2 ILE A  34      43.088  89.709 111.550  1.00  0.00           C0.      0
ATOM     67  CD1 ILE A  34      42.728  92.861 111.315  1.00  0.00           C0.      0
ATOM     68  H01 ILE A  34      44.470  89.183 113.751  1.00  0.00           H0.      0
ATOM     69  H   ILE A  34      45.458  91.599 114.360  1.00  0.00           H0.      0
ATOM     70  HA  ILE A  34      42.996  89.941 114.355  1.00  0.00           H0.      0
ATOM     71  HB  ILE A  34      44.675  91.078 112.054  1.00  0.00           H0.      0
ATOM     72 HG12 ILE A  34      41.809  91.705 112.921  1.00  0.00           H0.      0
ATOM     73 HG13 ILE A  34      43.193  92.661 113.413  1.00  0.00           H0.      0
ATOM     74 HG21 ILE A  34      42.131  89.358 111.958  1.00  0.00           H0.      0
ATOM     75 HG22 ILE A  34      42.908  90.107 110.547  1.00  0.00           H0.      0
ATOM     76 HG23 ILE A  34      43.747  88.840 111.449  1.00  0.00           H0.      0
ATOM     77 HD11 ILE A  34      42.037  93.700 111.434  1.00  0.00           H0.      0
ATOM     78 HD12 ILE A  34      43.711  93.271 111.055  1.00  0.00           H0.      0
ATOM     79 HD13 ILE A  34      42.386  92.267 110.462  1.00  0.00           H0.      0
ATOM     80  CA  ARG A  40      39.952  85.843 109.513  1.00  0.00           C0.     -1
ATOM     81  CB  ARG A  40      40.423  87.344 109.526  1.00  0.00           C0.     -1
ATOM     82  CG  ARG A  40      39.229  88.317 109.492  1.00  0.00           C0.      0
ATOM     83  CD  ARG A  40      39.623  89.717 109.978  1.00  0.00           C0.      0
ATOM     84  NE  ARG A  40      38.528  90.670 109.766  1.00  0.00           N0.      0
ATOM     85  CZ  ARG A  40      38.361  91.846 110.408  1.00  0.00           C0.      0
ATOM     86  NH1 ARG A  40      39.195  92.214 111.410  1.00  0.00           N1+      0
ATOM     87  NH2 ARG A  40      37.319  92.614 110.092  1.00  0.00           N0.      0
ATOM     88  H01 ARG A  40      40.812  85.166 109.510  1.00  0.00           H0.      0
ATOM     89  H02 ARG A  40      39.347  85.636 108.623  1.00  0.00           H0.      0
ATOM     90  HA  ARG A  40      39.344  85.630 110.399  1.00  0.00           H0.      0
ATOM     91  HB2 ARG A  40      41.013  87.514 110.437  1.00  0.00           H0.      0
ATOM     92  HB3 ARG A  40      41.088  87.537 108.676  1.00  0.00           H0.      0
ATOM     93  HG2 ARG A  40      38.834  88.377 108.469  1.00  0.00           H0.      0
ATOM     94  HG3 ARG A  40      38.418  87.938 110.127  1.00  0.00           H0.      0
ATOM     95  HD2 ARG A  40      39.845  89.662 111.050  1.00  0.00           H0.      0
ATOM     96  HD3 ARG A  40      40.529  90.051 109.462  1.00  0.00           H0.      0
ATOM     97  HE  ARG A  40      37.864  90.476 109.028  1.00  0.00           H0.      0
ATOM     98 HH11 ARG A  40      40.011  91.659 111.611  1.00  0.00           H0.      0
ATOM     99 HH12 ARG A  40      39.258  93.205 111.650  1.00  0.00           H0.      0
ATOM    100 HH21 ARG A  40      36.883  92.561 109.136  1.00  0.00           H0.      0
ATOM    101 HH22 ARG A  40      37.179  93.457 110.651  1.00  0.00           H0.      0
ATOM    102  CA  ALA A  64      34.629 100.787 108.791  1.00  0.00           C0.     -1
ATOM    103  C   ALA A  64      35.906 100.185 108.207  1.00  0.00           C0.      0
ATOM    104  O   ALA A  64      36.172  98.971 108.298  1.00  0.00           O0.      0
ATOM    105  CB  ALA A  64      34.373 100.314 110.222  1.00  0.00           C0.      0
ATOM    106  H03 ALA A  64      33.807 100.465 108.138  1.00  0.00           H0.      0
ATOM    107  HA  ALA A  64      34.665 101.880 108.739  1.00  0.00           H0.      0
ATOM    108  HB1 ALA A  64      34.464  99.226 110.272  1.00  0.00           H0.      0
ATOM    109  HB2 ALA A  64      35.088 100.765 110.918  1.00  0.00           H0.      0
ATOM    110  HB3 ALA A  64      33.370 100.598 110.549  1.00  0.00           H0.      0
ATOM    111  N   CYS A  65      36.717 101.033 107.528  1.00  0.00           N0.      0
ATOM    112  CA  CYS A  65      37.827 100.554 106.704  1.00  0.00           C0.     -1
ATOM    113  C   CYS A  65      39.011  99.954 107.459  1.00  0.00           C0.      0
ATOM    114  O   CYS A  65      39.620  98.984 106.988  1.00  0.00           O0.      0
ATOM    115  H01 CYS A  65      38.182 101.399 106.106  1.00  0.00           H0.      0
ATOM    116  H   CYS A  65      36.512 102.021 107.552  1.00  0.00           H0.      0
ATOM    117  HA  CYS A  65      37.468  99.777 106.025  1.00  0.00           H0.      0
ATOM    118  N   GLY A  66      39.379 100.594 108.587  1.00  0.00           N0.      0
ATOM    119  CA  GLY A  66      40.639 100.235 109.221  1.00  0.00           C0.     -1
ATOM    120  H01 GLY A  66      41.497 100.506 108.595  1.00  0.00           H0.      0
ATOM    121  H   GLY A  66      38.884 101.429 108.909  1.00  0.00           H0.      0
ATOM    122  HA2 GLY A  66      40.707 100.761 110.175  1.00  0.00           H0.      0
ATOM    123  HA3 GLY A  66      40.685  99.156 109.397  1.00  0.00           H0.      0
ATOM    124  CA  VAL A  69      41.370  93.903 106.058  1.00  0.00           C0.     -1
ATOM    125  C   VAL A  69      40.135  93.303 105.238  1.00  0.00           C0.      0
ATOM    126  O   VAL A  69      40.342  92.313 104.521  1.00  0.00           O0.      0
ATOM    127  CB  VAL A  69      41.368  93.551 107.531  1.00  0.00           C0.     -1
ATOM    128  CG1 VAL A  69      40.358  94.380 108.347  1.00  0.00           C0.      0
ATOM    129  CG2 VAL A  69      41.146  92.046 107.752  1.00  0.00           C0.      0
ATOM    130  H01 VAL A  69      41.404  94.992 105.927  1.00  0.00           H0.      0
ATOM    131  HA  VAL A  69      42.235  93.466 105.555  1.00  0.00           H0.      0
ATOM    132  HB  VAL A  69      42.372  93.797 107.911  1.00  0.00           H0.      0
ATOM    133 HG11 VAL A  69      40.483  94.203 109.419  1.00  0.00           H0.      0
ATOM    134 HG12 VAL A  69      40.500  95.454 108.171  1.00  0.00           H0.      0
ATOM    135 HG13 VAL A  69      39.324  94.130 108.086  1.00  0.00           H0.      0
ATOM    136 HG21 VAL A  69      41.284  91.802 108.808  1.00  0.00           H0.      0
ATOM    137 HG22 VAL A  69      40.127  91.757 107.468  1.00  0.00           H0.      0
ATOM    138 HG23 VAL A  69      41.845  91.444 107.162  1.00  0.00           H0.      0
ATOM    139  N   ASP A  70      38.871  93.859 105.316  1.00  0.00           N0.      0
ATOM    140  CA  ASP A  70      37.650  93.270 104.631  1.00  0.00           C0.     -1
ATOM    141  CB  ASP A  70      36.329  93.562 105.399  1.00  0.00           C0.     -1
ATOM    142  CG  ASP A  70      36.550  93.588 106.928  1.00  0.00           C0.      0
ATOM    143  OD1 ASP A  70      36.349  92.517 107.574  1.00  0.00           O0.      0
ATOM    144  OD2 ASP A  70      36.969  94.697 107.409  1.00  0.00           O1-      0
ATOM    145  H01 ASP A  70      37.589  93.656 103.608  1.00  0.00           H0.      0
ATOM    146  H   ASP A  70      38.687  94.597 105.986  1.00  0.00           H0.      0
ATOM    147  HA  ASP A  70      37.832  92.194 104.572  1.00  0.00           H0.      0
ATOM    148  HB2 ASP A  70      35.939  94.540 105.102  1.00  0.00           H0.      0
ATOM    149  HB3 ASP A  70      35.599  92.792 105.139  1.00  0.00           H0.      0
ATOM    150  CA  ASP A  85      37.342 105.696 107.957  1.00  0.00           C0.     -1
ATOM    151  C   ASP A  85      37.597 107.160 108.380  1.00  0.00           C0.      0
ATOM    152  O   ASP A  85      37.770 108.055 107.542  1.00  0.00           O0.      0
ATOM    153  CB  ASP A  85      38.516 104.790 108.370  1.00  0.00           C0.     -1
ATOM    154  CG  ASP A  85      38.525 104.190 109.769  1.00  0.00           C0.      0
ATOM    155  OD1 ASP A  85      38.278 102.947 109.902  1.00  0.00           O0.      0
ATOM    156  OD2 ASP A  85      38.812 104.962 110.738  1.00  0.00           O1-      0
ATOM    157  H01 ASP A  85      37.242 105.702 106.871  1.00  0.00           H0.      0
ATOM    158  HA  ASP A  85      36.403 105.333 108.395  1.00  0.00           H0.      0
ATOM    159  HB2 ASP A  85      38.560 103.948 107.670  1.00  0.00           H0.      0
ATOM    160  HB3 ASP A  85      39.452 105.348 108.244  1.00  0.00           H0.      0
ATOM    161  N   ALA A  86      37.682 107.363 109.726  1.00  0.00           N0.      0
ATOM    162  CA  ALA A  86      38.129 108.606 110.349  1.00  0.00           C0.     -1
ATOM    163  C   ALA A  86      39.595 108.573 110.879  1.00  0.00           C0.      0
ATOM    164  O   ALA A  86      40.083 109.616 111.338  1.00  0.00           O0.      0
ATOM    165  CB  ALA A  86      37.186 109.026 111.488  1.00  0.00           C0.      0
ATOM    166  H   ALA A  86      37.496 106.572 110.333  1.00  0.00           H0.      0
ATOM    167  HA  ALA A  86      38.116 109.366 109.561  1.00  0.00           H0.      0
ATOM    168  HB1 ALA A  86      37.574 109.925 111.971  1.00  0.00           H0.      0
ATOM    169  HB2 ALA A  86      36.185 109.227 111.098  1.00  0.00           H0.      0
ATOM    170  HB3 ALA A  86      37.108 108.232 112.240  1.00  0.00           H0.      0
ATOM    171  N   SER A  87      40.259 107.390 110.810  1.00  0.00           N0.      0
ATOM    172  CA  SER A  87      41.580 107.180 111.425  1.00  0.00           C0.     -1
ATOM    173  CB  SER A  87      41.527 105.942 112.388  1.00  0.00           C0.     -1
ATOM    174  OG  SER A  87      42.813 105.737 113.012  1.00  0.00           O0.      0
ATOM    175  H01 SER A  87      42.346 107.007 110.661  1.00  0.00           H0.      0
ATOM    176  H   SER A  87      39.728 106.554 110.559  1.00  0.00           H0.      0
ATOM    177  HA  SER A  87      41.837 108.087 111.979  1.00  0.00           H0.      0
ATOM    178  HB2 SER A  87      40.735 106.076 113.132  1.00  0.00           H0.      0
ATOM    179  HB3 SER A  87      41.311 105.032 111.827  1.00  0.00           H0.      0
ATOM    180  HG  SER A  87      42.935 106.428 113.678  1.00  0.00           H0.      0
ATOM    181  CA  MET A  90      44.544 102.998 109.939  1.00  0.00           C0.     -1
ATOM    182  CB  MET A  90      43.162 102.656 110.594  1.00  0.00           C0.     -1
ATOM    183  CG  MET A  90      43.119 102.676 112.128  1.00  0.00           C0.      0
ATOM    184  SD  MET A  90      43.865 101.205 112.958  1.00  0.00           S0.      0
ATOM    185  CE  MET A  90      42.471 100.019 112.810  1.00  0.00           C0.      0
ATOM    186  H01 MET A  90      44.862 104.009 110.221  1.00  0.00           H0.      0
ATOM    187  H02 MET A  90      44.474 102.947 108.847  1.00  0.00           H0.      0
ATOM    188  HA  MET A  90      45.312 102.290 110.272  1.00  0.00           H0.      0
ATOM    189  HB2 MET A  90      42.418 103.382 110.230  1.00  0.00           H0.      0
ATOM    190  HB3 MET A  90      42.834 101.675 110.232  1.00  0.00           H0.      0
ATOM    191  HG2 MET A  90      43.632 103.557 112.522  1.00  0.00           H0.      0
ATOM    192  HG3 MET A  90      42.079 102.731 112.468  1.00  0.00           H0.      0
ATOM    193  HE1 MET A  90      42.301  99.734 111.769  1.00  0.00           H0.      0
ATOM    194  HE2 MET A  90      42.738  99.126 113.379  1.00  0.00           H0.      0
ATOM    195  HE3 MET A  90      41.559 100.460 113.220  1.00  0.00           H0.      0
ATOM    196  CA  ALA A 115      35.199 110.735 106.782  1.00  0.00           C0.     -1
ATOM    197  C   ALA A 115      34.429 110.248 108.040  1.00  0.00           C0.      0
ATOM    198  O   ALA A 115      34.197 109.044 108.213  1.00  0.00           O0.      0
ATOM    199  H01 ALA A 115      36.139 110.176 106.746  1.00  0.00           H0.      0
ATOM    200  H03 ALA A 115      34.612 110.483 105.894  1.00  0.00           H0.      0
ATOM    201  HA  ALA A 115      35.405 111.808 106.791  1.00  0.00           H0.      0
ATOM    202  N   ASN A 116      34.035 111.192 108.965  1.00  0.00           N0.      0
ATOM    203  CA  ASN A 116      33.242 110.867 110.184  1.00  0.00           C0.     -1
ATOM    204  C   ASN A 116      31.784 110.541 109.823  1.00  0.00           C0.      0
ATOM    205  O   ASN A 116      31.050 111.393 109.291  1.00  0.00           O0.      0
ATOM    206  CB  ASN A 116      33.265 112.070 111.145  1.00  0.00           C0.      0
ATOM    207  CG  ASN A 116      32.378 111.770 112.348  1.00  0.00           C0.      0
ATOM    208  ND2 ASN A 116      31.117 112.273 112.275  1.00  0.00           N0.      0
ATOM    209  OD1 ASN A 116      32.779 111.094 113.305  1.00  0.00           O0.      0
ATOM    210  H   ASN A 116      34.087 112.165 108.700  1.00  0.00           H0.      0
ATOM    211  HA  ASN A 116      33.704 109.997 110.658  1.00  0.00           H0.      0
ATOM    212  HB2 ASN A 116      34.285 112.242 111.495  1.00  0.00           H0.      0
ATOM    213  HB3 ASN A 116      32.910 112.961 110.618  1.00  0.00           H0.      0
ATOM    214 HD21 ASN A 116      30.449 111.950 112.964  1.00  0.00           H0.      0
ATOM    215 HD22 ASN A 116      30.753 112.544 111.369  1.00  0.00           H0.      0
ATOM    216  N   TRP A 117      31.368 109.320 110.208  1.00  0.00           N0.      0
ATOM    217  CA  TRP A 117      30.011 108.867 109.899  1.00  0.00           C0.     -1
ATOM    218  CB  TRP A 117      29.722 107.459 110.499  1.00  0.00           C0.     -1
ATOM    219  CG  TRP A 117      30.782 106.439 110.168  1.00  0.00           C0.      0
ATOM    220  CD1 TRP A 117      31.570 106.381 109.036  1.00  0.00           C0.      0
ATOM    221  CD2 TRP A 117      31.224 105.363 111.031  1.00  0.00           C0.      0
ATOM    222  CE2 TRP A 117      32.286 104.685 110.357  1.00  0.00           C0.      0
ATOM    223  CE3 TRP A 117      30.863 104.937 112.322  1.00  0.00           C0.      0
ATOM    224  NE1 TRP A 117      32.454 105.314 109.136  1.00  0.00           N0.      0
ATOM    225  CZ2 TRP A 117      32.987 103.626 110.947  1.00  0.00           C0.      0
ATOM    226  CZ3 TRP A 117      31.558 103.883 112.912  1.00  0.00           C0.      0
ATOM    227  CH2 TRP A 117      32.613 103.233 112.231  1.00  0.00           C0.      0
ATOM    228  H02 TRP A 117      29.294 109.596 110.290  1.00  0.00           H0.      0
ATOM    229  H   TRP A 117      32.067 108.646 110.531  1.00  0.00           H0.      0
ATOM    230  HA  TRP A 117      29.875 108.845 108.809  1.00  0.00           H0.      0
ATOM    231  HB2 TRP A 117      29.653 107.551 111.590  1.00  0.00           H0.      0
ATOM    232  HB3 TRP A 117      28.729 107.147 110.148  1.00  0.00           H0.      0
ATOM    233  HD1 TRP A 117      31.605 107.041 108.183  1.00  0.00           H0.      0
ATOM    234  HE1 TRP A 117      33.222 105.151 108.504  1.00  0.00           H0.      0
ATOM    235  HE3 TRP A 117      30.066 105.437 112.859  1.00  0.00           H0.      0
ATOM    236  HZ2 TRP A 117      33.827 103.161 110.446  1.00  0.00           H0.      0
ATOM    237  HZ3 TRP A 117      31.301 103.568 113.918  1.00  0.00           H0.      0
ATOM    238  HH2 TRP A 117      33.172 102.445 112.725  1.00  0.00           H0.      0
ATOM    239  CA  LEU A 136      32.161  94.634 109.680  1.00  0.00           C0.     -1
ATOM    240  C   LEU A 136      33.253  94.871 110.709  1.00  0.00           C0.      0
ATOM    241  O   LEU A 136      33.976  95.891 110.667  1.00  0.00           O0.      0
ATOM    242  H01 LEU A 136      32.615  94.566 108.687  1.00  0.00           H0.      0
ATOM    243  H02 LEU A 136      31.488  95.496 109.675  1.00  0.00           H0.      0
ATOM    244  HA  LEU A 136      31.583  93.728 109.871  1.00  0.00           H0.      0
ATOM    245  N   GLY A 137      33.373  93.932 111.683  1.00  0.00           N0.      0
ATOM    246  CA  GLY A 137      34.389  93.963 112.735  1.00  0.00           C0.     -1
ATOM    247  C   GLY A 137      33.858  94.212 114.140  1.00  0.00           C0.      0
ATOM    248  O   GLY A 137      34.651  94.190 115.083  1.00  0.00           O0.      0
ATOM    249  H   GLY A 137      32.835  93.082 111.577  1.00  0.00           H0.      0
ATOM    250  HA2 GLY A 137      34.939  93.017 112.745  1.00  0.00           H0.      0
ATOM    251  HA3 GLY A 137      35.122  94.739 112.507  1.00  0.00           H0.      0
ATOM    252  N   ASN A 138      32.525  94.448 114.286  1.00  0.00           N0.      0
ATOM    253  CA  ASN A 138      31.983  95.110 115.488  1.00  0.00           C0.     -1
ATOM    254  C   ASN A 138      32.581  96.538 115.566  1.00  0.00           C0.      0
ATOM    255  O   ASN A 138      33.267  96.925 116.516  1.00  0.00           O0.      0
ATOM    256  CB  ASN A 138      32.251  94.332 116.785  1.00  0.00           C0.      0
ATOM    257  CG  ASN A 138      31.589  95.048 117.957  1.00  0.00           C0.      0
ATOM    258  ND2 ASN A 138      32.429  95.350 118.985  1.00  0.00           N0.      0
ATOM    259  OD1 ASN A 138      30.378  95.302 117.963  1.00  0.00           O0.      0
ATOM    260  H   ASN A 138      31.980  94.496 113.436  1.00  0.00           H0.      0
ATOM    261  HA  ASN A 138      30.900  95.189 115.350  1.00  0.00           H0.      0
ATOM    262  HB2 ASN A 138      31.807  93.336 116.685  1.00  0.00           H0.      0
ATOM    263  HB3 ASN A 138      33.322  94.226 116.941  1.00  0.00           H0.      0
ATOM    264 HD21 ASN A 138      32.070  95.989 119.682  1.00  0.00           H0.      0
ATOM    265 HD22 ASN A 138      33.433  95.362 118.802  1.00  0.00           H0.      0
ATOM    266  N   SER A 139      32.292  97.311 114.489  1.00  0.00           N0.      0
ATOM    267  CA  SER A 139      33.019  98.535 114.179  1.00  0.00           C0.     -1
ATOM    268  CB  SER A 139      33.706  98.454 112.828  1.00  0.00           C0.      0
ATOM    269  OG  SER A 139      34.712  97.423 112.840  1.00  0.00           O0.      0
ATOM    270  H03 SER A 139      32.340  99.398 114.186  1.00  0.00           H0.      0
ATOM    271  H   SER A 139      31.728  96.911 113.752  1.00  0.00           H0.      0
ATOM    272  HA  SER A 139      33.752  98.686 114.976  1.00  0.00           H0.      0
ATOM    273  HB2 SER A 139      32.977  98.263 112.031  1.00  0.00           H0.      0
ATOM    274  HB3 SER A 139      34.169  99.424 112.625  1.00  0.00           H0.      0
ATOM    275  HG  SER A 139      34.526  96.809 112.104  1.00  0.00           H0.      0
ATOM    276  CA  HID A 142      32.713 102.976 119.339  1.00  0.00           C0.     -1
ATOM    277  C   HID A 142      32.115 104.411 119.381  1.00  0.00           C0.      0
ATOM    278  O   HID A 142      32.798 105.345 119.818  1.00  0.00           O0.      0
ATOM    279  CB  HID A 142      34.122 103.014 118.717  1.00  0.00           C0.     -1
ATOM    280  CG  HID A 142      34.647 101.723 118.176  1.00  0.00           C0.      0
ATOM    281  CD2 HID A 142      35.156 101.431 116.925  1.00  0.00           C0.      0
ATOM    282  ND1 HID A 142      34.820 100.550 118.901  1.00  0.00           N0.      0
ATOM    283  CE1 HID A 142      35.421  99.625 118.093  1.00  0.00           C0.      0
ATOM    284  NE2 HID A 142      35.648 100.134 116.885  1.00  0.00           N0.      0
ATOM    285  H01 HID A 142      32.063 102.304 118.767  1.00  0.00           H0.      0
ATOM    286  HA  HID A 142      32.751 102.599 120.367  1.00  0.00           H0.      0
ATOM    287  HB2 HID A 142      34.118 103.724 117.883  1.00  0.00           H0.      0
ATOM    288  HB3 HID A 142      34.817 103.434 119.454  1.00  0.00           H0.      0
ATOM    289  HD1 HID A 142      34.595 100.404 119.879  1.00  0.00           H0.      0
ATOM    290  HD2 HID A 142      35.193 102.065 116.054  1.00  0.00           H0.      0
ATOM    291  HE1 HID A 142      35.683  98.633 118.420  1.00  0.00           H0.      0
ATOM    292  N   LEU A 143      30.845 104.604 118.889  1.00  0.00           N0.      0
ATOM    293  CA  LEU A 143      30.163 105.928 118.945  1.00  0.00           C0.     -1
ATOM    294  CB  LEU A 143      29.138 106.202 117.813  1.00  0.00           C0.     -1
ATOM    295  CG  LEU A 143      29.617 105.889 116.382  1.00  0.00           C0.      0
ATOM    296  CD1 LEU A 143      28.500 106.248 115.384  1.00  0.00           C0.      0
ATOM    297  CD2 LEU A 143      30.928 106.608 116.026  1.00  0.00           C0.      0
ATOM    298  H01 LEU A 143      29.662 106.037 119.916  1.00  0.00           H0.      0
ATOM    299  H   LEU A 143      30.304 103.794 118.620  1.00  0.00           H0.      0
ATOM    300  HA  LEU A 143      30.968 106.665 118.918  1.00  0.00           H0.      0
ATOM    301  HB2 LEU A 143      28.219 105.632 118.008  1.00  0.00           H0.      0
ATOM    302  HB3 LEU A 143      28.869 107.265 117.884  1.00  0.00           H0.      0
ATOM    303  HG  LEU A 143      29.801 104.806 116.314  1.00  0.00           H0.      0
ATOM    304 HD11 LEU A 143      28.776 105.973 114.361  1.00  0.00           H0.      0
ATOM    305 HD12 LEU A 143      27.565 105.731 115.631  1.00  0.00           H0.      0
ATOM    306 HD13 LEU A 143      28.304 107.328 115.400  1.00  0.00           H0.      0
ATOM    307 HD21 LEU A 143      31.225 106.376 114.999  1.00  0.00           H0.      0
ATOM    308 HD22 LEU A 143      30.803 107.696 116.109  1.00  0.00           H0.      0
ATOM    309 HD23 LEU A 143      31.750 106.304 116.682  1.00  0.00           H0.      0
ATOM    310  CA  ARG A 175      28.933  91.958 119.788  1.00  0.00           C0.     -1
ATOM    311  CB  ARG A 175      30.161  92.247 120.726  1.00  0.00           C0.     -1
ATOM    312  CG  ARG A 175      31.510  92.058 120.000  1.00  0.00           C0.      0
ATOM    313  CD  ARG A 175      32.695  92.606 120.818  1.00  0.00           C0.      0
ATOM    314  NE  ARG A 175      34.006  92.486 120.160  1.00  0.00           N0.      0
ATOM    315  CZ  ARG A 175      34.800  91.414 120.249  1.00  0.00           C0.      0
ATOM    316  NH1 ARG A 175      34.333  90.241 120.759  1.00  0.00           N1+      0
ATOM    317  NH2 ARG A 175      36.057  91.470 119.790  1.00  0.00           N0.      0
ATOM    318  H01 ARG A 175      28.939  92.660 118.946  1.00  0.00           H0.      0
ATOM    319  H02 ARG A 175      27.991  92.076 120.334  1.00  0.00           H0.      0
ATOM    320  HA  ARG A 175      28.978  90.937 119.392  1.00  0.00           H0.      0
ATOM    321  HB2 ARG A 175      30.088  93.282 121.087  1.00  0.00           H0.      0
ATOM    322  HB3 ARG A 175      30.116  91.596 121.609  1.00  0.00           H0.      0
ATOM    323  HG2 ARG A 175      31.663  90.995 119.767  1.00  0.00           H0.      0
ATOM    324  HG3 ARG A 175      31.485  92.586 119.041  1.00  0.00           H0.      0
ATOM    325  HD2 ARG A 175      32.540  93.674 120.986  1.00  0.00           H0.      0
ATOM    326  HD3 ARG A 175      32.740  92.127 121.806  1.00  0.00           H0.      0
ATOM    327  HE  ARG A 175      34.407  93.303 119.659  1.00  0.00           H0.      0
ATOM    328 HH11 ARG A 175      33.416  90.213 121.176  1.00  0.00           H0.      0
ATOM    329 HH12 ARG A 175      34.999  89.574 121.120  1.00  0.00           H0.      0
ATOM    330 HH21 ARG A 175      36.516  92.380 119.536  1.00  0.00           H0.      0
ATOM    331 HH22 ARG A 175      36.620  90.633 119.789  1.00  0.00           H0.      0
ATOM    332  CA  TYR A 194      40.381  88.932 116.014  1.00  0.00           C0.     -1
ATOM    333  CB  TYR A 194      39.858  89.905 117.087  1.00  0.00           C0.     -1
ATOM    334  CG  TYR A 194      39.311  91.151 116.402  1.00  0.00           C0.      0
ATOM    335  CD1 TYR A 194      37.964  91.525 116.514  1.00  0.00           C0.      0
ATOM    336  CD2 TYR A 194      40.136  91.918 115.555  1.00  0.00           C0.      0
ATOM    337  CE1 TYR A 194      37.448  92.618 115.809  1.00  0.00           C0.      0
ATOM    338  CE2 TYR A 194      39.634  93.010 114.842  1.00  0.00           C0.      0
ATOM    339  CZ  TYR A 194      38.281  93.361 114.966  1.00  0.00           C0.      0
ATOM    340  OH  TYR A 194      37.772  94.503 114.352  1.00  0.00           O0.      0
ATOM    341  H01 TYR A 194      40.704  87.982 116.458  1.00  0.00           H0.      0
ATOM    342  H03 TYR A 194      39.605  88.718 115.271  1.00  0.00           H0.      0
ATOM    343  HA  TYR A 194      41.246  89.359 115.499  1.00  0.00           H0.      0
ATOM    344  HB2 TYR A 194      39.067  89.435 117.683  1.00  0.00           H0.      0
ATOM    345  HB3 TYR A 194      40.671  90.173 117.772  1.00  0.00           H0.      0
ATOM    346  HD1 TYR A 194      37.306  90.959 117.166  1.00  0.00           H0.      0
ATOM    347  HD2 TYR A 194      41.190  91.677 115.476  1.00  0.00           H0.      0
ATOM    348  HE1 TYR A 194      36.408  92.906 115.899  1.00  0.00           H0.      0
ATOM    349  HE2 TYR A 194      40.287  93.612 114.221  1.00  0.00           H0.      0
ATOM    350  HH  TYR A 194      37.667  94.419 113.377  1.00  0.00           H0.      0
ATOM    351  CA  TYR A 242      32.375 100.960 123.219  1.00  0.00           C0.     -1
ATOM    352  CB  TYR A 242      32.388  99.483 122.871  1.00  0.00           C0.     -1
ATOM    353  CG  TYR A 242      33.676  98.997 122.218  1.00  0.00           C0.      0
ATOM    354  CD1 TYR A 242      33.706  97.759 121.544  1.00  0.00           C0.      0
ATOM    355  CD2 TYR A 242      34.871  99.735 122.273  1.00  0.00           C0.      0
ATOM    356  CE1 TYR A 242      34.867  97.274 120.944  1.00  0.00           C0.      0
ATOM    357  CE2 TYR A 242      36.049  99.262 121.677  1.00  0.00           C0.      0
ATOM    358  CZ  TYR A 242      36.046  98.033 121.011  1.00  0.00           C0.      0
ATOM    359  OH  TYR A 242      37.156  97.529 120.367  1.00  0.00           O0.      0
ATOM    360  H01 TYR A 242      31.398 101.256 123.614  1.00  0.00           H0.      0
ATOM    361  H02 TYR A 242      33.122 101.208 123.981  1.00  0.00           H0.      0
ATOM    362  HA  TYR A 242      32.579 101.581 122.339  1.00  0.00           H0.      0
ATOM    363  HB2 TYR A 242      32.206  98.892 123.781  1.00  0.00           H0.      0
ATOM    364  HB3 TYR A 242      31.550  99.254 122.198  1.00  0.00           H0.      0
ATOM    365  HD1 TYR A 242      32.796  97.168 121.498  1.00  0.00           H0.      0
ATOM    366  HD2 TYR A 242      34.899 100.689 122.785  1.00  0.00           H0.      0
ATOM    367  HE1 TYR A 242      34.888  96.327 120.417  1.00  0.00           H0.      0
ATOM    368  HE2 TYR A 242      36.957  99.856 121.727  1.00  0.00           H0.      0
ATOM    369  HH  TYR A 242      37.907  98.130 120.475  1.00  0.00           H0.      0
ATOM    370  CA' SAM A 293      37.950  96.759 110.392  1.00  0.00           C0.      0
ATOM    371  CB  SAM A 293      37.588  97.958 111.303  1.00  0.00           C0.      0
ATOM    372  CG  SAM A 293      38.775  98.395 112.178  1.00  0.00           C0.      0
ATOM    373  SD  SAM A 293      38.391  98.982 113.882  1.00  0.00           S0.      0
ATOM    374  C5' SAM A 293      36.967 100.105 113.645  1.00  0.00           C0.      0
ATOM    375  C4' SAM A 293      37.274 101.336 112.808  1.00  0.00           C0.      0
ATOM    376  O4' SAM A 293      36.099 102.210 112.911  1.00  0.00           O0.      0
ATOM    377  C3' SAM A 293      38.514 102.169 113.240  1.00  0.00           C0.      0
ATOM    378  O3' SAM A 293      39.514 102.180 112.220  1.00  0.00           O0.      0
ATOM    379  C2' SAM A 293      37.898 103.558 113.579  1.00  0.00           C0.      0
ATOM    380  O2' SAM A 293      38.721 104.678 113.384  1.00  0.00           O0.      0
ATOM    381  C1' SAM A 293      36.595 103.566 112.748  1.00  0.00           C0.      0
ATOM    382  OXT SAM A 293      39.462  95.244 111.533  1.00  0.00           O0.      0
ATOM    383  N1  SAM A 293      33.760 107.717 111.506  1.00  0.00           N0.      0
ATOM    384  C2  SAM A 293      34.594 106.957 110.763  1.00  0.00           C0.      0
ATOM    385  N3  SAM A 293      35.294 105.874 111.143  1.00  0.00           N0.      0
ATOM    386  C4  SAM A 293      35.067 105.550 112.430  1.00  0.00           C0.      0
ATOM    387  C5  SAM A 293      34.230 106.248 113.314  1.00  0.00           C0.      0
ATOM    388  C6  SAM A 293      33.576 107.394 112.811  1.00  0.00           C0.      0
ATOM    389  N6  SAM A 293      32.770 108.172 113.577  1.00  0.00           N0.      0
ATOM    390  N7  SAM A 293      34.253 105.674 114.579  1.00  0.00           N0.      0
ATOM    391  C8  SAM A 293      35.080 104.656 114.466  1.00  0.00           C0.      0
ATOM    392  N9  SAM A 293      35.608 104.519 113.186  1.00  0.00           N0.      0
ATOM    393  C'  SAM A 293      38.267  95.532 111.270  1.00  0.00           C0.      0
ATOM    394  N'  SAM A 293      36.759  96.446 109.518  1.00  0.00           N0.      0
ATOM    395  O'  SAM A 293      37.243  94.905 111.714  1.00  0.00           O0.      0
ATOM    396 HN61 SAM A 293      32.806 107.994 114.571  1.00  0.00           H0.      0
ATOM    397 HN62 SAM A 293      32.663 109.152 113.317  1.00  0.00           H0.      0
ATOM    398  HA  SAM A 293      38.789  96.986 109.733  1.00  0.00           H0.      0
ATOM    399  HB1 SAM A 293      36.733  97.663 111.919  1.00  0.00           H0.      0
ATOM    400  HB2 SAM A 293      37.268  98.791 110.669  1.00  0.00           H0.      0
ATOM    401  HG1 SAM A 293      39.332  99.214 111.714  1.00  0.00           H0.      0
ATOM    402  HG2 SAM A 293      39.479  97.575 112.345  1.00  0.00           H0.      0
ATOM    403 HO2' SAM A 293      38.908 104.727 112.419  1.00  0.00           H0.      0
ATOM    404 HO3' SAM A 293      39.095 102.486 111.379  1.00  0.00           H0.      0
ATOM    405  H01 SAM A 293      35.351 103.984 115.263  1.00  0.00           H0.      0
ATOM    406  H02 SAM A 293      37.405 101.061 111.754  1.00  0.00           H0.      0
ATOM    407  H03 SAM A 293      39.002 101.755 114.122  1.00  0.00           H0.      0
ATOM    408  H04 SAM A 293      37.623 103.543 114.639  1.00  0.00           H0.      0
ATOM    409  H05 SAM A 293      36.796 103.774 111.696  1.00  0.00           H0.      0
ATOM    410  H06 SAM A 293      34.719 107.293 109.740  1.00  0.00           H0.      0
ATOM    411  H07 SAM A 293      36.938  95.687 108.798  1.00  0.00           H0.      0
ATOM    412  H08 SAM A 293      36.462  97.302 109.012  1.00  0.00           H0.      0
ATOM    413  H09 SAM A 293      35.970  96.127 110.100  1.00  0.00           H0.      0
ATOM    414 H5'1 SAM A 293      36.677 100.387 114.661  1.00  0.00           H0.      0
ATOM    415 H5'2 SAM A 293      36.146  99.532 113.212  1.00  0.00           H0.      0
ATOM    416  N   ACT A 294      36.182  96.159 116.533  1.00  0.00           N0.      0
ATOM    417  CA  ACT A 294      37.070  95.662 117.585  1.00  0.00           C0.      0
ATOM    418  C   ACT A 294      36.475  94.592 118.511  1.00  0.00           C0.      0
ATOM    419  O   ACT A 294      37.291  93.765 119.028  1.00  0.00           O0.      0
ATOM    420  CE  ACT A 294      37.255  97.532 115.076  1.00  0.00           C0.      0
ATOM    421  OXT ACT A 294      35.218  94.599 118.740  1.00  0.00           O1-      0
ATOM    422  HE1 ACT A 294      36.271  97.728 114.677  1.00  0.00           H0.      0
ATOM    423  HE2 ACT A 294      37.566  98.021 115.984  1.00  0.00           H0.      0
ATOM    424  HE3 ACT A 294      37.727  96.605 114.788  1.00  0.00           H0.      0
ATOM    425  H1  ACT A 294      37.385  96.497 118.223  1.00  0.00           H0.      0
ATOM    426  H3  ACT A 294      37.963  95.238 117.120  1.00  0.00           H0.      0
ATOM    427  H01 ACT A 294      35.303  96.515 116.908  1.00  0.00           H0.      0
ATOM    428  H02 ACT A 294      35.931  95.406 115.896  1.00  0.00           H0.      0
