# Supplementary material for: Computational Investigation of GNMT-Catalyzed Methyl Transfer Reaction: Integrating MD, QM, and ML Approaches
Source: J Comput Chem. Author manuscript; Available in PMC 2026 Jun 29. (PMC13312424; doi:10.1002/jcc.70434)
Supplement: SI-2 [file NIHMS2188582-supplement-SI-2.zip › QM-cluster-pdbs/clustering_6544_R1_wo_r.pdb]

ATOM      1  CA  TYR A  21      42.847 105.003 118.012  1.00  0.00           C0.     -1
ATOM      2  CB  TYR A  21      42.308 104.557 116.631  1.00  0.00           C0.     -1
ATOM      3  CG  TYR A  21      41.335 103.384 116.625  1.00  0.00           C0.      0
ATOM      4  CD1 TYR A  21      39.964 103.566 116.875  1.00  0.00           C0.      0
ATOM      5  CD2 TYR A  21      41.762 102.084 116.293  1.00  0.00           C0.      0
ATOM      6  CE1 TYR A  21      39.050 102.509 116.777  1.00  0.00           C0.      0
ATOM      7  CE2 TYR A  21      40.864 101.017 116.189  1.00  0.00           C0.      0
ATOM      8  CZ  TYR A  21      39.497 101.227 116.418  1.00  0.00           C0.      0
ATOM      9  OH  TYR A  21      38.643 100.155 116.250  1.00  0.00           O0.      0
ATOM     10  H01 TYR A  21      42.026 105.300 118.675  1.00  0.00           H0.      0
ATOM     11  H02 TYR A  21      43.525 105.856 117.901  1.00  0.00           H0.      0
ATOM     12  HA  TYR A  21      43.394 104.188 118.500  1.00  0.00           H0.      0
ATOM     13  HB2 TYR A  21      41.811 105.417 116.161  1.00  0.00           H0.      0
ATOM     14  HB3 TYR A  21      43.155 104.309 115.980  1.00  0.00           H0.      0
ATOM     15  HD1 TYR A  21      39.595 104.557 117.125  1.00  0.00           H0.      0
ATOM     16  HD2 TYR A  21      42.814 101.908 116.088  1.00  0.00           H0.      0
ATOM     17  HE1 TYR A  21      37.996 102.681 116.969  1.00  0.00           H0.      0
ATOM     18  HE2 TYR A  21      41.203 100.021 115.923  1.00  0.00           H0.      0
ATOM     19  HH  TYR A  21      37.717 100.378 116.506  1.00  0.00           H0.      0
ATOM     20  CA  TRP A  30      46.174  95.014 114.235  1.00  0.00           C0.     -1
ATOM     21  CB  TRP A  30      45.439  96.023 113.429  1.00  0.00           C0.     -1
ATOM     22  CG  TRP A  30      43.941  95.859 113.362  1.00  0.00           C0.      0
ATOM     23  CD1 TRP A  30      43.196  95.501 112.253  1.00  0.00           C0.      0
ATOM     24  CD2 TRP A  30      42.986  96.124 114.419  1.00  0.00           C0.      0
ATOM     25  CE2 TRP A  30      41.682  95.903 113.869  1.00  0.00           C0.      0
ATOM     26  CE3 TRP A  30      43.095  96.560 115.754  1.00  0.00           C0.      0
ATOM     27  NE1 TRP A  30      41.840  95.498 112.556  1.00  0.00           N0.      0
ATOM     28  CZ2 TRP A  30      40.517  96.108 114.619  1.00  0.00           C0.      0
ATOM     29  CZ3 TRP A  30      41.933  96.773 116.497  1.00  0.00           C0.      0
ATOM     30  CH2 TRP A  30      40.653  96.549 115.935  1.00  0.00           C0.      0
ATOM     31  H01 TRP A  30      46.020  93.999 113.847  1.00  0.00           H0.      0
ATOM     32  H03 TRP A  30      47.254  95.207 114.237  1.00  0.00           H0.      0
ATOM     33  HA  TRP A  30      45.842  95.010 115.281  1.00  0.00           H0.      0
ATOM     34  HB2 TRP A  30      45.659  97.029 113.821  1.00  0.00           H0.      0
ATOM     35  HB3 TRP A  30      45.827  96.024 112.400  1.00  0.00           H0.      0
ATOM     36  HD1 TRP A  30      43.538  95.258 111.258  1.00  0.00           H0.      0
ATOM     37  HE1 TRP A  30      41.090  95.494 111.856  1.00  0.00           H0.      0
ATOM     38  HE3 TRP A  30      44.070  96.733 116.200  1.00  0.00           H0.      0
ATOM     39  HZ2 TRP A  30      39.554  95.880 114.183  1.00  0.00           H0.      0
ATOM     40  HZ3 TRP A  30      42.008  97.107 117.527  1.00  0.00           H0.      0
ATOM     41  HH2 TRP A  30      39.767  96.732 116.535  1.00  0.00           H0.      0
ATOM     42  CA  TYR A  33      45.453  90.836 116.460  1.00  0.00           C0.     -1
ATOM     43  CB  TYR A  33      45.070  92.193 117.026  1.00  0.00           C0.     -1
ATOM     44  CG  TYR A  33      43.678  92.207 117.650  1.00  0.00           C0.      0
ATOM     45  CD1 TYR A  33      42.664  93.060 117.185  1.00  0.00           C0.      0
ATOM     46  CD2 TYR A  33      43.357  91.326 118.701  1.00  0.00           C0.      0
ATOM     47  CE1 TYR A  33      41.366  93.017 117.714  1.00  0.00           C0.      0
ATOM     48  CE2 TYR A  33      42.070  91.269 119.234  1.00  0.00           C0.      0
ATOM     49  CZ  TYR A  33      41.059  92.099 118.724  1.00  0.00           C0.      0
ATOM     50  OH  TYR A  33      39.793  91.910 119.240  1.00  0.00           O0.      0
ATOM     51  H01 TYR A  33      44.742  90.520 115.687  1.00  0.00           H0.      0
ATOM     52  H02 TYR A  33      46.453  90.861 116.010  1.00  0.00           H0.      0
ATOM     53  HA  TYR A  33      45.459  90.062 117.237  1.00  0.00           H0.      0
ATOM     54  HB2 TYR A  33      45.815  92.496 117.777  1.00  0.00           H0.      0
ATOM     55  HB3 TYR A  33      45.109  92.950 116.234  1.00  0.00           H0.      0
ATOM     56  HD1 TYR A  33      42.876  93.763 116.385  1.00  0.00           H0.      0
ATOM     57  HD2 TYR A  33      44.122  90.666 119.101  1.00  0.00           H0.      0
ATOM     58  HE1 TYR A  33      40.599  93.662 117.300  1.00  0.00           H0.      0
ATOM     59  HE2 TYR A  33      41.821  90.573 120.027  1.00  0.00           H0.      0
ATOM     60  HH  TYR A  33      39.158  92.591 118.956  1.00  0.00           H0.      0
ATOM     61  CA  ARG A  40      39.299  85.141 109.078  1.00  0.00           C0.     -1
ATOM     62  CB  ARG A  40      39.963  86.526 109.410  1.00  0.00           C0.     -1
ATOM     63  CG  ARG A  40      38.931  87.672 109.284  1.00  0.00           C0.      0
ATOM     64  CD  ARG A  40      39.417  89.071 109.720  1.00  0.00           C0.      0
ATOM     65  NE  ARG A  40      38.342  90.049 109.446  1.00  0.00           N0.      0
ATOM     66  CZ  ARG A  40      38.290  91.354 109.816  1.00  0.00           C0.      0
ATOM     67  NH1 ARG A  40      39.111  91.866 110.757  1.00  0.00           N1+      0
ATOM     68  NH2 ARG A  40      37.367  92.148 109.264  1.00  0.00           N0.      0
ATOM     69  H01 ARG A  40      38.892  85.144 108.060  1.00  0.00           H0.      0
ATOM     70  H02 ARG A  40      40.032  84.331 109.154  1.00  0.00           H0.      0
ATOM     71  HA  ARG A  40      38.480  84.933 109.776  1.00  0.00           H0.      0
ATOM     72  HB2 ARG A  40      40.367  86.498 110.431  1.00  0.00           H0.      0
ATOM     73  HB3 ARG A  40      40.807  86.705 108.732  1.00  0.00           H0.      0
ATOM     74  HG2 ARG A  40      38.604  87.729 108.234  1.00  0.00           H0.      0
ATOM     75  HG3 ARG A  40      38.042  87.421 109.877  1.00  0.00           H0.      0
ATOM     76  HD2 ARG A  40      39.638  89.067 110.794  1.00  0.00           H0.      0
ATOM     77  HD3 ARG A  40      40.334  89.352 109.185  1.00  0.00           H0.      0
ATOM     78  HE  ARG A  40      37.726  89.813 108.679  1.00  0.00           H0.      0
ATOM     79 HH11 ARG A  40      39.591  91.274 111.418  1.00  0.00           H0.      0
ATOM     80 HH12 ARG A  40      38.973  92.854 110.991  1.00  0.00           H0.      0
ATOM     81 HH21 ARG A  40      36.988  91.979 108.304  1.00  0.00           H0.      0
ATOM     82 HH22 ARG A  40      37.431  93.144 109.490  1.00  0.00           H0.      0
ATOM     83  CA  ALA A  64      34.179 101.063 108.760  1.00  0.00           C0.     -1
ATOM     84  C   ALA A  64      35.317 100.213 108.186  1.00  0.00           C0.      0
ATOM     85  O   ALA A  64      35.331  98.974 108.301  1.00  0.00           O0.      0
ATOM     86  CB  ALA A  64      33.603 100.467 110.051  1.00  0.00           C0.      0
ATOM     87  H02 ALA A  64      33.401 101.108 107.985  1.00  0.00           H0.      0
ATOM     88  HA  ALA A  64      34.529 102.089 108.926  1.00  0.00           H0.      0
ATOM     89  HB1 ALA A  64      32.634 100.917 110.288  1.00  0.00           H0.      0
ATOM     90  HB2 ALA A  64      33.467  99.387 109.940  1.00  0.00           H0.      0
ATOM     91  HB3 ALA A  64      34.270 100.646 110.901  1.00  0.00           H0.      0
ATOM     92  N   CYS A  65      36.269 100.880 107.486  1.00  0.00           N0.      0
ATOM     93  CA  CYS A  65      37.303 100.192 106.715  1.00  0.00           C0.     -1
ATOM     94  C   CYS A  65      38.476  99.619 107.510  1.00  0.00           C0.      0
ATOM     95  O   CYS A  65      39.111  98.655 107.050  1.00  0.00           O0.      0
ATOM     96  H01 CYS A  65      37.698 100.896 105.977  1.00  0.00           H0.      0
ATOM     97  H   CYS A  65      36.269 101.889 107.522  1.00  0.00           H0.      0
ATOM     98  HA  CYS A  65      36.851  99.356 106.176  1.00  0.00           H0.      0
ATOM     99  N   GLY A  66      38.770 100.244 108.663  1.00  0.00           N0.      0
ATOM    100  CA  GLY A  66      39.975  99.917 109.415  1.00  0.00           C0.     -1
ATOM    101  H01 GLY A  66      40.862 100.380 108.964  1.00  0.00           H0.      0
ATOM    102  H   GLY A  66      38.210 101.040 108.982  1.00  0.00           H0.      0
ATOM    103  HA2 GLY A  66      39.864 100.286 110.436  1.00  0.00           H0.      0
ATOM    104  HA3 GLY A  66      40.137  98.837 109.434  1.00  0.00           H0.      0
ATOM    105  CA  VAL A  69      41.210  93.827 105.211  1.00  0.00           C0.     -1
ATOM    106  C   VAL A  69      39.981  93.323 104.463  1.00  0.00           C0.      0
ATOM    107  O   VAL A  69      40.021  92.363 103.681  1.00  0.00           O0.      0
ATOM    108  CB  VAL A  69      41.301  93.211 106.630  1.00  0.00           C0.     -1
ATOM    109  CG1 VAL A  69      40.270  93.797 107.616  1.00  0.00           C0.      0
ATOM    110  CG2 VAL A  69      41.205  91.674 106.607  1.00  0.00           C0.      0
ATOM    111  H01 VAL A  69      41.203  94.921 105.289  1.00  0.00           H0.      0
ATOM    112  HA  VAL A  69      42.086  93.532 104.627  1.00  0.00           H0.      0
ATOM    113  HB  VAL A  69      42.300  93.479 107.006  1.00  0.00           H0.      0
ATOM    114 HG11 VAL A  69      40.305  94.893 107.636  1.00  0.00           H0.      0
ATOM    115 HG12 VAL A  69      39.253  93.484 107.362  1.00  0.00           H0.      0
ATOM    116 HG13 VAL A  69      40.472  93.449 108.635  1.00  0.00           H0.      0
ATOM    117 HG21 VAL A  69      40.205  91.350 106.296  1.00  0.00           H0.      0
ATOM    118 HG22 VAL A  69      41.928  91.235 105.911  1.00  0.00           H0.      0
ATOM    119 HG23 VAL A  69      41.396  91.269 107.608  1.00  0.00           H0.      0
ATOM    120  N   ASP A  70      38.817  93.954 104.775  1.00  0.00           N0.      0
ATOM    121  CA  ASP A  70      37.504  93.463 104.348  1.00  0.00           C0.     -1
ATOM    122  CB  ASP A  70      36.418  94.127 105.211  1.00  0.00           C0.     -1
ATOM    123  CG  ASP A  70      36.366  93.515 106.625  1.00  0.00           C0.      0
ATOM    124  OD1 ASP A  70      36.148  94.287 107.614  1.00  0.00           O0.      0
ATOM    125  OD2 ASP A  70      36.523  92.258 106.708  1.00  0.00           O1-      0
ATOM    126  H01 ASP A  70      37.351  93.683 103.284  1.00  0.00           H0.      0
ATOM    127  H   ASP A  70      38.843  94.715 105.438  1.00  0.00           H0.      0
ATOM    128  HA  ASP A  70      37.463  92.380 104.484  1.00  0.00           H0.      0
ATOM    129  HB2 ASP A  70      36.568  95.210 105.281  1.00  0.00           H0.      0
ATOM    130  HB3 ASP A  70      35.440  93.967 104.739  1.00  0.00           H0.      0
ATOM    131  CA  ASP A  85      37.058 105.215 108.330  1.00  0.00           C0.     -1
ATOM    132  C   ASP A  85      37.492 106.545 108.941  1.00  0.00           C0.      0
ATOM    133  O   ASP A  85      38.190 107.349 108.311  1.00  0.00           O0.      0
ATOM    134  CB  ASP A  85      38.200 104.166 108.371  1.00  0.00           C0.      0
ATOM    135  CG  ASP A  85      38.271 103.565 109.764  1.00  0.00           C0.      0
ATOM    136  OD1 ASP A  85      37.638 102.468 109.975  1.00  0.00           O0.      0
ATOM    137  OD2 ASP A  85      38.877 104.216 110.661  1.00  0.00           O1-      0
ATOM    138  H01 ASP A  85      36.796 105.417 107.288  1.00  0.00           H0.      0
ATOM    139  HA  ASP A  85      36.169 104.816 108.833  1.00  0.00           H0.      0
ATOM    140  HB2 ASP A  85      38.007 103.377 107.638  1.00  0.00           H0.      0
ATOM    141  HB3 ASP A  85      39.146 104.650 108.115  1.00  0.00           H0.      0
ATOM    142  N   ALA A  86      37.106 106.747 110.228  1.00  0.00           N0.      0
ATOM    143  CA  ALA A  86      37.475 107.941 110.987  1.00  0.00           C0.     -1
ATOM    144  C   ALA A  86      38.973 108.039 111.334  1.00  0.00           C0.      0
ATOM    145  O   ALA A  86      39.421 109.116 111.757  1.00  0.00           O0.      0
ATOM    146  CB  ALA A  86      36.693 107.932 112.312  1.00  0.00           C0.      0
ATOM    147  H   ALA A  86      36.492 106.069 110.664  1.00  0.00           H0.      0
ATOM    148  HA  ALA A  86      37.223 108.826 110.396  1.00  0.00           H0.      0
ATOM    149  HB1 ALA A  86      37.006 108.780 112.925  1.00  0.00           H0.      0
ATOM    150  HB2 ALA A  86      35.619 107.997 112.125  1.00  0.00           H0.      0
ATOM    151  HB3 ALA A  86      36.905 107.009 112.866  1.00  0.00           H0.      0
ATOM    152  N   SER A  87      39.688 106.897 111.248  1.00  0.00           N0.      0
ATOM    153  CA  SER A  87      41.038 106.773 111.795  1.00  0.00           C0.     -1
ATOM    154  CB  SER A  87      41.130 105.529 112.634  1.00  0.00           C0.     -1
ATOM    155  OG  SER A  87      42.446 105.383 113.219  1.00  0.00           O0.      0
ATOM    156  H01 SER A  87      41.788 106.741 110.994  1.00  0.00           H0.      0
ATOM    157  H   SER A  87      39.247 106.046 110.898  1.00  0.00           H0.      0
ATOM    158  HA  SER A  87      41.229 107.672 112.391  1.00  0.00           H0.      0
ATOM    159  HB2 SER A  87      40.348 105.525 113.404  1.00  0.00           H0.      0
ATOM    160  HB3 SER A  87      40.979 104.636 112.023  1.00  0.00           H0.      0
ATOM    161  HG  SER A  87      42.547 106.073 113.890  1.00  0.00           H0.      0
ATOM    162  CA  ALA A 115      35.109 109.893 106.897  1.00  0.00           C0.     -1
ATOM    163  C   ALA A 115      34.625 110.001 108.338  1.00  0.00           C0.      0
ATOM    164  O   ALA A 115      35.404 109.922 109.309  1.00  0.00           O0.      0
ATOM    165  H01 ALA A 115      34.291 109.755 106.187  1.00  0.00           H0.      0
ATOM    166  H02 ALA A 115      35.800 109.048 106.833  1.00  0.00           H0.      0
ATOM    167  HA  ALA A 115      35.669 110.795 106.626  1.00  0.00           H0.      0
ATOM    168  N   ASN A 116      33.292 110.177 108.516  1.00  0.00           N0.      0
ATOM    169  CA  ASN A 116      32.666 110.043 109.829  1.00  0.00           C0.     -1
ATOM    170  C   ASN A 116      31.184 109.675 109.539  1.00  0.00           C0.      0
ATOM    171  O   ASN A 116      30.585 110.240 108.610  1.00  0.00           O0.      0
ATOM    172  CB  ASN A 116      32.777 111.312 110.730  1.00  0.00           C0.      0
ATOM    173  CG  ASN A 116      33.262 110.876 112.103  1.00  0.00           C0.      0
ATOM    174  ND2 ASN A 116      34.589 110.596 112.151  1.00  0.00           N0.      0
ATOM    175  OD1 ASN A 116      32.491 110.739 113.067  1.00  0.00           O0.      0
ATOM    176  H   ASN A 116      32.661 110.299 107.734  1.00  0.00           H0.      0
ATOM    177  HA  ASN A 116      33.153 109.208 110.340  1.00  0.00           H0.      0
ATOM    178  HB2 ASN A 116      33.487 112.005 110.273  1.00  0.00           H0.      0
ATOM    179  HB3 ASN A 116      31.814 111.814 110.830  1.00  0.00           H0.      0
ATOM    180 HD21 ASN A 116      34.945 110.136 112.977  1.00  0.00           H0.      0
ATOM    181 HD22 ASN A 116      35.090 110.457 111.273  1.00  0.00           H0.      0
ATOM    182  N   TRP A 117      30.620 108.735 110.330  1.00  0.00           N0.      0
ATOM    183  CA  TRP A 117      29.236 108.255 110.094  1.00  0.00           C0.     -1
ATOM    184  CB  TRP A 117      28.880 107.109 111.096  1.00  0.00           C0.     -1
ATOM    185  CG  TRP A 117      29.834 105.944 111.014  1.00  0.00           C0.      0
ATOM    186  CD1 TRP A 117      30.469 105.469 109.883  1.00  0.00           C0.      0
ATOM    187  CD2 TRP A 117      30.298 105.127 112.117  1.00  0.00           C0.      0
ATOM    188  CE2 TRP A 117      31.215 104.168 111.581  1.00  0.00           C0.      0
ATOM    189  CE3 TRP A 117      30.056 105.130 113.504  1.00  0.00           C0.      0
ATOM    190  NE1 TRP A 117      31.283 104.395 110.219  1.00  0.00           N0.      0
ATOM    191  CZ2 TRP A 117      31.879 103.233 112.388  1.00  0.00           C0.      0
ATOM    192  CZ3 TRP A 117      30.715 104.201 114.307  1.00  0.00           C0.      0
ATOM    193  CH2 TRP A 117      31.612 103.259 113.755  1.00  0.00           C0.      0
ATOM    194  H03 TRP A 117      28.542 109.092 110.215  1.00  0.00           H0.      0
ATOM    195  H   TRP A 117      31.235 108.193 110.940  1.00  0.00           H0.      0
ATOM    196  HA  TRP A 117      29.147 107.905 109.059  1.00  0.00           H0.      0
ATOM    197  HB2 TRP A 117      28.891 107.518 112.114  1.00  0.00           H0.      0
ATOM    198  HB3 TRP A 117      27.845 106.801 110.892  1.00  0.00           H0.      0
ATOM    199  HD1 TRP A 117      30.416 105.819 108.864  1.00  0.00           H0.      0
ATOM    200  HE1 TRP A 117      31.936 103.953 109.592  1.00  0.00           H0.      0
ATOM    201  HE3 TRP A 117      29.377 105.854 113.943  1.00  0.00           H0.      0
ATOM    202  HZ2 TRP A 117      32.598 102.535 111.977  1.00  0.00           H0.      0
ATOM    203  HZ3 TRP A 117      30.555 104.209 115.380  1.00  0.00           H0.      0
ATOM    204  HH2 TRP A 117      32.122 102.558 114.406  1.00  0.00           H0.      0
ATOM    205  CA  LEU A 136      32.593  94.108 109.057  1.00  0.00           C0.     -1
ATOM    206  C   LEU A 136      33.745  94.510 109.967  1.00  0.00           C0.      0
ATOM    207  O   LEU A 136      34.086  95.695 110.116  1.00  0.00           O0.      0
ATOM    208  H01 LEU A 136      32.953  94.115 108.022  1.00  0.00           H0.      0
ATOM    209  H02 LEU A 136      31.797  94.850 109.146  1.00  0.00           H0.      0
ATOM    210  HA  LEU A 136      32.199  93.115 109.287  1.00  0.00           H0.      0
ATOM    211  N   GLY A 137      34.357  93.503 110.659  1.00  0.00           N0.      0
ATOM    212  CA  GLY A 137      35.460  93.754 111.585  1.00  0.00           C0.     -1
ATOM    213  C   GLY A 137      34.987  94.216 112.975  1.00  0.00           C0.      0
ATOM    214  O   GLY A 137      35.832  94.549 113.830  1.00  0.00           O0.      0
ATOM    215  H   GLY A 137      34.175  92.548 110.382  1.00  0.00           H0.      0
ATOM    216  HA2 GLY A 137      36.032  92.830 111.703  1.00  0.00           H0.      0
ATOM    217  HA3 GLY A 137      36.161  94.489 111.190  1.00  0.00           H0.      0
ATOM    218  N   ASN A 138      33.655  94.182 113.214  1.00  0.00           N0.      0
ATOM    219  CA  ASN A 138      32.953  94.961 114.242  1.00  0.00           C0.     -1
ATOM    220  C   ASN A 138      33.029  96.482 113.804  1.00  0.00           C0.      0
ATOM    221  O   ASN A 138      34.056  96.935 113.273  1.00  0.00           O0.      0
ATOM    222  CB  ASN A 138      33.499  94.748 115.661  1.00  0.00           C0.      0
ATOM    223  CG  ASN A 138      32.623  95.455 116.692  1.00  0.00           C0.      0
ATOM    224  ND2 ASN A 138      33.233  95.712 117.875  1.00  0.00           N0.      0
ATOM    225  OD1 ASN A 138      31.446  95.774 116.458  1.00  0.00           O0.      0
ATOM    226  H   ASN A 138      33.098  93.931 112.407  1.00  0.00           H0.      0
ATOM    227  HA  ASN A 138      31.909  94.644 114.225  1.00  0.00           H0.      0
ATOM    228  HB2 ASN A 138      33.498  93.673 115.878  1.00  0.00           H0.      0
ATOM    229  HB3 ASN A 138      34.535  95.081 115.726  1.00  0.00           H0.      0
ATOM    230 HD21 ASN A 138      32.699  96.172 118.600  1.00  0.00           H0.      0
ATOM    231 HD22 ASN A 138      34.152  95.322 118.099  1.00  0.00           H0.      0
ATOM    232  N   SER A 139      31.918  97.230 113.996  1.00  0.00           N0.      0
ATOM    233  CA  SER A 139      31.855  98.658 113.613  1.00  0.00           C0.     -1
ATOM    234  H01 SER A 139      32.253  98.775 112.603  1.00  0.00           H0.      0
ATOM    235  H03 SER A 139      30.812  98.975 113.636  1.00  0.00           H0.      0
ATOM    236  H   SER A 139      31.229  96.857 114.641  1.00  0.00           H0.      0
ATOM    237  HA  SER A 139      32.442  99.285 114.293  1.00  0.00           H0.      0
ATOM    238  CA  HID A 142      32.242 102.435 119.393  1.00  0.00           C0.     -1
ATOM    239  C   HID A 142      31.495 103.700 119.741  1.00  0.00           C0.      0
ATOM    240  O   HID A 142      31.961 104.553 120.505  1.00  0.00           O0.      0
ATOM    241  CB  HID A 142      33.235 102.758 118.242  1.00  0.00           C0.     -1
ATOM    242  CG  HID A 142      34.296 101.734 117.973  1.00  0.00           C0.      0
ATOM    243  CD2 HID A 142      34.933 101.370 116.800  1.00  0.00           C0.      0
ATOM    244  ND1 HID A 142      34.981 101.046 118.965  1.00  0.00           N0.      0
ATOM    245  CE1 HID A 142      35.978 100.315 118.386  1.00  0.00           C0.      0
ATOM    246  NE2 HID A 142      35.980 100.497 117.070  1.00  0.00           N0.      0
ATOM    247  H02 HID A 142      31.571 101.620 119.101  1.00  0.00           H0.      0
ATOM    248  HA  HID A 142      32.787 102.117 120.287  1.00  0.00           H0.      0
ATOM    249  HB2 HID A 142      32.680 102.939 117.315  1.00  0.00           H0.      0
ATOM    250  HB3 HID A 142      33.725 103.709 118.496  1.00  0.00           H0.      0
ATOM    251  HD1 HID A 142      34.764 101.048 119.953  1.00  0.00           H0.      0
ATOM    252  HD2 HID A 142      34.701 101.668 115.789  1.00  0.00           H0.      0
ATOM    253  HE1 HID A 142      36.653  99.687 118.943  1.00  0.00           H0.      0
ATOM    254  N   LEU A 143      30.337 103.876 119.059  1.00  0.00           N0.      0
ATOM    255  CA  LEU A 143      29.748 105.206 118.963  1.00  0.00           C0.     -1
ATOM    256  CB  LEU A 143      28.765 105.277 117.843  1.00  0.00           C0.     -1
ATOM    257  CG  LEU A 143      28.331 106.712 117.461  1.00  0.00           C0.      0
ATOM    258  CD1 LEU A 143      29.497 107.529 116.870  1.00  0.00           C0.      0
ATOM    259  CD2 LEU A 143      27.159 106.656 116.465  1.00  0.00           C0.      0
ATOM    260  H01 LEU A 143      29.269 105.469 119.916  1.00  0.00           H0.      0
ATOM    261  H   LEU A 143      30.058 103.181 118.381  1.00  0.00           H0.      0
ATOM    262  HA  LEU A 143      30.567 105.923 118.829  1.00  0.00           H0.      0
ATOM    263  HB2 LEU A 143      29.196 104.813 116.941  1.00  0.00           H0.      0
ATOM    264  HB3 LEU A 143      27.871 104.689 118.093  1.00  0.00           H0.      0
ATOM    265  HG  LEU A 143      27.983 107.218 118.375  1.00  0.00           H0.      0
ATOM    266 HD11 LEU A 143      30.322 107.651 117.580  1.00  0.00           H0.      0
ATOM    267 HD12 LEU A 143      29.897 107.043 115.970  1.00  0.00           H0.      0
ATOM    268 HD13 LEU A 143      29.158 108.531 116.584  1.00  0.00           H0.      0
ATOM    269 HD21 LEU A 143      26.302 106.119 116.888  1.00  0.00           H0.      0
ATOM    270 HD22 LEU A 143      26.828 107.664 116.190  1.00  0.00           H0.      0
ATOM    271 HD23 LEU A 143      27.460 106.139 115.545  1.00  0.00           H0.      0
ATOM    272  CA  ARG A 175      29.033  93.524 120.153  1.00  0.00           C0.     -1
ATOM    273  CB  ARG A 175      30.068  94.086 121.106  1.00  0.00           C0.     -1
ATOM    274  CG  ARG A 175      31.479  93.753 120.567  1.00  0.00           C0.      0
ATOM    275  CD  ARG A 175      32.676  94.253 121.400  1.00  0.00           C0.      0
ATOM    276  NE  ARG A 175      33.946  93.622 120.986  1.00  0.00           N0.      0
ATOM    277  CZ  ARG A 175      34.328  92.399 121.382  1.00  0.00           C0.      0
ATOM    278  NH1 ARG A 175      33.554  91.683 122.234  1.00  0.00           N1+      0
ATOM    279  NH2 ARG A 175      35.511  91.905 120.998  1.00  0.00           N0.      0
ATOM    280  H01 ARG A 175      29.139  93.966 119.154  1.00  0.00           H0.      0
ATOM    281  H02 ARG A 175      28.011  93.724 120.495  1.00  0.00           H0.      0
ATOM    282  HA  ARG A 175      29.141  92.438 120.048  1.00  0.00           H0.      0
ATOM    283  HB2 ARG A 175      29.953  95.173 121.207  1.00  0.00           H0.      0
ATOM    284  HB3 ARG A 175      29.943  93.660 122.111  1.00  0.00           H0.      0
ATOM    285  HG2 ARG A 175      31.554  92.663 120.451  1.00  0.00           H0.      0
ATOM    286  HG3 ARG A 175      31.570  94.160 119.552  1.00  0.00           H0.      0
ATOM    287  HD2 ARG A 175      32.810  95.334 121.294  1.00  0.00           H0.      0
ATOM    288  HD3 ARG A 175      32.530  94.061 122.469  1.00  0.00           H0.      0
ATOM    289  HE  ARG A 175      34.471  94.006 120.193  1.00  0.00           H0.      0
ATOM    290 HH11 ARG A 175      32.564  91.862 122.289  1.00  0.00           H0.      0
ATOM    291 HH12 ARG A 175      33.857  90.763 122.517  1.00  0.00           H0.      0
ATOM    292 HH21 ARG A 175      36.177  92.451 120.424  1.00  0.00           H0.      0
ATOM    293 HH22 ARG A 175      35.708  90.925 121.135  1.00  0.00           H0.      0
ATOM    294  CA  TYR A 194      40.412  88.380 115.640  1.00  0.00           C0.     -1
ATOM    295  CB  TYR A 194      40.156  89.537 116.622  1.00  0.00           C0.     -1
ATOM    296  CG  TYR A 194      39.680  90.776 115.882  1.00  0.00           C0.      0
ATOM    297  CD1 TYR A 194      38.393  91.305 116.055  1.00  0.00           C0.      0
ATOM    298  CD2 TYR A 194      40.523  91.399 114.941  1.00  0.00           C0.      0
ATOM    299  CE1 TYR A 194      37.941  92.394 115.295  1.00  0.00           C0.      0
ATOM    300  CE2 TYR A 194      40.093  92.481 114.176  1.00  0.00           C0.      0
ATOM    301  CZ  TYR A 194      38.787  92.972 114.334  1.00  0.00           C0.      0
ATOM    302  OH  TYR A 194      38.398  94.005 113.518  1.00  0.00           O0.      0
ATOM    303  H01 TYR A 194      40.758  87.481 116.164  1.00  0.00           H0.      0
ATOM    304  H03 TYR A 194      39.497  88.125 115.091  1.00  0.00           H0.      0
ATOM    305  HA  TYR A 194      41.177  88.654 114.905  1.00  0.00           H0.      0
ATOM    306  HB2 TYR A 194      39.409  89.245 117.369  1.00  0.00           H0.      0
ATOM    307  HB3 TYR A 194      41.078  89.763 117.170  1.00  0.00           H0.      0
ATOM    308  HD1 TYR A 194      37.718  90.866 116.785  1.00  0.00           H0.      0
ATOM    309  HD2 TYR A 194      41.540  91.040 114.821  1.00  0.00           H0.      0
ATOM    310  HE1 TYR A 194      36.932  92.770 115.432  1.00  0.00           H0.      0
ATOM    311  HE2 TYR A 194      40.753  92.974 113.471  1.00  0.00           H0.      0
ATOM    312  HH  TYR A 194      37.433  94.185 113.619  1.00  0.00           H0.      0
ATOM    313  CA  TYR A 220      43.653  94.177 124.983  1.00  0.00           C0.     -1
ATOM    314  CB  TYR A 220      43.266  94.523 123.538  1.00  0.00           C0.     -1
ATOM    315  CG  TYR A 220      41.794  94.577 123.193  1.00  0.00           C0.      0
ATOM    316  CD1 TYR A 220      40.964  95.622 123.637  1.00  0.00           C0.      0
ATOM    317  CD2 TYR A 220      41.245  93.626 122.319  1.00  0.00           C0.      0
ATOM    318  CE1 TYR A 220      39.639  95.732 123.204  1.00  0.00           C0.      0
ATOM    319  CE2 TYR A 220      39.923  93.716 121.880  1.00  0.00           C0.      0
ATOM    320  CZ  TYR A 220      39.130  94.783 122.310  1.00  0.00           C0.      0
ATOM    321  OH  TYR A 220      37.822  94.920 121.854  1.00  0.00           O0.      0
ATOM    322  H01 TYR A 220      44.742  94.188 125.100  1.00  0.00           H0.      0
ATOM    323  H02 TYR A 220      43.229  94.898 125.693  1.00  0.00           H0.      0
ATOM    324  HA  TYR A 220      43.288  93.182 125.262  1.00  0.00           H0.      0
ATOM    325  HB2 TYR A 220      43.715  95.497 123.291  1.00  0.00           H0.      0
ATOM    326  HB3 TYR A 220      43.747  93.799 122.868  1.00  0.00           H0.      0
ATOM    327  HD1 TYR A 220      41.365  96.377 124.307  1.00  0.00           H0.      0
ATOM    328  HD2 TYR A 220      41.867  92.819 121.945  1.00  0.00           H0.      0
ATOM    329  HE1 TYR A 220      39.011  96.553 123.533  1.00  0.00           H0.      0
ATOM    330  HE2 TYR A 220      39.537  92.982 121.184  1.00  0.00           H0.      0
ATOM    331  HH  TYR A 220      37.675  94.284 121.118  1.00  0.00           H0.      0
ATOM    332  CA  LEU A 240      38.900 100.146 122.838  1.00  0.00           C0.     -1
ATOM    333  CB  LEU A 240      38.575  99.378 121.569  1.00  0.00           C0.     -1
ATOM    334  CG  LEU A 240      39.719  99.382 120.527  1.00  0.00           C0.      0
ATOM    335  CD1 LEU A 240      39.469  98.358 119.406  1.00  0.00           C0.      0
ATOM    336  CD2 LEU A 240      39.948 100.786 119.937  1.00  0.00           C0.      0
ATOM    337  H01 LEU A 240      38.082 100.078 123.566  1.00  0.00           H0.      0
ATOM    338  H02 LEU A 240      39.803  99.745 123.316  1.00  0.00           H0.      0
ATOM    339  HA  LEU A 240      39.075 101.210 122.640  1.00  0.00           H0.      0
ATOM    340  HB2 LEU A 240      38.343  98.336 121.824  1.00  0.00           H0.      0
ATOM    341  HB3 LEU A 240      37.664  99.784 121.103  1.00  0.00           H0.      0
ATOM    342  HG  LEU A 240      40.637  99.077 121.056  1.00  0.00           H0.      0
ATOM    343 HD11 LEU A 240      40.317  98.325 118.713  1.00  0.00           H0.      0
ATOM    344 HD12 LEU A 240      39.317  97.353 119.817  1.00  0.00           H0.      0
ATOM    345 HD13 LEU A 240      38.587  98.616 118.809  1.00  0.00           H0.      0
ATOM    346 HD21 LEU A 240      39.042 101.143 119.432  1.00  0.00           H0.      0
ATOM    347 HD22 LEU A 240      40.214 101.515 120.710  1.00  0.00           H0.      0
ATOM    348 HD23 LEU A 240      40.748 100.777 119.190  1.00  0.00           H0.      0
ATOM    349  CA  TYR A 242      31.833 100.498 123.445  1.00  0.00           C0.     -1
ATOM    350  CB  TYR A 242      31.813  99.092 122.977  1.00  0.00           C0.     -1
ATOM    351  CG  TYR A 242      33.084  98.543 122.357  1.00  0.00           C0.      0
ATOM    352  CD1 TYR A 242      33.283  98.571 120.966  1.00  0.00           C0.      0
ATOM    353  CD2 TYR A 242      34.066  97.923 123.149  1.00  0.00           C0.      0
ATOM    354  CE1 TYR A 242      34.415  97.995 120.382  1.00  0.00           C0.      0
ATOM    355  CE2 TYR A 242      35.206  97.345 122.583  1.00  0.00           C0.      0
ATOM    356  CZ  TYR A 242      35.380  97.378 121.192  1.00  0.00           C0.      0
ATOM    357  OH  TYR A 242      36.476  96.836 120.573  1.00  0.00           O0.      0
ATOM    358  H01 TYR A 242      30.869 100.785 123.880  1.00  0.00           H0.      0
ATOM    359  H02 TYR A 242      32.601 100.663 124.211  1.00  0.00           H0.      0
ATOM    360  HA  TYR A 242      32.044 101.199 122.626  1.00  0.00           H0.      0
ATOM    361  HB2 TYR A 242      31.542  98.437 123.818  1.00  0.00           H0.      0
ATOM    362  HB3 TYR A 242      31.003  98.967 122.244  1.00  0.00           H0.      0
ATOM    363  HD1 TYR A 242      32.531  99.028 120.328  1.00  0.00           H0.      0
ATOM    364  HD2 TYR A 242      33.929  97.877 124.225  1.00  0.00           H0.      0
ATOM    365  HE1 TYR A 242      34.552  98.007 119.308  1.00  0.00           H0.      0
ATOM    366  HE2 TYR A 242      35.947  96.858 123.207  1.00  0.00           H0.      0
ATOM    367  HH  TYR A 242      37.032  96.306 121.193  1.00  0.00           H0.      0
ATOM    368  CA  TYR A 283      28.863  89.673 117.617  1.00  0.00           C0.     -1
ATOM    369  CB  TYR A 283      29.820  89.937 116.498  1.00  0.00           C0.     -1
ATOM    370  CG  TYR A 283      31.225  90.352 116.905  1.00  0.00           C0.      0
ATOM    371  CD1 TYR A 283      32.327  89.512 116.664  1.00  0.00           C0.      0
ATOM    372  CD2 TYR A 283      31.479  91.608 117.482  1.00  0.00           C0.      0
ATOM    373  CE1 TYR A 283      33.633  89.910 116.956  1.00  0.00           C0.      0
ATOM    374  CE2 TYR A 283      32.781  92.018 117.786  1.00  0.00           C0.      0
ATOM    375  CZ  TYR A 283      33.870  91.177 117.507  1.00  0.00           C0.      0
ATOM    376  OH  TYR A 283      35.169  91.551 117.743  1.00  0.00           O0.      0
ATOM    377  H01 TYR A 283      27.873  89.394 117.237  1.00  0.00           H0.      0
ATOM    378  H02 TYR A 283      29.214  88.858 118.263  1.00  0.00           H0.      0
ATOM    379  HA  TYR A 283      28.731  90.557 118.255  1.00  0.00           H0.      0
ATOM    380  HB2 TYR A 283      29.898  89.043 115.866  1.00  0.00           H0.      0
ATOM    381  HB3 TYR A 283      29.403  90.721 115.848  1.00  0.00           H0.      0
ATOM    382  HD1 TYR A 283      32.159  88.535 116.220  1.00  0.00           H0.      0
ATOM    383  HD2 TYR A 283      30.654  92.286 117.679  1.00  0.00           H0.      0
ATOM    384  HE1 TYR A 283      34.477  89.262 116.748  1.00  0.00           H0.      0
ATOM    385  HE2 TYR A 283      32.957  92.993 118.223  1.00  0.00           H0.      0
ATOM    386  HH  TYR A 283      35.202  92.475 118.072  1.00  0.00           H0.      0
ATOM    387  CA' SAM A 293      37.855  96.920 109.664  1.00  0.00           C0.      0
ATOM    388  CB  SAM A 293      37.618  97.971 110.770  1.00  0.00           C0.      0
ATOM    389  CG  SAM A 293      37.022  97.365 112.049  1.00  0.00           C0.      0
ATOM    390  SD  SAM A 293      37.446  98.404 113.506  1.00  0.00           S0.      0
ATOM    391  CE  SAM A 293      36.986  97.302 114.863  1.00  0.00           C0.      0
ATOM    392  C5' SAM A 293      36.071  99.621 113.647  1.00  0.00           C0.      0
ATOM    393  C4' SAM A 293      36.379 100.890 112.863  1.00  0.00           C0.      0
ATOM    394  O4' SAM A 293      35.305 101.841 113.139  1.00  0.00           O0.      0
ATOM    395  C3' SAM A 293      37.719 101.587 113.250  1.00  0.00           C0.      0
ATOM    396  O3' SAM A 293      38.689 101.452 112.225  1.00  0.00           O0.      0
ATOM    397  C2' SAM A 293      37.278 103.052 113.575  1.00  0.00           C0.      0
ATOM    398  O2' SAM A 293      38.162 104.088 113.239  1.00  0.00           O0.      0
ATOM    399  C1' SAM A 293      35.895 103.152 112.896  1.00  0.00           C0.      0
ATOM    400  OXT SAM A 293      39.855  96.056 110.564  1.00  0.00           O0.      0
ATOM    401  N1  SAM A 293      32.996 107.278 111.782  1.00  0.00           N0.      0
ATOM    402  C2  SAM A 293      33.684 106.429 110.992  1.00  0.00           C0.      0
ATOM    403  N3  SAM A 293      34.419 105.363 111.346  1.00  0.00           N0.      0
ATOM    404  C4  SAM A 293      34.395 105.159 112.678  1.00  0.00           C0.      0
ATOM    405  C5  SAM A 293      33.731 105.961 113.619  1.00  0.00           C0.      0
ATOM    406  C6  SAM A 293      33.019 107.078 113.128  1.00  0.00           C0.      0
ATOM    407  N6  SAM A 293      32.366 107.945 113.936  1.00  0.00           N0.      0
ATOM    408  N7  SAM A 293      33.961 105.501 114.908  1.00  0.00           N0.      0
ATOM    409  C8  SAM A 293      34.740 104.451 114.756  1.00  0.00           C0.      0
ATOM    410  N9  SAM A 293      35.040 104.184 113.420  1.00  0.00           N0.      0
ATOM    411  C'  SAM A 293      38.687  95.740 110.232  1.00  0.00           C0.      0
ATOM    412  N'  SAM A 293      36.549  96.507 109.050  1.00  0.00           N0.      0
ATOM    413  O'  SAM A 293      38.108  94.617 110.373  1.00  0.00           O0.      0
ATOM    414 HN61 SAM A 293      32.529 107.840 114.928  1.00  0.00           H0.      0
ATOM    415 HN62 SAM A 293      32.216 108.899 113.603  1.00  0.00           H0.      0
ATOM    416  HA  SAM A 293      38.433  97.378 108.859  1.00  0.00           H0.      0
ATOM    417  HB1 SAM A 293      36.984  98.773 110.384  1.00  0.00           H0.      0
ATOM    418  HB2 SAM A 293      38.594  98.400 110.998  1.00  0.00           H0.      0
ATOM    419  HG1 SAM A 293      37.497  96.407 112.283  1.00  0.00           H0.      0
ATOM    420  HG2 SAM A 293      35.940  97.217 112.035  1.00  0.00           H0.      0
ATOM    421  HE1 SAM A 293      37.587  96.399 114.776  1.00  0.00           H0.      0
ATOM    422  HE2 SAM A 293      35.931  97.048 114.770  1.00  0.00           H0.      0
ATOM    423  HE3 SAM A 293      37.218  97.791 115.807  1.00  0.00           H0.      0
ATOM    424 HO2' SAM A 293      38.475 103.987 112.305  1.00  0.00           H0.      0
ATOM    425 HO3' SAM A 293      38.316 101.837 111.391  1.00  0.00           H0.      0
ATOM    426  H01 SAM A 293      35.123 103.841 115.558  1.00  0.00           H0.      0
ATOM    427  H02 SAM A 293      36.398 100.690 111.784  1.00  0.00           H0.      0
ATOM    428  H03 SAM A 293      38.158 101.132 114.137  1.00  0.00           H0.      0
ATOM    429  H04 SAM A 293      37.123 103.115 114.656  1.00  0.00           H0.      0
ATOM    430  H05 SAM A 293      35.997 103.323 111.819  1.00  0.00           H0.      0
ATOM    431  H06 SAM A 293      33.647 106.650 109.931  1.00  0.00           H0.      0
ATOM    432  H07 SAM A 293      36.136  97.327 108.574  1.00  0.00           H0.      0
ATOM    433  H08 SAM A 293      35.837  96.196 109.732  1.00  0.00           H0.      0
ATOM    434  H09 SAM A 293      36.617  95.706 108.370  1.00  0.00           H0.      0
ATOM    435 H5'1 SAM A 293      36.018  99.844 114.718  1.00  0.00           H0.      0
ATOM    436 H5'2 SAM A 293      35.151  99.120 113.335  1.00  0.00           H0.      0
ATOM    437  N   ACT A 294      36.896  96.498 117.689  1.00  0.00           N0.      0
ATOM    438  CA  ACT A 294      37.567  95.225 117.953  1.00  0.00           C0.      0
ATOM    439  C   ACT A 294      36.756  94.227 118.772  1.00  0.00           C0.      0
ATOM    440  O   ACT A 294      37.378  93.446 119.568  1.00  0.00           O0.      0
ATOM    441  OXT ACT A 294      35.486  94.177 118.614  1.00  0.00           O1-      0
ATOM    442  H1  ACT A 294      38.508  95.417 118.476  1.00  0.00           H0.      0
ATOM    443  H3  ACT A 294      37.825  94.735 117.003  1.00  0.00           H0.      0
ATOM    444  H01 ACT A 294      35.992  96.315 117.258  1.00  0.00           H0.      0
ATOM    445  H02 ACT A 294      36.704  96.930 118.591  1.00  0.00           H0.      0
