# Supplementary material for: Computational Investigation of GNMT-Catalyzed Methyl Transfer Reaction: Integrating MD, QM, and ML Approaches
Source: J Comput Chem. Author manuscript; Available in PMC 2026 Jun 29. (PMC13312424; doi:10.1002/jcc.70434)
Supplement: SI-2 [file NIHMS2188582-supplement-SI-2.zip › QM-cluster-pdbs/sampling_8764_R2_w_ts.pdb]

ATOM      1  CA  TYR A  21      42.623 105.047 117.476  1.00  0.00           C0.     -1
ATOM      2  CB  TYR A  21      41.971 104.526 116.088  1.00  0.00           C0.     -1
ATOM      3  CG  TYR A  21      41.044 103.347 116.272  1.00  0.00           C0.      0
ATOM      4  CD1 TYR A  21      39.693 103.534 116.603  1.00  0.00           C0.      0
ATOM      5  CD2 TYR A  21      41.506 102.027 116.122  1.00  0.00           C0.      0
ATOM      6  CE1 TYR A  21      38.833 102.452 116.813  1.00  0.00           C0.      0
ATOM      7  CE2 TYR A  21      40.659 100.932 116.322  1.00  0.00           C0.      0
ATOM      8  CZ  TYR A  21      39.323 101.143 116.688  1.00  0.00           C0.      0
ATOM      9  OH  TYR A  21      38.513 100.037 116.865  1.00  0.00           O0.      0
ATOM     10  H01 TYR A  21      41.829 105.345 118.168  1.00  0.00           H0.      0
ATOM     11  H02 TYR A  21      43.276 105.904 117.285  1.00  0.00           H0.      0
ATOM     12  HA  TYR A  21      43.207 104.243 117.934  1.00  0.00           H0.      0
ATOM     13  HB2 TYR A  21      41.420 105.367 115.647  1.00  0.00           H0.      0
ATOM     14  HB3 TYR A  21      42.782 104.271 115.398  1.00  0.00           H0.      0
ATOM     15  HD1 TYR A  21      39.289 104.540 116.668  1.00  0.00           H0.      0
ATOM     16  HD2 TYR A  21      42.531 101.849 115.813  1.00  0.00           H0.      0
ATOM     17  HE1 TYR A  21      37.789 102.639 117.033  1.00  0.00           H0.      0
ATOM     18  HE2 TYR A  21      41.020  99.919 116.189  1.00  0.00           H0.      0
ATOM     19  HH  TYR A  21      37.669 100.303 117.306  1.00  0.00           H0.      0
ATOM     20  CA  TRP A  30      46.450  95.366 114.191  1.00  0.00           C0.     -1
ATOM     21  CB  TRP A  30      45.802  96.377 113.253  1.00  0.00           C0.     -1
ATOM     22  CG  TRP A  30      44.308  96.207 113.166  1.00  0.00           C0.      0
ATOM     23  CD1 TRP A  30      43.568  95.649 112.139  1.00  0.00           C0.      0
ATOM     24  CD2 TRP A  30      43.362  96.559 114.201  1.00  0.00           C0.      0
ATOM     25  CE2 TRP A  30      42.064  96.172 113.733  1.00  0.00           C0.      0
ATOM     26  CE3 TRP A  30      43.475  97.206 115.447  1.00  0.00           C0.      0
ATOM     27  NE1 TRP A  30      42.221  95.622 112.479  1.00  0.00           N0.      0
ATOM     28  CZ2 TRP A  30      40.908  96.385 114.497  1.00  0.00           C0.      0
ATOM     29  CZ3 TRP A  30      42.321  97.451 116.189  1.00  0.00           C0.      0
ATOM     30  CH2 TRP A  30      41.051  97.039 115.721  1.00  0.00           C0.      0
ATOM     31  H01 TRP A  30      46.276  94.343 113.835  1.00  0.00           H0.      0
ATOM     32  H03 TRP A  30      47.533  95.520 114.265  1.00  0.00           H0.      0
ATOM     33  HA  TRP A  30      46.029  95.438 115.201  1.00  0.00           H0.      0
ATOM     34  HB2 TRP A  30      46.035  97.395 113.596  1.00  0.00           H0.      0
ATOM     35  HB3 TRP A  30      46.240  96.285 112.251  1.00  0.00           H0.      0
ATOM     36  HD1 TRP A  30      43.902  95.271 111.185  1.00  0.00           H0.      0
ATOM     37  HE1 TRP A  30      41.438  95.327 111.891  1.00  0.00           H0.      0
ATOM     38  HE3 TRP A  30      44.445  97.521 115.819  1.00  0.00           H0.      0
ATOM     39  HZ2 TRP A  30      39.944  96.042 114.140  1.00  0.00           H0.      0
ATOM     40  HZ3 TRP A  30      42.393  97.953 117.148  1.00  0.00           H0.      0
ATOM     41  HH2 TRP A  30      40.175  97.241 116.327  1.00  0.00           H0.      0
ATOM     42  CA  TYR A  33      45.343  91.384 116.684  1.00  0.00           C0.     -1
ATOM     43  C   TYR A  33      44.527  90.457 115.706  1.00  0.00           C0.      0
ATOM     44  O   TYR A  33      43.856  89.513 116.143  1.00  0.00           O0.      0
ATOM     45  CB  TYR A  33      44.656  92.754 116.789  1.00  0.00           C0.     -1
ATOM     46  CG  TYR A  33      43.302  92.884 117.462  1.00  0.00           C0.      0
ATOM     47  CD1 TYR A  33      42.574  94.065 117.213  1.00  0.00           C0.      0
ATOM     48  CD2 TYR A  33      42.779  91.975 118.390  1.00  0.00           C0.      0
ATOM     49  CE1 TYR A  33      41.382  94.336 117.873  1.00  0.00           C0.      0
ATOM     50  CE2 TYR A  33      41.571  92.236 119.056  1.00  0.00           C0.      0
ATOM     51  CZ  TYR A  33      40.865  93.420 118.800  1.00  0.00           C0.      0
ATOM     52  OH  TYR A  33      39.688  93.748 119.426  1.00  0.00           O0.      0
ATOM     53  H02 TYR A  33      46.363  91.523 116.311  1.00  0.00           H0.      0
ATOM     54  HA  TYR A  33      45.388  90.861 117.641  1.00  0.00           H0.      0
ATOM     55  HB2 TYR A  33      45.353  93.423 117.319  1.00  0.00           H0.      0
ATOM     56  HB3 TYR A  33      44.578  93.180 115.780  1.00  0.00           H0.      0
ATOM     57  HD1 TYR A  33      42.950  94.783 116.492  1.00  0.00           H0.      0
ATOM     58  HD2 TYR A  33      43.300  91.046 118.592  1.00  0.00           H0.      0
ATOM     59  HE1 TYR A  33      40.825  95.239 117.661  1.00  0.00           H0.      0
ATOM     60  HE2 TYR A  33      41.178  91.517 119.769  1.00  0.00           H0.      0
ATOM     61  HH  TYR A  33      39.195  92.936 119.706  1.00  0.00           H0.      0
ATOM     62  N   ILE A  34      44.527  90.765 114.360  1.00  0.00           N0.      0
ATOM     63  CA  ILE A  34      43.796  89.974 113.314  1.00  0.00           C0.     -1
ATOM     64  CB  ILE A  34      43.964  90.564 111.868  1.00  0.00           C0.     -1
ATOM     65  CG1 ILE A  34      43.331  91.972 111.749  1.00  0.00           C0.      0
ATOM     66  CG2 ILE A  34      43.383  89.567 110.853  1.00  0.00           C0.      0
ATOM     67  CD1 ILE A  34      41.806  91.996 111.913  1.00  0.00           C0.      0
ATOM     68  H01 ILE A  34      44.168  88.942 113.335  1.00  0.00           H0.      0
ATOM     69  H   ILE A  34      45.145  91.497 114.037  1.00  0.00           H0.      0
ATOM     70  HA  ILE A  34      42.737  89.940 113.588  1.00  0.00           H0.      0
ATOM     71  HB  ILE A  34      45.043  90.660 111.676  1.00  0.00           H0.      0
ATOM     72 HG12 ILE A  34      43.785  92.645 112.488  1.00  0.00           H0.      0
ATOM     73 HG13 ILE A  34      43.595  92.382 110.764  1.00  0.00           H0.      0
ATOM     74 HG21 ILE A  34      42.337  89.335 111.085  1.00  0.00           H0.      0
ATOM     75 HG22 ILE A  34      43.418  89.981 109.839  1.00  0.00           H0.      0
ATOM     76 HG23 ILE A  34      43.943  88.626 110.857  1.00  0.00           H0.      0
ATOM     77 HD11 ILE A  34      41.501  91.614 112.894  1.00  0.00           H0.      0
ATOM     78 HD12 ILE A  34      41.399  93.005 111.819  1.00  0.00           H0.      0
ATOM     79 HD13 ILE A  34      41.323  91.384 111.144  1.00  0.00           H0.      0
ATOM     80  CA  ARG A  40      39.721  84.951 109.538  1.00  0.00           C0.     -1
ATOM     81  CB  ARG A  40      40.620  86.223 109.790  1.00  0.00           C0.     -1
ATOM     82  CG  ARG A  40      40.034  87.241 110.824  1.00  0.00           C0.      0
ATOM     83  CD  ARG A  40      39.575  88.584 110.211  1.00  0.00           C0.      0
ATOM     84  NE  ARG A  40      39.149  89.516 111.284  1.00  0.00           N0.      0
ATOM     85  CZ  ARG A  40      38.725  90.787 111.119  1.00  0.00           C0.      0
ATOM     86  NH1 ARG A  40      38.574  91.325 109.898  1.00  0.00           N1+      0
ATOM     87  NH2 ARG A  40      38.413  91.560 112.177  1.00  0.00           N0.      0
ATOM     88  H01 ARG A  40      40.192  84.294 108.800  1.00  0.00           H0.      0
ATOM     89  H02 ARG A  40      38.733  85.242 109.163  1.00  0.00           H0.      0
ATOM     90  HA  ARG A  40      39.585  84.389 110.468  1.00  0.00           H0.      0
ATOM     91  HB2 ARG A  40      41.603  85.889 110.140  1.00  0.00           H0.      0
ATOM     92  HB3 ARG A  40      40.791  86.729 108.830  1.00  0.00           H0.      0
ATOM     93  HG2 ARG A  40      39.185  86.786 111.351  1.00  0.00           H0.      0
ATOM     94  HG3 ARG A  40      40.795  87.463 111.583  1.00  0.00           H0.      0
ATOM     95  HD2 ARG A  40      40.400  89.040 109.649  1.00  0.00           H0.      0
ATOM     96  HD3 ARG A  40      38.741  88.413 109.518  1.00  0.00           H0.      0
ATOM     97  HE  ARG A  40      39.201  89.178 112.235  1.00  0.00           H0.      0
ATOM     98 HH11 ARG A  40      38.612  90.764 109.062  1.00  0.00           H0.      0
ATOM     99 HH12 ARG A  40      38.254  92.295 109.853  1.00  0.00           H0.      0
ATOM    100 HH21 ARG A  40      38.813  91.365 113.085  1.00  0.00           H0.      0
ATOM    101 HH22 ARG A  40      38.193  92.547 111.960  1.00  0.00           H0.      0
ATOM    102  CA  ALA A  64      35.012 100.784 108.684  1.00  0.00           C0.     -1
ATOM    103  C   ALA A  64      36.148 100.012 108.107  1.00  0.00           C0.      0
ATOM    104  O   ALA A  64      36.301  98.779 108.239  1.00  0.00           O0.      0
ATOM    105  CB  ALA A  64      34.428 100.107 109.936  1.00  0.00           C0.      0
ATOM    106  H03 ALA A  64      34.236 100.863 107.909  1.00  0.00           H0.      0
ATOM    107  HA  ALA A  64      35.334 101.806 108.917  1.00  0.00           H0.      0
ATOM    108  HB1 ALA A  64      35.080 100.264 110.801  1.00  0.00           H0.      0
ATOM    109  HB2 ALA A  64      33.444 100.516 110.181  1.00  0.00           H0.      0
ATOM    110  HB3 ALA A  64      34.316  99.030 109.777  1.00  0.00           H0.      0
ATOM    111  N   CYS A  65      36.971 100.762 107.357  1.00  0.00           N0.      0
ATOM    112  CA  CYS A  65      38.036 100.148 106.631  1.00  0.00           C0.     -1
ATOM    113  C   CYS A  65      39.342  99.925 107.428  1.00  0.00           C0.      0
ATOM    114  O   CYS A  65      40.245  99.245 106.926  1.00  0.00           O0.      0
ATOM    115  H01 CYS A  65      38.282 100.751 105.752  1.00  0.00           H0.      0
ATOM    116  H   CYS A  65      36.848 101.765 107.342  1.00  0.00           H0.      0
ATOM    117  HA  CYS A  65      37.719  99.161 106.288  1.00  0.00           H0.      0
ATOM    118  N   GLY A  66      39.417 100.498 108.654  1.00  0.00           N0.      0
ATOM    119  CA  GLY A  66      40.645 100.413 109.450  1.00  0.00           C0.     -1
ATOM    120  H01 GLY A  66      41.423 101.078 109.060  1.00  0.00           H0.      0
ATOM    121  H   GLY A  66      38.723 101.184 108.948  1.00  0.00           H0.      0
ATOM    122  HA2 GLY A  66      40.418 100.688 110.480  1.00  0.00           H0.      0
ATOM    123  HA3 GLY A  66      41.027  99.389 109.416  1.00  0.00           H0.      0
ATOM    124  CA  VAL A  69      42.483  94.246 106.015  1.00  0.00           C0.     -1
ATOM    125  C   VAL A  69      41.244  93.459 105.510  1.00  0.00           C0.      0
ATOM    126  O   VAL A  69      41.360  92.295 105.087  1.00  0.00           O0.      0
ATOM    127  CB  VAL A  69      43.007  93.826 107.456  1.00  0.00           C0.     -1
ATOM    128  CG1 VAL A  69      41.913  94.051 108.517  1.00  0.00           C0.      0
ATOM    129  CG2 VAL A  69      43.523  92.379 107.475  1.00  0.00           C0.      0
ATOM    130  H01 VAL A  69      42.265  95.320 106.028  1.00  0.00           H0.      0
ATOM    131  HA  VAL A  69      43.280  94.067 105.286  1.00  0.00           H0.      0
ATOM    132  HB  VAL A  69      43.847  94.502 107.671  1.00  0.00           H0.      0
ATOM    133 HG11 VAL A  69      41.519  95.073 108.482  1.00  0.00           H0.      0
ATOM    134 HG12 VAL A  69      41.070  93.367 108.362  1.00  0.00           H0.      0
ATOM    135 HG13 VAL A  69      42.298  93.873 109.527  1.00  0.00           H0.      0
ATOM    136 HG21 VAL A  69      44.329  92.236 106.746  1.00  0.00           H0.      0
ATOM    137 HG22 VAL A  69      43.913  92.121 108.468  1.00  0.00           H0.      0
ATOM    138 HG23 VAL A  69      42.719  91.681 107.222  1.00  0.00           H0.      0
ATOM    139  N   ASP A  70      40.052  94.128 105.516  1.00  0.00           N0.      0
ATOM    140  CA  ASP A  70      38.751  93.597 105.030  1.00  0.00           C0.     -1
ATOM    141  CB  ASP A  70      37.667  93.608 106.158  1.00  0.00           C0.     -1
ATOM    142  CG  ASP A  70      37.548  94.850 107.048  1.00  0.00           C0.      0
ATOM    143  OD1 ASP A  70      38.455  95.714 107.104  1.00  0.00           O0.      0
ATOM    144  OD2 ASP A  70      36.481  94.848 107.780  1.00  0.00           O1-      0
ATOM    145  H01 ASP A  70      38.417  94.218 104.190  1.00  0.00           H0.      0
ATOM    146  H   ASP A  70      39.954  94.995 106.039  1.00  0.00           H0.      0
ATOM    147  HA  ASP A  70      38.921  92.581 104.670  1.00  0.00           H0.      0
ATOM    148  HB2 ASP A  70      36.684  93.407 105.717  1.00  0.00           H0.      0
ATOM    149  HB3 ASP A  70      37.871  92.772 106.843  1.00  0.00           H0.      0
ATOM    150  CA  ASP A  85      37.608 105.534 108.043  1.00  0.00           C0.     -1
ATOM    151  C   ASP A  85      37.888 106.898 108.620  1.00  0.00           C0.      0
ATOM    152  O   ASP A  85      38.467 107.793 107.990  1.00  0.00           O0.      0
ATOM    153  CB  ASP A  85      38.695 104.510 108.450  1.00  0.00           C0.     -1
ATOM    154  CG  ASP A  85      38.583 103.926 109.848  1.00  0.00           C0.      0
ATOM    155  OD1 ASP A  85      38.108 102.746 109.975  1.00  0.00           O0.      0
ATOM    156  OD2 ASP A  85      38.980 104.639 110.823  1.00  0.00           O1-      0
ATOM    157  H01 ASP A  85      37.609 105.628 106.955  1.00  0.00           H0.      0
ATOM    158  HA  ASP A  85      36.620 105.172 108.354  1.00  0.00           H0.      0
ATOM    159  HB2 ASP A  85      38.670 103.675 107.743  1.00  0.00           H0.      0
ATOM    160  HB3 ASP A  85      39.677 104.989 108.355  1.00  0.00           H0.      0
ATOM    161  N   ALA A  86      37.518 107.020 109.915  1.00  0.00           N0.      0
ATOM    162  CA  ALA A  86      37.781 108.227 110.639  1.00  0.00           C0.     -1
ATOM    163  C   ALA A  86      39.261 108.385 111.161  1.00  0.00           C0.      0
ATOM    164  O   ALA A  86      39.639 109.512 111.515  1.00  0.00           O0.      0
ATOM    165  CB  ALA A  86      36.863 108.334 111.865  1.00  0.00           C0.      0
ATOM    166  H   ALA A  86      37.042 106.254 110.377  1.00  0.00           H0.      0
ATOM    167  HA  ALA A  86      37.625 109.078 109.971  1.00  0.00           H0.      0
ATOM    168  HB1 ALA A  86      37.140 109.213 112.450  1.00  0.00           H0.      0
ATOM    169  HB2 ALA A  86      35.819 108.418 111.562  1.00  0.00           H0.      0
ATOM    170  HB3 ALA A  86      36.980 107.455 112.508  1.00  0.00           H0.      0
ATOM    171  N   SER A  87      40.024 107.267 111.291  1.00  0.00           N0.      0
ATOM    172  CA  SER A  87      41.386 107.270 111.890  1.00  0.00           C0.     -1
ATOM    173  CB  SER A  87      41.675 105.891 112.494  1.00  0.00           C0.      0
ATOM    174  OG  SER A  87      43.013 105.829 113.030  1.00  0.00           O0.      0
ATOM    175  H01 SER A  87      42.145 107.507 111.135  1.00  0.00           H0.      0
ATOM    176  H   SER A  87      39.645 106.375 110.963  1.00  0.00           H0.      0
ATOM    177  HA  SER A  87      41.416 108.055 112.653  1.00  0.00           H0.      0
ATOM    178  HB2 SER A  87      40.924 105.637 113.253  1.00  0.00           H0.      0
ATOM    179  HB3 SER A  87      41.628 105.121 111.721  1.00  0.00           H0.      0
ATOM    180  HG  SER A  87      43.033 106.339 113.851  1.00  0.00           H0.      0
ATOM    181  CA  MET A  90      44.620 103.016 110.496  1.00  0.00           C0.     -1
ATOM    182  CB  MET A  90      43.284 102.479 110.954  1.00  0.00           C0.     -1
ATOM    183  CG  MET A  90      43.064 102.495 112.477  1.00  0.00           C0.      0
ATOM    184  SD  MET A  90      43.781 101.037 113.348  1.00  0.00           S0.      0
ATOM    185  CE  MET A  90      42.437  99.838 113.013  1.00  0.00           C0.      0
ATOM    186  H01 MET A  90      44.746 104.062 110.805  1.00  0.00           H0.      0
ATOM    187  H02 MET A  90      44.718 102.971 109.405  1.00  0.00           H0.      0
ATOM    188  HA  MET A  90      45.447 102.439 110.929  1.00  0.00           H0.      0
ATOM    189  HB2 MET A  90      42.480 103.077 110.497  1.00  0.00           H0.      0
ATOM    190  HB3 MET A  90      43.140 101.457 110.581  1.00  0.00           H0.      0
ATOM    191  HG2 MET A  90      43.503 103.395 112.919  1.00  0.00           H0.      0
ATOM    192  HG3 MET A  90      41.993 102.503 112.708  1.00  0.00           H0.      0
ATOM    193  HE1 MET A  90      42.342  99.642 111.942  1.00  0.00           H0.      0
ATOM    194  HE2 MET A  90      42.684  98.907 113.524  1.00  0.00           H0.      0
ATOM    195  HE3 MET A  90      41.488 100.223 113.395  1.00  0.00           H0.      0
ATOM    196  CA  ALA A 115      35.435 110.107 106.576  1.00  0.00           C0.     -1
ATOM    197  C   ALA A 115      34.887 109.671 107.929  1.00  0.00           C0.      0
ATOM    198  O   ALA A 115      35.057 108.520 108.352  1.00  0.00           O0.      0
ATOM    199  H01 ALA A 115      36.474 109.773 106.512  1.00  0.00           H0.      0
ATOM    200  H03 ALA A 115      34.874 109.608 105.779  1.00  0.00           H0.      0
ATOM    201  HA  ALA A 115      35.387 111.188 106.422  1.00  0.00           H0.      0
ATOM    202  N   ASN A 116      34.227 110.631 108.655  1.00  0.00           N0.      0
ATOM    203  CA  ASN A 116      33.601 110.313 109.934  1.00  0.00           C0.     -1
ATOM    204  C   ASN A 116      32.052 110.107 109.726  1.00  0.00           C0.      0
ATOM    205  O   ASN A 116      31.395 111.032 109.222  1.00  0.00           O0.      0
ATOM    206  CB  ASN A 116      33.868 111.403 110.997  1.00  0.00           C0.      0
ATOM    207  CG  ASN A 116      33.696 110.791 112.382  1.00  0.00           C0.      0
ATOM    208  ND2 ASN A 116      34.804 110.766 113.165  1.00  0.00           N0.      0
ATOM    209  OD1 ASN A 116      32.608 110.310 112.739  1.00  0.00           O0.      0
ATOM    210  H   ASN A 116      33.922 111.475 108.188  1.00  0.00           H0.      0
ATOM    211  HA  ASN A 116      34.048 109.369 110.252  1.00  0.00           H0.      0
ATOM    212  HB2 ASN A 116      34.878 111.798 110.856  1.00  0.00           H0.      0
ATOM    213  HB3 ASN A 116      33.154 112.223 110.865  1.00  0.00           H0.      0
ATOM    214 HD21 ASN A 116      34.827 110.194 114.004  1.00  0.00           H0.      0
ATOM    215 HD22 ASN A 116      35.694 111.062 112.794  1.00  0.00           H0.      0
ATOM    216  N   TRP A 117      31.525 108.909 110.081  1.00  0.00           N0.      0
ATOM    217  CA  TRP A 117      30.078 108.560 109.904  1.00  0.00           C0.     -1
ATOM    218  CB  TRP A 117      29.699 107.354 110.618  1.00  0.00           C0.     -1
ATOM    219  CG  TRP A 117      30.550 106.149 110.291  1.00  0.00           C0.      0
ATOM    220  CD1 TRP A 117      31.254 105.919 109.126  1.00  0.00           C0.      0
ATOM    221  CD2 TRP A 117      30.885 105.068 111.193  1.00  0.00           C0.      0
ATOM    222  CE2 TRP A 117      31.813 104.220 110.514  1.00  0.00           C0.      0
ATOM    223  CE3 TRP A 117      30.533 104.760 112.521  1.00  0.00           C0.      0
ATOM    224  NE1 TRP A 117      31.999 104.753 109.252  1.00  0.00           N0.      0
ATOM    225  CZ2 TRP A 117      32.402 103.110 111.133  1.00  0.00           C0.      0
ATOM    226  CZ3 TRP A 117      31.105 103.647 113.134  1.00  0.00           C0.      0
ATOM    227  CH2 TRP A 117      32.034 102.832 112.447  1.00  0.00           C0.      0
ATOM    228  H02 TRP A 117      29.491 109.425 110.233  1.00  0.00           H0.      0
ATOM    229  H   TRP A 117      32.145 108.219 110.511  1.00  0.00           H0.      0
ATOM    230  HA  TRP A 117      29.887 108.464 108.825  1.00  0.00           H0.      0
ATOM    231  HB2 TRP A 117      29.766 107.522 111.703  1.00  0.00           H0.      0
ATOM    232  HB3 TRP A 117      28.637 107.145 110.421  1.00  0.00           H0.      0
ATOM    233  HD1 TRP A 117      31.313 106.512 108.228  1.00  0.00           H0.      0
ATOM    234  HE1 TRP A 117      32.671 104.424 108.576  1.00  0.00           H0.      0
ATOM    235  HE3 TRP A 117      29.844 105.395 113.068  1.00  0.00           H0.      0
ATOM    236  HZ2 TRP A 117      33.146 102.515 110.620  1.00  0.00           H0.      0
ATOM    237  HZ3 TRP A 117      30.858 103.415 114.164  1.00  0.00           H0.      0
ATOM    238  HH2 TRP A 117      32.494 101.994 112.962  1.00  0.00           H0.      0
ATOM    239  CA  LEU A 136      32.267  95.169 110.058  1.00  0.00           C0.     -1
ATOM    240  C   LEU A 136      33.351  95.213 111.140  1.00  0.00           C0.      0
ATOM    241  O   LEU A 136      34.094  96.208 111.273  1.00  0.00           O0.      0
ATOM    242  H01 LEU A 136      32.715  95.579 109.145  1.00  0.00           H0.      0
ATOM    243  H02 LEU A 136      31.443  95.825 110.361  1.00  0.00           H0.      0
ATOM    244  HA  LEU A 136      31.879  94.163 109.887  1.00  0.00           H0.      0
ATOM    245  N   GLY A 137      33.464  94.145 111.993  1.00  0.00           N0.      0
ATOM    246  CA  GLY A 137      34.500  94.042 113.041  1.00  0.00           C0.     -1
ATOM    247  C   GLY A 137      34.077  94.520 114.418  1.00  0.00           C0.      0
ATOM    248  O   GLY A 137      34.926  94.557 115.328  1.00  0.00           O0.      0
ATOM    249  H   GLY A 137      32.935  93.312 111.772  1.00  0.00           H0.      0
ATOM    250  HA2 GLY A 137      34.809  92.996 113.119  1.00  0.00           H0.      0
ATOM    251  HA3 GLY A 137      35.380  94.610 112.728  1.00  0.00           H0.      0
ATOM    252  N   ASN A 138      32.776  94.833 114.548  1.00  0.00           N0.      0
ATOM    253  CA  ASN A 138      32.165  95.468 115.720  1.00  0.00           C0.     -1
ATOM    254  C   ASN A 138      32.689  96.921 115.804  1.00  0.00           C0.      0
ATOM    255  O   ASN A 138      33.593  97.253 116.578  1.00  0.00           O0.      0
ATOM    256  CB  ASN A 138      32.405  94.702 117.018  1.00  0.00           C0.      0
ATOM    257  CG  ASN A 138      31.455  95.212 118.100  1.00  0.00           C0.      0
ATOM    258  ND2 ASN A 138      32.062  95.755 119.174  1.00  0.00           N0.      0
ATOM    259  OD1 ASN A 138      30.226  95.125 117.959  1.00  0.00           O0.      0
ATOM    260  H   ASN A 138      32.226  94.775 113.701  1.00  0.00           H0.      0
ATOM    261  HA  ASN A 138      31.086  95.483 115.536  1.00  0.00           H0.      0
ATOM    262  HB2 ASN A 138      32.179  93.651 116.831  1.00  0.00           H0.      0
ATOM    263  HB3 ASN A 138      33.445  94.788 117.320  1.00  0.00           H0.      0
ATOM    264 HD21 ASN A 138      31.508  96.103 119.944  1.00  0.00           H0.      0
ATOM    265 HD22 ASN A 138      33.074  95.827 119.224  1.00  0.00           H0.      0
ATOM    266  N   SER A 139      32.086  97.774 114.937  1.00  0.00           N0.      0
ATOM    267  CA  SER A 139      32.706  99.037 114.551  1.00  0.00           C0.     -1
ATOM    268  CB  SER A 139      33.491  98.901 113.244  1.00  0.00           C0.      0
ATOM    269  OG  SER A 139      34.490  97.871 113.395  1.00  0.00           O0.      0
ATOM    270  H03 SER A 139      31.941  99.815 114.450  1.00  0.00           H0.      0
ATOM    271  H   SER A 139      31.389  97.393 114.310  1.00  0.00           H0.      0
ATOM    272  HA  SER A 139      33.379  99.317 115.364  1.00  0.00           H0.      0
ATOM    273  HB2 SER A 139      32.819  98.655 112.413  1.00  0.00           H0.      0
ATOM    274  HB3 SER A 139      33.976  99.858 113.016  1.00  0.00           H0.      0
ATOM    275  HG  SER A 139      34.374  97.216 112.680  1.00  0.00           H0.      0
ATOM    276  CA  HID A 142      32.353 103.425 118.974  1.00  0.00           C0.     -1
ATOM    277  CB  HID A 142      33.513 103.425 117.958  1.00  0.00           C0.     -1
ATOM    278  CG  HID A 142      34.598 102.436 118.225  1.00  0.00           C0.      0
ATOM    279  CD2 HID A 142      35.089 101.376 117.491  1.00  0.00           C0.      0
ATOM    280  ND1 HID A 142      35.405 102.481 119.354  1.00  0.00           N0.      0
ATOM    281  CE1 HID A 142      36.330 101.487 119.279  1.00  0.00           C0.      0
ATOM    282  NE2 HID A 142      36.167 100.796 118.152  1.00  0.00           N0.      0
ATOM    283  H01 HID A 142      31.872 102.442 119.021  1.00  0.00           H0.      0
ATOM    284  H02 HID A 142      31.602 104.166 118.684  1.00  0.00           H0.      0
ATOM    285  HA  HID A 142      32.699 103.678 119.984  1.00  0.00           H0.      0
ATOM    286  HB2 HID A 142      33.114 103.218 116.958  1.00  0.00           H0.      0
ATOM    287  HB3 HID A 142      33.955 104.427 117.890  1.00  0.00           H0.      0
ATOM    288  HD1 HID A 142      35.317 103.144 120.111  1.00  0.00           H0.      0
ATOM    289  HD2 HID A 142      34.744 101.006 116.539  1.00  0.00           H0.      0
ATOM    290  HE1 HID A 142      37.073 101.295 120.035  1.00  0.00           H0.      0
ATOM    291  CA  ARG A 175      29.128  92.338 119.812  1.00  0.00           C0.     -1
ATOM    292  CB  ARG A 175      30.437  92.768 120.614  1.00  0.00           C0.     -1
ATOM    293  CG  ARG A 175      30.680  91.778 121.763  1.00  0.00           C0.      0
ATOM    294  CD  ARG A 175      31.804  92.174 122.733  1.00  0.00           C0.      0
ATOM    295  NE  ARG A 175      33.131  92.260 122.111  1.00  0.00           N0.      0
ATOM    296  CZ  ARG A 175      33.889  91.212 121.797  1.00  0.00           C0.      0
ATOM    297  NH1 ARG A 175      33.495  89.947 122.090  1.00  0.00           N1+      0
ATOM    298  NH2 ARG A 175      35.109  91.413 121.261  1.00  0.00           N0.      0
ATOM    299  H01 ARG A 175      28.255  92.380 120.473  1.00  0.00           H0.      0
ATOM    300  H03 ARG A 175      28.969  93.014 118.968  1.00  0.00           H0.      0
ATOM    301  HA  ARG A 175      29.237  91.315 119.441  1.00  0.00           H0.      0
ATOM    302  HB2 ARG A 175      31.296  92.793 119.940  1.00  0.00           H0.      0
ATOM    303  HB3 ARG A 175      30.302  93.784 121.005  1.00  0.00           H0.      0
ATOM    304  HG2 ARG A 175      29.760  91.679 122.356  1.00  0.00           H0.      0
ATOM    305  HG3 ARG A 175      30.876  90.785 121.335  1.00  0.00           H0.      0
ATOM    306  HD2 ARG A 175      31.606  93.171 123.135  1.00  0.00           H0.      0
ATOM    307  HD3 ARG A 175      31.840  91.487 123.590  1.00  0.00           H0.      0
ATOM    308  HE  ARG A 175      33.515  93.221 121.998  1.00  0.00           H0.      0
ATOM    309 HH11 ARG A 175      32.545  89.775 122.379  1.00  0.00           H0.      0
ATOM    310 HH12 ARG A 175      33.966  89.176 121.642  1.00  0.00           H0.      0
ATOM    311 HH21 ARG A 175      35.264  92.268 120.707  1.00  0.00           H0.      0
ATOM    312 HH22 ARG A 175      35.599  90.615 120.878  1.00  0.00           H0.      0
ATOM    313  CA  TYR A 194      40.516  88.618 116.014  1.00  0.00           C0.     -1
ATOM    314  CB  TYR A 194      40.297  89.656 117.140  1.00  0.00           C0.     -1
ATOM    315  CG  TYR A 194      39.543  90.840 116.550  1.00  0.00           C0.      0
ATOM    316  CD1 TYR A 194      38.140  90.932 116.594  1.00  0.00           C0.      0
ATOM    317  CD2 TYR A 194      40.236  91.819 115.812  1.00  0.00           C0.      0
ATOM    318  CE1 TYR A 194      37.451  91.980 115.964  1.00  0.00           C0.      0
ATOM    319  CE2 TYR A 194      39.566  92.864 115.173  1.00  0.00           C0.      0
ATOM    320  CZ  TYR A 194      38.167  92.960 115.259  1.00  0.00           C0.      0
ATOM    321  OH  TYR A 194      37.561  94.036 114.642  1.00  0.00           O0.      0
ATOM    322  H01 TYR A 194      41.016  87.718 116.391  1.00  0.00           H0.      0
ATOM    323  H02 TYR A 194      39.560  88.322 115.567  1.00  0.00           H0.      0
ATOM    324  HA  TYR A 194      41.155  89.045 115.235  1.00  0.00           H0.      0
ATOM    325  HB2 TYR A 194      39.729  89.208 117.965  1.00  0.00           H0.      0
ATOM    326  HB3 TYR A 194      41.265  89.978 117.526  1.00  0.00           H0.      0
ATOM    327  HD1 TYR A 194      37.557  90.173 117.111  1.00  0.00           H0.      0
ATOM    328  HD2 TYR A 194      41.319  91.781 115.769  1.00  0.00           H0.      0
ATOM    329  HE1 TYR A 194      36.370  92.033 116.032  1.00  0.00           H0.      0
ATOM    330  HE2 TYR A 194      40.115  93.628 114.637  1.00  0.00           H0.      0
ATOM    331  HH  TYR A 194      36.617  94.123 114.908  1.00  0.00           H0.      0
ATOM    332  CA  TYR A 242      32.066 100.980 123.186  1.00  0.00           C0.     -1
ATOM    333  CB  TYR A 242      31.983  99.423 122.864  1.00  0.00           C0.     -1
ATOM    334  CG  TYR A 242      33.098  98.984 121.945  1.00  0.00           C0.      0
ATOM    335  CD1 TYR A 242      32.960  99.078 120.550  1.00  0.00           C0.      0
ATOM    336  CD2 TYR A 242      34.333  98.555 122.462  1.00  0.00           C0.      0
ATOM    337  CE1 TYR A 242      34.033  98.814 119.695  1.00  0.00           C0.      0
ATOM    338  CE2 TYR A 242      35.420  98.303 121.620  1.00  0.00           C0.      0
ATOM    339  CZ  TYR A 242      35.278  98.472 120.239  1.00  0.00           C0.      0
ATOM    340  OH  TYR A 242      36.398  98.319 119.436  1.00  0.00           O0.      0
ATOM    341  H01 TYR A 242      31.246 101.280 123.847  1.00  0.00           H0.      0
ATOM    342  H02 TYR A 242      33.019 101.211 123.674  1.00  0.00           H0.      0
ATOM    343  HA  TYR A 242      32.003 101.557 122.257  1.00  0.00           H0.      0
ATOM    344  HB2 TYR A 242      32.025  98.870 123.810  1.00  0.00           H0.      0
ATOM    345  HB3 TYR A 242      31.007  99.216 122.408  1.00  0.00           H0.      0
ATOM    346  HD1 TYR A 242      32.004  99.374 120.128  1.00  0.00           H0.      0
ATOM    347  HD2 TYR A 242      34.455  98.458 123.537  1.00  0.00           H0.      0
ATOM    348  HE1 TYR A 242      33.912  98.869 118.620  1.00  0.00           H0.      0
ATOM    349  HE2 TYR A 242      36.388  98.020 122.019  1.00  0.00           H0.      0
ATOM    350  HH  TYR A 242      36.363  99.025 118.751  1.00  0.00           H0.      0
ATOM    351  CA  TYR A 283      28.562  89.146 117.204  1.00  0.00           C0.     -1
ATOM    352  CB  TYR A 283      29.629  89.683 116.320  1.00  0.00           C0.     -1
ATOM    353  CG  TYR A 283      31.010  89.904 116.941  1.00  0.00           C0.      0
ATOM    354  CD1 TYR A 283      31.994  88.898 116.903  1.00  0.00           C0.      0
ATOM    355  CD2 TYR A 283      31.378  91.141 117.499  1.00  0.00           C0.      0
ATOM    356  CE1 TYR A 283      33.297  89.123 117.357  1.00  0.00           C0.      0
ATOM    357  CE2 TYR A 283      32.674  91.374 117.978  1.00  0.00           C0.      0
ATOM    358  CZ  TYR A 283      33.653  90.377 117.877  1.00  0.00           C0.      0
ATOM    359  OH  TYR A 283      34.963  90.585 118.253  1.00  0.00           O0.      0
ATOM    360  H01 TYR A 283      27.624  89.009 116.654  1.00  0.00           H0.      0
ATOM    361  H02 TYR A 283      28.839  88.173 117.630  1.00  0.00           H0.      0
ATOM    362  HA  TYR A 283      28.353  89.817 118.046  1.00  0.00           H0.      0
ATOM    363  HB2 TYR A 283      29.757  89.012 115.459  1.00  0.00           H0.      0
ATOM    364  HB3 TYR A 283      29.298  90.642 115.896  1.00  0.00           H0.      0
ATOM    365  HD1 TYR A 283      31.746  87.929 116.477  1.00  0.00           H0.      0
ATOM    366  HD2 TYR A 283      30.651  91.945 117.544  1.00  0.00           H0.      0
ATOM    367  HE1 TYR A 283      34.054  88.349 117.286  1.00  0.00           H0.      0
ATOM    368  HE2 TYR A 283      32.942  92.333 118.410  1.00  0.00           H0.      0
ATOM    369  HH  TYR A 283      35.122  91.531 118.464  1.00  0.00           H0.      0
ATOM    370  N   ACT A 293      36.316  96.219 117.405  1.00  0.00           N0.      0
ATOM    371  CA  ACT A 293      36.666  94.880 117.879  1.00  0.00           C0.      0
ATOM    372  C   ACT A 293      35.683  94.341 118.920  1.00  0.00           C0.      0
ATOM    373  O   ACT A 293      35.751  93.085 119.210  1.00  0.00           O0.      0
ATOM    374  OXT ACT A 293      34.873  95.146 119.444  1.00  0.00           O1-      0
ATOM    375  H1  ACT A 293      37.670  94.879 118.323  1.00  0.00           H0.      0
ATOM    376  H3  ACT A 293      36.694  94.182 117.048  1.00  0.00           H0.      0
ATOM    377  H01 ACT A 293      35.360  96.225 117.051  1.00  0.00           H0.      0
ATOM    378  H02 ACT A 293      36.336  96.871 118.193  1.00  0.00           H0.      0
ATOM    379  CA' SAM A 294      38.263  96.329 110.351  1.00  0.00           C0.      0
ATOM    380  CB  SAM A 294      38.559  97.438 111.379  1.00  0.00           C0.      0
ATOM    381  CG  SAM A 294      37.711  97.284 112.651  1.00  0.00           C0.      0
ATOM    382  SD  SAM A 294      38.246  98.394 114.026  1.00  0.00           S0.      0
ATOM    383  CE  SAM A 294      37.335  97.255 115.702  1.00  0.00           C0.      0
ATOM    384  C5' SAM A 294      36.979  99.719 113.984  1.00  0.00           C0.      0
ATOM    385  C4' SAM A 294      37.257 100.782 112.929  1.00  0.00           C0.      0
ATOM    386  O4' SAM A 294      36.032 101.594 112.855  1.00  0.00           O0.      0
ATOM    387  C3' SAM A 294      38.436 101.747 113.253  1.00  0.00           C0.      0
ATOM    388  O3' SAM A 294      39.377 101.841 112.190  1.00  0.00           O0.      0
ATOM    389  C2' SAM A 294      37.700 103.077 113.557  1.00  0.00           C0.      0
ATOM    390  O2' SAM A 294      38.434 104.271 113.351  1.00  0.00           O0.      0
ATOM    391  C1' SAM A 294      36.434 102.971 112.685  1.00  0.00           C0.      0
ATOM    392  OXT SAM A 294      37.696  94.024 110.868  1.00  0.00           O0.      0
ATOM    393  N1  SAM A 294      33.545 107.067 111.443  1.00  0.00           N0.      0
ATOM    394  C2  SAM A 294      34.392 106.326 110.703  1.00  0.00           C0.      0
ATOM    395  N3  SAM A 294      35.099 105.244 111.081  1.00  0.00           N0.      0
ATOM    396  C4  SAM A 294      34.833 104.890 112.354  1.00  0.00           C0.      0
ATOM    397  C5  SAM A 294      33.959 105.554 113.228  1.00  0.00           C0.      0
ATOM    398  C6  SAM A 294      33.316 106.718 112.739  1.00  0.00           C0.      0
ATOM    399  N6  SAM A 294      32.537 107.512 113.505  1.00  0.00           N0.      0
ATOM    400  N7  SAM A 294      33.964 104.937 114.476  1.00  0.00           N0.      0
ATOM    401  C8  SAM A 294      34.814 103.936 114.370  1.00  0.00           C0.      0
ATOM    402  N9  SAM A 294      35.372 103.852 113.101  1.00  0.00           N0.      0
ATOM    403  C'  SAM A 294      38.605  94.918 110.909  1.00  0.00           C0.      0
ATOM    404  N'  SAM A 294      36.851  96.401 109.852  1.00  0.00           N0.      0
ATOM    405  O'  SAM A 294      39.770  94.780 111.360  1.00  0.00           O0.      0
ATOM    406 HN61 SAM A 294      32.349 108.458 113.170  1.00  0.00           H0.      0
ATOM    407 HN62 SAM A 294      32.533 107.353 114.519  1.00  0.00           H0.      0
ATOM    408  HA  SAM A 294      38.880  96.484 109.460  1.00  0.00           H0.      0
ATOM    409  HB1 SAM A 294      38.397  98.419 110.917  1.00  0.00           H0.      0
ATOM    410  HB2 SAM A 294      39.621  97.368 111.631  1.00  0.00           H0.      0
ATOM    411  HG1 SAM A 294      37.807  96.267 113.047  1.00  0.00           H0.      0
ATOM    412  HG2 SAM A 294      36.651  97.484 112.480  1.00  0.00           H0.      0
ATOM    413  HE1 SAM A 294      36.313  97.406 115.378  1.00  0.00           H0.      0
ATOM    414  HE2 SAM A 294      37.757  97.896 116.460  1.00  0.00           H0.      0
ATOM    415  HE3 SAM A 294      37.800  96.303 115.490  1.00  0.00           H0.      0
ATOM    416 HO2' SAM A 294      38.712 104.335 112.389  1.00  0.00           H0.      0
ATOM    417 HO3' SAM A 294      38.908 102.157 111.378  1.00  0.00           H0.      0
ATOM    418  H01 SAM A 294      35.092 103.271 115.170  1.00  0.00           H0.      0
ATOM    419  H02 SAM A 294      37.430 100.330 111.945  1.00  0.00           H0.      0
ATOM    420  H03 SAM A 294      39.001 101.412 114.122  1.00  0.00           H0.      0
ATOM    421  H04 SAM A 294      37.401 103.076 114.608  1.00  0.00           H0.      0
ATOM    422  H05 SAM A 294      36.648 103.188 111.636  1.00  0.00           H0.      0
ATOM    423  H06 SAM A 294      34.554 106.688 109.695  1.00  0.00           H0.      0
ATOM    424  H07 SAM A 294      36.643  97.338 109.476  1.00  0.00           H0.      0
ATOM    425  H08 SAM A 294      36.149  96.167 110.561  1.00  0.00           H0.      0
ATOM    426  H09 SAM A 294      36.710  95.713 109.016  1.00  0.00           H0.      0
ATOM    427 H5'1 SAM A 294      37.003 100.159 114.984  1.00  0.00           H0.      0
ATOM    428 H5'2 SAM A 294      36.017  99.238 113.812  1.00  0.00           H0.      0
ATOM    429  O   WAT A1852      35.388 108.153 114.869  1.00  0.00           O0.      0
ATOM    430  H1  WAT A1852      36.149 107.534 114.821  1.00  0.00           H0.      0
ATOM    431  H2  WAT A1852      34.834 107.931 114.109  1.00  0.00           H0.      0
ATOM    432  O   WAT A6376      36.418 104.695 116.850  1.00  0.00           O0.      0
ATOM    433  H1  WAT A6376      36.770 105.318 116.181  1.00  0.00           H0.      0
ATOM    434  H2  WAT A6376      36.925 104.852 117.656  1.00  0.00           H0.      0
ATOM    435  O   WAT B1336      33.236 106.942 116.286  1.00  0.00           O0.      0
ATOM    436  H1  WAT B1336      34.049 107.447 116.085  1.00  0.00           H0.      0
ATOM    437  H2  WAT B1336      33.429 106.052 115.923  1.00  0.00           H0.      0
ATOM    438  O   WAT B3703      34.322  96.614 107.790  1.00  0.00           O0.      0
ATOM    439  H1  WAT B3703      34.998  95.925 107.632  1.00  0.00           H0.      0
ATOM    440  H2  WAT B3703      34.827  97.436 107.892  1.00  0.00           H0.      0
ATOM    441  O   WAT B6465      33.757  94.864 121.819  1.00  0.00           O0.      0
ATOM    442  H1  WAT B6465      34.176  94.948 120.924  1.00  0.00           H0.      0
ATOM    443  H2  WAT B6465      34.261  95.435 122.413  1.00  0.00           H0.      0
ATOM    444  O   WAT B8365      38.017  91.680 119.703  1.00  0.00           O0.      0
ATOM    445  H1  WAT B8365      37.245  92.244 119.455  1.00  0.00           H0.      0
ATOM    446  H2  WAT B8365      38.268  91.233 118.881  1.00  0.00           H0.      0
ATOM    447  O   WAT C 380      37.509 106.290 114.821  1.00  0.00           O0.      0
ATOM    448  H1  WAT C 380      38.308 106.776 115.065  1.00  0.00           H0.      0
ATOM    449  H2  WAT C 380      37.805 105.582 114.182  1.00  0.00           H0.      0
