# Supplementary material for: Computational Investigation of GNMT-Catalyzed Methyl Transfer Reaction: Integrating MD, QM, and ML Approaches
Source: J Comput Chem. Author manuscript; Available in PMC 2026 Jun 29. (PMC13312424; doi:10.1002/jcc.70434)
Supplement: SI-2 [file NIHMS2188582-supplement-SI-2.zip › QM-cluster-pdbs/clustering_30058_R1_wo_r.pdb]

ATOM      1  CA  VAL A  12      35.405 112.580 113.972  1.00  0.00           C0.     -1
ATOM      2  CB  VAL A  12      35.438 111.060 114.234  1.00  0.00           C0.     -1
ATOM      3  CG1 VAL A  12      36.790 110.646 114.843  1.00  0.00           C0.      0
ATOM      4  CG2 VAL A  12      34.277 110.630 115.150  1.00  0.00           C0.      0
ATOM      5  H01 VAL A  12      36.207 112.878 113.286  1.00  0.00           H0.      0
ATOM      6  H02 VAL A  12      35.544 113.132 114.912  1.00  0.00           H0.      0
ATOM      7  HA  VAL A  12      34.449 112.892 113.539  1.00  0.00           H0.      0
ATOM      8  HB  VAL A  12      35.316 110.544 113.271  1.00  0.00           H0.      0
ATOM      9 HG11 VAL A  12      37.628 110.903 114.184  1.00  0.00           H0.      0
ATOM     10 HG12 VAL A  12      36.945 111.158 115.802  1.00  0.00           H0.      0
ATOM     11 HG13 VAL A  12      36.829 109.567 115.027  1.00  0.00           H0.      0
ATOM     12 HG21 VAL A  12      34.298 109.546 115.318  1.00  0.00           H0.      0
ATOM     13 HG22 VAL A  12      34.358 111.123 116.128  1.00  0.00           H0.      0
ATOM     14 HG23 VAL A  12      33.310 110.889 114.707  1.00  0.00           H0.      0
ATOM     15  CA  TYR A  21      42.884 104.944 117.729  1.00  0.00           C0.     -1
ATOM     16  CB  TYR A  21      42.375 104.393 116.354  1.00  0.00           C0.     -1
ATOM     17  CG  TYR A  21      41.364 103.258 116.369  1.00  0.00           C0.      0
ATOM     18  CD1 TYR A  21      40.263 103.226 117.241  1.00  0.00           C0.      0
ATOM     19  CD2 TYR A  21      41.466 102.230 115.412  1.00  0.00           C0.      0
ATOM     20  CE1 TYR A  21      39.290 102.222 117.154  1.00  0.00           C0.      0
ATOM     21  CE2 TYR A  21      40.509 101.217 115.317  1.00  0.00           C0.      0
ATOM     22  CZ  TYR A  21      39.404 101.216 116.180  1.00  0.00           C0.      0
ATOM     23  OH  TYR A  21      38.461 100.223 116.019  1.00  0.00           O0.      0
ATOM     24  H01 TYR A  21      43.612 105.744 117.561  1.00  0.00           H0.      0
ATOM     25  H03 TYR A  21      42.061 105.353 118.325  1.00  0.00           H0.      0
ATOM     26  HA  TYR A  21      43.365 104.150 118.311  1.00  0.00           H0.      0
ATOM     27  HB2 TYR A  21      41.932 105.242 115.808  1.00  0.00           H0.      0
ATOM     28  HB3 TYR A  21      43.241 104.072 115.766  1.00  0.00           H0.      0
ATOM     29  HD1 TYR A  21      40.148 104.000 117.993  1.00  0.00           H0.      0
ATOM     30  HD2 TYR A  21      42.296 102.242 114.713  1.00  0.00           H0.      0
ATOM     31  HE1 TYR A  21      38.444 102.223 117.834  1.00  0.00           H0.      0
ATOM     32  HE2 TYR A  21      40.599 100.428 114.580  1.00  0.00           H0.      0
ATOM     33  HH  TYR A  21      37.646 100.387 116.570  1.00  0.00           H0.      0
ATOM     34  CA  TRP A  30      45.921  95.038 114.244  1.00  0.00           C0.     -1
ATOM     35  CB  TRP A  30      45.223  96.133 113.337  1.00  0.00           C0.     -1
ATOM     36  CG  TRP A  30      43.729  96.012 113.224  1.00  0.00           C0.      0
ATOM     37  CD1 TRP A  30      43.014  95.457 112.177  1.00  0.00           C0.      0
ATOM     38  CD2 TRP A  30      42.744  96.494 114.171  1.00  0.00           C0.      0
ATOM     39  CE2 TRP A  30      41.456  96.186 113.631  1.00  0.00           C0.      0
ATOM     40  CE3 TRP A  30      42.819  97.189 115.394  1.00  0.00           C0.      0
ATOM     41  NE1 TRP A  30      41.648  95.530 112.427  1.00  0.00           N0.      0
ATOM     42  CZ2 TRP A  30      40.269  96.532 114.291  1.00  0.00           C0.      0
ATOM     43  CZ3 TRP A  30      41.638  97.562 116.036  1.00  0.00           C0.      0
ATOM     44  CH2 TRP A  30      40.373  97.229 115.495  1.00  0.00           C0.      0
ATOM     45  H01 TRP A  30      45.694  94.035 113.867  1.00  0.00           H0.      0
ATOM     46  H02 TRP A  30      47.007  95.180 114.247  1.00  0.00           H0.      0
ATOM     47  HA  TRP A  30      45.557  95.108 115.275  1.00  0.00           H0.      0
ATOM     48  HB2 TRP A  30      45.482  97.122 113.739  1.00  0.00           H0.      0
ATOM     49  HB3 TRP A  30      45.669  96.077 112.336  1.00  0.00           H0.      0
ATOM     50  HD1 TRP A  30      43.383  95.020 111.261  1.00  0.00           H0.      0
ATOM     51  HE1 TRP A  30      40.915  95.435 111.719  1.00  0.00           H0.      0
ATOM     52  HE3 TRP A  30      43.783  97.441 115.827  1.00  0.00           H0.      0
ATOM     53  HZ2 TRP A  30      39.315  96.217 113.886  1.00  0.00           H0.      0
ATOM     54  HZ3 TRP A  30      41.682  98.111 116.971  1.00  0.00           H0.      0
ATOM     55  HH2 TRP A  30      39.479  97.517 116.034  1.00  0.00           H0.      0
ATOM     56  CA  TYR A  33      45.347  90.936 116.785  1.00  0.00           C0.     -1
ATOM     57  CB  TYR A  33      45.040  92.342 117.300  1.00  0.00           C0.     -1
ATOM     58  CG  TYR A  33      43.566  92.637 117.527  1.00  0.00           C0.      0
ATOM     59  CD1 TYR A  33      42.970  93.785 116.975  1.00  0.00           C0.      0
ATOM     60  CD2 TYR A  33      42.764  91.800 118.322  1.00  0.00           C0.      0
ATOM     61  CE1 TYR A  33      41.624  94.086 117.193  1.00  0.00           C0.      0
ATOM     62  CE2 TYR A  33      41.415  92.091 118.550  1.00  0.00           C0.      0
ATOM     63  CZ  TYR A  33      40.841  93.229 117.972  1.00  0.00           C0.      0
ATOM     64  OH  TYR A  33      39.510  93.562 118.158  1.00  0.00           O0.      0
ATOM     65  H01 TYR A  33      44.847  90.753 115.826  1.00  0.00           H0.      0
ATOM     66  H02 TYR A  33      46.425  90.801 116.638  1.00  0.00           H0.      0
ATOM     67  HA  TYR A  33      45.009  90.166 117.487  1.00  0.00           H0.      0
ATOM     68  HB2 TYR A  33      45.589  92.500 118.241  1.00  0.00           H0.      0
ATOM     69  HB3 TYR A  33      45.438  93.080 116.594  1.00  0.00           H0.      0
ATOM     70  HD1 TYR A  33      43.557  94.450 116.350  1.00  0.00           H0.      0
ATOM     71  HD2 TYR A  33      43.195  90.913 118.777  1.00  0.00           H0.      0
ATOM     72  HE1 TYR A  33      41.170  94.956 116.736  1.00  0.00           H0.      0
ATOM     73  HE2 TYR A  33      40.809  91.434 119.166  1.00  0.00           H0.      0
ATOM     74  HH  TYR A  33      38.950  92.772 118.212  1.00  0.00           H0.      0
ATOM     75  CA  ARG A  40      39.244  85.728 109.706  1.00  0.00           C0.     -1
ATOM     76  CB  ARG A  40      39.893  87.127 109.925  1.00  0.00           C0.     -1
ATOM     77  CG  ARG A  40      38.812  88.220 109.762  1.00  0.00           C0.      0
ATOM     78  CD  ARG A  40      39.203  89.648 110.183  1.00  0.00           C0.      0
ATOM     79  NE  ARG A  40      38.084  90.545 109.834  1.00  0.00           N0.      0
ATOM     80  CZ  ARG A  40      37.913  91.837 110.214  1.00  0.00           C0.      0
ATOM     81  NH1 ARG A  40      38.609  92.375 111.233  1.00  0.00           N1+      0
ATOM     82  NH2 ARG A  40      36.993  92.573 109.582  1.00  0.00           N0.      0
ATOM     83  H01 ARG A  40      38.783  85.667 108.713  1.00  0.00           H0.      0
ATOM     84  H02 ARG A  40      39.988  84.928 109.785  1.00  0.00           H0.      0
ATOM     85  HA  ARG A  40      38.465  85.547 110.455  1.00  0.00           H0.      0
ATOM     86  HB2 ARG A  40      40.330  87.176 110.931  1.00  0.00           H0.      0
ATOM     87  HB3 ARG A  40      40.708  87.288 109.208  1.00  0.00           H0.      0
ATOM     88  HG2 ARG A  40      38.501  88.239 108.706  1.00  0.00           H0.      0
ATOM     89  HG3 ARG A  40      37.925  87.932 110.342  1.00  0.00           H0.      0
ATOM     90  HD2 ARG A  40      39.372  89.680 111.265  1.00  0.00           H0.      0
ATOM     91  HD3 ARG A  40      40.128  89.970 109.686  1.00  0.00           H0.      0
ATOM     92  HE  ARG A  40      37.563  90.287 109.006  1.00  0.00           H0.      0
ATOM     93 HH11 ARG A  40      39.087  91.803 111.912  1.00  0.00           H0.      0
ATOM     94 HH12 ARG A  40      38.393  93.346 111.479  1.00  0.00           H0.      0
ATOM     95 HH21 ARG A  40      36.733  92.392 108.583  1.00  0.00           H0.      0
ATOM     96 HH22 ARG A  40      36.969  93.565 109.829  1.00  0.00           H0.      0
ATOM     97  CA  ALA A  64      34.966 101.508 108.421  1.00  0.00           C0.     -1
ATOM     98  C   ALA A  64      35.989 100.586 107.751  1.00  0.00           C0.      0
ATOM     99  O   ALA A  64      35.872  99.346 107.724  1.00  0.00           O0.      0
ATOM    100  CB  ALA A  64      34.150 100.782 109.500  1.00  0.00           C0.      0
ATOM    101  H02 ALA A  64      34.302 101.869 107.623  1.00  0.00           H0.      0
ATOM    102  HA  ALA A  64      35.484 102.383 108.828  1.00  0.00           H0.      0
ATOM    103  HB1 ALA A  64      34.681 100.766 110.456  1.00  0.00           H0.      0
ATOM    104  HB2 ALA A  64      33.190 101.276 109.668  1.00  0.00           H0.      0
ATOM    105  HB3 ALA A  64      33.956  99.749 109.196  1.00  0.00           H0.      0
ATOM    106  N   CYS A  65      36.994 101.226 107.102  1.00  0.00           N0.      0
ATOM    107  CA  CYS A  65      38.022 100.505 106.357  1.00  0.00           C0.     -1
ATOM    108  C   CYS A  65      39.112  99.832 107.201  1.00  0.00           C0.      0
ATOM    109  O   CYS A  65      39.724  98.851 106.755  1.00  0.00           O0.      0
ATOM    110  H01 CYS A  65      38.503 101.208 105.670  1.00  0.00           H0.      0
ATOM    111  H   CYS A  65      37.194 102.165 107.423  1.00  0.00           H0.      0
ATOM    112  HA  CYS A  65      37.545  99.721 105.766  1.00  0.00           H0.      0
ATOM    113  N   GLY A  66      39.384 100.412 108.389  1.00  0.00           N0.      0
ATOM    114  CA  GLY A  66      40.541  99.996 109.175  1.00  0.00           C0.     -1
ATOM    115  H01 GLY A  66      41.479 100.269 108.679  1.00  0.00           H0.      0
ATOM    116  H   GLY A  66      38.852 101.225 108.701  1.00  0.00           H0.      0
ATOM    117  HA2 GLY A  66      40.488 100.486 110.149  1.00  0.00           H0.      0
ATOM    118  HA3 GLY A  66      40.539  98.911 109.318  1.00  0.00           H0.      0
ATOM    119  CA  ASP A  70      37.266  93.674 104.429  1.00  0.00           C0.     -1
ATOM    120  CB  ASP A  70      36.180  94.324 105.316  1.00  0.00           C0.     -1
ATOM    121  CG  ASP A  70      36.205  93.800 106.764  1.00  0.00           C0.      0
ATOM    122  OD1 ASP A  70      35.986  94.622 107.716  1.00  0.00           O0.      0
ATOM    123  OD2 ASP A  70      36.413  92.558 106.930  1.00  0.00           O1-      0
ATOM    124  H01 ASP A  70      38.268  93.932 104.791  1.00  0.00           H0.      0
ATOM    125  H02 ASP A  70      37.182  94.009 103.389  1.00  0.00           H0.      0
ATOM    126  HA  ASP A  70      37.167  92.585 104.462  1.00  0.00           H0.      0
ATOM    127  HB2 ASP A  70      36.287  95.414 105.339  1.00  0.00           H0.      0
ATOM    128  HB3 ASP A  70      35.186  94.106 104.899  1.00  0.00           H0.      0
ATOM    129  CA  ASP A  85      37.284 105.552 108.174  1.00  0.00           C0.     -1
ATOM    130  C   ASP A  85      37.819 106.826 108.862  1.00  0.00           C0.      0
ATOM    131  O   ASP A  85      38.423 107.685 108.206  1.00  0.00           O0.      0
ATOM    132  CB  ASP A  85      38.452 104.548 107.978  1.00  0.00           C0.      0
ATOM    133  CG  ASP A  85      38.682 103.809 109.288  1.00  0.00           C0.      0
ATOM    134  OD1 ASP A  85      37.998 102.730 109.471  1.00  0.00           O0.      0
ATOM    135  OD2 ASP A  85      39.438 104.323 110.155  1.00  0.00           O1-      0
ATOM    136  H03 ASP A  85      36.900 105.863 107.199  1.00  0.00           H0.      0
ATOM    137  HA  ASP A  85      36.468 105.096 108.744  1.00  0.00           H0.      0
ATOM    138  HB2 ASP A  85      38.206 103.844 107.178  1.00  0.00           H0.      0
ATOM    139  HB3 ASP A  85      39.352 105.094 107.683  1.00  0.00           H0.      0
ATOM    140  N   ALA A  86      37.668 106.893 110.216  1.00  0.00           N0.      0
ATOM    141  CA  ALA A  86      38.051 108.060 111.024  1.00  0.00           C0.     -1
ATOM    142  C   ALA A  86      39.420 107.910 111.753  1.00  0.00           C0.      0
ATOM    143  O   ALA A  86      39.751 108.773 112.582  1.00  0.00           O0.      0
ATOM    144  CB  ALA A  86      36.941 108.386 112.026  1.00  0.00           C0.      0
ATOM    145  H   ALA A  86      37.060 106.213 110.654  1.00  0.00           H0.      0
ATOM    146  HA  ALA A  86      38.173 108.891 110.321  1.00  0.00           H0.      0
ATOM    147  HB1 ALA A  86      36.730 107.520 112.665  1.00  0.00           H0.      0
ATOM    148  HB2 ALA A  86      37.264 109.206 112.665  1.00  0.00           H0.      0
ATOM    149  HB3 ALA A  86      36.033 108.671 111.490  1.00  0.00           H0.      0
ATOM    150  N   SER A  87      40.210 106.863 111.403  1.00  0.00           N0.      0
ATOM    151  CA  SER A  87      41.519 106.599 112.030  1.00  0.00           C0.     -1
ATOM    152  CB  SER A  87      41.563 105.191 112.641  1.00  0.00           C0.      0
ATOM    153  OG  SER A  87      42.890 104.878 113.123  1.00  0.00           O0.      0
ATOM    154  H01 SER A  87      42.319 106.689 111.286  1.00  0.00           H0.      0
ATOM    155  H   SER A  87      39.836 106.151 110.777  1.00  0.00           H0.      0
ATOM    156  HA  SER A  87      41.669 107.367 112.794  1.00  0.00           H0.      0
ATOM    157  HB2 SER A  87      40.808 105.092 113.430  1.00  0.00           H0.      0
ATOM    158  HB3 SER A  87      41.339 104.442 111.878  1.00  0.00           H0.      0
ATOM    159  HG  SER A  87      43.060 105.435 113.895  1.00  0.00           H0.      0
ATOM    160  CA  ALA A 115      35.171 110.174 106.796  1.00  0.00           C0.     -1
ATOM    161  C   ALA A 115      34.644 110.086 108.255  1.00  0.00           C0.      0
ATOM    162  O   ALA A 115      35.289 109.488 109.125  1.00  0.00           O0.      0
ATOM    163  H01 ALA A 115      34.417 109.831 106.080  1.00  0.00           H0.      0
ATOM    164  H02 ALA A 115      36.059 109.545 106.735  1.00  0.00           H0.      0
ATOM    165  HA  ALA A 115      35.437 111.207 106.546  1.00  0.00           H0.      0
ATOM    166  N   ASN A 116      33.443 110.697 108.538  1.00  0.00           N0.      0
ATOM    167  CA  ASN A 116      32.776 110.681 109.871  1.00  0.00           C0.     -1
ATOM    168  C   ASN A 116      31.270 110.475 109.619  1.00  0.00           C0.      0
ATOM    169  O   ASN A 116      30.609 111.341 109.022  1.00  0.00           O0.      0
ATOM    170  CB  ASN A 116      33.017 112.002 110.614  1.00  0.00           C0.      0
ATOM    171  CG  ASN A 116      32.307 112.038 111.959  1.00  0.00           C0.      0
ATOM    172  ND2 ASN A 116      31.994 113.274 112.421  1.00  0.00           N0.      0
ATOM    173  OD1 ASN A 116      32.038 111.015 112.607  1.00  0.00           O0.      0
ATOM    174  H   ASN A 116      32.955 111.196 107.805  1.00  0.00           H0.      0
ATOM    175  HA  ASN A 116      33.197 109.844 110.427  1.00  0.00           H0.      0
ATOM    176  HB2 ASN A 116      34.095 112.119 110.783  1.00  0.00           H0.      0
ATOM    177  HB3 ASN A 116      32.682 112.835 109.988  1.00  0.00           H0.      0
ATOM    178 HD21 ASN A 116      31.580 113.366 113.338  1.00  0.00           H0.      0
ATOM    179 HD22 ASN A 116      32.221 114.110 111.905  1.00  0.00           H0.      0
ATOM    180  N   TRP A 117      30.762 109.317 110.082  1.00  0.00           N0.      0
ATOM    181  CA  TRP A 117      29.350 108.922 109.898  1.00  0.00           C0.     -1
ATOM    182  CB  TRP A 117      29.085 107.665 110.620  1.00  0.00           C0.     -1
ATOM    183  CG  TRP A 117      30.036 106.542 110.276  1.00  0.00           C0.      0
ATOM    184  CD1 TRP A 117      30.680 106.330 109.073  1.00  0.00           C0.      0
ATOM    185  CD2 TRP A 117      30.522 105.527 111.187  1.00  0.00           C0.      0
ATOM    186  CE2 TRP A 117      31.470 104.732 110.471  1.00  0.00           C0.      0
ATOM    187  CE3 TRP A 117      30.281 105.234 112.542  1.00  0.00           C0.      0
ATOM    188  NE1 TRP A 117      31.527 105.234 109.183  1.00  0.00           N0.      0
ATOM    189  CZ2 TRP A 117      32.180 103.690 111.078  1.00  0.00           C0.      0
ATOM    190  CZ3 TRP A 117      30.976 104.186 113.143  1.00  0.00           C0.      0
ATOM    191  CH2 TRP A 117      31.919 103.422 112.419  1.00  0.00           C0.      0
ATOM    192  H03 TRP A 117      28.712 109.737 110.257  1.00  0.00           H0.      0
ATOM    193  H   TRP A 117      31.415 108.633 110.464  1.00  0.00           H0.      0
ATOM    194  HA  TRP A 117      29.146 108.823 108.822  1.00  0.00           H0.      0
ATOM    195  HB2 TRP A 117      29.157 107.843 111.702  1.00  0.00           H0.      0
ATOM    196  HB3 TRP A 117      28.043 107.362 110.441  1.00  0.00           H0.      0
ATOM    197  HD1 TRP A 117      30.622 106.887 108.151  1.00  0.00           H0.      0
ATOM    198  HE1 TRP A 117      32.180 104.937 108.475  1.00  0.00           H0.      0
ATOM    199  HE3 TRP A 117      29.577 105.827 113.117  1.00  0.00           H0.      0
ATOM    200  HZ2 TRP A 117      32.939 103.140 110.536  1.00  0.00           H0.      0
ATOM    201  HZ3 TRP A 117      30.811 103.966 114.193  1.00  0.00           H0.      0
ATOM    202  HH2 TRP A 117      32.480 102.640 112.920  1.00  0.00           H0.      0
ATOM    203  CA  LEU A 136      32.016  95.207 109.360  1.00  0.00           C0.     -1
ATOM    204  C   LEU A 136      33.226  95.316 110.319  1.00  0.00           C0.      0
ATOM    205  O   LEU A 136      33.848  96.384 110.451  1.00  0.00           O0.      0
ATOM    206  H01 LEU A 136      32.393  95.194 108.332  1.00  0.00           H0.      0
ATOM    207  H02 LEU A 136      31.398  96.098 109.489  1.00  0.00           H0.      0
ATOM    208  HA  LEU A 136      31.418  94.310 109.534  1.00  0.00           H0.      0
ATOM    209  N   GLY A 137      33.572  94.201 111.049  1.00  0.00           N0.      0
ATOM    210  CA  GLY A 137      34.725  94.152 111.983  1.00  0.00           C0.     -1
ATOM    211  C   GLY A 137      34.398  94.608 113.392  1.00  0.00           C0.      0
ATOM    212  O   GLY A 137      35.316  94.762 114.220  1.00  0.00           O0.      0
ATOM    213  H   GLY A 137      33.132  93.324 110.804  1.00  0.00           H0.      0
ATOM    214  HA2 GLY A 137      35.098  93.125 112.012  1.00  0.00           H0.      0
ATOM    215  HA3 GLY A 137      35.541  94.771 111.597  1.00  0.00           H0.      0
ATOM    216  N   ASN A 138      33.089  94.790 113.646  1.00  0.00           N0.      0
ATOM    217  CA  ASN A 138      32.519  95.460 114.820  1.00  0.00           C0.     -1
ATOM    218  C   ASN A 138      32.705  96.955 114.632  1.00  0.00           C0.      0
ATOM    219  O   ASN A 138      33.685  97.586 115.050  1.00  0.00           O0.      0
ATOM    220  CB  ASN A 138      33.094  94.953 116.140  1.00  0.00           C0.      0
ATOM    221  CG  ASN A 138      32.158  95.328 117.283  1.00  0.00           C0.      0
ATOM    222  ND2 ASN A 138      32.777  95.590 118.461  1.00  0.00           N0.      0
ATOM    223  OD1 ASN A 138      30.930  95.393 117.133  1.00  0.00           O0.      0
ATOM    224  H   ASN A 138      32.482  94.664 112.846  1.00  0.00           H0.      0
ATOM    225  HA  ASN A 138      31.450  95.227 114.829  1.00  0.00           H0.      0
ATOM    226  HB2 ASN A 138      33.178  93.862 116.097  1.00  0.00           H0.      0
ATOM    227  HB3 ASN A 138      34.091  95.360 116.294  1.00  0.00           H0.      0
ATOM    228 HD21 ASN A 138      32.195  95.796 119.260  1.00  0.00           H0.      0
ATOM    229 HD22 ASN A 138      33.755  95.345 118.622  1.00  0.00           H0.      0
ATOM    230  N   SER A 139      31.725  97.492 113.880  1.00  0.00           N0.      0
ATOM    231  CA  SER A 139      31.900  98.785 113.276  1.00  0.00           C0.     -1
ATOM    232  H01 SER A 139      30.930  99.214 113.017  1.00  0.00           H0.      0
ATOM    233  H03 SER A 139      32.400  99.449 113.983  1.00  0.00           H0.      0
ATOM    234  H   SER A 139      30.984  96.895 113.542  1.00  0.00           H0.      0
ATOM    235  HA  SER A 139      32.512  98.723 112.366  1.00  0.00           H0.      0
ATOM    236  CA  HID A 142      32.394 102.781 119.537  1.00  0.00           C0.     -1
ATOM    237  CB  HID A 142      33.631 103.069 118.700  1.00  0.00           C0.     -1
ATOM    238  CG  HID A 142      34.485 101.913 118.266  1.00  0.00           C0.      0
ATOM    239  CD2 HID A 142      35.498 101.883 117.326  1.00  0.00           C0.      0
ATOM    240  ND1 HID A 142      34.468 100.631 118.795  1.00  0.00           N0.      0
ATOM    241  CE1 HID A 142      35.439  99.890 118.181  1.00  0.00           C0.      0
ATOM    242  NE2 HID A 142      36.081 100.627 117.285  1.00  0.00           N0.      0
ATOM    243  H01 HID A 142      31.864 103.713 119.753  1.00  0.00           H0.      0
ATOM    244  H02 HID A 142      31.697 102.111 119.019  1.00  0.00           H0.      0
ATOM    245  HA  HID A 142      32.651 102.322 120.499  1.00  0.00           H0.      0
ATOM    246  HB2 HID A 142      33.331 103.613 117.795  1.00  0.00           H0.      0
ATOM    247  HB3 HID A 142      34.268 103.770 119.259  1.00  0.00           H0.      0
ATOM    248  HD1 HID A 142      33.879 100.297 119.546  1.00  0.00           H0.      0
ATOM    249  HD2 HID A 142      35.853 102.690 116.705  1.00  0.00           H0.      0
ATOM    250  HE1 HID A 142      35.653  98.868 118.434  1.00  0.00           H0.      0
ATOM    251  CA  ARG A 175      28.929  93.497 119.836  1.00  0.00           C0.     -1
ATOM    252  CB  ARG A 175      29.970  94.061 120.865  1.00  0.00           C0.     -1
ATOM    253  CG  ARG A 175      31.333  93.385 120.615  1.00  0.00           C0.      0
ATOM    254  CD  ARG A 175      32.494  93.879 121.498  1.00  0.00           C0.      0
ATOM    255  NE  ARG A 175      33.789  93.305 121.087  1.00  0.00           N0.      0
ATOM    256  CZ  ARG A 175      34.145  92.032 121.267  1.00  0.00           C0.      0
ATOM    257  NH1 ARG A 175      33.368  91.176 121.973  1.00  0.00           N1+      0
ATOM    258  NH2 ARG A 175      35.312  91.587 120.758  1.00  0.00           N0.      0
ATOM    259  H01 ARG A 175      27.933  93.917 120.009  1.00  0.00           H0.      0
ATOM    260  H02 ARG A 175      29.241  93.752 118.818  1.00  0.00           H0.      0
ATOM    261  HA  ARG A 175      28.863  92.406 119.920  1.00  0.00           H0.      0
ATOM    262  HB2 ARG A 175      30.054  95.150 120.742  1.00  0.00           H0.      0
ATOM    263  HB3 ARG A 175      29.629  93.876 121.892  1.00  0.00           H0.      0
ATOM    264  HG2 ARG A 175      31.219  92.300 120.735  1.00  0.00           H0.      0
ATOM    265  HG3 ARG A 175      31.617  93.538 119.570  1.00  0.00           H0.      0
ATOM    266  HD2 ARG A 175      32.611  94.965 121.429  1.00  0.00           H0.      0
ATOM    267  HD3 ARG A 175      32.313  93.663 122.559  1.00  0.00           H0.      0
ATOM    268  HE  ARG A 175      34.378  93.831 120.420  1.00  0.00           H0.      0
ATOM    269 HH11 ARG A 175      32.605  91.537 122.525  1.00  0.00           H0.      0
ATOM    270 HH12 ARG A 175      33.777  90.313 122.301  1.00  0.00           H0.      0
ATOM    271 HH21 ARG A 175      35.770  92.138 120.016  1.00  0.00           H0.      0
ATOM    272 HH22 ARG A 175      35.410  90.589 120.630  1.00  0.00           H0.      0
ATOM    273  CA  TYR A 194      40.173  88.460 115.559  1.00  0.00           C0.     -1
ATOM    274  CB  TYR A 194      40.084  89.631 116.590  1.00  0.00           C0.     -1
ATOM    275  CG  TYR A 194      39.499  90.861 115.919  1.00  0.00           C0.      0
ATOM    276  CD1 TYR A 194      38.121  91.127 115.943  1.00  0.00           C0.      0
ATOM    277  CD2 TYR A 194      40.320  91.718 115.162  1.00  0.00           C0.      0
ATOM    278  CE1 TYR A 194      37.574  92.207 115.240  1.00  0.00           C0.      0
ATOM    279  CE2 TYR A 194      39.793  92.804 114.464  1.00  0.00           C0.      0
ATOM    280  CZ  TYR A 194      38.412  93.059 114.507  1.00  0.00           C0.      0
ATOM    281  OH  TYR A 194      37.949  94.149 113.806  1.00  0.00           O0.      0
ATOM    282  H01 TYR A 194      40.600  87.558 116.014  1.00  0.00           H0.      0
ATOM    283  H02 TYR A 194      39.177  88.216 115.173  1.00  0.00           H0.      0
ATOM    284  HA  TYR A 194      40.804  88.752 114.712  1.00  0.00           H0.      0
ATOM    285  HB2 TYR A 194      39.460  89.326 117.439  1.00  0.00           H0.      0
ATOM    286  HB3 TYR A 194      41.083  89.853 116.978  1.00  0.00           H0.      0
ATOM    287  HD1 TYR A 194      37.457  90.486 116.516  1.00  0.00           H0.      0
ATOM    288  HD2 TYR A 194      41.393  91.551 115.150  1.00  0.00           H0.      0
ATOM    289  HE1 TYR A 194      36.507  92.399 115.282  1.00  0.00           H0.      0
ATOM    290  HE2 TYR A 194      40.436  93.485 113.918  1.00  0.00           H0.      0
ATOM    291  HH  TYR A 194      36.980  94.272 113.921  1.00  0.00           H0.      0
ATOM    292  CA  LEU A 240      39.242  99.847 123.308  1.00  0.00           C0.     -1
ATOM    293  CB  LEU A 240      39.190  99.009 122.046  1.00  0.00           C0.     -1
ATOM    294  CG  LEU A 240      38.863  99.805 120.757  1.00  0.00           C0.      0
ATOM    295  CD1 LEU A 240      38.919  98.877 119.529  1.00  0.00           C0.      0
ATOM    296  CD2 LEU A 240      37.499 100.516 120.844  1.00  0.00           C0.      0
ATOM    297  H01 LEU A 240      39.575  99.253 124.167  1.00  0.00           H0.      0
ATOM    298  H02 LEU A 240      39.939 100.688 123.198  1.00  0.00           H0.      0
ATOM    299  HA  LEU A 240      38.260 100.263 123.562  1.00  0.00           H0.      0
ATOM    300  HB2 LEU A 240      40.158  98.509 121.898  1.00  0.00           H0.      0
ATOM    301  HB3 LEU A 240      38.447  98.208 122.152  1.00  0.00           H0.      0
ATOM    302  HG  LEU A 240      39.639 100.579 120.637  1.00  0.00           H0.      0
ATOM    303 HD11 LEU A 240      39.916  98.432 119.415  1.00  0.00           H0.      0
ATOM    304 HD12 LEU A 240      38.203  98.055 119.649  1.00  0.00           H0.      0
ATOM    305 HD13 LEU A 240      38.685  99.413 118.603  1.00  0.00           H0.      0
ATOM    306 HD21 LEU A 240      36.694  99.786 120.992  1.00  0.00           H0.      0
ATOM    307 HD22 LEU A 240      37.465 101.229 121.674  1.00  0.00           H0.      0
ATOM    308 HD23 LEU A 240      37.290 101.067 119.920  1.00  0.00           H0.      0
ATOM    309  CA  TYR A 242      32.175 100.291 123.157  1.00  0.00           C0.     -1
ATOM    310  CB  TYR A 242      32.273  98.825 122.871  1.00  0.00           C0.     -1
ATOM    311  CG  TYR A 242      33.564  98.308 122.292  1.00  0.00           C0.      0
ATOM    312  CD1 TYR A 242      33.634  97.950 120.939  1.00  0.00           C0.      0
ATOM    313  CD2 TYR A 242      34.679  98.050 123.109  1.00  0.00           C0.      0
ATOM    314  CE1 TYR A 242      34.755  97.293 120.430  1.00  0.00           C0.      0
ATOM    315  CE2 TYR A 242      35.796  97.376 122.616  1.00  0.00           C0.      0
ATOM    316  CZ  TYR A 242      35.816  96.955 121.281  1.00  0.00           C0.      0
ATOM    317  OH  TYR A 242      36.871  96.196 120.829  1.00  0.00           O0.      0
ATOM    318  H01 TYR A 242      31.203 100.544 123.594  1.00  0.00           H0.      0
ATOM    319  H02 TYR A 242      32.951 100.621 123.859  1.00  0.00           H0.      0
ATOM    320  HA  TYR A 242      32.292 100.889 122.244  1.00  0.00           H0.      0
ATOM    321  HB2 TYR A 242      32.075  98.273 123.802  1.00  0.00           H0.      0
ATOM    322  HB3 TYR A 242      31.459  98.540 122.190  1.00  0.00           H0.      0
ATOM    323  HD1 TYR A 242      32.784  98.141 120.288  1.00  0.00           H0.      0
ATOM    324  HD2 TYR A 242      34.645  98.329 124.158  1.00  0.00           H0.      0
ATOM    325  HE1 TYR A 242      34.792  96.993 119.394  1.00  0.00           H0.      0
ATOM    326  HE2 TYR A 242      36.629  97.124 123.261  1.00  0.00           H0.      0
ATOM    327  HH  TYR A 242      36.496  95.574 120.167  1.00  0.00           H0.      0
ATOM    328  CA  TYR A 283      28.574  89.940 117.584  1.00  0.00           C0.     -1
ATOM    329  CB  TYR A 283      29.682  90.446 116.550  1.00  0.00           C0.     -1
ATOM    330  CG  TYR A 283      31.115  90.436 117.039  1.00  0.00           C0.      0
ATOM    331  CD1 TYR A 283      31.855  89.240 117.093  1.00  0.00           C0.      0
ATOM    332  CD2 TYR A 283      31.781  91.627 117.374  1.00  0.00           C0.      0
ATOM    333  CE1 TYR A 283      33.210  89.234 117.425  1.00  0.00           C0.      0
ATOM    334  CE2 TYR A 283      33.139  91.637 117.719  1.00  0.00           C0.      0
ATOM    335  CZ  TYR A 283      33.869  90.439 117.716  1.00  0.00           C0.      0
ATOM    336  OH  TYR A 283      35.216  90.378 117.986  1.00  0.00           O0.      0
ATOM    337  H01 TYR A 283      27.586  89.979 117.115  1.00  0.00           H0.      0
ATOM    338  H02 TYR A 283      28.781  88.909 117.891  1.00  0.00           H0.      0
ATOM    339  HA  TYR A 283      28.571  90.575 118.475  1.00  0.00           H0.      0
ATOM    340  HB2 TYR A 283      29.602  89.820 115.652  1.00  0.00           H0.      0
ATOM    341  HB3 TYR A 283      29.413  91.465 116.248  1.00  0.00           H0.      0
ATOM    342  HD1 TYR A 283      31.368  88.302 116.841  1.00  0.00           H0.      0
ATOM    343  HD2 TYR A 283      31.235  92.566 117.339  1.00  0.00           H0.      0
ATOM    344  HE1 TYR A 283      33.781  88.312 117.433  1.00  0.00           H0.      0
ATOM    345  HE2 TYR A 283      33.630  92.567 117.982  1.00  0.00           H0.      0
ATOM    346  HH  TYR A 283      35.610  91.277 118.017  1.00  0.00           H0.      0
ATOM    347  CA' SAM A 293      37.705  97.165 109.654  1.00  0.00           C0.      0
ATOM    348  CB  SAM A 293      37.621  98.291 110.711  1.00  0.00           C0.      0
ATOM    349  CG  SAM A 293      36.895  97.831 111.993  1.00  0.00           C0.      0
ATOM    350  SD  SAM A 293      37.451  98.766 113.474  1.00  0.00           S0.      0
ATOM    351  CE  SAM A 293      36.891  97.673 114.811  1.00  0.00           C0.      0
ATOM    352  C5' SAM A 293      36.202 100.102 113.602  1.00  0.00           C0.      0
ATOM    353  C4' SAM A 293      36.522 101.206 112.601  1.00  0.00           C0.      0
ATOM    354  O4' SAM A 293      35.450 102.179 112.698  1.00  0.00           O0.      0
ATOM    355  C3' SAM A 293      37.870 101.945 112.862  1.00  0.00           C0.      0
ATOM    356  O3' SAM A 293      38.811 101.714 111.827  1.00  0.00           O0.      0
ATOM    357  C2' SAM A 293      37.421 103.427 113.054  1.00  0.00           C0.      0
ATOM    358  O2' SAM A 293      38.295 104.436 112.612  1.00  0.00           O0.      0
ATOM    359  C1' SAM A 293      36.031 103.467 112.378  1.00  0.00           C0.      0
ATOM    360  OXT SAM A 293      39.579  95.936 110.435  1.00  0.00           O0.      0
ATOM    361  N1  SAM A 293      33.261 107.642 111.167  1.00  0.00           N0.      0
ATOM    362  C2  SAM A 293      34.062 106.858 110.420  1.00  0.00           C0.      0
ATOM    363  N3  SAM A 293      34.766 105.782 110.807  1.00  0.00           N0.      0
ATOM    364  C4  SAM A 293      34.592 105.514 112.112  1.00  0.00           C0.      0
ATOM    365  C5  SAM A 293      33.816 106.256 113.015  1.00  0.00           C0.      0
ATOM    366  C6  SAM A 293      33.134 107.377 112.493  1.00  0.00           C0.      0
ATOM    367  N6  SAM A 293      32.350 108.190 113.241  1.00  0.00           N0.      0
ATOM    368  N7  SAM A 293      33.887 105.709 114.291  1.00  0.00           N0.      0
ATOM    369  C8  SAM A 293      34.680 104.665 114.165  1.00  0.00           C0.      0
ATOM    370  N9  SAM A 293      35.150 104.496 112.864  1.00  0.00           N0.      0
ATOM    371  C'  SAM A 293      38.334  95.914 110.316  1.00  0.00           C0.      0
ATOM    372  N'  SAM A 293      36.348  96.884 109.072  1.00  0.00           N0.      0
ATOM    373  O'  SAM A 293      37.515  95.049 110.778  1.00  0.00           O0.      0
ATOM    374 HN61 SAM A 293      32.179 109.134 112.895  1.00  0.00           H0.      0
ATOM    375 HN62 SAM A 293      32.410 108.081 114.243  1.00  0.00           H0.      0
ATOM    376  HA  SAM A 293      38.339  97.496 108.828  1.00  0.00           H0.      0
ATOM    377  HB1 SAM A 293      37.136  99.167 110.271  1.00  0.00           H0.      0
ATOM    378  HB2 SAM A 293      38.650  98.578 110.947  1.00  0.00           H0.      0
ATOM    379  HG1 SAM A 293      37.149  96.791 112.221  1.00  0.00           H0.      0
ATOM    380  HG2 SAM A 293      35.805  97.896 111.922  1.00  0.00           H0.      0
ATOM    381  HE1 SAM A 293      35.807  97.552 114.791  1.00  0.00           H0.      0
ATOM    382  HE2 SAM A 293      37.219  98.118 115.745  1.00  0.00           H0.      0
ATOM    383  HE3 SAM A 293      37.383  96.710 114.689  1.00  0.00           H0.      0
ATOM    384 HO2' SAM A 293      38.760 104.177 111.780  1.00  0.00           H0.      0
ATOM    385 HO3' SAM A 293      38.476 102.081 110.967  1.00  0.00           H0.      0
ATOM    386  H01 SAM A 293      34.939 103.973 114.950  1.00  0.00           H0.      0
ATOM    387  H02 SAM A 293      36.547 100.812 111.578  1.00  0.00           H0.      0
ATOM    388  H03 SAM A 293      38.345 101.586 113.774  1.00  0.00           H0.      0
ATOM    389  H04 SAM A 293      37.265 103.593 114.126  1.00  0.00           H0.      0
ATOM    390  H05 SAM A 293      36.131 103.598 111.296  1.00  0.00           H0.      0
ATOM    391  H06 SAM A 293      34.168 107.156 109.385  1.00  0.00           H0.      0
ATOM    392  H07 SAM A 293      35.647  96.641 109.787  1.00  0.00           H0.      0
ATOM    393  H08 SAM A 293      36.344  96.060 108.402  1.00  0.00           H0.      0
ATOM    394  H09 SAM A 293      36.019  97.728 108.570  1.00  0.00           H0.      0
ATOM    395 H5'1 SAM A 293      36.273 100.473 114.627  1.00  0.00           H0.      0
ATOM    396 H5'2 SAM A 293      35.213  99.663 113.448  1.00  0.00           H0.      0
ATOM    397  N   ACT A 294      36.699  96.316 117.423  1.00  0.00           N0.      0
ATOM    398  CA  ACT A 294      36.824  94.866 117.253  1.00  0.00           C0.      0
ATOM    399  C   ACT A 294      36.186  94.002 118.344  1.00  0.00           C0.      0
ATOM    400  O   ACT A 294      35.385  94.583 119.171  1.00  0.00           O0.      0
ATOM    401  OXT ACT A 294      36.469  92.770 118.410  1.00  0.00           O1-      0
ATOM    402  H1  ACT A 294      37.881  94.599 117.190  1.00  0.00           H0.      0
ATOM    403  H3  ACT A 294      36.370  94.590 116.297  1.00  0.00           H0.      0
ATOM    404  H01 ACT A 294      35.721  96.596 117.400  1.00  0.00           H0.      0
ATOM    405  H02 ACT A 294      37.077  96.604 118.322  1.00  0.00           H0.      0
