# Supplementary material for: Computational Investigation of GNMT-Catalyzed Methyl Transfer Reaction: Integrating MD, QM, and ML Approaches
Source: J Comput Chem. Author manuscript; Available in PMC 2026 Jun 29. (PMC13312424; doi:10.1002/jcc.70434)
Supplement: SI-2 [file NIHMS2188582-supplement-SI-2.zip › QM-cluster-pdbs/clustering_30058_R1_wo_p.pdb]

ATOM      1  CA  VAL A  12      35.405 112.580 113.972  1.00  0.00           C0.     -1
ATOM      2  CB  VAL A  12      35.438 111.060 114.234  1.00  0.00           C0.     -1
ATOM      3  CG1 VAL A  12      36.788 110.647 114.848  1.00  0.00           C0.      0
ATOM      4  CG2 VAL A  12      34.274 110.630 115.145  1.00  0.00           C0.      0
ATOM      5  H01 VAL A  12      36.210 112.879 113.290  1.00  0.00           H0.      0
ATOM      6  H02 VAL A  12      35.539 113.132 114.912  1.00  0.00           H0.      0
ATOM      7  HA  VAL A  12      34.451 112.892 113.534  1.00  0.00           H0.      0
ATOM      8  HB  VAL A  12      35.320 110.544 113.270  1.00  0.00           H0.      0
ATOM      9 HG11 VAL A  12      37.627 110.902 114.192  1.00  0.00           H0.      0
ATOM     10 HG12 VAL A  12      36.940 111.159 115.807  1.00  0.00           H0.      0
ATOM     11 HG13 VAL A  12      36.825 109.567 115.034  1.00  0.00           H0.      0
ATOM     12 HG21 VAL A  12      34.293 109.545 115.313  1.00  0.00           H0.      0
ATOM     13 HG22 VAL A  12      34.351 111.122 116.124  1.00  0.00           H0.      0
ATOM     14 HG23 VAL A  12      33.309 110.890 114.698  1.00  0.00           H0.      0
ATOM     15  CA  TYR A  21      42.884 104.944 117.729  1.00  0.00           C0.     -1
ATOM     16  CB  TYR A  21      42.375 104.393 116.354  1.00  0.00           C0.     -1
ATOM     17  CG  TYR A  21      41.365 103.261 116.382  1.00  0.00           C0.      0
ATOM     18  CD1 TYR A  21      40.277 103.231 117.269  1.00  0.00           C0.      0
ATOM     19  CD2 TYR A  21      41.458 102.228 115.430  1.00  0.00           C0.      0
ATOM     20  CE1 TYR A  21      39.316 102.214 117.212  1.00  0.00           C0.      0
ATOM     21  CE2 TYR A  21      40.510 101.206 115.361  1.00  0.00           C0.      0
ATOM     22  CZ  TYR A  21      39.426 101.195 116.252  1.00  0.00           C0.      0
ATOM     23  OH  TYR A  21      38.518 100.169 116.144  1.00  0.00           O0.      0
ATOM     24  H01 TYR A  21      43.618 105.739 117.563  1.00  0.00           H0.      0
ATOM     25  H03 TYR A  21      42.062 105.359 118.322  1.00  0.00           H0.      0
ATOM     26  HA  TYR A  21      43.358 104.147 118.314  1.00  0.00           H0.      0
ATOM     27  HB2 TYR A  21      41.934 105.243 115.807  1.00  0.00           H0.      0
ATOM     28  HB3 TYR A  21      43.241 104.068 115.767  1.00  0.00           H0.      0
ATOM     29  HD1 TYR A  21      40.167 104.014 118.014  1.00  0.00           H0.      0
ATOM     30  HD2 TYR A  21      42.275 102.245 114.715  1.00  0.00           H0.      0
ATOM     31  HE1 TYR A  21      38.482 102.213 117.907  1.00  0.00           H0.      0
ATOM     32  HE2 TYR A  21      40.589 100.417 114.624  1.00  0.00           H0.      0
ATOM     33  HH  TYR A  21      37.660 100.377 116.609  1.00  0.00           H0.      0
ATOM     34  CA  TRP A  30      45.921  95.038 114.244  1.00  0.00           C0.     -1
ATOM     35  CB  TRP A  30      45.223  96.133 113.337  1.00  0.00           C0.     -1
ATOM     36  CG  TRP A  30      43.726  96.052 113.276  1.00  0.00           C0.      0
ATOM     37  CD1 TRP A  30      42.948  95.529 112.259  1.00  0.00           C0.      0
ATOM     38  CD2 TRP A  30      42.804  96.598 114.247  1.00  0.00           C0.      0
ATOM     39  CE2 TRP A  30      41.482  96.378 113.743  1.00  0.00           C0.      0
ATOM     40  CE3 TRP A  30      42.973  97.304 115.453  1.00  0.00           C0.      0
ATOM     41  NE1 TRP A  30      41.597  95.692 112.547  1.00  0.00           N0.      0
ATOM     42  CZ2 TRP A  30      40.350  96.873 114.403  1.00  0.00           C0.      0
ATOM     43  CZ3 TRP A  30      41.847  97.800 116.107  1.00  0.00           C0.      0
ATOM     44  CH2 TRP A  30      40.549  97.596 115.581  1.00  0.00           C0.      0
ATOM     45  H01 TRP A  30      45.636  94.034 113.911  1.00  0.00           H0.      0
ATOM     46  H02 TRP A  30      47.011  95.135 114.190  1.00  0.00           H0.      0
ATOM     47  HA  TRP A  30      45.614  95.155 115.289  1.00  0.00           H0.      0
ATOM     48  HB2 TRP A  30      45.522  97.123 113.708  1.00  0.00           H0.      0
ATOM     49  HB3 TRP A  30      45.635  96.043 112.324  1.00  0.00           H0.      0
ATOM     50  HD1 TRP A  30      43.260  95.063 111.336  1.00  0.00           H0.      0
ATOM     51  HE1 TRP A  30      40.838  95.607 111.862  1.00  0.00           H0.      0
ATOM     52  HE3 TRP A  30      43.967  97.479 115.855  1.00  0.00           H0.      0
ATOM     53  HZ2 TRP A  30      39.362  96.724 113.987  1.00  0.00           H0.      0
ATOM     54  HZ3 TRP A  30      41.959  98.374 117.021  1.00  0.00           H0.      0
ATOM     55  HH2 TRP A  30      39.709  98.068 116.071  1.00  0.00           H0.      0
ATOM     56  CA  TYR A  33      45.347  90.936 116.785  1.00  0.00           C0.     -1
ATOM     57  CB  TYR A  33      45.040  92.342 117.300  1.00  0.00           C0.     -1
ATOM     58  CG  TYR A  33      43.568  92.701 117.465  1.00  0.00           C0.      0
ATOM     59  CD1 TYR A  33      43.035  93.856 116.861  1.00  0.00           C0.      0
ATOM     60  CD2 TYR A  33      42.710  91.941 118.280  1.00  0.00           C0.      0
ATOM     61  CE1 TYR A  33      41.706  94.245 117.054  1.00  0.00           C0.      0
ATOM     62  CE2 TYR A  33      41.378  92.316 118.482  1.00  0.00           C0.      0
ATOM     63  CZ  TYR A  33      40.878  93.466 117.862  1.00  0.00           C0.      0
ATOM     64  OH  TYR A  33      39.546  93.858 118.017  1.00  0.00           O0.      0
ATOM     65  H01 TYR A  33      44.912  90.778 115.791  1.00  0.00           H0.      0
ATOM     66  H02 TYR A  33      46.429  90.780 116.712  1.00  0.00           H0.      0
ATOM     67  HA  TYR A  33      44.943  90.164 117.451  1.00  0.00           H0.      0
ATOM     68  HB2 TYR A  33      45.541  92.476 118.271  1.00  0.00           H0.      0
ATOM     69  HB3 TYR A  33      45.497  93.076 116.626  1.00  0.00           H0.      0
ATOM     70  HD1 TYR A  33      43.661  94.465 116.219  1.00  0.00           H0.      0
ATOM     71  HD2 TYR A  33      43.085  91.049 118.773  1.00  0.00           H0.      0
ATOM     72  HE1 TYR A  33      41.312  95.126 116.563  1.00  0.00           H0.      0
ATOM     73  HE2 TYR A  33      40.731  91.710 119.111  1.00  0.00           H0.      0
ATOM     74  HH  TYR A  33      39.026  93.109 118.350  1.00  0.00           H0.      0
ATOM     75  CA  ARG A  40      39.244  85.728 109.706  1.00  0.00           C0.     -1
ATOM     76  CB  ARG A  40      39.893  87.127 109.925  1.00  0.00           C0.     -1
ATOM     77  CG  ARG A  40      38.808  88.216 109.761  1.00  0.00           C0.      0
ATOM     78  CD  ARG A  40      39.193  89.652 110.159  1.00  0.00           C0.      0
ATOM     79  NE  ARG A  40      38.057  90.531 109.825  1.00  0.00           N0.      0
ATOM     80  CZ  ARG A  40      37.891  91.833 110.175  1.00  0.00           C0.      0
ATOM     81  NH1 ARG A  40      38.610  92.400 111.160  1.00  0.00           N1+      0
ATOM     82  NH2 ARG A  40      36.949  92.549 109.552  1.00  0.00           N0.      0
ATOM     83  H01 ARG A  40      38.784  85.667 108.713  1.00  0.00           H0.      0
ATOM     84  H02 ARG A  40      39.987  84.928 109.786  1.00  0.00           H0.      0
ATOM     85  HA  ARG A  40      38.464  85.547 110.454  1.00  0.00           H0.      0
ATOM     86  HB2 ARG A  40      40.331  87.177 110.931  1.00  0.00           H0.      0
ATOM     87  HB3 ARG A  40      40.706  87.289 109.207  1.00  0.00           H0.      0
ATOM     88  HG2 ARG A  40      38.485  88.220 108.709  1.00  0.00           H0.      0
ATOM     89  HG3 ARG A  40      37.928  87.930 110.354  1.00  0.00           H0.      0
ATOM     90  HD2 ARG A  40      39.385  89.698 111.237  1.00  0.00           H0.      0
ATOM     91  HD3 ARG A  40      40.104  89.977 109.639  1.00  0.00           H0.      0
ATOM     92  HE  ARG A  40      37.515  90.251 109.017  1.00  0.00           H0.      0
ATOM     93 HH11 ARG A  40      39.122  91.849 111.831  1.00  0.00           H0.      0
ATOM     94 HH12 ARG A  40      38.406  93.386 111.370  1.00  0.00           H0.      0
ATOM     95 HH21 ARG A  40      36.681  92.355 108.557  1.00  0.00           H0.      0
ATOM     96 HH22 ARG A  40      36.928  93.547 109.776  1.00  0.00           H0.      0
ATOM     97  CA  ALA A  64      34.966 101.508 108.421  1.00  0.00           C0.     -1
ATOM     98  C   ALA A  64      35.967 100.584 107.717  1.00  0.00           C0.      0
ATOM     99  O   ALA A  64      35.809  99.351 107.634  1.00  0.00           O0.      0
ATOM    100  CB  ALA A  64      34.115 100.743 109.443  1.00  0.00           C0.      0
ATOM    101  H02 ALA A  64      34.326 101.943 107.641  1.00  0.00           H0.      0
ATOM    102  HA  ALA A  64      35.510 102.335 108.890  1.00  0.00           H0.      0
ATOM    103  HB1 ALA A  64      34.693 100.513 110.343  1.00  0.00           H0.      0
ATOM    104  HB2 ALA A  64      33.244 101.327 109.748  1.00  0.00           H0.      0
ATOM    105  HB3 ALA A  64      33.768  99.799 109.014  1.00  0.00           H0.      0
ATOM    106  N   CYS A  65      37.000 101.226 107.112  1.00  0.00           N0.      0
ATOM    107  CA  CYS A  65      38.022 100.505 106.357  1.00  0.00           C0.     -1
ATOM    108  C   CYS A  65      39.127  99.841 107.188  1.00  0.00           C0.      0
ATOM    109  O   CYS A  65      39.754  98.875 106.730  1.00  0.00           O0.      0
ATOM    110  H01 CYS A  65      38.492 101.205 105.658  1.00  0.00           H0.      0
ATOM    111  H   CYS A  65      37.240 102.127 107.515  1.00  0.00           H0.      0
ATOM    112  HA  CYS A  65      37.537  99.718 105.779  1.00  0.00           H0.      0
ATOM    113  N   GLY A  66      39.394 100.415 108.380  1.00  0.00           N0.      0
ATOM    114  CA  GLY A  66      40.541  99.996 109.175  1.00  0.00           C0.     -1
ATOM    115  H01 GLY A  66      41.485 100.242 108.675  1.00  0.00           H0.      0
ATOM    116  H   GLY A  66      38.849 101.214 108.705  1.00  0.00           H0.      0
ATOM    117  HA2 GLY A  66      40.492 100.507 110.138  1.00  0.00           H0.      0
ATOM    118  HA3 GLY A  66      40.519  98.915 109.346  1.00  0.00           H0.      0
ATOM    119  CA  ASP A  70      37.266  93.674 104.429  1.00  0.00           C0.     -1
ATOM    120  CB  ASP A  70      36.180  94.324 105.316  1.00  0.00           C0.     -1
ATOM    121  CG  ASP A  70      36.178  93.783 106.757  1.00  0.00           C0.      0
ATOM    122  OD1 ASP A  70      35.957  94.598 107.713  1.00  0.00           O0.      0
ATOM    123  OD2 ASP A  70      36.367  92.534 106.909  1.00  0.00           O1-      0
ATOM    124  H01 ASP A  70      38.268  93.914 104.803  1.00  0.00           H0.      0
ATOM    125  H02 ASP A  70      37.195  94.026 103.394  1.00  0.00           H0.      0
ATOM    126  HA  ASP A  70      37.154  92.586 104.444  1.00  0.00           H0.      0
ATOM    127  HB2 ASP A  70      36.301  95.412 105.355  1.00  0.00           H0.      0
ATOM    128  HB3 ASP A  70      35.188  94.126 104.885  1.00  0.00           H0.      0
ATOM    129  CA  ASP A  85      37.284 105.552 108.174  1.00  0.00           C0.     -1
ATOM    130  C   ASP A  85      37.789 106.840 108.856  1.00  0.00           C0.      0
ATOM    131  O   ASP A  85      38.338 107.728 108.189  1.00  0.00           O0.      0
ATOM    132  CB  ASP A  85      38.474 104.575 107.971  1.00  0.00           C0.      0
ATOM    133  CG  ASP A  85      38.695 103.817 109.271  1.00  0.00           C0.      0
ATOM    134  OD1 ASP A  85      38.004 102.737 109.423  1.00  0.00           O0.      0
ATOM    135  OD2 ASP A  85      39.442 104.314 110.155  1.00  0.00           O1-      0
ATOM    136  H03 ASP A  85      36.885 105.853 107.202  1.00  0.00           H0.      0
ATOM    137  HA  ASP A  85      36.482 105.077 108.749  1.00  0.00           H0.      0
ATOM    138  HB2 ASP A  85      38.245 103.879 107.159  1.00  0.00           H0.      0
ATOM    139  HB3 ASP A  85      39.367 105.141 107.695  1.00  0.00           H0.      0
ATOM    140  N   ALA A  86      37.679 106.892 110.214  1.00  0.00           N0.      0
ATOM    141  CA  ALA A  86      38.051 108.060 111.024  1.00  0.00           C0.     -1
ATOM    142  C   ALA A  86      39.429 107.920 111.739  1.00  0.00           C0.      0
ATOM    143  O   ALA A  86      39.770 108.796 112.551  1.00  0.00           O0.      0
ATOM    144  CB  ALA A  86      36.948 108.366 112.041  1.00  0.00           C0.      0
ATOM    145  H   ALA A  86      37.123 106.179 110.668  1.00  0.00           H0.      0
ATOM    146  HA  ALA A  86      38.153 108.896 110.324  1.00  0.00           H0.      0
ATOM    147  HB1 ALA A  86      36.757 107.493 112.677  1.00  0.00           H0.      0
ATOM    148  HB2 ALA A  86      37.268 109.187 112.680  1.00  0.00           H0.      0
ATOM    149  HB3 ALA A  86      36.030 108.641 111.517  1.00  0.00           H0.      0
ATOM    150  N   SER A  87      40.209 106.861 111.404  1.00  0.00           N0.      0
ATOM    151  CA  SER A  87      41.519 106.599 112.030  1.00  0.00           C0.     -1
ATOM    152  CB  SER A  87      41.576 105.179 112.611  1.00  0.00           C0.      0
ATOM    153  OG  SER A  87      42.899 104.880 113.112  1.00  0.00           O0.      0
ATOM    154  H01 SER A  87      42.323 106.715 111.293  1.00  0.00           H0.      0
ATOM    155  H   SER A  87      39.829 106.142 110.788  1.00  0.00           H0.      0
ATOM    156  HA  SER A  87      41.657 107.352 112.812  1.00  0.00           H0.      0
ATOM    157  HB2 SER A  87      40.808 105.049 113.382  1.00  0.00           H0.      0
ATOM    158  HB3 SER A  87      41.380 104.444 111.828  1.00  0.00           H0.      0
ATOM    159  HG  SER A  87      43.041 105.419 113.902  1.00  0.00           H0.      0
ATOM    160  CA  ALA A 115      35.171 110.174 106.796  1.00  0.00           C0.     -1
ATOM    161  C   ALA A 115      34.655 110.110 108.261  1.00  0.00           C0.      0
ATOM    162  O   ALA A 115      35.329 109.574 109.148  1.00  0.00           O0.      0
ATOM    163  H01 ALA A 115      34.401 109.858 106.085  1.00  0.00           H0.      0
ATOM    164  H02 ALA A 115      36.038 109.515 106.731  1.00  0.00           H0.      0
ATOM    165  HA  ALA A 115      35.474 111.197 106.545  1.00  0.00           H0.      0
ATOM    166  N   ASN A 116      33.428 110.675 108.530  1.00  0.00           N0.      0
ATOM    167  CA  ASN A 116      32.776 110.681 109.871  1.00  0.00           C0.     -1
ATOM    168  C   ASN A 116      31.267 110.480 109.631  1.00  0.00           C0.      0
ATOM    169  O   ASN A 116      30.602 111.355 109.050  1.00  0.00           O0.      0
ATOM    170  CB  ASN A 116      33.031 112.010 110.594  1.00  0.00           C0.      0
ATOM    171  CG  ASN A 116      32.322 112.073 111.938  1.00  0.00           C0.      0
ATOM    172  ND2 ASN A 116      32.029 113.319 112.386  1.00  0.00           N0.      0
ATOM    173  OD1 ASN A 116      32.035 111.063 112.598  1.00  0.00           O0.      0
ATOM    174  H   ASN A 116      32.924 111.146 107.790  1.00  0.00           H0.      0
ATOM    175  HA  ASN A 116      33.196 109.848 110.433  1.00  0.00           H0.      0
ATOM    176  HB2 ASN A 116      34.110 112.119 110.760  1.00  0.00           H0.      0
ATOM    177  HB3 ASN A 116      32.703 112.837 109.957  1.00  0.00           H0.      0
ATOM    178 HD21 ASN A 116      31.616 113.428 113.302  1.00  0.00           H0.      0
ATOM    179 HD22 ASN A 116      32.272 114.146 111.861  1.00  0.00           H0.      0
ATOM    180  N   TRP A 117      30.762 109.317 110.083  1.00  0.00           N0.      0
ATOM    181  CA  TRP A 117      29.350 108.922 109.898  1.00  0.00           C0.     -1
ATOM    182  CB  TRP A 117      29.085 107.665 110.620  1.00  0.00           C0.     -1
ATOM    183  CG  TRP A 117      30.038 106.542 110.281  1.00  0.00           C0.      0
ATOM    184  CD1 TRP A 117      30.679 106.320 109.078  1.00  0.00           C0.      0
ATOM    185  CD2 TRP A 117      30.531 105.538 111.201  1.00  0.00           C0.      0
ATOM    186  CE2 TRP A 117      31.482 104.742 110.491  1.00  0.00           C0.      0
ATOM    187  CE3 TRP A 117      30.296 105.259 112.560  1.00  0.00           C0.      0
ATOM    188  NE1 TRP A 117      31.532 105.230 109.198  1.00  0.00           N0.      0
ATOM    189  CZ2 TRP A 117      32.206 103.715 111.109  1.00  0.00           C0.      0
ATOM    190  CZ3 TRP A 117      31.001 104.224 113.172  1.00  0.00           C0.      0
ATOM    191  CH2 TRP A 117      31.951 103.461 112.455  1.00  0.00           C0.      0
ATOM    192  H03 TRP A 117      28.712 109.737 110.257  1.00  0.00           H0.      0
ATOM    193  H   TRP A 117      31.419 108.629 110.452  1.00  0.00           H0.      0
ATOM    194  HA  TRP A 117      29.146 108.823 108.822  1.00  0.00           H0.      0
ATOM    195  HB2 TRP A 117      29.155 107.845 111.702  1.00  0.00           H0.      0
ATOM    196  HB3 TRP A 117      28.043 107.362 110.439  1.00  0.00           H0.      0
ATOM    197  HD1 TRP A 117      30.616 106.868 108.152  1.00  0.00           H0.      0
ATOM    198  HE1 TRP A 117      32.188 104.932 108.493  1.00  0.00           H0.      0
ATOM    199  HE3 TRP A 117      29.589 105.853 113.130  1.00  0.00           H0.      0
ATOM    200  HZ2 TRP A 117      32.974 103.170 110.577  1.00  0.00           H0.      0
ATOM    201  HZ3 TRP A 117      30.841 104.015 114.224  1.00  0.00           H0.      0
ATOM    202  HH2 TRP A 117      32.526 102.694 112.962  1.00  0.00           H0.      0
ATOM    203  CA  LEU A 136      32.016  95.207 109.360  1.00  0.00           C0.     -1
ATOM    204  C   LEU A 136      33.222  95.320 110.320  1.00  0.00           C0.      0
ATOM    205  O   LEU A 136      33.840  96.387 110.448  1.00  0.00           O0.      0
ATOM    206  H01 LEU A 136      32.397  95.177 108.334  1.00  0.00           H0.      0
ATOM    207  H02 LEU A 136      31.406  96.105 109.474  1.00  0.00           H0.      0
ATOM    208  HA  LEU A 136      31.409  94.318 109.542  1.00  0.00           H0.      0
ATOM    209  N   GLY A 137      33.566  94.206 111.057  1.00  0.00           N0.      0
ATOM    210  CA  GLY A 137      34.725  94.152 111.983  1.00  0.00           C0.     -1
ATOM    211  C   GLY A 137      34.404  94.580 113.402  1.00  0.00           C0.      0
ATOM    212  O   GLY A 137      35.320  94.656 114.248  1.00  0.00           O0.      0
ATOM    213  H   GLY A 137      33.128  93.329 110.811  1.00  0.00           H0.      0
ATOM    214  HA2 GLY A 137      35.108  93.128 111.992  1.00  0.00           H0.      0
ATOM    215  HA3 GLY A 137      35.534  94.784 111.600  1.00  0.00           H0.      0
ATOM    216  N   ASN A 138      33.104  94.820 113.639  1.00  0.00           N0.      0
ATOM    217  CA  ASN A 138      32.519  95.460 114.820  1.00  0.00           C0.     -1
ATOM    218  C   ASN A 138      32.690  96.965 114.686  1.00  0.00           C0.      0
ATOM    219  O   ASN A 138      33.614  97.598 115.206  1.00  0.00           O0.      0
ATOM    220  CB  ASN A 138      33.069  94.921 116.136  1.00  0.00           C0.      0
ATOM    221  CG  ASN A 138      32.073  95.177 117.261  1.00  0.00           C0.      0
ATOM    222  ND2 ASN A 138      32.641  95.338 118.481  1.00  0.00           N0.      0
ATOM    223  OD1 ASN A 138      30.851  95.225 117.071  1.00  0.00           O0.      0
ATOM    224  H   ASN A 138      32.509  94.722 112.826  1.00  0.00           H0.      0
ATOM    225  HA  ASN A 138      31.451  95.221 114.805  1.00  0.00           H0.      0
ATOM    226  HB2 ASN A 138      33.234  93.842 116.050  1.00  0.00           H0.      0
ATOM    227  HB3 ASN A 138      34.021  95.399 116.359  1.00  0.00           H0.      0
ATOM    228 HD21 ASN A 138      32.038  95.512 119.272  1.00  0.00           H0.      0
ATOM    229 HD22 ASN A 138      33.632  95.177 118.635  1.00  0.00           H0.      0
ATOM    230  N   SER A 139      31.743  97.488 113.877  1.00  0.00           N0.      0
ATOM    231  CA  SER A 139      31.900  98.785 113.276  1.00  0.00           C0.     -1
ATOM    232  H01 SER A 139      30.927  99.254 113.115  1.00  0.00           H0.      0
ATOM    233  H03 SER A 139      32.487  99.414 113.947  1.00  0.00           H0.      0
ATOM    234  H   SER A 139      31.059  96.863 113.475  1.00  0.00           H0.      0
ATOM    235  HA  SER A 139      32.425  98.720 112.314  1.00  0.00           H0.      0
ATOM    236  CA  HID A 142      32.394 102.781 119.536  1.00  0.00           C0.     -1
ATOM    237  CB  HID A 142      33.631 103.069 118.700  1.00  0.00           C0.     -1
ATOM    238  CG  HID A 142      34.498 101.925 118.274  1.00  0.00           C0.      0
ATOM    239  CD2 HID A 142      35.514 101.908 117.336  1.00  0.00           C0.      0
ATOM    240  ND1 HID A 142      34.504 100.650 118.816  1.00  0.00           N0.      0
ATOM    241  CE1 HID A 142      35.493  99.924 118.211  1.00  0.00           C0.      0
ATOM    242  NE2 HID A 142      36.121 100.665 117.311  1.00  0.00           N0.      0
ATOM    243  H01 HID A 142      31.861 103.712 119.746  1.00  0.00           H0.      0
ATOM    244  H02 HID A 142      31.701 102.105 119.021  1.00  0.00           H0.      0
ATOM    245  HA  HID A 142      32.652 102.328 120.502  1.00  0.00           H0.      0
ATOM    246  HB2 HID A 142      33.328 103.607 117.793  1.00  0.00           H0.      0
ATOM    247  HB3 HID A 142      34.260 103.781 119.256  1.00  0.00           H0.      0
ATOM    248  HD1 HID A 142      33.908 100.307 119.557  1.00  0.00           H0.      0
ATOM    249  HD2 HID A 142      35.853 102.715 116.706  1.00  0.00           H0.      0
ATOM    250  HE1 HID A 142      35.727  98.911 118.474  1.00  0.00           H0.      0
ATOM    251  CA  ARG A 175      28.929  93.497 119.836  1.00  0.00           C0.     -1
ATOM    252  CB  ARG A 175      29.970  94.061 120.865  1.00  0.00           C0.     -1
ATOM    253  CG  ARG A 175      31.284  93.267 120.707  1.00  0.00           C0.      0
ATOM    254  CD  ARG A 175      32.480  93.774 121.534  1.00  0.00           C0.      0
ATOM    255  NE  ARG A 175      33.750  93.141 121.124  1.00  0.00           N0.      0
ATOM    256  CZ  ARG A 175      34.068  91.864 121.354  1.00  0.00           C0.      0
ATOM    257  NH1 ARG A 175      33.270  91.066 122.097  1.00  0.00           N1+      0
ATOM    258  NH2 ARG A 175      35.217  91.361 120.860  1.00  0.00           N0.      0
ATOM    259  H01 ARG A 175      27.953  93.979 119.954  1.00  0.00           H0.      0
ATOM    260  H02 ARG A 175      29.283  93.679 118.816  1.00  0.00           H0.      0
ATOM    261  HA  ARG A 175      28.799  92.418 119.979  1.00  0.00           H0.      0
ATOM    262  HB2 ARG A 175      30.136  95.130 120.670  1.00  0.00           H0.      0
ATOM    263  HB3 ARG A 175      29.585  93.977 121.889  1.00  0.00           H0.      0
ATOM    264  HG2 ARG A 175      31.088  92.215 120.946  1.00  0.00           H0.      0
ATOM    265  HG3 ARG A 175      31.578  93.279 119.653  1.00  0.00           H0.      0
ATOM    266  HD2 ARG A 175      32.626  94.851 121.400  1.00  0.00           H0.      0
ATOM    267  HD3 ARG A 175      32.325  93.624 122.609  1.00  0.00           H0.      0
ATOM    268  HE  ARG A 175      34.339  93.629 120.439  1.00  0.00           H0.      0
ATOM    269 HH11 ARG A 175      32.498  91.462 122.612  1.00  0.00           H0.      0
ATOM    270 HH12 ARG A 175      33.641  90.196 122.451  1.00  0.00           H0.      0
ATOM    271 HH21 ARG A 175      35.718  91.884 120.131  1.00  0.00           H0.      0
ATOM    272 HH22 ARG A 175      35.293  90.357 120.771  1.00  0.00           H0.      0
ATOM    273  CA  TYR A 194      40.173  88.460 115.559  1.00  0.00           C0.     -1
ATOM    274  CB  TYR A 194      40.084  89.631 116.590  1.00  0.00           C0.     -1
ATOM    275  CG  TYR A 194      39.503  90.849 115.893  1.00  0.00           C0.      0
ATOM    276  CD1 TYR A 194      38.115  91.025 115.769  1.00  0.00           C0.      0
ATOM    277  CD2 TYR A 194      40.342  91.771 115.241  1.00  0.00           C0.      0
ATOM    278  CE1 TYR A 194      37.579  92.092 115.038  1.00  0.00           C0.      0
ATOM    279  CE2 TYR A 194      39.825  92.855 114.531  1.00  0.00           C0.      0
ATOM    280  CZ  TYR A 194      38.436  93.034 114.444  1.00  0.00           C0.      0
ATOM    281  OH  TYR A 194      37.984  94.161 113.802  1.00  0.00           O0.      0
ATOM    282  H01 TYR A 194      40.595  87.556 116.013  1.00  0.00           H0.      0
ATOM    283  H02 TYR A 194      39.177  88.221 115.170  1.00  0.00           H0.      0
ATOM    284  HA  TYR A 194      40.807  88.751 114.714  1.00  0.00           H0.      0
ATOM    285  HB2 TYR A 194      39.453  89.331 117.435  1.00  0.00           H0.      0
ATOM    286  HB3 TYR A 194      41.080  89.859 116.982  1.00  0.00           H0.      0
ATOM    287  HD1 TYR A 194      37.437  90.327 116.253  1.00  0.00           H0.      0
ATOM    288  HD2 TYR A 194      41.418  91.662 115.328  1.00  0.00           H0.      0
ATOM    289  HE1 TYR A 194      36.503  92.217 114.961  1.00  0.00           H0.      0
ATOM    290  HE2 TYR A 194      40.477  93.595 114.080  1.00  0.00           H0.      0
ATOM    291  HH  TYR A 194      37.005  94.246 113.856  1.00  0.00           H0.      0
ATOM    292  CA  LEU A 240      39.242  99.847 123.308  1.00  0.00           C0.     -1
ATOM    293  CB  LEU A 240      39.190  99.009 122.046  1.00  0.00           C0.     -1
ATOM    294  CG  LEU A 240      38.972  99.824 120.746  1.00  0.00           C0.      0
ATOM    295  CD1 LEU A 240      39.066  98.905 119.513  1.00  0.00           C0.      0
ATOM    296  CD2 LEU A 240      37.636 100.589 120.766  1.00  0.00           C0.      0
ATOM    297  H01 LEU A 240      39.492  99.236 124.184  1.00  0.00           H0.      0
ATOM    298  H02 LEU A 240      40.002 100.635 123.227  1.00  0.00           H0.      0
ATOM    299  HA  LEU A 240      38.282 100.335 123.514  1.00  0.00           H0.      0
ATOM    300  HB2 LEU A 240      40.130  98.448 121.941  1.00  0.00           H0.      0
ATOM    301  HB3 LEU A 240      38.394  98.257 122.118  1.00  0.00           H0.      0
ATOM    302  HG  LEU A 240      39.784 100.566 120.678  1.00  0.00           H0.      0
ATOM    303 HD11 LEU A 240      40.055  98.433 119.450  1.00  0.00           H0.      0
ATOM    304 HD12 LEU A 240      38.320  98.104 119.579  1.00  0.00           H0.      0
ATOM    305 HD13 LEU A 240      38.900  99.459 118.584  1.00  0.00           H0.      0
ATOM    306 HD21 LEU A 240      36.795  99.894 120.884  1.00  0.00           H0.      0
ATOM    307 HD22 LEU A 240      37.594 101.310 121.590  1.00  0.00           H0.      0
ATOM    308 HD23 LEU A 240      37.487 101.139 119.831  1.00  0.00           H0.      0
ATOM    309  CA  TYR A 242      32.175 100.291 123.156  1.00  0.00           C0.     -1
ATOM    310  CB  TYR A 242      32.273  98.825 122.872  1.00  0.00           C0.     -1
ATOM    311  CG  TYR A 242      33.487  98.336 122.126  1.00  0.00           C0.      0
ATOM    312  CD1 TYR A 242      33.403  98.020 120.761  1.00  0.00           C0.      0
ATOM    313  CD2 TYR A 242      34.690  98.077 122.804  1.00  0.00           C0.      0
ATOM    314  CE1 TYR A 242      34.477  97.418 120.100  1.00  0.00           C0.      0
ATOM    315  CE2 TYR A 242      35.759  97.457 122.157  1.00  0.00           C0.      0
ATOM    316  CZ  TYR A 242      35.641  97.113 120.809  1.00  0.00           C0.      0
ATOM    317  OH  TYR A 242      36.679  96.413 120.188  1.00  0.00           O0.      0
ATOM    318  H01 TYR A 242      31.267 100.520 123.725  1.00  0.00           H0.      0
ATOM    319  H02 TYR A 242      33.032 100.649 123.741  1.00  0.00           H0.      0
ATOM    320  HA  TYR A 242      32.144 100.881 122.232  1.00  0.00           H0.      0
ATOM    321  HB2 TYR A 242      32.222  98.277 123.824  1.00  0.00           H0.      0
ATOM    322  HB3 TYR A 242      31.381  98.512 122.310  1.00  0.00           H0.      0
ATOM    323  HD1 TYR A 242      32.477  98.202 120.223  1.00  0.00           H0.      0
ATOM    324  HD2 TYR A 242      34.767  98.314 123.861  1.00  0.00           H0.      0
ATOM    325  HE1 TYR A 242      34.395  97.162 119.053  1.00  0.00           H0.      0
ATOM    326  HE2 TYR A 242      36.664  97.201 122.693  1.00  0.00           H0.      0
ATOM    327  HH  TYR A 242      36.301  95.527 119.976  1.00  0.00           H0.      0
ATOM    328  CA  TYR A 283      28.574  89.940 117.584  1.00  0.00           C0.     -1
ATOM    329  CB  TYR A 283      29.682  90.446 116.550  1.00  0.00           C0.     -1
ATOM    330  CG  TYR A 283      31.114  90.376 117.035  1.00  0.00           C0.      0
ATOM    331  CD1 TYR A 283      31.795  89.146 117.112  1.00  0.00           C0.      0
ATOM    332  CD2 TYR A 283      31.833  91.539 117.357  1.00  0.00           C0.      0
ATOM    333  CE1 TYR A 283      33.144  89.082 117.460  1.00  0.00           C0.      0
ATOM    334  CE2 TYR A 283      33.187  91.490 117.715  1.00  0.00           C0.      0
ATOM    335  CZ  TYR A 283      33.857  90.257 117.743  1.00  0.00           C0.      0
ATOM    336  OH  TYR A 283      35.196  90.127 118.039  1.00  0.00           O0.      0
ATOM    337  H01 TYR A 283      27.581  90.019 117.131  1.00  0.00           H0.      0
ATOM    338  H02 TYR A 283      28.757  88.896 117.859  1.00  0.00           H0.      0
ATOM    339  HA  TYR A 283      28.601  90.550 118.493  1.00  0.00           H0.      0
ATOM    340  HB2 TYR A 283      29.577  89.848 115.635  1.00  0.00           H0.      0
ATOM    341  HB3 TYR A 283      29.442  91.481 116.280  1.00  0.00           H0.      0
ATOM    342  HD1 TYR A 283      31.267  88.229 116.869  1.00  0.00           H0.      0
ATOM    343  HD2 TYR A 283      31.329  92.500 117.304  1.00  0.00           H0.      0
ATOM    344  HE1 TYR A 283      33.670  88.134 117.490  1.00  0.00           H0.      0
ATOM    345  HE2 TYR A 283      33.714  92.404 117.965  1.00  0.00           H0.      0
ATOM    346  HH  TYR A 283      35.635  90.999 118.066  1.00  0.00           H0.      0
ATOM    347  CA' SAM A 293      37.682  97.182 109.689  1.00  0.00           C0.      0
ATOM    348  CB  SAM A 293      37.549  98.297 110.750  1.00  0.00           C0.      0
ATOM    349  CG  SAM A 293      36.738  97.855 111.989  1.00  0.00           C0.      0
ATOM    350  SD  SAM A 293      37.203  98.708 113.549  1.00  0.00           S0.      0
ATOM    351  CE  SAM A 293      37.203  96.720 116.260  1.00  0.00           C0.      0
ATOM    352  C5' SAM A 293      36.066 100.140 113.557  1.00  0.00           C0.      0
ATOM    353  C4' SAM A 293      36.459 101.216 112.554  1.00  0.00           C0.      0
ATOM    354  O4' SAM A 293      35.410 102.240 112.593  1.00  0.00           O0.      0
ATOM    355  C3' SAM A 293      37.815 101.923 112.845  1.00  0.00           C0.      0
ATOM    356  O3' SAM A 293      38.776 101.738 111.815  1.00  0.00           O0.      0
ATOM    357  C2' SAM A 293      37.403 103.411 113.064  1.00  0.00           C0.      0
ATOM    358  O2' SAM A 293      38.322 104.400 112.656  1.00  0.00           O0.      0
ATOM    359  C1' SAM A 293      36.040 103.508 112.344  1.00  0.00           C0.      0
ATOM    360  OXT SAM A 293      39.549  96.002 110.548  1.00  0.00           O0.      0
ATOM    361  N1  SAM A 293      33.244 107.674 111.139  1.00  0.00           N0.      0
ATOM    362  C2  SAM A 293      34.041 106.888 110.387  1.00  0.00           C0.      0
ATOM    363  N3  SAM A 293      34.754 105.819 110.772  1.00  0.00           N0.      0
ATOM    364  C4  SAM A 293      34.602 105.563 112.083  1.00  0.00           C0.      0
ATOM    365  C5  SAM A 293      33.832 106.308 112.990  1.00  0.00           C0.      0
ATOM    366  C6  SAM A 293      33.136 107.419 112.467  1.00  0.00           C0.      0
ATOM    367  N6  SAM A 293      32.352 108.230 113.219  1.00  0.00           N0.      0
ATOM    368  N7  SAM A 293      33.921 105.771 114.269  1.00  0.00           N0.      0
ATOM    369  C8  SAM A 293      34.718 104.729 114.138  1.00  0.00           C0.      0
ATOM    370  N9  SAM A 293      35.177 104.557 112.835  1.00  0.00           N0.      0
ATOM    371  C'  SAM A 293      38.312  95.935 110.356  1.00  0.00           C0.      0
ATOM    372  N'  SAM A 293      36.341  96.889 109.070  1.00  0.00           N0.      0
ATOM    373  O'  SAM A 293      37.514  95.012 110.734  1.00  0.00           O0.      0
ATOM    374 HN61 SAM A 293      32.177 109.174 112.872  1.00  0.00           H0.      0
ATOM    375 HN62 SAM A 293      32.431 108.130 114.221  1.00  0.00           H0.      0
ATOM    376  HA  SAM A 293      38.333  97.518 108.878  1.00  0.00           H0.      0
ATOM    377  HB1 SAM A 293      37.111  99.187 110.286  1.00  0.00           H0.      0
ATOM    378  HB2 SAM A 293      38.561  98.569 111.058  1.00  0.00           H0.      0
ATOM    379  HG1 SAM A 293      36.930  96.798 112.196  1.00  0.00           H0.      0
ATOM    380  HG2 SAM A 293      35.658  97.953 111.835  1.00  0.00           H0.      0
ATOM    381  HE1 SAM A 293      36.141  96.884 116.074  1.00  0.00           H0.      0
ATOM    382  HE2 SAM A 293      37.694  97.659 116.509  1.00  0.00           H0.      0
ATOM    383  HE3 SAM A 293      37.661  96.274 115.380  1.00  0.00           H0.      0
ATOM    384 HO2' SAM A 293      38.787 104.124 111.831  1.00  0.00           H0.      0
ATOM    385 HO3' SAM A 293      38.429 102.078 110.953  1.00  0.00           H0.      0
ATOM    386  H01 SAM A 293      34.991 104.046 114.925  1.00  0.00           H0.      0
ATOM    387  H02 SAM A 293      36.500 100.805 111.540  1.00  0.00           H0.      0
ATOM    388  H03 SAM A 293      38.273 101.518 113.747  1.00  0.00           H0.      0
ATOM    389  H04 SAM A 293      37.226 103.566 114.134  1.00  0.00           H0.      0
ATOM    390  H05 SAM A 293      36.185 103.681 111.271  1.00  0.00           H0.      0
ATOM    391  H06 SAM A 293      34.126 107.174 109.346  1.00  0.00           H0.      0
ATOM    392  H07 SAM A 293      35.625  96.668 109.777  1.00  0.00           H0.      0
ATOM    393  H08 SAM A 293      36.346  96.058 108.417  1.00  0.00           H0.      0
ATOM    394  H09 SAM A 293      36.025  97.725 108.548  1.00  0.00           H0.      0
ATOM    395 H5'1 SAM A 293      36.104 100.544 114.573  1.00  0.00           H0.      0
ATOM    396 H5'2 SAM A 293      35.044  99.792 113.373  1.00  0.00           H0.      0
ATOM    397  N   ACT A 294      37.359  95.750 117.409  1.00  0.00           N0.      0
ATOM    398  CA  ACT A 294      36.744  94.404 117.112  1.00  0.00           C0.      0
ATOM    399  C   ACT A 294      36.178  93.716 118.353  1.00  0.00           C0.      0
ATOM    400  O   ACT A 294      35.377  94.399 119.089  1.00  0.00           O0.      0
ATOM    401  OXT ACT A 294      36.502  92.520 118.566  1.00  0.00           O1-      0
ATOM    402  H1  ACT A 294      37.516  93.790 116.663  1.00  0.00           H0.      0
ATOM    403  H3  ACT A 294      35.948  94.551 116.379  1.00  0.00           H0.      0
ATOM    404  H01 ACT A 294      36.970  96.165 118.273  1.00  0.00           H0.      0
ATOM    405  H02 ACT A 294      38.357  95.570 117.602  1.00  0.00           H0.      0
