# Supplementary material for: Computational Investigation of GNMT-Catalyzed Methyl Transfer Reaction: Integrating MD, QM, and ML Approaches
Source: J Comput Chem. Author manuscript; Available in PMC 2026 Jun 29. (PMC13312424; doi:10.1002/jcc.70434)
Supplement: SI-2 [file NIHMS2188582-supplement-SI-2.zip › QM-cluster-pdbs/clustering_23066_P2_wo_ts.pdb]

ATOM      1  CA  TYR A  21      43.276 105.541 117.383  1.00  0.00           C0.     -1
ATOM      2  CB  TYR A  21      42.768 104.800 116.135  1.00  0.00           C0.     -1
ATOM      3  CG  TYR A  21      41.651 103.788 116.376  1.00  0.00           C0.      0
ATOM      4  CD1 TYR A  21      40.364 104.178 116.791  1.00  0.00           C0.      0
ATOM      5  CD2 TYR A  21      41.863 102.416 116.142  1.00  0.00           C0.      0
ATOM      6  CE1 TYR A  21      39.333 103.244 116.971  1.00  0.00           C0.      0
ATOM      7  CE2 TYR A  21      40.848 101.471 116.320  1.00  0.00           C0.      0
ATOM      8  CZ  TYR A  21      39.576 101.880 116.742  1.00  0.00           C0.      0
ATOM      9  OH  TYR A  21      38.601 100.905 116.876  1.00  0.00           O0.      0
ATOM     10  H01 TYR A  21      42.469 106.105 117.867  1.00  0.00           H0.      0
ATOM     11  H02 TYR A  21      44.068 106.249 117.115  1.00  0.00           H0.      0
ATOM     12  HA  TYR A  21      43.681 104.839 118.122  1.00  0.00           H0.      0
ATOM     13  HB2 TYR A  21      42.433 105.532 115.391  1.00  0.00           H0.      0
ATOM     14  HB3 TYR A  21      43.606 104.275 115.662  1.00  0.00           H0.      0
ATOM     15  HD1 TYR A  21      40.153 105.230 116.965  1.00  0.00           H0.      0
ATOM     16  HD2 TYR A  21      42.831 102.082 115.785  1.00  0.00           H0.      0
ATOM     17  HE1 TYR A  21      38.344 103.576 117.275  1.00  0.00           H0.      0
ATOM     18  HE2 TYR A  21      41.030 100.417 116.145  1.00  0.00           H0.      0
ATOM     19  HH  TYR A  21      37.866 101.191 117.457  1.00  0.00           H0.      0
ATOM     20  CA  TRP A  30      46.450  96.122 114.965  1.00  0.00           C0.     -1
ATOM     21  CB  TRP A  30      45.550  97.314 114.528  1.00  0.00           C0.     -1
ATOM     22  CG  TRP A  30      44.107  96.946 114.262  1.00  0.00           C0.      0
ATOM     23  CD1 TRP A  30      43.568  96.415 113.102  1.00  0.00           C0.      0
ATOM     24  CD2 TRP A  30      43.000  97.084 115.188  1.00  0.00           C0.      0
ATOM     25  CE2 TRP A  30      41.823  96.606 114.525  1.00  0.00           C0.      0
ATOM     26  CE3 TRP A  30      42.882  97.593 116.496  1.00  0.00           C0.      0
ATOM     27  NE1 TRP A  30      42.203  96.195 113.262  1.00  0.00           N0.      0
ATOM     28  CZ2 TRP A  30      40.564  96.601 115.147  1.00  0.00           C0.      0
ATOM     29  CZ3 TRP A  30      41.630  97.609 117.109  1.00  0.00           C0.      0
ATOM     30  CH2 TRP A  30      40.485  97.108 116.444  1.00  0.00           C0.      0
ATOM     31  H01 TRP A  30      46.473  95.353 114.185  1.00  0.00           H0.      0
ATOM     32  H03 TRP A  30      47.476  96.458 115.152  1.00  0.00           H0.      0
ATOM     33  HA  TRP A  30      46.064  95.662 115.881  1.00  0.00           H0.      0
ATOM     34  HB2 TRP A  30      45.582  98.089 115.305  1.00  0.00           H0.      0
ATOM     35  HB3 TRP A  30      45.984  97.767 113.627  1.00  0.00           H0.      0
ATOM     36  HD1 TRP A  30      44.056  96.180 112.168  1.00  0.00           H0.      0
ATOM     37  HE1 TRP A  30      41.545  95.929 112.536  1.00  0.00           H0.      0
ATOM     38  HE3 TRP A  30      43.755  97.973 117.019  1.00  0.00           H0.      0
ATOM     39  HZ2 TRP A  30      39.694  96.190 114.647  1.00  0.00           H0.      0
ATOM     40  HZ3 TRP A  30      41.527  98.003 118.115  1.00  0.00           H0.      0
ATOM     41  HH2 TRP A  30      39.532  97.115 116.961  1.00  0.00           H0.      0
ATOM     42  CA  ILE A  34      43.775  90.389 113.665  1.00  0.00           C0.     -1
ATOM     43  CB  ILE A  34      43.597  91.132 112.335  1.00  0.00           C0.     -1
ATOM     44  CG1 ILE A  34      42.429  92.140 112.430  1.00  0.00           C0.      0
ATOM     45  CG2 ILE A  34      43.401  90.120 111.190  1.00  0.00           C0.      0
ATOM     46  CD1 ILE A  34      42.188  92.992 111.176  1.00  0.00           C0.      0
ATOM     47  H01 ILE A  34      44.636  89.711 113.632  1.00  0.00           H0.      0
ATOM     48  H02 ILE A  34      43.925  91.088 114.497  1.00  0.00           H0.      0
ATOM     49  HA  ILE A  34      42.885  89.787 113.889  1.00  0.00           H0.      0
ATOM     50  HB  ILE A  34      44.517  91.703 112.130  1.00  0.00           H0.      0
ATOM     51 HG12 ILE A  34      41.511  91.586 112.667  1.00  0.00           H0.      0
ATOM     52 HG13 ILE A  34      42.618  92.811 113.281  1.00  0.00           H0.      0
ATOM     53 HG21 ILE A  34      44.248  89.426 111.134  1.00  0.00           H0.      0
ATOM     54 HG22 ILE A  34      42.495  89.523 111.363  1.00  0.00           H0.      0
ATOM     55 HG23 ILE A  34      43.305  90.611 110.217  1.00  0.00           H0.      0
ATOM     56 HD11 ILE A  34      43.086  93.562 110.908  1.00  0.00           H0.      0
ATOM     57 HD12 ILE A  34      41.914  92.374 110.313  1.00  0.00           H0.      0
ATOM     58 HD13 ILE A  34      41.370  93.703 111.339  1.00  0.00           H0.      0
ATOM     59  CA  ARG A  40      39.933  85.672 109.176  1.00  0.00           C0.     -1
ATOM     60  CB  ARG A  40      40.419  87.072 109.534  1.00  0.00           C0.     -1
ATOM     61  CG  ARG A  40      39.296  88.133 109.459  1.00  0.00           C0.      0
ATOM     62  CD  ARG A  40      39.845  89.570 109.490  1.00  0.00           C0.      0
ATOM     63  NE  ARG A  40      38.798  90.609 109.460  1.00  0.00           N0.      0
ATOM     64  CZ  ARG A  40      38.587  91.521 110.443  1.00  0.00           C0.      0
ATOM     65  NH1 ARG A  40      39.054  91.281 111.697  1.00  0.00           N1+      0
ATOM     66  NH2 ARG A  40      37.934  92.637 110.164  1.00  0.00           N0.      0
ATOM     67  H01 ARG A  40      39.547  85.642 108.150  1.00  0.00           H0.      0
ATOM     68  H02 ARG A  40      40.742  84.937 109.252  1.00  0.00           H0.      0
ATOM     69  HA  ARG A  40      39.125  85.349 109.844  1.00  0.00           H0.      0
ATOM     70  HB2 ARG A  40      40.855  87.078 110.543  1.00  0.00           H0.      0
ATOM     71  HB3 ARG A  40      41.229  87.361 108.848  1.00  0.00           H0.      0
ATOM     72  HG2 ARG A  40      38.724  87.995 108.531  1.00  0.00           H0.      0
ATOM     73  HG3 ARG A  40      38.589  87.991 110.287  1.00  0.00           H0.      0
ATOM     74  HD2 ARG A  40      40.464  89.729 110.377  1.00  0.00           H0.      0
ATOM     75  HD3 ARG A  40      40.501  89.730 108.626  1.00  0.00           H0.      0
ATOM     76  HE  ARG A  40      38.447  90.897 108.551  1.00  0.00           H0.      0
ATOM     77 HH11 ARG A  40      39.210  90.334 112.002  1.00  0.00           H0.      0
ATOM     78 HH12 ARG A  40      38.873  91.956 112.429  1.00  0.00           H0.      0
ATOM     79 HH21 ARG A  40      37.717  92.867 109.155  1.00  0.00           H0.      0
ATOM     80 HH22 ARG A  40      37.765  93.346 110.886  1.00  0.00           H0.      0
ATOM     81  CA  ALA A  64      34.896 100.987 108.453  1.00  0.00           C0.     -1
ATOM     82  C   ALA A  64      36.179 100.243 108.047  1.00  0.00           C0.      0
ATOM     83  O   ALA A  64      36.395  99.071 108.403  1.00  0.00           O0.      0
ATOM     84  H01 ALA A  64      34.969 102.067 108.298  1.00  0.00           H0.      0
ATOM     85  H02 ALA A  64      34.058 100.597 107.867  1.00  0.00           H0.      0
ATOM     86  HA  ALA A  64      34.700 100.785 109.509  1.00  0.00           H0.      0
ATOM     87  N   CYS A  65      37.065 100.903 107.249  1.00  0.00           N0.      0
ATOM     88  CA  CYS A  65      38.265 100.264 106.662  1.00  0.00           C0.     -1
ATOM     89  C   CYS A  65      39.316  99.833 107.662  1.00  0.00           C0.      0
ATOM     90  O   CYS A  65      40.060  98.874 107.413  1.00  0.00           O0.      0
ATOM     91  H02 CYS A  65      38.706 100.984 105.968  1.00  0.00           H0.      0
ATOM     92  H   CYS A  65      36.855 101.856 106.989  1.00  0.00           H0.      0
ATOM     93  HA  CYS A  65      37.968  99.377 106.096  1.00  0.00           H0.      0
ATOM     94  N   GLY A  66      39.422 100.609 108.752  1.00  0.00           N0.      0
ATOM     95  CA  GLY A  66      40.574 100.444 109.606  1.00  0.00           C0.     -1
ATOM     96  H01 GLY A  66      41.500 100.682 109.072  1.00  0.00           H0.      0
ATOM     97  H   GLY A  66      38.837 101.436 108.892  1.00  0.00           H0.      0
ATOM     98  HA2 GLY A  66      40.473 101.091 110.475  1.00  0.00           H0.      0
ATOM     99  HA3 GLY A  66      40.656  99.405 109.943  1.00  0.00           H0.      0
ATOM    100  CA  ASP A  70      37.441  93.651 104.688  1.00  0.00           C0.     -1
ATOM    101  CB  ASP A  70      36.229  93.742 105.646  1.00  0.00           C0.     -1
ATOM    102  CG  ASP A  70      36.697  93.857 107.120  1.00  0.00           C0.      0
ATOM    103  OD1 ASP A  70      36.370  94.891 107.780  1.00  0.00           O0.      0
ATOM    104  OD2 ASP A  70      37.404  92.887 107.558  1.00  0.00           O1-      0
ATOM    105  H01 ASP A  70      38.052  94.559 104.748  1.00  0.00           H0.      0
ATOM    106  H02 ASP A  70      37.117  93.527 103.649  1.00  0.00           H0.      0
ATOM    107  HA  ASP A  70      38.069  92.799 104.964  1.00  0.00           H0.      0
ATOM    108  HB2 ASP A  70      35.605  94.608 105.407  1.00  0.00           H0.      0
ATOM    109  HB3 ASP A  70      35.617  92.836 105.549  1.00  0.00           H0.      0
ATOM    110  CA  ASP A  85      37.516 105.717 108.002  1.00  0.00           C0.     -1
ATOM    111  C   ASP A  85      38.120 107.027 108.500  1.00  0.00           C0.      0
ATOM    112  O   ASP A  85      38.811 107.743 107.765  1.00  0.00           O0.      0
ATOM    113  CB  ASP A  85      38.586 104.590 107.959  1.00  0.00           C0.      0
ATOM    114  CG  ASP A  85      38.929 104.122 109.369  1.00  0.00           C0.      0
ATOM    115  OD1 ASP A  85      38.406 103.023 109.776  1.00  0.00           O0.      0
ATOM    116  OD2 ASP A  85      39.651 104.866 110.096  1.00  0.00           O1-      0
ATOM    117  H03 ASP A  85      37.152 105.898 106.986  1.00  0.00           H0.      0
ATOM    118  HA  ASP A  85      36.670 105.406 108.624  1.00  0.00           H0.      0
ATOM    119  HB2 ASP A  85      38.203 103.744 107.383  1.00  0.00           H0.      0
ATOM    120  HB3 ASP A  85      39.484 104.974 107.465  1.00  0.00           H0.      0
ATOM    121  N   ALA A  86      37.885 107.311 109.810  1.00  0.00           N0.      0
ATOM    122  CA  ALA A  86      38.273 108.572 110.424  1.00  0.00           C0.     -1
ATOM    123  C   ALA A  86      39.673 108.594 111.053  1.00  0.00           C0.      0
ATOM    124  O   ALA A  86      40.016 109.559 111.756  1.00  0.00           O0.      0
ATOM    125  CB  ALA A  86      37.218 109.004 111.453  1.00  0.00           C0.      0
ATOM    126  H   ALA A  86      37.263 106.700 110.328  1.00  0.00           H0.      0
ATOM    127  HA  ALA A  86      38.304 109.313 109.614  1.00  0.00           H0.      0
ATOM    128  HB1 ALA A  86      37.056 108.214 112.197  1.00  0.00           H0.      0
ATOM    129  HB2 ALA A  86      37.569 109.896 111.976  1.00  0.00           H0.      0
ATOM    130  HB3 ALA A  86      36.271 109.222 110.953  1.00  0.00           H0.      0
ATOM    131  N   SER A  87      40.486 107.562 110.741  1.00  0.00           N0.      0
ATOM    132  CA  SER A  87      41.783 107.414 111.391  1.00  0.00           C0.     -1
ATOM    133  CB  SER A  87      41.702 106.335 112.459  1.00  0.00           C0.     -1
ATOM    134  OG  SER A  87      43.000 106.102 113.059  1.00  0.00           O0.      0
ATOM    135  H01 SER A  87      42.545 107.141 110.653  1.00  0.00           H0.      0
ATOM    136  H   SER A  87      40.088 106.734 110.293  1.00  0.00           H0.      0
ATOM    137  HA  SER A  87      42.045 108.382 111.826  1.00  0.00           H0.      0
ATOM    138  HB2 SER A  87      40.950 106.599 113.213  1.00  0.00           H0.      0
ATOM    139  HB3 SER A  87      41.405 105.381 112.020  1.00  0.00           H0.      0
ATOM    140  HG  SER A  87      43.242 106.892 113.561  1.00  0.00           H0.      0
ATOM    141  CA  MET A  90      44.435 102.782 110.211  1.00  0.00           C0.     -1
ATOM    142  CB  MET A  90      43.003 102.691 110.791  1.00  0.00           C0.     -1
ATOM    143  CG  MET A  90      42.954 102.748 112.325  1.00  0.00           C0.      0
ATOM    144  SD  MET A  90      43.683 101.265 113.155  1.00  0.00           S0.      0
ATOM    145  CE  MET A  90      42.257 100.116 113.069  1.00  0.00           C0.      0
ATOM    146  H01 MET A  90      44.908 103.732 110.489  1.00  0.00           H0.      0
ATOM    147  H02 MET A  90      44.422 102.715 109.117  1.00  0.00           H0.      0
ATOM    148  HA  MET A  90      45.055 101.967 110.599  1.00  0.00           H0.      0
ATOM    149  HB2 MET A  90      42.380 103.507 110.397  1.00  0.00           H0.      0
ATOM    150  HB3 MET A  90      42.546 101.760 110.457  1.00  0.00           H0.      0
ATOM    151  HG2 MET A  90      43.502 103.618 112.701  1.00  0.00           H0.      0
ATOM    152  HG3 MET A  90      41.918 102.834 112.666  1.00  0.00           H0.      0
ATOM    153  HE1 MET A  90      42.034  99.836 112.036  1.00  0.00           H0.      0
ATOM    154  HE2 MET A  90      42.527  99.219 113.628  1.00  0.00           H0.      0
ATOM    155  HE3 MET A  90      41.375 100.578 113.519  1.00  0.00           H0.      0
ATOM    156  CA  ALA A 115      35.578 111.037 106.188  1.00  0.00           C0.     -1
ATOM    157  C   ALA A 115      34.965 110.575 107.564  1.00  0.00           C0.      0
ATOM    158  O   ALA A 115      35.489 109.631 108.172  1.00  0.00           O0.      0
ATOM    159  H01 ALA A 115      36.626 111.292 106.363  1.00  0.00           H0.      0
ATOM    160  H03 ALA A 115      35.537 110.188 105.502  1.00  0.00           H0.      0
ATOM    161  HA  ALA A 115      35.057 111.892 105.750  1.00  0.00           H0.      0
ATOM    162  N   ASN A 116      33.866 111.238 108.076  1.00  0.00           N0.      0
ATOM    163  CA  ASN A 116      33.157 110.873 109.359  1.00  0.00           C0.     -1
ATOM    164  C   ASN A 116      31.702 110.648 109.031  1.00  0.00           C0.      0
ATOM    165  O   ASN A 116      31.010 111.512 108.473  1.00  0.00           O0.      0
ATOM    166  CB  ASN A 116      33.361 111.968 110.430  1.00  0.00           C0.      0
ATOM    167  CG  ASN A 116      33.113 111.367 111.806  1.00  0.00           C0.      0
ATOM    168  ND2 ASN A 116      34.158 111.382 112.659  1.00  0.00           N0.      0
ATOM    169  OD1 ASN A 116      32.010 110.857 112.086  1.00  0.00           O0.      0
ATOM    170  H   ASN A 116      33.406 111.941 107.512  1.00  0.00           H0.      0
ATOM    171  HA  ASN A 116      33.632 109.951 109.696  1.00  0.00           H0.      0
ATOM    172  HB2 ASN A 116      34.376 112.363 110.341  1.00  0.00           H0.      0
ATOM    173  HB3 ASN A 116      32.656 112.787 110.250  1.00  0.00           H0.      0
ATOM    174 HD21 ASN A 116      34.092 110.895 113.564  1.00  0.00           H0.      0
ATOM    175 HD22 ASN A 116      35.056 111.727 112.356  1.00  0.00           H0.      0
ATOM    176  N   TRP A 117      31.282 109.422 109.373  1.00  0.00           N0.      0
ATOM    177  CA  TRP A 117      29.904 109.021 109.195  1.00  0.00           C0.     -1
ATOM    178  CB  TRP A 117      29.594 107.836 110.084  1.00  0.00           C0.     -1
ATOM    179  CG  TRP A 117      30.543 106.675 109.903  1.00  0.00           C0.      0
ATOM    180  CD1 TRP A 117      31.327 106.392 108.802  1.00  0.00           C0.      0
ATOM    181  CD2 TRP A 117      30.861 105.675 110.899  1.00  0.00           C0.      0
ATOM    182  CE2 TRP A 117      31.856 104.815 110.339  1.00  0.00           C0.      0
ATOM    183  CE3 TRP A 117      30.424 105.441 112.217  1.00  0.00           C0.      0
ATOM    184  NE1 TRP A 117      32.104 105.269 109.057  1.00  0.00           N0.      0
ATOM    185  CZ2 TRP A 117      32.416 103.750 111.059  1.00  0.00           C0.      0
ATOM    186  CZ3 TRP A 117      30.979 104.384 112.936  1.00  0.00           C0.      0
ATOM    187  CH2 TRP A 117      31.964 103.547 112.361  1.00  0.00           C0.      0
ATOM    188  H02 TRP A 117      29.251 109.867 109.432  1.00  0.00           H0.      0
ATOM    189  H   TRP A 117      31.911 108.818 109.898  1.00  0.00           H0.      0
ATOM    190  HA  TRP A 117      29.719 108.771 108.140  1.00  0.00           H0.      0
ATOM    191  HB2 TRP A 117      29.636 108.159 111.134  1.00  0.00           H0.      0
ATOM    192  HB3 TRP A 117      28.555 107.524 109.907  1.00  0.00           H0.      0
ATOM    193  HD1 TRP A 117      31.414 106.918 107.865  1.00  0.00           H0.      0
ATOM    194  HE1 TRP A 117      32.830 104.924 108.449  1.00  0.00           H0.      0
ATOM    195  HE3 TRP A 117      29.665 106.074 112.667  1.00  0.00           H0.      0
ATOM    196  HZ2 TRP A 117      33.185 103.119 110.628  1.00  0.00           H0.      0
ATOM    197  HZ3 TRP A 117      30.660 104.200 113.956  1.00  0.00           H0.      0
ATOM    198  HH2 TRP A 117      32.389 102.744 112.954  1.00  0.00           H0.      0
ATOM    199  CA  LEU A 136      32.402  94.797 109.812  1.00  0.00           C0.     -1
ATOM    200  C   LEU A 136      33.351  95.219 110.969  1.00  0.00           C0.      0
ATOM    201  O   LEU A 136      33.843  96.369 111.006  1.00  0.00           O0.      0
ATOM    202  H01 LEU A 136      33.000  94.728 108.897  1.00  0.00           H0.      0
ATOM    203  H02 LEU A 136      31.655  95.582 109.679  1.00  0.00           H0.      0
ATOM    204  HA  LEU A 136      31.909  93.841 109.997  1.00  0.00           H0.      0
ATOM    205  N   GLY A 137      33.655  94.309 111.942  1.00  0.00           N0.      0
ATOM    206  CA  GLY A 137      34.622  94.591 113.039  1.00  0.00           C0.     -1
ATOM    207  C   GLY A 137      34.028  95.503 114.165  1.00  0.00           C0.      0
ATOM    208  O   GLY A 137      34.776  96.296 114.742  1.00  0.00           O0.      0
ATOM    209  H   GLY A 137      33.312  93.364 111.837  1.00  0.00           H0.      0
ATOM    210  HA2 GLY A 137      34.934  93.641 113.477  1.00  0.00           H0.      0
ATOM    211  HA3 GLY A 137      35.503  95.093 112.646  1.00  0.00           H0.      0
ATOM    212  N   ASN A 138      32.695  95.395 114.493  1.00  0.00           N0.      0
ATOM    213  CA  ASN A 138      32.034  96.118 115.639  1.00  0.00           C0.     -1
ATOM    214  C   ASN A 138      32.535  97.571 115.676  1.00  0.00           C0.      0
ATOM    215  O   ASN A 138      33.062  98.060 116.681  1.00  0.00           O0.      0
ATOM    216  CB  ASN A 138      32.267  95.426 116.984  1.00  0.00           C0.      0
ATOM    217  CG  ASN A 138      31.459  96.135 118.074  1.00  0.00           C0.      0
ATOM    218  ND2 ASN A 138      32.151  96.456 119.195  1.00  0.00           N0.      0
ATOM    219  OD1 ASN A 138      30.251  96.356 117.920  1.00  0.00           O0.      0
ATOM    220  H   ASN A 138      32.147  94.695 114.011  1.00  0.00           H0.      0
ATOM    221  HA  ASN A 138      30.962  96.122 115.423  1.00  0.00           H0.      0
ATOM    222  HB2 ASN A 138      31.915  94.393 116.901  1.00  0.00           H0.      0
ATOM    223  HB3 ASN A 138      33.328  95.412 117.223  1.00  0.00           H0.      0
ATOM    224 HD21 ASN A 138      31.713  97.084 119.856  1.00  0.00           H0.      0
ATOM    225 HD22 ASN A 138      33.169  96.428 119.178  1.00  0.00           H0.      0
ATOM    226  N   SER A 139      32.312  98.271 114.541  1.00  0.00           N0.      0
ATOM    227  CA  SER A 139      32.896  99.591 114.350  1.00  0.00           C0.     -1
ATOM    228  CB  SER A 139      33.436  99.771 112.927  1.00  0.00           C0.      0
ATOM    229  OG  SER A 139      34.522  98.877 112.622  1.00  0.00           O0.      0
ATOM    230  H03 SER A 139      32.158 100.379 114.556  1.00  0.00           H0.      0
ATOM    231  H   SER A 139      31.932  97.782 113.741  1.00  0.00           H0.      0
ATOM    232  HA  SER A 139      33.705  99.695 115.077  1.00  0.00           H0.      0
ATOM    233  HB2 SER A 139      32.626  99.668 112.191  1.00  0.00           H0.      0
ATOM    234  HB3 SER A 139      33.846 100.782 112.833  1.00  0.00           H0.      0
ATOM    235  HG  SER A 139      34.186  98.007 112.349  1.00  0.00           H0.      0
ATOM    236  CA  HID A 142      32.605 104.274 118.322  1.00  0.00           C0.     -1
ATOM    237  CB  HID A 142      33.836 104.115 117.436  1.00  0.00           C0.     -1
ATOM    238  CG  HID A 142      34.872 103.191 117.989  1.00  0.00           C0.      0
ATOM    239  CD2 HID A 142      35.272 101.925 117.618  1.00  0.00           C0.      0
ATOM    240  ND1 HID A 142      35.654 103.490 119.101  1.00  0.00           N0.      0
ATOM    241  CE1 HID A 142      36.476 102.436 119.359  1.00  0.00           C0.      0
ATOM    242  NE2 HID A 142      36.269 101.462 118.473  1.00  0.00           N0.      0
ATOM    243  H01 HID A 142      32.120 103.307 118.494  1.00  0.00           H0.      0
ATOM    244  H02 HID A 142      31.878 104.942 117.849  1.00  0.00           H0.      0
ATOM    245  HA  HID A 142      32.861 104.698 119.300  1.00  0.00           H0.      0
ATOM    246  HB2 HID A 142      33.526 103.725 116.460  1.00  0.00           H0.      0
ATOM    247  HB3 HID A 142      34.280 105.099 117.234  1.00  0.00           H0.      0
ATOM    248  HD1 HID A 142      35.629 104.357 119.623  1.00  0.00           H0.      0
ATOM    249  HD2 HID A 142      34.897 101.318 116.809  1.00  0.00           H0.      0
ATOM    250  HE1 HID A 142      37.185 102.411 120.170  1.00  0.00           H0.      0
ATOM    251  CA  ARG A 175      28.637  92.843 119.914  1.00  0.00           C0.     -1
ATOM    252  CB  ARG A 175      29.642  93.480 120.842  1.00  0.00           C0.     -1
ATOM    253  CG  ARG A 175      31.086  93.248 120.373  1.00  0.00           C0.      0
ATOM    254  CD  ARG A 175      32.132  93.884 121.302  1.00  0.00           C0.      0
ATOM    255  NE  ARG A 175      33.510  93.589 120.887  1.00  0.00           N0.      0
ATOM    256  CZ  ARG A 175      34.121  92.431 121.136  1.00  0.00           C0.      0
ATOM    257  NH1 ARG A 175      33.532  91.483 121.909  1.00  0.00           N1+      0
ATOM    258  NH2 ARG A 175      35.381  92.236 120.698  1.00  0.00           N0.      0
ATOM    259  H01 ARG A 175      27.609  92.996 120.260  1.00  0.00           H0.      0
ATOM    260  H03 ARG A 175      28.712  93.269 118.905  1.00  0.00           H0.      0
ATOM    261  HA  ARG A 175      28.802  91.761 119.829  1.00  0.00           H0.      0
ATOM    262  HB2 ARG A 175      29.459  94.562 120.909  1.00  0.00           H0.      0
ATOM    263  HB3 ARG A 175      29.523  93.082 121.861  1.00  0.00           H0.      0
ATOM    264  HG2 ARG A 175      31.273  92.170 120.273  1.00  0.00           H0.      0
ATOM    265  HG3 ARG A 175      31.215  93.674 119.372  1.00  0.00           H0.      0
ATOM    266  HD2 ARG A 175      32.029  94.970 121.280  1.00  0.00           H0.      0
ATOM    267  HD3 ARG A 175      31.986  93.567 122.342  1.00  0.00           H0.      0
ATOM    268  HE  ARG A 175      34.006  94.278 120.283  1.00  0.00           H0.      0
ATOM    269 HH11 ARG A 175      32.542  91.528 122.090  1.00  0.00           H0.      0
ATOM    270 HH12 ARG A 175      33.946  90.564 121.952  1.00  0.00           H0.      0
ATOM    271 HH21 ARG A 175      35.669  92.812 119.881  1.00  0.00           H0.      0
ATOM    272 HH22 ARG A 175      35.726  91.286 120.694  1.00  0.00           H0.      0
ATOM    273  CA  TYR A 194      40.468  89.011 115.952  1.00  0.00           C0.     -1
ATOM    274  CB  TYR A 194      40.274  90.165 116.860  1.00  0.00           C0.     -1
ATOM    275  CG  TYR A 194      39.534  91.311 116.186  1.00  0.00           C0.      0
ATOM    276  CD1 TYR A 194      38.188  91.583 116.478  1.00  0.00           C0.      0
ATOM    277  CD2 TYR A 194      40.169  92.097 115.209  1.00  0.00           C0.      0
ATOM    278  CE1 TYR A 194      37.505  92.615 115.835  1.00  0.00           C0.      0
ATOM    279  CE2 TYR A 194      39.497  93.137 114.552  1.00  0.00           C0.      0
ATOM    280  CZ  TYR A 194      38.157  93.407 114.881  1.00  0.00           C0.      0
ATOM    281  OH  TYR A 194      37.460  94.469 114.352  1.00  0.00           O0.      0
ATOM    282  H01 TYR A 194      41.017  88.193 116.436  1.00  0.00           H0.      0
ATOM    283  H02 TYR A 194      39.507  88.606 115.609  1.00  0.00           H0.      0
ATOM    284  HA  TYR A 194      41.033  89.296 115.056  1.00  0.00           H0.      0
ATOM    285  HB2 TYR A 194      39.715  89.860 117.754  1.00  0.00           H0.      0
ATOM    286  HB3 TYR A 194      41.248  90.528 117.220  1.00  0.00           H0.      0
ATOM    287  HD1 TYR A 194      37.658  90.987 117.215  1.00  0.00           H0.      0
ATOM    288  HD2 TYR A 194      41.210  91.910 114.971  1.00  0.00           H0.      0
ATOM    289  HE1 TYR A 194      36.477  92.830 116.086  1.00  0.00           H0.      0
ATOM    290  HE2 TYR A 194      40.012  93.763 113.830  1.00  0.00           H0.      0
ATOM    291  HH  TYR A 194      37.663  94.602 113.391  1.00  0.00           H0.      0
ATOM    292  CA  LEU A 240      38.171  99.108 124.089  1.00  0.00           C0.     -1
ATOM    293  CB  LEU A 240      37.582  97.948 123.152  1.00  0.00           C0.     -1
ATOM    294  CG  LEU A 240      38.480  97.610 121.941  1.00  0.00           C0.      0
ATOM    295  CD1 LEU A 240      37.883  96.441 121.131  1.00  0.00           C0.      0
ATOM    296  CD2 LEU A 240      38.710  98.825 121.022  1.00  0.00           C0.      0
ATOM    297  H01 LEU A 240      37.547  99.226 124.981  1.00  0.00           H0.      0
ATOM    298  H02 LEU A 240      39.190  98.857 124.405  1.00  0.00           H0.      0
ATOM    299  HA  LEU A 240      38.196 100.063 123.555  1.00  0.00           H0.      0
ATOM    300  HB2 LEU A 240      37.447  97.045 123.763  1.00  0.00           H0.      0
ATOM    301  HB3 LEU A 240      36.588  98.251 122.797  1.00  0.00           H0.      0
ATOM    302  HG  LEU A 240      39.458  97.289 122.335  1.00  0.00           H0.      0
ATOM    303 HD11 LEU A 240      37.700  95.565 121.766  1.00  0.00           H0.      0
ATOM    304 HD12 LEU A 240      36.932  96.732 120.671  1.00  0.00           H0.      0
ATOM    305 HD13 LEU A 240      38.563  96.136 120.325  1.00  0.00           H0.      0
ATOM    306 HD21 LEU A 240      37.752  99.190 120.633  1.00  0.00           H0.      0
ATOM    307 HD22 LEU A 240      39.211  99.646 121.546  1.00  0.00           H0.      0
ATOM    308 HD23 LEU A 240      39.334  98.548 120.162  1.00  0.00           H0.      0
ATOM    309  CA  TYR A 242      31.446 100.538 124.486  1.00  0.00           C0.     -1
ATOM    310  CB  TYR A 242      31.257  99.407 123.501  1.00  0.00           C0.     -1
ATOM    311  CG  TYR A 242      32.363  99.302 122.455  1.00  0.00           C0.      0
ATOM    312  CD1 TYR A 242      32.693 100.388 121.625  1.00  0.00           C0.      0
ATOM    313  CD2 TYR A 242      33.096  98.114 122.283  1.00  0.00           C0.      0
ATOM    314  CE1 TYR A 242      33.720 100.307 120.679  1.00  0.00           C0.      0
ATOM    315  CE2 TYR A 242      34.125  98.012 121.340  1.00  0.00           C0.      0
ATOM    316  CZ  TYR A 242      34.450  99.116 120.538  1.00  0.00           C0.      0
ATOM    317  OH  TYR A 242      35.484  98.972 119.641  1.00  0.00           O0.      0
ATOM    318  H01 TYR A 242      30.629 100.568 125.216  1.00  0.00           H0.      0
ATOM    319  H02 TYR A 242      32.387 100.428 125.038  1.00  0.00           H0.      0
ATOM    320  HA  TYR A 242      31.473 101.512 123.984  1.00  0.00           H0.      0
ATOM    321  HB2 TYR A 242      31.194  98.452 124.038  1.00  0.00           H0.      0
ATOM    322  HB3 TYR A 242      30.289  99.530 122.991  1.00  0.00           H0.      0
ATOM    323  HD1 TYR A 242      32.140 101.319 121.714  1.00  0.00           H0.      0
ATOM    324  HD2 TYR A 242      32.866  97.254 122.907  1.00  0.00           H0.      0
ATOM    325  HE1 TYR A 242      33.941 101.159 120.045  1.00  0.00           H0.      0
ATOM    326  HE2 TYR A 242      34.676  97.090 121.208  1.00  0.00           H0.      0
ATOM    327  HH  TYR A 242      35.742  99.829 119.234  1.00  0.00           H0.      0
ATOM    328  CA  TYR A 283      28.728  89.208 117.291  1.00  0.00           C0.     -1
ATOM    329  CB  TYR A 283      29.682  89.652 116.147  1.00  0.00           C0.     -1
ATOM    330  CG  TYR A 283      31.079  90.046 116.603  1.00  0.00           C0.      0
ATOM    331  CD1 TYR A 283      32.157  89.151 116.477  1.00  0.00           C0.      0
ATOM    332  CD2 TYR A 283      31.353  91.315 117.145  1.00  0.00           C0.      0
ATOM    333  CE1 TYR A 283      33.456  89.508 116.847  1.00  0.00           C0.      0
ATOM    334  CE2 TYR A 283      32.650  91.686 117.523  1.00  0.00           C0.      0
ATOM    335  CZ  TYR A 283      33.716  90.788 117.360  1.00  0.00           C0.      0
ATOM    336  OH  TYR A 283      35.012  91.096 117.687  1.00  0.00           O0.      0
ATOM    337  H01 TYR A 283      27.743  88.943 116.892  1.00  0.00           H0.      0
ATOM    338  H02 TYR A 283      29.135  88.338 117.818  1.00  0.00           H0.      0
ATOM    339  HA  TYR A 283      28.598  90.015 118.021  1.00  0.00           H0.      0
ATOM    340  HB2 TYR A 283      29.762  88.837 115.418  1.00  0.00           H0.      0
ATOM    341  HB3 TYR A 283      29.221  90.498 115.620  1.00  0.00           H0.      0
ATOM    342  HD1 TYR A 283      31.978  88.162 116.064  1.00  0.00           H0.      0
ATOM    343  HD2 TYR A 283      30.543  92.029 117.268  1.00  0.00           H0.      0
ATOM    344  HE1 TYR A 283      34.282  88.816 116.728  1.00  0.00           H0.      0
ATOM    345  HE2 TYR A 283      32.845  92.667 117.941  1.00  0.00           H0.      0
ATOM    346  HH  TYR A 283      35.134  92.056 117.863  1.00  0.00           H0.      0
ATOM    347  N   ACT A 293      35.996  97.105 117.259  1.00  0.00           N0.      0
ATOM    348  CA  ACT A 293      36.382  95.699 117.385  1.00  0.00           C0.      0
ATOM    349  C   ACT A 293      35.596  94.863 118.405  1.00  0.00           C0.      0
ATOM    350  O   ACT A 293      34.827  95.435 119.234  1.00  0.00           O0.      0
ATOM    351  CE  ACT A 293      37.200  98.150 115.622  1.00  0.00           C0.      0
ATOM    352  OXT ACT A 293      35.803  93.601 118.376  1.00  0.00           O1-      0
ATOM    353  HE1 ACT A 293      36.229  98.329 115.188  1.00  0.00           H0.      0
ATOM    354  HE2 ACT A 293      37.564  98.761 116.434  1.00  0.00           H0.      0
ATOM    355  HE3 ACT A 293      37.649  97.186 115.437  1.00  0.00           H0.      0
ATOM    356  H1  ACT A 293      37.440  95.636 117.675  1.00  0.00           H0.      0
ATOM    357  H3  ACT A 293      36.304  95.230 116.402  1.00  0.00           H0.      0
ATOM    358  H01 ACT A 293      35.977  97.576 118.166  1.00  0.00           H0.      0
ATOM    359  H02 ACT A 293      35.059  97.186 116.867  1.00  0.00           H0.      0
ATOM    360  CA' SAM A 294      37.851  97.014 110.717  1.00  0.00           C0.      0
ATOM    361  CB  SAM A 294      37.426  98.024 111.819  1.00  0.00           C0.      0
ATOM    362  CG  SAM A 294      38.653  98.601 112.538  1.00  0.00           C0.      0
ATOM    363  SD  SAM A 294      38.389  99.403 114.172  1.00  0.00           S0.      0
ATOM    364  C5' SAM A 294      37.020 100.576 113.850  1.00  0.00           C0.      0
ATOM    365  C4' SAM A 294      37.331 101.619 112.784  1.00  0.00           C0.      0
ATOM    366  O4' SAM A 294      36.116 102.427 112.667  1.00  0.00           O0.      0
ATOM    367  C3' SAM A 294      38.510 102.586 113.091  1.00  0.00           C0.      0
ATOM    368  O3' SAM A 294      39.562 102.457 112.144  1.00  0.00           O0.      0
ATOM    369  C2' SAM A 294      37.835 103.994 113.102  1.00  0.00           C0.      0
ATOM    370  O2' SAM A 294      38.595 105.080 112.624  1.00  0.00           O0.      0
ATOM    371  C1' SAM A 294      36.514 103.767 112.325  1.00  0.00           C0.      0
ATOM    372  OXT SAM A 294      37.562  94.881 111.748  1.00  0.00           O0.      0
ATOM    373  N1  SAM A 294      33.586 107.860 111.084  1.00  0.00           N0.      0
ATOM    374  C2  SAM A 294      34.515 107.185 110.370  1.00  0.00           C0.      0
ATOM    375  N3  SAM A 294      35.214 106.102 110.746  1.00  0.00           N0.      0
ATOM    376  C4  SAM A 294      34.910 105.698 111.990  1.00  0.00           C0.      0
ATOM    377  C5  SAM A 294      33.978 106.315 112.848  1.00  0.00           C0.      0
ATOM    378  C6  SAM A 294      33.303 107.439 112.337  1.00  0.00           C0.      0
ATOM    379  N6  SAM A 294      32.420 108.168 113.103  1.00  0.00           N0.      0
ATOM    380  N7  SAM A 294      33.945 105.673 114.080  1.00  0.00           N0.      0
ATOM    381  C8  SAM A 294      34.827 104.699 113.969  1.00  0.00           C0.      0
ATOM    382  N9  SAM A 294      35.444 104.658 112.723  1.00  0.00           N0.      0
ATOM    383  C'  SAM A 294      38.434  95.766 111.410  1.00  0.00           C0.      0
ATOM    384  N'  SAM A 294      36.639  96.674 109.883  1.00  0.00           N0.      0
ATOM    385  O'  SAM A 294      39.652  95.756 111.683  1.00  0.00           O0.      0
ATOM    386 HN61 SAM A 294      31.996 108.975 112.636  1.00  0.00           H0.      0
ATOM    387 HN62 SAM A 294      31.802 107.613 113.684  1.00  0.00           H0.      0
ATOM    388  HA  SAM A 294      38.588  97.452 110.041  1.00  0.00           H0.      0
ATOM    389  HB1 SAM A 294      36.773  97.505 112.530  1.00  0.00           H0.      0
ATOM    390  HB2 SAM A 294      36.831  98.823 111.367  1.00  0.00           H0.      0
ATOM    391  HG1 SAM A 294      39.150  99.355 111.920  1.00  0.00           H0.      0
ATOM    392  HG2 SAM A 294      39.388  97.820 112.745  1.00  0.00           H0.      0
ATOM    393 HO2' SAM A 294      39.053 104.849 111.780  1.00  0.00           H0.      0
ATOM    394 HO3' SAM A 294      39.196 102.677 111.246  1.00  0.00           H0.      0
ATOM    395  H01 SAM A 294      35.067 103.975 114.730  1.00  0.00           H0.      0
ATOM    396  H02 SAM A 294      37.523 101.144 111.815  1.00  0.00           H0.      0
ATOM    397  H03 SAM A 294      38.956 102.374 114.064  1.00  0.00           H0.      0
ATOM    398  H04 SAM A 294      37.568 104.234 114.137  1.00  0.00           H0.      0
ATOM    399  H05 SAM A 294      36.670 103.880 111.248  1.00  0.00           H0.      0
ATOM    400  H06 SAM A 294      34.739 107.594 109.391  1.00  0.00           H0.      0
ATOM    401  H07 SAM A 294      36.766  95.874 109.205  1.00  0.00           H0.      0
ATOM    402  H08 SAM A 294      36.380  97.508 109.322  1.00  0.00           H0.      0
ATOM    403  H09 SAM A 294      35.828  96.437 110.474  1.00  0.00           H0.      0
ATOM    404 H5'1 SAM A 294      36.855 101.067 114.813  1.00  0.00           H0.      0
ATOM    405 H5'2 SAM A 294      36.133 100.005 113.566  1.00  0.00           H0.      0
ATOM    406  O   WAT C 131      33.809 109.811 114.995  1.00  0.00           O0.      0
ATOM    407  H1  WAT C 131      33.381 109.123 114.437  1.00  0.00           H0.      0
ATOM    408  H2  WAT C 131      33.090 110.225 115.490  1.00  0.00           H0.      0
