# Supplementary material for: Computational Investigation of GNMT-Catalyzed Methyl Transfer Reaction: Integrating MD, QM, and ML Approaches
Source: J Comput Chem. Author manuscript; Available in PMC 2026 Jun 29. (PMC13312424; doi:10.1002/jcc.70434)
Supplement: SI-2 [file NIHMS2188582-supplement-SI-2.zip › QM-cluster-pdbs/early_stage-model_D-ts.pdb]

ATOM      1  CA  TYR A  21      43.048 104.740 117.632  1.00  0.00           C0.     -1
ATOM      2  CB  TYR A  21      42.837 103.886 116.369  1.00  0.00           C0.     -1
ATOM      3  CG  TYR A  21      41.735 102.849 116.500  1.00  0.00           C0.      0
ATOM      4  CD1 TYR A  21      40.383 103.222 116.581  1.00  0.00           C0.      0
ATOM      5  CD2 TYR A  21      42.035 101.476 116.550  1.00  0.00           C0.      0
ATOM      6  CE1 TYR A  21      39.366 102.269 116.717  1.00  0.00           C0.      0
ATOM      7  CE2 TYR A  21      41.034 100.511 116.678  1.00  0.00           C0.      0
ATOM      8  CZ  TYR A  21      39.692 100.903 116.772  1.00  0.00           C0.      0
ATOM      9  OH  TYR A  21      38.743  99.913 116.888  1.00  0.00           O0.      0
ATOM     10  H01 TYR A  21      42.135 105.290 117.892  1.00  0.00           H0.      0
ATOM     11  H02 TYR A  21      43.850 105.471 117.479  1.00  0.00           H0.      0
ATOM     12  HA  TYR A  21      43.315 104.113 118.490  1.00  0.00           H0.      0
ATOM     13  HB2 TYR A  21      42.624 104.545 115.517  1.00  0.00           H0.      0
ATOM     14  HB3 TYR A  21      43.773 103.369 116.123  1.00  0.00           H0.      0
ATOM     15  HD1 TYR A  21      40.114 104.274 116.530  1.00  0.00           H0.      0
ATOM     16  HD2 TYR A  21      43.068 101.157 116.461  1.00  0.00           H0.      0
ATOM     17  HE1 TYR A  21      38.329 102.581 116.784  1.00  0.00           H0.      0
ATOM     18  HE2 TYR A  21      41.278  99.454 116.711  1.00  0.00           H0.      0
ATOM     19  HH  TYR A  21      37.842 100.281 117.113  1.00  0.00           H0.      0
ATOM     20  CA  TRP A  30      46.658  95.281 114.605  1.00  0.00           C0.     -1
ATOM     21  CB  TRP A  30      45.816  96.286 113.821  1.00  0.00           C0.     -1
ATOM     22  CG  TRP A  30      44.328  96.067 113.917  1.00  0.00           C0.      0
ATOM     23  CD1 TRP A  30      43.472  95.622 112.926  1.00  0.00           C0.      0
ATOM     24  CD2 TRP A  30      43.507  96.298 115.087  1.00  0.00           C0.      0
ATOM     25  CE2 TRP A  30      42.162  95.955 114.737  1.00  0.00           C0.      0
ATOM     26  CE3 TRP A  30      43.772  96.794 116.378  1.00  0.00           C0.      0
ATOM     27  NE1 TRP A  30      42.171  95.537 113.419  1.00  0.00           N0.      0
ATOM     28  CZ2 TRP A  30      41.108  96.065 115.653  1.00  0.00           C0.      0
ATOM     29  CZ3 TRP A  30      42.718  96.933 117.279  1.00  0.00           C0.      0
ATOM     30  CH2 TRP A  30      41.400  96.565 116.922  1.00  0.00           C0.      0
ATOM     31  H01 TRP A  30      46.492  94.262 114.236  1.00  0.00           H0.      0
ATOM     32  H03 TRP A  30      47.727  95.507 114.515  1.00  0.00           H0.      0
ATOM     33  HA  TRP A  30      46.399  95.291 115.670  1.00  0.00           H0.      0
ATOM     34  HB2 TRP A  30      46.050  97.301 114.176  1.00  0.00           H0.      0
ATOM     35  HB3 TRP A  30      46.113  96.262 112.765  1.00  0.00           H0.      0
ATOM     36  HD1 TRP A  30      43.693  95.361 111.903  1.00  0.00           H0.      0
ATOM     37  HE1 TRP A  30      41.331  95.382 112.867  1.00  0.00           H0.      0
ATOM     38  HE3 TRP A  30      44.781  97.070 116.665  1.00  0.00           H0.      0
ATOM     39  HZ2 TRP A  30      40.109  95.747 115.388  1.00  0.00           H0.      0
ATOM     40  HZ3 TRP A  30      42.908  97.317 118.276  1.00  0.00           H0.      0
ATOM     41  HH2 TRP A  30      40.607  96.668 117.654  1.00  0.00           H0.      0
ATOM     42  CA  TYR A  33      45.913  90.969 116.819  1.00  0.00           C0.     -1
ATOM     43  CB  TYR A  33      45.343  92.351 117.202  1.00  0.00           C0.     -1
ATOM     44  CG  TYR A  33      43.925  92.287 117.760  1.00  0.00           C0.      0
ATOM     45  CD1 TYR A  33      42.907  93.122 117.270  1.00  0.00           C0.      0
ATOM     46  CD2 TYR A  33      43.584  91.384 118.787  1.00  0.00           C0.      0
ATOM     47  CE1 TYR A  33      41.601  93.058 117.769  1.00  0.00           C0.      0
ATOM     48  CE2 TYR A  33      42.284  91.308 119.291  1.00  0.00           C0.      0
ATOM     49  CZ  TYR A  33      41.281  92.143 118.778  1.00  0.00           C0.      0
ATOM     50  OH  TYR A  33      40.010  92.005 119.296  1.00  0.00           O0.      0
ATOM     51  H01 TYR A  33      45.272  90.479 116.077  1.00  0.00           H0.      0
ATOM     52  H02 TYR A  33      46.918  91.068 116.393  1.00  0.00           H0.      0
ATOM     53  HA  TYR A  33      45.984  90.309 117.690  1.00  0.00           H0.      0
ATOM     54  HB2 TYR A  33      46.012  92.820 117.938  1.00  0.00           H0.      0
ATOM     55  HB3 TYR A  33      45.347  93.007 116.323  1.00  0.00           H0.      0
ATOM     56  HD1 TYR A  33      43.129  93.837 116.483  1.00  0.00           H0.      0
ATOM     57  HD2 TYR A  33      44.344  90.729 119.201  1.00  0.00           H0.      0
ATOM     58  HE1 TYR A  33      40.834  93.697 117.348  1.00  0.00           H0.      0
ATOM     59  HE2 TYR A  33      42.031  90.608 120.080  1.00  0.00           H0.      0
ATOM     60  HH  TYR A  33      39.427  92.744 119.028  1.00  0.00           H0.      0
ATOM     61  CA  ARG A  40      40.703  85.848 108.608  1.00  0.00           C0.     -1
ATOM     62  CB  ARG A  40      40.986  87.283 108.896  1.00  0.00           C0.     -1
ATOM     63  CG  ARG A  40      39.723  88.166 108.786  1.00  0.00           C0.      0
ATOM     64  CD  ARG A  40      39.920  89.563 109.392  1.00  0.00           C0.      0
ATOM     65  NE  ARG A  40      38.736  90.400 109.160  1.00  0.00           N0.      0
ATOM     66  CZ  ARG A  40      38.296  91.401 109.953  1.00  0.00           C0.      0
ATOM     67  NH1 ARG A  40      38.878  91.658 111.152  1.00  0.00           N1+      0
ATOM     68  NH2 ARG A  40      37.210  92.086 109.591  1.00  0.00           N0.      0
ATOM     69  H01 ARG A  40      40.287  85.712 107.601  1.00  0.00           H0.      0
ATOM     70  H02 ARG A  40      41.608  85.233 108.671  1.00  0.00           H0.      0
ATOM     71  HA  ARG A  40      39.976  85.433 109.317  1.00  0.00           H0.      0
ATOM     72  HB2 ARG A  40      41.399  87.385 109.911  1.00  0.00           H0.      0
ATOM     73  HB3 ARG A  40      41.756  87.674 108.216  1.00  0.00           H0.      0
ATOM     74  HG2 ARG A  40      39.436  88.258 107.728  1.00  0.00           H0.      0
ATOM     75  HG3 ARG A  40      38.885  87.678 109.300  1.00  0.00           H0.      0
ATOM     76  HD2 ARG A  40      40.066  89.457 110.472  1.00  0.00           H0.      0
ATOM     77  HD3 ARG A  40      40.817  90.040 108.974  1.00  0.00           H0.      0
ATOM     78  HE  ARG A  40      38.308  90.357 108.243  1.00  0.00           H0.      0
ATOM     79 HH11 ARG A  40      39.820  91.342 111.324  1.00  0.00           H0.      0
ATOM     80 HH12 ARG A  40      38.610  92.553 111.567  1.00  0.00           H0.      0
ATOM     81 HH21 ARG A  40      36.936  92.113 108.565  1.00  0.00           H0.      0
ATOM     82 HH22 ARG A  40      37.081  92.974 110.069  1.00  0.00           H0.      0
ATOM     83  CA  ALA A  64      34.831 100.615 108.657  1.00  0.00           C0.     -1
ATOM     84  C   ALA A  64      36.034  99.918 108.084  1.00  0.00           C0.      0
ATOM     85  O   ALA A  64      36.275  98.708 108.238  1.00  0.00           O0.      0
ATOM     86  H01 ALA A  64      34.075 100.763 107.878  1.00  0.00           H0.      0
ATOM     87  H02 ALA A  64      34.395 100.007 109.452  1.00  0.00           H0.      0
ATOM     88  HA  ALA A  64      35.100 101.596 109.065  1.00  0.00           H0.      0
ATOM     89  N   CYS A  65      36.810 100.715 107.315  1.00  0.00           N0.      0
ATOM     90  CA  CYS A  65      37.895 100.172 106.537  1.00  0.00           C0.     -1
ATOM     91  C   CYS A  65      39.105  99.614 107.362  1.00  0.00           C0.      0
ATOM     92  O   CYS A  65      39.779  98.697 106.875  1.00  0.00           O0.      0
ATOM     93  H02 CYS A  65      38.270 100.950 105.866  1.00  0.00           H0.      0
ATOM     94  H   CYS A  65      36.646 101.711 107.325  1.00  0.00           H0.      0
ATOM     95  HA  CYS A  65      37.549  99.329 105.935  1.00  0.00           H0.      0
ATOM     96  N   GLY A  66      39.390 100.189 108.560  1.00  0.00           N0.      0
ATOM     97  CA  GLY A  66      40.581  99.796 109.352  1.00  0.00           C0.     -1
ATOM     98  H01 GLY A  66      41.503  99.989 108.795  1.00  0.00           H0.      0
ATOM     99  H   GLY A  66      38.845 100.993 108.883  1.00  0.00           H0.      0
ATOM    100  HA2 GLY A  66      40.578 100.386 110.269  1.00  0.00           H0.      0
ATOM    101  HA3 GLY A  66      40.549  98.729 109.590  1.00  0.00           H0.      0
ATOM    102  CA  ASP A  70      37.091  93.445 104.364  1.00  0.00           C0.     -1
ATOM    103  CB  ASP A  70      36.058  94.037 105.419  1.00  0.00           C0.     -1
ATOM    104  CG  ASP A  70      36.404  93.612 106.856  1.00  0.00           C0.      0
ATOM    105  OD1 ASP A  70      36.399  94.497 107.767  1.00  0.00           O0.      0
ATOM    106  OD2 ASP A  70      36.648  92.369 107.025  1.00  0.00           O1-      0
ATOM    107  H01 ASP A  70      38.093  93.848 104.548  1.00  0.00           H0.      0
ATOM    108  H02 ASP A  70      36.791  93.704 103.343  1.00  0.00           H0.      0
ATOM    109  HA  ASP A  70      37.127  92.358 104.470  1.00  0.00           H0.      0
ATOM    110  HB2 ASP A  70      36.032  95.129 105.363  1.00  0.00           H0.      0
ATOM    111  HB3 ASP A  70      35.055  93.658 105.178  1.00  0.00           H0.      0
ATOM    112  CA  ASP A  85      37.160 105.369 108.175  1.00  0.00           C0.     -1
ATOM    113  C   ASP A  85      37.689 106.658 108.832  1.00  0.00           C0.      0
ATOM    114  O   ASP A  85      38.460 107.409 108.222  1.00  0.00           O0.      0
ATOM    115  CB  ASP A  85      38.274 104.299 108.048  1.00  0.00           C0.      0
ATOM    116  CG  ASP A  85      38.612 103.720 109.418  1.00  0.00           C0.      0
ATOM    117  OD1 ASP A  85      38.165 102.557 109.721  1.00  0.00           O0.      0
ATOM    118  OD2 ASP A  85      39.272 104.453 110.213  1.00  0.00           O1-      0
ATOM    119  H03 ASP A  85      36.810 105.650 107.177  1.00  0.00           H0.      0
ATOM    120  HA  ASP A  85      36.310 104.961 108.735  1.00  0.00           H0.      0
ATOM    121  HB2 ASP A  85      37.948 103.500 107.377  1.00  0.00           H0.      0
ATOM    122  HB3 ASP A  85      39.164 104.770 107.619  1.00  0.00           H0.      0
ATOM    123  N   ALA A  86      37.297 106.889 110.118  1.00  0.00           N0.      0
ATOM    124  CA  ALA A  86      37.615 108.129 110.837  1.00  0.00           C0.     -1
ATOM    125  C   ALA A  86      39.005 108.128 111.517  1.00  0.00           C0.      0
ATOM    126  O   ALA A  86      39.349 109.123 112.179  1.00  0.00           O0.      0
ATOM    127  CB  ALA A  86      36.543 108.444 111.882  1.00  0.00           C0.      0
ATOM    128  H   ALA A  86      36.645 106.241 110.548  1.00  0.00           H0.      0
ATOM    129  HA  ALA A  86      37.648 108.930 110.090  1.00  0.00           H0.      0
ATOM    130  HB1 ALA A  86      36.423 107.613 112.587  1.00  0.00           H0.      0
ATOM    131  HB2 ALA A  86      36.864 109.321 112.448  1.00  0.00           H0.      0
ATOM    132  HB3 ALA A  86      35.585 108.636 111.402  1.00  0.00           H0.      0
ATOM    133  N   SER A  87      39.769 107.031 111.340  1.00  0.00           N0.      0
ATOM    134  CA  SER A  87      41.113 106.917 111.892  1.00  0.00           C0.     -1
ATOM    135  CB  SER A  87      41.278 105.781 112.910  1.00  0.00           C0.      0
ATOM    136  OG  SER A  87      42.666 105.680 113.316  1.00  0.00           O0.      0
ATOM    137  H01 SER A  87      41.831 106.750 111.079  1.00  0.00           H0.      0
ATOM    138  H   SER A  87      39.420 106.259 110.775  1.00  0.00           H0.      0
ATOM    139  HA  SER A  87      41.347 107.878 112.361  1.00  0.00           H0.      0
ATOM    140  HB2 SER A  87      40.615 105.929 113.769  1.00  0.00           H0.      0
ATOM    141  HB3 SER A  87      41.030 104.817 112.468  1.00  0.00           H0.      0
ATOM    142  HG  SER A  87      42.886 106.472 113.827  1.00  0.00           H0.      0
ATOM    143  CA  MET A  90      44.189 102.898 110.835  1.00  0.00           C0.     -1
ATOM    144  CB  MET A  90      42.814 102.425 111.363  1.00  0.00           C0.     -1
ATOM    145  CG  MET A  90      42.789 102.224 112.884  1.00  0.00           C0.      0
ATOM    146  SD  MET A  90      43.775 100.769 113.457  1.00  0.00           S0.      0
ATOM    147  CE  MET A  90      42.510  99.456 113.280  1.00  0.00           C0.      0
ATOM    148  H01 MET A  90      44.448 103.868 111.276  1.00  0.00           H0.      0
ATOM    149  H02 MET A  90      44.178 103.009 109.745  1.00  0.00           H0.      0
ATOM    150  HA  MET A  90      44.972 102.178 111.100  1.00  0.00           H0.      0
ATOM    151  HB2 MET A  90      42.039 103.158 111.103  1.00  0.00           H0.      0
ATOM    152  HB3 MET A  90      42.529 101.489 110.867  1.00  0.00           H0.      0
ATOM    153  HG2 MET A  90      43.197 103.105 113.389  1.00  0.00           H0.      0
ATOM    154  HG3 MET A  90      41.763 102.085 113.236  1.00  0.00           H0.      0
ATOM    155  HE1 MET A  90      41.686  99.633 113.975  1.00  0.00           H0.      0
ATOM    156  HE2 MET A  90      42.127  99.419 112.256  1.00  0.00           H0.      0
ATOM    157  HE3 MET A  90      42.985  98.501 113.517  1.00  0.00           H0.      0
ATOM    158  CA  ALA A 115      35.133 110.160 106.538  1.00  0.00           C0.     -1
ATOM    159  C   ALA A 115      34.683 109.600 107.896  1.00  0.00           C0.      0
ATOM    160  O   ALA A 115      35.182 108.567 108.362  1.00  0.00           O0.      0
ATOM    161  H01 ALA A 115      36.197 110.406 106.602  1.00  0.00           H0.      0
ATOM    162  H03 ALA A 115      35.016 109.383 105.778  1.00  0.00           H0.      0
ATOM    163  HA  ALA A 115      34.577 111.051 106.236  1.00  0.00           H0.      0
ATOM    164  N   ASN A 116      33.737 110.325 108.575  1.00  0.00           N0.      0
ATOM    165  CA  ASN A 116      33.210 109.925 109.883  1.00  0.00           C0.     -1
ATOM    166  C   ASN A 116      31.650 109.691 109.735  1.00  0.00           C0.      0
ATOM    167  O   ASN A 116      30.986 110.546 109.127  1.00  0.00           O0.      0
ATOM    168  CB  ASN A 116      33.482 111.042 110.921  1.00  0.00           C0.      0
ATOM    169  CG  ASN A 116      33.156 110.591 112.334  1.00  0.00           C0.      0
ATOM    170  ND2 ASN A 116      34.196 110.562 113.205  1.00  0.00           N0.      0
ATOM    171  OD1 ASN A 116      32.006 110.260 112.668  1.00  0.00           O0.      0
ATOM    172  H   ASN A 116      33.218 111.048 108.095  1.00  0.00           H0.      0
ATOM    173  HA  ASN A 116      33.716 109.007 110.170  1.00  0.00           H0.      0
ATOM    174  HB2 ASN A 116      34.527 111.351 110.832  1.00  0.00           H0.      0
ATOM    175  HB3 ASN A 116      32.850 111.903 110.675  1.00  0.00           H0.      0
ATOM    176 HD21 ASN A 116      34.050 110.178 114.128  1.00  0.00           H0.      0
ATOM    177 HD22 ASN A 116      35.146 110.702 112.897  1.00  0.00           H0.      0
ATOM    178  N   TRP A 117      31.143 108.555 110.268  1.00  0.00           N0.      0
ATOM    179  CA  TRP A 117      29.694 108.183 110.333  1.00  0.00           C0.     -1
ATOM    180  CB  TRP A 117      29.509 107.010 111.291  1.00  0.00           C0.     -1
ATOM    181  CG  TRP A 117      30.360 105.810 110.952  1.00  0.00           C0.      0
ATOM    182  CD1 TRP A 117      30.892 105.487 109.721  1.00  0.00           C0.      0
ATOM    183  CD2 TRP A 117      30.873 104.830 111.889  1.00  0.00           C0.      0
ATOM    184  CE2 TRP A 117      31.729 103.948 111.156  1.00  0.00           C0.      0
ATOM    185  CE3 TRP A 117      30.729 104.635 113.275  1.00  0.00           C0.      0
ATOM    186  NE1 TRP A 117      31.700 104.362 109.838  1.00  0.00           N0.      0
ATOM    187  CZ2 TRP A 117      32.449 102.917 111.776  1.00  0.00           C0.      0
ATOM    188  CZ3 TRP A 117      31.437 103.605 113.893  1.00  0.00           C0.      0
ATOM    189  CH2 TRP A 117      32.294 102.758 113.152  1.00  0.00           C0.      0
ATOM    190  H02 TRP A 117      29.119 109.053 110.666  1.00  0.00           H0.      0
ATOM    191  H   TRP A 117      31.796 107.983 110.812  1.00  0.00           H0.      0
ATOM    192  HA  TRP A 117      29.344 107.929 109.325  1.00  0.00           H0.      0
ATOM    193  HB2 TRP A 117      29.761 107.339 112.308  1.00  0.00           H0.      0
ATOM    194  HB3 TRP A 117      28.441 106.750 111.309  1.00  0.00           H0.      0
ATOM    195  HD1 TRP A 117      30.792 105.993 108.774  1.00  0.00           H0.      0
ATOM    196  HE1 TRP A 117      32.281 103.994 109.102  1.00  0.00           H0.      0
ATOM    197  HE3 TRP A 117      30.096 105.293 113.860  1.00  0.00           H0.      0
ATOM    198  HZ2 TRP A 117      33.126 102.284 111.213  1.00  0.00           H0.      0
ATOM    199  HZ3 TRP A 117      31.345 103.458 114.964  1.00  0.00           H0.      0
ATOM    200  HH2 TRP A 117      32.865 101.990 113.664  1.00  0.00           H0.      0
ATOM    201  CA  LEU A 136      32.495  95.086 109.541  1.00  0.00           C0.     -1
ATOM    202  C   LEU A 136      33.593  95.278 110.576  1.00  0.00           C0.      0
ATOM    203  O   LEU A 136      34.260  96.329 110.633  1.00  0.00           O0.      0
ATOM    204  H01 LEU A 136      32.965  94.957 108.560  1.00  0.00           H0.      0
ATOM    205  H02 LEU A 136      31.883  95.990 109.504  1.00  0.00           H0.      0
ATOM    206  HA  LEU A 136      31.859  94.222 109.746  1.00  0.00           H0.      0
ATOM    207  N   GLY A 137      33.833  94.252 111.439  1.00  0.00           N0.      0
ATOM    208  CA  GLY A 137      34.895  94.336 112.446  1.00  0.00           C0.     -1
ATOM    209  C   GLY A 137      34.491  95.173 113.702  1.00  0.00           C0.      0
ATOM    210  O   GLY A 137      35.285  95.993 114.178  1.00  0.00           O0.      0
ATOM    211  H   GLY A 137      33.347  93.377 111.304  1.00  0.00           H0.      0
ATOM    212  HA2 GLY A 137      35.154  93.322 112.762  1.00  0.00           H0.      0
ATOM    213  HA3 GLY A 137      35.790  94.788 112.034  1.00  0.00           H0.      0
ATOM    214  N   ASN A 138      33.253  94.948 114.250  1.00  0.00           N0.      0
ATOM    215  CA  ASN A 138      32.728  95.627 115.481  1.00  0.00           C0.     -1
ATOM    216  C   ASN A 138      32.814  97.146 115.302  1.00  0.00           C0.      0
ATOM    217  O   ASN A 138      33.283  97.899 116.159  1.00  0.00           O0.      0
ATOM    218  CB  ASN A 138      33.413  95.127 116.751  1.00  0.00           C0.      0
ATOM    219  CG  ASN A 138      32.717  95.677 117.995  1.00  0.00           C0.      0
ATOM    220  ND2 ASN A 138      33.529  95.894 119.062  1.00  0.00           N0.      0
ATOM    221  OD1 ASN A 138      31.492  95.856 118.025  1.00  0.00           O0.      0
ATOM    222  H   ASN A 138      32.684  94.219 113.842  1.00  0.00           H0.      0
ATOM    223  HA  ASN A 138      31.667  95.367 115.540  1.00  0.00           H0.      0
ATOM    224  HB2 ASN A 138      33.345  94.032 116.772  1.00  0.00           H0.      0
ATOM    225  HB3 ASN A 138      34.469  95.379 116.747  1.00  0.00           H0.      0
ATOM    226 HD21 ASN A 138      33.163  96.397 119.859  1.00  0.00           H0.      0
ATOM    227 HD22 ASN A 138      34.532  95.758 118.987  1.00  0.00           H0.      0
ATOM    228  N   SER A 139      32.236  97.545 114.143  1.00  0.00           N0.      0
ATOM    229  CA  SER A 139      32.166  98.927 113.731  1.00  0.00           C0.     -1
ATOM    230  H01 SER A 139      32.895  99.156 112.943  1.00  0.00           H0.      0
ATOM    231  H03 SER A 139      31.166  99.172 113.362  1.00  0.00           H0.      0
ATOM    232  H   SER A 139      32.009  96.830 113.467  1.00  0.00           H0.      0
ATOM    233  HA  SER A 139      32.387  99.552 114.598  1.00  0.00           H0.      0
ATOM    234  CA  HID A 142      32.419 103.325 118.842  1.00  0.00           C0.     -1
ATOM    235  CB  HID A 142      33.588 103.449 117.753  1.00  0.00           C0.     -1
ATOM    236  CG  HID A 142      34.669 102.430 117.907  1.00  0.00           C0.      0
ATOM    237  CD2 HID A 142      35.333 101.639 116.988  1.00  0.00           C0.      0
ATOM    238  ND1 HID A 142      35.282 102.141 119.120  1.00  0.00           N0.      0
ATOM    239  CE1 HID A 142      36.267 101.222 118.906  1.00  0.00           C0.      0
ATOM    240  NE2 HID A 142      36.324 100.900 117.621  1.00  0.00           N0.      0
ATOM    241  H01 HID A 142      31.651 104.076 118.638  1.00  0.00           H0.      0
ATOM    242  H02 HID A 142      31.968 102.329 118.800  1.00  0.00           H0.      0
ATOM    243  HA  HID A 142      32.805 103.496 119.853  1.00  0.00           H0.      0
ATOM    244  HB2 HID A 142      33.155 103.356 116.753  1.00  0.00           H0.      0
ATOM    245  HB3 HID A 142      34.006 104.463 117.811  1.00  0.00           H0.      0
ATOM    246  HD1 HID A 142      35.024 102.525 120.017  1.00  0.00           H0.      0
ATOM    247  HD2 HID A 142      35.159 101.559 115.926  1.00  0.00           H0.      0
ATOM    248  HE1 HID A 142      36.890 100.821 119.689  1.00  0.00           H0.      0
ATOM    249  CA  ARG A 175      29.589  92.748 119.543  1.00  0.00           C0.     -1
ATOM    250  CB  ARG A 175      30.784  92.980 120.420  1.00  0.00           C0.     -1
ATOM    251  CG  ARG A 175      32.120  92.522 119.801  1.00  0.00           C0.      0
ATOM    252  CD  ARG A 175      33.301  92.872 120.724  1.00  0.00           C0.      0
ATOM    253  NE  ARG A 175      34.628  92.591 120.157  1.00  0.00           N0.      0
ATOM    254  CZ  ARG A 175      35.362  91.510 120.421  1.00  0.00           C0.      0
ATOM    255  NH1 ARG A 175      34.816  90.447 121.068  1.00  0.00           N1+      0
ATOM    256  NH2 ARG A 175      36.657  91.490 120.064  1.00  0.00           N0.      0
ATOM    257  H01 ARG A 175      28.664  93.074 120.031  1.00  0.00           H0.      0
ATOM    258  H02 ARG A 175      29.682  93.308 118.604  1.00  0.00           H0.      0
ATOM    259  HA  ARG A 175      29.471  91.687 119.288  1.00  0.00           H0.      0
ATOM    260  HB2 ARG A 175      30.867  94.053 120.645  1.00  0.00           H0.      0
ATOM    261  HB3 ARG A 175      30.651  92.473 121.388  1.00  0.00           H0.      0
ATOM    262  HG2 ARG A 175      32.095  91.441 119.603  1.00  0.00           H0.      0
ATOM    263  HG3 ARG A 175      32.265  93.019 118.834  1.00  0.00           H0.      0
ATOM    264  HD2 ARG A 175      33.279  93.946 120.929  1.00  0.00           H0.      0
ATOM    265  HD3 ARG A 175      33.208  92.355 121.686  1.00  0.00           H0.      0
ATOM    266  HE  ARG A 175      35.092  93.323 119.589  1.00  0.00           H0.      0
ATOM    267 HH11 ARG A 175      33.823  90.287 120.987  1.00  0.00           H0.      0
ATOM    268 HH12 ARG A 175      35.382  89.622 121.208  1.00  0.00           H0.      0
ATOM    269 HH21 ARG A 175      37.155  92.377 119.867  1.00  0.00           H0.      0
ATOM    270 HH22 ARG A 175      37.215  90.665 120.226  1.00  0.00           H0.      0
ATOM    271  CA  TYR A 194      40.420  88.232 115.690  1.00  0.00           C0.     -1
ATOM    272  CB  TYR A 194      40.145  89.300 116.779  1.00  0.00           C0.     -1
ATOM    273  CG  TYR A 194      39.637  90.606 116.182  1.00  0.00           C0.      0
ATOM    274  CD1 TYR A 194      38.431  91.184 116.608  1.00  0.00           C0.      0
ATOM    275  CD2 TYR A 194      40.359  91.276 115.178  1.00  0.00           C0.      0
ATOM    276  CE1 TYR A 194      37.952  92.373 116.051  1.00  0.00           C0.      0
ATOM    277  CE2 TYR A 194      39.896  92.465 114.607  1.00  0.00           C0.      0
ATOM    278  CZ  TYR A 194      38.680  93.015 115.039  1.00  0.00           C0.      0
ATOM    279  OH  TYR A 194      38.168  94.185 114.526  1.00  0.00           O0.      0
ATOM    280  H01 TYR A 194      40.771  87.296 116.139  1.00  0.00           H0.      0
ATOM    281  H02 TYR A 194      39.510  88.021 115.117  1.00  0.00           H0.      0
ATOM    282  HA  TYR A 194      41.187  88.575 114.988  1.00  0.00           H0.      0
ATOM    283  HB2 TYR A 194      39.407  88.920 117.495  1.00  0.00           H0.      0
ATOM    284  HB3 TYR A 194      41.066  89.489 117.347  1.00  0.00           H0.      0
ATOM    285  HD1 TYR A 194      37.858  90.703 117.395  1.00  0.00           H0.      0
ATOM    286  HD2 TYR A 194      41.314  90.879 114.849  1.00  0.00           H0.      0
ATOM    287  HE1 TYR A 194      37.013  92.802 116.384  1.00  0.00           H0.      0
ATOM    288  HE2 TYR A 194      40.484  92.980 113.854  1.00  0.00           H0.      0
ATOM    289  HH  TYR A 194      38.677  94.501 113.738  1.00  0.00           H0.      0
ATOM    290  CA  TYR A 220      43.761  93.989 125.409  1.00  0.00           C0.     -1
ATOM    291  CB  TYR A 220      43.695  94.392 123.929  1.00  0.00           C0.     -1
ATOM    292  CG  TYR A 220      42.302  94.637 123.367  1.00  0.00           C0.      0
ATOM    293  CD1 TYR A 220      41.539  95.761 123.738  1.00  0.00           C0.      0
ATOM    294  CD2 TYR A 220      41.750  93.769 122.410  1.00  0.00           C0.      0
ATOM    295  CE1 TYR A 220      40.288  96.019 123.166  1.00  0.00           C0.      0
ATOM    296  CE2 TYR A 220      40.500  94.008 121.832  1.00  0.00           C0.      0
ATOM    297  CZ  TYR A 220      39.769  95.145 122.200  1.00  0.00           C0.      0
ATOM    298  OH  TYR A 220      38.534  95.427 121.633  1.00  0.00           O0.      0
ATOM    299  H01 TYR A 220      44.800  93.848 125.726  1.00  0.00           H0.      0
ATOM    300  H02 TYR A 220      43.313  94.758 126.049  1.00  0.00           H0.      0
ATOM    301  HA  TYR A 220      43.219  93.052 125.585  1.00  0.00           H0.      0
ATOM    302  HB2 TYR A 220      44.297  95.302 123.789  1.00  0.00           H0.      0
ATOM    303  HB3 TYR A 220      44.179  93.614 123.326  1.00  0.00           H0.      0
ATOM    304  HD1 TYR A 220      41.935  96.458 124.471  1.00  0.00           H0.      0
ATOM    305  HD2 TYR A 220      42.315  92.899 122.088  1.00  0.00           H0.      0
ATOM    306  HE1 TYR A 220      39.718  96.898 123.448  1.00  0.00           H0.      0
ATOM    307  HE2 TYR A 220      40.109  93.317 121.096  1.00  0.00           H0.      0
ATOM    308  HH  TYR A 220      38.351  94.789 120.904  1.00  0.00           H0.      0
ATOM    309  CA  TYR A 242      32.121 101.072 123.467  1.00  0.00           C0.     -1
ATOM    310  CB  TYR A 242      32.186  99.596 123.150  1.00  0.00           C0.     -1
ATOM    311  CG  TYR A 242      33.451  99.077 122.474  1.00  0.00           C0.      0
ATOM    312  CD1 TYR A 242      33.649  99.202 121.085  1.00  0.00           C0.      0
ATOM    313  CD2 TYR A 242      34.426  98.371 123.201  1.00  0.00           C0.      0
ATOM    314  CE1 TYR A 242      34.756  98.631 120.447  1.00  0.00           C0.      0
ATOM    315  CE2 TYR A 242      35.540  97.793 122.579  1.00  0.00           C0.      0
ATOM    316  CZ  TYR A 242      35.705  97.910 121.191  1.00  0.00           C0.      0
ATOM    317  OH  TYR A 242      36.755  97.338 120.508  1.00  0.00           O0.      0
ATOM    318  H01 TYR A 242      31.166 101.328 123.939  1.00  0.00           H0.      0
ATOM    319  H02 TYR A 242      32.925 101.371 124.151  1.00  0.00           H0.      0
ATOM    320  HA  TYR A 242      32.219 101.682 122.560  1.00  0.00           H0.      0
ATOM    321  HB2 TYR A 242      32.043  99.027 124.079  1.00  0.00           H0.      0
ATOM    322  HB3 TYR A 242      31.330  99.336 122.510  1.00  0.00           H0.      0
ATOM    323  HD1 TYR A 242      32.916  99.735 120.486  1.00  0.00           H0.      0
ATOM    324  HD2 TYR A 242      34.301  98.248 124.273  1.00  0.00           H0.      0
ATOM    325  HE1 TYR A 242      34.883  98.718 119.374  1.00  0.00           H0.      0
ATOM    326  HE2 TYR A 242      36.267  97.237 123.163  1.00  0.00           H0.      0
ATOM    327  HH  TYR A 242      37.357  96.851 121.108  1.00  0.00           H0.      0
ATOM    328  CA' SAM A 293      38.056  96.587 110.681  1.00  0.00           C0.      0
ATOM    329  CB  SAM A 293      37.646  97.721 111.653  1.00  0.00           C0.      0
ATOM    330  CG  SAM A 293      38.892  98.375 112.270  1.00  0.00           C0.      0
ATOM    331  SD  SAM A 293      38.734  99.021 113.972  1.00  0.00           S0.      0
ATOM    332  C5' SAM A 293      37.184  99.980 113.910  1.00  0.00           C0.      0
ATOM    333  C4' SAM A 293      37.263 101.134 112.930  1.00  0.00           C0.      0
ATOM    334  O4' SAM A 293      36.068 101.942 113.139  1.00  0.00           O0.      0
ATOM    335  C3' SAM A 293      38.502 102.058 113.119  1.00  0.00           C0.      0
ATOM    336  O3' SAM A 293      39.420 101.940 112.040  1.00  0.00           O0.      0
ATOM    337  C2' SAM A 293      37.860 103.461 113.321  1.00  0.00           C0.      0
ATOM    338  O2' SAM A 293      38.532 104.571 112.791  1.00  0.00           O0.      0
ATOM    339  C1' SAM A 293      36.435 103.284 112.760  1.00  0.00           C0.      0
ATOM    340  OXT SAM A 293      39.308  95.411 112.373  1.00  0.00           O0.      0
ATOM    341  N1  SAM A 293      33.257 107.165 111.704  1.00  0.00           N0.      0
ATOM    342  C2  SAM A 293      34.041 106.416 110.906  1.00  0.00           C0.      0
ATOM    343  N3  SAM A 293      34.838 105.397 111.255  1.00  0.00           N0.      0
ATOM    344  C4  SAM A 293      34.781 105.150 112.577  1.00  0.00           C0.      0
ATOM    345  C5  SAM A 293      34.020 105.854 113.523  1.00  0.00           C0.      0
ATOM    346  C6  SAM A 293      33.218 106.906 113.036  1.00  0.00           C0.      0
ATOM    347  N6  SAM A 293      32.416 107.652 113.827  1.00  0.00           N0.      0
ATOM    348  N7  SAM A 293      34.246 105.361 114.801  1.00  0.00           N0.      0
ATOM    349  C8  SAM A 293      35.120 104.387 114.635  1.00  0.00           C0.      0
ATOM    350  N9  SAM A 293      35.476 104.208 113.302  1.00  0.00           N0.      0
ATOM    351  C'  SAM A 293      38.408  95.306 111.478  1.00  0.00           C0.      0
ATOM    352  N'  SAM A 293      36.932  96.343 109.711  1.00  0.00           N0.      0
ATOM    353  O'  SAM A 293      37.742  94.266 111.237  1.00  0.00           O0.      0
ATOM    354 HN61 SAM A 293      32.471 107.505 114.823  1.00  0.00           H0.      0
ATOM    355 HN62 SAM A 293      32.062 108.545 113.476  1.00  0.00           H0.      0
ATOM    356  HA  SAM A 293      38.924  96.891 110.088  1.00  0.00           H0.      0
ATOM    357  HB1 SAM A 293      36.986  97.298 112.420  1.00  0.00           H0.      0
ATOM    358  HB2 SAM A 293      37.067  98.470 111.100  1.00  0.00           H0.      0
ATOM    359  HG1 SAM A 293      39.240  99.213 111.662  1.00  0.00           H0.      0
ATOM    360  HG2 SAM A 293      39.696  97.641 112.355  1.00  0.00           H0.      0
ATOM    361 HO2' SAM A 293      38.855 104.376 111.876  1.00  0.00           H0.      0
ATOM    362 HO3' SAM A 293      38.966 102.184 111.191  1.00  0.00           H0.      0
ATOM    363  H01 SAM A 293      35.526 103.769 115.419  1.00  0.00           H0.      0
ATOM    364  H02 SAM A 293      37.265 100.774 111.894  1.00  0.00           H0.      0
ATOM    365  H03 SAM A 293      39.066 101.788 114.012  1.00  0.00           H0.      0
ATOM    366  H04 SAM A 293      37.769 103.631 114.399  1.00  0.00           H0.      0
ATOM    367  H05 SAM A 293      36.430 103.403 111.670  1.00  0.00           H0.      0
ATOM    368  H06 SAM A 293      34.055 106.703 109.860  1.00  0.00           H0.      0
ATOM    369  H07 SAM A 293      37.018  95.484 109.119  1.00  0.00           H0.      0
ATOM    370  H08 SAM A 293      36.824  97.153 109.075  1.00  0.00           H0.      0
ATOM    371  H09 SAM A 293      36.018  96.266 110.199  1.00  0.00           H0.      0
ATOM    372 H5'1 SAM A 293      37.060 100.362 114.926  1.00  0.00           H0.      0
ATOM    373 H5'2 SAM A 293      36.341  99.321 113.683  1.00  0.00           H0.      0
ATOM    374  N   ACT A 294      37.052  96.019 116.622  1.00  0.00           N0.      0
ATOM    375  CA  ACT A 294      37.903  95.536 117.704  1.00  0.00           C0.      0
ATOM    376  C   ACT A 294      37.223  94.532 118.633  1.00  0.00           C0.      0
ATOM    377  O   ACT A 294      35.971  94.422 118.579  1.00  0.00           O0.      0
ATOM    378  CE  ACT A 294      37.902  97.440 115.269  1.00  0.00           C0.      0
ATOM    379  OXT ACT A 294      37.981  93.865 119.431  1.00  0.00           O1-      0
ATOM    380  HE1 ACT A 294      38.361  97.904 116.128  1.00  0.00           H0.      0
ATOM    381  HE2 ACT A 294      38.369  96.602 114.780  1.00  0.00           H0.      0
ATOM    382  HE3 ACT A 294      36.870  97.642 115.028  1.00  0.00           H0.      0
ATOM    383  H1  ACT A 294      38.227  96.387 118.316  1.00  0.00           H0.      0
ATOM    384  H3  ACT A 294      38.795  95.070 117.279  1.00  0.00           H0.      0
ATOM    385  H01 ACT A 294      36.190  96.424 116.975  1.00  0.00           H0.      0
ATOM    386  H02 ACT A 294      36.824  95.290 115.950  1.00  0.00           H0.      0
