# Supplementary material for: Computational Investigation of GNMT-Catalyzed Methyl Transfer Reaction: Integrating MD, QM, and ML Approaches
Source: J Comput Chem. Author manuscript; Available in PMC 2026 Jun 29. (PMC13312424; doi:10.1002/jcc.70434)
Supplement: SI-2 [file NIHMS2188582-supplement-SI-2.zip › QM-cluster-pdbs/sampling_31245_P2_wo_ts.pdb]

ATOM      1  CA  ILE A  17      37.461 109.442 117.613  1.00  0.00           C0.     -1
ATOM      2  CB  ILE A  17      38.257 109.161 116.275  1.00  0.00           C0.     -1
ATOM      3  CG1 ILE A  17      37.328 108.678 115.140  1.00  0.00           C0.      0
ATOM      4  CG2 ILE A  17      39.368 108.129 116.530  1.00  0.00           C0.      0
ATOM      5  CD1 ILE A  17      36.272 109.699 114.696  1.00  0.00           C0.      0
ATOM      6  H01 ILE A  17      36.711 110.227 117.476  1.00  0.00           H0.      0
ATOM      7  H02 ILE A  17      38.149 109.757 118.405  1.00  0.00           H0.      0
ATOM      8  HA  ILE A  17      36.951 108.527 117.941  1.00  0.00           H0.      0
ATOM      9  HB  ILE A  17      38.722 110.108 115.959  1.00  0.00           H0.      0
ATOM     10 HG12 ILE A  17      37.949 108.407 114.274  1.00  0.00           H0.      0
ATOM     11 HG13 ILE A  17      36.824 107.754 115.459  1.00  0.00           H0.      0
ATOM     12 HG21 ILE A  17      38.934 107.174 116.856  1.00  0.00           H0.      0
ATOM     13 HG22 ILE A  17      39.948 107.936 115.619  1.00  0.00           H0.      0
ATOM     14 HG23 ILE A  17      40.060 108.467 117.310  1.00  0.00           H0.      0
ATOM     15 HD11 ILE A  17      35.693 109.304 113.854  1.00  0.00           H0.      0
ATOM     16 HD12 ILE A  17      35.570 109.932 115.504  1.00  0.00           H0.      0
ATOM     17 HD13 ILE A  17      36.746 110.638 114.379  1.00  0.00           H0.      0
ATOM     18  CA  TYR A  21      42.559 105.094 116.554  1.00  0.00           C0.     -1
ATOM     19  CB  TYR A  21      41.170 104.664 116.159  1.00  0.00           C0.     -1
ATOM     20  CG  TYR A  21      40.756 103.260 116.565  1.00  0.00           C0.      0
ATOM     21  CD1 TYR A  21      39.576 103.041 117.296  1.00  0.00           C0.      0
ATOM     22  CD2 TYR A  21      41.512 102.135 116.187  1.00  0.00           C0.      0
ATOM     23  CE1 TYR A  21      39.168 101.753 117.656  1.00  0.00           C0.      0
ATOM     24  CE2 TYR A  21      41.119 100.842 116.543  1.00  0.00           C0.      0
ATOM     25  CZ  TYR A  21      39.947 100.652 117.289  1.00  0.00           C0.      0
ATOM     26  OH  TYR A  21      39.515  99.398 117.681  1.00  0.00           O0.      0
ATOM     27  H01 TYR A  21      42.782 106.082 116.139  1.00  0.00           H0.      0
ATOM     28  H03 TYR A  21      42.676 105.134 117.644  1.00  0.00           H0.      0
ATOM     29  HA  TYR A  21      43.318 104.404 116.166  1.00  0.00           H0.      0
ATOM     30  HB2 TYR A  21      40.437 105.370 116.570  1.00  0.00           H0.      0
ATOM     31  HB3 TYR A  21      41.075 104.752 115.066  1.00  0.00           H0.      0
ATOM     32  HD1 TYR A  21      38.968 103.891 117.589  1.00  0.00           H0.      0
ATOM     33  HD2 TYR A  21      42.411 102.266 115.592  1.00  0.00           H0.      0
ATOM     34  HE1 TYR A  21      38.256 101.594 118.218  1.00  0.00           H0.      0
ATOM     35  HE2 TYR A  21      41.714  99.985 116.241  1.00  0.00           H0.      0
ATOM     36  HH  TYR A  21      40.134  98.722 117.356  1.00  0.00           H0.      0
ATOM     37  CA  TRP A  30      46.167  96.247 114.909  1.00  0.00           C0.     -1
ATOM     38  CB  TRP A  30      45.347  97.403 114.342  1.00  0.00           C0.     -1
ATOM     39  CG  TRP A  30      43.873  97.100 114.168  1.00  0.00           C0.      0
ATOM     40  CD1 TRP A  30      43.206  96.844 112.982  1.00  0.00           C0.      0
ATOM     41  CD2 TRP A  30      42.873  97.004 115.215  1.00  0.00           C0.      0
ATOM     42  CE2 TRP A  30      41.624  96.678 114.584  1.00  0.00           C0.      0
ATOM     43  CE3 TRP A  30      42.905  97.151 116.614  1.00  0.00           C0.      0
ATOM     44  NE1 TRP A  30      41.860  96.598 113.227  1.00  0.00           N0.      0
ATOM     45  CZ2 TRP A  30      40.447  96.470 115.316  1.00  0.00           C0.      0
ATOM     46  CZ3 TRP A  30      41.734  96.945 117.348  1.00  0.00           C0.      0
ATOM     47  CH2 TRP A  30      40.519  96.596 116.705  1.00  0.00           C0.      0
ATOM     48  H01 TRP A  30      46.123  95.375 114.246  1.00  0.00           H0.      0
ATOM     49  H02 TRP A  30      47.219  96.532 115.028  1.00  0.00           H0.      0
ATOM     50  HA  TRP A  30      45.788  95.936 115.890  1.00  0.00           H0.      0
ATOM     51  HB2 TRP A  30      45.457  98.279 114.999  1.00  0.00           H0.      0
ATOM     52  HB3 TRP A  30      45.761  97.702 113.371  1.00  0.00           H0.      0
ATOM     53  HD1 TRP A  30      43.594  96.831 111.976  1.00  0.00           H0.      0
ATOM     54  HE1 TRP A  30      41.140  96.371 112.546  1.00  0.00           H0.      0
ATOM     55  HE3 TRP A  30      43.830  97.405 117.121  1.00  0.00           H0.      0
ATOM     56  HZ2 TRP A  30      39.524  96.178 114.829  1.00  0.00           H0.      0
ATOM     57  HZ3 TRP A  30      41.756  97.029 118.430  1.00  0.00           H0.      0
ATOM     58  HH2 TRP A  30      39.637  96.390 117.303  1.00  0.00           H0.      0
ATOM     59  CA  ARG A  40      39.265  86.022 109.112  1.00  0.00           C0.     -1
ATOM     60  CB  ARG A  40      39.659  87.477 109.392  1.00  0.00           C0.     -1
ATOM     61  CG  ARG A  40      38.508  88.502 109.391  1.00  0.00           C0.      0
ATOM     62  CD  ARG A  40      39.082  89.932 109.411  1.00  0.00           C0.      0
ATOM     63  NE  ARG A  40      38.080  91.006 109.501  1.00  0.00           N0.      0
ATOM     64  CZ  ARG A  40      37.920  91.813 110.576  1.00  0.00           C0.      0
ATOM     65  NH1 ARG A  40      38.421  91.452 111.786  1.00  0.00           N1+      0
ATOM     66  NH2 ARG A  40      37.273  92.960 110.417  1.00  0.00           N0.      0
ATOM     67  H01 ARG A  40      38.798  85.923 108.124  1.00  0.00           H0.      0
ATOM     68  H02 ARG A  40      40.145  85.370 109.137  1.00  0.00           H0.      0
ATOM     69  HA  ARG A  40      38.550  85.651 109.857  1.00  0.00           H0.      0
ATOM     70  HB2 ARG A  40      40.178  87.534 110.360  1.00  0.00           H0.      0
ATOM     71  HB3 ARG A  40      40.398  87.788 108.638  1.00  0.00           H0.      0
ATOM     72  HG2 ARG A  40      37.884  88.375 108.497  1.00  0.00           H0.      0
ATOM     73  HG3 ARG A  40      37.854  88.347 110.260  1.00  0.00           H0.      0
ATOM     74  HD2 ARG A  40      39.789  90.042 110.241  1.00  0.00           H0.      0
ATOM     75  HD3 ARG A  40      39.657  90.099 108.493  1.00  0.00           H0.      0
ATOM     76  HE  ARG A  40      37.754  91.425 108.630  1.00  0.00           H0.      0
ATOM     77 HH11 ARG A  40      38.573  90.477 111.994  1.00  0.00           H0.      0
ATOM     78 HH12 ARG A  40      38.258  92.053 112.583  1.00  0.00           H0.      0
ATOM     79 HH21 ARG A  40      37.153  93.279 109.427  1.00  0.00           H0.      0
ATOM     80 HH22 ARG A  40      37.158  93.626 111.188  1.00  0.00           H0.      0
ATOM     81  CA  ALA A  64      34.630 101.120 108.043  1.00  0.00           C0.     -1
ATOM     82  C   ALA A  64      35.956 100.412 107.725  1.00  0.00           C0.      0
ATOM     83  O   ALA A  64      36.249  99.297 108.190  1.00  0.00           O0.      0
ATOM     84  CB  ALA A  64      34.257 100.963 109.525  1.00  0.00           C0.      0
ATOM     85  H02 ALA A  64      33.860 100.662 107.408  1.00  0.00           H0.      0
ATOM     86  HA  ALA A  64      34.690 102.178 107.766  1.00  0.00           H0.      0
ATOM     87  HB1 ALA A  64      34.241  99.909 109.814  1.00  0.00           H0.      0
ATOM     88  HB2 ALA A  64      34.985 101.470 110.169  1.00  0.00           H0.      0
ATOM     89  HB3 ALA A  64      33.269 101.389 109.724  1.00  0.00           H0.      0
ATOM     90  N   CYS A  65      36.785 101.078 106.871  1.00  0.00           N0.      0
ATOM     91  CA  CYS A  65      37.928 100.457 106.194  1.00  0.00           C0.     -1
ATOM     92  C   CYS A  65      39.084  99.977 107.092  1.00  0.00           C0.      0
ATOM     93  O   CYS A  65      39.800  99.052 106.681  1.00  0.00           O0.      0
ATOM     94  H01 CYS A  65      38.324 101.189 105.484  1.00  0.00           H0.      0
ATOM     95  H   CYS A  65      36.461 101.966 106.515  1.00  0.00           H0.      0
ATOM     96  HA  CYS A  65      37.606  99.574 105.633  1.00  0.00           H0.      0
ATOM     97  N   GLY A  66      39.305 100.627 108.253  1.00  0.00           N0.      0
ATOM     98  CA  GLY A  66      40.433 100.245 109.109  1.00  0.00           C0.     -1
ATOM     99  H01 GLY A  66      41.391 100.481 108.634  1.00  0.00           H0.      0
ATOM    100  H   GLY A  66      38.716 101.403 108.564  1.00  0.00           H0.      0
ATOM    101  HA2 GLY A  66      40.352 100.791 110.050  1.00  0.00           H0.      0
ATOM    102  HA3 GLY A  66      40.414  99.168 109.306  1.00  0.00           H0.      0
ATOM    103  CA  ASP A  70      37.473  93.745 104.823  1.00  0.00           C0.     -1
ATOM    104  CB  ASP A  70      36.323  94.267 105.738  1.00  0.00           C0.     -1
ATOM    105  CG  ASP A  70      36.667  94.279 107.245  1.00  0.00           C0.      0
ATOM    106  OD1 ASP A  70      36.397  95.332 107.903  1.00  0.00           O0.      0
ATOM    107  OD2 ASP A  70      37.167  93.214 107.739  1.00  0.00           O1-      0
ATOM    108  H01 ASP A  70      38.343  94.409 104.876  1.00  0.00           H0.      0
ATOM    109  H02 ASP A  70      37.143  93.692 103.780  1.00  0.00           H0.      0
ATOM    110  HA  ASP A  70      37.784  92.748 105.149  1.00  0.00           H0.      0
ATOM    111  HB2 ASP A  70      36.029  95.280 105.448  1.00  0.00           H0.      0
ATOM    112  HB3 ASP A  70      35.445  93.617 105.610  1.00  0.00           H0.      0
ATOM    113  CA  ASP A  85      37.676 105.604 107.645  1.00  0.00           C0.     -1
ATOM    114  C   ASP A  85      38.199 106.959 108.175  1.00  0.00           C0.      0
ATOM    115  O   ASP A  85      38.994 107.629 107.502  1.00  0.00           O0.      0
ATOM    116  CB  ASP A  85      38.712 104.462 107.829  1.00  0.00           C0.      0
ATOM    117  CG  ASP A  85      38.874 104.040 109.292  1.00  0.00           C0.      0
ATOM    118  OD1 ASP A  85      38.357 102.929 109.664  1.00  0.00           O0.      0
ATOM    119  OD2 ASP A  85      39.494 104.826 110.070  1.00  0.00           O1-      0
ATOM    120  H03 ASP A  85      37.485 105.742 106.577  1.00  0.00           H0.      0
ATOM    121  HA  ASP A  85      36.734 105.330 108.135  1.00  0.00           H0.      0
ATOM    122  HB2 ASP A  85      38.398 103.592 107.246  1.00  0.00           H0.      0
ATOM    123  HB3 ASP A  85      39.681 104.805 107.449  1.00  0.00           H0.      0
ATOM    124  N   ALA A  86      37.773 107.345 109.412  1.00  0.00           N0.      0
ATOM    125  CA  ALA A  86      38.127 108.640 110.010  1.00  0.00           C0.     -1
ATOM    126  C   ALA A  86      39.572 108.651 110.663  1.00  0.00           C0.      0
ATOM    127  O   ALA A  86      39.990 109.723 111.132  1.00  0.00           O0.      0
ATOM    128  CB  ALA A  86      37.112 109.064 111.073  1.00  0.00           C0.      0
ATOM    129  H   ALA A  86      37.087 106.768 109.890  1.00  0.00           H0.      0
ATOM    130  HA  ALA A  86      38.163 109.380 109.206  1.00  0.00           H0.      0
ATOM    131  HB1 ALA A  86      37.472 109.977 111.553  1.00  0.00           H0.      0
ATOM    132  HB2 ALA A  86      36.139 109.247 110.616  1.00  0.00           H0.      0
ATOM    133  HB3 ALA A  86      37.007 108.296 111.847  1.00  0.00           H0.      0
ATOM    134  N   SER A  87      40.284 107.494 110.703  1.00  0.00           N0.      0
ATOM    135  CA  SER A  87      41.626 107.352 111.339  1.00  0.00           C0.     -1
ATOM    136  CB  SER A  87      41.510 107.104 112.849  1.00  0.00           C0.      0
ATOM    137  OG  SER A  87      42.793 106.770 113.427  1.00  0.00           O0.      0
ATOM    138  H01 SER A  87      42.122 106.501 110.866  1.00  0.00           H0.      0
ATOM    139  H   SER A  87      39.866 106.642 110.326  1.00  0.00           H0.      0
ATOM    140  HA  SER A  87      42.202 108.262 111.139  1.00  0.00           H0.      0
ATOM    141  HB2 SER A  87      41.069 107.986 113.332  1.00  0.00           H0.      0
ATOM    142  HB3 SER A  87      40.860 106.249 113.036  1.00  0.00           H0.      0
ATOM    143  HG  SER A  87      43.355 107.556 113.382  1.00  0.00           H0.      0
ATOM    144  CA  MET A  90      44.531 102.884 109.842  1.00  0.00           C0.     -1
ATOM    145  CB  MET A  90      43.172 102.478 110.475  1.00  0.00           C0.     -1
ATOM    146  CG  MET A  90      42.981 102.900 111.941  1.00  0.00           C0.      0
ATOM    147  SD  MET A  90      43.766 101.751 113.154  1.00  0.00           S0.      0
ATOM    148  CE  MET A  90      42.509 100.415 113.132  1.00  0.00           C0.      0
ATOM    149  H01 MET A  90      44.649 103.974 109.851  1.00  0.00           H0.      0
ATOM    150  H02 MET A  90      44.595 102.539 108.804  1.00  0.00           H0.      0
ATOM    151  HA  MET A  90      45.366 102.446 110.402  1.00  0.00           H0.      0
ATOM    152  HB2 MET A  90      42.362 102.939 109.890  1.00  0.00           H0.      0
ATOM    153  HB3 MET A  90      43.032 101.394 110.384  1.00  0.00           H0.      0
ATOM    154  HG2 MET A  90      43.408 103.892 112.129  1.00  0.00           H0.      0
ATOM    155  HG3 MET A  90      41.914 102.946 112.184  1.00  0.00           H0.      0
ATOM    156  HE1 MET A  90      41.535 100.808 113.432  1.00  0.00           H0.      0
ATOM    157  HE2 MET A  90      42.428  99.967 112.138  1.00  0.00           H0.      0
ATOM    158  HE3 MET A  90      42.829  99.641 113.832  1.00  0.00           H0.      0
ATOM    159  CA  ALA A 115      35.932 110.492 106.138  1.00  0.00           C0.     -1
ATOM    160  C   ALA A 115      35.211 110.152 107.407  1.00  0.00           C0.      0
ATOM    161  O   ALA A 115      35.595 109.242 108.154  1.00  0.00           O0.      0
ATOM    162  H01 ALA A 115      36.851 111.038 106.382  1.00  0.00           H0.      0
ATOM    163  H03 ALA A 115      36.229 109.572 105.629  1.00  0.00           H0.      0
ATOM    164  HA  ALA A 115      35.339 111.107 105.456  1.00  0.00           H0.      0
ATOM    165  N   ASN A 116      34.148 110.955 107.703  1.00  0.00           N0.      0
ATOM    166  CA  ASN A 116      33.427 110.762 108.934  1.00  0.00           C0.     -1
ATOM    167  C   ASN A 116      31.940 110.376 108.637  1.00  0.00           C0.      0
ATOM    168  O   ASN A 116      31.262 111.090 107.883  1.00  0.00           O0.      0
ATOM    169  CB  ASN A 116      33.491 112.006 109.865  1.00  0.00           C0.      0
ATOM    170  CG  ASN A 116      33.350 111.536 111.301  1.00  0.00           C0.      0
ATOM    171  ND2 ASN A 116      34.491 111.530 112.036  1.00  0.00           N0.      0
ATOM    172  OD1 ASN A 116      32.268 111.119 111.747  1.00  0.00           O0.      0
ATOM    173  H   ASN A 116      33.770 111.590 107.014  1.00  0.00           H0.      0
ATOM    174  HA  ASN A 116      33.920 109.926 109.434  1.00  0.00           H0.      0
ATOM    175  HB2 ASN A 116      34.445 112.515 109.704  1.00  0.00           H0.      0
ATOM    176  HB3 ASN A 116      32.682 112.700 109.618  1.00  0.00           H0.      0
ATOM    177 HD21 ASN A 116      34.493 111.080 112.942  1.00  0.00           H0.      0
ATOM    178 HD22 ASN A 116      35.386 111.735 111.617  1.00  0.00           H0.      0
ATOM    179  N   TRP A 117      31.486 109.246 109.231  1.00  0.00           N0.      0
ATOM    180  CA  TRP A 117      30.091 108.726 109.120  1.00  0.00           C0.     -1
ATOM    181  CB  TRP A 117      29.887 107.627 110.162  1.00  0.00           C0.     -1
ATOM    182  CG  TRP A 117      30.863 106.482 110.079  1.00  0.00           C0.      0
ATOM    183  CD1 TRP A 117      31.554 106.025 108.975  1.00  0.00           C0.      0
ATOM    184  CD2 TRP A 117      31.302 105.675 111.198  1.00  0.00           C0.      0
ATOM    185  CE2 TRP A 117      32.270 104.747 110.707  1.00  0.00           C0.      0
ATOM    186  CE3 TRP A 117      31.007 105.687 112.573  1.00  0.00           C0.      0
ATOM    187  NE1 TRP A 117      32.381 104.968 109.345  1.00  0.00           N0.      0
ATOM    188  CZ2 TRP A 117      32.951 103.863 111.556  1.00  0.00           C0.      0
ATOM    189  CZ3 TRP A 117      31.675 104.804 113.418  1.00  0.00           C0.      0
ATOM    190  CH2 TRP A 117      32.638 103.904 112.913  1.00  0.00           C0.      0
ATOM    191  H02 TRP A 117      29.391 109.551 109.280  1.00  0.00           H0.      0
ATOM    192  H   TRP A 117      32.126 108.750 109.855  1.00  0.00           H0.      0
ATOM    193  HA  TRP A 117      29.925 108.348 108.104  1.00  0.00           H0.      0
ATOM    194  HB2 TRP A 117      29.967 108.078 111.161  1.00  0.00           H0.      0
ATOM    195  HB3 TRP A 117      28.852 107.266 110.077  1.00  0.00           H0.      0
ATOM    196  HD1 TRP A 117      31.542 106.382 107.958  1.00  0.00           H0.      0
ATOM    197  HE1 TRP A 117      33.099 104.574 108.757  1.00  0.00           H0.      0
ATOM    198  HE3 TRP A 117      30.290 106.391 112.972  1.00  0.00           H0.      0
ATOM    199  HZ2 TRP A 117      33.724 103.201 111.187  1.00  0.00           H0.      0
ATOM    200  HZ3 TRP A 117      31.480 104.825 114.485  1.00  0.00           H0.      0
ATOM    201  HH2 TRP A 117      33.173 103.260 113.600  1.00  0.00           H0.      0
ATOM    202  CA  LEU A 136      32.366  95.061 110.240  1.00  0.00           C0.     -1
ATOM    203  C   LEU A 136      33.101  95.587 111.462  1.00  0.00           C0.      0
ATOM    204  O   LEU A 136      33.698  96.685 111.457  1.00  0.00           O0.      0
ATOM    205  H01 LEU A 136      33.105  94.821 109.467  1.00  0.00           H0.      0
ATOM    206  H02 LEU A 136      31.717  95.845 109.843  1.00  0.00           H0.      0
ATOM    207  HA  LEU A 136      31.771  94.170 110.451  1.00  0.00           H0.      0
ATOM    208  N   GLY A 137      33.092  94.782 112.562  1.00  0.00           N0.      0
ATOM    209  CA  GLY A 137      33.989  95.020 113.690  1.00  0.00           C0.     -1
ATOM    210  C   GLY A 137      33.395  95.729 114.895  1.00  0.00           C0.      0
ATOM    211  O   GLY A 137      34.160  96.208 115.739  1.00  0.00           O0.      0
ATOM    212  H   GLY A 137      32.696  93.858 112.458  1.00  0.00           H0.      0
ATOM    213  HA2 GLY A 137      34.410  94.070 114.031  1.00  0.00           H0.      0
ATOM    214  HA3 GLY A 137      34.834  95.619 113.346  1.00  0.00           H0.      0
ATOM    215  N   ASN A 138      32.044  95.824 115.005  1.00  0.00           N0.      0
ATOM    216  CA  ASN A 138      31.440  96.580 116.114  1.00  0.00           C0.     -1
ATOM    217  C   ASN A 138      32.054  98.042 116.105  1.00  0.00           C0.      0
ATOM    218  O   ASN A 138      32.233  98.647 117.173  1.00  0.00           O0.      0
ATOM    219  CB  ASN A 138      31.593  95.877 117.475  1.00  0.00           C0.     -1
ATOM    220  CG  ASN A 138      30.800  96.594 118.560  1.00  0.00           C0.      0
ATOM    221  ND2 ASN A 138      31.488  96.786 119.719  1.00  0.00           N0.      0
ATOM    222  OD1 ASN A 138      29.617  96.910 118.398  1.00  0.00           O0.      0
ATOM    223  H   ASN A 138      31.461  95.405 114.294  1.00  0.00           H0.      0
ATOM    224  HA  ASN A 138      30.371  96.683 115.898  1.00  0.00           H0.      0
ATOM    225  HB2 ASN A 138      31.181  94.870 117.360  1.00  0.00           H0.      0
ATOM    226  HB3 ASN A 138      32.645  95.794 117.742  1.00  0.00           H0.      0
ATOM    227 HD21 ASN A 138      31.083  97.427 120.390  1.00  0.00           H0.      0
ATOM    228 HD22 ASN A 138      32.503  96.724 119.694  1.00  0.00           H0.      0
ATOM    229  N   SER A 139      32.309  98.612 114.892  1.00  0.00           N0.      0
ATOM    230  CA  SER A 139      32.978  99.936 114.742  1.00  0.00           C0.     -1
ATOM    231  CB  SER A 139      33.382 100.307 113.253  1.00  0.00           C0.     -1
ATOM    232  OG  SER A 139      34.311  99.364 112.689  1.00  0.00           O0.      0
ATOM    233  H03 SER A 139      32.310 100.716 115.124  1.00  0.00           H0.      0
ATOM    234  H   SER A 139      32.215  98.024 114.076  1.00  0.00           H0.      0
ATOM    235  HA  SER A 139      33.877  99.944 115.367  1.00  0.00           H0.      0
ATOM    236  HB2 SER A 139      32.488 100.414 112.626  1.00  0.00           H0.      0
ATOM    237  HB3 SER A 139      33.902 101.264 113.285  1.00  0.00           H0.      0
ATOM    238  HG  SER A 139      33.867  98.563 112.365  1.00  0.00           H0.      0
ATOM    239  CA  HID A 142      32.582 104.367 119.201  1.00  0.00           C0.     -1
ATOM    240  C   HID A 142      31.845 105.717 119.176  1.00  0.00           C0.      0
ATOM    241  O   HID A 142      32.269 106.687 119.816  1.00  0.00           O0.      0
ATOM    242  CB  HID A 142      33.857 104.460 118.360  1.00  0.00           C0.     -1
ATOM    243  CG  HID A 142      34.505 103.157 118.018  1.00  0.00           C0.      0
ATOM    244  CD2 HID A 142      34.697 102.538 116.796  1.00  0.00           C0.      0
ATOM    245  ND1 HID A 142      35.095 102.298 118.936  1.00  0.00           N0.      0
ATOM    246  CE1 HID A 142      35.604 101.223 118.257  1.00  0.00           C0.      0
ATOM    247  NE2 HID A 142      35.379 101.339 116.957  1.00  0.00           N0.      0
ATOM    248  H01 HID A 142      31.942 103.566 118.814  1.00  0.00           H0.      0
ATOM    249  HA  HID A 142      32.815 104.131 120.244  1.00  0.00           H0.      0
ATOM    250  HB2 HID A 142      33.618 104.952 117.408  1.00  0.00           H0.      0
ATOM    251  HB3 HID A 142      34.566 105.124 118.871  1.00  0.00           H0.      0
ATOM    252  HD1 HID A 142      35.122 102.425 119.938  1.00  0.00           H0.      0
ATOM    253  HD2 HID A 142      34.393 102.891 115.823  1.00  0.00           H0.      0
ATOM    254  HE1 HID A 142      36.088 100.396 118.745  1.00  0.00           H0.      0
ATOM    255  N   LEU A 143      30.755 105.807 118.354  1.00  0.00           N0.      0
ATOM    256  CA  LEU A 143      29.925 107.033 118.284  1.00  0.00           C0.     -1
ATOM    257  CB  LEU A 143      28.914 106.998 117.190  1.00  0.00           C0.     -1
ATOM    258  CG  LEU A 143      29.428 106.987 115.734  1.00  0.00           C0.      0
ATOM    259  CD1 LEU A 143      28.215 107.065 114.787  1.00  0.00           C0.      0
ATOM    260  CD2 LEU A 143      30.416 108.134 115.461  1.00  0.00           C0.      0
ATOM    261  H01 LEU A 143      29.424 107.174 119.252  1.00  0.00           H0.      0
ATOM    262  H   LEU A 143      30.381 104.960 117.949  1.00  0.00           H0.      0
ATOM    263  HA  LEU A 143      30.612 107.878 118.174  1.00  0.00           H0.      0
ATOM    264  HB2 LEU A 143      28.244 106.135 117.329  1.00  0.00           H0.      0
ATOM    265  HB3 LEU A 143      28.276 107.886 117.309  1.00  0.00           H0.      0
ATOM    266  HG  LEU A 143      29.949 106.036 115.553  1.00  0.00           H0.      0
ATOM    267 HD11 LEU A 143      27.667 108.002 114.949  1.00  0.00           H0.      0
ATOM    268 HD12 LEU A 143      28.516 107.036 113.735  1.00  0.00           H0.      0
ATOM    269 HD13 LEU A 143      27.523 106.233 114.962  1.00  0.00           H0.      0
ATOM    270 HD21 LEU A 143      31.336 108.019 116.046  1.00  0.00           H0.      0
ATOM    271 HD22 LEU A 143      30.693 108.159 114.403  1.00  0.00           H0.      0
ATOM    272 HD23 LEU A 143      29.967 109.102 115.717  1.00  0.00           H0.      0
ATOM    273  CA  ARG A 175      28.108  93.106 120.129  1.00  0.00           C0.     -1
ATOM    274  CB  ARG A 175      29.089  93.657 121.191  1.00  0.00           C0.     -1
ATOM    275  CG  ARG A 175      30.553  93.494 120.750  1.00  0.00           C0.      0
ATOM    276  CD  ARG A 175      31.541  94.170 121.713  1.00  0.00           C0.      0
ATOM    277  NE  ARG A 175      32.947  93.929 121.358  1.00  0.00           N0.      0
ATOM    278  CZ  ARG A 175      33.595  92.803 121.659  1.00  0.00           C0.      0
ATOM    279  NH1 ARG A 175      32.975  91.784 122.306  1.00  0.00           N1+      0
ATOM    280  NH2 ARG A 175      34.900  92.670 121.346  1.00  0.00           N0.      0
ATOM    281  H01 ARG A 175      28.242  93.631 119.176  1.00  0.00           H0.      0
ATOM    282  H02 ARG A 175      27.067  93.233 120.444  1.00  0.00           H0.      0
ATOM    283  HA  ARG A 175      28.283  92.038 119.957  1.00  0.00           H0.      0
ATOM    284  HB2 ARG A 175      28.878  94.722 121.361  1.00  0.00           H0.      0
ATOM    285  HB3 ARG A 175      28.929  93.145 122.150  1.00  0.00           H0.      0
ATOM    286  HG2 ARG A 175      30.795  92.428 120.643  1.00  0.00           H0.      0
ATOM    287  HG3 ARG A 175      30.688  93.939 119.758  1.00  0.00           H0.      0
ATOM    288  HD2 ARG A 175      31.396  95.251 121.684  1.00  0.00           H0.      0
ATOM    289  HD3 ARG A 175      31.368  93.851 122.749  1.00  0.00           H0.      0
ATOM    290  HE  ARG A 175      33.419  94.599 120.720  1.00  0.00           H0.      0
ATOM    291 HH11 ARG A 175      32.052  91.918 122.689  1.00  0.00           H0.      0
ATOM    292 HH12 ARG A 175      33.547  91.089 122.763  1.00  0.00           H0.      0
ATOM    293 HH21 ARG A 175      35.268  93.310 120.613  1.00  0.00           H0.      0
ATOM    294 HH22 ARG A 175      35.241  91.721 121.258  1.00  0.00           H0.      0
ATOM    295  CA  TYR A 194      40.598  89.488 116.299  1.00  0.00           C0.     -1
ATOM    296  CB  TYR A 194      40.315  90.583 117.367  1.00  0.00           C0.     -1
ATOM    297  CG  TYR A 194      39.483  91.691 116.713  1.00  0.00           C0.      0
ATOM    298  CD1 TYR A 194      38.188  92.007 117.162  1.00  0.00           C0.      0
ATOM    299  CD2 TYR A 194      39.941  92.353 115.556  1.00  0.00           C0.      0
ATOM    300  CE1 TYR A 194      37.389  92.935 116.491  1.00  0.00           C0.      0
ATOM    301  CE2 TYR A 194      39.147  93.278 114.863  1.00  0.00           C0.      0
ATOM    302  CZ  TYR A 194      37.856  93.573 115.334  1.00  0.00           C0.      0
ATOM    303  OH  TYR A 194      37.023  94.494 114.742  1.00  0.00           O0.      0
ATOM    304  H01 TYR A 194      41.165  88.651 116.724  1.00  0.00           H0.      0
ATOM    305  H03 TYR A 194      39.656  89.098 115.899  1.00  0.00           H0.      0
ATOM    306  HA  TYR A 194      41.176  89.898 115.466  1.00  0.00           H0.      0
ATOM    307  HB2 TYR A 194      39.767  90.158 118.215  1.00  0.00           H0.      0
ATOM    308  HB3 TYR A 194      41.265  90.977 117.752  1.00  0.00           H0.      0
ATOM    309  HD1 TYR A 194      37.782  91.511 118.038  1.00  0.00           H0.      0
ATOM    310  HD2 TYR A 194      40.939  92.148 115.181  1.00  0.00           H0.      0
ATOM    311  HE1 TYR A 194      36.396  93.164 116.851  1.00  0.00           H0.      0
ATOM    312  HE2 TYR A 194      39.535  93.799 113.991  1.00  0.00           H0.      0
ATOM    313  HH  TYR A 194      37.235  94.664 113.792  1.00  0.00           H0.      0
ATOM    314  CA  LEU A 240      38.113  99.981 125.056  1.00  0.00           C0.     -1
ATOM    315  CB  LEU A 240      37.721  98.776 124.129  1.00  0.00           C0.     -1
ATOM    316  CG  LEU A 240      38.020  99.019 122.630  1.00  0.00           C0.      0
ATOM    317  CD1 LEU A 240      37.782  97.738 121.807  1.00  0.00           C0.      0
ATOM    318  CD2 LEU A 240      37.199 100.188 122.051  1.00  0.00           C0.      0
ATOM    319  H01 LEU A 240      37.957  99.724 126.109  1.00  0.00           H0.      0
ATOM    320  H02 LEU A 240      39.169 100.240 124.918  1.00  0.00           H0.      0
ATOM    321  HA  LEU A 240      37.511 100.867 124.831  1.00  0.00           H0.      0
ATOM    322  HB2 LEU A 240      38.269  97.883 124.459  1.00  0.00           H0.      0
ATOM    323  HB3 LEU A 240      36.650  98.555 124.251  1.00  0.00           H0.      0
ATOM    324  HG  LEU A 240      39.087  99.281 122.545  1.00  0.00           H0.      0
ATOM    325 HD11 LEU A 240      36.734  97.419 121.877  1.00  0.00           H0.      0
ATOM    326 HD12 LEU A 240      38.012  97.905 120.747  1.00  0.00           H0.      0
ATOM    327 HD13 LEU A 240      38.407  96.912 122.165  1.00  0.00           H0.      0
ATOM    328 HD21 LEU A 240      36.123  99.982 122.132  1.00  0.00           H0.      0
ATOM    329 HD22 LEU A 240      37.406 101.129 122.569  1.00  0.00           H0.      0
ATOM    330 HD23 LEU A 240      37.437 100.333 120.989  1.00  0.00           H0.      0
ATOM    331  CA  TYR A 242      30.948 100.379 125.206  1.00  0.00           C0.     -1
ATOM    332  CB  TYR A 242      31.023  99.077 124.362  1.00  0.00           C0.     -1
ATOM    333  CG  TYR A 242      31.778  99.188 123.051  1.00  0.00           C0.      0
ATOM    334  CD1 TYR A 242      31.239  99.882 121.952  1.00  0.00           C0.      0
ATOM    335  CD2 TYR A 242      33.018  98.549 122.876  1.00  0.00           C0.      0
ATOM    336  CE1 TYR A 242      31.902  99.929 120.721  1.00  0.00           C0.      0
ATOM    337  CE2 TYR A 242      33.685  98.574 121.649  1.00  0.00           C0.      0
ATOM    338  CZ  TYR A 242      33.124  99.257 120.563  1.00  0.00           C0.      0
ATOM    339  OH  TYR A 242      33.802  99.223 119.367  1.00  0.00           O0.      0
ATOM    340  H01 TYR A 242      30.375 100.207 126.124  1.00  0.00           H0.      0
ATOM    341  H02 TYR A 242      31.952 100.721 125.482  1.00  0.00           H0.      0
ATOM    342  HA  TYR A 242      30.461 101.183 124.642  1.00  0.00           H0.      0
ATOM    343  HB2 TYR A 242      31.486  98.290 124.971  1.00  0.00           H0.      0
ATOM    344  HB3 TYR A 242      29.997  98.742 124.156  1.00  0.00           H0.      0
ATOM    345  HD1 TYR A 242      30.279 100.381 122.054  1.00  0.00           H0.      0
ATOM    346  HD2 TYR A 242      33.453  97.997 123.705  1.00  0.00           H0.      0
ATOM    347  HE1 TYR A 242      31.466 100.455 119.878  1.00  0.00           H0.      0
ATOM    348  HE2 TYR A 242      34.606  98.026 121.497  1.00  0.00           H0.      0
ATOM    349  HH  TYR A 242      33.195  99.242 118.600  1.00  0.00           H0.      0
ATOM    350  CA  TYR A 283      28.764  89.923 117.493  1.00  0.00           C0.     -1
ATOM    351  CB  TYR A 283      29.759  90.446 116.402  1.00  0.00           C0.     -1
ATOM    352  CG  TYR A 283      31.136  90.770 116.951  1.00  0.00           C0.      0
ATOM    353  CD1 TYR A 283      32.129  89.779 117.053  1.00  0.00           C0.      0
ATOM    354  CD2 TYR A 283      31.463  92.063 117.390  1.00  0.00           C0.      0
ATOM    355  CE1 TYR A 283      33.398  90.069 117.557  1.00  0.00           C0.      0
ATOM    356  CE2 TYR A 283      32.731  92.373 117.896  1.00  0.00           C0.      0
ATOM    357  CZ  TYR A 283      33.712  91.372 117.976  1.00  0.00           C0.      0
ATOM    358  OH  TYR A 283      34.978  91.599 118.449  1.00  0.00           O0.      0
ATOM    359  H01 TYR A 283      27.788  89.695 117.051  1.00  0.00           H0.      0
ATOM    360  H02 TYR A 283      29.155  89.014 117.963  1.00  0.00           H0.      0
ATOM    361  HA  TYR A 283      28.626  90.678 118.273  1.00  0.00           H0.      0
ATOM    362  HB2 TYR A 283      29.846  89.687 115.614  1.00  0.00           H0.      0
ATOM    363  HB3 TYR A 283      29.329  91.341 115.936  1.00  0.00           H0.      0
ATOM    364  HD1 TYR A 283      31.908  88.768 116.721  1.00  0.00           H0.      0
ATOM    365  HD2 TYR A 283      30.708  92.841 117.331  1.00  0.00           H0.      0
ATOM    366  HE1 TYR A 283      34.164  89.304 117.620  1.00  0.00           H0.      0
ATOM    367  HE2 TYR A 283      32.962  93.380 118.226  1.00  0.00           H0.      0
ATOM    368  HH  TYR A 283      35.141  92.559 118.607  1.00  0.00           H0.      0
ATOM    369  N   ACT A 293      35.613  97.485 117.724  1.00  0.00           N0.      0
ATOM    370  CA  ACT A 293      36.151  96.177 118.100  1.00  0.00           C0.      0
ATOM    371  C   ACT A 293      35.274  95.291 119.003  1.00  0.00           C0.      0
ATOM    372  O   ACT A 293      34.230  95.749 119.554  1.00  0.00           O0.      0
ATOM    373  CE  ACT A 293      36.856  98.447 116.037  1.00  0.00           C0.      0
ATOM    374  OXT ACT A 293      35.708  94.096 119.161  1.00  0.00           O1-      0
ATOM    375  HE1 ACT A 293      36.172  99.277 116.164  1.00  0.00           H0.      0
ATOM    376  HE2 ACT A 293      37.689  98.374 116.720  1.00  0.00           H0.      0
ATOM    377  HE3 ACT A 293      36.550  97.580 115.467  1.00  0.00           H0.      0
ATOM    378  H1  ACT A 293      37.110  96.311 118.619  1.00  0.00           H0.      0
ATOM    379  H3  ACT A 293      36.359  95.612 117.188  1.00  0.00           H0.      0
ATOM    380  H01 ACT A 293      35.362  98.042 118.540  1.00  0.00           H0.      0
ATOM    381  H02 ACT A 293      34.758  97.341 117.193  1.00  0.00           H0.      0
ATOM    382  CA' SAM A 294      37.604  97.213 111.031  1.00  0.00           C0.      0
ATOM    383  CB  SAM A 294      37.197  98.273 112.088  1.00  0.00           C0.      0
ATOM    384  CG  SAM A 294      38.417  98.724 112.905  1.00  0.00           C0.      0
ATOM    385  SD  SAM A 294      38.093  99.580 114.504  1.00  0.00           S0.      0
ATOM    386  C5' SAM A 294      36.818 100.807 114.042  1.00  0.00           C0.      0
ATOM    387  C4' SAM A 294      37.231 101.741 112.910  1.00  0.00           C0.      0
ATOM    388  O4' SAM A 294      36.171 102.751 112.827  1.00  0.00           O0.      0
ATOM    389  C3' SAM A 294      38.581 102.486 113.087  1.00  0.00           C0.      0
ATOM    390  O3' SAM A 294      39.483 102.202 112.020  1.00  0.00           O0.      0
ATOM    391  C2' SAM A 294      38.157 103.981 113.194  1.00  0.00           C0.      0
ATOM    392  O2' SAM A 294      39.083 104.927 112.724  1.00  0.00           O0.      0
ATOM    393  C1' SAM A 294      36.786 104.014 112.477  1.00  0.00           C0.      0
ATOM    394  OXT SAM A 294      37.034  95.155 112.118  1.00  0.00           O0.      0
ATOM    395  N1  SAM A 294      33.743 107.938 110.999  1.00  0.00           N0.      0
ATOM    396  C2  SAM A 294      34.533 107.110 110.289  1.00  0.00           C0.      0
ATOM    397  N3  SAM A 294      35.324 106.120 110.740  1.00  0.00           N0.      0
ATOM    398  C4  SAM A 294      35.253 105.983 112.078  1.00  0.00           C0.      0
ATOM    399  C5  SAM A 294      34.480 106.775 112.941  1.00  0.00           C0.      0
ATOM    400  C6  SAM A 294      33.707 107.801 112.351  1.00  0.00           C0.      0
ATOM    401  N6  SAM A 294      32.947 108.648 113.075  1.00  0.00           N0.      0
ATOM    402  N7  SAM A 294      34.645 106.369 114.261  1.00  0.00           N0.      0
ATOM    403  C8  SAM A 294      35.493 105.362 114.199  1.00  0.00           C0.      0
ATOM    404  N9  SAM A 294      35.912 105.084 112.899  1.00  0.00           N0.      0
ATOM    405  C'  SAM A 294      38.006  95.925 111.786  1.00  0.00           C0.      0
ATOM    406  N'  SAM A 294      36.439  96.979 110.095  1.00  0.00           N0.      0
ATOM    407  O'  SAM A 294      39.207  95.789 112.107  1.00  0.00           O0.      0
ATOM    408 HN61 SAM A 294      32.532 109.474 112.639  1.00  0.00           H0.      0
ATOM    409 HN62 SAM A 294      32.965 108.570 114.080  1.00  0.00           H0.      0
ATOM    410  HA  SAM A 294      38.439  97.561 110.420  1.00  0.00           H0.      0
ATOM    411  HB1 SAM A 294      36.432  97.834 112.736  1.00  0.00           H0.      0
ATOM    412  HB2 SAM A 294      36.731  99.128 111.589  1.00  0.00           H0.      0
ATOM    413  HG1 SAM A 294      39.032  99.429 112.333  1.00  0.00           H0.      0
ATOM    414  HG2 SAM A 294      39.050  97.876 113.171  1.00  0.00           H0.      0
ATOM    415 HO2' SAM A 294      39.297 104.745 111.772  1.00  0.00           H0.      0
ATOM    416 HO3' SAM A 294      39.073 102.484 111.158  1.00  0.00           H0.      0
ATOM    417  H01 SAM A 294      35.839 104.785 115.042  1.00  0.00           H0.      0
ATOM    418  H02 SAM A 294      37.266 101.206 111.955  1.00  0.00           H0.      0
ATOM    419  H03 SAM A 294      39.098 102.181 113.999  1.00  0.00           H0.      0
ATOM    420  H04 SAM A 294      37.991 104.205 114.253  1.00  0.00           H0.      0
ATOM    421  H05 SAM A 294      36.910 104.100 111.393  1.00  0.00           H0.      0
ATOM    422  H06 SAM A 294      34.562 107.299 109.224  1.00  0.00           H0.      0
ATOM    423  H07 SAM A 294      35.583  96.760 110.629  1.00  0.00           H0.      0
ATOM    424  H08 SAM A 294      36.588  96.194 109.396  1.00  0.00           H0.      0
ATOM    425  H09 SAM A 294      36.260  97.826 109.524  1.00  0.00           H0.      0
ATOM    426 H5'1 SAM A 294      36.627 101.368 114.960  1.00  0.00           H0.      0
ATOM    427 H5'2 SAM A 294      35.916 100.261 113.767  1.00  0.00           H0.      0
