# Supplementary material for: Computational Investigation of GNMT-Catalyzed Methyl Transfer Reaction: Integrating MD, QM, and ML Approaches
Source: J Comput Chem. Author manuscript; Available in PMC 2026 Jun 29. (PMC13312424; doi:10.1002/jcc.70434)
Supplement: SI-2 [file NIHMS2188582-supplement-SI-2.zip › QM-cluster-pdbs/clustering_6544_R1_wo_p.pdb]

ATOM      1  CA  TYR A  21      42.847 105.003 118.012  1.00  0.00           C0.     -1
ATOM      2  CB  TYR A  21      42.308 104.557 116.631  1.00  0.00           C0.     -1
ATOM      3  CG  TYR A  21      41.354 103.370 116.655  1.00  0.00           C0.      0
ATOM      4  CD1 TYR A  21      39.969 103.549 116.801  1.00  0.00           C0.      0
ATOM      5  CD2 TYR A  21      41.822 102.052 116.491  1.00  0.00           C0.      0
ATOM      6  CE1 TYR A  21      39.079 102.467 116.775  1.00  0.00           C0.      0
ATOM      7  CE2 TYR A  21      40.949 100.961 116.457  1.00  0.00           C0.      0
ATOM      8  CZ  TYR A  21      39.567 101.164 116.591  1.00  0.00           C0.      0
ATOM      9  OH  TYR A  21      38.746 100.058 116.525  1.00  0.00           O0.      0
ATOM     10  H01 TYR A  21      42.024 105.290 118.677  1.00  0.00           H0.      0
ATOM     11  H02 TYR A  21      43.520 105.861 117.906  1.00  0.00           H0.      0
ATOM     12  HA  TYR A  21      43.401 104.189 118.495  1.00  0.00           H0.      0
ATOM     13  HB2 TYR A  21      41.793 105.408 116.165  1.00  0.00           H0.      0
ATOM     14  HB3 TYR A  21      43.153 104.318 115.974  1.00  0.00           H0.      0
ATOM     15  HD1 TYR A  21      39.570 104.553 116.915  1.00  0.00           H0.      0
ATOM     16  HD2 TYR A  21      42.887 101.879 116.364  1.00  0.00           H0.      0
ATOM     17  HE1 TYR A  21      38.013 102.637 116.882  1.00  0.00           H0.      0
ATOM     18  HE2 TYR A  21      41.317  99.951 116.314  1.00  0.00           H0.      0
ATOM     19  HH  TYR A  21      37.796 100.302 116.618  1.00  0.00           H0.      0
ATOM     20  CA  TRP A  30      46.174  95.014 114.235  1.00  0.00           C0.     -1
ATOM     21  CB  TRP A  30      45.439  96.023 113.429  1.00  0.00           C0.     -1
ATOM     22  CG  TRP A  30      43.936  95.890 113.446  1.00  0.00           C0.      0
ATOM     23  CD1 TRP A  30      43.111  95.571 112.383  1.00  0.00           C0.      0
ATOM     24  CD2 TRP A  30      43.061  96.120 114.575  1.00  0.00           C0.      0
ATOM     25  CE2 TRP A  30      41.716  95.920 114.117  1.00  0.00           C0.      0
ATOM     26  CE3 TRP A  30      43.280  96.503 115.913  1.00  0.00           C0.      0
ATOM     27  NE1 TRP A  30      41.780  95.568 112.781  1.00  0.00           N0.      0
ATOM     28  CZ2 TRP A  30      40.613  96.090 114.967  1.00  0.00           C0.      0
ATOM     29  CZ3 TRP A  30      42.184  96.674 116.758  1.00  0.00           C0.      0
ATOM     30  CH2 TRP A  30      40.867  96.466 116.286  1.00  0.00           C0.      0
ATOM     31  H01 TRP A  30      45.971  93.994 113.883  1.00  0.00           H0.      0
ATOM     32  H03 TRP A  30      47.259  95.170 114.188  1.00  0.00           H0.      0
ATOM     33  HA  TRP A  30      45.886  95.049 115.293  1.00  0.00           H0.      0
ATOM     34  HB2 TRP A  30      45.706  97.033 113.780  1.00  0.00           H0.      0
ATOM     35  HB3 TRP A  30      45.776  95.981 112.383  1.00  0.00           H0.      0
ATOM     36  HD1 TRP A  30      43.375  95.355 111.359  1.00  0.00           H0.      0
ATOM     37  HE1 TRP A  30      40.994  95.518 112.123  1.00  0.00           H0.      0
ATOM     38  HE3 TRP A  30      44.287  96.666 116.282  1.00  0.00           H0.      0
ATOM     39  HZ2 TRP A  30      39.609  95.912 114.605  1.00  0.00           H0.      0
ATOM     40  HZ3 TRP A  30      42.340  96.961 117.793  1.00  0.00           H0.      0
ATOM     41  HH2 TRP A  30      40.040  96.610 116.971  1.00  0.00           H0.      0
ATOM     42  CA  TYR A  33      45.453  90.836 116.460  1.00  0.00           C0.     -1
ATOM     43  CB  TYR A  33      45.070  92.193 117.026  1.00  0.00           C0.     -1
ATOM     44  CG  TYR A  33      43.695  92.193 117.683  1.00  0.00           C0.      0
ATOM     45  CD1 TYR A  33      42.658  93.020 117.223  1.00  0.00           C0.      0
ATOM     46  CD2 TYR A  33      43.412  91.325 118.755  1.00  0.00           C0.      0
ATOM     47  CE1 TYR A  33      41.374  92.963 117.780  1.00  0.00           C0.      0
ATOM     48  CE2 TYR A  33      42.137  91.254 119.316  1.00  0.00           C0.      0
ATOM     49  CZ  TYR A  33      41.104  92.058 118.811  1.00  0.00           C0.      0
ATOM     50  OH  TYR A  33      39.850  91.870 119.360  1.00  0.00           O0.      0
ATOM     51  H01 TYR A  33      44.727  90.508 115.707  1.00  0.00           H0.      0
ATOM     52  H02 TYR A  33      46.441  90.868 115.985  1.00  0.00           H0.      0
ATOM     53  HA  TYR A  33      45.486  90.068 117.242  1.00  0.00           H0.      0
ATOM     54  HB2 TYR A  33      45.830  92.509 117.757  1.00  0.00           H0.      0
ATOM     55  HB3 TYR A  33      45.081  92.945 116.229  1.00  0.00           H0.      0
ATOM     56  HD1 TYR A  33      42.839  93.712 116.408  1.00  0.00           H0.      0
ATOM     57  HD2 TYR A  33      44.197  90.685 119.149  1.00  0.00           H0.      0
ATOM     58  HE1 TYR A  33      40.588  93.586 117.368  1.00  0.00           H0.      0
ATOM     59  HE2 TYR A  33      41.918  90.566 120.126  1.00  0.00           H0.      0
ATOM     60  HH  TYR A  33      39.204  92.504 119.010  1.00  0.00           H0.      0
ATOM     61  CA  ARG A  40      39.299  85.141 109.078  1.00  0.00           C0.     -1
ATOM     62  CB  ARG A  40      39.963  86.526 109.410  1.00  0.00           C0.     -1
ATOM     63  CG  ARG A  40      38.978  87.688 109.145  1.00  0.00           C0.      0
ATOM     64  CD  ARG A  40      39.477  89.085 109.569  1.00  0.00           C0.      0
ATOM     65  NE  ARG A  40      38.487  90.099 109.161  1.00  0.00           N0.      0
ATOM     66  CZ  ARG A  40      38.302  91.336 109.676  1.00  0.00           C0.      0
ATOM     67  NH1 ARG A  40      39.037  91.802 110.710  1.00  0.00           N1+      0
ATOM     68  NH2 ARG A  40      37.301  92.095 109.214  1.00  0.00           N0.      0
ATOM     69  H01 ARG A  40      38.985  85.107 108.028  1.00  0.00           H0.      0
ATOM     70  H02 ARG A  40      40.003  84.321 109.254  1.00  0.00           H0.      0
ATOM     71  HA  ARG A  40      38.416  84.980 109.707  1.00  0.00           H0.      0
ATOM     72  HB2 ARG A  40      40.274  86.534 110.463  1.00  0.00           H0.      0
ATOM     73  HB3 ARG A  40      40.869  86.658 108.804  1.00  0.00           H0.      0
ATOM     74  HG2 ARG A  40      38.746  87.710 108.070  1.00  0.00           H0.      0
ATOM     75  HG3 ARG A  40      38.033  87.488 109.668  1.00  0.00           H0.      0
ATOM     76  HD2 ARG A  40      39.592  89.123 110.659  1.00  0.00           H0.      0
ATOM     77  HD3 ARG A  40      40.454  89.299 109.115  1.00  0.00           H0.      0
ATOM     78  HE  ARG A  40      37.936  89.888 108.340  1.00  0.00           H0.      0
ATOM     79 HH11 ARG A  40      39.903  91.351 110.961  1.00  0.00           H0.      0
ATOM     80 HH12 ARG A  40      38.939  92.811 110.893  1.00  0.00           H0.      0
ATOM     81 HH21 ARG A  40      36.891  91.931 108.267  1.00  0.00           H0.      0
ATOM     82 HH22 ARG A  40      37.356  93.091 109.442  1.00  0.00           H0.      0
ATOM     83  CA  ALA A  64      34.179 101.063 108.760  1.00  0.00           C0.     -1
ATOM     84  C   ALA A  64      35.325 100.211 108.198  1.00  0.00           C0.      0
ATOM     85  O   ALA A  64      35.351  98.974 108.324  1.00  0.00           O0.      0
ATOM     86  CB  ALA A  64      33.614 100.484 110.064  1.00  0.00           C0.      0
ATOM     87  H02 ALA A  64      33.400 101.087 107.986  1.00  0.00           H0.      0
ATOM     88  HA  ALA A  64      34.521 102.094 108.906  1.00  0.00           H0.      0
ATOM     89  HB1 ALA A  64      32.638 100.924 110.292  1.00  0.00           H0.      0
ATOM     90  HB2 ALA A  64      33.493  99.400 109.972  1.00  0.00           H0.      0
ATOM     91  HB3 ALA A  64      34.279 100.687 110.909  1.00  0.00           H0.      0
ATOM     92  N   CYS A  65      36.270 100.880 107.486  1.00  0.00           N0.      0
ATOM     93  CA  CYS A  65      37.303 100.192 106.715  1.00  0.00           C0.     -1
ATOM     94  C   CYS A  65      38.474  99.611 107.510  1.00  0.00           C0.      0
ATOM     95  O   CYS A  65      39.093  98.633 107.056  1.00  0.00           O0.      0
ATOM     96  H01 CYS A  65      37.701 100.898 105.980  1.00  0.00           H0.      0
ATOM     97  H   CYS A  65      36.274 101.889 107.528  1.00  0.00           H0.      0
ATOM     98  HA  CYS A  65      36.849  99.359 106.173  1.00  0.00           H0.      0
ATOM     99  N   GLY A  66      38.785 100.254 108.647  1.00  0.00           N0.      0
ATOM    100  CA  GLY A  66      39.975  99.917 109.415  1.00  0.00           C0.     -1
ATOM    101  H01 GLY A  66      40.859 100.435 109.022  1.00  0.00           H0.      0
ATOM    102  H   GLY A  66      38.222 101.046 108.970  1.00  0.00           H0.      0
ATOM    103  HA2 GLY A  66      39.822 100.218 110.453  1.00  0.00           H0.      0
ATOM    104  HA3 GLY A  66      40.167  98.844 109.368  1.00  0.00           H0.      0
ATOM    105  CA  VAL A  69      41.210  93.827 105.211  1.00  0.00           C0.     -1
ATOM    106  C   VAL A  69      39.981  93.324 104.462  1.00  0.00           C0.      0
ATOM    107  O   VAL A  69      40.025  92.377 103.664  1.00  0.00           O0.      0
ATOM    108  CB  VAL A  69      41.301  93.211 106.630  1.00  0.00           C0.     -1
ATOM    109  CG1 VAL A  69      40.296  93.822 107.627  1.00  0.00           C0.      0
ATOM    110  CG2 VAL A  69      41.169  91.676 106.611  1.00  0.00           C0.      0
ATOM    111  H01 VAL A  69      41.204  94.921 105.288  1.00  0.00           H0.      0
ATOM    112  HA  VAL A  69      42.086  93.530 104.627  1.00  0.00           H0.      0
ATOM    113  HB  VAL A  69      42.310  93.456 106.995  1.00  0.00           H0.      0
ATOM    114 HG11 VAL A  69      40.353  94.918 107.641  1.00  0.00           H0.      0
ATOM    115 HG12 VAL A  69      39.268  93.531 107.391  1.00  0.00           H0.      0
ATOM    116 HG13 VAL A  69      40.506  93.479 108.645  1.00  0.00           H0.      0
ATOM    117 HG21 VAL A  69      40.156  91.376 106.321  1.00  0.00           H0.      0
ATOM    118 HG22 VAL A  69      41.868  91.221 105.901  1.00  0.00           H0.      0
ATOM    119 HG23 VAL A  69      41.371  91.267 107.608  1.00  0.00           H0.      0
ATOM    120  N   ASP A  70      38.815  93.939 104.793  1.00  0.00           N0.      0
ATOM    121  CA  ASP A  70      37.504  93.463 104.348  1.00  0.00           C0.     -1
ATOM    122  CB  ASP A  70      36.418  94.127 105.211  1.00  0.00           C0.     -1
ATOM    123  CG  ASP A  70      36.339  93.494 106.613  1.00  0.00           C0.      0
ATOM    124  OD1 ASP A  70      36.166  94.258 107.614  1.00  0.00           O0.      0
ATOM    125  OD2 ASP A  70      36.433  92.227 106.670  1.00  0.00           O1-      0
ATOM    126  H01 ASP A  70      37.363  93.697 103.285  1.00  0.00           H0.      0
ATOM    127  H   ASP A  70      38.840  94.700 105.456  1.00  0.00           H0.      0
ATOM    128  HA  ASP A  70      37.452  92.379 104.470  1.00  0.00           H0.      0
ATOM    129  HB2 ASP A  70      36.583  95.207 105.299  1.00  0.00           H0.      0
ATOM    130  HB3 ASP A  70      35.444  93.988 104.724  1.00  0.00           H0.      0
ATOM    131  CA  ASP A  85      37.058 105.215 108.330  1.00  0.00           C0.     -1
ATOM    132  C   ASP A  85      37.476 106.554 108.934  1.00  0.00           C0.      0
ATOM    133  O   ASP A  85      38.149 107.371 108.294  1.00  0.00           O0.      0
ATOM    134  CB  ASP A  85      38.215 104.183 108.372  1.00  0.00           C0.      0
ATOM    135  CG  ASP A  85      38.283 103.581 109.767  1.00  0.00           C0.      0
ATOM    136  OD1 ASP A  85      37.667 102.475 109.966  1.00  0.00           O0.      0
ATOM    137  OD2 ASP A  85      38.866 104.244 110.672  1.00  0.00           O1-      0
ATOM    138  H01 ASP A  85      36.788 105.410 107.288  1.00  0.00           H0.      0
ATOM    139  HA  ASP A  85      36.177 104.805 108.839  1.00  0.00           H0.      0
ATOM    140  HB2 ASP A  85      38.038 103.393 107.637  1.00  0.00           H0.      0
ATOM    141  HB3 ASP A  85      39.156 104.683 108.123  1.00  0.00           H0.      0
ATOM    142  N   ALA A  86      37.103 106.751 110.226  1.00  0.00           N0.      0
ATOM    143  CA  ALA A  86      37.475 107.941 110.987  1.00  0.00           C0.     -1
ATOM    144  C   ALA A  86      38.976 108.040 111.328  1.00  0.00           C0.      0
ATOM    145  O   ALA A  86      39.424 109.119 111.748  1.00  0.00           O0.      0
ATOM    146  CB  ALA A  86      36.703 107.920 112.319  1.00  0.00           C0.      0
ATOM    147  H   ALA A  86      36.521 106.053 110.676  1.00  0.00           H0.      0
ATOM    148  HA  ALA A  86      37.217 108.828 110.402  1.00  0.00           H0.      0
ATOM    149  HB1 ALA A  86      37.019 108.766 112.935  1.00  0.00           H0.      0
ATOM    150  HB2 ALA A  86      35.627 107.982 112.141  1.00  0.00           H0.      0
ATOM    151  HB3 ALA A  86      36.922 106.994 112.863  1.00  0.00           H0.      0
ATOM    152  N   SER A  87      39.690 106.898 111.243  1.00  0.00           N0.      0
ATOM    153  CA  SER A  87      41.038 106.773 111.795  1.00  0.00           C0.     -1
ATOM    154  CB  SER A  87      41.130 105.529 112.634  1.00  0.00           C0.     -1
ATOM    155  OG  SER A  87      42.444 105.389 113.226  1.00  0.00           O0.      0
ATOM    156  H01 SER A  87      41.791 106.742 110.997  1.00  0.00           H0.      0
ATOM    157  H   SER A  87      39.248 106.044 110.897  1.00  0.00           H0.      0
ATOM    158  HA  SER A  87      41.228 107.672 112.392  1.00  0.00           H0.      0
ATOM    159  HB2 SER A  87      40.345 105.523 113.401  1.00  0.00           H0.      0
ATOM    160  HB3 SER A  87      40.984 104.636 112.022  1.00  0.00           H0.      0
ATOM    161  HG  SER A  87      42.541 106.083 113.892  1.00  0.00           H0.      0
ATOM    162  CA  ALA A 115      35.109 109.893 106.897  1.00  0.00           C0.     -1
ATOM    163  C   ALA A 115      34.625 110.007 108.339  1.00  0.00           C0.      0
ATOM    164  O   ALA A 115      35.403 109.925 109.309  1.00  0.00           O0.      0
ATOM    165  H01 ALA A 115      34.291 109.746 106.189  1.00  0.00           H0.      0
ATOM    166  H02 ALA A 115      35.805 109.051 106.840  1.00  0.00           H0.      0
ATOM    167  HA  ALA A 115      35.663 110.796 106.620  1.00  0.00           H0.      0
ATOM    168  N   ASN A 116      33.293 110.192 108.518  1.00  0.00           N0.      0
ATOM    169  CA  ASN A 116      32.666 110.043 109.829  1.00  0.00           C0.     -1
ATOM    170  C   ASN A 116      31.186 109.672 109.535  1.00  0.00           C0.      0
ATOM    171  O   ASN A 116      30.589 110.230 108.600  1.00  0.00           O0.      0
ATOM    172  CB  ASN A 116      32.773 111.299 110.748  1.00  0.00           C0.      0
ATOM    173  CG  ASN A 116      33.256 110.845 112.116  1.00  0.00           C0.      0
ATOM    174  ND2 ASN A 116      34.583 110.567 112.161  1.00  0.00           N0.      0
ATOM    175  OD1 ASN A 116      32.485 110.695 113.078  1.00  0.00           O0.      0
ATOM    176  H   ASN A 116      32.660 110.306 107.736  1.00  0.00           H0.      0
ATOM    177  HA  ASN A 116      33.154 109.204 110.331  1.00  0.00           H0.      0
ATOM    178  HB2 ASN A 116      33.482 112.000 110.302  1.00  0.00           H0.      0
ATOM    179  HB3 ASN A 116      31.808 111.798 110.854  1.00  0.00           H0.      0
ATOM    180 HD21 ASN A 116      34.937 110.088 112.978  1.00  0.00           H0.      0
ATOM    181 HD22 ASN A 116      35.083 110.436 111.280  1.00  0.00           H0.      0
ATOM    182  N   TRP A 117      30.620 108.737 110.331  1.00  0.00           N0.      0
ATOM    183  CA  TRP A 117      29.236 108.255 110.094  1.00  0.00           C0.     -1
ATOM    184  CB  TRP A 117      28.880 107.109 111.096  1.00  0.00           C0.     -1
ATOM    185  CG  TRP A 117      29.833 105.943 111.008  1.00  0.00           C0.      0
ATOM    186  CD1 TRP A 117      30.509 105.505 109.886  1.00  0.00           C0.      0
ATOM    187  CD2 TRP A 117      30.256 105.091 112.099  1.00  0.00           C0.      0
ATOM    188  CE2 TRP A 117      31.196 104.152 111.568  1.00  0.00           C0.      0
ATOM    189  CE3 TRP A 117      29.960 105.047 113.475  1.00  0.00           C0.      0
ATOM    190  NE1 TRP A 117      31.312 104.420 110.217  1.00  0.00           N0.      0
ATOM    191  CZ2 TRP A 117      31.835 103.195 112.369  1.00  0.00           C0.      0
ATOM    192  CZ3 TRP A 117      30.590 104.094 114.272  1.00  0.00           C0.      0
ATOM    193  CH2 TRP A 117      31.515 103.176 113.725  1.00  0.00           C0.      0
ATOM    194  H03 TRP A 117      28.541 109.092 110.214  1.00  0.00           H0.      0
ATOM    195  H   TRP A 117      31.233 108.200 110.947  1.00  0.00           H0.      0
ATOM    196  HA  TRP A 117      29.148 107.905 109.059  1.00  0.00           H0.      0
ATOM    197  HB2 TRP A 117      28.895 107.516 112.115  1.00  0.00           H0.      0
ATOM    198  HB3 TRP A 117      27.844 106.804 110.895  1.00  0.00           H0.      0
ATOM    199  HD1 TRP A 117      30.496 105.890 108.879  1.00  0.00           H0.      0
ATOM    200  HE1 TRP A 117      31.998 104.008 109.605  1.00  0.00           H0.      0
ATOM    201  HE3 TRP A 117      29.260 105.753 113.910  1.00  0.00           H0.      0
ATOM    202  HZ2 TRP A 117      32.575 102.515 111.965  1.00  0.00           H0.      0
ATOM    203  HZ3 TRP A 117      30.385 104.063 115.336  1.00  0.00           H0.      0
ATOM    204  HH2 TRP A 117      32.005 102.458 114.374  1.00  0.00           H0.      0
ATOM    205  CA  LEU A 136      32.593  94.108 109.057  1.00  0.00           C0.     -1
ATOM    206  C   LEU A 136      33.763  94.512 109.943  1.00  0.00           C0.      0
ATOM    207  O   LEU A 136      34.136  95.688 110.040  1.00  0.00           O0.      0
ATOM    208  H01 LEU A 136      32.936  94.091 108.017  1.00  0.00           H0.      0
ATOM    209  H02 LEU A 136      31.809  94.863 109.143  1.00  0.00           H0.      0
ATOM    210  HA  LEU A 136      32.187  93.126 109.311  1.00  0.00           H0.      0
ATOM    211  N   GLY A 137      34.346  93.509 110.672  1.00  0.00           N0.      0
ATOM    212  CA  GLY A 137      35.460  93.754 111.585  1.00  0.00           C0.     -1
ATOM    213  C   GLY A 137      34.996  94.218 112.987  1.00  0.00           C0.      0
ATOM    214  O   GLY A 137      35.836  94.564 113.842  1.00  0.00           O0.      0
ATOM    215  H   GLY A 137      34.143  92.553 110.417  1.00  0.00           H0.      0
ATOM    216  HA2 GLY A 137      36.033  92.830 111.697  1.00  0.00           H0.      0
ATOM    217  HA3 GLY A 137      36.158  94.491 111.191  1.00  0.00           H0.      0
ATOM    218  N   ASN A 138      33.664  94.150 113.244  1.00  0.00           N0.      0
ATOM    219  CA  ASN A 138      32.953  94.961 114.242  1.00  0.00           C0.     -1
ATOM    220  C   ASN A 138      33.000  96.463 113.731  1.00  0.00           C0.      0
ATOM    221  O   ASN A 138      33.948  96.859 113.046  1.00  0.00           O0.      0
ATOM    222  CB  ASN A 138      33.504  94.809 115.666  1.00  0.00           C0.      0
ATOM    223  CG  ASN A 138      32.586  95.468 116.692  1.00  0.00           C0.      0
ATOM    224  ND2 ASN A 138      33.157  95.705 117.908  1.00  0.00           N0.      0
ATOM    225  OD1 ASN A 138      31.417  95.789 116.444  1.00  0.00           O0.      0
ATOM    226  H   ASN A 138      33.113  93.912 112.428  1.00  0.00           H0.      0
ATOM    227  HA  ASN A 138      31.914  94.625 114.241  1.00  0.00           H0.      0
ATOM    228  HB2 ASN A 138      33.586  93.740 115.900  1.00  0.00           H0.      0
ATOM    229  HB3 ASN A 138      34.513  95.221 115.713  1.00  0.00           H0.      0
ATOM    230 HD21 ASN A 138      32.573  96.115 118.626  1.00  0.00           H0.      0
ATOM    231 HD22 ASN A 138      33.995  95.207 118.196  1.00  0.00           H0.      0
ATOM    232  N   SER A 139      31.936  97.246 114.040  1.00  0.00           N0.      0
ATOM    233  CA  SER A 139      31.855  98.658 113.613  1.00  0.00           C0.     -1
ATOM    234  H01 SER A 139      32.127  98.731 112.558  1.00  0.00           H0.      0
ATOM    235  H03 SER A 139      30.831  99.005 113.754  1.00  0.00           H0.      0
ATOM    236  H   SER A 139      31.295  96.896 114.745  1.00  0.00           H0.      0
ATOM    237  HA  SER A 139      32.538  99.294 114.187  1.00  0.00           H0.      0
ATOM    238  CA  HID A 142      32.242 102.435 119.393  1.00  0.00           C0.     -1
ATOM    239  C   HID A 142      31.490 103.695 119.746  1.00  0.00           C0.      0
ATOM    240  O   HID A 142      31.948 104.541 120.522  1.00  0.00           O0.      0
ATOM    241  CB  HID A 142      33.235 102.758 118.242  1.00  0.00           C0.     -1
ATOM    242  CG  HID A 142      34.363 101.795 118.051  1.00  0.00           C0.      0
ATOM    243  CD2 HID A 142      34.921 101.235 116.914  1.00  0.00           C0.      0
ATOM    244  ND1 HID A 142      35.204 101.399 119.082  1.00  0.00           N0.      0
ATOM    245  CE1 HID A 142      36.210 100.640 118.559  1.00  0.00           C0.      0
ATOM    246  NE2 HID A 142      36.068 100.523 117.244  1.00  0.00           N0.      0
ATOM    247  H02 HID A 142      31.574 101.618 119.099  1.00  0.00           H0.      0
ATOM    248  HA  HID A 142      32.788 102.112 120.285  1.00  0.00           H0.      0
ATOM    249  HB2 HID A 142      32.690 102.849 117.297  1.00  0.00           H0.      0
ATOM    250  HB3 HID A 142      33.660 103.752 118.446  1.00  0.00           H0.      0
ATOM    251  HD1 HID A 142      35.097 101.634 120.059  1.00  0.00           H0.      0
ATOM    252  HD2 HID A 142      34.584 101.315 115.892  1.00  0.00           H0.      0
ATOM    253  HE1 HID A 142      37.000 100.211 119.151  1.00  0.00           H0.      0
ATOM    254  N   LEU A 143      30.336 103.875 119.057  1.00  0.00           N0.      0
ATOM    255  CA  LEU A 143      29.748 105.206 118.963  1.00  0.00           C0.     -1
ATOM    256  CB  LEU A 143      28.765 105.277 117.843  1.00  0.00           C0.     -1
ATOM    257  CG  LEU A 143      28.354 106.714 117.443  1.00  0.00           C0.      0
ATOM    258  CD1 LEU A 143      29.526 107.492 116.811  1.00  0.00           C0.      0
ATOM    259  CD2 LEU A 143      27.160 106.667 116.473  1.00  0.00           C0.      0
ATOM    260  H01 LEU A 143      29.269 105.467 119.916  1.00  0.00           H0.      0
ATOM    261  H   LEU A 143      30.069 103.188 118.366  1.00  0.00           H0.      0
ATOM    262  HA  LEU A 143      30.566 105.924 118.830  1.00  0.00           H0.      0
ATOM    263  HB2 LEU A 143      29.189 104.797 116.947  1.00  0.00           H0.      0
ATOM    264  HB3 LEU A 143      27.863 104.705 118.100  1.00  0.00           H0.      0
ATOM    265  HG  LEU A 143      28.037 107.245 118.354  1.00  0.00           H0.      0
ATOM    266 HD11 LEU A 143      30.373 107.596 117.498  1.00  0.00           H0.      0
ATOM    267 HD12 LEU A 143      29.886 106.984 115.906  1.00  0.00           H0.      0
ATOM    268 HD13 LEU A 143      29.208 108.500 116.524  1.00  0.00           H0.      0
ATOM    269 HD21 LEU A 143      26.298 106.162 116.926  1.00  0.00           H0.      0
ATOM    270 HD22 LEU A 143      26.850 107.677 116.182  1.00  0.00           H0.      0
ATOM    271 HD23 LEU A 143      27.428 106.122 115.559  1.00  0.00           H0.      0
ATOM    272  CA  ARG A 175      29.033  93.525 120.153  1.00  0.00           C0.     -1
ATOM    273  CB  ARG A 175      30.068  94.086 121.106  1.00  0.00           C0.     -1
ATOM    274  CG  ARG A 175      31.478  93.700 120.607  1.00  0.00           C0.      0
ATOM    275  CD  ARG A 175      32.657  94.111 121.508  1.00  0.00           C0.      0
ATOM    276  NE  ARG A 175      33.932  93.505 121.070  1.00  0.00           N0.      0
ATOM    277  CZ  ARG A 175      34.308  92.252 121.373  1.00  0.00           C0.      0
ATOM    278  NH1 ARG A 175      33.508  91.459 122.119  1.00  0.00           N1+      0
ATOM    279  NH2 ARG A 175      35.516  91.804 121.003  1.00  0.00           N0.      0
ATOM    280  H01 ARG A 175      29.172  93.924 119.141  1.00  0.00           H0.      0
ATOM    281  H02 ARG A 175      28.013  93.772 120.467  1.00  0.00           H0.      0
ATOM    282  HA  ARG A 175      29.105  92.431 120.091  1.00  0.00           H0.      0
ATOM    283  HB2 ARG A 175      29.982  95.178 121.175  1.00  0.00           H0.      0
ATOM    284  HB3 ARG A 175      29.912  93.692 122.120  1.00  0.00           H0.      0
ATOM    285  HG2 ARG A 175      31.505  92.612 120.455  1.00  0.00           H0.      0
ATOM    286  HG3 ARG A 175      31.629  94.135 119.612  1.00  0.00           H0.      0
ATOM    287  HD2 ARG A 175      32.804  95.195 121.505  1.00  0.00           H0.      0
ATOM    288  HD3 ARG A 175      32.483  93.824 122.551  1.00  0.00           H0.      0
ATOM    289  HE  ARG A 175      34.466  93.951 120.324  1.00  0.00           H0.      0
ATOM    290 HH11 ARG A 175      32.517  91.630 122.169  1.00  0.00           H0.      0
ATOM    291 HH12 ARG A 175      33.825  90.537 122.379  1.00  0.00           H0.      0
ATOM    292 HH21 ARG A 175      36.180  92.401 120.495  1.00  0.00           H0.      0
ATOM    293 HH22 ARG A 175      35.690  90.810 120.985  1.00  0.00           H0.      0
ATOM    294  CA  TYR A 194      40.412  88.380 115.640  1.00  0.00           C0.     -1
ATOM    295  CB  TYR A 194      40.156  89.537 116.622  1.00  0.00           C0.     -1
ATOM    296  CG  TYR A 194      39.677  90.789 115.905  1.00  0.00           C0.      0
ATOM    297  CD1 TYR A 194      38.386  91.309 116.079  1.00  0.00           C0.      0
ATOM    298  CD2 TYR A 194      40.531  91.450 115.000  1.00  0.00           C0.      0
ATOM    299  CE1 TYR A 194      37.946  92.434 115.361  1.00  0.00           C0.      0
ATOM    300  CE2 TYR A 194      40.114  92.566 114.281  1.00  0.00           C0.      0
ATOM    301  CZ  TYR A 194      38.808  93.058 114.442  1.00  0.00           C0.      0
ATOM    302  OH  TYR A 194      38.449  94.143 113.688  1.00  0.00           O0.      0
ATOM    303  H01 TYR A 194      40.766  87.485 116.165  1.00  0.00           H0.      0
ATOM    304  H03 TYR A 194      39.496  88.119 115.097  1.00  0.00           H0.      0
ATOM    305  HA  TYR A 194      41.171  88.657 114.899  1.00  0.00           H0.      0
ATOM    306  HB2 TYR A 194      39.413  89.238 117.370  1.00  0.00           H0.      0
ATOM    307  HB3 TYR A 194      41.079  89.760 117.171  1.00  0.00           H0.      0
ATOM    308  HD1 TYR A 194      37.699  90.836 116.775  1.00  0.00           H0.      0
ATOM    309  HD2 TYR A 194      41.549  91.092 114.876  1.00  0.00           H0.      0
ATOM    310  HE1 TYR A 194      36.928  92.793 115.483  1.00  0.00           H0.      0
ATOM    311  HE2 TYR A 194      40.781  93.081 113.598  1.00  0.00           H0.      0
ATOM    312  HH  TYR A 194      37.472  94.290 113.709  1.00  0.00           H0.      0
ATOM    313  CA  TYR A 220      43.653  94.177 124.983  1.00  0.00           C0.     -1
ATOM    314  CB  TYR A 220      43.266  94.523 123.538  1.00  0.00           C0.     -1
ATOM    315  CG  TYR A 220      41.803  94.674 123.180  1.00  0.00           C0.      0
ATOM    316  CD1 TYR A 220      41.059  95.813 123.538  1.00  0.00           C0.      0
ATOM    317  CD2 TYR A 220      41.189  93.723 122.350  1.00  0.00           C0.      0
ATOM    318  CE1 TYR A 220      39.758  96.015 123.060  1.00  0.00           C0.      0
ATOM    319  CE2 TYR A 220      39.893  93.906 121.865  1.00  0.00           C0.      0
ATOM    320  CZ  TYR A 220      39.191  95.064 122.207  1.00  0.00           C0.      0
ATOM    321  OH  TYR A 220      37.912  95.287 121.687  1.00  0.00           O0.      0
ATOM    322  H01 TYR A 220      44.742  94.119 125.078  1.00  0.00           H0.      0
ATOM    323  H02 TYR A 220      43.291  94.936 125.687  1.00  0.00           H0.      0
ATOM    324  HA  TYR A 220      43.230  93.212 125.287  1.00  0.00           H0.      0
ATOM    325  HB2 TYR A 220      43.778  95.460 123.270  1.00  0.00           H0.      0
ATOM    326  HB3 TYR A 220      43.695  93.758 122.878  1.00  0.00           H0.      0
ATOM    327  HD1 TYR A 220      41.510  96.570 124.172  1.00  0.00           H0.      0
ATOM    328  HD2 TYR A 220      41.744  92.844 122.040  1.00  0.00           H0.      0
ATOM    329  HE1 TYR A 220      39.200  96.905 123.327  1.00  0.00           H0.      0
ATOM    330  HE2 TYR A 220      39.464  93.167 121.200  1.00  0.00           H0.      0
ATOM    331  HH  TYR A 220      37.689  94.530 121.109  1.00  0.00           H0.      0
ATOM    332  CA  LEU A 240      38.900 100.146 122.838  1.00  0.00           C0.     -1
ATOM    333  CB  LEU A 240      38.575  99.378 121.569  1.00  0.00           C0.     -1
ATOM    334  CG  LEU A 240      39.795  99.189 120.636  1.00  0.00           C0.      0
ATOM    335  CD1 LEU A 240      39.494  98.204 119.491  1.00  0.00           C0.      0
ATOM    336  CD2 LEU A 240      40.299 100.530 120.073  1.00  0.00           C0.      0
ATOM    337  H01 LEU A 240      38.031 100.202 123.504  1.00  0.00           H0.      0
ATOM    338  H02 LEU A 240      39.712  99.658 123.392  1.00  0.00           H0.      0
ATOM    339  HA  LEU A 240      39.216 101.173 122.625  1.00  0.00           H0.      0
ATOM    340  HB2 LEU A 240      38.179  98.389 121.835  1.00  0.00           H0.      0
ATOM    341  HB3 LEU A 240      37.770  99.886 121.020  1.00  0.00           H0.      0
ATOM    342  HG  LEU A 240      40.599  98.746 121.246  1.00  0.00           H0.      0
ATOM    343 HD11 LEU A 240      40.387  98.047 118.877  1.00  0.00           H0.      0
ATOM    344 HD12 LEU A 240      39.175  97.234 119.890  1.00  0.00           H0.      0
ATOM    345 HD13 LEU A 240      38.716  98.598 118.827  1.00  0.00           H0.      0
ATOM    346 HD21 LEU A 240      39.511 101.034 119.500  1.00  0.00           H0.      0
ATOM    347 HD22 LEU A 240      40.625 101.208 120.869  1.00  0.00           H0.      0
ATOM    348 HD23 LEU A 240      41.142 100.380 119.391  1.00  0.00           H0.      0
ATOM    349  CA  TYR A 242      31.833 100.498 123.445  1.00  0.00           C0.     -1
ATOM    350  CB  TYR A 242      31.813  99.092 122.977  1.00  0.00           C0.     -1
ATOM    351  CG  TYR A 242      33.059  98.586 122.266  1.00  0.00           C0.      0
ATOM    352  CD1 TYR A 242      33.236  98.769 120.883  1.00  0.00           C0.      0
ATOM    353  CD2 TYR A 242      34.047  97.871 122.964  1.00  0.00           C0.      0
ATOM    354  CE1 TYR A 242      34.357  98.260 120.217  1.00  0.00           C0.      0
ATOM    355  CE2 TYR A 242      35.173  97.352 122.316  1.00  0.00           C0.      0
ATOM    356  CZ  TYR A 242      35.324  97.550 120.939  1.00  0.00           C0.      0
ATOM    357  OH  TYR A 242      36.424  97.055 120.253  1.00  0.00           O0.      0
ATOM    358  H01 TYR A 242      30.894 100.763 123.944  1.00  0.00           H0.      0
ATOM    359  H02 TYR A 242      32.647 100.679 124.158  1.00  0.00           H0.      0
ATOM    360  HA  TYR A 242      31.971 101.204 122.615  1.00  0.00           H0.      0
ATOM    361  HB2 TYR A 242      31.623  98.427 123.831  1.00  0.00           H0.      0
ATOM    362  HB3 TYR A 242      30.958  98.947 122.301  1.00  0.00           H0.      0
ATOM    363  HD1 TYR A 242      32.484  99.306 120.313  1.00  0.00           H0.      0
ATOM    364  HD2 TYR A 242      33.930  97.705 124.031  1.00  0.00           H0.      0
ATOM    365  HE1 TYR A 242      34.479  98.412 119.151  1.00  0.00           H0.      0
ATOM    366  HE2 TYR A 242      35.918  96.788 122.866  1.00  0.00           H0.      0
ATOM    367  HH  TYR A 242      37.047  96.598 120.865  1.00  0.00           H0.      0
ATOM    368  CA  TYR A 283      28.863  89.673 117.617  1.00  0.00           C0.     -1
ATOM    369  CB  TYR A 283      29.820  89.937 116.498  1.00  0.00           C0.     -1
ATOM    370  CG  TYR A 283      31.224  90.341 116.915  1.00  0.00           C0.      0
ATOM    371  CD1 TYR A 283      32.316  89.476 116.722  1.00  0.00           C0.      0
ATOM    372  CD2 TYR A 283      31.484  91.607 117.464  1.00  0.00           C0.      0
ATOM    373  CE1 TYR A 283      33.622  89.859 117.038  1.00  0.00           C0.      0
ATOM    374  CE2 TYR A 283      32.785  92.002 117.791  1.00  0.00           C0.      0
ATOM    375  CZ  TYR A 283      33.863  91.134 117.563  1.00  0.00           C0.      0
ATOM    376  OH  TYR A 283      35.164  91.494 117.832  1.00  0.00           O0.      0
ATOM    377  H01 TYR A 283      27.871  89.400 117.237  1.00  0.00           H0.      0
ATOM    378  H02 TYR A 283      29.210  88.853 118.259  1.00  0.00           H0.      0
ATOM    379  HA  TYR A 283      28.737  90.555 118.259  1.00  0.00           H0.      0
ATOM    380  HB2 TYR A 283      29.894  89.046 115.861  1.00  0.00           H0.      0
ATOM    381  HB3 TYR A 283      29.410  90.728 115.852  1.00  0.00           H0.      0
ATOM    382  HD1 TYR A 283      32.142  88.491 116.300  1.00  0.00           H0.      0
ATOM    383  HD2 TYR A 283      30.665  92.303 117.623  1.00  0.00           H0.      0
ATOM    384  HE1 TYR A 283      34.459  89.192 116.867  1.00  0.00           H0.      0
ATOM    385  HE2 TYR A 283      32.965  92.983 118.211  1.00  0.00           H0.      0
ATOM    386  HH  TYR A 283      35.191  92.424 118.127  1.00  0.00           H0.      0
ATOM    387  CA' SAM A 293      37.977  96.822 109.692  1.00  0.00           C0.      0
ATOM    388  CB  SAM A 293      37.795  97.879 110.799  1.00  0.00           C0.      0
ATOM    389  CG  SAM A 293      37.143  97.345 112.082  1.00  0.00           C0.      0
ATOM    390  SD  SAM A 293      37.543  98.389 113.542  1.00  0.00           S0.      0
ATOM    391  CE  SAM A 293      37.063  97.119 116.370  1.00  0.00           C0.      0
ATOM    392  C5' SAM A 293      36.162  99.598 113.618  1.00  0.00           C0.      0
ATOM    393  C4' SAM A 293      36.448 100.875 112.842  1.00  0.00           C0.      0
ATOM    394  O4' SAM A 293      35.326 101.802 113.076  1.00  0.00           O0.      0
ATOM    395  C3' SAM A 293      37.743 101.632 113.266  1.00  0.00           C0.      0
ATOM    396  O3' SAM A 293      38.755 101.589 112.273  1.00  0.00           O0.      0
ATOM    397  C2' SAM A 293      37.237 103.075 113.589  1.00  0.00           C0.      0
ATOM    398  O2' SAM A 293      38.089 104.147 113.262  1.00  0.00           O0.      0
ATOM    399  C1' SAM A 293      35.870 103.125 112.873  1.00  0.00           C0.      0
ATOM    400  OXT SAM A 293      39.922  95.860 110.622  1.00  0.00           O0.      0
ATOM    401  N1  SAM A 293      32.993 107.279 111.799  1.00  0.00           N0.      0
ATOM    402  C2  SAM A 293      33.704 106.453 111.004  1.00  0.00           C0.      0
ATOM    403  N3  SAM A 293      34.425 105.375 111.348  1.00  0.00           N0.      0
ATOM    404  C4  SAM A 293      34.355 105.127 112.670  1.00  0.00           C0.      0
ATOM    405  C5  SAM A 293      33.657 105.897 113.616  1.00  0.00           C0.      0
ATOM    406  C6  SAM A 293      32.970 107.035 113.137  1.00  0.00           C0.      0
ATOM    407  N6  SAM A 293      32.294 107.886 113.947  1.00  0.00           N0.      0
ATOM    408  N7  SAM A 293      33.830 105.382 114.893  1.00  0.00           N0.      0
ATOM    409  C8  SAM A 293      34.609 104.331 114.727  1.00  0.00           C0.      0
ATOM    410  N9  SAM A 293      34.966 104.122 113.397  1.00  0.00           N0.      0
ATOM    411  C'  SAM A 293      38.747  95.605 110.262  1.00  0.00           C0.      0
ATOM    412  N'  SAM A 293      36.646  96.476 109.083  1.00  0.00           N0.      0
ATOM    413  O'  SAM A 293      38.128  94.497 110.369  1.00  0.00           O0.      0
ATOM    414 HN61 SAM A 293      32.426 107.755 114.940  1.00  0.00           H0.      0
ATOM    415 HN62 SAM A 293      32.174 108.850 113.630  1.00  0.00           H0.      0
ATOM    416  HA  SAM A 293      38.571  97.247 108.879  1.00  0.00           H0.      0
ATOM    417  HB1 SAM A 293      37.239  98.736 110.407  1.00  0.00           H0.      0
ATOM    418  HB2 SAM A 293      38.795  98.231 111.051  1.00  0.00           H0.      0
ATOM    419  HG1 SAM A 293      37.559  96.366 112.339  1.00  0.00           H0.      0
ATOM    420  HG2 SAM A 293      36.058  97.230 112.017  1.00  0.00           H0.      0
ATOM    421  HE1 SAM A 293      37.008  96.449 115.515  1.00  0.00           H0.      0
ATOM    422  HE2 SAM A 293      36.358  97.939 116.252  1.00  0.00           H0.      0
ATOM    423  HE3 SAM A 293      38.067  97.526 116.479  1.00  0.00           H0.      0
ATOM    424 HO2' SAM A 293      38.444 104.023 112.348  1.00  0.00           H0.      0
ATOM    425 HO3' SAM A 293      38.361 101.898 111.421  1.00  0.00           H0.      0
ATOM    426  H01 SAM A 293      34.950 103.677 115.513  1.00  0.00           H0.      0
ATOM    427  H02 SAM A 293      36.505 100.669 111.767  1.00  0.00           H0.      0
ATOM    428  H03 SAM A 293      38.182 101.181 114.157  1.00  0.00           H0.      0
ATOM    429  H04 SAM A 293      37.053 103.138 114.666  1.00  0.00           H0.      0
ATOM    430  H05 SAM A 293      35.999 103.331 111.805  1.00  0.00           H0.      0
ATOM    431  H06 SAM A 293      33.703 106.709 109.949  1.00  0.00           H0.      0
ATOM    432  H07 SAM A 293      36.258  97.317 108.623  1.00  0.00           H0.      0
ATOM    433  H08 SAM A 293      35.931  96.187 109.769  1.00  0.00           H0.      0
ATOM    434  H09 SAM A 293      36.673  95.685 108.393  1.00  0.00           H0.      0
ATOM    435 H5'1 SAM A 293      36.043  99.846 114.678  1.00  0.00           H0.      0
ATOM    436 H5'2 SAM A 293      35.245  99.108 113.277  1.00  0.00           H0.      0
ATOM    437  N   ACT A 294      36.680  96.351 117.604  1.00  0.00           N0.      0
ATOM    438  CA  ACT A 294      37.539  95.170 117.926  1.00  0.00           C0.      0
ATOM    439  C   ACT A 294      36.747  94.209 118.810  1.00  0.00           C0.      0
ATOM    440  O   ACT A 294      37.391  93.475 119.607  1.00  0.00           O0.      0
ATOM    441  OXT ACT A 294      35.479  94.189 118.662  1.00  0.00           O1-      0
ATOM    442  H1  ACT A 294      38.445  95.509 118.425  1.00  0.00           H0.      0
ATOM    443  H3  ACT A 294      37.812  94.660 116.995  1.00  0.00           H0.      0
ATOM    444  H01 ACT A 294      35.725  95.993 117.493  1.00  0.00           H0.      0
ATOM    445  H02 ACT A 294      36.641  96.939 118.460  1.00  0.00           H0.      0
