# Supplementary material for: Computational Investigation of GNMT-Catalyzed Methyl Transfer Reaction: Integrating MD, QM, and ML Approaches
Source: J Comput Chem. Author manuscript; Available in PMC 2026 Jun 29. (PMC13312424; doi:10.1002/jcc.70434)
Supplement: SI-2 [file NIHMS2188582-supplement-SI-2.zip › QM-cluster-pdbs/clustering_45992_P2_w_ts.pdb]

ATOM      1  CA  ILE A  17      38.069 109.973 116.464  1.00  0.00           C0.     -1
ATOM      2  C   ILE A  17      38.371 109.312 117.819  1.00  0.00           C0.      0
ATOM      3  O   ILE A  17      38.695 109.989 118.812  1.00  0.00           O0.      0
ATOM      4  H01 ILE A  17      38.692 109.550 115.668  1.00  0.00           H0.      0
ATOM      5  H02 ILE A  17      38.286 111.037 116.562  1.00  0.00           H0.      0
ATOM      6  HA  ILE A  17      37.021 109.831 116.179  1.00  0.00           H0.      0
ATOM      7  N   PRO A  18      38.269 107.946 117.921  1.00  0.00           N0.      0
ATOM      8  CA  PRO A  18      38.233 107.311 119.278  1.00  0.00           C0.     -1
ATOM      9  C   PRO A  18      39.616 106.945 119.822  1.00  0.00           C0.      0
ATOM     10  O   PRO A  18      40.200 105.895 119.521  1.00  0.00           O0.      0
ATOM     11  CB  PRO A  18      37.363 106.043 119.072  1.00  0.00           C0.      0
ATOM     12  CG  PRO A  18      36.674 106.222 117.703  1.00  0.00           C0.      0
ATOM     13  CD  PRO A  18      37.689 107.051 116.900  1.00  0.00           C0.      0
ATOM     14  HA  PRO A  18      37.762 108.028 119.955  1.00  0.00           H0.      0
ATOM     15  HB2 PRO A  18      38.020 105.169 119.051  1.00  0.00           H0.      0
ATOM     16  HB3 PRO A  18      36.650 105.915 119.892  1.00  0.00           H0.      0
ATOM     17  HG2 PRO A  18      36.452 105.263 117.228  1.00  0.00           H0.      0
ATOM     18  HG3 PRO A  18      35.736 106.781 117.793  1.00  0.00           H0.      0
ATOM     19  HD2 PRO A  18      38.469 106.413 116.466  1.00  0.00           H0.      0
ATOM     20  HD3 PRO A  18      37.223 107.626 116.102  1.00  0.00           H0.      0
ATOM     21  N   ASP A  19      40.084 107.827 120.736  1.00  0.00           N0.      0
ATOM     22  CA  ASP A  19      41.314 107.573 121.470  1.00  0.00           C0.     -1
ATOM     23  H01 ASP A  19      41.318 108.171 122.384  1.00  0.00           H0.      0
ATOM     24  H03 ASP A  19      41.357 106.513 121.728  1.00  0.00           H0.      0
ATOM     25  H   ASP A  19      39.683 108.758 120.719  1.00  0.00           H0.      0
ATOM     26  HA  ASP A  19      42.209 107.815 120.883  1.00  0.00           H0.      0
ATOM     27  CA  TYR A  21      43.267 104.945 116.985  1.00  0.00           C0.     -1
ATOM     28  CB  TYR A  21      42.026 104.383 116.236  1.00  0.00           C0.     -1
ATOM     29  CG  TYR A  21      41.484 103.032 116.650  1.00  0.00           C0.      0
ATOM     30  CD1 TYR A  21      40.395 102.932 117.536  1.00  0.00           C0.      0
ATOM     31  CD2 TYR A  21      41.985 101.848 116.083  1.00  0.00           C0.      0
ATOM     32  CE1 TYR A  21      39.816 101.695 117.834  1.00  0.00           C0.      0
ATOM     33  CE2 TYR A  21      41.422 100.602 116.380  1.00  0.00           C0.      0
ATOM     34  CZ  TYR A  21      40.330 100.527 117.256  1.00  0.00           C0.      0
ATOM     35  OH  TYR A  21      39.720  99.327 117.576  1.00  0.00           O0.      0
ATOM     36  H01 TYR A  21      43.564 105.904 116.547  1.00  0.00           H0.      0
ATOM     37  H02 TYR A  21      43.039 105.104 118.045  1.00  0.00           H0.      0
ATOM     38  HA  TYR A  21      44.116 104.255 116.914  1.00  0.00           H0.      0
ATOM     39  HB2 TYR A  21      41.219 105.121 116.337  1.00  0.00           H0.      0
ATOM     40  HB3 TYR A  21      42.270 104.351 115.165  1.00  0.00           H0.      0
ATOM     41  HD1 TYR A  21      40.005 103.836 117.996  1.00  0.00           H0.      0
ATOM     42  HD2 TYR A  21      42.808 101.889 115.376  1.00  0.00           H0.      0
ATOM     43  HE1 TYR A  21      38.967 101.619 118.505  1.00  0.00           H0.      0
ATOM     44  HE2 TYR A  21      41.822  99.700 115.925  1.00  0.00           H0.      0
ATOM     45  HH  TYR A  21      40.222  98.597 117.177  1.00  0.00           H0.      0
ATOM     46  CA  TRP A  30      46.468  95.901 114.777  1.00  0.00           C0.     -1
ATOM     47  CB  TRP A  30      45.473  96.963 114.289  1.00  0.00           C0.     -1
ATOM     48  CG  TRP A  30      44.014  96.588 114.201  1.00  0.00           C0.      0
ATOM     49  CD1 TRP A  30      43.319  96.290 113.043  1.00  0.00           C0.      0
ATOM     50  CD2 TRP A  30      43.034  96.574 115.268  1.00  0.00           C0.      0
ATOM     51  CE2 TRP A  30      41.766  96.242 114.679  1.00  0.00           C0.      0
ATOM     52  CE3 TRP A  30      43.093  96.831 116.651  1.00  0.00           C0.      0
ATOM     53  NE1 TRP A  30      41.978  96.070 113.326  1.00  0.00           N0.      0
ATOM     54  CZ2 TRP A  30      40.594  96.139 115.441  1.00  0.00           C0.      0
ATOM     55  CZ3 TRP A  30      41.927  96.734 117.412  1.00  0.00           C0.      0
ATOM     56  CH2 TRP A  30      40.692  96.379 116.814  1.00  0.00           C0.      0
ATOM     57  H01 TRP A  30      46.463  95.025 114.117  1.00  0.00           H0.      0
ATOM     58  H02 TRP A  30      47.484  96.311 114.796  1.00  0.00           H0.      0
ATOM     59  HA  TRP A  30      46.220  95.556 115.788  1.00  0.00           H0.      0
ATOM     60  HB2 TRP A  30      45.562  97.844 114.942  1.00  0.00           H0.      0
ATOM     61  HB3 TRP A  30      45.794  97.305 113.296  1.00  0.00           H0.      0
ATOM     62  HD1 TRP A  30      43.680  96.243 112.028  1.00  0.00           H0.      0
ATOM     63  HE1 TRP A  30      41.257  95.858 112.637  1.00  0.00           H0.      0
ATOM     64  HE3 TRP A  30      44.034  97.098 117.121  1.00  0.00           H0.      0
ATOM     65  HZ2 TRP A  30      39.647  95.849 114.999  1.00  0.00           H0.      0
ATOM     66  HZ3 TRP A  30      41.965  96.918 118.480  1.00  0.00           H0.      0
ATOM     67  HH2 TRP A  30      39.815  96.256 117.443  1.00  0.00           H0.      0
ATOM     68  CA  ILE A  34      43.848  90.362 113.620  1.00  0.00           C0.     -1
ATOM     69  CB  ILE A  34      43.743  91.169 112.277  1.00  0.00           C0.     -1
ATOM     70  CG1 ILE A  34      42.716  92.316 112.370  1.00  0.00           C0.      0
ATOM     71  CG2 ILE A  34      43.451  90.209 111.111  1.00  0.00           C0.      0
ATOM     72  CD1 ILE A  34      42.954  93.406 111.314  1.00  0.00           C0.      0
ATOM     73  H01 ILE A  34      44.617  89.585 113.547  1.00  0.00           H0.      0
ATOM     74  H02 ILE A  34      44.099  91.025 114.455  1.00  0.00           H0.      0
ATOM     75  HA  ILE A  34      42.891  89.873 113.844  1.00  0.00           H0.      0
ATOM     76  HB  ILE A  34      44.730  91.627 112.103  1.00  0.00           H0.      0
ATOM     77 HG12 ILE A  34      41.704  91.900 112.266  1.00  0.00           H0.      0
ATOM     78 HG13 ILE A  34      42.761  92.773 113.368  1.00  0.00           H0.      0
ATOM     79 HG21 ILE A  34      43.430  90.728 110.149  1.00  0.00           H0.      0
ATOM     80 HG22 ILE A  34      44.213  89.424 111.052  1.00  0.00           H0.      0
ATOM     81 HG23 ILE A  34      42.478  89.719 111.253  1.00  0.00           H0.      0
ATOM     82 HD11 ILE A  34      42.130  94.124 111.285  1.00  0.00           H0.      0
ATOM     83 HD12 ILE A  34      43.876  93.951 111.540  1.00  0.00           H0.      0
ATOM     84 HD13 ILE A  34      43.059  92.980 110.314  1.00  0.00           H0.      0
ATOM     85  CA  ARG A  40      39.693  85.637 109.488  1.00  0.00           C0.     -1
ATOM     86  CB  ARG A  40      40.162  87.095 109.760  1.00  0.00           C0.     -1
ATOM     87  CG  ARG A  40      39.030  88.131 109.590  1.00  0.00           C0.      0
ATOM     88  CD  ARG A  40      39.442  89.529 110.083  1.00  0.00           C0.      0
ATOM     89  NE  ARG A  40      38.360  90.510 109.864  1.00  0.00           N0.      0
ATOM     90  CZ  ARG A  40      38.190  91.661 110.539  1.00  0.00           C0.      0
ATOM     91  NH1 ARG A  40      38.937  91.964 111.614  1.00  0.00           N1+      0
ATOM     92  NH2 ARG A  40      37.216  92.527 110.197  1.00  0.00           N0.      0
ATOM     93  H01 ARG A  40      39.304  85.536 108.468  1.00  0.00           H0.      0
ATOM     94  H02 ARG A  40      40.524  84.935 109.607  1.00  0.00           H0.      0
ATOM     95  HA  ARG A  40      38.898  85.350 110.186  1.00  0.00           H0.      0
ATOM     96  HB2 ARG A  40      40.557  87.156 110.784  1.00  0.00           H0.      0
ATOM     97  HB3 ARG A  40      40.992  87.349 109.088  1.00  0.00           H0.      0
ATOM     98  HG2 ARG A  40      38.740  88.184 108.531  1.00  0.00           H0.      0
ATOM     99  HG3 ARG A  40      38.144  87.807 110.151  1.00  0.00           H0.      0
ATOM    100  HD2 ARG A  40      39.653  89.467 111.156  1.00  0.00           H0.      0
ATOM    101  HD3 ARG A  40      40.355  89.865 109.578  1.00  0.00           H0.      0
ATOM    102  HE  ARG A  40      37.745  90.355 109.077  1.00  0.00           H0.      0
ATOM    103 HH11 ARG A  40      39.555  91.305 112.058  1.00  0.00           H0.      0
ATOM    104 HH12 ARG A  40      38.837  92.899 112.005  1.00  0.00           H0.      0
ATOM    105 HH21 ARG A  40      36.955  92.725 109.227  1.00  0.00           H0.      0
ATOM    106 HH22 ARG A  40      37.215  93.389 110.747  1.00  0.00           H0.      0
ATOM    107  CA  ALA A  64      34.586 100.934 108.558  1.00  0.00           C0.     -1
ATOM    108  C   ALA A  64      35.834 100.162 108.206  1.00  0.00           C0.      0
ATOM    109  O   ALA A  64      36.102  99.050 108.688  1.00  0.00           O0.      0
ATOM    110  H01 ALA A  64      33.760 100.605 107.917  1.00  0.00           H0.      0
ATOM    111  H02 ALA A  64      34.310 100.729 109.595  1.00  0.00           H0.      0
ATOM    112  HA  ALA A  64      34.716 102.012 108.428  1.00  0.00           H0.      0
ATOM    113  N   CYS A  65      36.632 100.757 107.279  1.00  0.00           N0.      0
ATOM    114  CA  CYS A  65      37.698 100.020 106.622  1.00  0.00           C0.     -1
ATOM    115  C   CYS A  65      38.870  99.630 107.550  1.00  0.00           C0.      0
ATOM    116  O   CYS A  65      39.535  98.611 107.279  1.00  0.00           O0.      0
ATOM    117  H02 CYS A  65      38.091 100.634 105.807  1.00  0.00           H0.      0
ATOM    118  H   CYS A  65      36.335 101.637 106.885  1.00  0.00           H0.      0
ATOM    119  HA  CYS A  65      37.322  99.080 106.207  1.00  0.00           H0.      0
ATOM    120  N   GLY A  66      39.151 100.455 108.573  1.00  0.00           N0.      0
ATOM    121  CA  GLY A  66      40.347 100.273 109.402  1.00  0.00           C0.     -1
ATOM    122  H01 GLY A  66      41.227 100.712 108.916  1.00  0.00           H0.      0
ATOM    123  H   GLY A  66      38.550 101.247 108.806  1.00  0.00           H0.      0
ATOM    124  HA2 GLY A  66      40.186 100.775 110.356  1.00  0.00           H0.      0
ATOM    125  HA3 GLY A  66      40.554  99.216 109.569  1.00  0.00           H0.      0
ATOM    126  CA  VAL A  69      41.283  93.683 106.361  1.00  0.00           C0.     -1
ATOM    127  C   VAL A  69      40.041  92.975 105.800  1.00  0.00           C0.      0
ATOM    128  O   VAL A  69      40.075  91.787 105.437  1.00  0.00           O0.      0
ATOM    129  CB  VAL A  69      41.456  93.480 107.872  1.00  0.00           C0.     -1
ATOM    130  CG1 VAL A  69      40.226  93.970 108.656  1.00  0.00           C0.      0
ATOM    131  CG2 VAL A  69      41.723  91.993 108.183  1.00  0.00           C0.      0
ATOM    132  H01 VAL A  69      41.227  94.757 106.145  1.00  0.00           H0.      0
ATOM    133  HA  VAL A  69      42.149  93.278 105.828  1.00  0.00           H0.      0
ATOM    134  HB  VAL A  69      42.321  94.078 108.189  1.00  0.00           H0.      0
ATOM    135 HG11 VAL A  69      39.340  93.377 108.408  1.00  0.00           H0.      0
ATOM    136 HG12 VAL A  69      40.402  93.894 109.731  1.00  0.00           H0.      0
ATOM    137 HG13 VAL A  69      40.007  95.016 108.431  1.00  0.00           H0.      0
ATOM    138 HG21 VAL A  69      41.708  91.814 109.260  1.00  0.00           H0.      0
ATOM    139 HG22 VAL A  69      40.953  91.367 107.718  1.00  0.00           H0.      0
ATOM    140 HG23 VAL A  69      42.694  91.667 107.792  1.00  0.00           H0.      0
ATOM    141  N   ASP A  70      38.899  93.718 105.769  1.00  0.00           N0.      0
ATOM    142  CA  ASP A  70      37.619  93.243 105.227  1.00  0.00           C0.     -1
ATOM    143  CB  ASP A  70      36.427  93.495 106.149  1.00  0.00           C0.     -1
ATOM    144  CG  ASP A  70      36.673  94.663 107.137  1.00  0.00           C0.      0
ATOM    145  OD1 ASP A  70      36.454  94.411 108.389  1.00  0.00           O0.      0
ATOM    146  OD2 ASP A  70      37.087  95.752 106.686  1.00  0.00           O1-      0
ATOM    147  H01 ASP A  70      37.454  93.741 104.263  1.00  0.00           H0.      0
ATOM    148  H   ASP A  70      38.915  94.687 106.063  1.00  0.00           H0.      0
ATOM    149  HA  ASP A  70      37.747  92.178 105.025  1.00  0.00           H0.      0
ATOM    150  HB2 ASP A  70      35.543  93.735 105.546  1.00  0.00           H0.      0
ATOM    151  HB3 ASP A  70      36.190  92.599 106.732  1.00  0.00           H0.      0
ATOM    152  CA  ASP A  85      37.404 105.260 108.033  1.00  0.00           C0.     -1
ATOM    153  C   ASP A  85      37.783 106.729 108.353  1.00  0.00           C0.      0
ATOM    154  O   ASP A  85      38.226 107.473 107.469  1.00  0.00           O0.      0
ATOM    155  CB  ASP A  85      38.499 104.392 108.366  1.00  0.00           C0.     -1
ATOM    156  CG  ASP A  85      38.601 103.916 109.821  1.00  0.00           C0.      0
ATOM    157  OD1 ASP A  85      38.209 102.733 110.091  1.00  0.00           O0.      0
ATOM    158  OD2 ASP A  85      39.070 104.720 110.686  1.00  0.00           O1-      0
ATOM    159  H01 ASP A  85      37.193 105.245 106.960  1.00  0.00           H0.      0
ATOM    160  HA  ASP A  85      36.478 104.980 108.555  1.00  0.00           H0.      0
ATOM    161  HB2 ASP A  85      38.450 103.474 107.766  1.00  0.00           H0.      0
ATOM    162  HB3 ASP A  85      39.458 104.863 108.109  1.00  0.00           H0.      0
ATOM    163  N   ALA A  86      37.725 107.085 109.666  1.00  0.00           N0.      0
ATOM    164  CA  ALA A  86      38.205 108.373 110.165  1.00  0.00           C0.     -1
ATOM    165  C   ALA A  86      39.695 108.434 110.513  1.00  0.00           C0.      0
ATOM    166  O   ALA A  86      40.219 109.532 110.762  1.00  0.00           O0.      0
ATOM    167  CB  ALA A  86      37.390 108.788 111.405  1.00  0.00           C0.      0
ATOM    168  H   ALA A  86      37.311 106.436 110.326  1.00  0.00           H0.      0
ATOM    169  HA  ALA A  86      38.035 109.104 109.371  1.00  0.00           H0.      0
ATOM    170  HB1 ALA A  86      37.451 108.017 112.183  1.00  0.00           H0.      0
ATOM    171  HB2 ALA A  86      37.800 109.718 111.810  1.00  0.00           H0.      0
ATOM    172  HB3 ALA A  86      36.346 108.940 111.127  1.00  0.00           H0.      0
ATOM    173  N   SER A  87      40.334 107.250 110.591  1.00  0.00           N0.      0
ATOM    174  CA  SER A  87      41.670 107.145 111.158  1.00  0.00           C0.     -1
ATOM    175  CB  SER A  87      41.711 105.949 112.115  1.00  0.00           C0.     -1
ATOM    176  OG  SER A  87      43.043 105.718 112.623  1.00  0.00           O0.      0
ATOM    177  H01 SER A  87      42.429 107.004 110.376  1.00  0.00           H0.      0
ATOM    178  H   SER A  87      39.802 106.386 110.448  1.00  0.00           H0.      0
ATOM    179  HA  SER A  87      41.895 108.083 111.675  1.00  0.00           H0.      0
ATOM    180  HB2 SER A  87      40.993 106.092 112.933  1.00  0.00           H0.      0
ATOM    181  HB3 SER A  87      41.423 105.038 111.593  1.00  0.00           H0.      0
ATOM    182  HG  SER A  87      43.253 106.429 113.244  1.00  0.00           H0.      0
ATOM    183  CA  MET A  90      44.394 102.930 110.250  1.00  0.00           C0.     -1
ATOM    184  CB  MET A  90      43.059 102.776 110.892  1.00  0.00           C0.     -1
ATOM    185  CG  MET A  90      43.088 102.536 112.410  1.00  0.00           C0.      0
ATOM    186  SD  MET A  90      43.765 100.897 112.927  1.00  0.00           S0.      0
ATOM    187  CE  MET A  90      42.287  99.836 112.697  1.00  0.00           C0.      0
ATOM    188  H01 MET A  90      44.930 103.797 110.659  1.00  0.00           H0.      0
ATOM    189  H02 MET A  90      44.308 103.077 109.166  1.00  0.00           H0.      0
ATOM    190  HA  MET A  90      45.022 102.045 110.415  1.00  0.00           H0.      0
ATOM    191  HB2 MET A  90      42.457 103.675 110.714  1.00  0.00           H0.      0
ATOM    192  HB3 MET A  90      42.503 101.953 110.422  1.00  0.00           H0.      0
ATOM    193  HG2 MET A  90      43.704 103.296 112.897  1.00  0.00           H0.      0
ATOM    194  HG3 MET A  90      42.076 102.613 112.821  1.00  0.00           H0.      0
ATOM    195  HE1 MET A  90      42.062  99.686 111.638  1.00  0.00           H0.      0
ATOM    196  HE2 MET A  90      42.511  98.867 113.150  1.00  0.00           H0.      0
ATOM    197  HE3 MET A  90      41.422 100.287 113.190  1.00  0.00           H0.      0
ATOM    198  CA  ALA A 115      35.297 110.680 106.800  1.00  0.00           C0.     -1
ATOM    199  C   ALA A 115      34.812 110.232 108.200  1.00  0.00           C0.      0
ATOM    200  O   ALA A 115      35.372 109.290 108.778  1.00  0.00           O0.      0
ATOM    201  H01 ALA A 115      34.627 111.399 106.322  1.00  0.00           H0.      0
ATOM    202  H03 ALA A 115      36.289 111.129 106.906  1.00  0.00           H0.      0
ATOM    203  HA  ALA A 115      35.394 109.791 106.174  1.00  0.00           H0.      0
ATOM    204  N   ASN A 116      33.780 110.928 108.787  1.00  0.00           N0.      0
ATOM    205  CA  ASN A 116      33.198 110.558 110.101  1.00  0.00           C0.     -1
ATOM    206  C   ASN A 116      31.694 110.266 109.877  1.00  0.00           C0.      0
ATOM    207  O   ASN A 116      30.981 111.115 109.319  1.00  0.00           O0.      0
ATOM    208  CB  ASN A 116      33.426 111.658 111.165  1.00  0.00           C0.      0
ATOM    209  CG  ASN A 116      33.329 111.009 112.537  1.00  0.00           C0.      0
ATOM    210  ND2 ASN A 116      34.496 110.822 113.190  1.00  0.00           N0.      0
ATOM    211  OD1 ASN A 116      32.231 110.613 112.973  1.00  0.00           O0.      0
ATOM    212  H   ASN A 116      33.254 111.600 108.242  1.00  0.00           H0.      0
ATOM    213  HA  ASN A 116      33.718 109.649 110.408  1.00  0.00           H0.      0
ATOM    214  HB2 ASN A 116      34.407 112.109 110.999  1.00  0.00           H0.      0
ATOM    215  HB3 ASN A 116      32.662 112.435 111.064  1.00  0.00           H0.      0
ATOM    216 HD21 ASN A 116      34.554 110.231 114.027  1.00  0.00           H0.      0
ATOM    217 HD22 ASN A 116      35.366 111.077 112.745  1.00  0.00           H0.      0
ATOM    218  N   TRP A 117      31.250 109.051 110.273  1.00  0.00           N0.      0
ATOM    219  CA  TRP A 117      29.869 108.598 110.008  1.00  0.00           C0.     -1
ATOM    220  CB  TRP A 117      29.574 107.227 110.674  1.00  0.00           C0.     -1
ATOM    221  CG  TRP A 117      30.641 106.190 110.430  1.00  0.00           C0.      0
ATOM    222  CD1 TRP A 117      31.402 106.015 109.291  1.00  0.00           C0.      0
ATOM    223  CD2 TRP A 117      31.123 105.222 111.395  1.00  0.00           C0.      0
ATOM    224  CE2 TRP A 117      32.184 104.491 110.774  1.00  0.00           C0.      0
ATOM    225  CE3 TRP A 117      30.790 104.933 112.731  1.00  0.00           C0.      0
ATOM    226  NE1 TRP A 117      32.315 104.986 109.490  1.00  0.00           N0.      0
ATOM    227  CZ2 TRP A 117      32.911 103.506 111.457  1.00  0.00           C0.      0
ATOM    228  CZ3 TRP A 117      31.510 103.953 113.412  1.00  0.00           C0.      0
ATOM    229  CH2 TRP A 117      32.561 103.249 112.781  1.00  0.00           C0.      0
ATOM    230  H02 TRP A 117      29.168 109.354 110.376  1.00  0.00           H0.      0
ATOM    231  H   TRP A 117      31.913 108.410 110.709  1.00  0.00           H0.      0
ATOM    232  HA  TRP A 117      29.722 108.531 108.922  1.00  0.00           H0.      0
ATOM    233  HB2 TRP A 117      29.480 107.378 111.756  1.00  0.00           H0.      0
ATOM    234  HB3 TRP A 117      28.590 106.892 110.319  1.00  0.00           H0.      0
ATOM    235  HD1 TRP A 117      31.382 106.558 108.359  1.00  0.00           H0.      0
ATOM    236  HE1 TRP A 117      33.051 104.741 108.846  1.00  0.00           H0.      0
ATOM    237  HE3 TRP A 117      29.999 105.482 113.232  1.00  0.00           H0.      0
ATOM    238  HZ2 TRP A 117      33.742 102.987 110.990  1.00  0.00           H0.      0
ATOM    239  HZ3 TRP A 117      31.278 103.738 114.449  1.00  0.00           H0.      0
ATOM    240  HH2 TRP A 117      33.134 102.525 113.348  1.00  0.00           H0.      0
ATOM    241  CA  LEU A 136      32.354  95.311 110.043  1.00  0.00           C0.     -1
ATOM    242  C   LEU A 136      33.346  95.345 111.199  1.00  0.00           C0.      0
ATOM    243  O   LEU A 136      34.026  96.371 111.429  1.00  0.00           O0.      0
ATOM    244  H01 LEU A 136      32.917  95.311 109.103  1.00  0.00           H0.      0
ATOM    245  H02 LEU A 136      31.751  96.221 110.074  1.00  0.00           H0.      0
ATOM    246  HA  LEU A 136      31.701  94.436 110.066  1.00  0.00           H0.      0
ATOM    247  N   GLY A 137      33.492  94.239 111.970  1.00  0.00           N0.      0
ATOM    248  CA  GLY A 137      34.472  94.198 113.074  1.00  0.00           C0.     -1
ATOM    249  C   GLY A 137      34.051  95.056 114.266  1.00  0.00           C0.      0
ATOM    250  O   GLY A 137      34.852  95.772 114.870  1.00  0.00           O0.      0
ATOM    251  H   GLY A 137      33.004  93.393 111.711  1.00  0.00           H0.      0
ATOM    252  HA2 GLY A 137      34.583  93.158 113.391  1.00  0.00           H0.      0
ATOM    253  HA3 GLY A 137      35.445  94.556 112.734  1.00  0.00           H0.      0
ATOM    254  N   ASN A 138      32.739  94.965 114.614  1.00  0.00           N0.      0
ATOM    255  CA  ASN A 138      32.191  95.642 115.789  1.00  0.00           C0.     -1
ATOM    256  C   ASN A 138      32.663  97.091 115.853  1.00  0.00           C0.      0
ATOM    257  O   ASN A 138      33.155  97.587 116.874  1.00  0.00           O0.      0
ATOM    258  CB  ASN A 138      32.458  94.922 117.117  1.00  0.00           C0.      0
ATOM    259  CG  ASN A 138      31.552  95.519 118.197  1.00  0.00           C0.      0
ATOM    260  ND2 ASN A 138      32.165  95.928 119.333  1.00  0.00           N0.      0
ATOM    261  OD1 ASN A 138      30.327  95.587 118.017  1.00  0.00           O0.      0
ATOM    262  H   ASN A 138      32.146  94.319 114.113  1.00  0.00           H0.      0
ATOM    263  HA  ASN A 138      31.102  95.661 115.657  1.00  0.00           H0.      0
ATOM    264  HB2 ASN A 138      32.195  93.869 116.989  1.00  0.00           H0.      0
ATOM    265  HB3 ASN A 138      33.507  94.990 117.390  1.00  0.00           H0.      0
ATOM    266 HD21 ASN A 138      31.621  96.469 119.991  1.00  0.00           H0.      0
ATOM    267 HD22 ASN A 138      33.180  96.000 119.372  1.00  0.00           H0.      0
ATOM    268  N   SER A 139      32.427  97.779 114.721  1.00  0.00           N0.      0
ATOM    269  CA  SER A 139      32.887  99.139 114.569  1.00  0.00           C0.     -1
ATOM    270  CB  SER A 139      33.416  99.412 113.160  1.00  0.00           C0.      0
ATOM    271  OG  SER A 139      34.604  98.667 112.866  1.00  0.00           O0.      0
ATOM    272  H03 SER A 139      32.079  99.852 114.790  1.00  0.00           H0.      0
ATOM    273  H   SER A 139      32.040  97.290 113.925  1.00  0.00           H0.      0
ATOM    274  HA  SER A 139      33.678  99.303 115.305  1.00  0.00           H0.      0
ATOM    275  HB2 SER A 139      32.637  99.216 112.408  1.00  0.00           H0.      0
ATOM    276  HB3 SER A 139      33.691 100.467 113.083  1.00  0.00           H0.      0
ATOM    277  HG  SER A 139      34.369  97.762 112.597  1.00  0.00           H0.      0
ATOM    278  CA  HID A 142      32.429 103.326 119.274  1.00  0.00           C0.     -1
ATOM    279  CB  HID A 142      33.688 103.583 118.391  1.00  0.00           C0.     -1
ATOM    280  CG  HID A 142      34.514 102.356 118.148  1.00  0.00           C0.      0
ATOM    281  CD2 HID A 142      34.798 101.637 117.000  1.00  0.00           C0.      0
ATOM    282  ND1 HID A 142      35.180 101.668 119.155  1.00  0.00           N0.      0
ATOM    283  CE1 HID A 142      35.831 100.597 118.593  1.00  0.00           C0.      0
ATOM    284  NE2 HID A 142      35.616 100.552 117.287  1.00  0.00           N0.      0
ATOM    285  H01 HID A 142      31.781 102.577 118.806  1.00  0.00           H0.      0
ATOM    286  H02 HID A 142      31.857 104.251 119.401  1.00  0.00           H0.      0
ATOM    287  HA  HID A 142      32.712 102.963 120.269  1.00  0.00           H0.      0
ATOM    288  HB2 HID A 142      33.373 103.978 117.418  1.00  0.00           H0.      0
ATOM    289  HB3 HID A 142      34.302 104.364 118.861  1.00  0.00           H0.      0
ATOM    290  HD1 HID A 142      35.215 101.932 120.130  1.00  0.00           H0.      0
ATOM    291  HD2 HID A 142      34.459 101.832 115.994  1.00  0.00           H0.      0
ATOM    292  HE1 HID A 142      36.435  99.911 119.165  1.00  0.00           H0.      0
ATOM    293  CA  ARG A 175      28.551  92.770 120.133  1.00  0.00           C0.     -1
ATOM    294  CB  ARG A 175      29.605  93.111 121.161  1.00  0.00           C0.     -1
ATOM    295  CG  ARG A 175      31.036  92.879 120.654  1.00  0.00           C0.      0
ATOM    296  CD  ARG A 175      32.098  93.457 121.604  1.00  0.00           C0.      0
ATOM    297  NE  ARG A 175      33.472  93.154 121.183  1.00  0.00           N0.      0
ATOM    298  CZ  ARG A 175      34.074  91.990 121.427  1.00  0.00           C0.      0
ATOM    299  NH1 ARG A 175      33.461  91.030 122.166  1.00  0.00           N1+      0
ATOM    300  NH2 ARG A 175      35.346  91.798 121.020  1.00  0.00           N0.      0
ATOM    301  H01 ARG A 175      27.540  92.927 120.524  1.00  0.00           H0.      0
ATOM    302  H03 ARG A 175      28.668  93.397 119.240  1.00  0.00           H0.      0
ATOM    303  HA  ARG A 175      28.626  91.721 119.816  1.00  0.00           H0.      0
ATOM    304  HB2 ARG A 175      29.501  94.168 121.450  1.00  0.00           H0.      0
ATOM    305  HB3 ARG A 175      29.446  92.528 122.080  1.00  0.00           H0.      0
ATOM    306  HG2 ARG A 175      31.207  91.806 120.495  1.00  0.00           H0.      0
ATOM    307  HG3 ARG A 175      31.157  93.357 119.678  1.00  0.00           H0.      0
ATOM    308  HD2 ARG A 175      32.013  94.545 121.630  1.00  0.00           H0.      0
ATOM    309  HD3 ARG A 175      31.949  93.103 122.633  1.00  0.00           H0.      0
ATOM    310  HE  ARG A 175      33.975  93.839 120.582  1.00  0.00           H0.      0
ATOM    311 HH11 ARG A 175      32.463  91.060 122.297  1.00  0.00           H0.      0
ATOM    312 HH12 ARG A 175      33.884  90.115 122.218  1.00  0.00           H0.      0
ATOM    313 HH21 ARG A 175      35.659  92.389 120.224  1.00  0.00           H0.      0
ATOM    314 HH22 ARG A 175      35.667  90.840 120.971  1.00  0.00           H0.      0
ATOM    315  CA  TYR A 194      40.636  88.898 115.969  1.00  0.00           C0.     -1
ATOM    316  CB  TYR A 194      40.358  89.881 117.120  1.00  0.00           C0.     -1
ATOM    317  CG  TYR A 194      39.634  91.085 116.525  1.00  0.00           C0.      0
ATOM    318  CD1 TYR A 194      38.271  91.316 116.765  1.00  0.00           C0.      0
ATOM    319  CD2 TYR A 194      40.278  91.904 115.577  1.00  0.00           C0.      0
ATOM    320  CE1 TYR A 194      37.572  92.314 116.082  1.00  0.00           C0.      0
ATOM    321  CE2 TYR A 194      39.591  92.906 114.883  1.00  0.00           C0.      0
ATOM    322  CZ  TYR A 194      38.224  93.112 115.134  1.00  0.00           C0.      0
ATOM    323  OH  TYR A 194      37.483  94.107 114.530  1.00  0.00           O0.      0
ATOM    324  H01 TYR A 194      41.144  87.991 116.320  1.00  0.00           H0.      0
ATOM    325  H02 TYR A 194      39.698  88.599 115.488  1.00  0.00           H0.      0
ATOM    326  HA  TYR A 194      41.269  89.364 115.208  1.00  0.00           H0.      0
ATOM    327  HB2 TYR A 194      39.738  89.410 117.890  1.00  0.00           H0.      0
ATOM    328  HB3 TYR A 194      41.302  90.181 117.593  1.00  0.00           H0.      0
ATOM    329  HD1 TYR A 194      37.732  90.701 117.480  1.00  0.00           H0.      0
ATOM    330  HD2 TYR A 194      41.334  91.756 115.368  1.00  0.00           H0.      0
ATOM    331  HE1 TYR A 194      36.524  92.480 116.285  1.00  0.00           H0.      0
ATOM    332  HE2 TYR A 194      40.120  93.537 114.175  1.00  0.00           H0.      0
ATOM    333  HH  TYR A 194      37.823  94.348 113.642  1.00  0.00           H0.      0
ATOM    334  CA  LEU A 240      37.160  98.087 125.181  1.00  0.00           C0.     -1
ATOM    335  CB  LEU A 240      36.657  97.010 124.240  1.00  0.00           C0.     -1
ATOM    336  CG  LEU A 240      37.388  96.950 122.876  1.00  0.00           C0.      0
ATOM    337  CD1 LEU A 240      36.965  95.700 122.082  1.00  0.00           C0.      0
ATOM    338  CD2 LEU A 240      37.159  98.219 122.030  1.00  0.00           C0.      0
ATOM    339  H01 LEU A 240      36.648  98.041 126.150  1.00  0.00           H0.      0
ATOM    340  H02 LEU A 240      38.236  97.977 125.369  1.00  0.00           H0.      0
ATOM    341  HA  LEU A 240      36.999  99.092 124.775  1.00  0.00           H0.      0
ATOM    342  HB2 LEU A 240      36.759  96.027 124.724  1.00  0.00           H0.      0
ATOM    343  HB3 LEU A 240      35.581  97.150 124.053  1.00  0.00           H0.      0
ATOM    344  HG  LEU A 240      38.467  96.872 123.087  1.00  0.00           H0.      0
ATOM    345 HD11 LEU A 240      37.529  95.619 121.145  1.00  0.00           H0.      0
ATOM    346 HD12 LEU A 240      37.134  94.784 122.660  1.00  0.00           H0.      0
ATOM    347 HD13 LEU A 240      35.904  95.741 121.812  1.00  0.00           H0.      0
ATOM    348 HD21 LEU A 240      37.480  99.125 122.555  1.00  0.00           H0.      0
ATOM    349 HD22 LEU A 240      37.727  98.161 121.092  1.00  0.00           H0.      0
ATOM    350 HD23 LEU A 240      36.098  98.327 121.772  1.00  0.00           H0.      0
ATOM    351  CA  TYR A 242      30.606  99.926 126.147  1.00  0.00           C0.     -1
ATOM    352  CB  TYR A 242      30.380  98.831 125.043  1.00  0.00           C0.     -1
ATOM    353  CG  TYR A 242      31.340  98.810 123.866  1.00  0.00           C0.      0
ATOM    354  CD1 TYR A 242      31.283  99.780 122.849  1.00  0.00           C0.      0
ATOM    355  CD2 TYR A 242      32.253  97.751 123.701  1.00  0.00           C0.      0
ATOM    356  CE1 TYR A 242      32.087  99.693 121.706  1.00  0.00           C0.      0
ATOM    357  CE2 TYR A 242      33.058  97.646 122.563  1.00  0.00           C0.      0
ATOM    358  CZ  TYR A 242      32.971  98.615 121.556  1.00  0.00           C0.      0
ATOM    359  OH  TYR A 242      33.783  98.447 120.449  1.00  0.00           O0.      0
ATOM    360  H01 TYR A 242      29.838  99.836 126.922  1.00  0.00           H0.      0
ATOM    361  H02 TYR A 242      31.591  99.809 126.612  1.00  0.00           H0.      0
ATOM    362  HA  TYR A 242      30.549 100.932 125.716  1.00  0.00           H0.      0
ATOM    363  HB2 TYR A 242      30.406  97.849 125.531  1.00  0.00           H0.      0
ATOM    364  HB3 TYR A 242      29.358  98.954 124.659  1.00  0.00           H0.      0
ATOM    365  HD1 TYR A 242      30.583 100.606 122.938  1.00  0.00           H0.      0
ATOM    366  HD2 TYR A 242      32.318  96.983 124.466  1.00  0.00           H0.      0
ATOM    367  HE1 TYR A 242      32.014 100.450 120.931  1.00  0.00           H0.      0
ATOM    368  HE2 TYR A 242      33.747  96.818 122.439  1.00  0.00           H0.      0
ATOM    369  HH  TYR A 242      33.527  99.052 119.738  1.00  0.00           H0.      0
ATOM    370  CA  TYR A 283      28.496  89.112 117.564  1.00  0.00           C0.     -1
ATOM    371  CB  TYR A 283      29.594  89.598 116.561  1.00  0.00           C0.     -1
ATOM    372  CG  TYR A 283      30.991  89.847 117.106  1.00  0.00           C0.      0
ATOM    373  CD1 TYR A 283      31.981  88.848 117.041  1.00  0.00           C0.      0
ATOM    374  CD2 TYR A 283      31.378  91.107 117.595  1.00  0.00           C0.      0
ATOM    375  CE1 TYR A 283      33.307  89.103 117.400  1.00  0.00           C0.      0
ATOM    376  CE2 TYR A 283      32.702  91.375 117.966  1.00  0.00           C0.      0
ATOM    377  CZ  TYR A 283      33.684  90.381 117.840  1.00  0.00           C0.      0
ATOM    378  OH  TYR A 283      35.008  90.605 118.125  1.00  0.00           O0.      0
ATOM    379  H01 TYR A 283      27.545  88.970 117.040  1.00  0.00           H0.      0
ATOM    380  H02 TYR A 283      28.785  88.162 118.027  1.00  0.00           H0.      0
ATOM    381  HA  TYR A 283      28.346  89.848 118.362  1.00  0.00           H0.      0
ATOM    382  HB2 TYR A 283      29.664  88.856 115.755  1.00  0.00           H0.      0
ATOM    383  HB3 TYR A 283      29.233  90.524 116.094  1.00  0.00           H0.      0
ATOM    384  HD1 TYR A 283      31.715  87.863 116.669  1.00  0.00           H0.      0
ATOM    385  HD2 TYR A 283      30.638  91.900 117.669  1.00  0.00           H0.      0
ATOM    386  HE1 TYR A 283      34.066  88.333 117.315  1.00  0.00           H0.      0
ATOM    387  HE2 TYR A 283      32.983  92.351 118.343  1.00  0.00           H0.      0
ATOM    388  HH  TYR A 283      35.195  91.564 118.243  1.00  0.00           H0.      0
ATOM    389  N   ACT A 293      35.998  96.649 117.573  1.00  0.00           N0.      0
ATOM    390  CA  ACT A 293      36.339  95.225 117.625  1.00  0.00           C0.      0
ATOM    391  C   ACT A 293      35.607  94.388 118.686  1.00  0.00           C0.      0
ATOM    392  O   ACT A 293      35.860  93.134 118.688  1.00  0.00           O0.      0
ATOM    393  CE  ACT A 293      37.157  97.736 115.957  1.00  0.00           C0.      0
ATOM    394  OXT ACT A 293      34.826  94.960 119.503  1.00  0.00           O1-      0
ATOM    395  HE1 ACT A 293      36.625  98.600 116.341  1.00  0.00           H0.      0
ATOM    396  HE2 ACT A 293      38.034  97.399 116.483  1.00  0.00           H0.      0
ATOM    397  HE3 ACT A 293      36.654  97.061 115.279  1.00  0.00           H0.      0
ATOM    398  H1  ACT A 293      37.414  95.111 117.811  1.00  0.00           H0.      0
ATOM    399  H3  ACT A 293      36.156  94.796 116.637  1.00  0.00           H0.      0
ATOM    400  H01 ACT A 293      36.073  97.072 118.496  1.00  0.00           H0.      0
ATOM    401  H02 ACT A 293      35.039  96.798 117.256  1.00  0.00           H0.      0
ATOM    402  CA' SAM A 294      37.830  96.891 110.865  1.00  0.00           C0.      0
ATOM    403  CB  SAM A 294      37.398  97.748 112.087  1.00  0.00           C0.      0
ATOM    404  CG  SAM A 294      38.611  98.305 112.843  1.00  0.00           C0.      0
ATOM    405  SD  SAM A 294      38.314  99.022 114.516  1.00  0.00           S0.      0
ATOM    406  C5' SAM A 294      36.959 100.222 114.237  1.00  0.00           C0.      0
ATOM    407  C4' SAM A 294      37.291 101.281 113.197  1.00  0.00           C0.      0
ATOM    408  O4' SAM A 294      36.152 102.209 113.194  1.00  0.00           O0.      0
ATOM    409  C3' SAM A 294      38.574 102.119 113.461  1.00  0.00           C0.      0
ATOM    410  O3' SAM A 294      39.496 102.023 112.379  1.00  0.00           O0.      0
ATOM    411  C2' SAM A 294      38.019 103.554 113.703  1.00  0.00           C0.      0
ATOM    412  O2' SAM A 294      38.861 104.625 113.361  1.00  0.00           O0.      0
ATOM    413  C1' SAM A 294      36.676 103.529 112.938  1.00  0.00           C0.      0
ATOM    414  OXT SAM A 294      37.865  94.700 111.887  1.00  0.00           O0.      0
ATOM    415  N1  SAM A 294      33.632 107.529 111.686  1.00  0.00           N0.      0
ATOM    416  C2  SAM A 294      34.558 106.861 110.972  1.00  0.00           C0.      0
ATOM    417  N3  SAM A 294      35.339 105.839 111.366  1.00  0.00           N0.      0
ATOM    418  C4  SAM A 294      35.112 105.501 112.648  1.00  0.00           C0.      0
ATOM    419  C5  SAM A 294      34.211 106.134 113.521  1.00  0.00           C0.      0
ATOM    420  C6  SAM A 294      33.425 107.189 112.989  1.00  0.00           C0.      0
ATOM    421  N6  SAM A 294      32.491 107.857 113.697  1.00  0.00           N0.      0
ATOM    422  N7  SAM A 294      34.266 105.528 114.777  1.00  0.00           N0.      0
ATOM    423  C8  SAM A 294      35.160 104.563 114.665  1.00  0.00           C0.      0
ATOM    424  N9  SAM A 294      35.707 104.499 113.399  1.00  0.00           N0.      0
ATOM    425  C'  SAM A 294      38.573  95.651 111.399  1.00  0.00           C0.      0
ATOM    426  N'  SAM A 294      36.613  96.556 110.042  1.00  0.00           N0.      0
ATOM    427  O'  SAM A 294      39.826  95.721 111.416  1.00  0.00           O0.      0
ATOM    428 HN61 SAM A 294      32.476 107.720 114.704  1.00  0.00           H0.      0
ATOM    429 HN62 SAM A 294      32.221 108.787 113.364  1.00  0.00           H0.      0
ATOM    430  HA  SAM A 294      38.504  97.447 110.212  1.00  0.00           H0.      0
ATOM    431  HB1 SAM A 294      36.793  97.115 112.747  1.00  0.00           H0.      0
ATOM    432  HB2 SAM A 294      36.751  98.559 111.744  1.00  0.00           H0.      0
ATOM    433  HG1 SAM A 294      39.099  99.103 112.274  1.00  0.00           H0.      0
ATOM    434  HG2 SAM A 294      39.366  97.535 113.020  1.00  0.00           H0.      0
ATOM    435 HO2' SAM A 294      39.050 104.569 112.392  1.00  0.00           H0.      0
ATOM    436 HO3' SAM A 294      39.038 102.303 111.545  1.00  0.00           H0.      0
ATOM    437  H01 SAM A 294      35.442 103.876 115.446  1.00  0.00           H0.      0
ATOM    438  H02 SAM A 294      37.369 100.841 112.197  1.00  0.00           H0.      0
ATOM    439  H03 SAM A 294      39.115 101.770 114.342  1.00  0.00           H0.      0
ATOM    440  H04 SAM A 294      37.795 103.652 114.771  1.00  0.00           H0.      0
ATOM    441  H05 SAM A 294      36.823 103.697 111.868  1.00  0.00           H0.      0
ATOM    442  H06 SAM A 294      34.710 107.220 109.960  1.00  0.00           H0.      0
ATOM    443  H07 SAM A 294      35.797  96.369 110.644  1.00  0.00           H0.      0
ATOM    444  H08 SAM A 294      36.706  95.715 109.365  1.00  0.00           H0.      0
ATOM    445  H09 SAM A 294      36.371  97.383 109.467  1.00  0.00           H0.      0
ATOM    446 H5'1 SAM A 294      36.796 100.679 115.216  1.00  0.00           H0.      0
ATOM    447 H5'2 SAM A 294      36.065  99.665 113.947  1.00  0.00           H0.      0
ATOM    448  O   WAT A3871      33.320 107.368 116.504  1.00  0.00           O0.      0
ATOM    449  H1  WAT A3871      33.615 106.504 116.115  1.00  0.00           H0.      0
ATOM    450  H2  WAT A3871      32.982 107.226 117.396  1.00  0.00           H0.      0
ATOM    451  O   WAT B7052      35.150 108.938 115.253  1.00  0.00           O0.      0
ATOM    452  H1  WAT B7052      35.448 108.247 114.647  1.00  0.00           H0.      0
ATOM    453  H2  WAT B7052      34.502 108.501 115.850  1.00  0.00           H0.      0
ATOM    454  O   WAT B7734      41.182  97.102 109.190  1.00  0.00           O0.      0
ATOM    455  H1  WAT B7734      40.573  97.490 108.535  1.00  0.00           H0.      0
ATOM    456  H2  WAT B7734      40.655  96.662 109.878  1.00  0.00           H0.      0
