# Supplementary material for: Computational Investigation of GNMT-Catalyzed Methyl Transfer Reaction: Integrating MD, QM, and ML Approaches
Source: J Comput Chem. Author manuscript; Available in PMC 2026 Jun 29. (PMC13312424; doi:10.1002/jcc.70434)
Supplement: SI-2 [file NIHMS2188582-supplement-SI-2.zip › QM-cluster-pdbs/sampling_8765_R1_wo_p.pdb]

ATOM      1  CA  TYR A  21      42.273 104.942 118.009  1.00  0.00           C0.     -1
ATOM      2  CB  TYR A  21      41.812 104.409 116.620  1.00  0.00           C0.     -1
ATOM      3  CG  TYR A  21      40.840 103.244 116.698  1.00  0.00           C0.      0
ATOM      4  CD1 TYR A  21      39.476 103.453 116.961  1.00  0.00           C0.      0
ATOM      5  CD2 TYR A  21      41.267 101.918 116.501  1.00  0.00           C0.      0
ATOM      6  CE1 TYR A  21      38.569 102.390 117.029  1.00  0.00           C0.      0
ATOM      7  CE2 TYR A  21      40.375 100.843 116.562  1.00  0.00           C0.      0
ATOM      8  CZ  TYR A  21      39.018 101.075 116.829  1.00  0.00           C0.      0
ATOM      9  OH  TYR A  21      38.175  99.987 116.871  1.00  0.00           O0.      0
ATOM     10  H01 TYR A  21      41.412 105.277 118.599  1.00  0.00           H0.      0
ATOM     11  H02 TYR A  21      42.961 105.787 117.892  1.00  0.00           H0.      0
ATOM     12  HA  TYR A  21      42.784 104.154 118.575  1.00  0.00           H0.      0
ATOM     13  HB2 TYR A  21      41.340 105.232 116.069  1.00  0.00           H0.      0
ATOM     14  HB3 TYR A  21      42.688 104.113 116.033  1.00  0.00           H0.      0
ATOM     15  HD1 TYR A  21      39.110 104.467 117.100  1.00  0.00           H0.      0
ATOM     16  HD2 TYR A  21      42.314 101.725 116.283  1.00  0.00           H0.      0
ATOM     17  HE1 TYR A  21      37.519 102.580 117.227  1.00  0.00           H0.      0
ATOM     18  HE2 TYR A  21      40.712  99.825 116.399  1.00  0.00           H0.      0
ATOM     19  HH  TYR A  21      37.261 100.236 117.167  1.00  0.00           H0.      0
ATOM     20  CA  TRP A  30      46.511  95.759 114.955  1.00  0.00           C0.     -1
ATOM     21  CB  TRP A  30      45.889  96.932 114.094  1.00  0.00           C0.     -1
ATOM     22  CG  TRP A  30      44.417  96.715 113.824  1.00  0.00           C0.      0
ATOM     23  CD1 TRP A  30      43.800  96.462 112.609  1.00  0.00           C0.      0
ATOM     24  CD2 TRP A  30      43.364  96.680 114.819  1.00  0.00           C0.      0
ATOM     25  CE2 TRP A  30      42.139  96.393 114.133  1.00  0.00           C0.      0
ATOM     26  CE3 TRP A  30      43.333  96.877 116.213  1.00  0.00           C0.      0
ATOM     27  NE1 TRP A  30      42.435  96.259 112.790  1.00  0.00           N0.      0
ATOM     28  CZ2 TRP A  30      40.914  96.280 114.806  1.00  0.00           C0.      0
ATOM     29  CZ3 TRP A  30      42.116  96.779 116.887  1.00  0.00           C0.      0
ATOM     30  CH2 TRP A  30      40.925  96.477 116.187  1.00  0.00           C0.      0
ATOM     31  H01 TRP A  30      46.418  94.811 114.415  1.00  0.00           H0.      0
ATOM     32  H03 TRP A  30      47.571  95.947 115.159  1.00  0.00           H0.      0
ATOM     33  HA  TRP A  30      45.983  95.661 115.909  1.00  0.00           H0.      0
ATOM     34  HB2 TRP A  30      46.041  97.877 114.633  1.00  0.00           H0.      0
ATOM     35  HB3 TRP A  30      46.436  97.011 113.147  1.00  0.00           H0.      0
ATOM     36  HD1 TRP A  30      44.237  96.409 111.624  1.00  0.00           H0.      0
ATOM     37  HE1 TRP A  30      41.731  96.148 112.058  1.00  0.00           H0.      0
ATOM     38  HE3 TRP A  30      44.242  97.108 116.759  1.00  0.00           H0.      0
ATOM     39  HZ2 TRP A  30      40.006  96.024 114.272  1.00  0.00           H0.      0
ATOM     40  HZ3 TRP A  30      42.077  96.929 117.961  1.00  0.00           H0.      0
ATOM     41  HH2 TRP A  30      40.000  96.393 116.747  1.00  0.00           H0.      0
ATOM     42  CA  TYR A  33      45.442  91.241 117.113  1.00  0.00           C0.     -1
ATOM     43  CB  TYR A  33      44.618  92.528 117.598  1.00  0.00           C0.     -1
ATOM     44  CG  TYR A  33      43.189  92.260 118.028  1.00  0.00           C0.      0
ATOM     45  CD1 TYR A  33      42.146  93.083 117.573  1.00  0.00           C0.      0
ATOM     46  CD2 TYR A  33      42.857  91.219 118.917  1.00  0.00           C0.      0
ATOM     47  CE1 TYR A  33      40.823  92.869 117.968  1.00  0.00           C0.      0
ATOM     48  CE2 TYR A  33      41.537  90.992 119.311  1.00  0.00           C0.      0
ATOM     49  CZ  TYR A  33      40.507  91.807 118.822  1.00  0.00           C0.      0
ATOM     50  OH  TYR A  33      39.216  91.511 119.203  1.00  0.00           O0.      0
ATOM     51  H01 TYR A  33      44.931  90.764 116.270  1.00  0.00           H0.      0
ATOM     52  H02 TYR A  33      46.446  91.543 116.799  1.00  0.00           H0.      0
ATOM     53  HA  TYR A  33      45.535  90.511 117.923  1.00  0.00           H0.      0
ATOM     54  HB2 TYR A  33      45.181  92.983 118.427  1.00  0.00           H0.      0
ATOM     55  HB3 TYR A  33      44.617  93.263 116.784  1.00  0.00           H0.      0
ATOM     56  HD1 TYR A  33      42.362  93.900 116.893  1.00  0.00           H0.      0
ATOM     57  HD2 TYR A  33      43.639  90.571 119.301  1.00  0.00           H0.      0
ATOM     58  HE1 TYR A  33      40.037  93.497 117.567  1.00  0.00           H0.      0
ATOM     59  HE2 TYR A  33      41.287  90.174 119.979  1.00  0.00           H0.      0
ATOM     60  HH  TYR A  33      38.581  92.102 118.757  1.00  0.00           H0.      0
ATOM     61  CA  ARG A  40      39.854  85.839 109.037  1.00  0.00           C0.     -1
ATOM     62  CB  ARG A  40      40.341  87.256 109.280  1.00  0.00           C0.     -1
ATOM     63  CG  ARG A  40      39.169  88.204 109.600  1.00  0.00           C0.      0
ATOM     64  CD  ARG A  40      39.579  89.611 110.063  1.00  0.00           C0.      0
ATOM     65  NE  ARG A  40      38.371  90.458 110.057  1.00  0.00           N0.      0
ATOM     66  CZ  ARG A  40      38.321  91.778 110.385  1.00  0.00           C0.      0
ATOM     67  NH1 ARG A  40      39.170  92.334 111.264  1.00  0.00           N1+      0
ATOM     68  NH2 ARG A  40      37.354  92.513 109.824  1.00  0.00           N0.      0
ATOM     69  H01 ARG A  40      39.137  85.803 108.207  1.00  0.00           H0.      0
ATOM     70  H02 ARG A  40      40.682  85.165 108.789  1.00  0.00           H0.      0
ATOM     71  HA  ARG A  40      39.352  85.437 109.926  1.00  0.00           H0.      0
ATOM     72  HB2 ARG A  40      41.056  87.265 110.116  1.00  0.00           H0.      0
ATOM     73  HB3 ARG A  40      40.884  87.633 108.403  1.00  0.00           H0.      0
ATOM     74  HG2 ARG A  40      38.547  88.296 108.696  1.00  0.00           H0.      0
ATOM     75  HG3 ARG A  40      38.532  87.754 110.373  1.00  0.00           H0.      0
ATOM     76  HD2 ARG A  40      39.995  89.568 111.075  1.00  0.00           H0.      0
ATOM     77  HD3 ARG A  40      40.348  90.033 109.400  1.00  0.00           H0.      0
ATOM     78  HE  ARG A  40      37.717  90.226 109.318  1.00  0.00           H0.      0
ATOM     79 HH11 ARG A  40      39.664  91.775 111.945  1.00  0.00           H0.      0
ATOM     80 HH12 ARG A  40      39.031  93.337 111.445  1.00  0.00           H0.      0
ATOM     81 HH21 ARG A  40      37.127  92.292 108.825  1.00  0.00           H0.      0
ATOM     82 HH22 ARG A  40      37.415  93.520 109.993  1.00  0.00           H0.      0
ATOM     83  CA  ALA A  64      34.539 101.302 108.179  1.00  0.00           C0.     -1
ATOM     84  C   ALA A  64      35.761 100.503 107.711  1.00  0.00           C0.      0
ATOM     85  O   ALA A  64      35.888  99.286 107.932  1.00  0.00           O0.      0
ATOM     86  CB  ALA A  64      34.004 100.783 109.521  1.00  0.00           C0.      0
ATOM     87  H02 ALA A  64      33.772 101.196 107.399  1.00  0.00           H0.      0
ATOM     88  HA  ALA A  64      34.790 102.367 108.244  1.00  0.00           H0.      0
ATOM     89  HB1 ALA A  64      32.993 101.156 109.709  1.00  0.00           H0.      0
ATOM     90  HB2 ALA A  64      33.974  99.689 109.513  1.00  0.00           H0.      0
ATOM     91  HB3 ALA A  64      34.643 101.103 110.351  1.00  0.00           H0.      0
ATOM     92  N   CYS A  65      36.674 101.197 106.981  1.00  0.00           N0.      0
ATOM     93  CA  CYS A  65      37.792 100.542 106.309  1.00  0.00           C0.     -1
ATOM     94  C   CYS A  65      38.912 100.003 107.243  1.00  0.00           C0.      0
ATOM     95  O   CYS A  65      39.611  99.060 106.841  1.00  0.00           O0.      0
ATOM     96  H01 CYS A  65      38.239 101.256 105.612  1.00  0.00           H0.      0
ATOM     97  H   CYS A  65      36.554 102.193 106.880  1.00  0.00           H0.      0
ATOM     98  HA  CYS A  65      37.435  99.678 105.743  1.00  0.00           H0.      0
ATOM     99  N   GLY A  66      39.101 100.628 108.427  1.00  0.00           N0.      0
ATOM    100  CA  GLY A  66      40.207 100.271 109.335  1.00  0.00           C0.     -1
ATOM    101  H01 GLY A  66      41.147 100.730 109.006  1.00  0.00           H0.      0
ATOM    102  H   GLY A  66      38.465 101.367 108.743  1.00  0.00           H0.      0
ATOM    103  HA2 GLY A  66      39.959 100.635 110.333  1.00  0.00           H0.      0
ATOM    104  HA3 GLY A  66      40.347  99.189 109.359  1.00  0.00           H0.      0
ATOM    105  CA  ASP A  70      38.104  93.531 104.558  1.00  0.00           C0.     -1
ATOM    106  CB  ASP A  70      36.889  93.916 105.453  1.00  0.00           C0.     -1
ATOM    107  CG  ASP A  70      36.909  93.464 106.910  1.00  0.00           C0.      0
ATOM    108  OD1 ASP A  70      36.601  94.329 107.800  1.00  0.00           O0.      0
ATOM    109  OD2 ASP A  70      37.150  92.240 107.150  1.00  0.00           O1-      0
ATOM    110  H01 ASP A  70      39.021  94.014 104.914  1.00  0.00           H0.      0
ATOM    111  H02 ASP A  70      37.929  93.844 103.524  1.00  0.00           H0.      0
ATOM    112  HA  ASP A  70      38.260  92.448 104.578  1.00  0.00           H0.      0
ATOM    113  HB2 ASP A  70      36.754  95.003 105.440  1.00  0.00           H0.      0
ATOM    114  HB3 ASP A  70      35.983  93.480 105.004  1.00  0.00           H0.      0
ATOM    115  CA  ASP A  85      37.397 105.429 107.997  1.00  0.00           C0.     -1
ATOM    116  C   ASP A  85      37.761 106.824 108.569  1.00  0.00           C0.      0
ATOM    117  O   ASP A  85      38.470 107.594 107.909  1.00  0.00           O0.      0
ATOM    118  CB  ASP A  85      38.519 104.432 108.393  1.00  0.00           C0.     -1
ATOM    119  CG  ASP A  85      38.312 103.854 109.784  1.00  0.00           C0.      0
ATOM    120  OD1 ASP A  85      37.784 102.696 109.889  1.00  0.00           O0.      0
ATOM    121  OD2 ASP A  85      38.648 104.577 110.769  1.00  0.00           O1-      0
ATOM    122  H03 ASP A  85      37.356 105.538 106.912  1.00  0.00           H0.      0
ATOM    123  HA  ASP A  85      36.424 105.078 108.360  1.00  0.00           H0.      0
ATOM    124  HB2 ASP A  85      38.543 103.606 107.675  1.00  0.00           H0.      0
ATOM    125  HB3 ASP A  85      39.485 104.945 108.345  1.00  0.00           H0.      0
ATOM    126  N   ALA A  86      37.372 107.096 109.847  1.00  0.00           N0.      0
ATOM    127  CA  ALA A  86      37.768 108.323 110.554  1.00  0.00           C0.     -1
ATOM    128  C   ALA A  86      39.193 108.240 111.233  1.00  0.00           C0.      0
ATOM    129  O   ALA A  86      39.655 109.280 111.730  1.00  0.00           O0.      0
ATOM    130  CB  ALA A  86      36.725 108.697 111.609  1.00  0.00           C0.      0
ATOM    131  H   ALA A  86      36.771 106.436 110.330  1.00  0.00           H0.      0
ATOM    132  HA  ALA A  86      37.847 109.114 109.805  1.00  0.00           H0.      0
ATOM    133  HB1 ALA A  86      37.079 109.573 112.160  1.00  0.00           H0.      0
ATOM    134  HB2 ALA A  86      35.774 108.913 111.120  1.00  0.00           H0.      0
ATOM    135  HB3 ALA A  86      36.576 107.880 112.325  1.00  0.00           H0.      0
ATOM    136  N   SER A  87      39.830 107.040 111.254  1.00  0.00           N0.      0
ATOM    137  CA  SER A  87      41.149 106.790 111.894  1.00  0.00           C0.     -1
ATOM    138  CB  SER A  87      41.083 105.600 112.858  1.00  0.00           C0.      0
ATOM    139  OG  SER A  87      42.388 105.332 113.420  1.00  0.00           O0.      0
ATOM    140  H01 SER A  87      41.906 106.591 111.126  1.00  0.00           H0.      0
ATOM    141  H   SER A  87      39.345 106.221 110.874  1.00  0.00           H0.      0
ATOM    142  HA  SER A  87      41.428 107.707 112.422  1.00  0.00           H0.      0
ATOM    143  HB2 SER A  87      40.332 105.775 113.637  1.00  0.00           H0.      0
ATOM    144  HB3 SER A  87      40.792 104.690 112.328  1.00  0.00           H0.      0
ATOM    145  HG  SER A  87      42.595 106.048 114.037  1.00  0.00           H0.      0
ATOM    146  CA  ALA A 115      35.223 110.157 106.341  1.00  0.00           C0.     -1
ATOM    147  C   ALA A 115      34.846 109.915 107.755  1.00  0.00           C0.      0
ATOM    148  O   ALA A 115      35.359 109.044 108.468  1.00  0.00           O0.      0
ATOM    149  H01 ALA A 115      34.610 109.530 105.681  1.00  0.00           H0.      0
ATOM    150  H02 ALA A 115      36.267 109.880 106.177  1.00  0.00           H0.      0
ATOM    151  HA  ALA A 115      35.079 111.199 106.043  1.00  0.00           H0.      0
ATOM    152  N   ASN A 116      33.848 110.736 108.177  1.00  0.00           N0.      0
ATOM    153  CA  ASN A 116      33.177 110.407 109.388  1.00  0.00           C0.     -1
ATOM    154  C   ASN A 116      31.644 110.269 109.079  1.00  0.00           C0.      0
ATOM    155  O   ASN A 116      31.120 111.058 108.274  1.00  0.00           O0.      0
ATOM    156  CB  ASN A 116      33.410 111.497 110.480  1.00  0.00           C0.      0
ATOM    157  CG  ASN A 116      33.047 110.986 111.862  1.00  0.00           C0.      0
ATOM    158  ND2 ASN A 116      34.093 110.737 112.693  1.00  0.00           N0.      0
ATOM    159  OD1 ASN A 116      31.870 110.786 112.203  1.00  0.00           O0.      0
ATOM    160  H   ASN A 116      33.315 111.280 107.507  1.00  0.00           H0.      0
ATOM    161  HA  ASN A 116      33.574 109.461 109.753  1.00  0.00           H0.      0
ATOM    162  HB2 ASN A 116      34.461 111.796 110.433  1.00  0.00           H0.      0
ATOM    163  HB3 ASN A 116      32.796 112.373 110.248  1.00  0.00           H0.      0
ATOM    164 HD21 ASN A 116      33.912 110.245 113.558  1.00  0.00           H0.      0
ATOM    165 HD22 ASN A 116      35.041 110.727 112.346  1.00  0.00           H0.      0
ATOM    166  N   TRP A 117      30.987 109.272 109.708  1.00  0.00           N0.      0
ATOM    167  CA  TRP A 117      29.528 108.968 109.585  1.00  0.00           C0.     -1
ATOM    168  CB  TRP A 117      29.224 107.752 110.475  1.00  0.00           C0.     -1
ATOM    169  CG  TRP A 117      30.116 106.564 110.220  1.00  0.00           C0.      0
ATOM    170  CD1 TRP A 117      30.837 106.282 109.077  1.00  0.00           C0.      0
ATOM    171  CD2 TRP A 117      30.472 105.548 111.190  1.00  0.00           C0.      0
ATOM    172  CE2 TRP A 117      31.432 104.688 110.572  1.00  0.00           C0.      0
ATOM    173  CE3 TRP A 117      30.109 105.305 112.528  1.00  0.00           C0.      0
ATOM    174  NE1 TRP A 117      31.613 105.148 109.280  1.00  0.00           N0.      0
ATOM    175  CZ2 TRP A 117      32.047 103.636 111.261  1.00  0.00           C0.      0
ATOM    176  CZ3 TRP A 117      30.706 104.247 113.210  1.00  0.00           C0.      0
ATOM    177  CH2 TRP A 117      31.670 103.423 112.586  1.00  0.00           C0.      0
ATOM    178  H03 TRP A 117      28.943 109.838 109.898  1.00  0.00           H0.      0
ATOM    179  H   TRP A 117      31.539 108.679 110.327  1.00  0.00           H0.      0
ATOM    180  HA  TRP A 117      29.293 108.767 108.533  1.00  0.00           H0.      0
ATOM    181  HB2 TRP A 117      29.339 108.052 111.526  1.00  0.00           H0.      0
ATOM    182  HB3 TRP A 117      28.163 107.493 110.348  1.00  0.00           H0.      0
ATOM    183  HD1 TRP A 117      30.887 106.822 108.145  1.00  0.00           H0.      0
ATOM    184  HE1 TRP A 117      32.311 104.807 108.637  1.00  0.00           H0.      0
ATOM    185  HE3 TRP A 117      29.391 105.946 113.030  1.00  0.00           H0.      0
ATOM    186  HZ2 TRP A 117      32.819 103.033 110.800  1.00  0.00           H0.      0
ATOM    187  HZ3 TRP A 117      30.452 104.069 114.249  1.00  0.00           H0.      0
ATOM    188  HH2 TRP A 117      32.157 102.636 113.152  1.00  0.00           H0.      0
ATOM    189  CA  LEU A 136      33.036  94.656 109.092  1.00  0.00           C0.     -1
ATOM    190  C   LEU A 136      34.009  94.849 110.249  1.00  0.00           C0.      0
ATOM    191  O   LEU A 136      34.535  95.946 110.492  1.00  0.00           O0.      0
ATOM    192  H01 LEU A 136      33.630  94.541 108.177  1.00  0.00           H0.      0
ATOM    193  H02 LEU A 136      32.420  95.551 108.993  1.00  0.00           H0.      0
ATOM    194  HA  LEU A 136      32.398  93.777 109.214  1.00  0.00           H0.      0
ATOM    195  N   GLY A 137      34.267  93.756 111.037  1.00  0.00           N0.      0
ATOM    196  CA  GLY A 137      35.300  93.780 112.079  1.00  0.00           C0.     -1
ATOM    197  C   GLY A 137      34.835  94.370 113.413  1.00  0.00           C0.      0
ATOM    198  O   GLY A 137      35.686  94.538 114.313  1.00  0.00           O0.      0
ATOM    199  H   GLY A 137      33.942  92.854 110.718  1.00  0.00           H0.      0
ATOM    200  HA2 GLY A 137      35.649  92.760 112.251  1.00  0.00           H0.      0
ATOM    201  HA3 GLY A 137      36.159  94.373 111.745  1.00  0.00           H0.      0
ATOM    202  N   ASN A 138      33.520  94.640 113.530  1.00  0.00           N0.      0
ATOM    203  CA  ASN A 138      32.837  95.336 114.645  1.00  0.00           C0.     -1
ATOM    204  C   ASN A 138      33.100  96.830 114.544  1.00  0.00           C0.      0
ATOM    205  O   ASN A 138      34.132  97.360 114.975  1.00  0.00           O0.      0
ATOM    206  CB  ASN A 138      33.303  94.807 116.008  1.00  0.00           C0.      0
ATOM    207  CG  ASN A 138      32.409  95.331 117.122  1.00  0.00           C0.      0
ATOM    208  ND2 ASN A 138      33.066  95.720 118.248  1.00  0.00           N0.      0
ATOM    209  OD1 ASN A 138      31.180  95.395 117.001  1.00  0.00           O0.      0
ATOM    210  H   ASN A 138      32.977  94.467 112.693  1.00  0.00           H0.      0
ATOM    211  HA  ASN A 138      31.770  95.126 114.542  1.00  0.00           H0.      0
ATOM    212  HB2 ASN A 138      33.259  93.714 116.000  1.00  0.00           H0.      0
ATOM    213  HB3 ASN A 138      34.338  95.100 116.167  1.00  0.00           H0.      0
ATOM    214 HD21 ASN A 138      32.521  96.041 119.037  1.00  0.00           H0.      0
ATOM    215 HD22 ASN A 138      34.053  95.531 118.392  1.00  0.00           H0.      0
ATOM    216  N   SER A 139      32.112  97.505 113.933  1.00  0.00           N0.      0
ATOM    217  CA  SER A 139      32.242  98.920 113.698  1.00  0.00           C0.     -1
ATOM    218  H01 SER A 139      31.255  99.365 113.556  1.00  0.00           H0.      0
ATOM    219  H03 SER A 139      32.727  99.389 114.557  1.00  0.00           H0.      0
ATOM    220  H   SER A 139      31.296  97.014 113.599  1.00  0.00           H0.      0
ATOM    221  HA  SER A 139      32.851  99.132 112.810  1.00  0.00           H0.      0
ATOM    222  CA  HID A 142      32.033 103.285 119.367  1.00  0.00           C0.     -1
ATOM    223  C   HID A 142      31.434 104.657 119.555  1.00  0.00           C0.      0
ATOM    224  O   HID A 142      32.112 105.602 119.980  1.00  0.00           O0.      0
ATOM    225  CB  HID A 142      33.305 103.404 118.432  1.00  0.00           C0.     -1
ATOM    226  CG  HID A 142      34.211 102.220 118.411  1.00  0.00           C0.      0
ATOM    227  CD2 HID A 142      34.787 101.520 117.368  1.00  0.00           C0.      0
ATOM    228  ND1 HID A 142      34.777 101.669 119.555  1.00  0.00           N0.      0
ATOM    229  CE1 HID A 142      35.656 100.693 119.181  1.00  0.00           C0.      0
ATOM    230  NE2 HID A 142      35.684 100.579 117.858  1.00  0.00           N0.      0
ATOM    231  H02 HID A 142      31.324 102.567 118.945  1.00  0.00           H0.      0
ATOM    232  HA  HID A 142      32.338 102.913 120.353  1.00  0.00           H0.      0
ATOM    233  HB2 HID A 142      32.971 103.614 117.410  1.00  0.00           H0.      0
ATOM    234  HB3 HID A 142      33.855 104.290 118.775  1.00  0.00           H0.      0
ATOM    235  HD1 HID A 142      34.592 101.958 120.505  1.00  0.00           H0.      0
ATOM    236  HD2 HID A 142      34.621 101.642 116.309  1.00  0.00           H0.      0
ATOM    237  HE1 HID A 142      36.232 100.113 119.882  1.00  0.00           H0.      0
ATOM    238  N   LEU A 143      30.131 104.776 119.200  1.00  0.00           N0.      0
ATOM    239  CA  LEU A 143      29.409 106.005 119.466  1.00  0.00           C0.     -1
ATOM    240  CB  LEU A 143      28.329 106.383 118.411  1.00  0.00           C0.     -1
ATOM    241  CG  LEU A 143      28.872 107.039 117.121  1.00  0.00           C0.      0
ATOM    242  CD1 LEU A 143      29.875 106.150 116.363  1.00  0.00           C0.      0
ATOM    243  CD2 LEU A 143      27.704 107.433 116.198  1.00  0.00           C0.      0
ATOM    244  H01 LEU A 143      28.926 105.937 120.452  1.00  0.00           H0.      0
ATOM    245  H   LEU A 143      29.615 103.951 118.928  1.00  0.00           H0.      0
ATOM    246  HA  LEU A 143      30.159 106.797 119.535  1.00  0.00           H0.      0
ATOM    247  HB2 LEU A 143      27.744 105.488 118.147  1.00  0.00           H0.      0
ATOM    248  HB3 LEU A 143      27.631 107.079 118.893  1.00  0.00           H0.      0
ATOM    249  HG  LEU A 143      29.396 107.961 117.420  1.00  0.00           H0.      0
ATOM    250 HD11 LEU A 143      30.169 106.617 115.415  1.00  0.00           H0.      0
ATOM    251 HD12 LEU A 143      30.784 105.965 116.941  1.00  0.00           H0.      0
ATOM    252 HD13 LEU A 143      29.424 105.178 116.124  1.00  0.00           H0.      0
ATOM    253 HD21 LEU A 143      27.160 106.540 115.864  1.00  0.00           H0.      0
ATOM    254 HD22 LEU A 143      26.991 108.090 116.712  1.00  0.00           H0.      0
ATOM    255 HD23 LEU A 143      28.068 107.957 115.307  1.00  0.00           H0.      0
ATOM    256  CA  ARG A 175      29.579  93.492 119.926  1.00  0.00           C0.     -1
ATOM    257  CB  ARG A 175      30.733  94.097 120.854  1.00  0.00           C0.     -1
ATOM    258  CG  ARG A 175      32.076  93.427 120.511  1.00  0.00           C0.      0
ATOM    259  CD  ARG A 175      33.229  93.815 121.453  1.00  0.00           C0.      0
ATOM    260  NE  ARG A 175      34.555  93.324 121.026  1.00  0.00           N0.      0
ATOM    261  CZ  ARG A 175      35.019  92.084 121.240  1.00  0.00           C0.      0
ATOM    262  NH1 ARG A 175      34.183  91.097 121.637  1.00  0.00           N1+      0
ATOM    263  NH2 ARG A 175      36.330  91.833 121.133  1.00  0.00           N0.      0
ATOM    264  H01 ARG A 175      29.795  93.723 118.877  1.00  0.00           H0.      0
ATOM    265  H02 ARG A 175      28.608  93.923 120.187  1.00  0.00           H0.      0
ATOM    266  HA  ARG A 175      29.528  92.405 120.053  1.00  0.00           H0.      0
ATOM    267  HB2 ARG A 175      30.793  95.183 120.701  1.00  0.00           H0.      0
ATOM    268  HB3 ARG A 175      30.478  93.928 121.908  1.00  0.00           H0.      0
ATOM    269  HG2 ARG A 175      31.926  92.339 120.517  1.00  0.00           H0.      0
ATOM    270  HG3 ARG A 175      32.355  93.684 119.486  1.00  0.00           H0.      0
ATOM    271  HD2 ARG A 175      33.316  94.904 121.515  1.00  0.00           H0.      0
ATOM    272  HD3 ARG A 175      33.039  93.449 122.468  1.00  0.00           H0.      0
ATOM    273  HE  ARG A 175      35.115  93.921 120.407  1.00  0.00           H0.      0
ATOM    274 HH11 ARG A 175      33.215  91.118 121.356  1.00  0.00           H0.      0
ATOM    275 HH12 ARG A 175      34.572  90.196 121.872  1.00  0.00           H0.      0
ATOM    276 HH21 ARG A 175      36.993  92.612 121.095  1.00  0.00           H0.      0
ATOM    277 HH22 ARG A 175      36.647  90.913 120.864  1.00  0.00           H0.      0
ATOM    278  CA  TYR A 194      40.595  88.268 115.297  1.00  0.00           C0.     -1
ATOM    279  CB  TYR A 194      40.526  89.426 116.288  1.00  0.00           C0.     -1
ATOM    280  CG  TYR A 194      39.921  90.676 115.676  1.00  0.00           C0.      0
ATOM    281  CD1 TYR A 194      38.565  90.993 115.841  1.00  0.00           C0.      0
ATOM    282  CD2 TYR A 194      40.715  91.555 114.917  1.00  0.00           C0.      0
ATOM    283  CE1 TYR A 194      38.012  92.149 115.276  1.00  0.00           C0.      0
ATOM    284  CE2 TYR A 194      40.187  92.722 114.365  1.00  0.00           C0.      0
ATOM    285  CZ  TYR A 194      38.827  93.027 114.544  1.00  0.00           C0.      0
ATOM    286  OH  TYR A 194      38.369  94.205 114.005  1.00  0.00           O0.      0
ATOM    287  H01 TYR A 194      41.044  87.377 115.752  1.00  0.00           H0.      0
ATOM    288  H03 TYR A 194      39.594  87.998 114.938  1.00  0.00           H0.      0
ATOM    289  HA  TYR A 194      41.198  88.538 114.421  1.00  0.00           H0.      0
ATOM    290  HB2 TYR A 194      39.935  89.134 117.165  1.00  0.00           H0.      0
ATOM    291  HB3 TYR A 194      41.531  89.659 116.659  1.00  0.00           H0.      0
ATOM    292  HD1 TYR A 194      37.929  90.351 116.444  1.00  0.00           H0.      0
ATOM    293  HD2 TYR A 194      41.773  91.344 114.799  1.00  0.00           H0.      0
ATOM    294  HE1 TYR A 194      36.959  92.370 115.414  1.00  0.00           H0.      0
ATOM    295  HE2 TYR A 194      40.813  93.421 113.823  1.00  0.00           H0.      0
ATOM    296  HH  TYR A 194      37.387  94.260 114.035  1.00  0.00           H0.      0
ATOM    297  CA  TYR A 220      43.832  93.761 124.750  1.00  0.00           C0.     -1
ATOM    298  CB  TYR A 220      43.350  94.365 123.405  1.00  0.00           C0.     -1
ATOM    299  CG  TYR A 220      41.882  94.259 123.056  1.00  0.00           C0.      0
ATOM    300  CD1 TYR A 220      41.037  95.375 123.169  1.00  0.00           C0.      0
ATOM    301  CD2 TYR A 220      41.351  93.086 122.489  1.00  0.00           C0.      0
ATOM    302  CE1 TYR A 220      39.717  95.340 122.710  1.00  0.00           C0.      0
ATOM    303  CE2 TYR A 220      40.035  93.032 122.026  1.00  0.00           C0.      0
ATOM    304  CZ  TYR A 220      39.226  94.169 122.119  1.00  0.00           C0.      0
ATOM    305  OH  TYR A 220      37.941  94.107 121.604  1.00  0.00           O0.      0
ATOM    306  H01 TYR A 220      44.912  93.901 124.860  1.00  0.00           H0.      0
ATOM    307  H02 TYR A 220      43.332  94.243 125.598  1.00  0.00           H0.      0
ATOM    308  HA  TYR A 220      43.618  92.687 124.799  1.00  0.00           H0.      0
ATOM    309  HB2 TYR A 220      43.632  95.426 123.391  1.00  0.00           H0.      0
ATOM    310  HB3 TYR A 220      43.929  93.892 122.600  1.00  0.00           H0.      0
ATOM    311  HD1 TYR A 220      41.425  96.297 123.592  1.00  0.00           H0.      0
ATOM    312  HD2 TYR A 220      41.990  92.218 122.361  1.00  0.00           H0.      0
ATOM    313  HE1 TYR A 220      39.087  96.220 122.779  1.00  0.00           H0.      0
ATOM    314  HE2 TYR A 220      39.651  92.147 121.534  1.00  0.00           H0.      0
ATOM    315  HH  TYR A 220      37.568  95.012 121.529  1.00  0.00           H0.      0
ATOM    316  CA  LEU A 240      39.101 100.210 123.561  1.00  0.00           C0.     -1
ATOM    317  CB  LEU A 240      39.056  99.451 122.218  1.00  0.00           C0.     -1
ATOM    318  CG  LEU A 240      39.912 100.031 121.072  1.00  0.00           C0.      0
ATOM    319  CD1 LEU A 240      39.907  99.066 119.869  1.00  0.00           C0.      0
ATOM    320  CD2 LEU A 240      39.445 101.432 120.638  1.00  0.00           C0.      0
ATOM    321  H01 LEU A 240      38.503  99.691 124.319  1.00  0.00           H0.      0
ATOM    322  H02 LEU A 240      40.130 100.283 123.933  1.00  0.00           H0.      0
ATOM    323  HA  LEU A 240      38.707 101.228 123.463  1.00  0.00           H0.      0
ATOM    324  HB2 LEU A 240      39.382  98.415 122.392  1.00  0.00           H0.      0
ATOM    325  HB3 LEU A 240      38.011  99.381 121.874  1.00  0.00           H0.      0
ATOM    326  HG  LEU A 240      40.948 100.114 121.438  1.00  0.00           H0.      0
ATOM    327 HD11 LEU A 240      40.228  98.060 120.169  1.00  0.00           H0.      0
ATOM    328 HD12 LEU A 240      38.900  98.990 119.439  1.00  0.00           H0.      0
ATOM    329 HD13 LEU A 240      40.570  99.422 119.074  1.00  0.00           H0.      0
ATOM    330 HD21 LEU A 240      40.054 101.811 119.809  1.00  0.00           H0.      0
ATOM    331 HD22 LEU A 240      38.405 101.399 120.286  1.00  0.00           H0.      0
ATOM    332 HD23 LEU A 240      39.501 102.154 121.460  1.00  0.00           H0.      0
ATOM    333  CA  TYR A 242      31.939  99.948 123.468  1.00  0.00           C0.     -1
ATOM    334  CB  TYR A 242      32.047  98.449 123.031  1.00  0.00           C0.     -1
ATOM    335  CG  TYR A 242      33.374  98.030 122.451  1.00  0.00           C0.      0
ATOM    336  CD1 TYR A 242      33.602  98.084 121.067  1.00  0.00           C0.      0
ATOM    337  CD2 TYR A 242      34.394  97.525 123.277  1.00  0.00           C0.      0
ATOM    338  CE1 TYR A 242      34.792  97.604 120.514  1.00  0.00           C0.      0
ATOM    339  CE2 TYR A 242      35.585  97.036 122.738  1.00  0.00           C0.      0
ATOM    340  CZ  TYR A 242      35.767  97.052 121.354  1.00  0.00           C0.      0
ATOM    341  OH  TYR A 242      36.923  96.487 120.822  1.00  0.00           O0.      0
ATOM    342  H01 TYR A 242      30.943 100.153 123.874  1.00  0.00           H0.      0
ATOM    343  H02 TYR A 242      32.684 100.182 124.236  1.00  0.00           H0.      0
ATOM    344  HA  TYR A 242      32.111 100.613 122.613  1.00  0.00           H0.      0
ATOM    345  HB2 TYR A 242      31.824  97.823 123.904  1.00  0.00           H0.      0
ATOM    346  HB3 TYR A 242      31.256  98.249 122.297  1.00  0.00           H0.      0
ATOM    347  HD1 TYR A 242      32.838  98.493 120.412  1.00  0.00           H0.      0
ATOM    348  HD2 TYR A 242      34.237  97.483 124.350  1.00  0.00           H0.      0
ATOM    349  HE1 TYR A 242      34.956  97.660 119.444  1.00  0.00           H0.      0
ATOM    350  HE2 TYR A 242      36.354  96.609 123.373  1.00  0.00           H0.      0
ATOM    351  HH  TYR A 242      36.652  95.994 120.012  1.00  0.00           H0.      0
ATOM    352  CA  TYR A 283      29.551  89.999 117.131  1.00  0.00           C0.     -1
ATOM    353  CB  TYR A 283      30.526  90.470 116.045  1.00  0.00           C0.     -1
ATOM    354  CG  TYR A 283      31.950  90.516 116.569  1.00  0.00           C0.      0
ATOM    355  CD1 TYR A 283      32.804  89.404 116.460  1.00  0.00           C0.      0
ATOM    356  CD2 TYR A 283      32.431  91.644 117.253  1.00  0.00           C0.      0
ATOM    357  CE1 TYR A 283      34.090  89.417 117.003  1.00  0.00           C0.      0
ATOM    358  CE2 TYR A 283      33.722  91.676 117.794  1.00  0.00           C0.      0
ATOM    359  CZ  TYR A 283      34.559  90.557 117.671  1.00  0.00           C0.      0
ATOM    360  OH  TYR A 283      35.830  90.518 118.198  1.00  0.00           O0.      0
ATOM    361  H01 TYR A 283      28.522  89.961 116.756  1.00  0.00           H0.      0
ATOM    362  H02 TYR A 283      29.822  88.999 117.488  1.00  0.00           H0.      0
ATOM    363  HA  TYR A 283      29.574  90.678 117.991  1.00  0.00           H0.      0
ATOM    364  HB2 TYR A 283      30.471  89.796 115.181  1.00  0.00           H0.      0
ATOM    365  HB3 TYR A 283      30.229  91.466 115.691  1.00  0.00           H0.      0
ATOM    366  HD1 TYR A 283      32.457  88.516 115.939  1.00  0.00           H0.      0
ATOM    367  HD2 TYR A 283      31.782  92.508 117.363  1.00  0.00           H0.      0
ATOM    368  HE1 TYR A 283      34.748  88.561 116.907  1.00  0.00           H0.      0
ATOM    369  HE2 TYR A 283      34.077  92.562 118.310  1.00  0.00           H0.      0
ATOM    370  HH  TYR A 283      36.155  91.427 118.363  1.00  0.00           H0.      0
ATOM    371  CA' SAM A 293      38.186  97.129 109.720  1.00  0.00           C0.      0
ATOM    372  CB  SAM A 293      37.906  98.303 110.679  1.00  0.00           C0.      0
ATOM    373  CG  SAM A 293      36.995  97.910 111.858  1.00  0.00           C0.      0
ATOM    374  SD  SAM A 293      37.453  98.769 113.416  1.00  0.00           S0.      0
ATOM    375  CE  SAM A 293      37.294  97.125 115.940  1.00  0.00           C0.      0
ATOM    376  C5' SAM A 293      36.124 100.011 113.625  1.00  0.00           C0.      0
ATOM    377  C4' SAM A 293      36.429 101.260 112.820  1.00  0.00           C0.      0
ATOM    378  O4' SAM A 293      35.302 102.193 112.950  1.00  0.00           O0.      0
ATOM    379  C3' SAM A 293      37.705 102.018 113.294  1.00  0.00           C0.      0
ATOM    380  O3' SAM A 293      38.752 101.990 112.335  1.00  0.00           O0.      0
ATOM    381  C2' SAM A 293      37.169 103.449 113.614  1.00  0.00           C0.      0
ATOM    382  O2' SAM A 293      38.050 104.519 113.384  1.00  0.00           O0.      0
ATOM    383  C1' SAM A 293      35.873 103.509 112.779  1.00  0.00           C0.      0
ATOM    384  OXT SAM A 293      40.083  96.234 110.826  1.00  0.00           O0.      0
ATOM    385  N1  SAM A 293      33.126 107.650 111.376  1.00  0.00           N0.      0
ATOM    386  C2  SAM A 293      33.997 106.880 110.689  1.00  0.00           C0.      0
ATOM    387  N3  SAM A 293      34.688 105.814 111.120  1.00  0.00           N0.      0
ATOM    388  C4  SAM A 293      34.417 105.527 112.409  1.00  0.00           C0.      0
ATOM    389  C5  SAM A 293      33.552 106.247 113.249  1.00  0.00           C0.      0
ATOM    390  C6  SAM A 293      32.887 107.356 112.681  1.00  0.00           C0.      0
ATOM    391  N6  SAM A 293      32.027 108.132 113.382  1.00  0.00           N0.      0
ATOM    392  N7  SAM A 293      33.530 105.695 114.524  1.00  0.00           N0.      0
ATOM    393  C8  SAM A 293      34.354 104.667 114.455  1.00  0.00           C0.      0
ATOM    394  N9  SAM A 293      34.925 104.511 113.197  1.00  0.00           N0.      0
ATOM    395  C'  SAM A 293      38.895  95.993 110.510  1.00  0.00           C0.      0
ATOM    396  N'  SAM A 293      36.897  96.690 109.076  1.00  0.00           N0.      0
ATOM    397  O'  SAM A 293      38.191  94.976 110.831  1.00  0.00           O0.      0
ATOM    398 HN61 SAM A 293      31.932 107.955 114.370  1.00  0.00           H0.      0
ATOM    399 HN62 SAM A 293      31.760 109.046 113.011  1.00  0.00           H0.      0
ATOM    400  HA  SAM A 293      38.840  97.459 108.909  1.00  0.00           H0.      0
ATOM    401  HB1 SAM A 293      37.488  99.149 110.125  1.00  0.00           H0.      0
ATOM    402  HB2 SAM A 293      38.874  98.616 111.068  1.00  0.00           H0.      0
ATOM    403  HG1 SAM A 293      37.093  96.842 112.076  1.00  0.00           H0.      0
ATOM    404  HG2 SAM A 293      35.937  98.096 111.649  1.00  0.00           H0.      0
ATOM    405  HE1 SAM A 293      36.288  97.065 115.529  1.00  0.00           H0.      0
ATOM    406  HE2 SAM A 293      37.597  98.149 116.135  1.00  0.00           H0.      0
ATOM    407  HE3 SAM A 293      38.002  96.640 115.273  1.00  0.00           H0.      0
ATOM    408 HO2' SAM A 293      38.369 104.444 112.453  1.00  0.00           H0.      0
ATOM    409 HO3' SAM A 293      38.378 102.234 111.455  1.00  0.00           H0.      0
ATOM    410  H01 SAM A 293      34.586 103.996 115.266  1.00  0.00           H0.      0
ATOM    411  H02 SAM A 293      36.545 101.010 111.758  1.00  0.00           H0.      0
ATOM    412  H03 SAM A 293      38.118 101.566 114.198  1.00  0.00           H0.      0
ATOM    413  H04 SAM A 293      36.892 103.483 114.674  1.00  0.00           H0.      0
ATOM    414  H05 SAM A 293      36.102 103.703 111.726  1.00  0.00           H0.      0
ATOM    415  H06 SAM A 293      34.185 107.189 109.667  1.00  0.00           H0.      0
ATOM    416  H07 SAM A 293      36.193  96.410 109.778  1.00  0.00           H0.      0
ATOM    417  H08 SAM A 293      36.983  95.852 108.444  1.00  0.00           H0.      0
ATOM    418  H09 SAM A 293      36.504  97.485 108.548  1.00  0.00           H0.      0
ATOM    419 H5'1 SAM A 293      36.098 100.245 114.694  1.00  0.00           H0.      0
ATOM    420 H5'2 SAM A 293      35.164  99.565 113.358  1.00  0.00           H0.      0
ATOM    421  N   ACT A 294      37.314  96.371 117.255  1.00  0.00           N0.      0
ATOM    422  CA  ACT A 294      37.332  94.886 117.074  1.00  0.00           C0.      0
ATOM    423  C   ACT A 294      36.695  94.184 118.265  1.00  0.00           C0.      0
ATOM    424  O   ACT A 294      35.877  94.895 118.964  1.00  0.00           O0.      0
ATOM    425  OXT ACT A 294      36.960  92.978 118.438  1.00  0.00           O1-      0
ATOM    426  H1  ACT A 294      38.351  94.553 116.892  1.00  0.00           H0.      0
ATOM    427  H3  ACT A 294      36.735  94.667 116.185  1.00  0.00           H0.      0
ATOM    428  H01 ACT A 294      36.480  96.596 117.809  1.00  0.00           H0.      0
ATOM    429  H02 ACT A 294      38.116  96.676 117.815  1.00  0.00           H0.      0
