# Supplementary material for: Computational Investigation of GNMT-Catalyzed Methyl Transfer Reaction: Integrating MD, QM, and ML Approaches
Source: J Comput Chem. Author manuscript; Available in PMC 2026 Jun 29. (PMC13312424; doi:10.1002/jcc.70434)
Supplement: SI-2 [file NIHMS2188582-supplement-SI-2.zip › QM-cluster-pdbs/sampling_5050_R1_w_r.pdb]

ATOM      1  CA  TYR A  21      42.668 105.165 118.012  1.00  0.00           C0.     -1
ATOM      2  CB  TYR A  21      42.041 104.960 116.629  1.00  0.00           C0.     -1
ATOM      3  CG  TYR A  21      41.167 103.716 116.517  1.00  0.00           C0.      0
ATOM      4  CD1 TYR A  21      39.801 103.739 116.846  1.00  0.00           C0.      0
ATOM      5  CD2 TYR A  21      41.704 102.493 116.074  1.00  0.00           C0.      0
ATOM      6  CE1 TYR A  21      38.994 102.599 116.733  1.00  0.00           C0.      0
ATOM      7  CE2 TYR A  21      40.916 101.346 115.956  1.00  0.00           C0.      0
ATOM      8  CZ  TYR A  21      39.553 101.392 116.282  1.00  0.00           C0.      0
ATOM      9  OH  TYR A  21      38.821 100.234 116.110  1.00  0.00           O0.      0
ATOM     10  H01 TYR A  21      41.893 105.261 118.782  1.00  0.00           H0.      0
ATOM     11  H02 TYR A  21      43.285 106.070 118.034  1.00  0.00           H0.      0
ATOM     12  HA  TYR A  21      43.302 104.313 118.283  1.00  0.00           H0.      0
ATOM     13  HB2 TYR A  21      41.437 105.842 116.375  1.00  0.00           H0.      0
ATOM     14  HB3 TYR A  21      42.835 104.892 115.876  1.00  0.00           H0.      0
ATOM     15  HD1 TYR A  21      39.349 104.670 117.175  1.00  0.00           H0.      0
ATOM     16  HD2 TYR A  21      42.755 102.443 115.801  1.00  0.00           H0.      0
ATOM     17  HE1 TYR A  21      37.939 102.659 116.981  1.00  0.00           H0.      0
ATOM     18  HE2 TYR A  21      41.336 100.410 115.605  1.00  0.00           H0.      0
ATOM     19  HH  TYR A  21      37.894 100.330 116.436  1.00  0.00           H0.      0
ATOM     20  CA  TRP A  30      46.003  94.786 113.693  1.00  0.00           C0.     -1
ATOM     21  CB  TRP A  30      45.337  95.805 112.774  1.00  0.00           C0.     -1
ATOM     22  CG  TRP A  30      43.853  95.619 112.607  1.00  0.00           C0.      0
ATOM     23  CD1 TRP A  30      43.164  95.261 111.462  1.00  0.00           C0.      0
ATOM     24  CD2 TRP A  30      42.856  95.801 113.638  1.00  0.00           C0.      0
ATOM     25  CE2 TRP A  30      41.582  95.532 113.043  1.00  0.00           C0.      0
ATOM     26  CE3 TRP A  30      42.912  96.181 114.994  1.00  0.00           C0.      0
ATOM     27  NE1 TRP A  30      41.800  95.189 111.722  1.00  0.00           N0.      0
ATOM     28  CZ2 TRP A  30      40.389  95.622 113.774  1.00  0.00           C0.      0
ATOM     29  CZ3 TRP A  30      41.724  96.279 115.717  1.00  0.00           C0.      0
ATOM     30  CH2 TRP A  30      40.475  95.996 115.115  1.00  0.00           C0.      0
ATOM     31  H01 TRP A  30      45.881  93.769 113.301  1.00  0.00           H0.      0
ATOM     32  H03 TRP A  30      47.077  94.985 113.795  1.00  0.00           H0.      0
ATOM     33  HA  TRP A  30      45.561  94.805 114.696  1.00  0.00           H0.      0
ATOM     34  HB2 TRP A  30      45.532  96.815 113.166  1.00  0.00           H0.      0
ATOM     35  HB3 TRP A  30      45.816  95.770 111.786  1.00  0.00           H0.      0
ATOM     36  HD1 TRP A  30      43.547  95.054 110.474  1.00  0.00           H0.      0
ATOM     37  HE1 TRP A  30      41.056  95.107 111.023  1.00  0.00           H0.      0
ATOM     38  HE3 TRP A  30      43.864  96.399 115.467  1.00  0.00           H0.      0
ATOM     39  HZ2 TRP A  30      39.446  95.340 113.323  1.00  0.00           H0.      0
ATOM     40  HZ3 TRP A  30      41.749  96.568 116.764  1.00  0.00           H0.      0
ATOM     41  HH2 TRP A  30      39.585  96.064 115.731  1.00  0.00           H0.      0
ATOM     42  CA  TYR A  33      45.336  90.607 116.784  1.00  0.00           C0.     -1
ATOM     43  CB  TYR A  33      44.883  92.079 117.241  1.00  0.00           C0.     -1
ATOM     44  CG  TYR A  33      43.431  92.067 117.694  1.00  0.00           C0.      0
ATOM     45  CD1 TYR A  33      42.444  92.850 117.074  1.00  0.00           C0.      0
ATOM     46  CD2 TYR A  33      43.021  91.196 118.723  1.00  0.00           C0.      0
ATOM     47  CE1 TYR A  33      41.093  92.759 117.445  1.00  0.00           C0.      0
ATOM     48  CE2 TYR A  33      41.682  91.089 119.095  1.00  0.00           C0.      0
ATOM     49  CZ  TYR A  33      40.708  91.865 118.449  1.00  0.00           C0.      0
ATOM     50  OH  TYR A  33      39.404  91.669 118.856  1.00  0.00           O0.      0
ATOM     51  H01 TYR A  33      44.683  90.257 115.978  1.00  0.00           H0.      0
ATOM     52  H02 TYR A  33      46.371  90.619 116.426  1.00  0.00           H0.      0
ATOM     53  HA  TYR A  33      45.262  89.909 117.623  1.00  0.00           H0.      0
ATOM     54  HB2 TYR A  33      45.547  92.410 118.050  1.00  0.00           H0.      0
ATOM     55  HB3 TYR A  33      45.013  92.772 116.402  1.00  0.00           H0.      0
ATOM     56  HD1 TYR A  33      42.718  93.537 116.279  1.00  0.00           H0.      0
ATOM     57  HD2 TYR A  33      43.758  90.584 119.233  1.00  0.00           H0.      0
ATOM     58  HE1 TYR A  33      40.352  93.344 116.909  1.00  0.00           H0.      0
ATOM     59  HE2 TYR A  33      41.371  90.408 119.879  1.00  0.00           H0.      0
ATOM     60  HH  TYR A  33      38.809  92.383 118.562  1.00  0.00           H0.      0
ATOM     61  CA  ARG A  40      39.508  85.186 108.844  1.00  0.00           C0.     -1
ATOM     62  CB  ARG A  40      40.005  86.592 109.290  1.00  0.00           C0.     -1
ATOM     63  CG  ARG A  40      38.855  87.619 109.290  1.00  0.00           C0.      0
ATOM     64  CD  ARG A  40      39.223  89.010 109.838  1.00  0.00           C0.      0
ATOM     65  NE  ARG A  40      38.053  89.893 109.672  1.00  0.00           N0.      0
ATOM     66  CZ  ARG A  40      37.960  91.197 110.029  1.00  0.00           C0.      0
ATOM     67  NH1 ARG A  40      38.798  91.751 110.925  1.00  0.00           N1+      0
ATOM     68  NH2 ARG A  40      36.978  91.935 109.500  1.00  0.00           N0.      0
ATOM     69  H01 ARG A  40      39.079  85.228 107.836  1.00  0.00           H0.      0
ATOM     70  H02 ARG A  40      40.332  84.465 108.834  1.00  0.00           H0.      0
ATOM     71  HA  ARG A  40      38.736  84.815 109.527  1.00  0.00           H0.      0
ATOM     72  HB2 ARG A  40      40.439  86.522 110.297  1.00  0.00           H0.      0
ATOM     73  HB3 ARG A  40      40.806  86.933 108.621  1.00  0.00           H0.      0
ATOM     74  HG2 ARG A  40      38.489  87.733 108.259  1.00  0.00           H0.      0
ATOM     75  HG3 ARG A  40      38.018  87.225 109.883  1.00  0.00           H0.      0
ATOM     76  HD2 ARG A  40      39.479  88.935 110.902  1.00  0.00           H0.      0
ATOM     77  HD3 ARG A  40      40.092  89.424 109.308  1.00  0.00           H0.      0
ATOM     78  HE  ARG A  40      37.403  89.619 108.946  1.00  0.00           H0.      0
ATOM     79 HH11 ARG A  40      39.274  91.183 111.612  1.00  0.00           H0.      0
ATOM     80 HH12 ARG A  40      38.622  92.733 111.155  1.00  0.00           H0.      0
ATOM     81 HH21 ARG A  40      36.667  91.761 108.520  1.00  0.00           H0.      0
ATOM     82 HH22 ARG A  40      37.001  92.934 109.719  1.00  0.00           H0.      0
ATOM     83  CA  ALA A  64      34.728 100.996 108.564  1.00  0.00           C0.     -1
ATOM     84  C   ALA A  64      35.951 100.244 107.971  1.00  0.00           C0.      0
ATOM     85  O   ALA A  64      35.976  99.004 107.879  1.00  0.00           O0.      0
ATOM     86  CB  ALA A  64      34.007 100.167 109.632  1.00  0.00           C0.      0
ATOM     87  H02 ALA A  64      34.055 101.195 107.719  1.00  0.00           H0.      0
ATOM     88  HA  ALA A  64      35.043 101.969 108.959  1.00  0.00           H0.      0
ATOM     89  HB1 ALA A  64      33.892  99.133 109.295  1.00  0.00           H0.      0
ATOM     90  HB2 ALA A  64      34.562 100.166 110.576  1.00  0.00           H0.      0
ATOM     91  HB3 ALA A  64      33.014 100.580 109.837  1.00  0.00           H0.      0
ATOM     92  N   CYS A  65      36.962 101.014 107.468  1.00  0.00           N0.      0
ATOM     93  CA  CYS A  65      38.130 100.430 106.771  1.00  0.00           C0.     -1
ATOM     94  C   CYS A  65      39.179  99.755 107.682  1.00  0.00           C0.      0
ATOM     95  O   CYS A  65      39.766  98.736 107.291  1.00  0.00           O0.      0
ATOM     96  H01 CYS A  65      38.610 101.232 106.203  1.00  0.00           H0.      0
ATOM     97  H   CYS A  65      37.062 101.942 107.866  1.00  0.00           H0.      0
ATOM     98  HA  CYS A  65      37.778  99.665 106.079  1.00  0.00           H0.      0
ATOM     99  N   GLY A  66      39.434 100.369 108.861  1.00  0.00           N0.      0
ATOM    100  CA  GLY A  66      40.509  99.929 109.762  1.00  0.00           C0.     -1
ATOM    101  H01 GLY A  66      41.478 100.340 109.455  1.00  0.00           H0.      0
ATOM    102  H   GLY A  66      38.907 101.203 109.111  1.00  0.00           H0.      0
ATOM    103  HA2 GLY A  66      40.269 100.263 110.772  1.00  0.00           H0.      0
ATOM    104  HA3 GLY A  66      40.577  98.838 109.732  1.00  0.00           H0.      0
ATOM    105  CA  VAL A  69      41.308  93.940 105.259  1.00  0.00           C0.     -1
ATOM    106  C   VAL A  69      40.013  93.363 104.690  1.00  0.00           C0.      0
ATOM    107  O   VAL A  69      40.011  92.359 103.963  1.00  0.00           O0.      0
ATOM    108  CB  VAL A  69      41.887  93.021 106.335  1.00  0.00           C0.     -1
ATOM    109  CG1 VAL A  69      43.239  93.560 106.834  1.00  0.00           C0.      0
ATOM    110  CG2 VAL A  69      40.909  92.833 107.515  1.00  0.00           C0.      0
ATOM    111  H01 VAL A  69      41.143  94.941 105.679  1.00  0.00           H0.      0
ATOM    112  HA  VAL A  69      42.022  94.040 104.433  1.00  0.00           H0.      0
ATOM    113  HB  VAL A  69      42.054  92.039 105.868  1.00  0.00           H0.      0
ATOM    114 HG11 VAL A  69      43.682  92.882 107.573  1.00  0.00           H0.      0
ATOM    115 HG12 VAL A  69      43.951  93.680 106.009  1.00  0.00           H0.      0
ATOM    116 HG13 VAL A  69      43.109  94.540 107.314  1.00  0.00           H0.      0
ATOM    117 HG21 VAL A  69      41.340  92.163 108.269  1.00  0.00           H0.      0
ATOM    118 HG22 VAL A  69      40.692  93.790 108.007  1.00  0.00           H0.      0
ATOM    119 HG23 VAL A  69      39.955  92.403 107.188  1.00  0.00           H0.      0
ATOM    120  N   ASP A  70      38.868  93.983 105.082  1.00  0.00           N0.      0
ATOM    121  CA  ASP A  70      37.531  93.544 104.664  1.00  0.00           C0.     -1
ATOM    122  CB  ASP A  70      36.464  94.141 105.597  1.00  0.00           C0.     -1
ATOM    123  CG  ASP A  70      36.247  93.346 106.889  1.00  0.00           C0.      0
ATOM    124  OD1 ASP A  70      35.829  93.990 107.911  1.00  0.00           O0.      0
ATOM    125  OD2 ASP A  70      36.446  92.097 106.861  1.00  0.00           O1-      0
ATOM    126  H01 ASP A  70      37.351  93.846 103.624  1.00  0.00           H0.      0
ATOM    127  H   ASP A  70      38.939  94.811 105.655  1.00  0.00           H0.      0
ATOM    128  HA  ASP A  70      37.490  92.454 104.715  1.00  0.00           H0.      0
ATOM    129  HB2 ASP A  70      36.690  95.186 105.842  1.00  0.00           H0.      0
ATOM    130  HB3 ASP A  70      35.501  94.158 105.068  1.00  0.00           H0.      0
ATOM    131  CA  ASP A  85      37.191 105.564 108.297  1.00  0.00           C0.     -1
ATOM    132  C   ASP A  85      37.320 106.950 109.005  1.00  0.00           C0.      0
ATOM    133  O   ASP A  85      37.789 107.917 108.396  1.00  0.00           O0.      0
ATOM    134  CB  ASP A  85      38.381 104.711 108.607  1.00  0.00           C0.     -1
ATOM    135  CG  ASP A  85      38.214 103.903 109.884  1.00  0.00           C0.      0
ATOM    136  OD1 ASP A  85      37.818 102.692 109.792  1.00  0.00           O0.      0
ATOM    137  OD2 ASP A  85      38.429 104.501 110.983  1.00  0.00           O1-      0
ATOM    138  H01 ASP A  85      37.145 105.792 107.230  1.00  0.00           H0.      0
ATOM    139  HA  ASP A  85      36.257 105.064 108.582  1.00  0.00           H0.      0
ATOM    140  HB2 ASP A  85      38.554 104.004 107.788  1.00  0.00           H0.      0
ATOM    141  HB3 ASP A  85      39.283 105.328 108.690  1.00  0.00           H0.      0
ATOM    142  N   ALA A  86      36.957 107.030 110.327  1.00  0.00           N0.      0
ATOM    143  CA  ALA A  86      37.266 108.193 111.195  1.00  0.00           C0.     -1
ATOM    144  C   ALA A  86      38.743 108.210 111.731  1.00  0.00           C0.      0
ATOM    145  O   ALA A  86      39.163 109.257 112.244  1.00  0.00           O0.      0
ATOM    146  CB  ALA A  86      36.299 108.204 112.386  1.00  0.00           C0.      0
ATOM    147  H   ALA A  86      36.669 106.174 110.783  1.00  0.00           H0.      0
ATOM    148  HA  ALA A  86      37.158 109.094 110.588  1.00  0.00           H0.      0
ATOM    149  HB1 ALA A  86      35.265 108.293 112.045  1.00  0.00           H0.      0
ATOM    150  HB2 ALA A  86      36.398 107.285 112.976  1.00  0.00           H0.      0
ATOM    151  HB3 ALA A  86      36.536 109.046 113.042  1.00  0.00           H0.      0
ATOM    152  N   SER A  87      39.462 107.060 111.651  1.00  0.00           N0.      0
ATOM    153  CA  SER A  87      40.842 106.906 112.174  1.00  0.00           C0.     -1
ATOM    154  CB  SER A  87      41.018 105.563 112.846  1.00  0.00           C0.     -1
ATOM    155  OG  SER A  87      42.385 105.395 113.283  1.00  0.00           O0.      0
ATOM    156  H01 SER A  87      41.570 107.006 111.359  1.00  0.00           H0.      0
ATOM    157  H   SER A  87      39.030 106.230 111.242  1.00  0.00           H0.      0
ATOM    158  HA  SER A  87      41.013 107.727 112.878  1.00  0.00           H0.      0
ATOM    159  HB2 SER A  87      40.314 105.452 113.681  1.00  0.00           H0.      0
ATOM    160  HB3 SER A  87      40.828 104.747 112.145  1.00  0.00           H0.      0
ATOM    161  HG  SER A  87      42.538 106.019 114.006  1.00  0.00           H0.      0
ATOM    162  CA  ASN A 116      32.596 109.730 109.854  1.00  0.00           C0.     -1
ATOM    163  C   ASN A 116      31.063 109.668 109.707  1.00  0.00           C0.      0
ATOM    164  O   ASN A 116      30.417 110.663 109.345  1.00  0.00           O0.      0
ATOM    165  CB  ASN A 116      33.023 110.883 110.789  1.00  0.00           C0.      0
ATOM    166  CG  ASN A 116      32.746 110.497 112.232  1.00  0.00           C0.      0
ATOM    167  ND2 ASN A 116      33.790 110.534 113.093  1.00  0.00           N0.      0
ATOM    168  OD1 ASN A 116      31.611 110.119 112.581  1.00  0.00           O0.      0
ATOM    169  H01 ASN A 116      33.001 109.922 108.853  1.00  0.00           H0.      0
ATOM    170  HA  ASN A 116      32.997 108.776 110.205  1.00  0.00           H0.      0
ATOM    171  HB2 ASN A 116      34.079 111.126 110.637  1.00  0.00           H0.      0
ATOM    172  HB3 ASN A 116      32.429 111.768 110.533  1.00  0.00           H0.      0
ATOM    173 HD21 ASN A 116      33.705 110.083 114.011  1.00  0.00           H0.      0
ATOM    174 HD22 ASN A 116      34.715 110.745 112.752  1.00  0.00           H0.      0
ATOM    175  N   TRP A 117      30.488 108.462 109.951  1.00  0.00           N0.      0
ATOM    176  CA  TRP A 117      29.040 108.219 109.801  1.00  0.00           C0.     -1
ATOM    177  CB  TRP A 117      28.609 107.015 110.653  1.00  0.00           C0.     -1
ATOM    178  CG  TRP A 117      29.473 105.790 110.462  1.00  0.00           C0.      0
ATOM    179  CD1 TRP A 117      29.988 105.307 109.275  1.00  0.00           C0.      0
ATOM    180  CD2 TRP A 117      29.987 104.930 111.510  1.00  0.00           C0.      0
ATOM    181  CE2 TRP A 117      30.814 103.944 110.886  1.00  0.00           C0.      0
ATOM    182  CE3 TRP A 117      29.864 104.918 112.912  1.00  0.00           C0.      0
ATOM    183  NE1 TRP A 117      30.783 104.195 109.527  1.00  0.00           N0.      0
ATOM    184  CZ2 TRP A 117      31.516 102.979 111.622  1.00  0.00           C0.      0
ATOM    185  CZ3 TRP A 117      30.557 103.958 113.646  1.00  0.00           C0.      0
ATOM    186  CH2 TRP A 117      31.377 102.998 113.008  1.00  0.00           C0.      0
ATOM    187  H01 TRP A 117      28.506 109.124 110.103  1.00  0.00           H0.      0
ATOM    188  H   TRP A 117      31.077 107.702 110.286  1.00  0.00           H0.      0
ATOM    189  HA  TRP A 117      28.802 108.042 108.742  1.00  0.00           H0.      0
ATOM    190  HB2 TRP A 117      28.648 107.304 111.710  1.00  0.00           H0.      0
ATOM    191  HB3 TRP A 117      27.555 106.798 110.431  1.00  0.00           H0.      0
ATOM    192  HD1 TRP A 117      29.865 105.678 108.270  1.00  0.00           H0.      0
ATOM    193  HE1 TRP A 117      31.314 103.697 108.831  1.00  0.00           H0.      0
ATOM    194  HE3 TRP A 117      29.258 105.662 113.418  1.00  0.00           H0.      0
ATOM    195  HZ2 TRP A 117      32.171 102.266 111.135  1.00  0.00           H0.      0
ATOM    196  HZ3 TRP A 117      30.485 103.955 114.729  1.00  0.00           H0.      0
ATOM    197  HH2 TRP A 117      31.928 102.280 113.608  1.00  0.00           H0.      0
ATOM    198  CA  CYS A 135      31.227  97.879 107.802  1.00  0.00           C0.     -1
ATOM    199  C   CYS A 135      32.195  96.712 108.088  1.00  0.00           C0.      0
ATOM    200  O   CYS A 135      33.329  96.686 107.602  1.00  0.00           O0.      0
ATOM    201  H01 CYS A 135      30.304  97.827 108.385  1.00  0.00           H0.      0
ATOM    202  H02 CYS A 135      30.977  97.866 106.737  1.00  0.00           H0.      0
ATOM    203  HA  CYS A 135      31.739  98.820 108.018  1.00  0.00           H0.      0
ATOM    204  N   LEU A 136      31.716  95.684 108.868  1.00  0.00           N0.      0
ATOM    205  CA  LEU A 136      32.451  94.443 109.100  1.00  0.00           C0.     -1
ATOM    206  C   LEU A 136      33.502  94.542 110.250  1.00  0.00           C0.      0
ATOM    207  O   LEU A 136      33.938  95.634 110.636  1.00  0.00           O0.      0
ATOM    208  H03 LEU A 136      33.033  94.210 108.199  1.00  0.00           H0.      0
ATOM    209  H   LEU A 136      30.809  95.783 109.298  1.00  0.00           H0.      0
ATOM    210  HA  LEU A 136      31.743  93.633 109.288  1.00  0.00           H0.      0
ATOM    211  N   GLY A 137      33.912  93.365 110.823  1.00  0.00           N0.      0
ATOM    212  CA  GLY A 137      35.001  93.298 111.830  1.00  0.00           C0.     -1
ATOM    213  C   GLY A 137      34.574  93.929 113.200  1.00  0.00           C0.      0
ATOM    214  O   GLY A 137      35.464  94.137 114.051  1.00  0.00           O0.      0
ATOM    215  H   GLY A 137      33.641  92.499 110.376  1.00  0.00           H0.      0
ATOM    216  HA2 GLY A 137      35.274  92.253 111.979  1.00  0.00           H0.      0
ATOM    217  HA3 GLY A 137      35.877  93.856 111.486  1.00  0.00           H0.      0
ATOM    218  N   ASN A 138      33.258  94.182 113.426  1.00  0.00           N0.      0
ATOM    219  CA  ASN A 138      32.657  95.080 114.470  1.00  0.00           C0.     -1
ATOM    220  C   ASN A 138      32.916  96.530 114.048  1.00  0.00           C0.      0
ATOM    221  O   ASN A 138      34.021  96.923 113.641  1.00  0.00           O0.      0
ATOM    222  CB  ASN A 138      33.186  94.779 115.873  1.00  0.00           C0.      0
ATOM    223  CG  ASN A 138      32.411  95.577 116.915  1.00  0.00           C0.      0
ATOM    224  ND2 ASN A 138      33.084  95.782 118.070  1.00  0.00           N0.      0
ATOM    225  OD1 ASN A 138      31.261  96.000 116.710  1.00  0.00           O0.      0
ATOM    226  H   ASN A 138      32.661  94.008 112.627  1.00  0.00           H0.      0
ATOM    227  HA  ASN A 138      31.585  94.878 114.450  1.00  0.00           H0.      0
ATOM    228  HB2 ASN A 138      33.056  93.711 116.074  1.00  0.00           H0.      0
ATOM    229  HB3 ASN A 138      34.254  94.982 115.932  1.00  0.00           H0.      0
ATOM    230 HD21 ASN A 138      32.655  96.329 118.804  1.00  0.00           H0.      0
ATOM    231 HD22 ASN A 138      34.000  95.357 118.218  1.00  0.00           H0.      0
ATOM    232  N   SER A 139      31.828  97.318 114.132  1.00  0.00           N0.      0
ATOM    233  CA  SER A 139      31.933  98.727 113.808  1.00  0.00           C0.     -1
ATOM    234  H01 SER A 139      30.935  99.168 113.786  1.00  0.00           H0.      0
ATOM    235  H02 SER A 139      32.395  98.843 112.825  1.00  0.00           H0.      0
ATOM    236  H   SER A 139      31.083  96.999 114.742  1.00  0.00           H0.      0
ATOM    237  HA  SER A 139      32.547  99.273 114.535  1.00  0.00           H0.      0
ATOM    238  CA  HID A 142      32.470 102.499 119.102  1.00  0.00           C0.     -1
ATOM    239  CB  HID A 142      33.618 102.797 118.150  1.00  0.00           C0.     -1
ATOM    240  CG  HID A 142      34.615 101.704 117.920  1.00  0.00           C0.      0
ATOM    241  CD2 HID A 142      35.186 101.225 116.756  1.00  0.00           C0.      0
ATOM    242  ND1 HID A 142      35.291 101.036 118.934  1.00  0.00           N0.      0
ATOM    243  CE1 HID A 142      36.219 100.205 118.373  1.00  0.00           C0.      0
ATOM    244  NE2 HID A 142      36.185 100.303 117.048  1.00  0.00           N0.      0
ATOM    245  H01 HID A 142      31.806 103.365 119.178  1.00  0.00           H0.      0
ATOM    246  H03 HID A 142      31.876 101.645 118.757  1.00  0.00           H0.      0
ATOM    247  HA  HID A 142      32.824 102.270 120.115  1.00  0.00           H0.      0
ATOM    248  HB2 HID A 142      33.216 103.074 117.168  1.00  0.00           H0.      0
ATOM    249  HB3 HID A 142      34.165 103.687 118.493  1.00  0.00           H0.      0
ATOM    250  HD1 HID A 142      35.102 101.111 119.924  1.00  0.00           H0.      0
ATOM    251  HD2 HID A 142      34.934 101.476 115.737  1.00  0.00           H0.      0
ATOM    252  HE1 HID A 142      36.864  99.559 118.946  1.00  0.00           H0.      0
ATOM    253  CA  ARG A 175      29.084  93.725 120.039  1.00  0.00           C0.     -1
ATOM    254  CB  ARG A 175      30.193  94.247 120.921  1.00  0.00           C0.     -1
ATOM    255  CG  ARG A 175      31.569  93.709 120.492  1.00  0.00           C0.      0
ATOM    256  CD  ARG A 175      32.747  94.225 121.338  1.00  0.00           C0.      0
ATOM    257  NE  ARG A 175      34.035  93.618 120.953  1.00  0.00           N0.      0
ATOM    258  CZ  ARG A 175      34.477  92.429 121.375  1.00  0.00           C0.      0
ATOM    259  NH1 ARG A 175      33.743  91.658 122.207  1.00  0.00           N1+      0
ATOM    260  NH2 ARG A 175      35.691  91.993 120.990  1.00  0.00           N0.      0
ATOM    261  H01 ARG A 175      28.104  94.095 120.359  1.00  0.00           H0.      0
ATOM    262  H02 ARG A 175      29.229  94.036 118.996  1.00  0.00           H0.      0
ATOM    263  HA  ARG A 175      29.046  92.628 120.055  1.00  0.00           H0.      0
ATOM    264  HB2 ARG A 175      30.211  95.347 120.894  1.00  0.00           H0.      0
ATOM    265  HB3 ARG A 175      30.005  93.971 121.969  1.00  0.00           H0.      0
ATOM    266  HG2 ARG A 175      31.555  92.611 120.512  1.00  0.00           H0.      0
ATOM    267  HG3 ARG A 175      31.747  93.994 119.450  1.00  0.00           H0.      0
ATOM    268  HD2 ARG A 175      32.866  95.307 121.224  1.00  0.00           H0.      0
ATOM    269  HD3 ARG A 175      32.580  94.052 122.408  1.00  0.00           H0.      0
ATOM    270  HE  ARG A 175      34.507  93.965 120.110  1.00  0.00           H0.      0
ATOM    271 HH11 ARG A 175      32.834  91.958 122.519  1.00  0.00           H0.      0
ATOM    272 HH12 ARG A 175      34.191  90.925 122.736  1.00  0.00           H0.      0
ATOM    273 HH21 ARG A 175      36.269  92.543 120.341  1.00  0.00           H0.      0
ATOM    274 HH22 ARG A 175      35.890  91.004 121.044  1.00  0.00           H0.      0
ATOM    275  CA  TYR A 194      40.027  87.722 115.650  1.00  0.00           C0.     -1
ATOM    276  CB  TYR A 194      39.943  88.985 116.478  1.00  0.00           C0.     -1
ATOM    277  CG  TYR A 194      39.409  90.193 115.728  1.00  0.00           C0.      0
ATOM    278  CD1 TYR A 194      38.119  90.692 115.965  1.00  0.00           C0.      0
ATOM    279  CD2 TYR A 194      40.210  90.866 114.787  1.00  0.00           C0.      0
ATOM    280  CE1 TYR A 194      37.627  91.808 115.277  1.00  0.00           C0.      0
ATOM    281  CE2 TYR A 194      39.740  91.985 114.096  1.00  0.00           C0.      0
ATOM    282  CZ  TYR A 194      38.437  92.454 114.329  1.00  0.00           C0.      0
ATOM    283  OH  TYR A 194      38.009  93.537 113.602  1.00  0.00           O0.      0
ATOM    284  H01 TYR A 194      40.431  86.888 116.236  1.00  0.00           H0.      0
ATOM    285  H02 TYR A 194      39.039  87.424 115.277  1.00  0.00           H0.      0
ATOM    286  HA  TYR A 194      40.677  87.861 114.777  1.00  0.00           H0.      0
ATOM    287  HB2 TYR A 194      39.308  88.813 117.356  1.00  0.00           H0.      0
ATOM    288  HB3 TYR A 194      40.938  89.230 116.875  1.00  0.00           H0.      0
ATOM    289  HD1 TYR A 194      37.485  90.223 116.711  1.00  0.00           H0.      0
ATOM    290  HD2 TYR A 194      41.228  90.529 114.617  1.00  0.00           H0.      0
ATOM    291  HE1 TYR A 194      36.621  92.165 115.472  1.00  0.00           H0.      0
ATOM    292  HE2 TYR A 194      40.378  92.531 113.409  1.00  0.00           H0.      0
ATOM    293  HH  TYR A 194      37.048  93.712 113.760  1.00  0.00           H0.      0
ATOM    294  CA  TYR A 220      43.620  94.024 124.690  1.00  0.00           C0.     -1
ATOM    295  CB  TYR A 220      43.365  94.184 123.149  1.00  0.00           C0.     -1
ATOM    296  CG  TYR A 220      41.922  94.367 122.744  1.00  0.00           C0.      0
ATOM    297  CD1 TYR A 220      41.132  95.410 123.260  1.00  0.00           C0.      0
ATOM    298  CD2 TYR A 220      41.350  93.515 121.788  1.00  0.00           C0.      0
ATOM    299  CE1 TYR A 220      39.820  95.607 122.822  1.00  0.00           C0.      0
ATOM    300  CE2 TYR A 220      40.043  93.699 121.336  1.00  0.00           C0.      0
ATOM    301  CZ  TYR A 220      39.288  94.759 121.845  1.00  0.00           C0.      0
ATOM    302  OH  TYR A 220      37.994  94.989 121.398  1.00  0.00           O0.      0
ATOM    303  H01 TYR A 220      44.690  93.900 124.885  1.00  0.00           H0.      0
ATOM    304  H02 TYR A 220      43.271  94.905 125.239  1.00  0.00           H0.      0
ATOM    305  HA  TYR A 220      43.089  93.148 125.078  1.00  0.00           H0.      0
ATOM    306  HB2 TYR A 220      43.955  95.044 122.798  1.00  0.00           H0.      0
ATOM    307  HB3 TYR A 220      43.771  93.305 122.634  1.00  0.00           H0.      0
ATOM    308  HD1 TYR A 220      41.547  96.083 124.004  1.00  0.00           H0.      0
ATOM    309  HD2 TYR A 220      41.940  92.705 121.371  1.00  0.00           H0.      0
ATOM    310  HE1 TYR A 220      39.213  96.409 123.224  1.00  0.00           H0.      0
ATOM    311  HE2 TYR A 220      39.620  93.024 120.604  1.00  0.00           H0.      0
ATOM    312  HH  TYR A 220      37.785  94.364 120.665  1.00  0.00           H0.      0
ATOM    313  CA  LEU A 240      39.124 100.148 122.841  1.00  0.00           C0.     -1
ATOM    314  CB  LEU A 240      38.986  99.243 121.621  1.00  0.00           C0.     -1
ATOM    315  CG  LEU A 240      39.997  99.545 120.488  1.00  0.00           C0.      0
ATOM    316  CD1 LEU A 240      39.893  98.501 119.361  1.00  0.00           C0.      0
ATOM    317  CD2 LEU A 240      39.833 100.966 119.918  1.00  0.00           C0.      0
ATOM    318  H01 LEU A 240      38.438  99.842 123.640  1.00  0.00           H0.      0
ATOM    319  H02 LEU A 240      40.144 100.109 123.244  1.00  0.00           H0.      0
ATOM    320  HA  LEU A 240      38.903 101.194 122.599  1.00  0.00           H0.      0
ATOM    321  HB2 LEU A 240      39.118  98.197 121.924  1.00  0.00           H0.      0
ATOM    322  HB3 LEU A 240      37.965  99.315 121.216  1.00  0.00           H0.      0
ATOM    323  HG  LEU A 240      41.006  99.468 120.925  1.00  0.00           H0.      0
ATOM    324 HD11 LEU A 240      40.672  98.654 118.606  1.00  0.00           H0.      0
ATOM    325 HD12 LEU A 240      39.993  97.482 119.756  1.00  0.00           H0.      0
ATOM    326 HD13 LEU A 240      38.929  98.574 118.843  1.00  0.00           H0.      0
ATOM    327 HD21 LEU A 240      38.822 101.108 119.515  1.00  0.00           H0.      0
ATOM    328 HD22 LEU A 240      40.003 101.735 120.679  1.00  0.00           H0.      0
ATOM    329 HD23 LEU A 240      40.535 101.144 119.096  1.00  0.00           H0.      0
ATOM    330  CA  TYR A 242      31.996 100.020 123.228  1.00  0.00           C0.     -1
ATOM    331  CB  TYR A 242      32.098  98.518 122.979  1.00  0.00           C0.     -1
ATOM    332  CG  TYR A 242      33.320  98.081 122.200  1.00  0.00           C0.      0
ATOM    333  CD1 TYR A 242      33.428  98.312 120.816  1.00  0.00           C0.      0
ATOM    334  CD2 TYR A 242      34.379  97.420 122.841  1.00  0.00           C0.      0
ATOM    335  CE1 TYR A 242      34.559  97.906 120.100  1.00  0.00           C0.      0
ATOM    336  CE2 TYR A 242      35.516  97.010 122.142  1.00  0.00           C0.      0
ATOM    337  CZ  TYR A 242      35.612  97.262 120.766  1.00  0.00           C0.      0
ATOM    338  OH  TYR A 242      36.724  96.907 120.039  1.00  0.00           O0.      0
ATOM    339  H01 TYR A 242      31.085 100.264 123.786  1.00  0.00           H0.      0
ATOM    340  H02 TYR A 242      32.855 100.383 123.804  1.00  0.00           H0.      0
ATOM    341  HA  TYR A 242      31.971 100.577 122.283  1.00  0.00           H0.      0
ATOM    342  HB2 TYR A 242      32.088  97.992 123.942  1.00  0.00           H0.      0
ATOM    343  HB3 TYR A 242      31.195  98.187 122.445  1.00  0.00           H0.      0
ATOM    344  HD1 TYR A 242      32.621  98.816 120.292  1.00  0.00           H0.      0
ATOM    345  HD2 TYR A 242      34.312  97.220 123.907  1.00  0.00           H0.      0
ATOM    346  HE1 TYR A 242      34.636  98.079 119.034  1.00  0.00           H0.      0
ATOM    347  HE2 TYR A 242      36.319  96.488 122.650  1.00  0.00           H0.      0
ATOM    348  HH  TYR A 242      37.333  96.391 120.615  1.00  0.00           H0.      0
ATOM    349  CA  TYR A 283      28.763  89.911 117.826  1.00  0.00           C0.     -1
ATOM    350  CB  TYR A 283      29.702  90.219 116.641  1.00  0.00           C0.     -1
ATOM    351  CG  TYR A 283      31.146  90.464 117.015  1.00  0.00           C0.      0
ATOM    352  CD1 TYR A 283      32.141  89.493 116.804  1.00  0.00           C0.      0
ATOM    353  CD2 TYR A 283      31.537  91.695 117.561  1.00  0.00           C0.      0
ATOM    354  CE1 TYR A 283      33.484  89.745 117.099  1.00  0.00           C0.      0
ATOM    355  CE2 TYR A 283      32.872  91.958 117.868  1.00  0.00           C0.      0
ATOM    356  CZ  TYR A 283      33.856  90.990 117.620  1.00  0.00           C0.      0
ATOM    357  OH  TYR A 283      35.185  91.239 117.874  1.00  0.00           O0.      0
ATOM    358  H01 TYR A 283      27.736  89.754 117.477  1.00  0.00           H0.      0
ATOM    359  H02 TYR A 283      29.089  89.009 118.357  1.00  0.00           H0.      0
ATOM    360  HA  TYR A 283      28.756  90.739 118.544  1.00  0.00           H0.      0
ATOM    361  HB2 TYR A 283      29.653  89.387 115.927  1.00  0.00           H0.      0
ATOM    362  HB3 TYR A 283      29.315  91.100 116.111  1.00  0.00           H0.      0
ATOM    363  HD1 TYR A 283      31.862  88.531 116.383  1.00  0.00           H0.      0
ATOM    364  HD2 TYR A 283      30.791  92.465 117.734  1.00  0.00           H0.      0
ATOM    365  HE1 TYR A 283      34.249  88.999 116.913  1.00  0.00           H0.      0
ATOM    366  HE2 TYR A 283      33.163  92.913 118.278  1.00  0.00           H0.      0
ATOM    367  HH  TYR A 283      35.272  92.178 118.131  1.00  0.00           H0.      0
ATOM    368  CA' SAM A 293      37.579  96.661 109.506  1.00  0.00           C0.      0
ATOM    369  CB  SAM A 293      37.550  97.697 110.654  1.00  0.00           C0.      0
ATOM    370  CG  SAM A 293      36.949  97.115 111.949  1.00  0.00           C0.      0
ATOM    371  SD  SAM A 293      37.517  98.049 113.427  1.00  0.00           S0.      0
ATOM    372  CE  SAM A 293      37.048  96.913 114.759  1.00  0.00           C0.      0
ATOM    373  C5' SAM A 293      36.228  99.337 113.658  1.00  0.00           C0.      0
ATOM    374  C4' SAM A 293      36.516 100.534 112.760  1.00  0.00           C0.      0
ATOM    375  O4' SAM A 293      35.401 101.463 112.934  1.00  0.00           O0.      0
ATOM    376  C3' SAM A 293      37.827 101.307 113.104  1.00  0.00           C0.      0
ATOM    377  O3' SAM A 293      38.713 101.388 111.999  1.00  0.00           O0.      0
ATOM    378  C2' SAM A 293      37.282 102.680 113.578  1.00  0.00           C0.      0
ATOM    379  O2' SAM A 293      38.158 103.773 113.454  1.00  0.00           O0.      0
ATOM    380  C1' SAM A 293      35.978 102.789 112.765  1.00  0.00           C0.      0
ATOM    381  OXT SAM A 293      39.597  95.474 109.886  1.00  0.00           O0.      0
ATOM    382  N1  SAM A 293      32.850 106.600 111.274  1.00  0.00           N0.      0
ATOM    383  C2  SAM A 293      33.583 105.716 110.572  1.00  0.00           C0.      0
ATOM    384  N3  SAM A 293      34.381 104.733 111.026  1.00  0.00           N0.      0
ATOM    385  C4  SAM A 293      34.378 104.681 112.370  1.00  0.00           C0.      0
ATOM    386  C5  SAM A 293      33.690 105.544 113.230  1.00  0.00           C0.      0
ATOM    387  C6  SAM A 293      32.895 106.557 112.637  1.00  0.00           C0.      0
ATOM    388  N6  SAM A 293      32.190 107.448 113.356  1.00  0.00           N0.      0
ATOM    389  N7  SAM A 293      33.954 105.213 114.555  1.00  0.00           N0.      0
ATOM    390  C8  SAM A 293      34.776 104.180 114.505  1.00  0.00           C0.      0
ATOM    391  N9  SAM A 293      35.064 103.803 113.203  1.00  0.00           N0.      0
ATOM    392  C'  SAM A 293      38.349  95.400 109.985  1.00  0.00           C0.      0
ATOM    393  N'  SAM A 293      36.182  96.364 109.038  1.00  0.00           N0.      0
ATOM    394  O'  SAM A 293      37.665  94.473 110.532  1.00  0.00           O0.      0
ATOM    395 HN61 SAM A 293      32.513 107.668 114.297  1.00  0.00           H0.      0
ATOM    396 HN62 SAM A 293      31.791 108.251 112.869  1.00  0.00           H0.      0
ATOM    397  HA  SAM A 293      38.113  97.098 108.661  1.00  0.00           H0.      0
ATOM    398  HB1 SAM A 293      37.000  98.581 110.319  1.00  0.00           H0.      0
ATOM    399  HB2 SAM A 293      38.586  98.002 110.825  1.00  0.00           H0.      0
ATOM    400  HG1 SAM A 293      37.316  96.097 112.115  1.00  0.00           H0.      0
ATOM    401  HG2 SAM A 293      35.856  97.080 111.971  1.00  0.00           H0.      0
ATOM    402  HE1 SAM A 293      35.974  96.729 114.709  1.00  0.00           H0.      0
ATOM    403  HE2 SAM A 293      37.363  97.367 115.699  1.00  0.00           H0.      0
ATOM    404  HE3 SAM A 293      37.595  95.985 114.604  1.00  0.00           H0.      0
ATOM    405 HO2' SAM A 293      38.355 103.930 112.490  1.00  0.00           H0.      0
ATOM    406 HO3' SAM A 293      38.288 101.857 111.239  1.00  0.00           H0.      0
ATOM    407  H01 SAM A 293      35.222 103.712 115.368  1.00  0.00           H0.      0
ATOM    408  H02 SAM A 293      36.559 100.235 111.706  1.00  0.00           H0.      0
ATOM    409  H03 SAM A 293      38.384 100.821 113.904  1.00  0.00           H0.      0
ATOM    410  H04 SAM A 293      37.024 102.595 114.637  1.00  0.00           H0.      0
ATOM    411  H05 SAM A 293      36.179 102.976 111.705  1.00  0.00           H0.      0
ATOM    412  H06 SAM A 293      33.524 105.819 109.494  1.00  0.00           H0.      0
ATOM    413  H07 SAM A 293      35.805  97.185 108.538  1.00  0.00           H0.      0
ATOM    414  H08 SAM A 293      35.532  96.148 109.808  1.00  0.00           H0.      0
ATOM    415  H09 SAM A 293      36.122  95.501 108.414  1.00  0.00           H0.      0
ATOM    416 H5'1 SAM A 293      36.293  99.617 114.714  1.00  0.00           H0.      0
ATOM    417 H5'2 SAM A 293      35.256  98.875 113.465  1.00  0.00           H0.      0
ATOM    418  N   ACT A 294      38.354  95.820 117.686  1.00  0.00           N0.      0
ATOM    419  CA  ACT A 294      37.116  95.116 117.367  1.00  0.00           C0.      0
ATOM    420  C   ACT A 294      36.562  94.190 118.437  1.00  0.00           C0.      0
ATOM    421  O   ACT A 294      35.296  94.025 118.482  1.00  0.00           O0.      0
ATOM    422  OXT ACT A 294      37.361  93.557 119.205  1.00  0.00           O1-      0
ATOM    423  H1  ACT A 294      37.268  94.504 116.467  1.00  0.00           H0.      0
ATOM    424  H3  ACT A 294      36.339  95.845 117.133  1.00  0.00           H0.      0
ATOM    425  H01 ACT A 294      38.185  96.448 118.466  1.00  0.00           H0.      0
ATOM    426  H02 ACT A 294      39.074  95.161 117.973  1.00  0.00           H0.      0
ATOM    427  O   WAT A6490      33.596 108.917 115.477  1.00  0.00           O0.      0
ATOM    428  H1  WAT A6490      34.374 108.376 115.756  1.00  0.00           H0.      0
ATOM    429  H2  WAT A6490      33.180 109.249 116.284  1.00  0.00           H0.      0
ATOM    430  O   WAT A9634      37.613 105.849 115.151  1.00  0.00           O0.      0
ATOM    431  H1  WAT A9634      37.513 105.282 115.938  1.00  0.00           H0.      0
ATOM    432  H2  WAT A9634      37.806 105.229 114.415  1.00  0.00           H0.      0
ATOM    433  O   WAT B5572      35.363 106.986 116.128  1.00  0.00           O0.      0
ATOM    434  H1  WAT B5572      34.697 106.396 115.699  1.00  0.00           H0.      0
ATOM    435  H2  WAT B5572      36.189 106.828 115.606  1.00  0.00           H0.      0
ATOM    436  O   WAT B5809      36.360 104.739 117.386  1.00  0.00           O0.      0
ATOM    437  H1  WAT B5809      35.918 105.606 117.248  1.00  0.00           H0.      0
ATOM    438  H2  WAT B5809      36.682 104.717 118.296  1.00  0.00           H0.      0
