# Supplementary material for: Computational Investigation of GNMT-Catalyzed Methyl Transfer Reaction: Integrating MD, QM, and ML Approaches
Source: J Comput Chem. Author manuscript; Available in PMC 2026 Jun 29. (PMC13312424; doi:10.1002/jcc.70434)
Supplement: SI-2 [file NIHMS2188582-supplement-SI-2.zip › QM-cluster-pdbs/sampling_13500_R2_w_r.pdb]

ATOM      1  CA  TYR A  21      42.231 105.835 118.273  1.00  0.00           C0.     -1
ATOM      2  CB  TYR A  21      41.315 105.583 117.051  1.00  0.00           C0.     -1
ATOM      3  CG  TYR A  21      40.583 104.252 117.003  1.00  0.00           C0.      0
ATOM      4  CD1 TYR A  21      39.192 104.187 117.190  1.00  0.00           C0.      0
ATOM      5  CD2 TYR A  21      41.255 103.055 116.692  1.00  0.00           C0.      0
ATOM      6  CE1 TYR A  21      38.491 102.981 117.071  1.00  0.00           C0.      0
ATOM      7  CE2 TYR A  21      40.571 101.841 116.576  1.00  0.00           C0.      0
ATOM      8  CZ  TYR A  21      39.182 101.799 116.765  1.00  0.00           C0.      0
ATOM      9  OH  TYR A  21      38.536 100.584 116.601  1.00  0.00           O0.      0
ATOM     10  H01 TYR A  21      41.654 105.811 119.205  1.00  0.00           H0.      0
ATOM     11  H02 TYR A  21      42.715 106.814 118.191  1.00  0.00           H0.      0
ATOM     12  HA  TYR A  21      43.014 105.071 118.342  1.00  0.00           H0.      0
ATOM     13  HB2 TYR A  21      40.571 106.389 117.003  1.00  0.00           H0.      0
ATOM     14  HB3 TYR A  21      41.920 105.676 116.136  1.00  0.00           H0.      0
ATOM     15  HD1 TYR A  21      38.641 105.097 117.405  1.00  0.00           H0.      0
ATOM     16  HD2 TYR A  21      42.328 103.074 116.525  1.00  0.00           H0.      0
ATOM     17  HE1 TYR A  21      37.413 102.965 117.197  1.00  0.00           H0.      0
ATOM     18  HE2 TYR A  21      41.094 100.922 116.339  1.00  0.00           H0.      0
ATOM     19  HH  TYR A  21      37.702 100.576 117.128  1.00  0.00           H0.      0
ATOM     20  CA  TRP A  30      46.125  96.078 114.895  1.00  0.00           C0.     -1
ATOM     21  CB  TRP A  30      45.185  97.144 114.268  1.00  0.00           C0.     -1
ATOM     22  CG  TRP A  30      43.750  96.728 114.053  1.00  0.00           C0.      0
ATOM     23  CD1 TRP A  30      43.170  96.259 112.888  1.00  0.00           C0.      0
ATOM     24  CD2 TRP A  30      42.683  96.804 115.029  1.00  0.00           C0.      0
ATOM     25  CE2 TRP A  30      41.482  96.361 114.387  1.00  0.00           C0.      0
ATOM     26  CE3 TRP A  30      42.622  97.223 116.372  1.00  0.00           C0.      0
ATOM     27  NE1 TRP A  30      41.811  96.028 113.086  1.00  0.00           N0.      0
ATOM     28  CZ2 TRP A  30      40.256  96.309 115.066  1.00  0.00           C0.      0
ATOM     29  CZ3 TRP A  30      41.400  97.180 117.042  1.00  0.00           C0.      0
ATOM     30  CH2 TRP A  30      40.227  96.716 116.400  1.00  0.00           C0.      0
ATOM     31  H01 TRP A  30      46.186  95.192 114.252  1.00  0.00           H0.      0
ATOM     32  H03 TRP A  30      47.134  96.485 115.023  1.00  0.00           H0.      0
ATOM     33  HA  TRP A  30      45.754  95.758 115.875  1.00  0.00           H0.      0
ATOM     34  HB2 TRP A  30      45.199  98.037 114.909  1.00  0.00           H0.      0
ATOM     35  HB3 TRP A  30      45.613  97.456 113.306  1.00  0.00           H0.      0
ATOM     36  HD1 TRP A  30      43.619  96.087 111.921  1.00  0.00           H0.      0
ATOM     37  HE1 TRP A  30      41.145  95.734 112.375  1.00  0.00           H0.      0
ATOM     38  HE3 TRP A  30      43.517  97.570 116.880  1.00  0.00           H0.      0
ATOM     39  HZ2 TRP A  30      39.368  95.921 114.581  1.00  0.00           H0.      0
ATOM     40  HZ3 TRP A  30      41.344  97.493 118.080  1.00  0.00           H0.      0
ATOM     41  HH2 TRP A  30      39.301  96.640 116.961  1.00  0.00           H0.      0
ATOM     42  CA  ARG A  40      39.504  85.679 109.082  1.00  0.00           C0.     -1
ATOM     43  CB  ARG A  40      39.946  87.044 109.475  1.00  0.00           C0.     -1
ATOM     44  CG  ARG A  40      38.810  88.087 109.386  1.00  0.00           C0.      0
ATOM     45  CD  ARG A  40      39.165  89.441 110.027  1.00  0.00           C0.      0
ATOM     46  NE  ARG A  40      38.106  90.417 109.736  1.00  0.00           N0.      0
ATOM     47  CZ  ARG A  40      37.771  91.511 110.453  1.00  0.00           C0.      0
ATOM     48  NH1 ARG A  40      38.317  91.786 111.658  1.00  0.00           N1+      0
ATOM     49  NH2 ARG A  40      36.791  92.298 109.987  1.00  0.00           N0.      0
ATOM     50  H01 ARG A  40      39.119  85.658 108.054  1.00  0.00           H0.      0
ATOM     51  H02 ARG A  40      40.325  84.954 109.136  1.00  0.00           H0.      0
ATOM     52  HA  ARG A  40      38.702  85.313 109.735  1.00  0.00           H0.      0
ATOM     53  HB2 ARG A  40      40.331  87.030 110.506  1.00  0.00           H0.      0
ATOM     54  HB3 ARG A  40      40.783  87.379 108.846  1.00  0.00           H0.      0
ATOM     55  HG2 ARG A  40      38.553  88.244 108.328  1.00  0.00           H0.      0
ATOM     56  HG3 ARG A  40      37.909  87.696 109.875  1.00  0.00           H0.      0
ATOM     57  HD2 ARG A  40      39.246  89.316 111.112  1.00  0.00           H0.      0
ATOM     58  HD3 ARG A  40      40.134  89.801 109.655  1.00  0.00           H0.      0
ATOM     59  HE  ARG A  40      37.683  90.368 108.817  1.00  0.00           H0.      0
ATOM     60 HH11 ARG A  40      39.158  91.316 111.955  1.00  0.00           H0.      0
ATOM     61 HH12 ARG A  40      38.179  92.747 111.984  1.00  0.00           H0.      0
ATOM     62 HH21 ARG A  40      36.673  92.338 108.949  1.00  0.00           H0.      0
ATOM     63 HH22 ARG A  40      36.729  93.208 110.446  1.00  0.00           H0.      0
ATOM     64  CA  ALA A  64      34.420 100.891 108.372  1.00  0.00           C0.     -1
ATOM     65  C   ALA A  64      35.593  99.998 107.930  1.00  0.00           C0.      0
ATOM     66  O   ALA A  64      35.678  98.795 108.257  1.00  0.00           O0.      0
ATOM     67  H01 ALA A  64      33.948 101.377 107.512  1.00  0.00           H0.      0
ATOM     68  H02 ALA A  64      33.689 100.273 108.892  1.00  0.00           H0.      0
ATOM     69  HA  ALA A  64      34.791 101.668 109.051  1.00  0.00           H0.      0
ATOM     70  N   CYS A  65      36.551 100.584 107.160  1.00  0.00           N0.      0
ATOM     71  CA  CYS A  65      37.674  99.854 106.533  1.00  0.00           C0.     -1
ATOM     72  C   CYS A  65      38.749  99.356 107.493  1.00  0.00           C0.      0
ATOM     73  O   CYS A  65      39.387  98.324 107.209  1.00  0.00           O0.      0
ATOM     74  H02 CYS A  65      38.141 100.533 105.814  1.00  0.00           H0.      0
ATOM     75  H   CYS A  65      36.411 101.550 106.900  1.00  0.00           H0.      0
ATOM     76  HA  CYS A  65      37.290  98.985 105.993  1.00  0.00           H0.      0
ATOM     77  N   GLY A  66      38.996 100.150 108.543  1.00  0.00           N0.      0
ATOM     78  CA  GLY A  66      40.242 100.055 109.288  1.00  0.00           C0.     -1
ATOM     79  H01 GLY A  66      41.044 100.604 108.777  1.00  0.00           H0.      0
ATOM     80  H   GLY A  66      38.369 100.922 108.783  1.00  0.00           H0.      0
ATOM     81  HA2 GLY A  66      40.097 100.488 110.280  1.00  0.00           H0.      0
ATOM     82  HA3 GLY A  66      40.553  99.015 109.400  1.00  0.00           H0.      0
ATOM     83  CA  ASP A  70      36.953  93.512 104.615  1.00  0.00           C0.     -1
ATOM     84  CB  ASP A  70      35.968  94.033 105.584  1.00  0.00           C0.     -1
ATOM     85  CG  ASP A  70      36.254  93.679 107.050  1.00  0.00           C0.      0
ATOM     86  OD1 ASP A  70      35.913  94.540 107.944  1.00  0.00           O0.      0
ATOM     87  OD2 ASP A  70      36.749  92.545 107.299  1.00  0.00           O1-      0
ATOM     88  H01 ASP A  70      37.947  93.950 104.771  1.00  0.00           H0.      0
ATOM     89  H02 ASP A  70      36.660  93.731 103.581  1.00  0.00           H0.      0
ATOM     90  HA  ASP A  70      37.064  92.427 104.711  1.00  0.00           H0.      0
ATOM     91  HB2 ASP A  70      35.869  95.123 105.524  1.00  0.00           H0.      0
ATOM     92  HB3 ASP A  70      34.964  93.633 105.365  1.00  0.00           H0.      0
ATOM     93  CA  ASP A  85      37.284 104.910 107.947  1.00  0.00           C0.     -1
ATOM     94  C   ASP A  85      37.749 106.255 108.468  1.00  0.00           C0.      0
ATOM     95  O   ASP A  85      38.581 106.937 107.854  1.00  0.00           O0.      0
ATOM     96  CB  ASP A  85      38.298 103.760 108.189  1.00  0.00           C0.     -1
ATOM     97  CG  ASP A  85      38.328 103.380 109.658  1.00  0.00           C0.      0
ATOM     98  OD1 ASP A  85      37.819 102.252 109.991  1.00  0.00           O0.      0
ATOM     99  OD2 ASP A  85      38.810 104.217 110.480  1.00  0.00           O1-      0
ATOM    100  H03 ASP A  85      37.138 105.024 106.868  1.00  0.00           H0.      0
ATOM    101  HA  ASP A  85      36.317 104.636 108.388  1.00  0.00           H0.      0
ATOM    102  HB2 ASP A  85      38.024 102.892 107.588  1.00  0.00           H0.      0
ATOM    103  HB3 ASP A  85      39.293 104.096 107.875  1.00  0.00           H0.      0
ATOM    104  N   ALA A  86      37.199 106.649 109.644  1.00  0.00           N0.      0
ATOM    105  CA  ALA A  86      37.483 107.969 110.169  1.00  0.00           C0.     -1
ATOM    106  C   ALA A  86      38.914 108.131 110.736  1.00  0.00           C0.      0
ATOM    107  O   ALA A  86      39.321 109.267 111.023  1.00  0.00           O0.      0
ATOM    108  CB  ALA A  86      36.489 108.369 111.263  1.00  0.00           C0.      0
ATOM    109  H   ALA A  86      36.525 106.054 110.117  1.00  0.00           H0.      0
ATOM    110  HA  ALA A  86      37.415 108.682 109.342  1.00  0.00           H0.      0
ATOM    111  HB1 ALA A  86      35.483 108.434 110.853  1.00  0.00           H0.      0
ATOM    112  HB2 ALA A  86      36.494 107.659 112.097  1.00  0.00           H0.      0
ATOM    113  HB3 ALA A  86      36.789 109.350 111.643  1.00  0.00           H0.      0
ATOM    114  N   SER A  87      39.623 107.001 110.964  1.00  0.00           N0.      0
ATOM    115  CA  SER A  87      40.969 107.037 111.549  1.00  0.00           C0.     -1
ATOM    116  CB  SER A  87      41.166 105.865 112.440  1.00  0.00           C0.     -1
ATOM    117  OG  SER A  87      42.455 105.901 113.098  1.00  0.00           O0.      0
ATOM    118  H01 SER A  87      41.738 107.057 110.765  1.00  0.00           H0.      0
ATOM    119  H   SER A  87      39.265 106.107 110.626  1.00  0.00           H0.      0
ATOM    120  HA  SER A  87      41.047 107.979 112.103  1.00  0.00           H0.      0
ATOM    121  HB2 SER A  87      40.352 105.802 113.176  1.00  0.00           H0.      0
ATOM    122  HB3 SER A  87      41.152 104.928 111.875  1.00  0.00           H0.      0
ATOM    123  HG  SER A  87      42.469 106.684 113.666  1.00  0.00           H0.      0
ATOM    124  CA  ALA A 115      35.244 110.299 106.578  1.00  0.00           C0.     -1
ATOM    125  C   ALA A 115      34.663 109.726 107.904  1.00  0.00           C0.      0
ATOM    126  O   ALA A 115      34.900 108.553 108.223  1.00  0.00           O0.      0
ATOM    127  H01 ALA A 115      34.870 109.692 105.749  1.00  0.00           H0.      0
ATOM    128  H02 ALA A 115      36.332 110.194 106.616  1.00  0.00           H0.      0
ATOM    129  HA  ALA A 115      34.985 111.347 106.411  1.00  0.00           H0.      0
ATOM    130  N   ASN A 116      33.924 110.566 108.710  1.00  0.00           N0.      0
ATOM    131  CA  ASN A 116      33.237 110.140 109.966  1.00  0.00           C0.     -1
ATOM    132  C   ASN A 116      31.704 110.048 109.640  1.00  0.00           C0.      0
ATOM    133  O   ASN A 116      31.118 111.052 109.211  1.00  0.00           O0.      0
ATOM    134  CB  ASN A 116      33.514 111.140 111.107  1.00  0.00           C0.      0
ATOM    135  CG  ASN A 116      33.218 110.443 112.427  1.00  0.00           C0.      0
ATOM    136  ND2 ASN A 116      34.292 110.091 113.162  1.00  0.00           N0.      0
ATOM    137  OD1 ASN A 116      32.040 110.172 112.737  1.00  0.00           O0.      0
ATOM    138  H   ASN A 116      33.604 111.444 108.322  1.00  0.00           H0.      0
ATOM    139  HA  ASN A 116      33.629 109.156 110.213  1.00  0.00           H0.      0
ATOM    140  HB2 ASN A 116      34.555 111.469 111.045  1.00  0.00           H0.      0
ATOM    141  HB3 ASN A 116      32.862 112.011 110.990  1.00  0.00           H0.      0
ATOM    142 HD21 ASN A 116      34.266 109.396 113.925  1.00  0.00           H0.      0
ATOM    143 HD22 ASN A 116      35.210 110.269 112.782  1.00  0.00           H0.      0
ATOM    144  N   TRP A 117      31.131 108.830 109.793  1.00  0.00           N0.      0
ATOM    145  CA  TRP A 117      29.686 108.521 109.567  1.00  0.00           C0.     -1
ATOM    146  CB  TRP A 117      29.288 107.369 110.514  1.00  0.00           C0.     -1
ATOM    147  CG  TRP A 117      30.102 106.117 110.275  1.00  0.00           C0.      0
ATOM    148  CD1 TRP A 117      30.773 105.778 109.117  1.00  0.00           C0.      0
ATOM    149  CD2 TRP A 117      30.416 105.087 111.244  1.00  0.00           C0.      0
ATOM    150  CE2 TRP A 117      31.301 104.159 110.609  1.00  0.00           C0.      0
ATOM    151  CE3 TRP A 117      30.076 104.881 112.594  1.00  0.00           C0.      0
ATOM    152  NE1 TRP A 117      31.479 104.597 109.311  1.00  0.00           N0.      0
ATOM    153  CZ2 TRP A 117      31.853 103.064 111.288  1.00  0.00           C0.      0
ATOM    154  CZ3 TRP A 117      30.620 103.791 113.271  1.00  0.00           C0.      0
ATOM    155  CH2 TRP A 117      31.502 102.893 112.626  1.00  0.00           C0.      0
ATOM    156  H03 TRP A 117      29.105 109.424 109.772  1.00  0.00           H0.      0
ATOM    157  H   TRP A 117      31.691 108.114 110.263  1.00  0.00           H0.      0
ATOM    158  HA  TRP A 117      29.521 108.247 108.518  1.00  0.00           H0.      0
ATOM    159  HB2 TRP A 117      29.435 107.701 111.549  1.00  0.00           H0.      0
ATOM    160  HB3 TRP A 117      28.213 107.174 110.395  1.00  0.00           H0.      0
ATOM    161  HD1 TRP A 117      30.833 106.300 108.176  1.00  0.00           H0.      0
ATOM    162  HE1 TRP A 117      32.123 104.198 108.646  1.00  0.00           H0.      0
ATOM    163  HE3 TRP A 117      29.423 105.577 113.108  1.00  0.00           H0.      0
ATOM    164  HZ2 TRP A 117      32.544 102.387 110.798  1.00  0.00           H0.      0
ATOM    165  HZ3 TRP A 117      30.382 103.636 114.318  1.00  0.00           H0.      0
ATOM    166  HH2 TRP A 117      31.931 102.071 113.189  1.00  0.00           H0.      0
ATOM    167  CA  LEU A 136      31.929  94.569 110.071  1.00  0.00           C0.     -1
ATOM    168  C   LEU A 136      32.989  94.912 111.134  1.00  0.00           C0.      0
ATOM    169  O   LEU A 136      33.593  96.007 111.119  1.00  0.00           O0.      0
ATOM    170  H01 LEU A 136      31.755  93.495 109.983  1.00  0.00           H0.      0
ATOM    171  H02 LEU A 136      32.286  94.984 109.123  1.00  0.00           H0.      0
ATOM    172  HA  LEU A 136      30.988  95.065 110.334  1.00  0.00           H0.      0
ATOM    173  N   GLY A 137      33.229  93.999 112.128  1.00  0.00           N0.      0
ATOM    174  CA  GLY A 137      34.296  94.141 113.139  1.00  0.00           C0.     -1
ATOM    175  C   GLY A 137      33.825  94.514 114.556  1.00  0.00           C0.      0
ATOM    176  O   GLY A 137      34.677  94.545 115.464  1.00  0.00           O0.      0
ATOM    177  H   GLY A 137      32.806  93.085 112.032  1.00  0.00           H0.      0
ATOM    178  HA2 GLY A 137      34.854  93.204 113.205  1.00  0.00           H0.      0
ATOM    179  HA3 GLY A 137      34.998  94.906 112.801  1.00  0.00           H0.      0
ATOM    180  N   ASN A 138      32.505  94.776 114.717  1.00  0.00           N0.      0
ATOM    181  CA  ASN A 138      31.872  95.490 115.860  1.00  0.00           C0.     -1
ATOM    182  C   ASN A 138      32.437  96.960 115.828  1.00  0.00           C0.      0
ATOM    183  O   ASN A 138      33.387  97.295 116.543  1.00  0.00           O0.      0
ATOM    184  CB  ASN A 138      32.095  94.842 117.216  1.00  0.00           C0.      0
ATOM    185  CG  ASN A 138      31.249  95.568 118.265  1.00  0.00           C0.      0
ATOM    186  ND2 ASN A 138      31.801  95.605 119.496  1.00  0.00           N0.      0
ATOM    187  OD1 ASN A 138      30.142  96.048 117.981  1.00  0.00           O0.      0
ATOM    188  H   ASN A 138      31.963  94.733 113.864  1.00  0.00           H0.      0
ATOM    189  HA  ASN A 138      30.799  95.515 115.655  1.00  0.00           H0.      0
ATOM    190  HB2 ASN A 138      31.769  93.797 117.173  1.00  0.00           H0.      0
ATOM    191  HB3 ASN A 138      33.149  94.858 117.482  1.00  0.00           H0.      0
ATOM    192 HD21 ASN A 138      31.321  96.080 120.247  1.00  0.00           H0.      0
ATOM    193 HD22 ASN A 138      32.759  95.300 119.647  1.00  0.00           H0.      0
ATOM    194  N   SER A 139      31.841  97.798 114.929  1.00  0.00           N0.      0
ATOM    195  CA  SER A 139      32.428  99.078 114.475  1.00  0.00           C0.     -1
ATOM    196  CB  SER A 139      33.052  98.928 113.084  1.00  0.00           C0.      0
ATOM    197  OG  SER A 139      34.041  97.876 113.113  1.00  0.00           O0.      0
ATOM    198  H03 SER A 139      31.658  99.856 114.466  1.00  0.00           H0.      0
ATOM    199  H   SER A 139      31.075  97.429 114.381  1.00  0.00           H0.      0
ATOM    200  HA  SER A 139      33.188  99.344 115.212  1.00  0.00           H0.      0
ATOM    201  HB2 SER A 139      32.279  98.699 112.340  1.00  0.00           H0.      0
ATOM    202  HB3 SER A 139      33.529  99.873 112.796  1.00  0.00           H0.      0
ATOM    203  HG  SER A 139      33.812  97.193 112.453  1.00  0.00           H0.      0
ATOM    204  CA  HID A 142      32.303 103.366 118.986  1.00  0.00           C0.     -1
ATOM    205  CB  HID A 142      33.659 103.385 118.187  1.00  0.00           C0.     -1
ATOM    206  CG  HID A 142      34.662 102.305 118.400  1.00  0.00           C0.      0
ATOM    207  CD2 HID A 142      35.104 101.299 117.562  1.00  0.00           C0.      0
ATOM    208  ND1 HID A 142      35.524 102.250 119.489  1.00  0.00           N0.      0
ATOM    209  CE1 HID A 142      36.433 101.261 119.282  1.00  0.00           C0.      0
ATOM    210  NE2 HID A 142      36.205 100.660 118.115  1.00  0.00           N0.      0
ATOM    211  H01 HID A 142      31.745 102.448 118.777  1.00  0.00           H0.      0
ATOM    212  H02 HID A 142      31.697 104.224 118.683  1.00  0.00           H0.      0
ATOM    213  HA  HID A 142      32.476 103.427 120.066  1.00  0.00           H0.      0
ATOM    214  HB2 HID A 142      33.403 103.381 117.120  1.00  0.00           H0.      0
ATOM    215  HB3 HID A 142      34.144 104.355 118.368  1.00  0.00           H0.      0
ATOM    216  HD1 HID A 142      35.491 102.857 120.297  1.00  0.00           H0.      0
ATOM    217  HD2 HID A 142      34.699 101.011 116.605  1.00  0.00           H0.      0
ATOM    218  HE1 HID A 142      37.214 101.007 119.978  1.00  0.00           H0.      0
ATOM    219  CA  ARG A 175      28.324  92.115 119.816  1.00  0.00           C0.     -1
ATOM    220  CB  ARG A 175      29.458  92.673 120.699  1.00  0.00           C0.     -1
ATOM    221  CG  ARG A 175      30.841  92.126 120.314  1.00  0.00           C0.      0
ATOM    222  CD  ARG A 175      31.893  92.485 121.375  1.00  0.00           C0.      0
ATOM    223  NE  ARG A 175      33.263  92.178 120.954  1.00  0.00           N0.      0
ATOM    224  CZ  ARG A 175      33.860  90.999 121.037  1.00  0.00           C0.      0
ATOM    225  NH1 ARG A 175      33.208  89.891 121.467  1.00  0.00           N1+      0
ATOM    226  NH2 ARG A 175      35.175  90.892 120.712  1.00  0.00           N0.      0
ATOM    227  H01 ARG A 175      27.354  92.538 120.101  1.00  0.00           H0.      0
ATOM    228  H03 ARG A 175      28.499  92.354 118.760  1.00  0.00           H0.      0
ATOM    229  HA  ARG A 175      28.260  91.024 119.908  1.00  0.00           H0.      0
ATOM    230  HB2 ARG A 175      29.479  93.769 120.633  1.00  0.00           H0.      0
ATOM    231  HB3 ARG A 175      29.249  92.427 121.750  1.00  0.00           H0.      0
ATOM    232  HG2 ARG A 175      30.793  91.036 120.183  1.00  0.00           H0.      0
ATOM    233  HG3 ARG A 175      31.155  92.541 119.348  1.00  0.00           H0.      0
ATOM    234  HD2 ARG A 175      31.882  93.561 121.574  1.00  0.00           H0.      0
ATOM    235  HD3 ARG A 175      31.676  91.984 122.327  1.00  0.00           H0.      0
ATOM    236  HE  ARG A 175      33.759  92.942 120.446  1.00  0.00           H0.      0
ATOM    237 HH11 ARG A 175      32.272  89.973 121.832  1.00  0.00           H0.      0
ATOM    238 HH12 ARG A 175      33.754  89.112 121.806  1.00  0.00           H0.      0
ATOM    239 HH21 ARG A 175      35.550  91.679 120.169  1.00  0.00           H0.      0
ATOM    240 HH22 ARG A 175      35.455  90.000 120.323  1.00  0.00           H0.      0
ATOM    241  CA  TYR A 194      40.686  89.054 115.868  1.00  0.00           C0.     -1
ATOM    242  CB  TYR A 194      40.561  90.116 116.942  1.00  0.00           C0.     -1
ATOM    243  CG  TYR A 194      39.693  91.244 116.387  1.00  0.00           C0.      0
ATOM    244  CD1 TYR A 194      38.325  91.338 116.684  1.00  0.00           C0.      0
ATOM    245  CD2 TYR A 194      40.212  92.125 115.417  1.00  0.00           C0.      0
ATOM    246  CE1 TYR A 194      37.511  92.296 116.068  1.00  0.00           C0.      0
ATOM    247  CE2 TYR A 194      39.411  93.082 114.789  1.00  0.00           C0.      0
ATOM    248  CZ  TYR A 194      38.057  93.189 115.138  1.00  0.00           C0.      0
ATOM    249  OH  TYR A 194      37.313  94.210 114.576  1.00  0.00           O0.      0
ATOM    250  H01 TYR A 194      41.296  88.203 116.197  1.00  0.00           H0.      0
ATOM    251  H02 TYR A 194      39.698  88.671 115.586  1.00  0.00           H0.      0
ATOM    252  HA  TYR A 194      41.149  89.466 114.964  1.00  0.00           H0.      0
ATOM    253  HB2 TYR A 194      40.104  89.703 117.849  1.00  0.00           H0.      0
ATOM    254  HB3 TYR A 194      41.551  90.498 117.223  1.00  0.00           H0.      0
ATOM    255  HD1 TYR A 194      37.875  90.659 117.402  1.00  0.00           H0.      0
ATOM    256  HD2 TYR A 194      41.262  92.062 115.149  1.00  0.00           H0.      0
ATOM    257  HE1 TYR A 194      36.461  92.357 116.321  1.00  0.00           H0.      0
ATOM    258  HE2 TYR A 194      39.827  93.754 114.050  1.00  0.00           H0.      0
ATOM    259  HH  TYR A 194      36.400  94.225 114.943  1.00  0.00           H0.      0
ATOM    260  CA  TYR A 242      32.470 100.601 123.421  1.00  0.00           C0.     -1
ATOM    261  CB  TYR A 242      32.646  99.104 123.082  1.00  0.00           C0.     -1
ATOM    262  CG  TYR A 242      33.782  98.824 122.128  1.00  0.00           C0.      0
ATOM    263  CD1 TYR A 242      33.556  98.706 120.744  1.00  0.00           C0.      0
ATOM    264  CD2 TYR A 242      35.100  98.697 122.600  1.00  0.00           C0.      0
ATOM    265  CE1 TYR A 242      34.610  98.503 119.852  1.00  0.00           C0.      0
ATOM    266  CE2 TYR A 242      36.166  98.508 121.720  1.00  0.00           C0.      0
ATOM    267  CZ  TYR A 242      35.923  98.437 120.343  1.00  0.00           C0.      0
ATOM    268  OH  TYR A 242      37.011  98.307 119.506  1.00  0.00           O0.      0
ATOM    269  H01 TYR A 242      31.633 100.748 124.112  1.00  0.00           H0.      0
ATOM    270  H02 TYR A 242      33.377 101.002 123.888  1.00  0.00           H0.      0
ATOM    271  HA  TYR A 242      32.273 101.183 122.513  1.00  0.00           H0.      0
ATOM    272  HB2 TYR A 242      32.805  98.549 124.015  1.00  0.00           H0.      0
ATOM    273  HB3 TYR A 242      31.709  98.726 122.653  1.00  0.00           H0.      0
ATOM    274  HD1 TYR A 242      32.542  98.769 120.362  1.00  0.00           H0.      0
ATOM    275  HD2 TYR A 242      35.292  98.762 123.667  1.00  0.00           H0.      0
ATOM    276  HE1 TYR A 242      34.417  98.402 118.790  1.00  0.00           H0.      0
ATOM    277  HE2 TYR A 242      37.187  98.435 122.077  1.00  0.00           H0.      0
ATOM    278  HH  TYR A 242      36.792  98.752 118.667  1.00  0.00           H0.      0
ATOM    279  CA  TYR A 283      28.917  88.830 117.115  1.00  0.00           C0.     -1
ATOM    280  CB  TYR A 283      29.917  89.064 115.941  1.00  0.00           C0.     -1
ATOM    281  CG  TYR A 283      31.293  89.497 116.423  1.00  0.00           C0.      0
ATOM    282  CD1 TYR A 283      32.181  88.554 116.975  1.00  0.00           C0.      0
ATOM    283  CD2 TYR A 283      31.725  90.834 116.357  1.00  0.00           C0.      0
ATOM    284  CE1 TYR A 283      33.442  88.924 117.442  1.00  0.00           C0.      0
ATOM    285  CE2 TYR A 283      32.994  91.220 116.814  1.00  0.00           C0.      0
ATOM    286  CZ  TYR A 283      33.858  90.262 117.362  1.00  0.00           C0.      0
ATOM    287  OH  TYR A 283      35.126  90.557 117.808  1.00  0.00           O0.      0
ATOM    288  H01 TYR A 283      27.940  88.512 116.738  1.00  0.00           H0.      0
ATOM    289  H02 TYR A 283      29.295  88.056 117.793  1.00  0.00           H0.      0
ATOM    290  HA  TYR A 283      28.785  89.752 117.693  1.00  0.00           H0.      0
ATOM    291  HB2 TYR A 283      30.005  88.137 115.360  1.00  0.00           H0.      0
ATOM    292  HB3 TYR A 283      29.507  89.825 115.266  1.00  0.00           H0.      0
ATOM    293  HD1 TYR A 283      31.878  87.513 117.037  1.00  0.00           H0.      0
ATOM    294  HD2 TYR A 283      31.070  91.585 115.925  1.00  0.00           H0.      0
ATOM    295  HE1 TYR A 283      34.121  88.191 117.863  1.00  0.00           H0.      0
ATOM    296  HE2 TYR A 283      33.324  92.250 116.725  1.00  0.00           H0.      0
ATOM    297  HH  TYR A 283      35.250  91.514 117.981  1.00  0.00           H0.      0
ATOM    298  N   ACT A 293      37.374  95.237 117.804  1.00  0.00           N0.      0
ATOM    299  CA  ACT A 293      36.055  95.379 118.415  1.00  0.00           C0.      0
ATOM    300  C   ACT A 293      35.418  94.129 119.018  1.00  0.00           C0.      0
ATOM    301  O   ACT A 293      35.934  92.976 118.834  1.00  0.00           O0.      0
ATOM    302  OXT ACT A 293      34.353  94.306 119.702  1.00  0.00           O1-      0
ATOM    303  H1  ACT A 293      35.348  95.768 117.670  1.00  0.00           H0.      0
ATOM    304  H3  ACT A 293      36.110  96.130 119.204  1.00  0.00           H0.      0
ATOM    305  H01 ACT A 293      38.036  94.871 118.488  1.00  0.00           H0.      0
ATOM    306  H02 ACT A 293      37.337  94.527 117.080  1.00  0.00           H0.      0
ATOM    307  CA' SAM A 294      37.774  96.651 110.352  1.00  0.00           C0.      0
ATOM    308  CB  SAM A 294      37.849  97.790 111.395  1.00  0.00           C0.      0
ATOM    309  CG  SAM A 294      37.131  97.413 112.706  1.00  0.00           C0.      0
ATOM    310  SD  SAM A 294      37.656  98.430 114.151  1.00  0.00           S0.      0
ATOM    311  CE  SAM A 294      36.882  97.489 115.507  1.00  0.00           C0.      0
ATOM    312  C5' SAM A 294      36.465  99.820 114.096  1.00  0.00           C0.      0
ATOM    313  C4' SAM A 294      36.793 100.825 113.003  1.00  0.00           C0.      0
ATOM    314  O4' SAM A 294      35.619 101.683 112.924  1.00  0.00           O0.      0
ATOM    315  C3' SAM A 294      38.035 101.722 113.290  1.00  0.00           C0.      0
ATOM    316  O3' SAM A 294      39.021 101.607 112.281  1.00  0.00           O0.      0
ATOM    317  C2' SAM A 294      37.397 103.136 113.434  1.00  0.00           C0.      0
ATOM    318  O2' SAM A 294      38.192 104.238 113.051  1.00  0.00           O0.      0
ATOM    319  C1' SAM A 294      36.078 103.021 112.639  1.00  0.00           C0.      0
ATOM    320  OXT SAM A 294      37.428  94.557 111.455  1.00  0.00           O0.      0
ATOM    321  N1  SAM A 294      33.078 107.045 111.378  1.00  0.00           N0.      0
ATOM    322  C2  SAM A 294      33.943 106.325 110.642  1.00  0.00           C0.      0
ATOM    323  N3  SAM A 294      34.697 105.278 111.025  1.00  0.00           N0.      0
ATOM    324  C4  SAM A 294      34.472 104.950 112.312  1.00  0.00           C0.      0
ATOM    325  C5  SAM A 294      33.590 105.597 113.187  1.00  0.00           C0.      0
ATOM    326  C6  SAM A 294      32.879 106.716 112.686  1.00  0.00           C0.      0
ATOM    327  N6  SAM A 294      32.027 107.447 113.427  1.00  0.00           N0.      0
ATOM    328  N7  SAM A 294      33.634 104.992 114.440  1.00  0.00           N0.      0
ATOM    329  C8  SAM A 294      34.515 104.019 114.334  1.00  0.00           C0.      0
ATOM    330  N9  SAM A 294      35.057 103.943 113.064  1.00  0.00           N0.      0
ATOM    331  C'  SAM A 294      38.308  95.354 111.005  1.00  0.00           C0.      0
ATOM    332  N'  SAM A 294      36.380  96.449 109.819  1.00  0.00           N0.      0
ATOM    333  O'  SAM A 294      39.559  95.269 111.119  1.00  0.00           O0.      0
ATOM    334 HN61 SAM A 294      31.829 108.401 113.110  1.00  0.00           H0.      0
ATOM    335 HN62 SAM A 294      32.054 107.306 114.437  1.00  0.00           H0.      0
ATOM    336  HA  SAM A 294      38.390  96.924 109.494  1.00  0.00           H0.      0
ATOM    337  HB1 SAM A 294      37.437  98.704 110.957  1.00  0.00           H0.      0
ATOM    338  HB2 SAM A 294      38.914  97.966 111.573  1.00  0.00           H0.      0
ATOM    339  HG1 SAM A 294      37.368  96.387 113.005  1.00  0.00           H0.      0
ATOM    340  HG2 SAM A 294      36.045  97.522 112.643  1.00  0.00           H0.      0
ATOM    341  HE1 SAM A 294      35.803  97.425 115.354  1.00  0.00           H0.      0
ATOM    342  HE2 SAM A 294      37.119  98.011 116.432  1.00  0.00           H0.      0
ATOM    343  HE3 SAM A 294      37.326  96.496 115.548  1.00  0.00           H0.      0
ATOM    344 HO2' SAM A 294      38.485 104.140 112.100  1.00  0.00           H0.      0
ATOM    345 HO3' SAM A 294      38.600 101.841 111.415  1.00  0.00           H0.      0
ATOM    346  H01 SAM A 294      34.798 103.337 115.119  1.00  0.00           H0.      0
ATOM    347  H02 SAM A 294      36.932 100.339 112.033  1.00  0.00           H0.      0
ATOM    348  H03 SAM A 294      38.520 101.435 114.223  1.00  0.00           H0.      0
ATOM    349  H04 SAM A 294      37.148 103.291 114.488  1.00  0.00           H0.      0
ATOM    350  H05 SAM A 294      36.243 103.166 111.568  1.00  0.00           H0.      0
ATOM    351  H06 SAM A 294      34.077 106.668 109.621  1.00  0.00           H0.      0
ATOM    352  H07 SAM A 294      36.050  97.302 109.337  1.00  0.00           H0.      0
ATOM    353  H08 SAM A 294      35.700  96.200 110.548  1.00  0.00           H0.      0
ATOM    354  H09 SAM A 294      36.349  95.654 109.122  1.00  0.00           H0.      0
ATOM    355 H5'1 SAM A 294      36.536 100.292 115.077  1.00  0.00           H0.      0
ATOM    356 H5'2 SAM A 294      35.480  99.379 113.949  1.00  0.00           H0.      0
ATOM    357  O   WAT A6782      38.624  93.067 119.645  1.00  0.00           O0.      0
ATOM    358  H1  WAT A6782      37.787  92.889 119.175  1.00  0.00           H0.      0
ATOM    359  H2  WAT A6782      38.355  93.293 120.545  1.00  0.00           H0.      0
ATOM    360  O   WAT A7443      34.867 108.127 115.063  1.00  0.00           O0.      0
ATOM    361  H1  WAT A7443      34.194 107.710 115.631  1.00  0.00           H0.      0
ATOM    362  H2  WAT A7443      35.432 107.420 114.697  1.00  0.00           H0.      0
ATOM    363  O   WAT A9964      32.710 106.785 116.215  1.00  0.00           O0.      0
ATOM    364  H1  WAT A9964      32.952 105.926 115.784  1.00  0.00           H0.      0
ATOM    365  H2  WAT A9964      32.152 106.617 116.983  1.00  0.00           H0.      0
ATOM    366  O   WAT B1126      41.027  96.836 109.187  1.00  0.00           O0.      0
ATOM    367  H1  WAT B1126      40.492  96.269 109.773  1.00  0.00           H0.      0
ATOM    368  H2  WAT B1126      40.457  97.169 108.472  1.00  0.00           H0.      0
ATOM    369  O   WAT B2297      33.481  95.519 122.058  1.00  0.00           O0.      0
ATOM    370  H1  WAT B2297      33.628  96.475 122.074  1.00  0.00           H0.      0
ATOM    371  H2  WAT B2297      34.040  95.184 121.336  1.00  0.00           H0.      0
ATOM    372  O   WAT B3703      33.849  96.354 107.605  1.00  0.00           O0.      0
ATOM    373  H1  WAT B3703      34.567  95.685 107.615  1.00  0.00           H0.      0
ATOM    374  H2  WAT B3703      34.279  97.212 107.733  1.00  0.00           H0.      0
ATOM    375  O   WAT B4191      36.964 106.448 114.146  1.00  0.00           O0.      0
ATOM    376  H1  WAT B4191      37.372 105.697 113.659  1.00  0.00           H0.      0
ATOM    377  H2  WAT B4191      37.654 107.120 114.212  1.00  0.00           H0.      0
