# Supplementary material for: Computational Investigation of GNMT-Catalyzed Methyl Transfer Reaction: Integrating MD, QM, and ML Approaches
Source: J Comput Chem. Author manuscript; Available in PMC 2026 Jun 29. (PMC13312424; doi:10.1002/jcc.70434)
Supplement: SI-2 [file NIHMS2188582-supplement-SI-2.zip › QM-cluster-pdbs/clustering_1145_R2_w_ts.pdb]

ATOM      1  CA  TYR A  21      42.456 105.537 118.111  1.00  0.00           C0.     -1
ATOM      2  CB  TYR A  21      42.220 104.972 116.679  1.00  0.00           C0.     -1
ATOM      3  CG  TYR A  21      41.218 103.831 116.667  1.00  0.00           C0.      0
ATOM      4  CD1 TYR A  21      39.853 104.063 116.910  1.00  0.00           C0.      0
ATOM      5  CD2 TYR A  21      41.625 102.505 116.445  1.00  0.00           C0.      0
ATOM      6  CE1 TYR A  21      38.928 103.015 116.947  1.00  0.00           C0.      0
ATOM      7  CE2 TYR A  21      40.712 101.447 116.468  1.00  0.00           C0.      0
ATOM      8  CZ  TYR A  21      39.360 101.695 116.730  1.00  0.00           C0.      0
ATOM      9  OH  TYR A  21      38.489 100.627 116.726  1.00  0.00           O0.      0
ATOM     10  H01 TYR A  21      41.517 105.904 118.538  1.00  0.00           H0.      0
ATOM     11  H02 TYR A  21      43.174 106.365 118.093  1.00  0.00           H0.      0
ATOM     12  HA  TYR A  21      42.845 104.754 118.771  1.00  0.00           H0.      0
ATOM     13  HB2 TYR A  21      41.852 105.788 116.043  1.00  0.00           H0.      0
ATOM     14  HB3 TYR A  21      43.171 104.635 116.251  1.00  0.00           H0.      0
ATOM     15  HD1 TYR A  21      39.502 105.080 117.067  1.00  0.00           H0.      0
ATOM     16  HD2 TYR A  21      42.665 102.290 116.227  1.00  0.00           H0.      0
ATOM     17  HE1 TYR A  21      37.879 103.218 117.134  1.00  0.00           H0.      0
ATOM     18  HE2 TYR A  21      41.038 100.432 116.271  1.00  0.00           H0.      0
ATOM     19  HH  TYR A  21      37.602 100.872 117.118  1.00  0.00           H0.      0
ATOM     20  CA  TRP A  30      46.006  95.200 114.185  1.00  0.00           C0.     -1
ATOM     21  CB  TRP A  30      45.189  96.234 113.208  1.00  0.00           C0.     -1
ATOM     22  CG  TRP A  30      43.752  95.945 112.929  1.00  0.00           C0.      0
ATOM     23  CD1 TRP A  30      43.162  95.839 111.680  1.00  0.00           C0.      0
ATOM     24  CD2 TRP A  30      42.683  95.846 113.893  1.00  0.00           C0.      0
ATOM     25  CE2 TRP A  30      41.471  95.648 113.154  1.00  0.00           C0.      0
ATOM     26  CE3 TRP A  30      42.628  95.912 115.298  1.00  0.00           C0.      0
ATOM     27  NE1 TRP A  30      41.790  95.684 111.812  1.00  0.00           N0.      0
ATOM     28  CZ2 TRP A  30      40.248  95.412 113.790  1.00  0.00           C0.      0
ATOM     29  CZ3 TRP A  30      41.405  95.709 115.934  1.00  0.00           C0.      0
ATOM     30  CH2 TRP A  30      40.242  95.423 115.185  1.00  0.00           C0.      0
ATOM     31  H01 TRP A  30      45.999  94.195 113.750  1.00  0.00           H0.      0
ATOM     32  H03 TRP A  30      47.037  95.549 114.284  1.00  0.00           H0.      0
ATOM     33  HA  TRP A  30      45.541  95.160 115.174  1.00  0.00           H0.      0
ATOM     34  HB2 TRP A  30      45.285  97.226 113.675  1.00  0.00           H0.      0
ATOM     35  HB3 TRP A  30      45.743  96.283 112.263  1.00  0.00           H0.      0
ATOM     36  HD1 TRP A  30      43.624  95.885 110.706  1.00  0.00           H0.      0
ATOM     37  HE1 TRP A  30      41.117  95.484 111.072  1.00  0.00           H0.      0
ATOM     38  HE3 TRP A  30      43.524  96.103 115.879  1.00  0.00           H0.      0
ATOM     39  HZ2 TRP A  30      39.352  95.160 113.240  1.00  0.00           H0.      0
ATOM     40  HZ3 TRP A  30      41.352  95.727 117.018  1.00  0.00           H0.      0
ATOM     41  HH2 TRP A  30      39.328  95.158 115.695  1.00  0.00           H0.      0
ATOM     42  CA  TYR A  33      45.154  90.900 116.931  1.00  0.00           C0.     -1
ATOM     43  C   TYR A  33      44.192  90.061 116.068  1.00  0.00           C0.      0
ATOM     44  O   TYR A  33      43.405  89.255 116.578  1.00  0.00           O0.      0
ATOM     45  CB  TYR A  33      44.494  92.218 117.476  1.00  0.00           C0.     -1
ATOM     46  CG  TYR A  33      43.115  92.086 118.093  1.00  0.00           C0.      0
ATOM     47  CD1 TYR A  33      42.029  92.769 117.526  1.00  0.00           C0.      0
ATOM     48  CD2 TYR A  33      42.881  91.337 119.260  1.00  0.00           C0.      0
ATOM     49  CE1 TYR A  33      40.759  92.744 118.111  1.00  0.00           C0.      0
ATOM     50  CE2 TYR A  33      41.616  91.293 119.848  1.00  0.00           C0.      0
ATOM     51  CZ  TYR A  33      40.548  92.010 119.282  1.00  0.00           C0.      0
ATOM     52  OH  TYR A  33      39.325  91.950 119.919  1.00  0.00           O0.      0
ATOM     53  H02 TYR A  33      46.061  91.165 116.378  1.00  0.00           H0.      0
ATOM     54  HA  TYR A  33      45.441  90.262 117.772  1.00  0.00           H0.      0
ATOM     55  HB2 TYR A  33      45.194  92.643 118.208  1.00  0.00           H0.      0
ATOM     56  HB3 TYR A  33      44.435  92.936 116.649  1.00  0.00           H0.      0
ATOM     57  HD1 TYR A  33      42.174  93.340 116.617  1.00  0.00           H0.      0
ATOM     58  HD2 TYR A  33      43.697  90.786 119.719  1.00  0.00           H0.      0
ATOM     59  HE1 TYR A  33      39.935  93.268 117.639  1.00  0.00           H0.      0
ATOM     60  HE2 TYR A  33      41.440  90.721 120.753  1.00  0.00           H0.      0
ATOM     61  HH  TYR A  33      38.760  92.708 119.663  1.00  0.00           H0.      0
ATOM     62  N   ILE A  34      44.236  90.273 114.714  1.00  0.00           N0.      0
ATOM     63  CA  ILE A  34      43.499  89.450 113.735  1.00  0.00           C0.     -1
ATOM     64  CB  ILE A  34      43.222  90.263 112.423  1.00  0.00           C0.     -1
ATOM     65  CG1 ILE A  34      42.134  91.328 112.666  1.00  0.00           C0.      0
ATOM     66  CG2 ILE A  34      42.834  89.290 111.297  1.00  0.00           C0.      0
ATOM     67  CD1 ILE A  34      42.009  92.363 111.542  1.00  0.00           C0.      0
ATOM     68  H01 ILE A  34      44.072  88.543 113.500  1.00  0.00           H0.      0
ATOM     69  H   ILE A  34      44.976  90.859 114.351  1.00  0.00           H0.      0
ATOM     70  HA  ILE A  34      42.559  89.141 114.197  1.00  0.00           H0.      0
ATOM     71  HB  ILE A  34      44.158  90.770 112.138  1.00  0.00           H0.      0
ATOM     72 HG12 ILE A  34      41.174  90.810 112.803  1.00  0.00           H0.      0
ATOM     73 HG13 ILE A  34      42.348  91.846 113.610  1.00  0.00           H0.      0
ATOM     74 HG21 ILE A  34      42.652  89.820 110.357  1.00  0.00           H0.      0
ATOM     75 HG22 ILE A  34      43.624  88.553 111.116  1.00  0.00           H0.      0
ATOM     76 HG23 ILE A  34      41.919  88.744 111.564  1.00  0.00           H0.      0
ATOM     77 HD11 ILE A  34      41.821  91.891 110.572  1.00  0.00           H0.      0
ATOM     78 HD12 ILE A  34      41.186  93.056 111.735  1.00  0.00           H0.      0
ATOM     79 HD13 ILE A  34      42.924  92.960 111.458  1.00  0.00           H0.      0
ATOM     80  CA  ARG A  40      39.250  85.445 108.845  1.00  0.00           C0.     -1
ATOM     81  CB  ARG A  40      39.663  86.983 108.939  1.00  0.00           C0.     -1
ATOM     82  CG  ARG A  40      38.853  87.836 109.933  1.00  0.00           C0.      0
ATOM     83  CD  ARG A  40      39.186  89.330 109.748  1.00  0.00           C0.      0
ATOM     84  NE  ARG A  40      38.496  90.166 110.746  1.00  0.00           N0.      0
ATOM     85  CZ  ARG A  40      38.436  91.515 110.719  1.00  0.00           C0.      0
ATOM     86  NH1 ARG A  40      38.983  92.226 109.725  1.00  0.00           N1+      0
ATOM     87  NH2 ARG A  40      37.778  92.170 111.695  1.00  0.00           N0.      0
ATOM     88  H01 ARG A  40      39.889  84.937 108.117  1.00  0.00           H0.      0
ATOM     89  H02 ARG A  40      38.207  85.349 108.526  1.00  0.00           H0.      0
ATOM     90  HA  ARG A  40      39.365  84.954 109.817  1.00  0.00           H0.      0
ATOM     91  HB2 ARG A  40      40.728  87.042 109.200  1.00  0.00           H0.      0
ATOM     92  HB3 ARG A  40      39.562  87.415 107.934  1.00  0.00           H0.      0
ATOM     93  HG2 ARG A  40      37.777  87.684 109.773  1.00  0.00           H0.      0
ATOM     94  HG3 ARG A  40      39.079  87.530 110.963  1.00  0.00           H0.      0
ATOM     95  HD2 ARG A  40      40.268  89.485 109.834  1.00  0.00           H0.      0
ATOM     96  HD3 ARG A  40      38.878  89.633 108.739  1.00  0.00           H0.      0
ATOM     97  HE  ARG A  40      37.897  89.702 111.415  1.00  0.00           H0.      0
ATOM     98 HH11 ARG A  40      39.420  91.765 108.943  1.00  0.00           H0.      0
ATOM     99 HH12 ARG A  40      39.182  93.231 109.895  1.00  0.00           H0.      0
ATOM    100 HH21 ARG A  40      37.781  91.777 112.627  1.00  0.00           H0.      0
ATOM    101 HH22 ARG A  40      37.673  93.195 111.614  1.00  0.00           H0.      0
ATOM    102  CA  ALA A  64      34.782 101.655 108.587  1.00  0.00           C0.     -1
ATOM    103  C   ALA A  64      35.947 100.714 108.474  1.00  0.00           C0.      0
ATOM    104  O   ALA A  64      36.186  99.825 109.311  1.00  0.00           O0.      0
ATOM    105  CB  ALA A  64      34.248 101.782 110.014  1.00  0.00           C0.      0
ATOM    106  H03 ALA A  64      33.992 101.289 107.916  1.00  0.00           H0.      0
ATOM    107  HA  ALA A  64      35.085 102.639 108.209  1.00  0.00           H0.      0
ATOM    108  HB1 ALA A  64      33.644 102.687 110.116  1.00  0.00           H0.      0
ATOM    109  HB2 ALA A  64      33.646 100.910 110.284  1.00  0.00           H0.      0
ATOM    110  HB3 ALA A  64      35.072 101.849 110.723  1.00  0.00           H0.      0
ATOM    111  N   CYS A  65      36.707 100.916 107.372  1.00  0.00           N0.      0
ATOM    112  CA  CYS A  65      37.679  99.948 106.912  1.00  0.00           C0.     -1
ATOM    113  C   CYS A  65      38.911  99.753 107.824  1.00  0.00           C0.      0
ATOM    114  O   CYS A  65      39.615  98.741 107.665  1.00  0.00           O0.      0
ATOM    115  H01 CYS A  65      38.045 100.264 105.932  1.00  0.00           H0.      0
ATOM    116  H   CYS A  65      36.416 101.640 106.733  1.00  0.00           H0.      0
ATOM    117  HA  CYS A  65      37.225  98.956 106.797  1.00  0.00           H0.      0
ATOM    118  N   GLY A  66      39.183 100.732 108.714  1.00  0.00           N0.      0
ATOM    119  CA  GLY A  66      40.368 100.709 109.577  1.00  0.00           C0.     -1
ATOM    120  H01 GLY A  66      41.079 101.482 109.271  1.00  0.00           H0.      0
ATOM    121  H   GLY A  66      38.472 101.424 108.947  1.00  0.00           H0.      0
ATOM    122  HA2 GLY A  66      40.079 100.889 110.615  1.00  0.00           H0.      0
ATOM    123  HA3 GLY A  66      40.845  99.731 109.486  1.00  0.00           H0.      0
ATOM    124  CA  ASP A  70      38.759  93.949 105.742  1.00  0.00           C0.     -1
ATOM    125  CB  ASP A  70      37.893  94.631 106.769  1.00  0.00           C0.     -1
ATOM    126  CG  ASP A  70      37.372  96.012 106.324  1.00  0.00           C0.      0
ATOM    127  OD1 ASP A  70      36.525  96.586 107.154  1.00  0.00           O0.      0
ATOM    128  OD2 ASP A  70      37.720  96.500 105.244  1.00  0.00           O1-      0
ATOM    129  H01 ASP A  70      39.629  94.565 105.494  1.00  0.00           H0.      0
ATOM    130  H02 ASP A  70      38.209  93.784 104.809  1.00  0.00           H0.      0
ATOM    131  HA  ASP A  70      39.118  92.976 106.101  1.00  0.00           H0.      0
ATOM    132  HB2 ASP A  70      37.013  94.025 107.027  1.00  0.00           H0.      0
ATOM    133  HB3 ASP A  70      38.443  94.774 107.711  1.00  0.00           H0.      0
ATOM    134  CA  ASP A  85      36.948 105.244 108.237  1.00  0.00           C0.     -1
ATOM    135  C   ASP A  85      37.377 106.601 108.885  1.00  0.00           C0.      0
ATOM    136  O   ASP A  85      38.124 107.367 108.264  1.00  0.00           O0.      0
ATOM    137  CB  ASP A  85      38.136 104.253 108.338  1.00  0.00           C0.      0
ATOM    138  CG  ASP A  85      38.325 103.840 109.793  1.00  0.00           C0.      0
ATOM    139  OD1 ASP A  85      37.789 102.734 110.160  1.00  0.00           O0.      0
ATOM    140  OD2 ASP A  85      38.932 104.626 110.579  1.00  0.00           O1-      0
ATOM    141  H03 ASP A  85      36.718 105.454 107.190  1.00  0.00           H0.      0
ATOM    142  HA  ASP A  85      36.060 104.830 108.727  1.00  0.00           H0.      0
ATOM    143  HB2 ASP A  85      37.937 103.368 107.730  1.00  0.00           H0.      0
ATOM    144  HB3 ASP A  85      39.038 104.747 107.966  1.00  0.00           H0.      0
ATOM    145  N   ALA A  86      36.979 106.845 110.173  1.00  0.00           N0.      0
ATOM    146  CA  ALA A  86      37.219 108.118 110.897  1.00  0.00           C0.     -1
ATOM    147  C   ALA A  86      38.459 108.104 111.830  1.00  0.00           C0.      0
ATOM    148  O   ALA A  86      38.481 108.844 112.839  1.00  0.00           O0.      0
ATOM    149  CB  ALA A  86      35.967 108.569 111.626  1.00  0.00           C0.      0
ATOM    150  H   ALA A  86      36.321 106.196 110.592  1.00  0.00           H0.      0
ATOM    151  HA  ALA A  86      37.464 108.846 110.111  1.00  0.00           H0.      0
ATOM    152  HB1 ALA A  86      35.197 108.813 110.897  1.00  0.00           H0.      0
ATOM    153  HB2 ALA A  86      35.593 107.805 112.307  1.00  0.00           H0.      0
ATOM    154  HB3 ALA A  86      36.215 109.442 112.233  1.00  0.00           H0.      0
ATOM    155  N   SER A  87      39.517 107.362 111.447  1.00  0.00           N0.      0
ATOM    156  CA  SER A  87      40.780 107.332 112.204  1.00  0.00           C0.     -1
ATOM    157  CB  SER A  87      40.992 105.887 112.821  1.00  0.00           C0.     -1
ATOM    158  OG  SER A  87      42.339 105.726 113.309  1.00  0.00           O0.      0
ATOM    159  H01 SER A  87      41.619 107.547 111.535  1.00  0.00           H0.      0
ATOM    160  H   SER A  87      39.356 106.621 110.765  1.00  0.00           H0.      0
ATOM    161  HA  SER A  87      40.724 108.094 112.983  1.00  0.00           H0.      0
ATOM    162  HB2 SER A  87      40.244 105.701 113.600  1.00  0.00           H0.      0
ATOM    163  HB3 SER A  87      40.856 105.142 112.039  1.00  0.00           H0.      0
ATOM    164  HG  SER A  87      42.437 106.253 114.113  1.00  0.00           H0.      0
ATOM    165  CA  MET A  90      44.030 103.184 111.294  1.00  0.00           C0.     -1
ATOM    166  CB  MET A  90      42.621 102.712 111.591  1.00  0.00           C0.     -1
ATOM    167  CG  MET A  90      42.366 102.356 113.063  1.00  0.00           C0.      0
ATOM    168  SD  MET A  90      43.158 100.779 113.610  1.00  0.00           S0.      0
ATOM    169  CE  MET A  90      41.907  99.574 113.023  1.00  0.00           C0.      0
ATOM    170  H01 MET A  90      44.247 104.108 111.843  1.00  0.00           H0.      0
ATOM    171  H02 MET A  90      44.168 103.385 110.225  1.00  0.00           H0.      0
ATOM    172  HA  MET A  90      44.768 102.429 111.592  1.00  0.00           H0.      0
ATOM    173  HB2 MET A  90      41.896 103.484 111.302  1.00  0.00           H0.      0
ATOM    174  HB3 MET A  90      42.388 101.836 110.974  1.00  0.00           H0.      0
ATOM    175  HG2 MET A  90      42.749 103.148 113.713  1.00  0.00           H0.      0
ATOM    176  HG3 MET A  90      41.292 102.263 113.251  1.00  0.00           H0.      0
ATOM    177  HE1 MET A  90      41.850  99.558 111.932  1.00  0.00           H0.      0
ATOM    178  HE2 MET A  90      42.208  98.583 113.374  1.00  0.00           H0.      0
ATOM    179  HE3 MET A  90      40.923  99.823 113.431  1.00  0.00           H0.      0
ATOM    180  CA  ALA A 115      35.320 110.303 106.465  1.00  0.00           C0.     -1
ATOM    181  C   ALA A 115      34.625 109.897 107.721  1.00  0.00           C0.      0
ATOM    182  O   ALA A 115      35.021 108.955 108.423  1.00  0.00           O0.      0
ATOM    183  H01 ALA A 115      35.498 109.422 105.841  1.00  0.00           H0.      0
ATOM    184  H03 ALA A 115      34.766 111.045 105.884  1.00  0.00           H0.      0
ATOM    185  HA  ALA A 115      36.302 110.722 106.713  1.00  0.00           H0.      0
ATOM    186  N   ASN A 116      33.552 110.672 108.054  1.00  0.00           N0.      0
ATOM    187  CA  ASN A 116      32.812 110.336 109.228  1.00  0.00           C0.     -1
ATOM    188  C   ASN A 116      31.310 110.061 108.924  1.00  0.00           C0.      0
ATOM    189  O   ASN A 116      30.671 110.844 108.204  1.00  0.00           O0.      0
ATOM    190  CB  ASN A 116      32.920 111.403 110.370  1.00  0.00           C0.      0
ATOM    191  CG  ASN A 116      32.631 110.745 111.720  1.00  0.00           C0.      0
ATOM    192  ND2 ASN A 116      33.699 110.558 112.530  1.00  0.00           N0.      0
ATOM    193  OD1 ASN A 116      31.482 110.368 112.019  1.00  0.00           O0.      0
ATOM    194  H   ASN A 116      33.152 111.325 107.394  1.00  0.00           H0.      0
ATOM    195  HA  ASN A 116      33.265 109.415 109.601  1.00  0.00           H0.      0
ATOM    196  HB2 ASN A 116      33.926 111.830 110.345  1.00  0.00           H0.      0
ATOM    197  HB3 ASN A 116      32.199 112.206 110.191  1.00  0.00           H0.      0
ATOM    198 HD21 ASN A 116      33.677 109.894 113.308  1.00  0.00           H0.      0
ATOM    199 HD22 ASN A 116      34.619 110.767 112.176  1.00  0.00           H0.      0
ATOM    200  N   TRP A 117      30.784 108.958 109.510  1.00  0.00           N0.      0
ATOM    201  CA  TRP A 117      29.327 108.663 109.543  1.00  0.00           C0.     -1
ATOM    202  CB  TRP A 117      29.015 107.534 110.484  1.00  0.00           C0.     -1
ATOM    203  CG  TRP A 117      29.790 106.257 110.309  1.00  0.00           C0.      0
ATOM    204  CD1 TRP A 117      30.506 105.802 109.223  1.00  0.00           C0.      0
ATOM    205  CD2 TRP A 117      29.958 105.272 111.354  1.00  0.00           C0.      0
ATOM    206  CE2 TRP A 117      30.800 104.238 110.843  1.00  0.00           C0.      0
ATOM    207  CE3 TRP A 117      29.482 105.179 112.673  1.00  0.00           C0.      0
ATOM    208  NE1 TRP A 117      31.109 104.587 109.540  1.00  0.00           N0.      0
ATOM    209  CZ2 TRP A 117      31.166 103.129 111.620  1.00  0.00           C0.      0
ATOM    210  CZ3 TRP A 117      29.840 104.077 113.448  1.00  0.00           C0.      0
ATOM    211  CH2 TRP A 117      30.677 103.064 112.925  1.00  0.00           C0.      0
ATOM    212  H02 TRP A 117      28.793 109.571 109.845  1.00  0.00           H0.      0
ATOM    213  H   TRP A 117      31.388 108.407 110.123  1.00  0.00           H0.      0
ATOM    214  HA  TRP A 117      28.999 108.429 108.521  1.00  0.00           H0.      0
ATOM    215  HB2 TRP A 117      29.184 107.881 111.513  1.00  0.00           H0.      0
ATOM    216  HB3 TRP A 117      27.935 107.335 110.417  1.00  0.00           H0.      0
ATOM    217  HD1 TRP A 117      30.667 106.263 108.262  1.00  0.00           H0.      0
ATOM    218  HE1 TRP A 117      31.728 104.076 108.930  1.00  0.00           H0.      0
ATOM    219  HE3 TRP A 117      28.844 105.954 113.080  1.00  0.00           H0.      0
ATOM    220  HZ2 TRP A 117      31.799 102.345 111.225  1.00  0.00           H0.      0
ATOM    221  HZ3 TRP A 117      29.450 103.989 114.456  1.00  0.00           H0.      0
ATOM    222  HH2 TRP A 117      30.936 102.208 113.542  1.00  0.00           H0.      0
ATOM    223  CA  CYS A 135      31.062  96.947 107.367  1.00  0.00           C0.     -1
ATOM    224  C   CYS A 135      30.984  95.773 108.452  1.00  0.00           C0.      0
ATOM    225  O   CYS A 135      29.979  95.706 109.172  1.00  0.00           O0.      0
ATOM    226  CB  CYS A 135      31.326  98.214 108.090  1.00  0.00           C0.     -1
ATOM    227  SG  CYS A 135      33.013  98.364 108.841  1.00  0.00           S0.      0
ATOM    228  H01 CYS A 135      30.082  96.970 106.881  1.00  0.00           H0.      0
ATOM    229  HA  CYS A 135      31.833  96.735 106.620  1.00  0.00           H0.      0
ATOM    230  HB2 CYS A 135      31.262  99.073 107.414  1.00  0.00           H0.      0
ATOM    231  HB3 CYS A 135      30.579  98.365 108.875  1.00  0.00           H0.      0
ATOM    232  HG  CYS A 135      32.936  97.293 109.665  1.00  0.00           H0.      0
ATOM    233  N   LEU A 136      32.053  94.917 108.604  1.00  0.00           N0.      0
ATOM    234  CA  LEU A 136      32.168  93.909 109.689  1.00  0.00           C0.     -1
ATOM    235  C   LEU A 136      32.969  94.481 110.902  1.00  0.00           C0.      0
ATOM    236  O   LEU A 136      33.140  95.693 111.080  1.00  0.00           O0.      0
ATOM    237  H01 LEU A 136      32.667  93.020 109.297  1.00  0.00           H0.      0
ATOM    238  H   LEU A 136      32.897  95.052 108.025  1.00  0.00           H0.      0
ATOM    239  HA  LEU A 136      31.159  93.646 110.023  1.00  0.00           H0.      0
ATOM    240  N   GLY A 137      33.483  93.572 111.804  1.00  0.00           N0.      0
ATOM    241  CA  GLY A 137      34.650  93.929 112.642  1.00  0.00           C0.     -1
ATOM    242  C   GLY A 137      34.402  94.544 113.992  1.00  0.00           C0.      0
ATOM    243  O   GLY A 137      35.333  95.130 114.588  1.00  0.00           O0.      0
ATOM    244  H   GLY A 137      33.410  92.594 111.552  1.00  0.00           H0.      0
ATOM    245  HA2 GLY A 137      35.241  93.018 112.783  1.00  0.00           H0.      0
ATOM    246  HA3 GLY A 137      35.296  94.623 112.095  1.00  0.00           H0.      0
ATOM    247  N   ASN A 138      33.177  94.413 114.513  1.00  0.00           N0.      0
ATOM    248  CA  ASN A 138      32.753  95.209 115.652  1.00  0.00           C0.     -1
ATOM    249  C   ASN A 138      32.604  96.681 115.306  1.00  0.00           C0.      0
ATOM    250  O   ASN A 138      32.586  97.540 116.198  1.00  0.00           O0.      0
ATOM    251  CB  ASN A 138      33.607  95.089 116.915  1.00  0.00           C0.      0
ATOM    252  CG  ASN A 138      32.755  95.432 118.128  1.00  0.00           C0.      0
ATOM    253  ND2 ASN A 138      33.429  95.970 119.198  1.00  0.00           N0.      0
ATOM    254  OD1 ASN A 138      31.550  95.169 118.186  1.00  0.00           O0.      0
ATOM    255  H   ASN A 138      32.479  93.943 113.949  1.00  0.00           H0.      0
ATOM    256  HA  ASN A 138      31.753  94.849 115.925  1.00  0.00           H0.      0
ATOM    257  HB2 ASN A 138      33.994  94.076 117.023  1.00  0.00           H0.      0
ATOM    258  HB3 ASN A 138      34.462  95.757 116.857  1.00  0.00           H0.      0
ATOM    259 HD21 ASN A 138      32.864  96.468 119.876  1.00  0.00           H0.      0
ATOM    260 HD22 ASN A 138      34.335  96.384 119.034  1.00  0.00           H0.      0
ATOM    261  N   SER A 139      32.434  96.964 114.003  1.00  0.00           N0.      0
ATOM    262  CA  SER A 139      32.239  98.336 113.628  1.00  0.00           C0.     -1
ATOM    263  H01 SER A 139      33.072  98.966 113.964  1.00  0.00           H0.      0
ATOM    264  H02 SER A 139      31.324  98.739 114.073  1.00  0.00           H0.      0
ATOM    265  H   SER A 139      32.584  96.279 113.276  1.00  0.00           H0.      0
ATOM    266  HA  SER A 139      32.165  98.403 112.541  1.00  0.00           H0.      0
ATOM    267  CA  HID A 142      32.150 102.811 119.807  1.00  0.00           C0.     -1
ATOM    268  C   HID A 142      31.098 103.820 120.205  1.00  0.00           C0.      0
ATOM    269  O   HID A 142      30.691 103.894 121.376  1.00  0.00           O0.      0
ATOM    270  CB  HID A 142      33.251 103.360 118.904  1.00  0.00           C0.     -1
ATOM    271  CG  HID A 142      34.423 102.450 118.727  1.00  0.00           C0.      0
ATOM    272  CD2 HID A 142      34.997 101.898 117.598  1.00  0.00           C0.      0
ATOM    273  ND1 HID A 142      35.252 102.050 119.768  1.00  0.00           N0.      0
ATOM    274  CE1 HID A 142      36.266 101.295 119.258  1.00  0.00           C0.      0
ATOM    275  NE2 HID A 142      36.140 101.187 117.940  1.00  0.00           N0.      0
ATOM    276  H03 HID A 142      31.663 101.958 119.313  1.00  0.00           H0.      0
ATOM    277  HA  HID A 142      32.576 102.428 120.737  1.00  0.00           H0.      0
ATOM    278  HB2 HID A 142      32.858 103.584 117.910  1.00  0.00           H0.      0
ATOM    279  HB3 HID A 142      33.604 104.316 119.319  1.00  0.00           H0.      0
ATOM    280  HD1 HID A 142      35.111 102.255 120.747  1.00  0.00           H0.      0
ATOM    281  HD2 HID A 142      34.659 101.962 116.576  1.00  0.00           H0.      0
ATOM    282  HE1 HID A 142      37.042 100.854 119.858  1.00  0.00           H0.      0
ATOM    283  N   LEU A 143      30.638 104.600 119.198  1.00  0.00           N0.      0
ATOM    284  CA  LEU A 143      29.648 105.626 119.462  1.00  0.00           C0.     -1
ATOM    285  CB  LEU A 143      28.527 105.675 118.380  1.00  0.00           C0.     -1
ATOM    286  CG  LEU A 143      28.943 106.036 116.938  1.00  0.00           C0.      0
ATOM    287  CD1 LEU A 143      27.683 106.158 116.062  1.00  0.00           C0.      0
ATOM    288  CD2 LEU A 143      29.785 107.321 116.863  1.00  0.00           C0.      0
ATOM    289  H01 LEU A 143      29.208 105.403 120.436  1.00  0.00           H0.      0
ATOM    290  H   LEU A 143      31.010 104.504 118.254  1.00  0.00           H0.      0
ATOM    291  HA  LEU A 143      30.129 106.611 119.539  1.00  0.00           H0.      0
ATOM    292  HB2 LEU A 143      28.016 104.702 118.370  1.00  0.00           H0.      0
ATOM    293  HB3 LEU A 143      27.789 106.416 118.722  1.00  0.00           H0.      0
ATOM    294  HG  LEU A 143      29.560 105.223 116.542  1.00  0.00           H0.      0
ATOM    295 HD11 LEU A 143      27.946 106.378 115.022  1.00  0.00           H0.      0
ATOM    296 HD12 LEU A 143      27.098 105.231 116.076  1.00  0.00           H0.      0
ATOM    297 HD13 LEU A 143      27.037 106.970 116.423  1.00  0.00           H0.      0
ATOM    298 HD21 LEU A 143      29.258 108.169 117.320  1.00  0.00           H0.      0
ATOM    299 HD22 LEU A 143      30.749 107.206 117.369  1.00  0.00           H0.      0
ATOM    300 HD23 LEU A 143      29.983 107.580 115.815  1.00  0.00           H0.      0
ATOM    301  CA  ARG A 175      28.788  93.434 120.210  1.00  0.00           C0.     -1
ATOM    302  CB  ARG A 175      29.907  93.895 121.168  1.00  0.00           C0.     -1
ATOM    303  CG  ARG A 175      31.285  93.311 120.799  1.00  0.00           C0.      0
ATOM    304  CD  ARG A 175      32.423  93.896 121.657  1.00  0.00           C0.      0
ATOM    305  NE  ARG A 175      33.791  93.572 121.193  1.00  0.00           N0.      0
ATOM    306  CZ  ARG A 175      34.520  92.545 121.643  1.00  0.00           C0.      0
ATOM    307  NH1 ARG A 175      33.915  91.568 122.360  1.00  0.00           N1+      0
ATOM    308  NH2 ARG A 175      35.856  92.506 121.490  1.00  0.00           N0.      0
ATOM    309  H01 ARG A 175      29.019  93.739 119.183  1.00  0.00           H0.      0
ATOM    310  H02 ARG A 175      27.824  93.872 120.491  1.00  0.00           H0.      0
ATOM    311  HA  ARG A 175      28.682  92.342 120.225  1.00  0.00           H0.      0
ATOM    312  HB2 ARG A 175      29.975  94.992 121.133  1.00  0.00           H0.      0
ATOM    313  HB3 ARG A 175      29.647  93.629 122.203  1.00  0.00           H0.      0
ATOM    314  HG2 ARG A 175      31.264  92.215 120.878  1.00  0.00           H0.      0
ATOM    315  HG3 ARG A 175      31.480  93.550 119.754  1.00  0.00           H0.      0
ATOM    316  HD2 ARG A 175      32.355  94.987 121.651  1.00  0.00           H0.      0
ATOM    317  HD3 ARG A 175      32.340  93.577 122.702  1.00  0.00           H0.      0
ATOM    318  HE  ARG A 175      34.204  94.165 120.473  1.00  0.00           H0.      0
ATOM    319 HH11 ARG A 175      32.943  91.362 122.182  1.00  0.00           H0.      0
ATOM    320 HH12 ARG A 175      34.475  90.811 122.723  1.00  0.00           H0.      0
ATOM    321 HH21 ARG A 175      36.345  93.226 120.947  1.00  0.00           H0.      0
ATOM    322 HH22 ARG A 175      36.297  91.596 121.462  1.00  0.00           H0.      0
ATOM    323  CA  TYR A 194      39.972  88.131 115.994  1.00  0.00           C0.     -1
ATOM    324  CB  TYR A 194      39.453  89.249 117.043  1.00  0.00           C0.     -1
ATOM    325  CG  TYR A 194      38.950  90.486 116.336  1.00  0.00           C0.      0
ATOM    326  CD1 TYR A 194      37.705  91.060 116.634  1.00  0.00           C0.      0
ATOM    327  CD2 TYR A 194      39.731  91.092 115.336  1.00  0.00           C0.      0
ATOM    328  CE1 TYR A 194      37.233  92.187 115.943  1.00  0.00           C0.      0
ATOM    329  CE2 TYR A 194      39.278  92.206 114.637  1.00  0.00           C0.      0
ATOM    330  CZ  TYR A 194      38.019  92.757 114.930  1.00  0.00           C0.      0
ATOM    331  OH  TYR A 194      37.634  93.837 114.170  1.00  0.00           O0.      0
ATOM    332  H01 TYR A 194      40.125  87.179 116.512  1.00  0.00           H0.      0
ATOM    333  H03 TYR A 194      39.236  87.993 115.196  1.00  0.00           H0.      0
ATOM    334  HA  TYR A 194      40.929  88.443 115.570  1.00  0.00           H0.      0
ATOM    335  HB2 TYR A 194      38.656  88.821 117.660  1.00  0.00           H0.      0
ATOM    336  HB3 TYR A 194      40.290  89.498 117.707  1.00  0.00           H0.      0
ATOM    337  HD1 TYR A 194      37.083  90.633 117.414  1.00  0.00           H0.      0
ATOM    338  HD2 TYR A 194      40.716  90.697 115.119  1.00  0.00           H0.      0
ATOM    339  HE1 TYR A 194      36.265  92.608 116.193  1.00  0.00           H0.      0
ATOM    340  HE2 TYR A 194      39.893  92.684 113.887  1.00  0.00           H0.      0
ATOM    341  HH  TYR A 194      36.797  94.261 114.463  1.00  0.00           H0.      0
ATOM    342  CA  TYR A 220      44.397  94.222 125.445  1.00  0.00           C0.     -1
ATOM    343  CB  TYR A 220      43.954  94.320 123.952  1.00  0.00           C0.     -1
ATOM    344  CG  TYR A 220      42.520  94.669 123.554  1.00  0.00           C0.      0
ATOM    345  CD1 TYR A 220      41.958  95.946 123.753  1.00  0.00           C0.      0
ATOM    346  CD2 TYR A 220      41.771  93.761 122.783  1.00  0.00           C0.      0
ATOM    347  CE1 TYR A 220      40.735  96.313 123.173  1.00  0.00           C0.      0
ATOM    348  CE2 TYR A 220      40.546  94.107 122.200  1.00  0.00           C0.      0
ATOM    349  CZ  TYR A 220      40.035  95.400 122.370  1.00  0.00           C0.      0
ATOM    350  OH  TYR A 220      38.855  95.806 121.751  1.00  0.00           O0.      0
ATOM    351  H01 TYR A 220      45.464  93.982 125.491  1.00  0.00           H0.      0
ATOM    352  H02 TYR A 220      44.234  95.168 125.974  1.00  0.00           H0.      0
ATOM    353  HA  TYR A 220      43.840  93.439 125.972  1.00  0.00           H0.      0
ATOM    354  HB2 TYR A 220      44.613  95.060 123.472  1.00  0.00           H0.      0
ATOM    355  HB3 TYR A 220      44.197  93.361 123.475  1.00  0.00           H0.      0
ATOM    356  HD1 TYR A 220      42.501  96.685 124.336  1.00  0.00           H0.      0
ATOM    357  HD2 TYR A 220      42.171  92.769 122.592  1.00  0.00           H0.      0
ATOM    358  HE1 TYR A 220      40.339  97.313 123.314  1.00  0.00           H0.      0
ATOM    359  HE2 TYR A 220      40.007  93.379 121.603  1.00  0.00           H0.      0
ATOM    360  HH  TYR A 220      38.559  95.143 121.088  1.00  0.00           H0.      0
ATOM    361  CA  LEU A 240      39.095 100.657 123.441  1.00  0.00           C0.     -1
ATOM    362  CB  LEU A 240      38.871  99.841 122.143  1.00  0.00           C0.     -1
ATOM    363  CG  LEU A 240      39.976 100.005 121.073  1.00  0.00           C0.      0
ATOM    364  CD1 LEU A 240      39.754  99.034 119.895  1.00  0.00           C0.      0
ATOM    365  CD2 LEU A 240      40.090 101.452 120.558  1.00  0.00           C0.      0
ATOM    366  H01 LEU A 240      38.311 100.439 124.174  1.00  0.00           H0.      0
ATOM    367  H02 LEU A 240      40.063 100.407 123.894  1.00  0.00           H0.      0
ATOM    368  HA  LEU A 240      39.083 101.734 123.245  1.00  0.00           H0.      0
ATOM    369  HB2 LEU A 240      38.794  98.776 122.402  1.00  0.00           H0.      0
ATOM    370  HB3 LEU A 240      37.899 100.114 121.708  1.00  0.00           H0.      0
ATOM    371  HG  LEU A 240      40.933  99.738 121.551  1.00  0.00           H0.      0
ATOM    372 HD11 LEU A 240      39.696  97.997 120.246  1.00  0.00           H0.      0
ATOM    373 HD12 LEU A 240      38.825  99.268 119.362  1.00  0.00           H0.      0
ATOM    374 HD13 LEU A 240      40.573  99.111 119.171  1.00  0.00           H0.      0
ATOM    375 HD21 LEU A 240      40.863 101.532 119.786  1.00  0.00           H0.      0
ATOM    376 HD22 LEU A 240      39.147 101.781 120.101  1.00  0.00           H0.      0
ATOM    377 HD23 LEU A 240      40.338 102.154 121.361  1.00  0.00           H0.      0
ATOM    378  CA  TYR A 242      32.204 101.128 123.461  1.00  0.00           C0.     -1
ATOM    379  CB  TYR A 242      32.277  99.607 123.242  1.00  0.00           C0.     -1
ATOM    380  CG  TYR A 242      33.511  99.091 122.519  1.00  0.00           C0.      0
ATOM    381  CD1 TYR A 242      33.654  99.202 121.124  1.00  0.00           C0.      0
ATOM    382  CD2 TYR A 242      34.536  98.438 123.227  1.00  0.00           C0.      0
ATOM    383  CE1 TYR A 242      34.766  98.672 120.460  1.00  0.00           C0.      0
ATOM    384  CE2 TYR A 242      35.650  97.894 122.579  1.00  0.00           C0.      0
ATOM    385  CZ  TYR A 242      35.761  98.004 121.188  1.00  0.00           C0.      0
ATOM    386  OH  TYR A 242      36.820  97.458 120.486  1.00  0.00           O0.      0
ATOM    387  H01 TYR A 242      31.355 101.377 124.108  1.00  0.00           H0.      0
ATOM    388  H02 TYR A 242      33.117 101.499 123.942  1.00  0.00           H0.      0
ATOM    389  HA  TYR A 242      32.063 101.675 122.526  1.00  0.00           H0.      0
ATOM    390  HB2 TYR A 242      32.222  99.110 124.219  1.00  0.00           H0.      0
ATOM    391  HB3 TYR A 242      31.382  99.290 122.689  1.00  0.00           H0.      0
ATOM    392  HD1 TYR A 242      32.885  99.704 120.543  1.00  0.00           H0.      0
ATOM    393  HD2 TYR A 242      34.453  98.335 124.305  1.00  0.00           H0.      0
ATOM    394  HE1 TYR A 242      34.874  98.784 119.387  1.00  0.00           H0.      0
ATOM    395  HE2 TYR A 242      36.419  97.377 123.143  1.00  0.00           H0.      0
ATOM    396  HH  TYR A 242      37.491  97.080 121.087  1.00  0.00           H0.      0
ATOM    397  CA  TYR A 283      28.949  89.811 117.785  1.00  0.00           C0.     -1
ATOM    398  CB  TYR A 283      29.949  90.140 116.683  1.00  0.00           C0.     -1
ATOM    399  CG  TYR A 283      31.349  90.395 117.210  1.00  0.00           C0.      0
ATOM    400  CD1 TYR A 283      32.289  89.355 117.335  1.00  0.00           C0.      0
ATOM    401  CD2 TYR A 283      31.731  91.675 117.640  1.00  0.00           C0.      0
ATOM    402  CE1 TYR A 283      33.567  89.580 117.859  1.00  0.00           C0.      0
ATOM    403  CE2 TYR A 283      32.998  91.908 118.178  1.00  0.00           C0.      0
ATOM    404  CZ  TYR A 283      33.928  90.866 118.284  1.00  0.00           C0.      0
ATOM    405  OH  TYR A 283      35.186  91.067 118.808  1.00  0.00           O0.      0
ATOM    406  H01 TYR A 283      27.948  89.632 117.375  1.00  0.00           H0.      0
ATOM    407  H02 TYR A 283      29.255  88.914 118.337  1.00  0.00           H0.      0
ATOM    408  HA  TYR A 283      28.877  90.635 118.505  1.00  0.00           H0.      0
ATOM    409  HB2 TYR A 283      29.977  89.315 115.959  1.00  0.00           H0.      0
ATOM    410  HB3 TYR A 283      29.603  91.025 116.132  1.00  0.00           H0.      0
ATOM    411  HD1 TYR A 283      32.019  88.354 117.010  1.00  0.00           H0.      0
ATOM    412  HD2 TYR A 283      31.034  92.505 117.567  1.00  0.00           H0.      0
ATOM    413  HE1 TYR A 283      34.288  88.774 117.938  1.00  0.00           H0.      0
ATOM    414  HE2 TYR A 283      33.267  92.887 118.541  1.00  0.00           H0.      0
ATOM    415  HH  TYR A 283      35.384  92.030 118.848  1.00  0.00           H0.      0
ATOM    416  N   ACT A 293      37.845  96.495 117.846  1.00  0.00           N0.      0
ATOM    417  CA  ACT A 293      37.264  95.162 117.605  1.00  0.00           C0.      0
ATOM    418  C   ACT A 293      36.846  94.337 118.833  1.00  0.00           C0.      0
ATOM    419  O   ACT A 293      35.706  93.789 118.786  1.00  0.00           O0.      0
ATOM    420  OXT ACT A 293      37.669  94.191 119.805  1.00  0.00           O1-      0
ATOM    421  H1  ACT A 293      37.992  94.561 117.053  1.00  0.00           H0.      0
ATOM    422  H3  ACT A 293      36.393  95.269 116.960  1.00  0.00           H0.      0
ATOM    423  H01 ACT A 293      38.809  96.427 118.164  1.00  0.00           H0.      0
ATOM    424  H02 ACT A 293      37.336  97.002 118.574  1.00  0.00           H0.      0
ATOM    425  CA' SAM A 294      38.154  96.974 110.231  1.00  0.00           C0.      0
ATOM    426  CB  SAM A 294      38.422  97.914 111.432  1.00  0.00           C0.      0
ATOM    427  CG  SAM A 294      37.458  97.747 112.624  1.00  0.00           C0.      0
ATOM    428  SD  SAM A 294      37.933  98.902 114.001  1.00  0.00           S0.      0
ATOM    429  CE  SAM A 294      37.782  97.683 115.972  1.00  0.00           C0.      0
ATOM    430  C5' SAM A 294      36.506 100.066 114.083  1.00  0.00           C0.      0
ATOM    431  C4' SAM A 294      36.677 101.238 113.116  1.00  0.00           C0.      0
ATOM    432  O4' SAM A 294      35.453 102.040 113.197  1.00  0.00           O0.      0
ATOM    433  C3' SAM A 294      37.865 102.197 113.449  1.00  0.00           C0.      0
ATOM    434  O3' SAM A 294      38.911 102.115 112.499  1.00  0.00           O0.      0
ATOM    435  C2' SAM A 294      37.169 103.598 113.552  1.00  0.00           C0.      0
ATOM    436  O2' SAM A 294      37.890 104.725 113.091  1.00  0.00           O0.      0
ATOM    437  C1' SAM A 294      35.835 103.379 112.813  1.00  0.00           C0.      0
ATOM    438  OXT SAM A 294      37.281  94.903 111.063  1.00  0.00           O0.      0
ATOM    439  N1  SAM A 294      32.771 107.230 111.200  1.00  0.00           N0.      0
ATOM    440  C2  SAM A 294      33.657 106.464 110.540  1.00  0.00           C0.      0
ATOM    441  N3  SAM A 294      34.397 105.445 111.015  1.00  0.00           N0.      0
ATOM    442  C4  SAM A 294      34.154 105.210 112.317  1.00  0.00           C0.      0
ATOM    443  C5  SAM A 294      33.239 105.908 113.117  1.00  0.00           C0.      0
ATOM    444  C6  SAM A 294      32.533 106.977 112.513  1.00  0.00           C0.      0
ATOM    445  N6  SAM A 294      31.648 107.754 113.171  1.00  0.00           N0.      0
ATOM    446  N7  SAM A 294      33.294 105.438 114.425  1.00  0.00           N0.      0
ATOM    447  C8  SAM A 294      34.213 104.485 114.417  1.00  0.00           C0.      0
ATOM    448  N9  SAM A 294      34.772 104.298 113.167  1.00  0.00           N0.      0
ATOM    449  C'  SAM A 294      38.300  95.477 110.579  1.00  0.00           C0.      0
ATOM    450  N'  SAM A 294      36.776  97.167 109.673  1.00  0.00           N0.      0
ATOM    451  O'  SAM A 294      39.426  94.930 110.357  1.00  0.00           O0.      0
ATOM    452 HN61 SAM A 294      31.569 107.635 114.170  1.00  0.00           H0.      0
ATOM    453 HN62 SAM A 294      31.435 108.682 112.788  1.00  0.00           H0.      0
ATOM    454  HA  SAM A 294      38.855  97.232 109.434  1.00  0.00           H0.      0
ATOM    455  HB1 SAM A 294      38.379  98.946 111.068  1.00  0.00           H0.      0
ATOM    456  HB2 SAM A 294      39.451  97.735 111.765  1.00  0.00           H0.      0
ATOM    457  HG1 SAM A 294      37.477  96.731 113.025  1.00  0.00           H0.      0
ATOM    458  HG2 SAM A 294      36.424  97.976 112.349  1.00  0.00           H0.      0
ATOM    459  HE1 SAM A 294      36.755  97.370 115.848  1.00  0.00           H0.      0
ATOM    460  HE2 SAM A 294      38.035  98.563 116.547  1.00  0.00           H0.      0
ATOM    461  HE3 SAM A 294      38.575  97.036 115.634  1.00  0.00           H0.      0
ATOM    462 HO2' SAM A 294      38.321 104.564 112.207  1.00  0.00           H0.      0
ATOM    463 HO3' SAM A 294      38.536 102.332 111.604  1.00  0.00           H0.      0
ATOM    464  H01 SAM A 294      34.505 103.897 115.272  1.00  0.00           H0.      0
ATOM    465  H02 SAM A 294      36.789 100.882 112.085  1.00  0.00           H0.      0
ATOM    466  H03 SAM A 294      38.313 101.943 114.408  1.00  0.00           H0.      0
ATOM    467  H04 SAM A 294      36.948 103.791 114.607  1.00  0.00           H0.      0
ATOM    468  H05 SAM A 294      35.983 103.459 111.732  1.00  0.00           H0.      0
ATOM    469  H06 SAM A 294      33.828 106.736 109.505  1.00  0.00           H0.      0
ATOM    470  H07 SAM A 294      36.103  96.652 110.249  1.00  0.00           H0.      0
ATOM    471  H08 SAM A 294      36.719  96.793 108.652  1.00  0.00           H0.      0
ATOM    472  H09 SAM A 294      36.523  98.172 109.600  1.00  0.00           H0.      0
ATOM    473 H5'1 SAM A 294      36.484 100.428 115.113  1.00  0.00           H0.      0
ATOM    474 H5'2 SAM A 294      35.582  99.517 113.881  1.00  0.00           H0.      0
ATOM    475  O   WAT A8404      34.364  95.014 107.064  1.00  0.00           O0.      0
ATOM    476  H1  WAT A8404      35.114  95.661 107.167  1.00  0.00           H0.      0
ATOM    477  H2  WAT A8404      34.177  94.985 106.117  1.00  0.00           H0.      0
ATOM    478  O   WAT B2241      36.903 107.067 114.387  1.00  0.00           O0.      0
ATOM    479  H1  WAT B2241      37.486 107.777 114.057  1.00  0.00           H0.      0
ATOM    480  H2  WAT B2241      37.173 106.271 113.887  1.00  0.00           H0.      0
ATOM    481  O   WAT B4061      31.655 104.298 116.367  1.00  0.00           O0.      0
ATOM    482  H1  WAT B4061      32.119 104.934 115.776  1.00  0.00           H0.      0
ATOM    483  H2  WAT B4061      31.250 103.656 115.770  1.00  0.00           H0.      0
ATOM    484  O   WAT C1698      34.479 108.428 114.610  1.00  0.00           O0.      0
ATOM    485  H1  WAT C1698      35.334 107.959 114.475  1.00  0.00           H0.      0
ATOM    486  H2  WAT C1698      33.908 107.760 115.011  1.00  0.00           H0.      0
