# Supplementary material for: Computational Investigation of GNMT-Catalyzed Methyl Transfer Reaction: Integrating MD, QM, and ML Approaches
Source: J Comput Chem. Author manuscript; Available in PMC 2026 Jun 29. (PMC13312424; doi:10.1002/jcc.70434)
Supplement: SI-2 [file NIHMS2188582-supplement-SI-2.zip › QM-cluster-pdbs/clustering_57472_P2_wo_ts.pdb]

ATOM      1  CA  ILE A  17      38.453 110.494 115.587  1.00  0.00           C0.     -1
ATOM      2  C   ILE A  17      38.738 110.062 117.042  1.00  0.00           C0.      0
ATOM      3  O   ILE A  17      39.161 110.881 117.878  1.00  0.00           O0.      0
ATOM      4  H01 ILE A  17      38.947 109.840 114.862  1.00  0.00           H0.      0
ATOM      5  H02 ILE A  17      38.822 111.512 115.469  1.00  0.00           H0.      0
ATOM      6  HA  ILE A  17      37.376 110.477 115.384  1.00  0.00           H0.      0
ATOM      7  N   PRO A  18      38.500 108.762 117.402  1.00  0.00           N0.      0
ATOM      8  CA  PRO A  18      38.485 108.360 118.851  1.00  0.00           C0.     -1
ATOM      9  C   PRO A  18      39.908 108.051 119.406  1.00  0.00           C0.      0
ATOM     10  O   PRO A  18      40.383 106.908 119.371  1.00  0.00           O0.      0
ATOM     11  CB  PRO A  18      37.596 107.095 118.872  1.00  0.00           C0.      0
ATOM     12  CG  PRO A  18      36.855 107.078 117.518  1.00  0.00           C0.      0
ATOM     13  CD  PRO A  18      37.856 107.736 116.556  1.00  0.00           C0.      0
ATOM     14  HA  PRO A  18      38.057 109.192 119.417  1.00  0.00           H0.      0
ATOM     15  HB2 PRO A  18      38.252 106.223 118.963  1.00  0.00           H0.      0
ATOM     16  HB3 PRO A  18      36.914 107.103 119.726  1.00  0.00           H0.      0
ATOM     17  HG2 PRO A  18      36.579 106.070 117.196  1.00  0.00           H0.      0
ATOM     18  HG3 PRO A  18      35.939 107.677 117.564  1.00  0.00           H0.      0
ATOM     19  HD2 PRO A  18      38.601 107.012 116.203  1.00  0.00           H0.      0
ATOM     20  HD3 PRO A  18      37.378 108.185 115.685  1.00  0.00           H0.      0
ATOM     21  N   ASP A  19      40.537 109.102 119.994  1.00  0.00           N0.      0
ATOM     22  CA  ASP A  19      41.848 108.967 120.656  1.00  0.00           C0.     -1
ATOM     23  H01 ASP A  19      41.862 108.029 121.214  1.00  0.00           H0.      0
ATOM     24  H03 ASP A  19      42.673 108.952 119.934  1.00  0.00           H0.      0
ATOM     25  H   ASP A  19      40.195 110.024 119.741  1.00  0.00           H0.      0
ATOM     26  HA  ASP A  19      41.983 109.806 121.341  1.00  0.00           H0.      0
ATOM     27  CA  TYR A  21      42.953 105.798 116.524  1.00  0.00           C0.     -1
ATOM     28  CB  TYR A  21      41.634 105.312 115.879  1.00  0.00           C0.     -1
ATOM     29  CG  TYR A  21      41.146 103.928 116.260  1.00  0.00           C0.      0
ATOM     30  CD1 TYR A  21      39.941 103.764 116.963  1.00  0.00           C0.      0
ATOM     31  CD2 TYR A  21      41.826 102.765 115.853  1.00  0.00           C0.      0
ATOM     32  CE1 TYR A  21      39.423 102.496 117.240  1.00  0.00           C0.      0
ATOM     33  CE2 TYR A  21      41.328 101.487 116.137  1.00  0.00           C0.      0
ATOM     34  CZ  TYR A  21      40.119 101.351 116.835  1.00  0.00           C0.      0
ATOM     35  OH  TYR A  21      39.554 100.125 117.144  1.00  0.00           O0.      0
ATOM     36  H01 TYR A  21      43.238 106.770 116.107  1.00  0.00           H0.      0
ATOM     37  H02 TYR A  21      42.839 105.908 117.609  1.00  0.00           H0.      0
ATOM     38  HA  TYR A  21      43.770 105.093 116.332  1.00  0.00           H0.      0
ATOM     39  HB2 TYR A  21      40.845 106.036 116.121  1.00  0.00           H0.      0
ATOM     40  HB3 TYR A  21      41.758 105.339 114.791  1.00  0.00           H0.      0
ATOM     41  HD1 TYR A  21      39.401 104.646 117.296  1.00  0.00           H0.      0
ATOM     42  HD2 TYR A  21      42.743 102.844 115.277  1.00  0.00           H0.      0
ATOM     43  HE1 TYR A  21      38.485 102.380 117.766  1.00  0.00           H0.      0
ATOM     44  HE2 TYR A  21      41.870 100.606 115.805  1.00  0.00           H0.      0
ATOM     45  HH  TYR A  21      40.135  99.401 116.860  1.00  0.00           H0.      0
ATOM     46  CA  TRP A  30      45.889  95.919 115.083  1.00  0.00           C0.     -1
ATOM     47  CB  TRP A  30      44.995  97.103 114.494  1.00  0.00           C0.     -1
ATOM     48  CG  TRP A  30      43.534  96.778 114.358  1.00  0.00           C0.      0
ATOM     49  CD1 TRP A  30      42.886  96.313 113.229  1.00  0.00           C0.      0
ATOM     50  CD2 TRP A  30      42.525  96.864 115.393  1.00  0.00           C0.      0
ATOM     51  CE2 TRP A  30      41.295  96.390 114.829  1.00  0.00           C0.      0
ATOM     52  CE3 TRP A  30      42.530  97.325 116.722  1.00  0.00           C0.      0
ATOM     53  NE1 TRP A  30      41.545  96.069 113.509  1.00  0.00           N0.      0
ATOM     54  CZ2 TRP A  30      40.116  96.307 115.581  1.00  0.00           C0.      0
ATOM     55  CZ3 TRP A  30      41.344  97.289 117.459  1.00  0.00           C0.      0
ATOM     56  CH2 TRP A  30      40.153  96.767 116.899  1.00  0.00           C0.      0
ATOM     57  H01 TRP A  30      45.831  95.045 114.426  1.00  0.00           H0.      0
ATOM     58  H02 TRP A  30      46.933  96.240 115.161  1.00  0.00           H0.      0
ATOM     59  HA  TRP A  30      45.530  95.631 116.077  1.00  0.00           H0.      0
ATOM     60  HB2 TRP A  30      45.121  97.979 115.143  1.00  0.00           H0.      0
ATOM     61  HB3 TRP A  30      45.404  97.380 113.514  1.00  0.00           H0.      0
ATOM     62  HD1 TRP A  30      43.281  96.150 112.240  1.00  0.00           H0.      0
ATOM     63  HE1 TRP A  30      40.845  95.735 112.853  1.00  0.00           H0.      0
ATOM     64  HE3 TRP A  30      43.443  97.703 117.171  1.00  0.00           H0.      0
ATOM     65  HZ2 TRP A  30      39.220  95.870 115.156  1.00  0.00           H0.      0
ATOM     66  HZ3 TRP A  30      41.336  97.636 118.488  1.00  0.00           H0.      0
ATOM     67  HH2 TRP A  30      39.259  96.716 117.512  1.00  0.00           H0.      0
ATOM     68  CA  ILE A  34      43.863  90.164 113.586  1.00  0.00           C0.     -1
ATOM     69  CB  ILE A  34      43.591  91.119 112.380  1.00  0.00           C0.     -1
ATOM     70  CG1 ILE A  34      42.387  92.041 112.648  1.00  0.00           C0.      0
ATOM     71  CG2 ILE A  34      43.412  90.300 111.089  1.00  0.00           C0.      0
ATOM     72  CD1 ILE A  34      42.376  93.269 111.729  1.00  0.00           C0.      0
ATOM     73  H01 ILE A  34      44.726  89.519 113.388  1.00  0.00           H0.      0
ATOM     74  H02 ILE A  34      44.059  90.736 114.500  1.00  0.00           H0.      0
ATOM     75  HA  ILE A  34      42.991  89.521 113.766  1.00  0.00           H0.      0
ATOM     76  HB  ILE A  34      44.479  91.760 112.262  1.00  0.00           H0.      0
ATOM     77 HG12 ILE A  34      41.467  91.451 112.527  1.00  0.00           H0.      0
ATOM     78 HG13 ILE A  34      42.401  92.375 113.694  1.00  0.00           H0.      0
ATOM     79 HG21 ILE A  34      43.209  90.937 110.222  1.00  0.00           H0.      0
ATOM     80 HG22 ILE A  34      44.311  89.713 110.869  1.00  0.00           H0.      0
ATOM     81 HG23 ILE A  34      42.575  89.598 111.198  1.00  0.00           H0.      0
ATOM     82 HD11 ILE A  34      42.532  92.991 110.685  1.00  0.00           H0.      0
ATOM     83 HD12 ILE A  34      41.432  93.817 111.791  1.00  0.00           H0.      0
ATOM     84 HD13 ILE A  34      43.185  93.946 112.013  1.00  0.00           H0.      0
ATOM     85  CA  ARG A  40      40.249  85.972 109.056  1.00  0.00           C0.     -1
ATOM     86  CB  ARG A  40      40.702  87.435 109.459  1.00  0.00           C0.     -1
ATOM     87  CG  ARG A  40      39.537  88.437 109.243  1.00  0.00           C0.      0
ATOM     88  CD  ARG A  40      39.543  89.620 110.223  1.00  0.00           C0.      0
ATOM     89  NE  ARG A  40      38.411  90.524 109.934  1.00  0.00           N0.      0
ATOM     90  CZ  ARG A  40      38.150  91.676 110.579  1.00  0.00           C0.      0
ATOM     91  NH1 ARG A  40      38.855  92.022 111.671  1.00  0.00           N1+      0
ATOM     92  NH2 ARG A  40      37.149  92.479 110.178  1.00  0.00           N0.      0
ATOM     93  H01 ARG A  40      39.910  85.951 108.014  1.00  0.00           H0.      0
ATOM     94  H02 ARG A  40      41.076  85.263 109.166  1.00  0.00           H0.      0
ATOM     95  HA  ARG A  40      39.422  85.648 109.697  1.00  0.00           H0.      0
ATOM     96  HB2 ARG A  40      41.001  87.427 110.516  1.00  0.00           H0.      0
ATOM     97  HB3 ARG A  40      41.579  87.737 108.877  1.00  0.00           H0.      0
ATOM     98  HG2 ARG A  40      39.562  88.819 108.214  1.00  0.00           H0.      0
ATOM     99  HG3 ARG A  40      38.583  87.904 109.364  1.00  0.00           H0.      0
ATOM    100  HD2 ARG A  40      39.456  89.235 111.249  1.00  0.00           H0.      0
ATOM    101  HD3 ARG A  40      40.478  90.181 110.147  1.00  0.00           H0.      0
ATOM    102  HE  ARG A  40      37.740  90.237 109.235  1.00  0.00           H0.      0
ATOM    103 HH11 ARG A  40      39.438  91.360 112.158  1.00  0.00           H0.      0
ATOM    104 HH12 ARG A  40      38.873  92.995 111.977  1.00  0.00           H0.      0
ATOM    105 HH21 ARG A  40      36.941  92.701 109.198  1.00  0.00           H0.      0
ATOM    106 HH22 ARG A  40      36.922  93.252 110.809  1.00  0.00           H0.      0
ATOM    107  CA  ALA A  64      34.645 101.392 108.542  1.00  0.00           C0.     -1
ATOM    108  C   ALA A  64      35.809 100.464 108.406  1.00  0.00           C0.      0
ATOM    109  O   ALA A  64      35.861  99.322 108.890  1.00  0.00           O0.      0
ATOM    110  H01 ALA A  64      33.962 101.249 107.696  1.00  0.00           H0.      0
ATOM    111  H02 ALA A  64      34.089 101.188 109.460  1.00  0.00           H0.      0
ATOM    112  HA  ALA A  64      34.965 102.438 108.549  1.00  0.00           H0.      0
ATOM    113  N   CYS A  65      36.780 100.978 107.612  1.00  0.00           N0.      0
ATOM    114  CA  CYS A  65      37.700 100.084 106.970  1.00  0.00           C0.     -1
ATOM    115  C   CYS A  65      38.835  99.561 107.843  1.00  0.00           C0.      0
ATOM    116  O   CYS A  65      39.375  98.474 107.580  1.00  0.00           O0.      0
ATOM    117  H02 CYS A  65      38.151 100.601 106.117  1.00  0.00           H0.      0
ATOM    118  H   CYS A  65      36.619 101.883 107.196  1.00  0.00           H0.      0
ATOM    119  HA  CYS A  65      37.178  99.200 106.587  1.00  0.00           H0.      0
ATOM    120  N   GLY A  66      39.236 100.384 108.826  1.00  0.00           N0.      0
ATOM    121  CA  GLY A  66      40.431 100.068 109.581  1.00  0.00           C0.     -1
ATOM    122  H01 GLY A  66      41.341 100.270 109.002  1.00  0.00           H0.      0
ATOM    123  H   GLY A  66      38.748 101.259 109.035  1.00  0.00           H0.      0
ATOM    124  HA2 GLY A  66      40.449 100.663 110.494  1.00  0.00           H0.      0
ATOM    125  HA3 GLY A  66      40.441  99.005 109.843  1.00  0.00           H0.      0
ATOM    126  CA  VAL A  69      40.998  93.776 106.502  1.00  0.00           C0.     -1
ATOM    127  C   VAL A  69      39.808  93.036 105.883  1.00  0.00           C0.      0
ATOM    128  O   VAL A  69      39.838  91.811 105.684  1.00  0.00           O0.      0
ATOM    129  CB  VAL A  69      41.028  93.721 108.065  1.00  0.00           C0.     -1
ATOM    130  CG1 VAL A  69      39.919  94.593 108.680  1.00  0.00           C0.      0
ATOM    131  CG2 VAL A  69      40.946  92.271 108.562  1.00  0.00           C0.      0
ATOM    132  H01 VAL A  69      41.010  94.824 106.182  1.00  0.00           H0.      0
ATOM    133  HA  VAL A  69      41.899  93.291 106.112  1.00  0.00           H0.      0
ATOM    134  HB  VAL A  69      41.999  94.141 108.366  1.00  0.00           H0.      0
ATOM    135 HG11 VAL A  69      39.969  95.624 108.308  1.00  0.00           H0.      0
ATOM    136 HG12 VAL A  69      38.923  94.203 108.440  1.00  0.00           H0.      0
ATOM    137 HG13 VAL A  69      40.012  94.624 109.771  1.00  0.00           H0.      0
ATOM    138 HG21 VAL A  69      40.922  92.249 109.653  1.00  0.00           H0.      0
ATOM    139 HG22 VAL A  69      40.042  91.784 108.188  1.00  0.00           H0.      0
ATOM    140 HG23 VAL A  69      41.803  91.681 108.219  1.00  0.00           H0.      0
ATOM    141  N   ASP A  70      38.725  93.802 105.570  1.00  0.00           N0.      0
ATOM    142  CA  ASP A  70      37.478  93.271 105.008  1.00  0.00           C0.     -1
ATOM    143  CB  ASP A  70      36.281  93.344 106.021  1.00  0.00           C0.     -1
ATOM    144  CG  ASP A  70      36.429  94.557 106.980  1.00  0.00           C0.      0
ATOM    145  OD1 ASP A  70      36.396  94.302 108.252  1.00  0.00           O0.      0
ATOM    146  OD2 ASP A  70      36.603  95.689 106.481  1.00  0.00           O1-      0
ATOM    147  H01 ASP A  70      37.234  93.857 104.116  1.00  0.00           H0.      0
ATOM    148  H   ASP A  70      38.708  94.778 105.835  1.00  0.00           H0.      0
ATOM    149  HA  ASP A  70      37.671  92.239 104.712  1.00  0.00           H0.      0
ATOM    150  HB2 ASP A  70      35.344  93.441 105.461  1.00  0.00           H0.      0
ATOM    151  HB3 ASP A  70      36.234  92.426 106.614  1.00  0.00           H0.      0
ATOM    152  CA  ASP A  85      37.652 105.432 107.959  1.00  0.00           C0.     -1
ATOM    153  C   ASP A  85      38.067 106.849 108.303  1.00  0.00           C0.      0
ATOM    154  O   ASP A  85      38.646 107.575 107.483  1.00  0.00           O0.      0
ATOM    155  CB  ASP A  85      38.803 104.402 108.283  1.00  0.00           C0.     -1
ATOM    156  CG  ASP A  85      38.872 103.970 109.742  1.00  0.00           C0.      0
ATOM    157  OD1 ASP A  85      38.450 102.804 110.045  1.00  0.00           O0.      0
ATOM    158  OD2 ASP A  85      39.332 104.792 110.592  1.00  0.00           O1-      0
ATOM    159  H01 ASP A  85      37.451 105.398 106.886  1.00  0.00           H0.      0
ATOM    160  HA  ASP A  85      36.741 105.142 108.496  1.00  0.00           H0.      0
ATOM    161  HB2 ASP A  85      38.654 103.509 107.670  1.00  0.00           H0.      0
ATOM    162  HB3 ASP A  85      39.759 104.855 107.996  1.00  0.00           H0.      0
ATOM    163  N   ALA A  86      37.820 107.225 109.582  1.00  0.00           N0.      0
ATOM    164  CA  ALA A  86      38.278 108.504 110.071  1.00  0.00           C0.     -1
ATOM    165  C   ALA A  86      39.821 108.513 110.486  1.00  0.00           C0.      0
ATOM    166  O   ALA A  86      40.331 109.606 110.774  1.00  0.00           O0.      0
ATOM    167  CB  ALA A  86      37.456 108.978 111.276  1.00  0.00           C0.      0
ATOM    168  H   ALA A  86      37.336 106.592 110.212  1.00  0.00           H0.      0
ATOM    169  HA  ALA A  86      38.206 109.226 109.254  1.00  0.00           H0.      0
ATOM    170  HB1 ALA A  86      37.477 108.235 112.082  1.00  0.00           H0.      0
ATOM    171  HB2 ALA A  86      37.882 109.911 111.654  1.00  0.00           H0.      0
ATOM    172  HB3 ALA A  86      36.418 109.145 110.981  1.00  0.00           H0.      0
ATOM    173  N   SER A  87      40.495 107.327 110.526  1.00  0.00           N0.      0
ATOM    174  CA  SER A  87      41.902 107.146 111.002  1.00  0.00           C0.     -1
ATOM    175  CB  SER A  87      41.918 106.255 112.247  1.00  0.00           C0.      0
ATOM    176  OG  SER A  87      43.258 106.061 112.749  1.00  0.00           O0.      0
ATOM    177  H01 SER A  87      42.504 106.694 110.206  1.00  0.00           H0.      0
ATOM    178  H   SER A  87      39.969 106.463 110.363  1.00  0.00           H0.      0
ATOM    179  HA  SER A  87      42.298 108.142 111.221  1.00  0.00           H0.      0
ATOM    180  HB2 SER A  87      41.257 106.676 113.014  1.00  0.00           H0.      0
ATOM    181  HB3 SER A  87      41.548 105.258 112.006  1.00  0.00           H0.      0
ATOM    182  HG  SER A  87      43.565 106.899 113.124  1.00  0.00           H0.      0
ATOM    183  CA  MET A  90      44.792 102.973 109.874  1.00  0.00           C0.     -1
ATOM    184  CB  MET A  90      43.374 102.672 110.478  1.00  0.00           C0.     -1
ATOM    185  CG  MET A  90      43.265 102.797 112.004  1.00  0.00           C0.      0
ATOM    186  SD  MET A  90      44.025 101.409 112.953  1.00  0.00           S0.      0
ATOM    187  CE  MET A  90      42.723 100.136 112.726  1.00  0.00           C0.      0
ATOM    188  H01 MET A  90      45.095 104.000 110.112  1.00  0.00           H0.      0
ATOM    189  H02 MET A  90      44.779 102.856 108.785  1.00  0.00           H0.      0
ATOM    190  HA  MET A  90      45.538 102.288 110.291  1.00  0.00           H0.      0
ATOM    191  HB2 MET A  90      42.652 103.377 110.036  1.00  0.00           H0.      0
ATOM    192  HB3 MET A  90      43.052 101.671 110.164  1.00  0.00           H0.      0
ATOM    193  HG2 MET A  90      43.744 103.717 112.355  1.00  0.00           H0.      0
ATOM    194  HG3 MET A  90      42.211 102.838 112.301  1.00  0.00           H0.      0
ATOM    195  HE1 MET A  90      41.749 100.545 113.004  1.00  0.00           H0.      0
ATOM    196  HE2 MET A  90      42.684  99.789 111.689  1.00  0.00           H0.      0
ATOM    197  HE3 MET A  90      42.968  99.286 113.367  1.00  0.00           H0.      0
ATOM    198  CA  ALA A 115      35.716 110.720 106.951  1.00  0.00           C0.     -1
ATOM    199  C   ALA A 115      35.176 110.157 108.223  1.00  0.00           C0.      0
ATOM    200  O   ALA A 115      35.318 108.975 108.553  1.00  0.00           O0.      0
ATOM    201  H01 ALA A 115      36.638 110.197 106.686  1.00  0.00           H0.      0
ATOM    202  H03 ALA A 115      34.997 110.557 106.139  1.00  0.00           H0.      0
ATOM    203  HA  ALA A 115      35.916 111.793 107.018  1.00  0.00           H0.      0
ATOM    204  N   ASN A 116      34.510 111.075 108.991  1.00  0.00           N0.      0
ATOM    205  CA  ASN A 116      33.708 110.589 110.082  1.00  0.00           C0.     -1
ATOM    206  C   ASN A 116      32.287 110.193 109.539  1.00  0.00           C0.      0
ATOM    207  O   ASN A 116      31.685 110.995 108.808  1.00  0.00           O0.      0
ATOM    208  CB  ASN A 116      33.581 111.649 111.204  1.00  0.00           C0.      0
ATOM    209  CG  ASN A 116      33.233 110.936 112.498  1.00  0.00           C0.      0
ATOM    210  ND2 ASN A 116      34.273 110.728 113.352  1.00  0.00           N0.      0
ATOM    211  OD1 ASN A 116      32.088 110.518 112.726  1.00  0.00           O0.      0
ATOM    212  H   ASN A 116      34.162 111.901 108.520  1.00  0.00           H0.      0
ATOM    213  HA  ASN A 116      34.203 109.702 110.475  1.00  0.00           H0.      0
ATOM    214  HB2 ASN A 116      34.530 112.187 111.289  1.00  0.00           H0.      0
ATOM    215  HB3 ASN A 116      32.794 112.365 110.953  1.00  0.00           H0.      0
ATOM    216 HD21 ASN A 116      34.145 110.041 114.085  1.00  0.00           H0.      0
ATOM    217 HD22 ASN A 116      35.219 110.912 113.051  1.00  0.00           H0.      0
ATOM    218  N   TRP A 117      31.809 108.973 109.879  1.00  0.00           N0.      0
ATOM    219  CA  TRP A 117      30.503 108.444 109.406  1.00  0.00           C0.     -1
ATOM    220  CB  TRP A 117      30.093 107.189 110.241  1.00  0.00           C0.     -1
ATOM    221  CG  TRP A 117      31.150 106.112 110.248  1.00  0.00           C0.      0
ATOM    222  CD1 TRP A 117      32.023 105.799 109.225  1.00  0.00           C0.      0
ATOM    223  CD2 TRP A 117      31.491 105.241 111.356  1.00  0.00           C0.      0
ATOM    224  CE2 TRP A 117      32.585 104.421 110.934  1.00  0.00           C0.      0
ATOM    225  CE3 TRP A 117      31.010 105.100 112.672  1.00  0.00           C0.      0
ATOM    226  NE1 TRP A 117      32.866 104.768 109.625  1.00  0.00           N0.      0
ATOM    227  CZ2 TRP A 117      33.202 103.495 111.787  1.00  0.00           C0.      0
ATOM    228  CZ3 TRP A 117      31.618 104.177 113.521  1.00  0.00           C0.      0
ATOM    229  CH2 TRP A 117      32.704 103.384 113.084  1.00  0.00           C0.      0
ATOM    230  H02 TRP A 117      29.748 109.229 109.500  1.00  0.00           H0.      0
ATOM    231  H   TRP A 117      32.372 108.399 110.508  1.00  0.00           H0.      0
ATOM    232  HA  TRP A 117      30.578 108.187 108.342  1.00  0.00           H0.      0
ATOM    233  HB2 TRP A 117      29.898 107.508 111.272  1.00  0.00           H0.      0
ATOM    234  HB3 TRP A 117      29.140 106.819 109.840  1.00  0.00           H0.      0
ATOM    235  HD1 TRP A 117      32.126 106.241 108.247  1.00  0.00           H0.      0
ATOM    236  HE1 TRP A 117      33.691 104.483 109.121  1.00  0.00           H0.      0
ATOM    237  HE3 TRP A 117      30.187 105.712 113.025  1.00  0.00           H0.      0
ATOM    238  HZ2 TRP A 117      34.062 102.913 111.473  1.00  0.00           H0.      0
ATOM    239  HZ3 TRP A 117      31.266 104.073 114.542  1.00  0.00           H0.      0
ATOM    240  HH2 TRP A 117      33.183 102.701 113.778  1.00  0.00           H0.      0
ATOM    241  CA  LEU A 136      32.020  95.309 110.106  1.00  0.00           C0.     -1
ATOM    242  C   LEU A 136      32.921  95.427 111.326  1.00  0.00           C0.      0
ATOM    243  O   LEU A 136      33.741  96.366 111.432  1.00  0.00           O0.      0
ATOM    244  H01 LEU A 136      32.642  95.089 109.232  1.00  0.00           H0.      0
ATOM    245  H02 LEU A 136      31.531  96.271 109.932  1.00  0.00           H0.      0
ATOM    246  HA  LEU A 136      31.262  94.529 110.208  1.00  0.00           H0.      0
ATOM    247  N   GLY A 137      32.805  94.471 112.285  1.00  0.00           N0.      0
ATOM    248  CA  GLY A 137      33.764  94.375 113.399  1.00  0.00           C0.     -1
ATOM    249  C   GLY A 137      33.411  95.181 114.611  1.00  0.00           C0.      0
ATOM    250  O   GLY A 137      34.277  95.756 115.275  1.00  0.00           O0.      0
ATOM    251  H   GLY A 137      32.212  93.677 112.086  1.00  0.00           H0.      0
ATOM    252  HA2 GLY A 137      33.873  93.324 113.678  1.00  0.00           H0.      0
ATOM    253  HA3 GLY A 137      34.737  94.716 113.046  1.00  0.00           H0.      0
ATOM    254  N   ASN A 138      32.096  95.212 114.933  1.00  0.00           N0.      0
ATOM    255  CA  ASN A 138      31.665  95.967 116.087  1.00  0.00           C0.     -1
ATOM    256  C   ASN A 138      32.279  97.402 116.040  1.00  0.00           C0.      0
ATOM    257  O   ASN A 138      32.796  97.924 117.033  1.00  0.00           O0.      0
ATOM    258  CB  ASN A 138      31.975  95.297 117.432  1.00  0.00           C0.      0
ATOM    259  CG  ASN A 138      31.313  96.074 118.570  1.00  0.00           C0.      0
ATOM    260  ND2 ASN A 138      32.115  96.342 119.630  1.00  0.00           N0.      0
ATOM    261  OD1 ASN A 138      30.114  96.379 118.517  1.00  0.00           O0.      0
ATOM    262  H   ASN A 138      31.424  94.733 114.352  1.00  0.00           H0.      0
ATOM    263  HA  ASN A 138      30.577  96.083 116.024  1.00  0.00           H0.      0
ATOM    264  HB2 ASN A 138      31.541  94.292 117.416  1.00  0.00           H0.      0
ATOM    265  HB3 ASN A 138      33.049  95.210 117.584  1.00  0.00           H0.      0
ATOM    266 HD21 ASN A 138      31.780  96.996 120.325  1.00  0.00           H0.      0
ATOM    267 HD22 ASN A 138      33.122  96.238 119.528  1.00  0.00           H0.      0
ATOM    268  N   SER A 139      32.161  98.041 114.848  1.00  0.00           N0.      0
ATOM    269  CA  SER A 139      32.803  99.331 114.578  1.00  0.00           C0.     -1
ATOM    270  CB  SER A 139      33.401  99.380 113.183  1.00  0.00           C0.     -1
ATOM    271  OG  SER A 139      34.516  98.480 113.068  1.00  0.00           O0.      0
ATOM    272  H03 SER A 139      32.082 100.152 114.702  1.00  0.00           H0.      0
ATOM    273  H   SER A 139      31.757  97.534 114.073  1.00  0.00           H0.      0
ATOM    274  HA  SER A 139      33.592  99.463 115.322  1.00  0.00           H0.      0
ATOM    275  HB2 SER A 139      32.644  99.160 112.417  1.00  0.00           H0.      0
ATOM    276  HB3 SER A 139      33.774 100.392 112.994  1.00  0.00           H0.      0
ATOM    277  HG  SER A 139      34.220  97.643 112.667  1.00  0.00           H0.      0
ATOM    278  CA  HID A 142      32.570 103.750 118.578  1.00  0.00           C0.     -1
ATOM    279  CB  HID A 142      33.778 103.719 117.677  1.00  0.00           C0.     -1
ATOM    280  CG  HID A 142      34.703 102.580 118.000  1.00  0.00           C0.      0
ATOM    281  CD2 HID A 142      34.606 101.214 117.802  1.00  0.00           C0.      0
ATOM    282  ND1 HID A 142      35.864 102.739 118.749  1.00  0.00           N0.      0
ATOM    283  CE1 HID A 142      36.413 101.509 118.977  1.00  0.00           C0.      0
ATOM    284  NE2 HID A 142      35.672 100.564 118.412  1.00  0.00           N0.      0
ATOM    285  H01 HID A 142      31.989 102.825 118.490  1.00  0.00           H0.      0
ATOM    286  H02 HID A 142      31.910 104.587 118.322  1.00  0.00           H0.      0
ATOM    287  HA  HID A 142      32.858 103.860 119.630  1.00  0.00           H0.      0
ATOM    288  HB2 HID A 142      33.461 103.643 116.630  1.00  0.00           H0.      0
ATOM    289  HB3 HID A 142      34.328 104.667 117.740  1.00  0.00           H0.      0
ATOM    290  HD1 HID A 142      36.235 103.621 119.075  1.00  0.00           H0.      0
ATOM    291  HD2 HID A 142      33.830 100.654 117.303  1.00  0.00           H0.      0
ATOM    292  HE1 HID A 142      37.314 101.350 119.546  1.00  0.00           H0.      0
ATOM    293  CA  ARG A 175      28.542  92.852 120.144  1.00  0.00           C0.     -1
ATOM    294  CB  ARG A 175      29.624  93.502 121.026  1.00  0.00           C0.     -1
ATOM    295  CG  ARG A 175      31.040  93.023 120.667  1.00  0.00           C0.      0
ATOM    296  CD  ARG A 175      32.107  93.662 121.572  1.00  0.00           C0.      0
ATOM    297  NE  ARG A 175      33.481  93.353 121.159  1.00  0.00           N0.      0
ATOM    298  CZ  ARG A 175      34.144  92.259 121.517  1.00  0.00           C0.      0
ATOM    299  NH1 ARG A 175      33.568  91.327 122.322  1.00  0.00           N1+      0
ATOM    300  NH2 ARG A 175      35.445  92.118 121.172  1.00  0.00           N0.      0
ATOM    301  H01 ARG A 175      27.542  93.205 120.416  1.00  0.00           H0.      0
ATOM    302  H03 ARG A 175      28.711  93.095 119.088  1.00  0.00           H0.      0
ATOM    303  HA  ARG A 175      28.556  91.759 120.244  1.00  0.00           H0.      0
ATOM    304  HB2 ARG A 175      29.581  94.593 120.908  1.00  0.00           H0.      0
ATOM    305  HB3 ARG A 175      29.419  93.286 122.084  1.00  0.00           H0.      0
ATOM    306  HG2 ARG A 175      31.092  91.926 120.725  1.00  0.00           H0.      0
ATOM    307  HG3 ARG A 175      31.268  93.280 119.626  1.00  0.00           H0.      0
ATOM    308  HD2 ARG A 175      32.012  94.748 121.522  1.00  0.00           H0.      0
ATOM    309  HD3 ARG A 175      31.966  93.368 122.620  1.00  0.00           H0.      0
ATOM    310  HE  ARG A 175      33.950  94.007 120.494  1.00  0.00           H0.      0
ATOM    311 HH11 ARG A 175      32.563  91.280 122.380  1.00  0.00           H0.      0
ATOM    312 HH12 ARG A 175      34.058  90.460 122.483  1.00  0.00           H0.      0
ATOM    313 HH21 ARG A 175      35.739  92.668 120.341  1.00  0.00           H0.      0
ATOM    314 HH22 ARG A 175      35.789  91.167 121.147  1.00  0.00           H0.      0
ATOM    315  CA  TYR A 194      40.418  88.938 116.284  1.00  0.00           C0.     -1
ATOM    316  CB  TYR A 194      40.152  90.080 117.237  1.00  0.00           C0.     -1
ATOM    317  CG  TYR A 194      39.213  91.081 116.575  1.00  0.00           C0.      0
ATOM    318  CD1 TYR A 194      37.822  90.989 116.753  1.00  0.00           C0.      0
ATOM    319  CD2 TYR A 194      39.693  92.025 115.650  1.00  0.00           C0.      0
ATOM    320  CE1 TYR A 194      36.944  91.777 116.011  1.00  0.00           C0.      0
ATOM    321  CE2 TYR A 194      38.823  92.831 114.904  1.00  0.00           C0.      0
ATOM    322  CZ  TYR A 194      37.435  92.687 115.065  1.00  0.00           C0.      0
ATOM    323  OH  TYR A 194      36.504  93.416 114.367  1.00  0.00           O0.      0
ATOM    324  H01 TYR A 194      41.086  88.184 116.721  1.00  0.00           H0.      0
ATOM    325  H02 TYR A 194      39.484  88.437 116.004  1.00  0.00           H0.      0
ATOM    326  HA  TYR A 194      40.885  89.302 115.360  1.00  0.00           H0.      0
ATOM    327  HB2 TYR A 194      39.702  89.707 118.166  1.00  0.00           H0.      0
ATOM    328  HB3 TYR A 194      41.095  90.569 117.513  1.00  0.00           H0.      0
ATOM    329  HD1 TYR A 194      37.412  90.290 117.476  1.00  0.00           H0.      0
ATOM    330  HD2 TYR A 194      40.765  92.132 115.504  1.00  0.00           H0.      0
ATOM    331  HE1 TYR A 194      35.873  91.698 116.151  1.00  0.00           H0.      0
ATOM    332  HE2 TYR A 194      39.214  93.569 114.210  1.00  0.00           H0.      0
ATOM    333  HH  TYR A 194      36.864  93.851 113.562  1.00  0.00           H0.      0
ATOM    334  CA  LEU A 240      38.280  98.354 124.492  1.00  0.00           C0.     -1
ATOM    335  CB  LEU A 240      37.649  97.316 123.569  1.00  0.00           C0.     -1
ATOM    336  CG  LEU A 240      38.480  96.996 122.300  1.00  0.00           C0.      0
ATOM    337  CD1 LEU A 240      37.833  95.857 121.487  1.00  0.00           C0.      0
ATOM    338  CD2 LEU A 240      38.678  98.233 121.401  1.00  0.00           C0.      0
ATOM    339  H01 LEU A 240      37.692  98.478 125.409  1.00  0.00           H0.      0
ATOM    340  H02 LEU A 240      39.296  98.057 124.785  1.00  0.00           H0.      0
ATOM    341  HA  LEU A 240      38.349  99.336 124.011  1.00  0.00           H0.      0
ATOM    342  HB2 LEU A 240      37.499  96.378 124.124  1.00  0.00           H0.      0
ATOM    343  HB3 LEU A 240      36.650  97.653 123.257  1.00  0.00           H0.      0
ATOM    344  HG  LEU A 240      39.472  96.655 122.638  1.00  0.00           H0.      0
ATOM    345 HD11 LEU A 240      36.881  96.182 121.051  1.00  0.00           H0.      0
ATOM    346 HD12 LEU A 240      38.485  95.549 120.660  1.00  0.00           H0.      0
ATOM    347 HD13 LEU A 240      37.641  94.975 122.111  1.00  0.00           H0.      0
ATOM    348 HD21 LEU A 240      37.706  98.603 121.051  1.00  0.00           H0.      0
ATOM    349 HD22 LEU A 240      39.195  99.044 121.926  1.00  0.00           H0.      0
ATOM    350 HD23 LEU A 240      39.275  97.976 120.517  1.00  0.00           H0.      0
ATOM    351  CA  TYR A 242      31.482  99.951 124.961  1.00  0.00           C0.     -1
ATOM    352  CB  TYR A 242      31.241  98.874 123.895  1.00  0.00           C0.     -1
ATOM    353  CG  TYR A 242      32.345  98.745 122.861  1.00  0.00           C0.      0
ATOM    354  CD1 TYR A 242      32.576  99.763 121.918  1.00  0.00           C0.      0
ATOM    355  CD2 TYR A 242      33.167  97.606 122.799  1.00  0.00           C0.      0
ATOM    356  CE1 TYR A 242      33.589  99.661 120.962  1.00  0.00           C0.      0
ATOM    357  CE2 TYR A 242      34.182  97.484 121.845  1.00  0.00           C0.      0
ATOM    358  CZ  TYR A 242      34.405  98.517 120.921  1.00  0.00           C0.      0
ATOM    359  OH  TYR A 242      35.418  98.361 120.010  1.00  0.00           O0.      0
ATOM    360  H01 TYR A 242      30.644  99.997 125.666  1.00  0.00           H0.      0
ATOM    361  H02 TYR A 242      32.397  99.742 125.528  1.00  0.00           H0.      0
ATOM    362  HA  TYR A 242      31.594 100.941 124.503  1.00  0.00           H0.      0
ATOM    363  HB2 TYR A 242      31.104  97.903 124.389  1.00  0.00           H0.      0
ATOM    364  HB3 TYR A 242      30.292  99.092 123.384  1.00  0.00           H0.      0
ATOM    365  HD1 TYR A 242      31.949 100.651 121.928  1.00  0.00           H0.      0
ATOM    366  HD2 TYR A 242      33.007  96.797 123.508  1.00  0.00           H0.      0
ATOM    367  HE1 TYR A 242      33.737 100.457 120.242  1.00  0.00           H0.      0
ATOM    368  HE2 TYR A 242      34.791  96.591 121.789  1.00  0.00           H0.      0
ATOM    369  HH  TYR A 242      35.484  99.142 119.395  1.00  0.00           H0.      0
ATOM    370  CA  TYR A 283      28.616  89.182 117.571  1.00  0.00           C0.     -1
ATOM    371  CB  TYR A 283      29.575  89.711 116.501  1.00  0.00           C0.     -1
ATOM    372  CG  TYR A 283      30.961  90.054 117.034  1.00  0.00           C0.      0
ATOM    373  CD1 TYR A 283      31.757  89.068 117.648  1.00  0.00           C0.      0
ATOM    374  CD2 TYR A 283      31.504  91.345 116.923  1.00  0.00           C0.      0
ATOM    375  CE1 TYR A 283      33.034  89.355 118.127  1.00  0.00           C0.      0
ATOM    376  CE2 TYR A 283      32.790  91.649 117.394  1.00  0.00           C0.      0
ATOM    377  CZ  TYR A 283      33.565  90.650 118.001  1.00  0.00           C0.      0
ATOM    378  OH  TYR A 283      34.833  90.859 118.475  1.00  0.00           O0.      0
ATOM    379  H01 TYR A 283      27.637  88.945 117.139  1.00  0.00           H0.      0
ATOM    380  H02 TYR A 283      29.004  88.271 118.039  1.00  0.00           H0.      0
ATOM    381  HA  TYR A 283      28.468  89.926 118.363  1.00  0.00           H0.      0
ATOM    382  HB2 TYR A 283      29.669  88.960 115.703  1.00  0.00           H0.      0
ATOM    383  HB3 TYR A 283      29.143  90.604 116.032  1.00  0.00           H0.      0
ATOM    384  HD1 TYR A 283      31.374  88.057 117.745  1.00  0.00           H0.      0
ATOM    385  HD2 TYR A 283      30.918  92.129 116.450  1.00  0.00           H0.      0
ATOM    386  HE1 TYR A 283      33.643  88.588 118.593  1.00  0.00           H0.      0
ATOM    387  HE2 TYR A 283      33.192  92.651 117.290  1.00  0.00           H0.      0
ATOM    388  HH  TYR A 283      35.116  91.802 118.404  1.00  0.00           H0.      0
ATOM    389  N   ACT A 293      35.801  96.759 117.430  1.00  0.00           N0.      0
ATOM    390  CA  ACT A 293      36.254  95.373 117.550  1.00  0.00           C0.      0
ATOM    391  C   ACT A 293      35.552  94.536 118.628  1.00  0.00           C0.      0
ATOM    392  O   ACT A 293      35.919  93.316 118.721  1.00  0.00           O0.      0
ATOM    393  CE  ACT A 293      36.959  97.861 115.783  1.00  0.00           C0.      0
ATOM    394  OXT ACT A 293      34.681  95.080 119.371  1.00  0.00           O1-      0
ATOM    395  HE1 ACT A 293      36.047  97.804 115.203  1.00  0.00           H0.      0
ATOM    396  HE2 ACT A 293      37.060  98.619 116.548  1.00  0.00           H0.      0
ATOM    397  HE3 ACT A 293      37.582  96.988 115.846  1.00  0.00           H0.      0
ATOM    398  H1  ACT A 293      37.327  95.351 117.784  1.00  0.00           H0.      0
ATOM    399  H3  ACT A 293      36.127  94.872 116.587  1.00  0.00           H0.      0
ATOM    400  H01 ACT A 293      35.777  97.209 118.346  1.00  0.00           H0.      0
ATOM    401  H02 ACT A 293      34.855  96.787 117.057  1.00  0.00           H0.      0
ATOM    402  CA' SAM A 294      37.621  96.664 110.909  1.00  0.00           C0.      0
ATOM    403  CB  SAM A 294      37.280  97.788 111.928  1.00  0.00           C0.      0
ATOM    404  CG  SAM A 294      38.515  98.201 112.741  1.00  0.00           C0.      0
ATOM    405  SD  SAM A 294      38.249  99.005 114.381  1.00  0.00           S0.      0
ATOM    406  C5' SAM A 294      37.015 100.317 114.057  1.00  0.00           C0.      0
ATOM    407  C4' SAM A 294      37.464 101.351 113.030  1.00  0.00           C0.      0
ATOM    408  O4' SAM A 294      36.384 102.336 112.990  1.00  0.00           O0.      0
ATOM    409  C3' SAM A 294      38.785 102.108 113.347  1.00  0.00           C0.      0
ATOM    410  O3' SAM A 294      39.721 101.998 112.278  1.00  0.00           O0.      0
ATOM    411  C2' SAM A 294      38.310 103.565 113.624  1.00  0.00           C0.      0
ATOM    412  O2' SAM A 294      39.211 104.596 113.299  1.00  0.00           O0.      0
ATOM    413  C1' SAM A 294      36.974 103.648 112.855  1.00  0.00           C0.      0
ATOM    414  OXT SAM A 294      36.827  94.664 111.953  1.00  0.00           O0.      0
ATOM    415  N1  SAM A 294      33.875 107.629 111.768  1.00  0.00           N0.      0
ATOM    416  C2  SAM A 294      34.772 106.967 111.007  1.00  0.00           C0.      0
ATOM    417  N3  SAM A 294      35.583 105.958 111.366  1.00  0.00           N0.      0
ATOM    418  C4  SAM A 294      35.416 105.614 112.658  1.00  0.00           C0.      0
ATOM    419  C5  SAM A 294      34.543 106.229 113.568  1.00  0.00           C0.      0
ATOM    420  C6  SAM A 294      33.741 107.280 113.074  1.00  0.00           C0.      0
ATOM    421  N6  SAM A 294      32.885 107.972 113.861  1.00  0.00           N0.      0
ATOM    422  N7  SAM A 294      34.628 105.627 114.818  1.00  0.00           N0.      0
ATOM    423  C8  SAM A 294      35.522 104.669 114.667  1.00  0.00           C0.      0
ATOM    424  N9  SAM A 294      36.045 104.618 113.379  1.00  0.00           N0.      0
ATOM    425  C'  SAM A 294      37.864  95.357 111.691  1.00  0.00           C0.      0
ATOM    426  N'  SAM A 294      36.453  96.495 109.961  1.00  0.00           N0.      0
ATOM    427  O'  SAM A 294      39.037  95.079 112.069  1.00  0.00           O0.      0
ATOM    428 HN61 SAM A 294      32.305 108.705 113.452  1.00  0.00           H0.      0
ATOM    429 HN62 SAM A 294      32.633 107.577 114.754  1.00  0.00           H0.      0
ATOM    430  HA  SAM A 294      38.492  96.916 110.301  1.00  0.00           H0.      0
ATOM    431  HB1 SAM A 294      36.494  97.416 112.587  1.00  0.00           H0.      0
ATOM    432  HB2 SAM A 294      36.866  98.647 111.391  1.00  0.00           H0.      0
ATOM    433  HG1 SAM A 294      39.145  98.899 112.181  1.00  0.00           H0.      0
ATOM    434  HG2 SAM A 294      39.130  97.333 112.987  1.00  0.00           H0.      0
ATOM    435 HO2' SAM A 294      39.352 104.585 112.322  1.00  0.00           H0.      0
ATOM    436 HO3' SAM A 294      39.284 102.327 111.451  1.00  0.00           H0.      0
ATOM    437  H01 SAM A 294      35.823 103.967 115.428  1.00  0.00           H0.      0
ATOM    438  H02 SAM A 294      37.557 100.896 112.038  1.00  0.00           H0.      0
ATOM    439  H03 SAM A 294      39.288 101.706 114.226  1.00  0.00           H0.      0
ATOM    440  H04 SAM A 294      38.106 103.651 114.695  1.00  0.00           H0.      0
ATOM    441  H05 SAM A 294      37.140 103.892 111.804  1.00  0.00           H0.      0
ATOM    442  H06 SAM A 294      34.859 107.320 109.986  1.00  0.00           H0.      0
ATOM    443  H07 SAM A 294      35.586  96.334 110.499  1.00  0.00           H0.      0
ATOM    444  H08 SAM A 294      36.545  95.671 109.269  1.00  0.00           H0.      0
ATOM    445  H09 SAM A 294      36.324  97.362 109.413  1.00  0.00           H0.      0
ATOM    446 H5'1 SAM A 294      36.862 100.799 115.028  1.00  0.00           H0.      0
ATOM    447 H5'2 SAM A 294      36.085  99.839 113.741  1.00  0.00           H0.      0
