# Supplementary material for: Computational Investigation of GNMT-Catalyzed Methyl Transfer Reaction: Integrating MD, QM, and ML Approaches
Source: J Comput Chem. Author manuscript; Available in PMC 2026 Jun 29. (PMC13312424; doi:10.1002/jcc.70434)
Supplement: SI-2 [file NIHMS2188582-supplement-SI-2.zip › QM-cluster-pdbs/sampling_12945_P2_wo_r.pdb]

ATOM      1  CA  ILE A  17      34.806 112.582 119.369  1.00  0.00           C0.     -1
ATOM      2  C   ILE A  17      34.867 111.081 119.059  1.00  0.00           C0.      0
ATOM      3  O   ILE A  17      35.112 110.252 119.943  1.00  0.00           O0.      0
ATOM      4  H01 ILE A  17      35.205 112.731 120.372  1.00  0.00           H0.      0
ATOM      5  H02 ILE A  17      33.771 112.943 119.344  1.00  0.00           H0.      0
ATOM      6  HA  ILE A  17      35.384 113.171 118.650  1.00  0.00           H0.      0
ATOM      7  N   PRO A  18      34.677 110.674 117.755  1.00  0.00           N0.      0
ATOM      8  CA  PRO A  18      34.625 109.221 117.434  1.00  0.00           C0.     -1
ATOM      9  C   PRO A  18      35.955 108.483 117.626  1.00  0.00           C0.      0
ATOM     10  O   PRO A  18      35.974 107.254 117.775  1.00  0.00           O0.      0
ATOM     11  CB  PRO A  18      34.178 109.197 115.952  1.00  0.00           C0.      0
ATOM     12  CG  PRO A  18      33.346 110.485 115.801  1.00  0.00           C0.      0
ATOM     13  CD  PRO A  18      34.117 111.506 116.662  1.00  0.00           C0.      0
ATOM     14  HA  PRO A  18      33.898 108.725 118.084  1.00  0.00           H0.      0
ATOM     15  HB2 PRO A  18      35.058 109.238 115.300  1.00  0.00           H0.      0
ATOM     16  HB3 PRO A  18      33.640 108.277 115.716  1.00  0.00           H0.      0
ATOM     17  HG2 PRO A  18      33.240 110.799 114.759  1.00  0.00           H0.      0
ATOM     18  HG3 PRO A  18      32.341 110.339 116.214  1.00  0.00           H0.      0
ATOM     19  HD2 PRO A  18      34.923 111.981 116.087  1.00  0.00           H0.      0
ATOM     20  HD3 PRO A  18      33.473 112.292 117.062  1.00  0.00           H0.      0
ATOM     21  N   ASP A  19      37.062 109.257 117.512  1.00  0.00           N0.      0
ATOM     22  CA  ASP A  19      38.414 108.744 117.703  1.00  0.00           C0.     -1
ATOM     23  H01 ASP A  19      39.089 109.173 116.958  1.00  0.00           H0.      0
ATOM     24  H03 ASP A  19      38.795 108.974 118.705  1.00  0.00           H0.      0
ATOM     25  H   ASP A  19      36.917 110.257 117.500  1.00  0.00           H0.      0
ATOM     26  HA  ASP A  19      38.384 107.660 117.580  1.00  0.00           H0.      0
ATOM     27  CA  TYR A  21      43.192 105.799 118.315  1.00  0.00           C0.     -1
ATOM     28  CB  TYR A  21      43.258 105.202 116.928  1.00  0.00           C0.     -1
ATOM     29  CG  TYR A  21      42.306 104.026 116.765  1.00  0.00           C0.      0
ATOM     30  CD1 TYR A  21      40.956 104.219 116.420  1.00  0.00           C0.      0
ATOM     31  CD2 TYR A  21      42.738 102.711 116.997  1.00  0.00           C0.      0
ATOM     32  CE1 TYR A  21      40.073 103.140 116.304  1.00  0.00           C0.      0
ATOM     33  CE2 TYR A  21      41.872 101.621 116.880  1.00  0.00           C0.      0
ATOM     34  CZ  TYR A  21      40.536 101.836 116.522  1.00  0.00           C0.      0
ATOM     35  OH  TYR A  21      39.629 100.798 116.364  1.00  0.00           O0.      0
ATOM     36  H01 TYR A  21      43.884 106.643 118.425  1.00  0.00           H0.      0
ATOM     37  H02 TYR A  21      42.182 106.163 118.541  1.00  0.00           H0.      0
ATOM     38  HA  TYR A  21      43.448 105.053 119.077  1.00  0.00           H0.      0
ATOM     39  HB2 TYR A  21      43.026 105.960 116.168  1.00  0.00           H0.      0
ATOM     40  HB3 TYR A  21      44.280 104.862 116.718  1.00  0.00           H0.      0
ATOM     41  HD1 TYR A  21      40.591 105.224 116.228  1.00  0.00           H0.      0
ATOM     42  HD2 TYR A  21      43.778 102.531 117.252  1.00  0.00           H0.      0
ATOM     43  HE1 TYR A  21      39.034 103.297 116.036  1.00  0.00           H0.      0
ATOM     44  HE2 TYR A  21      42.236 100.612 117.032  1.00  0.00           H0.      0
ATOM     45  HH  TYR A  21      40.083  99.941 116.434  1.00  0.00           H0.      0
ATOM     46  CA  TRP A  30      45.989  96.198 114.298  1.00  0.00           C0.     -1
ATOM     47  CB  TRP A  30      45.147  97.378 113.829  1.00  0.00           C0.     -1
ATOM     48  CG  TRP A  30      43.659  97.104 113.858  1.00  0.00           C0.      0
ATOM     49  CD1 TRP A  30      42.885  96.577 112.840  1.00  0.00           C0.      0
ATOM     50  CD2 TRP A  30      42.763  97.303 114.979  1.00  0.00           C0.      0
ATOM     51  CE2 TRP A  30      41.460  96.866 114.566  1.00  0.00           C0.      0
ATOM     52  CE3 TRP A  30      42.922  97.829 116.275  1.00  0.00           C0.      0
ATOM     53  NE1 TRP A  30      41.569  96.421 113.262  1.00  0.00           N0.      0
ATOM     54  CZ2 TRP A  30      40.350  96.921 115.422  1.00  0.00           C0.      0
ATOM     55  CZ3 TRP A  30      41.813  97.913 117.119  1.00  0.00           C0.      0
ATOM     56  CH2 TRP A  30      40.538  97.460 116.698  1.00  0.00           C0.      0
ATOM     57  H01 TRP A  30      45.823  95.323 113.658  1.00  0.00           H0.      0
ATOM     58  H02 TRP A  30      47.059  96.438 114.277  1.00  0.00           H0.      0
ATOM     59  HA  TRP A  30      45.727  95.911 115.323  1.00  0.00           H0.      0
ATOM     60  HB2 TRP A  30      45.362  98.256 114.453  1.00  0.00           H0.      0
ATOM     61  HB3 TRP A  30      45.443  97.654 112.808  1.00  0.00           H0.      0
ATOM     62  HD1 TRP A  30      43.175  96.301 111.837  1.00  0.00           H0.      0
ATOM     63  HE1 TRP A  30      40.782  96.137 112.679  1.00  0.00           H0.      0
ATOM     64  HE3 TRP A  30      43.897  98.165 116.617  1.00  0.00           H0.      0
ATOM     65  HZ2 TRP A  30      39.390  96.517 115.129  1.00  0.00           H0.      0
ATOM     66  HZ3 TRP A  30      41.928  98.303 118.126  1.00  0.00           H0.      0
ATOM     67  HH2 TRP A  30      39.701  97.496 117.388  1.00  0.00           H0.      0
ATOM     68  CA  ILE A  34      44.105  90.269 113.210  1.00  0.00           C0.     -1
ATOM     69  CB  ILE A  34      43.645  91.027 111.924  1.00  0.00           C0.     -1
ATOM     70  CG1 ILE A  34      42.476  91.983 112.264  1.00  0.00           C0.      0
ATOM     71  CG2 ILE A  34      43.270  90.026 110.818  1.00  0.00           C0.      0
ATOM     72  CD1 ILE A  34      42.036  92.909 111.118  1.00  0.00           C0.      0
ATOM     73  H01 ILE A  34      44.984  89.649 113.003  1.00  0.00           H0.      0
ATOM     74  H02 ILE A  34      44.360  90.973 114.010  1.00  0.00           H0.      0
ATOM     75  HA  ILE A  34      43.306  89.612 113.572  1.00  0.00           H0.      0
ATOM     76  HB  ILE A  34      44.488  91.641 111.570  1.00  0.00           H0.      0
ATOM     77 HG12 ILE A  34      41.622  91.375 112.606  1.00  0.00           H0.      0
ATOM     78 HG13 ILE A  34      42.769  92.603 113.122  1.00  0.00           H0.      0
ATOM     79 HG21 ILE A  34      42.417  89.410 111.135  1.00  0.00           H0.      0
ATOM     80 HG22 ILE A  34      42.996  90.530 109.884  1.00  0.00           H0.      0
ATOM     81 HG23 ILE A  34      44.105  89.351 110.599  1.00  0.00           H0.      0
ATOM     82 HD11 ILE A  34      41.249  93.601 111.443  1.00  0.00           H0.      0
ATOM     83 HD12 ILE A  34      42.880  93.513 110.765  1.00  0.00           H0.      0
ATOM     84 HD13 ILE A  34      41.652  92.348 110.258  1.00  0.00           H0.      0
ATOM     85  CA  ARG A  40      39.746  86.192 108.893  1.00  0.00           C0.     -1
ATOM     86  CB  ARG A  40      40.143  87.746 109.003  1.00  0.00           C0.     -1
ATOM     87  CG  ARG A  40      38.958  88.718 109.153  1.00  0.00           C0.      0
ATOM     88  CD  ARG A  40      39.450  90.136 109.527  1.00  0.00           C0.      0
ATOM     89  NE  ARG A  40      38.400  91.155 109.400  1.00  0.00           N0.      0
ATOM     90  CZ  ARG A  40      37.995  92.058 110.318  1.00  0.00           C0.      0
ATOM     91  NH1 ARG A  40      38.510  92.115 111.576  1.00  0.00           N1+      0
ATOM     92  NH2 ARG A  40      36.983  92.867 109.996  1.00  0.00           N0.      0
ATOM     93  H01 ARG A  40      39.098  86.023 108.026  1.00  0.00           H0.      0
ATOM     94  H02 ARG A  40      40.651  85.587 108.782  1.00  0.00           H0.      0
ATOM     95  HA  ARG A  40      39.214  85.874 109.796  1.00  0.00           H0.      0
ATOM     96  HB2 ARG A  40      40.813  87.853 109.868  1.00  0.00           H0.      0
ATOM     97  HB3 ARG A  40      40.730  88.020 108.116  1.00  0.00           H0.      0
ATOM     98  HG2 ARG A  40      38.393  88.766 108.212  1.00  0.00           H0.      0
ATOM     99  HG3 ARG A  40      38.262  88.367 109.925  1.00  0.00           H0.      0
ATOM    100  HD2 ARG A  40      39.821  90.124 110.555  1.00  0.00           H0.      0
ATOM    101  HD3 ARG A  40      40.294  90.416 108.884  1.00  0.00           H0.      0
ATOM    102  HE  ARG A  40      38.019  91.327 108.471  1.00  0.00           H0.      0
ATOM    103 HH11 ARG A  40      39.424  91.731 111.760  1.00  0.00           H0.      0
ATOM    104 HH12 ARG A  40      38.280  92.949 112.110  1.00  0.00           H0.      0
ATOM    105 HH21 ARG A  40      36.785  92.941 108.981  1.00  0.00           H0.      0
ATOM    106 HH22 ARG A  40      36.855  93.709 110.569  1.00  0.00           H0.      0
ATOM    107  CA  ALA A  64      34.728 101.124 108.211  1.00  0.00           C0.     -1
ATOM    108  C   ALA A  64      36.030 100.363 107.868  1.00  0.00           C0.      0
ATOM    109  O   ALA A  64      36.124  99.135 108.078  1.00  0.00           O0.      0
ATOM    110  H01 ALA A  64      33.906 100.658 107.660  1.00  0.00           H0.      0
ATOM    111  H02 ALA A  64      34.527 101.012 109.281  1.00  0.00           H0.      0
ATOM    112  HA  ALA A  64      34.789 102.184 107.954  1.00  0.00           H0.      0
ATOM    113  N   CYS A  65      37.060 101.056 107.318  1.00  0.00           N0.      0
ATOM    114  CA  CYS A  65      38.240 100.388 106.708  1.00  0.00           C0.     -1
ATOM    115  C   CYS A  65      39.257  99.715 107.631  1.00  0.00           C0.      0
ATOM    116  O   CYS A  65      39.715  98.604 107.326  1.00  0.00           O0.      0
ATOM    117  H02 CYS A  65      38.758 101.157 106.127  1.00  0.00           H0.      0
ATOM    118  H   CYS A  65      36.916 102.044 107.112  1.00  0.00           H0.      0
ATOM    119  HA  CYS A  65      37.895  99.606 106.027  1.00  0.00           H0.      0
ATOM    120  N   GLY A  66      39.705 100.436 108.682  1.00  0.00           N0.      0
ATOM    121  CA  GLY A  66      40.940 100.026 109.352  1.00  0.00           C0.     -1
ATOM    122  H01 GLY A  66      41.813 100.174 108.706  1.00  0.00           H0.      0
ATOM    123  H   GLY A  66      39.296 101.351 108.886  1.00  0.00           H0.      0
ATOM    124  HA2 GLY A  66      41.057 100.624 110.257  1.00  0.00           H0.      0
ATOM    125  HA3 GLY A  66      40.892  98.967 109.620  1.00  0.00           H0.      0
ATOM    126  CA  ASP A  70      37.224  93.771 104.461  1.00  0.00           C0.     -1
ATOM    127  CB  ASP A  70      36.157  94.216 105.449  1.00  0.00           C0.     -1
ATOM    128  CG  ASP A  70      36.477  93.935 106.928  1.00  0.00           C0.      0
ATOM    129  OD1 ASP A  70      36.157  94.836 107.768  1.00  0.00           O0.      0
ATOM    130  OD2 ASP A  70      36.971  92.801 107.231  1.00  0.00           O1-      0
ATOM    131  H01 ASP A  70      38.157  94.330 104.606  1.00  0.00           H0.      0
ATOM    132  H02 ASP A  70      36.897  93.927 103.426  1.00  0.00           H0.      0
ATOM    133  HA  ASP A  70      37.450  92.709 104.597  1.00  0.00           H0.      0
ATOM    134  HB2 ASP A  70      35.953  95.287 105.353  1.00  0.00           H0.      0
ATOM    135  HB3 ASP A  70      35.213  93.694 105.227  1.00  0.00           H0.      0
ATOM    136  CA  VAL A  84      36.206 105.091 104.321  1.00  0.00           C0.     -1
ATOM    137  C   VAL A  84      36.648 104.804 105.763  1.00  0.00           C0.      0
ATOM    138  O   VAL A  84      36.330 103.731 106.317  1.00  0.00           O0.      0
ATOM    139  CB  VAL A  84      34.727 105.534 104.299  1.00  0.00           C0.     -1
ATOM    140  CG1 VAL A  84      34.525 106.901 104.979  1.00  0.00           C0.      0
ATOM    141  CG2 VAL A  84      34.207 105.563 102.851  1.00  0.00           C0.      0
ATOM    142  H03 VAL A  84      36.327 104.162 103.756  1.00  0.00           H0.      0
ATOM    143  HA  VAL A  84      36.833 105.863 103.858  1.00  0.00           H0.      0
ATOM    144  HB  VAL A  84      34.156 104.778 104.857  1.00  0.00           H0.      0
ATOM    145 HG11 VAL A  84      34.863 106.911 106.020  1.00  0.00           H0.      0
ATOM    146 HG12 VAL A  84      35.084 107.679 104.442  1.00  0.00           H0.      0
ATOM    147 HG13 VAL A  84      33.466 107.184 104.966  1.00  0.00           H0.      0
ATOM    148 HG21 VAL A  84      33.148 105.847 102.823  1.00  0.00           H0.      0
ATOM    149 HG22 VAL A  84      34.767 106.295 102.254  1.00  0.00           H0.      0
ATOM    150 HG23 VAL A  84      34.311 104.583 102.371  1.00  0.00           H0.      0
ATOM    151  N   ASP A  85      37.319 105.778 106.431  1.00  0.00           N0.      0
ATOM    152  CA  ASP A  85      37.714 105.649 107.842  1.00  0.00           C0.     -1
ATOM    153  C   ASP A  85      38.097 107.012 108.358  1.00  0.00           C0.      0
ATOM    154  O   ASP A  85      38.640 107.862 107.642  1.00  0.00           O0.      0
ATOM    155  CB  ASP A  85      38.915 104.644 107.952  1.00  0.00           C0.      0
ATOM    156  CG  ASP A  85      39.093 104.073 109.356  1.00  0.00           C0.      0
ATOM    157  OD1 ASP A  85      38.565 102.939 109.618  1.00  0.00           O0.      0
ATOM    158  OD2 ASP A  85      39.727 104.764 110.209  1.00  0.00           O1-      0
ATOM    159  H   ASP A  85      37.614 106.630 105.967  1.00  0.00           H0.      0
ATOM    160  HA  ASP A  85      36.862 105.237 108.394  1.00  0.00           H0.      0
ATOM    161  HB2 ASP A  85      38.711 103.823 107.265  1.00  0.00           H0.      0
ATOM    162  HB3 ASP A  85      39.829 105.159 107.641  1.00  0.00           H0.      0
ATOM    163  N   ALA A  86      37.846 107.144 109.674  1.00  0.00           N0.      0
ATOM    164  CA  ALA A  86      38.156 108.359 110.383  1.00  0.00           C0.     -1
ATOM    165  C   ALA A  86      39.624 108.517 110.776  1.00  0.00           C0.      0
ATOM    166  O   ALA A  86      40.030 109.600 111.226  1.00  0.00           O0.      0
ATOM    167  CB  ALA A  86      37.309 108.427 111.670  1.00  0.00           C0.      0
ATOM    168  H   ALA A  86      37.203 106.485 110.105  1.00  0.00           H0.      0
ATOM    169  HA  ALA A  86      37.914 109.214 109.741  1.00  0.00           H0.      0
ATOM    170  HB1 ALA A  86      37.592 109.312 112.244  1.00  0.00           H0.      0
ATOM    171  HB2 ALA A  86      36.244 108.485 111.432  1.00  0.00           H0.      0
ATOM    172  HB3 ALA A  86      37.493 107.537 112.284  1.00  0.00           H0.      0
ATOM    173  N   SER A  87      40.369 107.404 110.661  1.00  0.00           N0.      0
ATOM    174  CA  SER A  87      41.676 107.319 111.267  1.00  0.00           C0.     -1
ATOM    175  CB  SER A  87      41.586 106.867 112.737  1.00  0.00           C0.      0
ATOM    176  OG  SER A  87      42.892 106.631 113.310  1.00  0.00           O0.      0
ATOM    177  H01 SER A  87      42.282 106.595 110.713  1.00  0.00           H0.      0
ATOM    178  H   SER A  87      39.945 106.524 110.360  1.00  0.00           H0.      0
ATOM    179  HA  SER A  87      42.159 108.300 111.205  1.00  0.00           H0.      0
ATOM    180  HB2 SER A  87      41.026 107.616 113.315  1.00  0.00           H0.      0
ATOM    181  HB3 SER A  87      41.052 105.919 112.808  1.00  0.00           H0.      0
ATOM    182  HG  SER A  87      43.362 107.476 113.343  1.00  0.00           H0.      0
ATOM    183  CA  MET A  90      44.624 103.024 110.352  1.00  0.00           C0.     -1
ATOM    184  CB  MET A  90      43.184 102.741 110.870  1.00  0.00           C0.     -1
ATOM    185  CG  MET A  90      42.959 103.084 112.348  1.00  0.00           C0.      0
ATOM    186  SD  MET A  90      43.686 101.855 113.515  1.00  0.00           S0.      0
ATOM    187  CE  MET A  90      42.349 100.602 113.495  1.00  0.00           C0.      0
ATOM    188  H01 MET A  90      44.864 104.090 110.447  1.00  0.00           H0.      0
ATOM    189  H02 MET A  90      44.723 102.741 109.298  1.00  0.00           H0.      0
ATOM    190  HA  MET A  90      45.358 102.455 110.934  1.00  0.00           H0.      0
ATOM    191  HB2 MET A  90      42.465 103.326 110.276  1.00  0.00           H0.      0
ATOM    192  HB3 MET A  90      42.941 101.686 110.700  1.00  0.00           H0.      0
ATOM    193  HG2 MET A  90      43.393 104.058 112.598  1.00  0.00           H0.      0
ATOM    194  HG3 MET A  90      41.886 103.135 112.561  1.00  0.00           H0.      0
ATOM    195  HE1 MET A  90      42.606  99.828 114.220  1.00  0.00           H0.      0
ATOM    196  HE2 MET A  90      41.399 101.062 113.777  1.00  0.00           H0.      0
ATOM    197  HE3 MET A  90      42.249 100.138 112.510  1.00  0.00           H0.      0
ATOM    198  CA  ALA A 115      34.949 110.883 105.840  1.00  0.00           C0.     -1
ATOM    199  C   ALA A 115      34.471 110.325 107.170  1.00  0.00           C0.      0
ATOM    200  O   ALA A 115      35.044 109.389 107.741  1.00  0.00           O0.      0
ATOM    201  H01 ALA A 115      35.825 111.517 106.014  1.00  0.00           H0.      0
ATOM    202  H03 ALA A 115      35.259 110.059 105.193  1.00  0.00           H0.      0
ATOM    203  HA  ALA A 115      34.188 111.477 105.328  1.00  0.00           H0.      0
ATOM    204  N   ASN A 116      33.390 110.974 107.698  1.00  0.00           N0.      0
ATOM    205  CA  ASN A 116      32.909 110.759 109.056  1.00  0.00           C0.     -1
ATOM    206  C   ASN A 116      31.370 110.436 108.975  1.00  0.00           C0.      0
ATOM    207  O   ASN A 116      30.613 111.304 108.512  1.00  0.00           O0.      0
ATOM    208  CB  ASN A 116      33.140 112.036 109.880  1.00  0.00           C0.      0
ATOM    209  CG  ASN A 116      32.912 111.863 111.373  1.00  0.00           C0.      0
ATOM    210  ND2 ASN A 116      33.543 112.772 112.159  1.00  0.00           N0.      0
ATOM    211  OD1 ASN A 116      32.194 110.973 111.853  1.00  0.00           O0.      0
ATOM    212  H   ASN A 116      32.936 111.703 107.165  1.00  0.00           H0.      0
ATOM    213  HA  ASN A 116      33.460 109.914 109.473  1.00  0.00           H0.      0
ATOM    214  HB2 ASN A 116      34.158 112.395 109.697  1.00  0.00           H0.      0
ATOM    215  HB3 ASN A 116      32.447 112.808 109.514  1.00  0.00           H0.      0
ATOM    216 HD21 ASN A 116      33.357 112.775 113.152  1.00  0.00           H0.      0
ATOM    217 HD22 ASN A 116      34.084 113.529 111.769  1.00  0.00           H0.      0
ATOM    218  N   TRP A 117      30.951 109.209 109.374  1.00  0.00           N0.      0
ATOM    219  CA  TRP A 117      29.529 108.738 109.303  1.00  0.00           C0.     -1
ATOM    220  CB  TRP A 117      29.314 107.540 110.243  1.00  0.00           C0.     -1
ATOM    221  CG  TRP A 117      30.305 106.423 109.995  1.00  0.00           C0.      0
ATOM    222  CD1 TRP A 117      30.924 106.117 108.797  1.00  0.00           C0.      0
ATOM    223  CD2 TRP A 117      30.854 105.512 110.980  1.00  0.00           C0.      0
ATOM    224  CE2 TRP A 117      31.809 104.684 110.310  1.00  0.00           C0.      0
ATOM    225  CE3 TRP A 117      30.663 105.337 112.364  1.00  0.00           C0.      0
ATOM    226  NE1 TRP A 117      31.814 105.068 108.981  1.00  0.00           N0.      0
ATOM    227  CZ2 TRP A 117      32.565 103.714 110.983  1.00  0.00           C0.      0
ATOM    228  CZ3 TRP A 117      31.410 104.372 113.035  1.00  0.00           C0.      0
ATOM    229  CH2 TRP A 117      32.354 103.569 112.353  1.00  0.00           C0.      0
ATOM    230  H02 TRP A 117      28.882 109.576 109.576  1.00  0.00           H0.      0
ATOM    231  H   TRP A 117      31.649 108.565 109.743  1.00  0.00           H0.      0
ATOM    232  HA  TRP A 117      29.292 108.466 108.266  1.00  0.00           H0.      0
ATOM    233  HB2 TRP A 117      29.417 107.879 111.281  1.00  0.00           H0.      0
ATOM    234  HB3 TRP A 117      28.277 107.195 110.126  1.00  0.00           H0.      0
ATOM    235  HD1 TRP A 117      30.819 106.581 107.829  1.00  0.00           H0.      0
ATOM    236  HE1 TRP A 117      32.451 104.723 108.280  1.00  0.00           H0.      0
ATOM    237  HE3 TRP A 117      29.956 105.958 112.904  1.00  0.00           H0.      0
ATOM    238  HZ2 TRP A 117      33.308 103.119 110.464  1.00  0.00           H0.      0
ATOM    239  HZ3 TRP A 117      31.286 104.245 114.105  1.00  0.00           H0.      0
ATOM    240  HH2 TRP A 117      32.949 102.853 112.909  1.00  0.00           H0.      0
ATOM    241  CA  LEU A 136      32.003  94.877 109.813  1.00  0.00           C0.     -1
ATOM    242  C   LEU A 136      32.973  95.273 110.918  1.00  0.00           C0.      0
ATOM    243  O   LEU A 136      33.586  96.361 110.895  1.00  0.00           O0.      0
ATOM    244  H01 LEU A 136      32.582  94.644 108.912  1.00  0.00           H0.      0
ATOM    245  H02 LEU A 136      31.356  95.726 109.583  1.00  0.00           H0.      0
ATOM    246  HA  LEU A 136      31.391  94.011 110.075  1.00  0.00           H0.      0
ATOM    247  N   GLY A 137      33.145  94.369 111.924  1.00  0.00           N0.      0
ATOM    248  CA  GLY A 137      34.208  94.485 112.921  1.00  0.00           C0.     -1
ATOM    249  C   GLY A 137      33.798  95.087 114.287  1.00  0.00           C0.      0
ATOM    250  O   GLY A 137      34.699  95.288 115.123  1.00  0.00           O0.      0
ATOM    251  H   GLY A 137      32.690  93.472 111.824  1.00  0.00           H0.      0
ATOM    252  HA2 GLY A 137      34.624  93.492 113.115  1.00  0.00           H0.      0
ATOM    253  HA3 GLY A 137      35.025  95.096 112.525  1.00  0.00           H0.      0
ATOM    254  N   ASN A 138      32.488  95.359 114.521  1.00  0.00           N0.      0
ATOM    255  CA  ASN A 138      31.949  96.081 115.721  1.00  0.00           C0.     -1
ATOM    256  C   ASN A 138      32.523  97.518 115.727  1.00  0.00           C0.      0
ATOM    257  O   ASN A 138      33.137  97.987 116.686  1.00  0.00           O0.      0
ATOM    258  CB  ASN A 138      32.252  95.360 117.039  1.00  0.00           C0.      0
ATOM    259  CG  ASN A 138      31.557  96.098 118.183  1.00  0.00           C0.      0
ATOM    260  ND2 ASN A 138      32.348  96.370 119.251  1.00  0.00           N0.      0
ATOM    261  OD1 ASN A 138      30.354  96.388 118.121  1.00  0.00           O0.      0
ATOM    262  H   ASN A 138      31.844  95.124 113.777  1.00  0.00           H0.      0
ATOM    263  HA  ASN A 138      30.865  96.133 115.587  1.00  0.00           H0.      0
ATOM    264  HB2 ASN A 138      31.844  94.345 116.979  1.00  0.00           H0.      0
ATOM    265  HB3 ASN A 138      33.326  95.298 117.206  1.00  0.00           H0.      0
ATOM    266 HD21 ASN A 138      32.004  97.027 119.939  1.00  0.00           H0.      0
ATOM    267 HD22 ASN A 138      33.359  96.292 119.146  1.00  0.00           H0.      0
ATOM    268  N   SER A 139      32.281  98.204 114.583  1.00  0.00           N0.      0
ATOM    269  CA  SER A 139      32.932  99.469 114.276  1.00  0.00           C0.     -1
ATOM    270  CB  SER A 139      33.408  99.490 112.820  1.00  0.00           C0.      0
ATOM    271  OG  SER A 139      34.407  98.476 112.579  1.00  0.00           O0.      0
ATOM    272  H03 SER A 139      32.255 100.318 114.446  1.00  0.00           H0.      0
ATOM    273  H   SER A 139      31.784  97.736 113.838  1.00  0.00           H0.      0
ATOM    274  HA  SER A 139      33.778  99.578 114.959  1.00  0.00           H0.      0
ATOM    275  HB2 SER A 139      32.561  99.363 112.133  1.00  0.00           H0.      0
ATOM    276  HB3 SER A 139      33.859 100.466 112.606  1.00  0.00           H0.      0
ATOM    277  HG  SER A 139      34.026  97.716 112.099  1.00  0.00           H0.      0
ATOM    278  CA  HID A 142      32.845 104.144 118.417  1.00  0.00           C0.     -1
ATOM    279  CB  HID A 142      34.071 104.039 117.439  1.00  0.00           C0.     -1
ATOM    280  CG  HID A 142      34.930 102.824 117.570  1.00  0.00           C0.      0
ATOM    281  CD2 HID A 142      34.685 101.467 117.484  1.00  0.00           C0.      0
ATOM    282  ND1 HID A 142      36.300 102.913 117.798  1.00  0.00           N0.      0
ATOM    283  CE1 HID A 142      36.822 101.651 117.859  1.00  0.00           C0.      0
ATOM    284  NE2 HID A 142      35.861 100.750 117.680  1.00  0.00           N0.      0
ATOM    285  H01 HID A 142      32.171 103.290 118.291  1.00  0.00           H0.      0
ATOM    286  H02 HID A 142      32.290 105.063 118.207  1.00  0.00           H0.      0
ATOM    287  HA  HID A 142      33.182 104.166 119.459  1.00  0.00           H0.      0
ATOM    288  HB2 HID A 142      33.675 104.097 116.415  1.00  0.00           H0.      0
ATOM    289  HB3 HID A 142      34.687 104.938 117.569  1.00  0.00           H0.      0
ATOM    290  HD1 HID A 142      36.815 103.776 117.913  1.00  0.00           H0.      0
ATOM    291  HD2 HID A 142      33.750 100.956 117.320  1.00  0.00           H0.      0
ATOM    292  HE1 HID A 142      37.867 101.439 118.005  1.00  0.00           H0.      0
ATOM    293  CA  ARG A 175      28.617  93.006 120.086  1.00  0.00           C0.     -1
ATOM    294  CB  ARG A 175      29.794  93.558 120.853  1.00  0.00           C0.     -1
ATOM    295  CG  ARG A 175      31.179  93.095 120.364  1.00  0.00           C0.      0
ATOM    296  CD  ARG A 175      32.283  93.733 121.228  1.00  0.00           C0.      0
ATOM    297  NE  ARG A 175      33.655  93.478 120.773  1.00  0.00           N0.      0
ATOM    298  CZ  ARG A 175      34.436  92.510 121.256  1.00  0.00           C0.      0
ATOM    299  NH1 ARG A 175      33.902  91.526 122.036  1.00  0.00           N1+      0
ATOM    300  NH2 ARG A 175      35.750  92.527 121.000  1.00  0.00           N0.      0
ATOM    301  H01 ARG A 175      27.670  93.377 120.494  1.00  0.00           H0.      0
ATOM    302  H03 ARG A 175      28.661  93.301 119.030  1.00  0.00           H0.      0
ATOM    303  HA  ARG A 175      28.588  91.909 120.122  1.00  0.00           H0.      0
ATOM    304  HB2 ARG A 175      29.773  94.657 120.803  1.00  0.00           H0.      0
ATOM    305  HB3 ARG A 175      29.695  93.300 121.918  1.00  0.00           H0.      0
ATOM    306  HG2 ARG A 175      31.246  91.997 120.394  1.00  0.00           H0.      0
ATOM    307  HG3 ARG A 175      31.328  93.393 119.319  1.00  0.00           H0.      0
ATOM    308  HD2 ARG A 175      32.153  94.817 121.206  1.00  0.00           H0.      0
ATOM    309  HD3 ARG A 175      32.187  93.408 122.271  1.00  0.00           H0.      0
ATOM    310  HE  ARG A 175      34.119  94.166 120.144  1.00  0.00           H0.      0
ATOM    311 HH11 ARG A 175      32.933  91.280 121.899  1.00  0.00           H0.      0
ATOM    312 HH12 ARG A 175      34.502  90.768 122.326  1.00  0.00           H0.      0
ATOM    313 HH21 ARG A 175      36.214  93.410 120.674  1.00  0.00           H0.      0
ATOM    314 HH22 ARG A 175      36.327  91.764 121.320  1.00  0.00           H0.      0
ATOM    315  CA  TYR A 194      40.740  89.234 115.214  1.00  0.00           C0.     -1
ATOM    316  CB  TYR A 194      40.291  90.071 116.430  1.00  0.00           C0.     -1
ATOM    317  CG  TYR A 194      39.502  91.310 116.020  1.00  0.00           C0.      0
ATOM    318  CD1 TYR A 194      38.177  91.519 116.434  1.00  0.00           C0.      0
ATOM    319  CD2 TYR A 194      40.083  92.288 115.188  1.00  0.00           C0.      0
ATOM    320  CE1 TYR A 194      37.453  92.656 116.048  1.00  0.00           C0.      0
ATOM    321  CE2 TYR A 194      39.373  93.418 114.779  1.00  0.00           C0.      0
ATOM    322  CZ  TYR A 194      38.052  93.613 115.216  1.00  0.00           C0.      0
ATOM    323  OH  TYR A 194      37.429  94.766 114.816  1.00  0.00           O0.      0
ATOM    324  H01 TYR A 194      41.326  88.363 115.528  1.00  0.00           H0.      0
ATOM    325  H02 TYR A 194      39.872  88.879 114.647  1.00  0.00           H0.      0
ATOM    326  HA  TYR A 194      41.359  89.831 114.538  1.00  0.00           H0.      0
ATOM    327  HB2 TYR A 194      39.678  89.455 117.098  1.00  0.00           H0.      0
ATOM    328  HB3 TYR A 194      41.179  90.370 117.005  1.00  0.00           H0.      0
ATOM    329  HD1 TYR A 194      37.699  90.785 117.077  1.00  0.00           H0.      0
ATOM    330  HD2 TYR A 194      41.110  92.168 114.858  1.00  0.00           H0.      0
ATOM    331  HE1 TYR A 194      36.436  92.808 116.399  1.00  0.00           H0.      0
ATOM    332  HE2 TYR A 194      39.821  94.163 114.132  1.00  0.00           H0.      0
ATOM    333  HH  TYR A 194      36.468  94.786 115.009  1.00  0.00           H0.      0
ATOM    334  CA  TYR A 220      43.646  94.186 125.206  1.00  0.00           C0.     -1
ATOM    335  CB  TYR A 220      43.482  94.575 123.724  1.00  0.00           C0.     -1
ATOM    336  CG  TYR A 220      42.081  94.971 123.285  1.00  0.00           C0.      0
ATOM    337  CD1 TYR A 220      41.450  96.118 123.801  1.00  0.00           C0.      0
ATOM    338  CD2 TYR A 220      41.395  94.246 122.296  1.00  0.00           C0.      0
ATOM    339  CE1 TYR A 220      40.197  96.528 123.346  1.00  0.00           C0.      0
ATOM    340  CE2 TYR A 220      40.138  94.645 121.824  1.00  0.00           C0.      0
ATOM    341  CZ  TYR A 220      39.530  95.797 122.346  1.00  0.00           C0.      0
ATOM    342  OH  TYR A 220      38.313  96.259 121.925  1.00  0.00           O0.      0
ATOM    343  H01 TYR A 220      44.690  93.935 125.426  1.00  0.00           H0.      0
ATOM    344  H02 TYR A 220      43.349  95.009 125.867  1.00  0.00           H0.      0
ATOM    345  HA  TYR A 220      43.024  93.318 125.454  1.00  0.00           H0.      0
ATOM    346  HB2 TYR A 220      44.169  95.407 123.509  1.00  0.00           H0.      0
ATOM    347  HB3 TYR A 220      43.820  93.738 123.099  1.00  0.00           H0.      0
ATOM    348  HD1 TYR A 220      41.954  96.709 124.561  1.00  0.00           H0.      0
ATOM    349  HD2 TYR A 220      41.860  93.359 121.872  1.00  0.00           H0.      0
ATOM    350  HE1 TYR A 220      39.724  97.419 123.743  1.00  0.00           H0.      0
ATOM    351  HE2 TYR A 220      39.633  94.079 121.047  1.00  0.00           H0.      0
ATOM    352  HH  TYR A 220      37.920  95.694 121.212  1.00  0.00           H0.      0
ATOM    353  CA  LEU A 240      38.560 100.531 123.713  1.00  0.00           C0.     -1
ATOM    354  CB  LEU A 240      38.283  99.883 122.367  1.00  0.00           C0.     -1
ATOM    355  CG  LEU A 240      39.308 100.217 121.255  1.00  0.00           C0.      0
ATOM    356  CD1 LEU A 240      39.073  99.314 120.028  1.00  0.00           C0.      0
ATOM    357  CD2 LEU A 240      39.258 101.702 120.849  1.00  0.00           C0.      0
ATOM    358  H01 LEU A 240      37.817 100.226 124.460  1.00  0.00           H0.      0
ATOM    359  H02 LEU A 240      39.550 100.243 124.093  1.00  0.00           H0.      0
ATOM    360  HA  LEU A 240      38.536 101.626 123.656  1.00  0.00           H0.      0
ATOM    361  HB2 LEU A 240      38.247  98.792 122.480  1.00  0.00           H0.      0
ATOM    362  HB3 LEU A 240      37.284 100.177 122.007  1.00  0.00           H0.      0
ATOM    363  HG  LEU A 240      40.314 100.002 121.650  1.00  0.00           H0.      0
ATOM    364 HD11 LEU A 240      39.213  98.260 120.289  1.00  0.00           H0.      0
ATOM    365 HD12 LEU A 240      38.044  99.427 119.665  1.00  0.00           H0.      0
ATOM    366 HD13 LEU A 240      39.756  99.571 119.208  1.00  0.00           H0.      0
ATOM    367 HD21 LEU A 240      39.974 101.914 120.046  1.00  0.00           H0.      0
ATOM    368 HD22 LEU A 240      38.255 101.962 120.484  1.00  0.00           H0.      0
ATOM    369 HD23 LEU A 240      39.490 102.365 121.690  1.00  0.00           H0.      0
ATOM    370  CA  TYR A 242      31.351 101.197 124.126  1.00  0.00           C0.     -1
ATOM    371  CB  TYR A 242      31.063 100.046 123.057  1.00  0.00           C0.     -1
ATOM    372  CG  TYR A 242      32.266  99.729 122.192  1.00  0.00           C0.      0
ATOM    373  CD1 TYR A 242      32.821 100.709 121.350  1.00  0.00           C0.      0
ATOM    374  CD2 TYR A 242      32.874  98.461 122.197  1.00  0.00           C0.      0
ATOM    375  CE1 TYR A 242      33.918 100.437 120.532  1.00  0.00           C0.      0
ATOM    376  CE2 TYR A 242      33.966  98.168 121.372  1.00  0.00           C0.      0
ATOM    377  CZ  TYR A 242      34.482  99.150 120.513  1.00  0.00           C0.      0
ATOM    378  OH  TYR A 242      35.522  98.803 119.689  1.00  0.00           O0.      0
ATOM    379  H01 TYR A 242      30.454 101.394 124.723  1.00  0.00           H0.      0
ATOM    380  H02 TYR A 242      32.164 100.893 124.793  1.00  0.00           H0.      0
ATOM    381  HA  TYR A 242      31.645 102.122 123.619  1.00  0.00           H0.      0
ATOM    382  HB2 TYR A 242      30.740  99.145 123.590  1.00  0.00           H0.      0
ATOM    383  HB3 TYR A 242      30.220 100.368 122.431  1.00  0.00           H0.      0
ATOM    384  HD1 TYR A 242      32.386 101.705 121.328  1.00  0.00           H0.      0
ATOM    385  HD2 TYR A 242      32.482  97.687 122.852  1.00  0.00           H0.      0
ATOM    386  HE1 TYR A 242      34.322 101.214 119.898  1.00  0.00           H0.      0
ATOM    387  HE2 TYR A 242      34.420  97.182 121.368  1.00  0.00           H0.      0
ATOM    388  HH  TYR A 242      35.675  99.482 118.984  1.00  0.00           H0.      0
ATOM    389  N   ACT A 293      36.162  97.033 117.257  1.00  0.00           N0.      0
ATOM    390  CA  ACT A 293      36.976  96.312 118.234  1.00  0.00           C0.      0
ATOM    391  C   ACT A 293      36.233  95.394 119.212  1.00  0.00           C0.      0
ATOM    392  O   ACT A 293      36.943  94.808 120.109  1.00  0.00           O0.      0
ATOM    393  CE  ACT A 293      37.108  97.728 114.247  1.00  0.00           C0.      0
ATOM    394  OXT ACT A 293      34.985  95.220 119.079  1.00  0.00           O1-      0
ATOM    395  HE1 ACT A 293      36.149  97.767 113.728  1.00  0.00           H0.      0
ATOM    396  HE2 ACT A 293      36.947  97.745 115.338  1.00  0.00           H0.      0
ATOM    397  HE3 ACT A 293      37.650  96.819 113.988  1.00  0.00           H0.      0
ATOM    398  H1  ACT A 293      37.547  97.030 118.832  1.00  0.00           H0.      0
ATOM    399  H3  ACT A 293      37.708  95.687 117.705  1.00  0.00           H0.      0
ATOM    400  H01 ACT A 293      35.524  97.651 117.752  1.00  0.00           H0.      0
ATOM    401  H02 ACT A 293      35.567  96.379 116.752  1.00  0.00           H0.      0
ATOM    402  CA' SAM A 294      37.648  97.105 110.366  1.00  0.00           C0.      0
ATOM    403  CB  SAM A 294      37.443  98.470 111.074  1.00  0.00           C0.      0
ATOM    404  CG  SAM A 294      38.588  98.848 112.029  1.00  0.00           C0.      0
ATOM    405  SD  SAM A 294      38.123  99.162 113.783  1.00  0.00           S0.      0
ATOM    406  C5' SAM A 294      36.818 100.458 113.680  1.00  0.00           C0.      0
ATOM    407  C4' SAM A 294      37.164 101.569 112.696  1.00  0.00           C0.      0
ATOM    408  O4' SAM A 294      36.043 102.498 112.722  1.00  0.00           O0.      0
ATOM    409  C3' SAM A 294      38.454 102.380 113.015  1.00  0.00           C0.      0
ATOM    410  O3' SAM A 294      39.470 102.160 112.042  1.00  0.00           O0.      0
ATOM    411  C2' SAM A 294      37.928 103.848 113.118  1.00  0.00           C0.      0
ATOM    412  O2' SAM A 294      38.798 104.872 112.709  1.00  0.00           O0.      0
ATOM    413  C1' SAM A 294      36.584 103.791 112.350  1.00  0.00           C0.      0
ATOM    414  OXT SAM A 294      36.990  95.138 111.582  1.00  0.00           O0.      0
ATOM    415  N1  SAM A 294      33.583 107.683 110.704  1.00  0.00           N0.      0
ATOM    416  C2  SAM A 294      34.464 106.906 110.047  1.00  0.00           C0.      0
ATOM    417  N3  SAM A 294      35.221 105.904 110.537  1.00  0.00           N0.      0
ATOM    418  C4  SAM A 294      35.017 105.712 111.855  1.00  0.00           C0.      0
ATOM    419  C5  SAM A 294      34.154 106.461 112.668  1.00  0.00           C0.      0
ATOM    420  C6  SAM A 294      33.408 107.483 112.040  1.00  0.00           C0.      0
ATOM    421  N6  SAM A 294      32.528 108.266 112.700  1.00  0.00           N0.      0
ATOM    422  N7  SAM A 294      34.228 106.035 113.990  1.00  0.00           N0.      0
ATOM    423  C8  SAM A 294      35.108 105.055 113.980  1.00  0.00           C0.      0
ATOM    424  N9  SAM A 294      35.630 104.810 112.710  1.00  0.00           N0.      0
ATOM    425  C'  SAM A 294      37.950  95.933 111.343  1.00  0.00           C0.      0
ATOM    426  N'  SAM A 294      36.394  96.804 109.591  1.00  0.00           N0.      0
ATOM    427  O'  SAM A 294      39.115  95.887 111.820  1.00  0.00           O0.      0
ATOM    428 HN61 SAM A 294      32.483 108.177 113.703  1.00  0.00           H0.      0
ATOM    429 HN62 SAM A 294      32.256 109.155 112.284  1.00  0.00           H0.      0
ATOM    430  HA  SAM A 294      38.463  97.181 109.641  1.00  0.00           H0.      0
ATOM    431  HB1 SAM A 294      36.476  98.444 111.589  1.00  0.00           H0.      0
ATOM    432  HB2 SAM A 294      37.362  99.235 110.297  1.00  0.00           H0.      0
ATOM    433  HG1 SAM A 294      39.106  99.763 111.729  1.00  0.00           H0.      0
ATOM    434  HG2 SAM A 294      39.322  98.040 112.107  1.00  0.00           H0.      0
ATOM    435 HO2' SAM A 294      39.198 104.667 111.826  1.00  0.00           H0.      0
ATOM    436 HO3' SAM A 294      39.149 102.462 111.149  1.00  0.00           H0.      0
ATOM    437  H01 SAM A 294      35.408 104.471 114.834  1.00  0.00           H0.      0
ATOM    438  H02 SAM A 294      37.253 101.171 111.678  1.00  0.00           H0.      0
ATOM    439  H03 SAM A 294      38.891 102.075 113.967  1.00  0.00           H0.      0
ATOM    440  H04 SAM A 294      37.688 104.044 114.168  1.00  0.00           H0.      0
ATOM    441  H05 SAM A 294      36.745 103.852 111.268  1.00  0.00           H0.      0
ATOM    442  H06 SAM A 294      34.598 107.148 108.999  1.00  0.00           H0.      0
ATOM    443  H07 SAM A 294      35.626  96.570 110.235  1.00  0.00           H0.      0
ATOM    444  H08 SAM A 294      36.487  95.979 108.942  1.00  0.00           H0.      0
ATOM    445  H09 SAM A 294      36.126  97.628 109.019  1.00  0.00           H0.      0
ATOM    446 H5'1 SAM A 294      36.723 100.849 114.698  1.00  0.00           H0.      0
ATOM    447 H5'2 SAM A 294      35.897  99.958 113.389  1.00  0.00           H0.      0
