# Supplementary material for: Computational Investigation of GNMT-Catalyzed Methyl Transfer Reaction: Integrating MD, QM, and ML Approaches
Source: J Comput Chem. Author manuscript; Available in PMC 2026 Jun 29. (PMC13312424; doi:10.1002/jcc.70434)
Supplement: SI-2 [file NIHMS2188582-supplement-SI-2.zip › QM-cluster-pdbs/sampling_96_R2_wo_p.pdb]

ATOM      1  CA  TYR A  21      43.187 105.136 117.401  1.00  0.00           C0.     -1
ATOM      2  CB  TYR A  21      42.736 104.582 116.048  1.00  0.00           C0.     -1
ATOM      3  CG  TYR A  21      41.711 103.465 116.195  1.00  0.00           C0.      0
ATOM      4  CD1 TYR A  21      40.357 103.746 116.449  1.00  0.00           C0.      0
ATOM      5  CD2 TYR A  21      42.085 102.114 116.104  1.00  0.00           C0.      0
ATOM      6  CE1 TYR A  21      39.412 102.725 116.598  1.00  0.00           C0.      0
ATOM      7  CE2 TYR A  21      41.152 101.082 116.228  1.00  0.00           C0.      0
ATOM      8  CZ  TYR A  21      39.805 101.380 116.472  1.00  0.00           C0.      0
ATOM      9  OH  TYR A  21      38.914 100.333 116.547  1.00  0.00           O0.      0
ATOM     10  H01 TYR A  21      42.334 105.535 117.963  1.00  0.00           H0.      0
ATOM     11  H02 TYR A  21      43.919 105.944 117.279  1.00  0.00           H0.      0
ATOM     12  HA  TYR A  21      43.647 104.350 118.012  1.00  0.00           H0.      0
ATOM     13  HB2 TYR A  21      42.306 105.387 115.446  1.00  0.00           H0.      0
ATOM     14  HB3 TYR A  21      43.602 104.211 115.488  1.00  0.00           H0.      0
ATOM     15  HD1 TYR A  21      40.029 104.780 116.513  1.00  0.00           H0.      0
ATOM     16  HD2 TYR A  21      43.117 101.859 115.890  1.00  0.00           H0.      0
ATOM     17  HE1 TYR A  21      38.372 102.968 116.789  1.00  0.00           H0.      0
ATOM     18  HE2 TYR A  21      41.449 100.048 116.101  1.00  0.00           H0.      0
ATOM     19  HH  TYR A  21      37.992 100.653 116.712  1.00  0.00           H0.      0
ATOM     20  CA  TRP A  30      46.374  95.119 113.920  1.00  0.00           C0.     -1
ATOM     21  CB  TRP A  30      45.731  96.197 112.993  1.00  0.00           C0.     -1
ATOM     22  CG  TRP A  30      44.236  96.039 112.849  1.00  0.00           C0.      0
ATOM     23  CD1 TRP A  30      43.532  95.555 111.760  1.00  0.00           C0.      0
ATOM     24  CD2 TRP A  30      43.247  96.335 113.865  1.00  0.00           C0.      0
ATOM     25  CE2 TRP A  30      41.965  95.984 113.327  1.00  0.00           C0.      0
ATOM     26  CE3 TRP A  30      43.318  96.893 115.155  1.00  0.00           C0.      0
ATOM     27  NE1 TRP A  30      42.170  95.505 112.046  1.00  0.00           N0.      0
ATOM     28  CZ2 TRP A  30      40.781  96.149 114.063  1.00  0.00           C0.      0
ATOM     29  CZ3 TRP A  30      42.139  97.086 115.876  1.00  0.00           C0.      0
ATOM     30  CH2 TRP A  30      40.887  96.712 115.335  1.00  0.00           C0.      0
ATOM     31  H01 TRP A  30      46.177  94.114 113.530  1.00  0.00           H0.      0
ATOM     32  H03 TRP A  30      47.458  95.260 113.991  1.00  0.00           H0.      0
ATOM     33  HA  TRP A  30      45.953  95.181 114.929  1.00  0.00           H0.      0
ATOM     34  HB2 TRP A  30      45.961  97.193 113.397  1.00  0.00           H0.      0
ATOM     35  HB3 TRP A  30      46.202  96.145 112.003  1.00  0.00           H0.      0
ATOM     36  HD1 TRP A  30      43.901  95.240 110.796  1.00  0.00           H0.      0
ATOM     37  HE1 TRP A  30      41.420  95.320 111.377  1.00  0.00           H0.      0
ATOM     38  HE3 TRP A  30      44.275  97.179 115.580  1.00  0.00           H0.      0
ATOM     39  HZ2 TRP A  30      39.823  95.837 113.665  1.00  0.00           H0.      0
ATOM     40  HZ3 TRP A  30      42.179  97.523 116.868  1.00  0.00           H0.      0
ATOM     41  HH2 TRP A  30      39.990  96.885 115.918  1.00  0.00           H0.      0
ATOM     42  CA  TYR A  33      45.763  91.254 116.556  1.00  0.00           C0.     -1
ATOM     43  CB  TYR A  33      45.230  92.705 116.819  1.00  0.00           C0.     -1
ATOM     44  CG  TYR A  33      43.829  92.729 117.424  1.00  0.00           C0.      0
ATOM     45  CD1 TYR A  33      42.870  93.665 116.997  1.00  0.00           C0.      0
ATOM     46  CD2 TYR A  33      43.442  91.822 118.430  1.00  0.00           C0.      0
ATOM     47  CE1 TYR A  33      41.581  93.699 117.541  1.00  0.00           C0.      0
ATOM     48  CE2 TYR A  33      42.156  91.839 118.974  1.00  0.00           C0.      0
ATOM     49  CZ  TYR A  33      41.214  92.774 118.526  1.00  0.00           C0.      0
ATOM     50  OH  TYR A  33      39.952  92.718 119.085  1.00  0.00           O0.      0
ATOM     51  H01 TYR A  33      45.061  90.700 115.924  1.00  0.00           H0.      0
ATOM     52  H02 TYR A  33      46.734  91.291 116.050  1.00  0.00           H0.      0
ATOM     53  HA  TYR A  33      45.892  90.701 117.491  1.00  0.00           H0.      0
ATOM     54  HB2 TYR A  33      45.939  93.226 117.480  1.00  0.00           H0.      0
ATOM     55  HB3 TYR A  33      45.218  93.260 115.875  1.00  0.00           H0.      0
ATOM     56  HD1 TYR A  33      43.124  94.382 116.223  1.00  0.00           H0.      0
ATOM     57  HD2 TYR A  33      44.151  91.087 118.796  1.00  0.00           H0.      0
ATOM     58  HE1 TYR A  33      40.864  94.423 117.169  1.00  0.00           H0.      0
ATOM     59  HE2 TYR A  33      41.865  91.129 119.741  1.00  0.00           H0.      0
ATOM     60  HH  TYR A  33      39.413  93.496 118.851  1.00  0.00           H0.      0
ATOM     61  CA  ARG A  40      39.626  85.180 109.667  1.00  0.00           C0.     -1
ATOM     62  CB  ARG A  40      40.244  86.557 110.081  1.00  0.00           C0.     -1
ATOM     63  CG  ARG A  40      39.420  87.717 109.497  1.00  0.00           C0.      0
ATOM     64  CD  ARG A  40      39.876  89.124 109.922  1.00  0.00           C0.      0
ATOM     65  NE  ARG A  40      38.981  90.098 109.277  1.00  0.00           N0.      0
ATOM     66  CZ  ARG A  40      38.952  91.437 109.446  1.00  0.00           C0.      0
ATOM     67  NH1 ARG A  40      39.680  92.050 110.390  1.00  0.00           N1+      0
ATOM     68  NH2 ARG A  40      38.150  92.170 108.660  1.00  0.00           N0.      0
ATOM     69  H01 ARG A  40      39.602  85.081 108.576  1.00  0.00           H0.      0
ATOM     70  H02 ARG A  40      40.214  84.350 110.073  1.00  0.00           H0.      0
ATOM     71  HA  ARG A  40      38.600  85.092 110.042  1.00  0.00           H0.      0
ATOM     72  HB2 ARG A  40      40.269  86.631 111.176  1.00  0.00           H0.      0
ATOM     73  HB3 ARG A  40      41.282  86.618 109.730  1.00  0.00           H0.      0
ATOM     74  HG2 ARG A  40      39.449  87.656 108.399  1.00  0.00           H0.      0
ATOM     75  HG3 ARG A  40      38.370  87.593 109.796  1.00  0.00           H0.      0
ATOM     76  HD2 ARG A  40      39.813  89.220 111.014  1.00  0.00           H0.      0
ATOM     77  HD3 ARG A  40      40.915  89.308 109.621  1.00  0.00           H0.      0
ATOM     78  HE  ARG A  40      38.315  89.725 108.615  1.00  0.00           H0.      0
ATOM     79 HH11 ARG A  40      40.140  91.516 111.110  1.00  0.00           H0.      0
ATOM     80 HH12 ARG A  40      39.727  93.088 110.417  1.00  0.00           H0.      0
ATOM     81 HH21 ARG A  40      37.882  91.812 107.756  1.00  0.00           H0.      0
ATOM     82 HH22 ARG A  40      38.031  93.189 108.865  1.00  0.00           H0.      0
ATOM     83  CA  ALA A  64      34.670 101.642 108.470  1.00  0.00           C0.     -1
ATOM     84  C   ALA A  64      35.904 100.830 108.083  1.00  0.00           C0.      0
ATOM     85  O   ALA A  64      36.186  99.788 108.697  1.00  0.00           O0.      0
ATOM     86  CB  ALA A  64      34.798 102.167 109.911  1.00  0.00           C0.      0
ATOM     87  H02 ALA A  64      33.805 100.975 108.383  1.00  0.00           H0.      0
ATOM     88  HA  ALA A  64      34.518 102.474 107.773  1.00  0.00           H0.      0
ATOM     89  HB1 ALA A  64      34.894 101.337 110.615  1.00  0.00           H0.      0
ATOM     90  HB2 ALA A  64      35.682 102.804 110.011  1.00  0.00           H0.      0
ATOM     91  HB3 ALA A  64      33.915 102.750 110.188  1.00  0.00           H0.      0
ATOM     92  N   CYS A  65      36.678 101.318 107.074  1.00  0.00           N0.      0
ATOM     93  CA  CYS A  65      37.793 100.569 106.475  1.00  0.00           C0.     -1
ATOM     94  C   CYS A  65      38.903 100.182 107.460  1.00  0.00           C0.      0
ATOM     95  O   CYS A  65      39.558  99.146 107.259  1.00  0.00           O0.      0
ATOM     96  H01 CYS A  65      38.218 101.186 105.679  1.00  0.00           H0.      0
ATOM     97  H   CYS A  65      36.368 102.159 106.609  1.00  0.00           H0.      0
ATOM     98  HA  CYS A  65      37.436  99.629 106.042  1.00  0.00           H0.      0
ATOM     99  N   GLY A  66      39.146 101.032 108.477  1.00  0.00           N0.      0
ATOM    100  CA  GLY A  66      40.232 100.768 109.411  1.00  0.00           C0.     -1
ATOM    101  H01 GLY A  66      41.185 101.157 109.034  1.00  0.00           H0.      0
ATOM    102  H   GLY A  66      38.534 101.819 108.697  1.00  0.00           H0.      0
ATOM    103  HA2 GLY A  66      40.010 101.239 110.368  1.00  0.00           H0.      0
ATOM    104  HA3 GLY A  66      40.347  99.691 109.549  1.00  0.00           H0.      0
ATOM    105  CA  VAL A  69      40.950  94.193 105.653  1.00  0.00           C0.     -1
ATOM    106  C   VAL A  69      39.678  93.667 104.968  1.00  0.00           C0.      0
ATOM    107  O   VAL A  69      39.701  92.739 104.141  1.00  0.00           O0.      0
ATOM    108  CB  VAL A  69      41.046  93.475 107.089  1.00  0.00           C0.     -1
ATOM    109  CG1 VAL A  69      41.259  91.963 106.933  1.00  0.00           C0.      0
ATOM    110  CG2 VAL A  69      42.156  94.115 107.938  1.00  0.00           C0.      0
ATOM    111  H01 VAL A  69      40.908  95.277 105.801  1.00  0.00           H0.      0
ATOM    112  HA  VAL A  69      41.822  93.937 105.047  1.00  0.00           H0.      0
ATOM    113  HB  VAL A  69      40.087  93.656 107.587  1.00  0.00           H0.      0
ATOM    114 HG11 VAL A  69      41.302  91.478 107.915  1.00  0.00           H0.      0
ATOM    115 HG12 VAL A  69      40.459  91.500 106.347  1.00  0.00           H0.      0
ATOM    116 HG13 VAL A  69      42.207  91.761 106.418  1.00  0.00           H0.      0
ATOM    117 HG21 VAL A  69      41.971  95.184 108.087  1.00  0.00           H0.      0
ATOM    118 HG22 VAL A  69      42.200  93.645 108.928  1.00  0.00           H0.      0
ATOM    119 HG23 VAL A  69      43.135  93.996 107.457  1.00  0.00           H0.      0
ATOM    120  N   ASP A  70      38.530  94.206 105.453  1.00  0.00           N0.      0
ATOM    121  CA  ASP A  70      37.162  93.825 105.059  1.00  0.00           C0.     -1
ATOM    122  CB  ASP A  70      36.205  94.268 106.149  1.00  0.00           C0.     -1
ATOM    123  CG  ASP A  70      36.270  95.699 106.710  1.00  0.00           C0.      0
ATOM    124  OD1 ASP A  70      35.293  96.077 107.400  1.00  0.00           O0.      0
ATOM    125  OD2 ASP A  70      37.357  96.373 106.536  1.00  0.00           O1-      0
ATOM    126  H01 ASP A  70      36.900  94.291 104.097  1.00  0.00           H0.      0
ATOM    127  H   ASP A  70      38.545  95.085 105.976  1.00  0.00           H0.      0
ATOM    128  HA  ASP A  70      37.127  92.741 104.910  1.00  0.00           H0.      0
ATOM    129  HB2 ASP A  70      35.173  94.094 105.823  1.00  0.00           H0.      0
ATOM    130  HB3 ASP A  70      36.347  93.629 107.034  1.00  0.00           H0.      0
ATOM    131  CA  ASP A  85      37.652 105.758 108.100  1.00  0.00           C0.     -1
ATOM    132  C   ASP A  85      37.975 107.177 108.631  1.00  0.00           C0.      0
ATOM    133  O   ASP A  85      38.627 107.963 107.930  1.00  0.00           O0.      0
ATOM    134  CB  ASP A  85      38.838 104.865 108.348  1.00  0.00           C0.     -1
ATOM    135  CG  ASP A  85      38.832 104.333 109.771  1.00  0.00           C0.      0
ATOM    136  OD1 ASP A  85      38.205 103.239 109.991  1.00  0.00           O0.      0
ATOM    137  OD2 ASP A  85      39.396 105.020 110.672  1.00  0.00           O1-      0
ATOM    138  H01 ASP A  85      37.468 105.871 107.028  1.00  0.00           H0.      0
ATOM    139  HA  ASP A  85      36.747 105.348 108.564  1.00  0.00           H0.      0
ATOM    140  HB2 ASP A  85      38.808 104.008 107.666  1.00  0.00           H0.      0
ATOM    141  HB3 ASP A  85      39.767 105.412 108.159  1.00  0.00           H0.      0
ATOM    142  N   ALA A  86      37.621 107.465 109.919  1.00  0.00           N0.      0
ATOM    143  CA  ALA A  86      37.939 108.756 110.549  1.00  0.00           C0.     -1
ATOM    144  C   ALA A  86      39.291 108.784 111.335  1.00  0.00           C0.      0
ATOM    145  O   ALA A  86      39.641 109.858 111.854  1.00  0.00           O0.      0
ATOM    146  CB  ALA A  86      36.800 109.205 111.473  1.00  0.00           C0.      0
ATOM    147  H   ALA A  86      36.998 106.831 110.409  1.00  0.00           H0.      0
ATOM    148  HA  ALA A  86      38.060 109.477 109.735  1.00  0.00           H0.      0
ATOM    149  HB1 ALA A  86      36.594 108.450 112.241  1.00  0.00           H0.      0
ATOM    150  HB2 ALA A  86      37.103 110.128 111.977  1.00  0.00           H0.      0
ATOM    151  HB3 ALA A  86      35.897 109.373 110.885  1.00  0.00           H0.      0
ATOM    152  N   SER A  87      40.006 107.638 111.417  1.00  0.00           N0.      0
ATOM    153  CA  SER A  87      41.321 107.545 112.083  1.00  0.00           C0.     -1
ATOM    154  CB  SER A  87      41.504 106.200 112.790  1.00  0.00           C0.      0
ATOM    155  OG  SER A  87      42.901 105.989 113.103  1.00  0.00           O0.      0
ATOM    156  H01 SER A  87      42.126 107.650 111.342  1.00  0.00           H0.      0
ATOM    157  H   SER A  87      39.667 106.797 110.944  1.00  0.00           H0.      0
ATOM    158  HA  SER A  87      41.398 108.385 112.780  1.00  0.00           H0.      0
ATOM    159  HB2 SER A  87      40.869 106.128 113.680  1.00  0.00           H0.      0
ATOM    160  HB3 SER A  87      41.225 105.383 112.127  1.00  0.00           H0.      0
ATOM    161  HG  SER A  87      43.152 106.619 113.793  1.00  0.00           H0.      0
ATOM    162  CA  MET A  90      44.283 103.082 111.082  1.00  0.00           C0.     -1
ATOM    163  CB  MET A  90      42.757 102.897 111.363  1.00  0.00           C0.     -1
ATOM    164  CG  MET A  90      42.492 102.335 112.764  1.00  0.00           C0.      0
ATOM    165  SD  MET A  90      43.202 100.658 113.081  1.00  0.00           S0.      0
ATOM    166  CE  MET A  90      41.971  99.594 112.241  1.00  0.00           C0.      0
ATOM    167  H01 MET A  90      44.705 103.800 111.795  1.00  0.00           H0.      0
ATOM    168  H02 MET A  90      44.455 103.463 110.068  1.00  0.00           H0.      0
ATOM    169  HA  MET A  90      44.808 102.128 111.193  1.00  0.00           H0.      0
ATOM    170  HB2 MET A  90      42.241 103.859 111.272  1.00  0.00           H0.      0
ATOM    171  HB3 MET A  90      42.324 102.232 110.607  1.00  0.00           H0.      0
ATOM    172  HG2 MET A  90      42.946 102.990 113.513  1.00  0.00           H0.      0
ATOM    173  HG3 MET A  90      41.419 102.290 112.962  1.00  0.00           H0.      0
ATOM    174  HE1 MET A  90      42.071  99.649 111.155  1.00  0.00           H0.      0
ATOM    175  HE2 MET A  90      42.157  98.568 112.565  1.00  0.00           H0.      0
ATOM    176  HE3 MET A  90      40.959  99.886 112.534  1.00  0.00           H0.      0
ATOM    177  CA  ALA A 115      35.075 110.549 106.412  1.00  0.00           C0.     -1
ATOM    178  C   ALA A 115      34.637 110.325 107.829  1.00  0.00           C0.      0
ATOM    179  O   ALA A 115      35.152 109.465 108.555  1.00  0.00           O0.      0
ATOM    180  H01 ALA A 115      36.151 110.380 106.335  1.00  0.00           H0.      0
ATOM    181  H03 ALA A 115      34.580 109.823 105.755  1.00  0.00           H0.      0
ATOM    182  HA  ALA A 115      34.840 111.553 106.050  1.00  0.00           H0.      0
ATOM    183  N   ASN A 116      33.618 111.135 108.242  1.00  0.00           N0.      0
ATOM    184  CA  ASN A 116      32.960 110.864 109.495  1.00  0.00           C0.     -1
ATOM    185  C   ASN A 116      31.463 110.584 109.230  1.00  0.00           C0.      0
ATOM    186  O   ASN A 116      30.813 111.338 108.488  1.00  0.00           O0.      0
ATOM    187  CB  ASN A 116      33.132 112.020 110.523  1.00  0.00           C0.      0
ATOM    188  CG  ASN A 116      32.916 111.458 111.917  1.00  0.00           C0.      0
ATOM    189  ND2 ASN A 116      34.042 111.230 112.645  1.00  0.00           N0.      0
ATOM    190  OD1 ASN A 116      31.783 111.167 112.335  1.00  0.00           O0.      0
ATOM    191  H   ASN A 116      33.108 111.692 107.569  1.00  0.00           H0.      0
ATOM    192  HA  ASN A 116      33.435 109.971 109.905  1.00  0.00           H0.      0
ATOM    193  HB2 ASN A 116      34.137 112.436 110.410  1.00  0.00           H0.      0
ATOM    194  HB3 ASN A 116      32.402 112.809 110.323  1.00  0.00           H0.      0
ATOM    195 HD21 ASN A 116      33.957 110.633 113.460  1.00  0.00           H0.      0
ATOM    196 HD22 ASN A 116      34.950 111.274 112.206  1.00  0.00           H0.      0
ATOM    197  N   TRP A 117      30.955 109.489 109.833  1.00  0.00           N0.      0
ATOM    198  CA  TRP A 117      29.540 109.086 109.698  1.00  0.00           C0.     -1
ATOM    199  CB  TRP A 117      29.193 107.998 110.689  1.00  0.00           C0.     -1
ATOM    200  CG  TRP A 117      30.135 106.818 110.670  1.00  0.00           C0.      0
ATOM    201  CD1 TRP A 117      30.869 106.337 109.605  1.00  0.00           C0.      0
ATOM    202  CD2 TRP A 117      30.490 106.003 111.813  1.00  0.00           C0.      0
ATOM    203  CE2 TRP A 117      31.451 105.042 111.371  1.00  0.00           C0.      0
ATOM    204  CE3 TRP A 117      30.114 106.015 113.169  1.00  0.00           C0.      0
ATOM    205  NE1 TRP A 117      31.643 105.259 110.018  1.00  0.00           N0.      0
ATOM    206  CZ2 TRP A 117      32.032 104.112 112.245  1.00  0.00           C0.      0
ATOM    207  CZ3 TRP A 117      30.690 105.093 114.039  1.00  0.00           C0.      0
ATOM    208  CH2 TRP A 117      31.638 104.149 113.580  1.00  0.00           C0.      0
ATOM    209  H02 TRP A 117      28.910 109.968 109.849  1.00  0.00           H0.      0
ATOM    210  H   TRP A 117      31.575 108.919 110.407  1.00  0.00           H0.      0
ATOM    211  HA  TRP A 117      29.364 108.747 108.668  1.00  0.00           H0.      0
ATOM    212  HB2 TRP A 117      29.198 108.424 111.702  1.00  0.00           H0.      0
ATOM    213  HB3 TRP A 117      28.157 107.680 110.502  1.00  0.00           H0.      0
ATOM    214  HD1 TRP A 117      30.921 106.691 108.587  1.00  0.00           H0.      0
ATOM    215  HE1 TRP A 117      32.369 104.832 109.464  1.00  0.00           H0.      0
ATOM    216  HE3 TRP A 117      29.392 106.739 113.534  1.00  0.00           H0.      0
ATOM    217  HZ2 TRP A 117      32.783 103.406 111.910  1.00  0.00           H0.      0
ATOM    218  HZ3 TRP A 117      30.417 105.100 115.089  1.00  0.00           H0.      0
ATOM    219  HH2 TRP A 117      32.085 103.457 114.285  1.00  0.00           H0.      0
ATOM    220  CA  LEU A 136      32.775  94.819 109.665  1.00  0.00           C0.     -1
ATOM    221  C   LEU A 136      33.694  95.161 110.810  1.00  0.00           C0.      0
ATOM    222  O   LEU A 136      34.395  96.183 110.813  1.00  0.00           O0.      0
ATOM    223  H01 LEU A 136      32.358  93.812 109.732  1.00  0.00           H0.      0
ATOM    224  H02 LEU A 136      33.353  94.932 108.739  1.00  0.00           H0.      0
ATOM    225  HA  LEU A 136      31.953  95.542 109.626  1.00  0.00           H0.      0
ATOM    226  N   GLY A 137      33.709  94.271 111.866  1.00  0.00           N0.      0
ATOM    227  CA  GLY A 137      34.807  94.298 112.816  1.00  0.00           C0.     -1
ATOM    228  C   GLY A 137      34.474  94.594 114.263  1.00  0.00           C0.      0
ATOM    229  O   GLY A 137      35.409  94.641 115.097  1.00  0.00           O0.      0
ATOM    230  H   GLY A 137      33.272  93.374 111.699  1.00  0.00           H0.      0
ATOM    231  HA2 GLY A 137      35.353  93.348 112.791  1.00  0.00           H0.      0
ATOM    232  HA3 GLY A 137      35.513  95.070 112.496  1.00  0.00           H0.      0
ATOM    233  N   ASN A 138      33.180  94.776 114.554  1.00  0.00           N0.      0
ATOM    234  CA  ASN A 138      32.673  95.450 115.758  1.00  0.00           C0.     -1
ATOM    235  C   ASN A 138      33.046  96.963 115.630  1.00  0.00           C0.      0
ATOM    236  O   ASN A 138      33.894  97.492 116.361  1.00  0.00           O0.      0
ATOM    237  CB  ASN A 138      33.109  94.843 117.087  1.00  0.00           C0.      0
ATOM    238  CG  ASN A 138      32.339  95.540 118.211  1.00  0.00           C0.      0
ATOM    239  ND2 ASN A 138      33.081  95.875 119.297  1.00  0.00           N0.      0
ATOM    240  OD1 ASN A 138      31.123  95.749 118.120  1.00  0.00           O0.      0
ATOM    241  H   ASN A 138      32.565  94.748 113.747  1.00  0.00           H0.      0
ATOM    242  HA  ASN A 138      31.582  95.373 115.718  1.00  0.00           H0.      0
ATOM    243  HB2 ASN A 138      32.840  93.780 117.085  1.00  0.00           H0.      0
ATOM    244  HB3 ASN A 138      34.180  94.913 117.245  1.00  0.00           H0.      0
ATOM    245 HD21 ASN A 138      32.658  96.472 119.996  1.00  0.00           H0.      0
ATOM    246 HD22 ASN A 138      34.094  95.865 119.235  1.00  0.00           H0.      0
ATOM    247  N   SER A 139      32.380  97.609 114.639  1.00  0.00           N0.      0
ATOM    248  CA  SER A 139      32.805  98.880 114.028  1.00  0.00           C0.     -1
ATOM    249  CB  SER A 139      33.533  98.642 112.709  1.00  0.00           C0.      0
ATOM    250  OG  SER A 139      34.699  97.841 112.962  1.00  0.00           O0.      0
ATOM    251  H03 SER A 139      31.930  99.518 113.872  1.00  0.00           H0.      0
ATOM    252  H   SER A 139      31.704  97.072 114.112  1.00  0.00           H0.      0
ATOM    253  HA  SER A 139      33.469  99.371 114.743  1.00  0.00           H0.      0
ATOM    254  HB2 SER A 139      32.871  98.139 111.992  1.00  0.00           H0.      0
ATOM    255  HB3 SER A 139      33.809  99.616 112.279  1.00  0.00           H0.      0
ATOM    256  HG  SER A 139      34.813  97.253 112.191  1.00  0.00           H0.      0
ATOM    257  CA  HID A 142      32.629 102.980 119.504  1.00  0.00           C0.     -1
ATOM    258  CB  HID A 142      33.742 103.389 118.538  1.00  0.00           C0.     -1
ATOM    259  CG  HID A 142      34.761 102.331 118.231  1.00  0.00           C0.      0
ATOM    260  CD2 HID A 142      35.404 101.980 117.058  1.00  0.00           C0.      0
ATOM    261  ND1 HID A 142      35.347 101.529 119.201  1.00  0.00           N0.      0
ATOM    262  CE1 HID A 142      36.295 100.744 118.609  1.00  0.00           C0.      0
ATOM    263  NE2 HID A 142      36.355 100.999 117.308  1.00  0.00           N0.      0
ATOM    264  H01 HID A 142      32.071 102.116 119.125  1.00  0.00           H0.      0
ATOM    265  H02 HID A 142      31.926 103.806 119.645  1.00  0.00           H0.      0
ATOM    266  HA  HID A 142      33.023 102.716 120.493  1.00  0.00           H0.      0
ATOM    267  HB2 HID A 142      33.304 103.713 117.587  1.00  0.00           H0.      0
ATOM    268  HB3 HID A 142      34.257 104.272 118.945  1.00  0.00           H0.      0
ATOM    269  HD1 HID A 142      35.072 101.473 120.172  1.00  0.00           H0.      0
ATOM    270  HD2 HID A 142      35.242 102.356 116.059  1.00  0.00           H0.      0
ATOM    271  HE1 HID A 142      36.888 100.018 119.144  1.00  0.00           H0.      0
ATOM    272  CA  ARG A 175      29.800  92.611 119.737  1.00  0.00           C0.     -1
ATOM    273  CB  ARG A 175      30.885  92.823 120.808  1.00  0.00           C0.     -1
ATOM    274  CG  ARG A 175      32.293  92.542 120.236  1.00  0.00           C0.      0
ATOM    275  CD  ARG A 175      33.436  93.030 121.143  1.00  0.00           C0.      0
ATOM    276  NE  ARG A 175      34.764  92.971 120.506  1.00  0.00           N0.      0
ATOM    277  CZ  ARG A 175      35.614  91.943 120.584  1.00  0.00           C0.      0
ATOM    278  NH1 ARG A 175      35.231  90.776 121.160  1.00  0.00           N1+      0
ATOM    279  NH2 ARG A 175      36.864  92.083 120.117  1.00  0.00           N0.      0
ATOM    280  H01 ARG A 175      28.798  92.769 120.150  1.00  0.00           H0.      0
ATOM    281  H03 ARG A 175      29.943  93.318 118.912  1.00  0.00           H0.      0
ATOM    282  HA  ARG A 175      29.840  91.593 119.331  1.00  0.00           H0.      0
ATOM    283  HB2 ARG A 175      30.845  93.862 121.162  1.00  0.00           H0.      0
ATOM    284  HB3 ARG A 175      30.699  92.181 121.680  1.00  0.00           H0.      0
ATOM    285  HG2 ARG A 175      32.399  91.467 120.029  1.00  0.00           H0.      0
ATOM    286  HG3 ARG A 175      32.391  93.051 119.271  1.00  0.00           H0.      0
ATOM    287  HD2 ARG A 175      33.267  94.081 121.393  1.00  0.00           H0.      0
ATOM    288  HD3 ARG A 175      33.469  92.472 122.086  1.00  0.00           H0.      0
ATOM    289  HE  ARG A 175      35.088  93.778 119.956  1.00  0.00           H0.      0
ATOM    290 HH11 ARG A 175      34.252  90.535 121.183  1.00  0.00           H0.      0
ATOM    291 HH12 ARG A 175      35.880  90.004 121.185  1.00  0.00           H0.      0
ATOM    292 HH21 ARG A 175      37.251  93.019 119.919  1.00  0.00           H0.      0
ATOM    293 HH22 ARG A 175      37.504  91.304 120.096  1.00  0.00           H0.      0
ATOM    294  CA  TYR A 194      40.511  87.940 116.156  1.00  0.00           C0.     -1
ATOM    295  CB  TYR A 194      40.546  89.319 116.936  1.00  0.00           C0.     -1
ATOM    296  CG  TYR A 194      39.843  90.492 116.272  1.00  0.00           C0.      0
ATOM    297  CD1 TYR A 194      38.555  90.892 116.667  1.00  0.00           C0.      0
ATOM    298  CD2 TYR A 194      40.491  91.276 115.299  1.00  0.00           C0.      0
ATOM    299  CE1 TYR A 194      37.938  92.030 116.132  1.00  0.00           C0.      0
ATOM    300  CE2 TYR A 194      39.891  92.413 114.752  1.00  0.00           C0.      0
ATOM    301  CZ  TYR A 194      38.611  92.802 115.173  1.00  0.00           C0.      0
ATOM    302  OH  TYR A 194      38.081  93.961 114.639  1.00  0.00           O0.      0
ATOM    303  H01 TYR A 194      41.056  87.177 116.721  1.00  0.00           H0.      0
ATOM    304  H02 TYR A 194      39.478  87.604 116.013  1.00  0.00           H0.      0
ATOM    305  HA  TYR A 194      40.977  88.046 115.170  1.00  0.00           H0.      0
ATOM    306  HB2 TYR A 194      40.106  89.159 117.928  1.00  0.00           H0.      0
ATOM    307  HB3 TYR A 194      41.595  89.590 117.105  1.00  0.00           H0.      0
ATOM    308  HD1 TYR A 194      38.034  90.324 117.432  1.00  0.00           H0.      0
ATOM    309  HD2 TYR A 194      41.502  91.018 114.998  1.00  0.00           H0.      0
ATOM    310  HE1 TYR A 194      36.951  92.330 116.475  1.00  0.00           H0.      0
ATOM    311  HE2 TYR A 194      40.417  93.032 114.034  1.00  0.00           H0.      0
ATOM    312  HH  TYR A 194      37.124  94.041 114.824  1.00  0.00           H0.      0
ATOM    313  CA  TYR A 220      44.209  94.339 125.085  1.00  0.00           C0.     -1
ATOM    314  CB  TYR A 220      43.854  94.639 123.618  1.00  0.00           C0.     -1
ATOM    315  CG  TYR A 220      42.402  94.918 123.252  1.00  0.00           C0.      0
ATOM    316  CD1 TYR A 220      41.686  96.018 123.763  1.00  0.00           C0.      0
ATOM    317  CD2 TYR A 220      41.768  94.140 122.268  1.00  0.00           C0.      0
ATOM    318  CE1 TYR A 220      40.409  96.346 123.290  1.00  0.00           C0.      0
ATOM    319  CE2 TYR A 220      40.493  94.451 121.786  1.00  0.00           C0.      0
ATOM    320  CZ  TYR A 220      39.817  95.573 122.282  1.00  0.00           C0.      0
ATOM    321  OH  TYR A 220      38.566  95.935 121.794  1.00  0.00           O0.      0
ATOM    322  H01 TYR A 220      45.288  94.179 125.187  1.00  0.00           H0.      0
ATOM    323  H02 TYR A 220      43.927  95.168 125.745  1.00  0.00           H0.      0
ATOM    324  HA  TYR A 220      43.693  93.440 125.441  1.00  0.00           H0.      0
ATOM    325  HB2 TYR A 220      44.455  95.504 123.297  1.00  0.00           H0.      0
ATOM    326  HB3 TYR A 220      44.198  93.799 123.001  1.00  0.00           H0.      0
ATOM    327  HD1 TYR A 220      42.141  96.648 124.523  1.00  0.00           H0.      0
ATOM    328  HD2 TYR A 220      42.292  93.290 121.840  1.00  0.00           H0.      0
ATOM    329  HE1 TYR A 220      39.880  97.210 123.677  1.00  0.00           H0.      0
ATOM    330  HE2 TYR A 220      40.050  93.832 121.016  1.00  0.00           H0.      0
ATOM    331  HH  TYR A 220      38.341  95.364 121.027  1.00  0.00           H0.      0
ATOM    332  CA  TYR A 242      31.969 101.154 123.539  1.00  0.00           C0.     -1
ATOM    333  CB  TYR A 242      31.898  99.700 123.007  1.00  0.00           C0.     -1
ATOM    334  CG  TYR A 242      33.182  99.187 122.370  1.00  0.00           C0.      0
ATOM    335  CD1 TYR A 242      33.322  99.103 120.973  1.00  0.00           C0.      0
ATOM    336  CD2 TYR A 242      34.267  98.752 123.154  1.00  0.00           C0.      0
ATOM    337  CE1 TYR A 242      34.489  98.606 120.379  1.00  0.00           C0.      0
ATOM    338  CE2 TYR A 242      35.442  98.257 122.577  1.00  0.00           C0.      0
ATOM    339  CZ  TYR A 242      35.559  98.181 121.180  1.00  0.00           C0.      0
ATOM    340  OH  TYR A 242      36.697  97.724 120.545  1.00  0.00           O0.      0
ATOM    341  H01 TYR A 242      31.015 101.445 123.993  1.00  0.00           H0.      0
ATOM    342  H02 TYR A 242      32.755 101.255 124.296  1.00  0.00           H0.      0
ATOM    343  HA  TYR A 242      32.191 101.855 122.726  1.00  0.00           H0.      0
ATOM    344  HB2 TYR A 242      31.622  99.038 123.838  1.00  0.00           H0.      0
ATOM    345  HB3 TYR A 242      31.086  99.631 122.273  1.00  0.00           H0.      0
ATOM    346  HD1 TYR A 242      32.504  99.424 120.334  1.00  0.00           H0.      0
ATOM    347  HD2 TYR A 242      34.191  98.792 124.237  1.00  0.00           H0.      0
ATOM    348  HE1 TYR A 242      34.570  98.542 119.301  1.00  0.00           H0.      0
ATOM    349  HE2 TYR A 242      36.262  97.922 123.205  1.00  0.00           H0.      0
ATOM    350  HH  TYR A 242      37.349  97.371 121.183  1.00  0.00           H0.      0
ATOM    351  N   ACT A 293      36.497  96.594 116.744  1.00  0.00           N0.      0
ATOM    352  CA  ACT A 293      37.575  96.143 117.670  1.00  0.00           C0.      0
ATOM    353  C   ACT A 293      37.045  95.184 118.730  1.00  0.00           C0.      0
ATOM    354  O   ACT A 293      35.800  95.030 118.830  1.00  0.00           O0.      0
ATOM    355  OXT ACT A 293      37.930  94.589 119.433  1.00  0.00           O1-      0
ATOM    356  H1  ACT A 293      38.014  97.019 118.154  1.00  0.00           H0.      0
ATOM    357  H3  ACT A 293      38.341  95.647 117.070  1.00  0.00           H0.      0
ATOM    358  H01 ACT A 293      35.744  97.087 117.237  1.00  0.00           H0.      0
ATOM    359  H02 ACT A 293      36.021  95.777 116.324  1.00  0.00           H0.      0
ATOM    360  CA' SAM A 294      38.552  96.934 109.877  1.00  0.00           C0.      0
ATOM    361  CB  SAM A 294      38.359  97.377 111.340  1.00  0.00           C0.      0
ATOM    362  CG  SAM A 294      37.872  98.823 111.526  1.00  0.00           C0.      0
ATOM    363  SD  SAM A 294      38.165  99.304 113.279  1.00  0.00           S0.      0
ATOM    364  CE  SAM A 294      37.001  97.443 115.608  1.00  0.00           C0.      0
ATOM    365  C5' SAM A 294      36.764 100.452 113.575  1.00  0.00           C0.      0
ATOM    366  C4' SAM A 294      36.963 101.769 112.849  1.00  0.00           C0.      0
ATOM    367  O4' SAM A 294      35.801 102.640 113.086  1.00  0.00           O0.      0
ATOM    368  C3' SAM A 294      38.210 102.569 113.311  1.00  0.00           C0.      0
ATOM    369  O3' SAM A 294      39.264 102.526 112.363  1.00  0.00           O0.      0
ATOM    370  C2' SAM A 294      37.650 104.003 113.577  1.00  0.00           C0.      0
ATOM    371  O2' SAM A 294      38.475 105.085 113.222  1.00  0.00           O0.      0
ATOM    372  C1' SAM A 294      36.298 103.975 112.831  1.00  0.00           C0.      0
ATOM    373  OXT SAM A 294      39.787  94.912 110.380  1.00  0.00           O0.      0
ATOM    374  N1  SAM A 294      33.349 108.003 111.468  1.00  0.00           N0.      0
ATOM    375  C2  SAM A 294      34.163 107.206 110.742  1.00  0.00           C0.      0
ATOM    376  N3  SAM A 294      34.901 106.163 111.159  1.00  0.00           N0.      0
ATOM    377  C4  SAM A 294      34.752 105.934 112.479  1.00  0.00           C0.      0
ATOM    378  C5  SAM A 294      33.962 106.693 113.358  1.00  0.00           C0.      0
ATOM    379  C6  SAM A 294      33.239 107.772 112.802  1.00  0.00           C0.      0
ATOM    380  N6  SAM A 294      32.491 108.606 113.561  1.00  0.00           N0.      0
ATOM    381  N7  SAM A 294      34.059 106.206 114.654  1.00  0.00           N0.      0
ATOM    382  C8  SAM A 294      34.882 105.180 114.565  1.00  0.00           C0.      0
ATOM    383  N9  SAM A 294      35.336 104.958 113.268  1.00  0.00           N0.      0
ATOM    384  C'  SAM A 294      38.747  95.400 109.834  1.00  0.00           C0.      0
ATOM    385  N'  SAM A 294      37.384  97.289 109.016  1.00  0.00           N0.      0
ATOM    386  O'  SAM A 294      37.809  94.743 109.300  1.00  0.00           O0.      0
ATOM    387 HN61 SAM A 294      32.243 108.306 114.491  1.00  0.00           H0.      0
ATOM    388 HN62 SAM A 294      31.962 109.360 113.123  1.00  0.00           H0.      0
ATOM    389  HA  SAM A 294      39.421  97.433 109.437  1.00  0.00           H0.      0
ATOM    390  HB1 SAM A 294      39.324  97.237 111.838  1.00  0.00           H0.      0
ATOM    391  HB2 SAM A 294      37.650  96.703 111.837  1.00  0.00           H0.      0
ATOM    392  HG1 SAM A 294      36.801  98.904 111.319  1.00  0.00           H0.      0
ATOM    393  HG2 SAM A 294      38.398  99.512 110.861  1.00  0.00           H0.      0
ATOM    394  HE1 SAM A 294      36.154  97.730 114.988  1.00  0.00           H0.      0
ATOM    395  HE2 SAM A 294      37.508  98.320 116.008  1.00  0.00           H0.      0
ATOM    396  HE3 SAM A 294      37.697  96.845 115.024  1.00  0.00           H0.      0
ATOM    397 HO2' SAM A 294      38.876 104.916 112.335  1.00  0.00           H0.      0
ATOM    398 HO3' SAM A 294      38.897 102.784 111.482  1.00  0.00           H0.      0
ATOM    399  H01 SAM A 294      35.193 104.557 115.387  1.00  0.00           H0.      0
ATOM    400  H02 SAM A 294      37.038 101.600 111.769  1.00  0.00           H0.      0
ATOM    401  H03 SAM A 294      38.621 102.155 114.229  1.00  0.00           H0.      0
ATOM    402  H04 SAM A 294      37.442 104.100 114.648  1.00  0.00           H0.      0
ATOM    403  H05 SAM A 294      36.455 104.134 111.759  1.00  0.00           H0.      0
ATOM    404  H06 SAM A 294      34.255 107.472 109.696  1.00  0.00           H0.      0
ATOM    405  H07 SAM A 294      37.541  97.034 107.986  1.00  0.00           H0.      0
ATOM    406  H08 SAM A 294      37.137  98.291 109.027  1.00  0.00           H0.      0
ATOM    407  H09 SAM A 294      36.547  96.743 109.253  1.00  0.00           H0.      0
ATOM    408 H5'1 SAM A 294      36.734 100.613 114.657  1.00  0.00           H0.      0
ATOM    409 H5'2 SAM A 294      35.843  99.950 113.274  1.00  0.00           H0.      0
