# Supplementary material for: Computational Investigation of GNMT-Catalyzed Methyl Transfer Reaction: Integrating MD, QM, and ML Approaches
Source: J Comput Chem. Author manuscript; Available in PMC 2026 Jun 29. (PMC13312424; doi:10.1002/jcc.70434)
Supplement: SI-2 [file NIHMS2188582-supplement-SI-2.zip › QM-cluster-pdbs/clustering_10481_R2_wo_r.pdb]

ATOM      1  CA  TYR A  21      42.548 105.135 117.484  1.00  0.00           C0.     -1
ATOM      2  CB  TYR A  21      42.074 104.422 116.201  1.00  0.00           C0.     -1
ATOM      3  CG  TYR A  21      41.101 103.279 116.419  1.00  0.00           C0.      0
ATOM      4  CD1 TYR A  21      39.774 103.527 116.806  1.00  0.00           C0.      0
ATOM      5  CD2 TYR A  21      41.480 101.943 116.199  1.00  0.00           C0.      0
ATOM      6  CE1 TYR A  21      38.845 102.491 116.943  1.00  0.00           C0.      0
ATOM      7  CE2 TYR A  21      40.564 100.894 116.332  1.00  0.00           C0.      0
ATOM      8  CZ  TYR A  21      39.235 101.164 116.689  1.00  0.00           C0.      0
ATOM      9  OH  TYR A  21      38.347 100.112 116.727  1.00  0.00           O0.      0
ATOM     10  H01 TYR A  21      41.699 105.553 118.038  1.00  0.00           H0.      0
ATOM     11  H02 TYR A  21      43.233 105.955 117.242  1.00  0.00           H0.      0
ATOM     12  HA  TYR A  21      43.070 104.436 118.148  1.00  0.00           H0.      0
ATOM     13  HB2 TYR A  21      41.603 105.163 115.540  1.00  0.00           H0.      0
ATOM     14  HB3 TYR A  21      42.947 104.045 115.655  1.00  0.00           H0.      0
ATOM     15  HD1 TYR A  21      39.450 104.550 116.976  1.00  0.00           H0.      0
ATOM     16  HD2 TYR A  21      42.495 101.720 115.886  1.00  0.00           H0.      0
ATOM     17  HE1 TYR A  21      37.823 102.709 117.228  1.00  0.00           H0.      0
ATOM     18  HE2 TYR A  21      40.861  99.866 116.148  1.00  0.00           H0.      0
ATOM     19  HH  TYR A  21      37.447 100.415 117.043  1.00  0.00           H0.      0
ATOM     20  CA  TRP A  30      46.520  94.958 114.203  1.00  0.00           C0.     -1
ATOM     21  CB  TRP A  30      45.573  95.999 113.464  1.00  0.00           C0.     -1
ATOM     22  CG  TRP A  30      44.091  95.725 113.501  1.00  0.00           C0.      0
ATOM     23  CD1 TRP A  30      43.319  95.232 112.462  1.00  0.00           C0.      0
ATOM     24  CD2 TRP A  30      43.163  96.041 114.571  1.00  0.00           C0.      0
ATOM     25  CE2 TRP A  30      41.848  95.711 114.105  1.00  0.00           C0.      0
ATOM     26  CE3 TRP A  30      43.303  96.608 115.853  1.00  0.00           C0.      0
ATOM     27  NE1 TRP A  30      41.977  95.210 112.823  1.00  0.00           N0.      0
ATOM     28  CZ2 TRP A  30      40.701  95.924 114.885  1.00  0.00           C0.      0
ATOM     29  CZ3 TRP A  30      42.163  96.831 116.626  1.00  0.00           C0.      0
ATOM     30  CH2 TRP A  30      40.875  96.489 116.149  1.00  0.00           C0.      0
ATOM     31  H01 TRP A  30      46.404  93.962 113.761  1.00  0.00           H0.      0
ATOM     32  H03 TRP A  30      47.565  95.269 114.108  1.00  0.00           H0.      0
ATOM     33  HA  TRP A  30      46.267  94.896 115.267  1.00  0.00           H0.      0
ATOM     34  HB2 TRP A  30      45.765  96.989 113.901  1.00  0.00           H0.      0
ATOM     35  HB3 TRP A  30      45.897  96.057 112.418  1.00  0.00           H0.      0
ATOM     36  HD1 TRP A  30      43.630  94.913 111.480  1.00  0.00           H0.      0
ATOM     37  HE1 TRP A  30      41.191  94.931 112.235  1.00  0.00           H0.      0
ATOM     38  HE3 TRP A  30      44.285  96.873 116.234  1.00  0.00           H0.      0
ATOM     39  HZ2 TRP A  30      39.720  95.634 114.525  1.00  0.00           H0.      0
ATOM     40  HZ3 TRP A  30      42.261  97.265 117.615  1.00  0.00           H0.      0
ATOM     41  HH2 TRP A  30      40.011  96.666 116.781  1.00  0.00           H0.      0
ATOM     42  CA  TYR A  33      45.681  91.071 117.019  1.00  0.00           C0.     -1
ATOM     43  C   TYR A  33      44.643  90.240 116.261  1.00  0.00           C0.      0
ATOM     44  O   TYR A  33      43.977  89.352 116.807  1.00  0.00           O0.      0
ATOM     45  CB  TYR A  33      45.223  92.444 117.533  1.00  0.00           C0.     -1
ATOM     46  CG  TYR A  33      43.802  92.413 118.087  1.00  0.00           C0.      0
ATOM     47  CD1 TYR A  33      42.760  93.131 117.478  1.00  0.00           C0.      0
ATOM     48  CD2 TYR A  33      43.476  91.585 119.177  1.00  0.00           C0.      0
ATOM     49  CE1 TYR A  33      41.436  93.030 117.931  1.00  0.00           C0.      0
ATOM     50  CE2 TYR A  33      42.162  91.461 119.624  1.00  0.00           C0.      0
ATOM     51  CZ  TYR A  33      41.134  92.179 118.997  1.00  0.00           C0.      0
ATOM     52  OH  TYR A  33      39.855  92.008 119.512  1.00  0.00           O0.      0
ATOM     53  H02 TYR A  33      46.579  91.197 116.401  1.00  0.00           H0.      0
ATOM     54  HA  TYR A  33      45.967  90.448 117.872  1.00  0.00           H0.      0
ATOM     55  HB2 TYR A  33      45.936  92.781 118.296  1.00  0.00           H0.      0
ATOM     56  HB3 TYR A  33      45.262  93.178 116.719  1.00  0.00           H0.      0
ATOM     57  HD1 TYR A  33      42.974  93.783 116.636  1.00  0.00           H0.      0
ATOM     58  HD2 TYR A  33      44.255  91.008 119.665  1.00  0.00           H0.      0
ATOM     59  HE1 TYR A  33      40.654  93.598 117.438  1.00  0.00           H0.      0
ATOM     60  HE2 TYR A  33      41.915  90.802 120.448  1.00  0.00           H0.      0
ATOM     61  HH  TYR A  33      39.148  92.295 118.906  1.00  0.00           H0.      0
ATOM     62  N   ILE A  34      44.523  90.518 114.932  1.00  0.00           N0.      0
ATOM     63  CA  ILE A  34      43.831  89.624 113.990  1.00  0.00           C0.     -1
ATOM     64  CB  ILE A  34      43.816  90.310 112.592  1.00  0.00           C0.     -1
ATOM     65  CG1 ILE A  34      42.782  91.460 112.553  1.00  0.00           C0.      0
ATOM     66  CG2 ILE A  34      43.529  89.241 111.520  1.00  0.00           C0.      0
ATOM     67  CD1 ILE A  34      42.603  92.109 111.174  1.00  0.00           C0.      0
ATOM     68  H01 ILE A  34      44.348  88.656 113.943  1.00  0.00           H0.      0
ATOM     69  H   ILE A  34      45.192  91.159 114.529  1.00  0.00           H0.      0
ATOM     70  HA  ILE A  34      42.813  89.441 114.346  1.00  0.00           H0.      0
ATOM     71  HB  ILE A  34      44.819  90.724 112.401  1.00  0.00           H0.      0
ATOM     72 HG12 ILE A  34      41.816  91.054 112.891  1.00  0.00           H0.      0
ATOM     73 HG13 ILE A  34      43.062  92.228 113.285  1.00  0.00           H0.      0
ATOM     74 HG21 ILE A  34      44.246  88.415 111.591  1.00  0.00           H0.      0
ATOM     75 HG22 ILE A  34      42.522  88.822 111.653  1.00  0.00           H0.      0
ATOM     76 HG23 ILE A  34      43.593  89.651 110.509  1.00  0.00           H0.      0
ATOM     77 HD11 ILE A  34      41.884  92.931 111.223  1.00  0.00           H0.      0
ATOM     78 HD12 ILE A  34      43.553  92.506 110.799  1.00  0.00           H0.      0
ATOM     79 HD13 ILE A  34      42.225  91.394 110.436  1.00  0.00           H0.      0
ATOM     80  CA  ARG A  40      39.758  85.026 109.199  1.00  0.00           C0.     -1
ATOM     81  CB  ARG A  40      40.078  86.399 109.730  1.00  0.00           C0.     -1
ATOM     82  CG  ARG A  40      39.030  87.497 109.435  1.00  0.00           C0.      0
ATOM     83  CD  ARG A  40      39.394  88.823 110.134  1.00  0.00           C0.      0
ATOM     84  NE  ARG A  40      38.401  89.873 109.838  1.00  0.00           N0.      0
ATOM     85  CZ  ARG A  40      38.285  91.059 110.471  1.00  0.00           C0.      0
ATOM     86  NH1 ARG A  40      39.050  91.373 111.529  1.00  0.00           N1+      0
ATOM     87  NH2 ARG A  40      37.334  91.934 110.082  1.00  0.00           N0.      0
ATOM     88  H01 ARG A  40      40.552  84.314 109.451  1.00  0.00           H0.      0
ATOM     89  H02 ARG A  40      39.651  85.029 108.107  1.00  0.00           H0.      0
ATOM     90  HA  ARG A  40      38.821  84.640 109.619  1.00  0.00           H0.      0
ATOM     91  HB2 ARG A  40      40.212  86.341 110.821  1.00  0.00           H0.      0
ATOM     92  HB3 ARG A  40      41.047  86.733 109.330  1.00  0.00           H0.      0
ATOM     93  HG2 ARG A  40      38.958  87.660 108.351  1.00  0.00           H0.      0
ATOM     94  HG3 ARG A  40      38.041  87.169 109.783  1.00  0.00           H0.      0
ATOM     95  HD2 ARG A  40      39.426  88.648 111.217  1.00  0.00           H0.      0
ATOM     96  HD3 ARG A  40      40.390  89.158 109.818  1.00  0.00           H0.      0
ATOM     97  HE  ARG A  40      37.667  89.654 109.179  1.00  0.00           H0.      0
ATOM     98 HH11 ARG A  40      39.656  90.696 111.965  1.00  0.00           H0.      0
ATOM     99 HH12 ARG A  40      39.157  92.364 111.783  1.00  0.00           H0.      0
ATOM    100 HH21 ARG A  40      37.204  92.205 109.100  1.00  0.00           H0.      0
ATOM    101 HH22 ARG A  40      37.211  92.748 110.699  1.00  0.00           H0.      0
ATOM    102  CA  ALA A  64      34.793 100.717 108.505  1.00  0.00           C0.     -1
ATOM    103  C   ALA A  64      36.066  99.946 108.151  1.00  0.00           C0.      0
ATOM    104  O   ALA A  64      36.284  98.802 108.579  1.00  0.00           O0.      0
ATOM    105  H01 ALA A  64      33.998 100.439 107.804  1.00  0.00           H0.      0
ATOM    106  H03 ALA A  64      34.477 100.441 109.513  1.00  0.00           H0.      0
ATOM    107  HA  ALA A  64      34.940 101.800 108.457  1.00  0.00           H0.      0
ATOM    108  N   CYS A  65      36.922 100.583 107.300  1.00  0.00           N0.      0
ATOM    109  CA  CYS A  65      38.015  99.900 106.599  1.00  0.00           C0.     -1
ATOM    110  C   CYS A  65      39.260  99.569 107.415  1.00  0.00           C0.      0
ATOM    111  O   CYS A  65      40.063  98.739 106.963  1.00  0.00           O0.      0
ATOM    112  H02 CYS A  65      38.318 100.533 105.760  1.00  0.00           H0.      0
ATOM    113  H   CYS A  65      36.655 101.500 106.972  1.00  0.00           H0.      0
ATOM    114  HA  CYS A  65      37.653  98.950 106.191  1.00  0.00           H0.      0
ATOM    115  N   GLY A  66      39.421 100.244 108.567  1.00  0.00           N0.      0
ATOM    116  CA  GLY A  66      40.656 100.131 109.323  1.00  0.00           C0.     -1
ATOM    117  H01 GLY A  66      41.374 100.913 109.043  1.00  0.00           H0.      0
ATOM    118  H   GLY A  66      38.774 100.981 108.856  1.00  0.00           H0.      0
ATOM    119  HA2 GLY A  66      40.448 100.223 110.391  1.00  0.00           H0.      0
ATOM    120  HA3 GLY A  66      41.109  99.160 109.115  1.00  0.00           H0.      0
ATOM    121  CA  ASP A  70      37.784  93.140 104.700  1.00  0.00           C0.     -1
ATOM    122  CB  ASP A  70      36.826  93.016 105.914  1.00  0.00           C0.     -1
ATOM    123  CG  ASP A  70      36.965  94.203 106.894  1.00  0.00           C0.      0
ATOM    124  OD1 ASP A  70      37.034  95.364 106.446  1.00  0.00           O0.      0
ATOM    125  OD2 ASP A  70      36.974  93.909 108.163  1.00  0.00           O1-      0
ATOM    126  H01 ASP A  70      38.830  93.083 105.023  1.00  0.00           H0.      0
ATOM    127  H02 ASP A  70      37.634  94.108 104.214  1.00  0.00           H0.      0
ATOM    128  HA  ASP A  70      37.606  92.343 103.970  1.00  0.00           H0.      0
ATOM    129  HB2 ASP A  70      35.786  93.001 105.557  1.00  0.00           H0.      0
ATOM    130  HB3 ASP A  70      36.998  92.078 106.453  1.00  0.00           H0.      0
ATOM    131  CA  ASP A  85      37.760 105.047 108.163  1.00  0.00           C0.     -1
ATOM    132  C   ASP A  85      38.209 106.433 108.628  1.00  0.00           C0.      0
ATOM    133  O   ASP A  85      39.015 107.100 107.966  1.00  0.00           O0.      0
ATOM    134  CB  ASP A  85      38.905 104.011 108.262  1.00  0.00           C0.      0
ATOM    135  CG  ASP A  85      39.053 103.564 109.708  1.00  0.00           C0.      0
ATOM    136  OD1 ASP A  85      38.532 102.442 110.037  1.00  0.00           O0.      0
ATOM    137  OD2 ASP A  85      39.611 104.356 110.527  1.00  0.00           O1-      0
ATOM    138  H03 ASP A  85      37.461 105.151 107.115  1.00  0.00           H0.      0
ATOM    139  HA  ASP A  85      36.889 104.698 108.730  1.00  0.00           H0.      0
ATOM    140  HB2 ASP A  85      38.680 103.144 107.637  1.00  0.00           H0.      0
ATOM    141  HB3 ASP A  85      39.833 104.470 107.908  1.00  0.00           H0.      0
ATOM    142  N   ALA A  86      37.687 106.869 109.807  1.00  0.00           N0.      0
ATOM    143  CA  ALA A  86      37.997 108.194 110.340  1.00  0.00           C0.     -1
ATOM    144  C   ALA A  86      39.409 108.291 110.992  1.00  0.00           C0.      0
ATOM    145  O   ALA A  86      39.812 109.407 111.360  1.00  0.00           O0.      0
ATOM    146  CB  ALA A  86      36.939 108.640 111.355  1.00  0.00           C0.      0
ATOM    147  H   ALA A  86      37.036 106.271 110.308  1.00  0.00           H0.      0
ATOM    148  HA  ALA A  86      38.010 108.894 109.500  1.00  0.00           H0.      0
ATOM    149  HB1 ALA A  86      36.828 107.906 112.163  1.00  0.00           H0.      0
ATOM    150  HB2 ALA A  86      37.264 109.587 111.795  1.00  0.00           H0.      0
ATOM    151  HB3 ALA A  86      35.981 108.775 110.854  1.00  0.00           H0.      0
ATOM    152  N   SER A  87      40.116 107.149 111.168  1.00  0.00           N0.      0
ATOM    153  CA  SER A  87      41.472 107.156 111.746  1.00  0.00           C0.     -1
ATOM    154  CB  SER A  87      41.801 105.825 112.382  1.00  0.00           C0.     -1
ATOM    155  OG  SER A  87      43.142 105.831 112.929  1.00  0.00           O0.      0
ATOM    156  H01 SER A  87      42.219 107.390 110.975  1.00  0.00           H0.      0
ATOM    157  H   SER A  87      39.773 106.270 110.779  1.00  0.00           H0.      0
ATOM    158  HA  SER A  87      41.509 107.965 112.485  1.00  0.00           H0.      0
ATOM    159  HB2 SER A  87      41.059 105.562 113.145  1.00  0.00           H0.      0
ATOM    160  HB3 SER A  87      41.790 105.029 111.636  1.00  0.00           H0.      0
ATOM    161  HG  SER A  87      43.130 106.363 113.736  1.00  0.00           H0.      0
ATOM    162  CA  MET A  90      44.675 102.764 110.685  1.00  0.00           C0.     -1
ATOM    163  CB  MET A  90      43.296 102.335 111.327  1.00  0.00           C0.     -1
ATOM    164  CG  MET A  90      43.249 102.374 112.857  1.00  0.00           C0.      0
ATOM    165  SD  MET A  90      44.085 100.950 113.681  1.00  0.00           S0.      0
ATOM    166  CE  MET A  90      42.824  99.652 113.373  1.00  0.00           C0.      0
ATOM    167  H01 MET A  90      44.908 103.799 110.960  1.00  0.00           H0.      0
ATOM    168  H02 MET A  90      44.627 102.692 109.593  1.00  0.00           H0.      0
ATOM    169  HA  MET A  90      45.482 102.116 111.045  1.00  0.00           H0.      0
ATOM    170  HB2 MET A  90      42.513 103.006 110.947  1.00  0.00           H0.      0
ATOM    171  HB3 MET A  90      43.030 101.331 110.973  1.00  0.00           H0.      0
ATOM    172  HG2 MET A  90      43.720 103.288 113.233  1.00  0.00           H0.      0
ATOM    173  HG3 MET A  90      42.208 102.374 113.197  1.00  0.00           H0.      0
ATOM    174  HE1 MET A  90      41.841 100.004 113.697  1.00  0.00           H0.      0
ATOM    175  HE2 MET A  90      42.777  99.387 112.313  1.00  0.00           H0.      0
ATOM    176  HE3 MET A  90      43.103  98.766 113.948  1.00  0.00           H0.      0
ATOM    177  CA  ALA A 115      35.058 110.497 106.459  1.00  0.00           C0.     -1
ATOM    178  C   ALA A 115      34.731 110.071 107.879  1.00  0.00           C0.      0
ATOM    179  O   ALA A 115      35.408 109.220 108.471  1.00  0.00           O0.      0
ATOM    180  H01 ALA A 115      36.084 110.875 106.429  1.00  0.00           H0.      0
ATOM    181  H03 ALA A 115      35.012 109.621 105.804  1.00  0.00           H0.      0
ATOM    182  HA  ALA A 115      34.384 111.267 106.074  1.00  0.00           H0.      0
ATOM    183  N   ASN A 116      33.662 110.700 108.465  1.00  0.00           N0.      0
ATOM    184  CA  ASN A 116      33.167 110.272 109.763  1.00  0.00           C0.     -1
ATOM    185  C   ASN A 116      31.685 109.809 109.601  1.00  0.00           C0.      0
ATOM    186  O   ASN A 116      30.902 110.534 108.966  1.00  0.00           O0.      0
ATOM    187  CB  ASN A 116      33.284 111.378 110.846  1.00  0.00           C0.      0
ATOM    188  CG  ASN A 116      33.210 110.724 112.216  1.00  0.00           C0.      0
ATOM    189  ND2 ASN A 116      34.393 110.572 112.864  1.00  0.00           N0.      0
ATOM    190  OD1 ASN A 116      32.138 110.300 112.679  1.00  0.00           O0.      0
ATOM    191  H   ASN A 116      33.023 111.244 107.900  1.00  0.00           H0.      0
ATOM    192  HA  ASN A 116      33.788 109.424 110.060  1.00  0.00           H0.      0
ATOM    193  HB2 ASN A 116      34.231 111.905 110.704  1.00  0.00           H0.      0
ATOM    194  HB3 ASN A 116      32.465 112.094 110.734  1.00  0.00           H0.      0
ATOM    195 HD21 ASN A 116      34.420 109.982 113.685  1.00  0.00           H0.      0
ATOM    196 HD22 ASN A 116      35.269 110.768 112.404  1.00  0.00           H0.      0
ATOM    197  N   TRP A 117      31.334 108.621 110.151  1.00  0.00           N0.      0
ATOM    198  CA  TRP A 117      29.948 108.099 110.065  1.00  0.00           C0.     -1
ATOM    199  CB  TRP A 117      29.675 106.933 111.047  1.00  0.00           C0.     -1
ATOM    200  CG  TRP A 117      30.639 105.784 110.867  1.00  0.00           C0.      0
ATOM    201  CD1 TRP A 117      31.295 105.431 109.705  1.00  0.00           C0.      0
ATOM    202  CD2 TRP A 117      31.123 104.887 111.897  1.00  0.00           C0.      0
ATOM    203  CE2 TRP A 117      32.082 104.017 111.289  1.00  0.00           C0.      0
ATOM    204  CE3 TRP A 117      30.871 104.757 113.276  1.00  0.00           C0.      0
ATOM    205  NE1 TRP A 117      32.145 104.360 109.951  1.00  0.00           N0.      0
ATOM    206  CZ2 TRP A 117      32.790 103.052 112.020  1.00  0.00           C0.      0
ATOM    207  CZ3 TRP A 117      31.565 103.793 114.004  1.00  0.00           C0.      0
ATOM    208  CH2 TRP A 117      32.517 102.952 113.382  1.00  0.00           C0.      0
ATOM    209  H02 TRP A 117      29.261 108.927 110.265  1.00  0.00           H0.      0
ATOM    210  H   TRP A 117      32.041 108.084 110.659  1.00  0.00           H0.      0
ATOM    211  HA  TRP A 117      29.753 107.772 109.035  1.00  0.00           H0.      0
ATOM    212  HB2 TRP A 117      29.751 107.307 112.076  1.00  0.00           H0.      0
ATOM    213  HB3 TRP A 117      28.633 106.617 110.903  1.00  0.00           H0.      0
ATOM    214  HD1 TRP A 117      31.245 105.875 108.723  1.00  0.00           H0.      0
ATOM    215  HE1 TRP A 117      32.826 104.007 109.297  1.00  0.00           H0.      0
ATOM    216  HE3 TRP A 117      30.157 105.409 113.768  1.00  0.00           H0.      0
ATOM    217  HZ2 TRP A 117      33.550 102.432 111.557  1.00  0.00           H0.      0
ATOM    218  HZ3 TRP A 117      31.390 103.695 115.070  1.00  0.00           H0.      0
ATOM    219  HH2 TRP A 117      33.071 102.237 113.982  1.00  0.00           H0.      0
ATOM    220  CA  LEU A 136      32.235  94.663 110.393  1.00  0.00           C0.     -1
ATOM    221  C   LEU A 136      33.266  94.917 111.447  1.00  0.00           C0.      0
ATOM    222  O   LEU A 136      33.862  96.003 111.565  1.00  0.00           O0.      0
ATOM    223  H01 LEU A 136      32.712  94.668 109.407  1.00  0.00           H0.      0
ATOM    224  H02 LEU A 136      31.502  95.474 110.397  1.00  0.00           H0.      0
ATOM    225  HA  LEU A 136      31.713  93.713 110.522  1.00  0.00           H0.      0
ATOM    226  N   GLY A 137      33.487  93.869 112.283  1.00  0.00           N0.      0
ATOM    227  CA  GLY A 137      34.526  93.922 113.282  1.00  0.00           C0.     -1
ATOM    228  C   GLY A 137      34.103  94.482 114.618  1.00  0.00           C0.      0
ATOM    229  O   GLY A 137      34.965  94.641 115.505  1.00  0.00           O0.      0
ATOM    230  H   GLY A 137      33.062  92.979 112.064  1.00  0.00           H0.      0
ATOM    231  HA2 GLY A 137      34.917  92.913 113.447  1.00  0.00           H0.      0
ATOM    232  HA3 GLY A 137      35.368  94.510 112.903  1.00  0.00           H0.      0
ATOM    233  N   ASN A 138      32.787  94.739 114.736  1.00  0.00           N0.      0
ATOM    234  CA  ASN A 138      32.154  95.441 115.850  1.00  0.00           C0.     -1
ATOM    235  C   ASN A 138      32.731  96.881 115.902  1.00  0.00           C0.      0
ATOM    236  O   ASN A 138      33.714  97.160 116.592  1.00  0.00           O0.      0
ATOM    237  CB  ASN A 138      32.384  94.701 117.178  1.00  0.00           C0.      0
ATOM    238  CG  ASN A 138      32.092  95.585 118.382  1.00  0.00           C0.      0
ATOM    239  ND2 ASN A 138      32.893  95.335 119.457  1.00  0.00           N0.      0
ATOM    240  OD1 ASN A 138      31.183  96.422 118.384  1.00  0.00           O0.      0
ATOM    241  H   ASN A 138      32.234  94.561 113.909  1.00  0.00           H0.      0
ATOM    242  HA  ASN A 138      31.085  95.494 115.633  1.00  0.00           H0.      0
ATOM    243  HB2 ASN A 138      31.727  93.827 117.213  1.00  0.00           H0.      0
ATOM    244  HB3 ASN A 138      33.414  94.348 117.226  1.00  0.00           H0.      0
ATOM    245 HD21 ASN A 138      32.890  96.020 120.203  1.00  0.00           H0.      0
ATOM    246 HD22 ASN A 138      33.741  94.787 119.314  1.00  0.00           H0.      0
ATOM    247  N   SER A 139      32.094  97.769 115.097  1.00  0.00           N0.      0
ATOM    248  CA  SER A 139      32.676  99.063 114.747  1.00  0.00           C0.     -1
ATOM    249  CB  SER A 139      33.353  99.003 113.372  1.00  0.00           C0.      0
ATOM    250  OG  SER A 139      34.406  98.016 113.375  1.00  0.00           O0.      0
ATOM    251  H03 SER A 139      31.900  99.836 114.750  1.00  0.00           H0.      0
ATOM    252  H   SER A 139      31.312  97.442 114.546  1.00  0.00           H0.      0
ATOM    253  HA  SER A 139      33.411  99.301 115.519  1.00  0.00           H0.      0
ATOM    254  HB2 SER A 139      32.619  98.772 112.591  1.00  0.00           H0.      0
ATOM    255  HB3 SER A 139      33.792  99.981 113.142  1.00  0.00           H0.      0
ATOM    256  HG  SER A 139      34.153  97.253 112.821  1.00  0.00           H0.      0
ATOM    257  CA  HID A 142      32.087 103.321 119.338  1.00  0.00           C0.     -1
ATOM    258  CB  HID A 142      33.360 103.547 118.470  1.00  0.00           C0.     -1
ATOM    259  CG  HID A 142      34.365 102.445 118.383  1.00  0.00           C0.      0
ATOM    260  CD2 HID A 142      34.906 101.803 117.285  1.00  0.00           C0.      0
ATOM    261  ND1 HID A 142      35.118 101.988 119.457  1.00  0.00           N0.      0
ATOM    262  CE1 HID A 142      36.061 101.120 118.993  1.00  0.00           C0.      0
ATOM    263  NE2 HID A 142      35.959 100.987 117.677  1.00  0.00           N0.      0
ATOM    264  H01 HID A 142      31.523 102.451 118.986  1.00  0.00           H0.      0
ATOM    265  H02 HID A 142      31.442 104.203 119.282  1.00  0.00           H0.      0
ATOM    266  HA  HID A 142      32.345 103.155 120.390  1.00  0.00           H0.      0
ATOM    267  HB2 HID A 142      33.049 103.781 117.444  1.00  0.00           H0.      0
ATOM    268  HB3 HID A 142      33.865 104.453 118.837  1.00  0.00           H0.      0
ATOM    269  HD1 HID A 142      34.965 102.214 120.430  1.00  0.00           H0.      0
ATOM    270  HD2 HID A 142      34.611 101.895 116.251  1.00  0.00           H0.      0
ATOM    271  HE1 HID A 142      36.780 100.622 119.617  1.00  0.00           H0.      0
ATOM    272  CA  ARG A 175      28.727  92.379 119.988  1.00  0.00           C0.     -1
ATOM    273  CB  ARG A 175      30.004  92.924 120.647  1.00  0.00           C0.     -1
ATOM    274  CG  ARG A 175      31.276  92.116 120.319  1.00  0.00           C0.      0
ATOM    275  CD  ARG A 175      32.430  92.532 121.251  1.00  0.00           C0.      0
ATOM    276  NE  ARG A 175      33.766  92.089 120.826  1.00  0.00           N0.      0
ATOM    277  CZ  ARG A 175      34.373  90.971 121.216  1.00  0.00           C0.      0
ATOM    278  NH1 ARG A 175      33.686  90.035 121.924  1.00  0.00           N1+      0
ATOM    279  NH2 ARG A 175      35.691  90.801 121.002  1.00  0.00           N0.      0
ATOM    280  H01 ARG A 175      28.512  91.360 120.333  1.00  0.00           H0.      0
ATOM    281  H03 ARG A 175      27.862  93.008 120.225  1.00  0.00           H0.      0
ATOM    282  HA  ARG A 175      28.833  92.344 118.897  1.00  0.00           H0.      0
ATOM    283  HB2 ARG A 175      30.166  93.967 120.342  1.00  0.00           H0.      0
ATOM    284  HB3 ARG A 175      29.861  92.942 121.738  1.00  0.00           H0.      0
ATOM    285  HG2 ARG A 175      31.076  91.039 120.408  1.00  0.00           H0.      0
ATOM    286  HG3 ARG A 175      31.571  92.284 119.277  1.00  0.00           H0.      0
ATOM    287  HD2 ARG A 175      32.472  93.624 121.284  1.00  0.00           H0.      0
ATOM    288  HD3 ARG A 175      32.252  92.179 122.272  1.00  0.00           H0.      0
ATOM    289  HE  ARG A 175      34.273  92.659 120.132  1.00  0.00           H0.      0
ATOM    290 HH11 ARG A 175      32.691  89.952 121.781  1.00  0.00           H0.      0
ATOM    291 HH12 ARG A 175      34.166  89.198 122.219  1.00  0.00           H0.      0
ATOM    292 HH21 ARG A 175      36.202  91.482 120.411  1.00  0.00           H0.      0
ATOM    293 HH22 ARG A 175      36.032  89.851 120.947  1.00  0.00           H0.      0
ATOM    294  CA  TYR A 194      40.235  88.265 115.896  1.00  0.00           C0.     -1
ATOM    295  CB  TYR A 194      40.154  89.442 116.833  1.00  0.00           C0.     -1
ATOM    296  CG  TYR A 194      39.431  90.653 116.258  1.00  0.00           C0.      0
ATOM    297  CD1 TYR A 194      38.122  90.988 116.639  1.00  0.00           C0.      0
ATOM    298  CD2 TYR A 194      40.073  91.500 115.332  1.00  0.00           C0.      0
ATOM    299  CE1 TYR A 194      37.487  92.138 116.149  1.00  0.00           C0.      0
ATOM    300  CE2 TYR A 194      39.453  92.647 114.829  1.00  0.00           C0.      0
ATOM    301  CZ  TYR A 194      38.162  92.987 115.261  1.00  0.00           C0.      0
ATOM    302  OH  TYR A 194      37.613  94.178 114.824  1.00  0.00           O0.      0
ATOM    303  H01 TYR A 194      40.796  87.437 116.346  1.00  0.00           H0.      0
ATOM    304  H02 TYR A 194      39.238  87.893 115.627  1.00  0.00           H0.      0
ATOM    305  HA  TYR A 194      40.744  88.536 114.962  1.00  0.00           H0.      0
ATOM    306  HB2 TYR A 194      39.652  89.146 117.763  1.00  0.00           H0.      0
ATOM    307  HB3 TYR A 194      41.171  89.743 117.117  1.00  0.00           H0.      0
ATOM    308  HD1 TYR A 194      37.585  90.368 117.351  1.00  0.00           H0.      0
ATOM    309  HD2 TYR A 194      41.095  91.284 115.040  1.00  0.00           H0.      0
ATOM    310  HE1 TYR A 194      36.481  92.380 116.471  1.00  0.00           H0.      0
ATOM    311  HE2 TYR A 194      39.964  93.294 114.128  1.00  0.00           H0.      0
ATOM    312  HH  TYR A 194      36.673  94.254 115.103  1.00  0.00           H0.      0
ATOM    313  CA  TYR A 220      44.473  94.590 125.134  1.00  0.00           C0.     -1
ATOM    314  CB  TYR A 220      44.314  94.944 123.631  1.00  0.00           C0.     -1
ATOM    315  CG  TYR A 220      42.923  94.757 123.059  1.00  0.00           C0.      0
ATOM    316  CD1 TYR A 220      42.140  95.858 122.673  1.00  0.00           C0.      0
ATOM    317  CD2 TYR A 220      42.397  93.472 122.839  1.00  0.00           C0.      0
ATOM    318  CE1 TYR A 220      40.898  95.691 122.053  1.00  0.00           C0.      0
ATOM    319  CE2 TYR A 220      41.153  93.290 122.233  1.00  0.00           C0.      0
ATOM    320  CZ  TYR A 220      40.410  94.401 121.808  1.00  0.00           C0.      0
ATOM    321  OH  TYR A 220      39.202  94.272 121.159  1.00  0.00           O0.      0
ATOM    322  H01 TYR A 220      45.509  94.739 125.458  1.00  0.00           H0.      0
ATOM    323  H02 TYR A 220      43.823  95.220 125.752  1.00  0.00           H0.      0
ATOM    324  HA  TYR A 220      44.203  93.544 125.320  1.00  0.00           H0.      0
ATOM    325  HB2 TYR A 220      44.622  95.987 123.482  1.00  0.00           H0.      0
ATOM    326  HB3 TYR A 220      45.023  94.330 123.057  1.00  0.00           H0.      0
ATOM    327  HD1 TYR A 220      42.522  96.863 122.832  1.00  0.00           H0.      0
ATOM    328  HD2 TYR A 220      42.979  92.600 123.123  1.00  0.00           H0.      0
ATOM    329  HE1 TYR A 220      40.315  96.545 121.726  1.00  0.00           H0.      0
ATOM    330  HE2 TYR A 220      40.769  92.293 122.056  1.00  0.00           H0.      0
ATOM    331  HH  TYR A 220      39.154  93.389 120.745  1.00  0.00           H0.      0
ATOM    332  CA  TYR A 242      32.319 101.017 123.097  1.00  0.00           C0.     -1
ATOM    333  CB  TYR A 242      32.327  99.512 122.564  1.00  0.00           C0.     -1
ATOM    334  CG  TYR A 242      33.538  99.142 121.738  1.00  0.00           C0.      0
ATOM    335  CD1 TYR A 242      33.407  98.709 120.408  1.00  0.00           C0.      0
ATOM    336  CD2 TYR A 242      34.833  99.182 122.290  1.00  0.00           C0.      0
ATOM    337  CE1 TYR A 242      34.518  98.329 119.646  1.00  0.00           C0.      0
ATOM    338  CE2 TYR A 242      35.948  98.789 121.549  1.00  0.00           C0.      0
ATOM    339  CZ  TYR A 242      35.800  98.356 120.221  1.00  0.00           C0.      0
ATOM    340  OH  TYR A 242      36.934  98.039 119.522  1.00  0.00           O0.      0
ATOM    341  H01 TYR A 242      31.422 101.199 123.697  1.00  0.00           H0.      0
ATOM    342  H02 TYR A 242      33.201 101.210 123.717  1.00  0.00           H0.      0
ATOM    343  HA  TYR A 242      32.328 101.714 122.252  1.00  0.00           H0.      0
ATOM    344  HB2 TYR A 242      32.254  98.852 123.439  1.00  0.00           H0.      0
ATOM    345  HB3 TYR A 242      31.418  99.353 121.972  1.00  0.00           H0.      0
ATOM    346  HD1 TYR A 242      32.421  98.662 119.952  1.00  0.00           H0.      0
ATOM    347  HD2 TYR A 242      34.967  99.505 123.318  1.00  0.00           H0.      0
ATOM    348  HE1 TYR A 242      34.387  98.048 118.608  1.00  0.00           H0.      0
ATOM    349  HE2 TYR A 242      36.943  98.806 121.982  1.00  0.00           H0.      0
ATOM    350  HH  TYR A 242      36.701  97.436 118.756  1.00  0.00           H0.      0
ATOM    351  CA  TYR A 283      28.342  88.959 117.494  1.00  0.00           C0.     -1
ATOM    352  CB  TYR A 283      29.468  89.269 116.461  1.00  0.00           C0.     -1
ATOM    353  CG  TYR A 283      30.809  89.733 116.997  1.00  0.00           C0.      0
ATOM    354  CD1 TYR A 283      31.541  88.977 117.932  1.00  0.00           C0.      0
ATOM    355  CD2 TYR A 283      31.419  90.886 116.472  1.00  0.00           C0.      0
ATOM    356  CE1 TYR A 283      32.831  89.351 118.317  1.00  0.00           C0.      0
ATOM    357  CE2 TYR A 283      32.716  91.261 116.836  1.00  0.00           C0.      0
ATOM    358  CZ  TYR A 283      33.430  90.494 117.766  1.00  0.00           C0.      0
ATOM    359  OH  TYR A 283      34.718  90.803 118.138  1.00  0.00           O0.      0
ATOM    360  H01 TYR A 283      27.437  88.628 116.974  1.00  0.00           H0.      0
ATOM    361  H02 TYR A 283      28.645  88.167 118.188  1.00  0.00           H0.      0
ATOM    362  HA  TYR A 283      28.100  89.850 118.084  1.00  0.00           H0.      0
ATOM    363  HB2 TYR A 283      29.628  88.361 115.860  1.00  0.00           H0.      0
ATOM    364  HB3 TYR A 283      29.094  90.027 115.761  1.00  0.00           H0.      0
ATOM    365  HD1 TYR A 283      31.103  88.077 118.352  1.00  0.00           H0.      0
ATOM    366  HD2 TYR A 283      30.882  91.483 115.740  1.00  0.00           H0.      0
ATOM    367  HE1 TYR A 283      33.391  88.764 119.036  1.00  0.00           H0.      0
ATOM    368  HE2 TYR A 283      33.186  92.129 116.390  1.00  0.00           H0.      0
ATOM    369  HH  TYR A 283      34.846  91.778 118.194  1.00  0.00           H0.      0
ATOM    370  N   ACT A 293      36.132  95.945 118.042  1.00  0.00           N0.      0
ATOM    371  CA  ACT A 293      37.048  94.884 118.483  1.00  0.00           C0.      0
ATOM    372  C   ACT A 293      36.391  93.578 118.934  1.00  0.00           C0.      0
ATOM    373  O   ACT A 293      37.132  92.677 119.410  1.00  0.00           O0.      0
ATOM    374  OXT ACT A 293      35.109  93.462 118.811  1.00  0.00           O1-      0
ATOM    375  H1  ACT A 293      37.656  95.244 119.322  1.00  0.00           H0.      0
ATOM    376  H3  ACT A 293      37.744  94.650 117.670  1.00  0.00           H0.      0
ATOM    377  H01 ACT A 293      35.736  95.736 117.126  1.00  0.00           H0.      0
ATOM    378  H02 ACT A 293      35.317  95.956 118.650  1.00  0.00           H0.      0
ATOM    379  CA' SAM A 294      38.292  96.125 110.457  1.00  0.00           C0.      0
ATOM    380  CB  SAM A 294      38.444  97.350 111.392  1.00  0.00           C0.      0
ATOM    381  CG  SAM A 294      37.459  97.313 112.575  1.00  0.00           C0.      0
ATOM    382  SD  SAM A 294      37.985  98.401 113.981  1.00  0.00           S0.      0
ATOM    383  CE  SAM A 294      37.183  97.526 115.368  1.00  0.00           C0.      0
ATOM    384  C5' SAM A 294      36.861  99.854 113.862  1.00  0.00           C0.      0
ATOM    385  C4' SAM A 294      37.315 100.908 112.858  1.00  0.00           C0.      0
ATOM    386  O4' SAM A 294      36.223 101.883 112.849  1.00  0.00           O0.      0
ATOM    387  C3' SAM A 294      38.622 101.661 113.239  1.00  0.00           C0.      0
ATOM    388  O3' SAM A 294      39.644 101.510 112.267  1.00  0.00           O0.      0
ATOM    389  C2' SAM A 294      38.139 103.130 113.466  1.00  0.00           C0.      0
ATOM    390  O2' SAM A 294      39.046 104.154 113.153  1.00  0.00           O0.      0
ATOM    391  C1' SAM A 294      36.807 103.202 112.685  1.00  0.00           C0.      0
ATOM    392  OXT SAM A 294      37.163  94.312 111.513  1.00  0.00           O0.      0
ATOM    393  N1  SAM A 294      33.673 107.193 111.578  1.00  0.00           N0.      0
ATOM    394  C2  SAM A 294      34.477 106.452 110.793  1.00  0.00           C0.      0
ATOM    395  N3  SAM A 294      35.282 105.434 111.140  1.00  0.00           N0.      0
ATOM    396  C4  SAM A 294      35.211 105.158 112.460  1.00  0.00           C0.      0
ATOM    397  C5  SAM A 294      34.427 105.852 113.395  1.00  0.00           C0.      0
ATOM    398  C6  SAM A 294      33.634 106.918 112.910  1.00  0.00           C0.      0
ATOM    399  N6  SAM A 294      32.861 107.675 113.714  1.00  0.00           N0.      0
ATOM    400  N7  SAM A 294      34.600 105.328 114.669  1.00  0.00           N0.      0
ATOM    401  C8  SAM A 294      35.461 104.343 114.512  1.00  0.00           C0.      0
ATOM    402  N9  SAM A 294      35.878 104.189 113.191  1.00  0.00           N0.      0
ATOM    403  C'  SAM A 294      38.306  94.794 111.257  1.00  0.00           C0.      0
ATOM    404  N'  SAM A 294      37.020  96.142 109.654  1.00  0.00           N0.      0
ATOM    405  O'  SAM A 294      39.425  94.307 111.590  1.00  0.00           O0.      0
ATOM    406 HN61 SAM A 294      32.407 108.520 113.363  1.00  0.00           H0.      0
ATOM    407 HN62 SAM A 294      32.826 107.457 114.698  1.00  0.00           H0.      0
ATOM    408  HA  SAM A 294      39.116  96.126 109.740  1.00  0.00           H0.      0
ATOM    409  HB1 SAM A 294      38.330  98.271 110.808  1.00  0.00           H0.      0
ATOM    410  HB2 SAM A 294      39.474  97.327 111.766  1.00  0.00           H0.      0
ATOM    411  HG1 SAM A 294      37.424  96.312 113.015  1.00  0.00           H0.      0
ATOM    412  HG2 SAM A 294      36.441  97.604 112.310  1.00  0.00           H0.      0
ATOM    413  HE1 SAM A 294      36.102  97.499 115.211  1.00  0.00           H0.      0
ATOM    414  HE2 SAM A 294      37.443  98.071 116.273  1.00  0.00           H0.      0
ATOM    415  HE3 SAM A 294      37.595  96.516 115.400  1.00  0.00           H0.      0
ATOM    416 HO2' SAM A 294      39.316 104.094 112.202  1.00  0.00           H0.      0
ATOM    417 HO3' SAM A 294      39.299 101.878 111.412  1.00  0.00           H0.      0
ATOM    418  H01 SAM A 294      35.820 103.701 115.300  1.00  0.00           H0.      0
ATOM    419  H02 SAM A 294      37.426 100.488 111.851  1.00  0.00           H0.      0
ATOM    420  H03 SAM A 294      39.044 101.275 114.167  1.00  0.00           H0.      0
ATOM    421  H04 SAM A 294      37.915 103.233 114.531  1.00  0.00           H0.      0
ATOM    422  H05 SAM A 294      36.976 103.416 111.628  1.00  0.00           H0.      0
ATOM    423  H06 SAM A 294      34.498 106.742 109.748  1.00  0.00           H0.      0
ATOM    424  H07 SAM A 294      36.895  97.016 109.118  1.00  0.00           H0.      0
ATOM    425  H08 SAM A 294      36.222  96.008 110.284  1.00  0.00           H0.      0
ATOM    426  H09 SAM A 294      37.007  95.275 108.977  1.00  0.00           H0.      0
ATOM    427 H5'1 SAM A 294      36.862 100.270 114.871  1.00  0.00           H0.      0
ATOM    428 H5'2 SAM A 294      35.880  99.449 113.617  1.00  0.00           H0.      0
