# Supplementary material for: Computational Investigation of GNMT-Catalyzed Methyl Transfer Reaction: Integrating MD, QM, and ML Approaches
Source: J Comput Chem. Author manuscript; Available in PMC 2026 Jun 29. (PMC13312424; doi:10.1002/jcc.70434)
Supplement: SI-2 [file NIHMS2188582-supplement-SI-2.zip › QM-cluster-pdbs/clustering_454_R1_wo_p.pdb]

ATOM      1  CA  TYR A  21      42.970 104.596 117.659  1.00  0.00           C0.     -1
ATOM      2  CB  TYR A  21      42.530 103.988 116.319  1.00  0.00           C0.     -1
ATOM      3  CG  TYR A  21      41.580 102.814 116.476  1.00  0.00           C0.      0
ATOM      4  CD1 TYR A  21      40.197 103.013 116.622  1.00  0.00           C0.      0
ATOM      5  CD2 TYR A  21      42.059 101.492 116.501  1.00  0.00           C0.      0
ATOM      6  CE1 TYR A  21      39.320 101.936 116.799  1.00  0.00           C0.      0
ATOM      7  CE2 TYR A  21      41.198 100.406 116.669  1.00  0.00           C0.      0
ATOM      8  CZ  TYR A  21      39.825 100.630 116.823  1.00  0.00           C0.      0
ATOM      9  OH  TYR A  21      39.017  99.521 116.995  1.00  0.00           O0.      0
ATOM     10  H01 TYR A  21      42.103 104.951 118.229  1.00  0.00           H0.      0
ATOM     11  H02 TYR A  21      43.647 105.444 117.504  1.00  0.00           H0.      0
ATOM     12  HA  TYR A  21      43.490 103.852 118.274  1.00  0.00           H0.      0
ATOM     13  HB2 TYR A  21      42.036 104.765 115.723  1.00  0.00           H0.      0
ATOM     14  HB3 TYR A  21      43.409 103.671 115.746  1.00  0.00           H0.      0
ATOM     15  HD1 TYR A  21      39.796 104.021 116.588  1.00  0.00           H0.      0
ATOM     16  HD2 TYR A  21      43.122 101.310 116.373  1.00  0.00           H0.      0
ATOM     17  HE1 TYR A  21      38.254 102.112 116.909  1.00  0.00           H0.      0
ATOM     18  HE2 TYR A  21      41.570  99.389 116.661  1.00  0.00           H0.      0
ATOM     19  HH  TYR A  21      38.082  99.773 117.082  1.00  0.00           H0.      0
ATOM     20  CA  TRP A  30      46.498  95.223 114.169  1.00  0.00           C0.     -1
ATOM     21  CB  TRP A  30      45.954  96.212 113.121  1.00  0.00           C0.     -1
ATOM     22  CG  TRP A  30      44.443  96.164 113.018  1.00  0.00           C0.      0
ATOM     23  CD1 TRP A  30      43.673  95.853 111.911  1.00  0.00           C0.      0
ATOM     24  CD2 TRP A  30      43.508  96.389 114.103  1.00  0.00           C0.      0
ATOM     25  CE2 TRP A  30      42.188  96.189 113.580  1.00  0.00           C0.      0
ATOM     26  CE3 TRP A  30      43.653  96.742 115.460  1.00  0.00           C0.      0
ATOM     27  NE1 TRP A  30      42.320  95.860 112.243  1.00  0.00           N0.      0
ATOM     28  CZ2 TRP A  30      41.041  96.315 114.378  1.00  0.00           C0.      0
ATOM     29  CZ3 TRP A  30      42.516  96.863 116.256  1.00  0.00           C0.      0
ATOM     30  CH2 TRP A  30      41.225  96.649 115.719  1.00  0.00           C0.      0
ATOM     31  H01 TRP A  30      46.218  94.196 113.908  1.00  0.00           H0.      0
ATOM     32  H03 TRP A  30      47.591  95.275 114.231  1.00  0.00           H0.      0
ATOM     33  HA  TRP A  30      46.093  95.432 115.164  1.00  0.00           H0.      0
ATOM     34  HB2 TRP A  30      46.278  97.229 113.387  1.00  0.00           H0.      0
ATOM     35  HB3 TRP A  30      46.393  95.992 112.141  1.00  0.00           H0.      0
ATOM     36  HD1 TRP A  30      43.990  95.621 110.906  1.00  0.00           H0.      0
ATOM     37  HE1 TRP A  30      41.542  95.736 111.597  1.00  0.00           H0.      0
ATOM     38  HE3 TRP A  30      44.635  96.923 115.883  1.00  0.00           H0.      0
ATOM     39  HZ2 TRP A  30      40.054  96.133 113.969  1.00  0.00           H0.      0
ATOM     40  HZ3 TRP A  30      42.617  97.122 117.306  1.00  0.00           H0.      0
ATOM     41  HH2 TRP A  30      40.366  96.763 116.368  1.00  0.00           H0.      0
ATOM     42  CA  TYR A  33      45.722  91.116 117.216  1.00  0.00           C0.     -1
ATOM     43  CB  TYR A  33      45.215  92.493 117.726  1.00  0.00           C0.     -1
ATOM     44  CG  TYR A  33      43.747  92.499 118.118  1.00  0.00           C0.      0
ATOM     45  CD1 TYR A  33      42.846  93.426 117.568  1.00  0.00           C0.      0
ATOM     46  CD2 TYR A  33      43.244  91.574 119.053  1.00  0.00           C0.      0
ATOM     47  CE1 TYR A  33      41.491  93.430 117.921  1.00  0.00           C0.      0
ATOM     48  CE2 TYR A  33      41.895  91.562 119.408  1.00  0.00           C0.      0
ATOM     49  CZ  TYR A  33      41.010  92.485 118.833  1.00  0.00           C0.      0
ATOM     50  OH  TYR A  33      39.686  92.396 119.208  1.00  0.00           O0.      0
ATOM     51  H01 TYR A  33      45.147  90.796 116.340  1.00  0.00           H0.      0
ATOM     52  H02 TYR A  33      46.779  91.173 116.934  1.00  0.00           H0.      0
ATOM     53  HA  TYR A  33      45.618  90.345 117.987  1.00  0.00           H0.      0
ATOM     54  HB2 TYR A  33      45.831  92.795 118.586  1.00  0.00           H0.      0
ATOM     55  HB3 TYR A  33      45.380  93.249 116.948  1.00  0.00           H0.      0
ATOM     56  HD1 TYR A  33      43.198  94.157 116.848  1.00  0.00           H0.      0
ATOM     57  HD2 TYR A  33      43.915  90.851 119.509  1.00  0.00           H0.      0
ATOM     58  HE1 TYR A  33      40.813  94.141 117.459  1.00  0.00           H0.      0
ATOM     59  HE2 TYR A  33      41.509  90.839 120.118  1.00  0.00           H0.      0
ATOM     60  HH  TYR A  33      39.172  93.162 118.888  1.00  0.00           H0.      0
ATOM     61  CA  ARG A  40      39.640  85.411 109.822  1.00  0.00           C0.     -1
ATOM     62  CB  ARG A  40      40.282  86.795 109.883  1.00  0.00           C0.     -1
ATOM     63  CG  ARG A  40      39.232  87.911 109.688  1.00  0.00           C0.      0
ATOM     64  CD  ARG A  40      39.710  89.332 110.053  1.00  0.00           C0.      0
ATOM     65  NE  ARG A  40      38.740  90.304 109.531  1.00  0.00           N0.      0
ATOM     66  CZ  ARG A  40      38.401  91.530 109.999  1.00  0.00           C0.      0
ATOM     67  NH1 ARG A  40      38.823  92.013 111.188  1.00  0.00           N1+      0
ATOM     68  NH2 ARG A  40      37.529  92.246 109.286  1.00  0.00           N0.      0
ATOM     69  H01 ARG A  40      39.128  85.254 108.864  1.00  0.00           H0.      0
ATOM     70  H02 ARG A  40      40.387  84.618 109.934  1.00  0.00           H0.      0
ATOM     71  HA  ARG A  40      38.898  85.289 110.620  1.00  0.00           H0.      0
ATOM     72  HB2 ARG A  40      40.778  86.925 110.856  1.00  0.00           H0.      0
ATOM     73  HB3 ARG A  40      41.065  86.892 109.120  1.00  0.00           H0.      0
ATOM     74  HG2 ARG A  40      38.911  87.905 108.636  1.00  0.00           H0.      0
ATOM     75  HG3 ARG A  40      38.339  87.686 110.286  1.00  0.00           H0.      0
ATOM     76  HD2 ARG A  40      39.775  89.432 111.142  1.00  0.00           H0.      0
ATOM     77  HD3 ARG A  40      40.709  89.524 109.638  1.00  0.00           H0.      0
ATOM     78  HE  ARG A  40      38.375  90.102 108.609  1.00  0.00           H0.      0
ATOM     79 HH11 ARG A  40      39.557  91.561 111.711  1.00  0.00           H0.      0
ATOM     80 HH12 ARG A  40      38.659  93.015 111.342  1.00  0.00           H0.      0
ATOM     81 HH21 ARG A  40      37.446  92.099 108.254  1.00  0.00           H0.      0
ATOM     82 HH22 ARG A  40      37.411  93.225 109.562  1.00  0.00           H0.      0
ATOM     83  CA  ALA A  64      34.849 101.065 107.802  1.00  0.00           C0.     -1
ATOM     84  C   ALA A  64      36.050 100.243 107.348  1.00  0.00           C0.      0
ATOM     85  O   ALA A  64      36.162  99.027 107.569  1.00  0.00           O0.      0
ATOM     86  CB  ALA A  64      34.798 101.156 109.341  1.00  0.00           C0.      0
ATOM     87  H02 ALA A  64      33.949 100.567 107.422  1.00  0.00           H0.      0
ATOM     88  HA  ALA A  64      34.882 102.069 107.365  1.00  0.00           H0.      0
ATOM     89  HB1 ALA A  64      35.721 101.603 109.722  1.00  0.00           H0.      0
ATOM     90  HB2 ALA A  64      33.956 101.780 109.655  1.00  0.00           H0.      0
ATOM     91  HB3 ALA A  64      34.676 100.167 109.794  1.00  0.00           H0.      0
ATOM     92  N   CYS A  65      37.021 100.941 106.698  1.00  0.00           N0.      0
ATOM     93  CA  CYS A  65      38.144 100.295 106.029  1.00  0.00           C0.     -1
ATOM     94  C   CYS A  65      39.123  99.529 106.902  1.00  0.00           C0.      0
ATOM     95  O   CYS A  65      39.746  98.575 106.412  1.00  0.00           O0.      0
ATOM     96  H01 CYS A  65      38.701 101.075 105.501  1.00  0.00           H0.      0
ATOM     97  H   CYS A  65      36.847 101.914 106.500  1.00  0.00           H0.      0
ATOM     98  HA  CYS A  65      37.780  99.580 105.284  1.00  0.00           H0.      0
ATOM     99  N   GLY A  66      39.347 100.001 108.141  1.00  0.00           N0.      0
ATOM    100  CA  GLY A  66      40.449  99.426 108.896  1.00  0.00           C0.     -1
ATOM    101  H01 GLY A  66      41.378  99.484 108.319  1.00  0.00           H0.      0
ATOM    102  H   GLY A  66      38.805 100.771 108.541  1.00  0.00           H0.      0
ATOM    103  HA2 GLY A  66      40.566  99.990 109.823  1.00  0.00           H0.      0
ATOM    104  HA3 GLY A  66      40.276  98.373 109.142  1.00  0.00           H0.      0
ATOM    105  CA  ASP A  70      37.363  93.916 104.059  1.00  0.00           C0.     -1
ATOM    106  CB  ASP A  70      36.316  93.887 105.093  1.00  0.00           C0.     -1
ATOM    107  CG  ASP A  70      36.725  93.387 106.486  1.00  0.00           C0.      0
ATOM    108  OD1 ASP A  70      36.347  94.073 107.497  1.00  0.00           O0.      0
ATOM    109  OD2 ASP A  70      37.352  92.286 106.561  1.00  0.00           O1-      0
ATOM    110  H01 ASP A  70      38.164  94.625 104.307  1.00  0.00           H0.      0
ATOM    111  H02 ASP A  70      36.962  94.211 103.082  1.00  0.00           H0.      0
ATOM    112  HA  ASP A  70      37.832  92.931 103.943  1.00  0.00           H0.      0
ATOM    113  HB2 ASP A  70      35.868  94.878 105.231  1.00  0.00           H0.      0
ATOM    114  HB3 ASP A  70      35.493  93.227 104.772  1.00  0.00           H0.      0
ATOM    115  CA  ASP A  85      37.312 105.100 107.980  1.00  0.00           C0.     -1
ATOM    116  C   ASP A  85      37.759 106.412 108.705  1.00  0.00           C0.      0
ATOM    117  O   ASP A  85      38.466 107.237 108.108  1.00  0.00           O0.      0
ATOM    118  CB  ASP A  85      38.327 103.989 108.241  1.00  0.00           C0.     -1
ATOM    119  CG  ASP A  85      38.395 103.383 109.642  1.00  0.00           C0.      0
ATOM    120  OD1 ASP A  85      38.135 102.142 109.784  1.00  0.00           O0.      0
ATOM    121  OD2 ASP A  85      38.748 104.141 110.595  1.00  0.00           O1-      0
ATOM    122  H03 ASP A  85      37.284 105.334 106.914  1.00  0.00           H0.      0
ATOM    123  HA  ASP A  85      36.308 104.798 108.306  1.00  0.00           H0.      0
ATOM    124  HB2 ASP A  85      38.152 103.167 107.543  1.00  0.00           H0.      0
ATOM    125  HB3 ASP A  85      39.326 104.386 108.013  1.00  0.00           H0.      0
ATOM    126  N   ALA A  86      37.417 106.555 110.018  1.00  0.00           N0.      0
ATOM    127  CA  ALA A  86      37.818 107.691 110.866  1.00  0.00           C0.     -1
ATOM    128  C   ALA A  86      39.281 107.685 111.409  1.00  0.00           C0.      0
ATOM    129  O   ALA A  86      39.702 108.731 111.932  1.00  0.00           O0.      0
ATOM    130  CB  ALA A  86      36.868 107.793 112.070  1.00  0.00           C0.      0
ATOM    131  H   ALA A  86      36.831 105.847 110.444  1.00  0.00           H0.      0
ATOM    132  HA  ALA A  86      37.739 108.595 110.256  1.00  0.00           H0.      0
ATOM    133  HB1 ALA A  86      35.854 108.013 111.732  1.00  0.00           H0.      0
ATOM    134  HB2 ALA A  86      36.868 106.854 112.635  1.00  0.00           H0.      0
ATOM    135  HB3 ALA A  86      37.217 108.594 112.729  1.00  0.00           H0.      0
ATOM    136  N   SER A  87      39.993 106.537 111.346  1.00  0.00           N0.      0
ATOM    137  CA  SER A  87      41.325 106.377 111.968  1.00  0.00           C0.     -1
ATOM    138  CB  SER A  87      41.402 105.041 112.717  1.00  0.00           C0.      0
ATOM    139  OG  SER A  87      42.757 104.767 113.136  1.00  0.00           O0.      0
ATOM    140  H01 SER A  87      42.113 106.400 111.205  1.00  0.00           H0.      0
ATOM    141  H   SER A  87      39.558 105.721 110.905  1.00  0.00           H0.      0
ATOM    142  HA  SER A  87      41.476 107.227 112.640  1.00  0.00           H0.      0
ATOM    143  HB2 SER A  87      40.701 105.033 113.562  1.00  0.00           H0.      0
ATOM    144  HB3 SER A  87      41.118 104.216 112.060  1.00  0.00           H0.      0
ATOM    145  HG  SER A  87      42.996 105.416 113.812  1.00  0.00           H0.      0
ATOM    146  CA  ALA A 115      35.407 110.223 107.108  1.00  0.00           C0.     -1
ATOM    147  C   ALA A 115      34.898 109.839 108.474  1.00  0.00           C0.      0
ATOM    148  O   ALA A 115      35.257 108.803 109.045  1.00  0.00           O0.      0
ATOM    149  H01 ALA A 115      34.798 109.733 106.339  1.00  0.00           H0.      0
ATOM    150  H02 ALA A 115      36.433 109.866 106.998  1.00  0.00           H0.      0
ATOM    151  HA  ALA A 115      35.374 111.302 106.934  1.00  0.00           H0.      0
ATOM    152  N   ASN A 116      34.000 110.713 109.024  1.00  0.00           N0.      0
ATOM    153  CA  ASN A 116      33.249 110.335 110.206  1.00  0.00           C0.     -1
ATOM    154  C   ASN A 116      31.752 110.286 109.824  1.00  0.00           C0.      0
ATOM    155  O   ASN A 116      31.228 111.253 109.248  1.00  0.00           O0.      0
ATOM    156  CB  ASN A 116      33.500 111.303 111.393  1.00  0.00           C0.      0
ATOM    157  CG  ASN A 116      33.139 110.586 112.679  1.00  0.00           C0.      0
ATOM    158  ND2 ASN A 116      34.184 110.133 113.419  1.00  0.00           N0.      0
ATOM    159  OD1 ASN A 116      31.956 110.370 112.994  1.00  0.00           O0.      0
ATOM    160  H   ASN A 116      33.598 111.445 108.451  1.00  0.00           H0.      0
ATOM    161  HA  ASN A 116      33.598 109.340 110.487  1.00  0.00           H0.      0
ATOM    162  HB2 ASN A 116      34.551 111.604 111.381  1.00  0.00           H0.      0
ATOM    163  HB3 ASN A 116      32.879 112.197 111.280  1.00  0.00           H0.      0
ATOM    164 HD21 ASN A 116      33.995 109.495 114.181  1.00  0.00           H0.      0
ATOM    165 HD22 ASN A 116      35.127 110.162 113.061  1.00  0.00           H0.      0
ATOM    166  N   TRP A 117      31.114 109.136 110.116  1.00  0.00           N0.      0
ATOM    167  CA  TRP A 117      29.704 108.885 109.768  1.00  0.00           C0.     -1
ATOM    168  CB  TRP A 117      29.230 107.579 110.459  1.00  0.00           C0.     -1
ATOM    169  CG  TRP A 117      30.117 106.384 110.237  1.00  0.00           C0.      0
ATOM    170  CD1 TRP A 117      30.912 106.099 109.146  1.00  0.00           C0.      0
ATOM    171  CD2 TRP A 117      30.337 105.321 111.195  1.00  0.00           C0.      0
ATOM    172  CE2 TRP A 117      31.289 104.422 110.623  1.00  0.00           C0.      0
ATOM    173  CE3 TRP A 117      29.847 105.061 112.488  1.00  0.00           C0.      0
ATOM    174  NE1 TRP A 117      31.601 104.912 109.367  1.00  0.00           N0.      0
ATOM    175  CZ2 TRP A 117      31.762 103.299 111.315  1.00  0.00           C0.      0
ATOM    176  CZ3 TRP A 117      30.312 103.942 113.175  1.00  0.00           C0.      0
ATOM    177  CH2 TRP A 117      31.263 103.071 112.595  1.00  0.00           C0.      0
ATOM    178  H03 TRP A 117      29.092 109.732 110.092  1.00  0.00           H0.      0
ATOM    179  H   TRP A 117      31.643 108.399 110.588  1.00  0.00           H0.      0
ATOM    180  HA  TRP A 117      29.604 108.807 108.677  1.00  0.00           H0.      0
ATOM    181  HB2 TRP A 117      29.171 107.769 111.539  1.00  0.00           H0.      0
ATOM    182  HB3 TRP A 117      28.201 107.381 110.127  1.00  0.00           H0.      0
ATOM    183  HD1 TRP A 117      31.063 106.661 108.237  1.00  0.00           H0.      0
ATOM    184  HE1 TRP A 117      32.343 104.564 108.781  1.00  0.00           H0.      0
ATOM    185  HE3 TRP A 117      29.128 105.731 112.950  1.00  0.00           H0.      0
ATOM    186  HZ2 TRP A 117      32.507 102.642 110.883  1.00  0.00           H0.      0
ATOM    187  HZ3 TRP A 117      29.948 103.736 114.176  1.00  0.00           H0.      0
ATOM    188  HH2 TRP A 117      31.626 102.223 113.165  1.00  0.00           H0.      0
ATOM    189  CA  CYS A 135      31.533  97.752 107.623  1.00  0.00           C0.     -1
ATOM    190  C   CYS A 135      32.525  96.633 107.949  1.00  0.00           C0.      0
ATOM    191  O   CYS A 135      33.690  96.656 107.546  1.00  0.00           O0.      0
ATOM    192  H01 CYS A 135      31.481  97.866 106.537  1.00  0.00           H0.      0
ATOM    193  H02 CYS A 135      31.912  98.691 108.039  1.00  0.00           H0.      0
ATOM    194  HA  CYS A 135      30.528  97.569 108.012  1.00  0.00           H0.      0
ATOM    195  N   LEU A 136      32.032  95.584 108.689  1.00  0.00           N0.      0
ATOM    196  CA  LEU A 136      32.832  94.414 109.008  1.00  0.00           C0.     -1
ATOM    197  C   LEU A 136      33.705  94.599 110.278  1.00  0.00           C0.      0
ATOM    198  O   LEU A 136      34.074  95.724 110.655  1.00  0.00           O0.      0
ATOM    199  H03 LEU A 136      33.547  94.250 108.190  1.00  0.00           H0.      0
ATOM    200  H   LEU A 136      31.091  95.636 109.049  1.00  0.00           H0.      0
ATOM    201  HA  LEU A 136      32.188  93.536 109.097  1.00  0.00           H0.      0
ATOM    202  N   GLY A 137      34.102  93.473 110.937  1.00  0.00           N0.      0
ATOM    203  CA  GLY A 137      35.206  93.506 111.921  1.00  0.00           C0.     -1
ATOM    204  C   GLY A 137      34.828  94.123 113.293  1.00  0.00           C0.      0
ATOM    205  O   GLY A 137      35.734  94.523 114.050  1.00  0.00           O0.      0
ATOM    206  H   GLY A 137      33.877  92.578 110.523  1.00  0.00           H0.      0
ATOM    207  HA2 GLY A 137      35.554  92.483 112.080  1.00  0.00           H0.      0
ATOM    208  HA3 GLY A 137      36.041  94.100 111.529  1.00  0.00           H0.      0
ATOM    209  N   ASN A 138      33.521  94.184 113.646  1.00  0.00           N0.      0
ATOM    210  CA  ASN A 138      32.970  94.870 114.851  1.00  0.00           C0.     -1
ATOM    211  C   ASN A 138      33.276  96.386 114.807  1.00  0.00           C0.      0
ATOM    212  O   ASN A 138      34.097  96.925 115.559  1.00  0.00           O0.      0
ATOM    213  CB  ASN A 138      33.390  94.257 116.186  1.00  0.00           C0.      0
ATOM    214  CG  ASN A 138      32.648  94.992 117.304  1.00  0.00           C0.      0
ATOM    215  ND2 ASN A 138      33.287  95.081 118.501  1.00  0.00           N0.      0
ATOM    216  OD1 ASN A 138      31.524  95.475 117.116  1.00  0.00           O0.      0
ATOM    217  H   ASN A 138      32.859  93.853 112.956  1.00  0.00           H0.      0
ATOM    218  HA  ASN A 138      31.885  94.760 114.775  1.00  0.00           H0.      0
ATOM    219  HB2 ASN A 138      33.105  93.199 116.201  1.00  0.00           H0.      0
ATOM    220  HB3 ASN A 138      34.467  94.315 116.315  1.00  0.00           H0.      0
ATOM    221 HD21 ASN A 138      32.869  95.667 119.212  1.00  0.00           H0.      0
ATOM    222 HD22 ASN A 138      34.202  94.665 118.683  1.00  0.00           H0.      0
ATOM    223  N   SER A 139      32.530  97.046 113.888  1.00  0.00           N0.      0
ATOM    224  CA  SER A 139      32.564  98.489 113.694  1.00  0.00           C0.     -1
ATOM    225  CB  SER A 139      32.763  98.865 112.218  1.00  0.00           C0.      0
ATOM    226  OG  SER A 139      33.993  98.370 111.679  1.00  0.00           O0.      0
ATOM    227  H01 SER A 139      31.639  98.947 114.070  1.00  0.00           H0.      0
ATOM    228  H   SER A 139      31.835  96.521 113.374  1.00  0.00           H0.      0
ATOM    229  HA  SER A 139      33.400  98.870 114.282  1.00  0.00           H0.      0
ATOM    230  HB2 SER A 139      31.905  98.521 111.620  1.00  0.00           H0.      0
ATOM    231  HB3 SER A 139      32.809  99.956 112.142  1.00  0.00           H0.      0
ATOM    232  HG  SER A 139      33.905  97.428 111.456  1.00  0.00           H0.      0
ATOM    233  CA  HID A 142      32.433 101.864 118.890  1.00  0.00           C0.     -1
ATOM    234  C   HID A 142      31.843 103.288 119.047  1.00  0.00           C0.      0
ATOM    235  O   HID A 142      32.482 104.153 119.660  1.00  0.00           O0.      0
ATOM    236  CB  HID A 142      33.513 101.923 117.802  1.00  0.00           C0.     -1
ATOM    237  CG  HID A 142      34.626 100.931 117.982  1.00  0.00           C0.      0
ATOM    238  CD2 HID A 142      35.050  99.812 117.286  1.00  0.00           C0.      0
ATOM    239  ND1 HID A 142      35.544 101.063 119.019  1.00  0.00           N0.      0
ATOM    240  CE1 HID A 142      36.465 100.067 118.927  1.00  0.00           C0.      0
ATOM    241  NE2 HID A 142      36.199  99.288 117.879  1.00  0.00           N0.      0
ATOM    242  H01 HID A 142      31.673 101.113 118.649  1.00  0.00           H0.      0
ATOM    243  HA  HID A 142      32.871 101.602 119.858  1.00  0.00           H0.      0
ATOM    244  HB2 HID A 142      33.062 101.778 116.815  1.00  0.00           H0.      0
ATOM    245  HB3 HID A 142      33.951 102.930 117.803  1.00  0.00           H0.      0
ATOM    246  HD1 HID A 142      35.539 101.796 119.717  1.00  0.00           H0.      0
ATOM    247  HD2 HID A 142      34.604  99.334 116.428  1.00  0.00           H0.      0
ATOM    248  HE1 HID A 142      37.277  99.936 119.620  1.00  0.00           H0.      0
ATOM    249  N   LEU A 143      30.673 103.566 118.406  1.00  0.00           N0.      0
ATOM    250  CA  LEU A 143      30.109 104.936 118.286  1.00  0.00           C0.     -1
ATOM    251  CB  LEU A 143      29.095 104.970 117.134  1.00  0.00           C0.     -1
ATOM    252  CG  LEU A 143      28.511 106.370 116.847  1.00  0.00           C0.      0
ATOM    253  CD1 LEU A 143      29.562 107.305 116.220  1.00  0.00           C0.      0
ATOM    254  CD2 LEU A 143      27.286 106.253 115.923  1.00  0.00           C0.      0
ATOM    255  H01 LEU A 143      29.632 105.228 119.230  1.00  0.00           H0.      0
ATOM    256  H   LEU A 143      30.200 102.822 117.914  1.00  0.00           H0.      0
ATOM    257  HA  LEU A 143      30.945 105.620 118.114  1.00  0.00           H0.      0
ATOM    258  HB2 LEU A 143      29.581 104.597 116.221  1.00  0.00           H0.      0
ATOM    259  HB3 LEU A 143      28.273 104.279 117.367  1.00  0.00           H0.      0
ATOM    260  HG  LEU A 143      28.180 106.805 117.803  1.00  0.00           H0.      0
ATOM    261 HD11 LEU A 143      29.874 106.913 115.244  1.00  0.00           H0.      0
ATOM    262 HD12 LEU A 143      29.147 108.307 116.060  1.00  0.00           H0.      0
ATOM    263 HD13 LEU A 143      30.451 107.410 116.852  1.00  0.00           H0.      0
ATOM    264 HD21 LEU A 143      26.862 107.239 115.705  1.00  0.00           H0.      0
ATOM    265 HD22 LEU A 143      27.568 105.790 114.967  1.00  0.00           H0.      0
ATOM    266 HD23 LEU A 143      26.502 105.636 116.377  1.00  0.00           H0.      0
ATOM    267  CA  ARG A 175      29.226  93.045 120.194  1.00  0.00           C0.     -1
ATOM    268  CB  ARG A 175      30.099  93.438 121.386  1.00  0.00           C0.     -1
ATOM    269  CG  ARG A 175      31.596  93.302 121.066  1.00  0.00           C0.      0
ATOM    270  CD  ARG A 175      32.511  93.861 122.169  1.00  0.00           C0.      0
ATOM    271  NE  ARG A 175      33.945  93.672 121.866  1.00  0.00           N0.      0
ATOM    272  CZ  ARG A 175      34.582  92.490 121.880  1.00  0.00           C0.      0
ATOM    273  NH1 ARG A 175      33.974  91.400 122.382  1.00  0.00           N1+      0
ATOM    274  NH2 ARG A 175      35.840  92.415 121.411  1.00  0.00           N0.      0
ATOM    275  H01 ARG A 175      29.451  93.673 119.323  1.00  0.00           H0.      0
ATOM    276  H02 ARG A 175      28.161  93.157 120.424  1.00  0.00           H0.      0
ATOM    277  HA  ARG A 175      29.400  92.001 119.908  1.00  0.00           H0.      0
ATOM    278  HB2 ARG A 175      29.881  94.477 121.672  1.00  0.00           H0.      0
ATOM    279  HB3 ARG A 175      29.849  92.818 122.258  1.00  0.00           H0.      0
ATOM    280  HG2 ARG A 175      31.836  92.249 120.881  1.00  0.00           H0.      0
ATOM    281  HG3 ARG A 175      31.816  93.835 120.135  1.00  0.00           H0.      0
ATOM    282  HD2 ARG A 175      32.368  94.938 122.285  1.00  0.00           H0.      0
ATOM    283  HD3 ARG A 175      32.280  93.415 123.145  1.00  0.00           H0.      0
ATOM    284  HE  ARG A 175      34.492  94.481 121.597  1.00  0.00           H0.      0
ATOM    285 HH11 ARG A 175      33.128  91.473 122.925  1.00  0.00           H0.      0
ATOM    286 HH12 ARG A 175      34.434  90.503 122.355  1.00  0.00           H0.      0
ATOM    287 HH21 ARG A 175      36.079  93.049 120.628  1.00  0.00           H0.      0
ATOM    288 HH22 ARG A 175      36.264  91.499 121.357  1.00  0.00           H0.      0
ATOM    289  CA  TYR A 194      40.350  88.650 115.786  1.00  0.00           C0.     -1
ATOM    290  CB  TYR A 194      40.353  89.847 116.787  1.00  0.00           C0.     -1
ATOM    291  CG  TYR A 194      39.834  91.087 116.085  1.00  0.00           C0.      0
ATOM    292  CD1 TYR A 194      38.507  91.520 116.225  1.00  0.00           C0.      0
ATOM    293  CD2 TYR A 194      40.659  91.776 115.177  1.00  0.00           C0.      0
ATOM    294  CE1 TYR A 194      38.008  92.591 115.471  1.00  0.00           C0.      0
ATOM    295  CE2 TYR A 194      40.180  92.844 114.421  1.00  0.00           C0.      0
ATOM    296  CZ  TYR A 194      38.842  93.249 114.553  1.00  0.00           C0.      0
ATOM    297  OH  TYR A 194      38.424  94.296 113.770  1.00  0.00           O0.      0
ATOM    298  H01 TYR A 194      40.725  87.733 116.257  1.00  0.00           H0.      0
ATOM    299  H03 TYR A 194      39.334  88.462 115.420  1.00  0.00           H0.      0
ATOM    300  HA  TYR A 194      40.984  88.877 114.922  1.00  0.00           H0.      0
ATOM    301  HB2 TYR A 194      39.728  89.614 117.656  1.00  0.00           H0.      0
ATOM    302  HB3 TYR A 194      41.370  90.017 117.156  1.00  0.00           H0.      0
ATOM    303  HD1 TYR A 194      37.847  91.021 116.929  1.00  0.00           H0.      0
ATOM    304  HD2 TYR A 194      41.698  91.477 115.075  1.00  0.00           H0.      0
ATOM    305  HE1 TYR A 194      36.971  92.893 115.571  1.00  0.00           H0.      0
ATOM    306  HE2 TYR A 194      40.824  93.386 113.738  1.00  0.00           H0.      0
ATOM    307  HH  TYR A 194      37.444  94.389 113.796  1.00  0.00           H0.      0
ATOM    308  CA  TYR A 220      44.181  94.070 125.336  1.00  0.00           C0.     -1
ATOM    309  CB  TYR A 220      43.892  94.311 123.830  1.00  0.00           C0.     -1
ATOM    310  CG  TYR A 220      42.444  94.511 123.396  1.00  0.00           C0.      0
ATOM    311  CD1 TYR A 220      41.664  95.600 123.832  1.00  0.00           C0.      0
ATOM    312  CD2 TYR A 220      41.875  93.659 122.435  1.00  0.00           C0.      0
ATOM    313  CE1 TYR A 220      40.391  95.851 123.304  1.00  0.00           C0.      0
ATOM    314  CE2 TYR A 220      40.603  93.891 121.902  1.00  0.00           C0.      0
ATOM    315  CZ  TYR A 220      39.868  95.006 122.316  1.00  0.00           C0.      0
ATOM    316  OH  TYR A 220      38.622  95.293 121.756  1.00  0.00           O0.      0
ATOM    317  H01 TYR A 220      45.258  93.962 125.499  1.00  0.00           H0.      0
ATOM    318  H02 TYR A 220      43.826  94.908 125.948  1.00  0.00           H0.      0
ATOM    319  HA  TYR A 220      43.683  93.160 125.690  1.00  0.00           H0.      0
ATOM    320  HB2 TYR A 220      44.469  95.193 123.515  1.00  0.00           H0.      0
ATOM    321  HB3 TYR A 220      44.302  93.467 123.260  1.00  0.00           H0.      0
ATOM    322  HD1 TYR A 220      42.066  96.285 124.574  1.00  0.00           H0.      0
ATOM    323  HD2 TYR A 220      42.445  92.813 122.065  1.00  0.00           H0.      0
ATOM    324  HE1 TYR A 220      39.816  96.708 123.636  1.00  0.00           H0.      0
ATOM    325  HE2 TYR A 220      40.190  93.221 121.157  1.00  0.00           H0.      0
ATOM    326  HH  TYR A 220      38.502  94.789 120.922  1.00  0.00           H0.      0
ATOM    327  CA  LEU A 240      38.972 100.360 123.293  1.00  0.00           C0.     -1
ATOM    328  CB  LEU A 240      38.882  99.351 122.172  1.00  0.00           C0.     -1
ATOM    329  CG  LEU A 240      40.079  99.361 121.188  1.00  0.00           C0.      0
ATOM    330  CD1 LEU A 240      39.945  98.242 120.137  1.00  0.00           C0.      0
ATOM    331  CD2 LEU A 240      40.258 100.726 120.496  1.00  0.00           C0.      0
ATOM    332  H01 LEU A 240      38.137 100.250 123.995  1.00  0.00           H0.      0
ATOM    333  H02 LEU A 240      39.902 100.237 123.863  1.00  0.00           H0.      0
ATOM    334  HA  LEU A 240      38.951 101.390 122.919  1.00  0.00           H0.      0
ATOM    335  HB2 LEU A 240      38.794  98.339 122.590  1.00  0.00           H0.      0
ATOM    336  HB3 LEU A 240      37.954  99.512 121.601  1.00  0.00           H0.      0
ATOM    337  HG  LEU A 240      40.986  99.159 121.781  1.00  0.00           H0.      0
ATOM    338 HD11 LEU A 240      40.831  98.208 119.492  1.00  0.00           H0.      0
ATOM    339 HD12 LEU A 240      39.825  97.263 120.609  1.00  0.00           H0.      0
ATOM    340 HD13 LEU A 240      39.083  98.421 119.484  1.00  0.00           H0.      0
ATOM    341 HD21 LEU A 240      40.467 101.526 121.214  1.00  0.00           H0.      0
ATOM    342 HD22 LEU A 240      41.081 100.693 119.775  1.00  0.00           H0.      0
ATOM    343 HD23 LEU A 240      39.355 101.003 119.936  1.00  0.00           H0.      0
ATOM    344  CA  TYR A 242      31.921 100.064 123.257  1.00  0.00           C0.     -1
ATOM    345  CB  TYR A 242      32.001  98.528 123.212  1.00  0.00           C0.     -1
ATOM    346  CG  TYR A 242      33.218  98.010 122.463  1.00  0.00           C0.      0
ATOM    347  CD1 TYR A 242      33.336  98.181 121.069  1.00  0.00           C0.      0
ATOM    348  CD2 TYR A 242      34.286  97.392 123.134  1.00  0.00           C0.      0
ATOM    349  CE1 TYR A 242      34.488  97.800 120.381  1.00  0.00           C0.      0
ATOM    350  CE2 TYR A 242      35.451  96.999 122.460  1.00  0.00           C0.      0
ATOM    351  CZ  TYR A 242      35.568  97.237 121.083  1.00  0.00           C0.      0
ATOM    352  OH  TYR A 242      36.717  96.957 120.378  1.00  0.00           O0.      0
ATOM    353  H01 TYR A 242      31.029 100.392 123.801  1.00  0.00           H0.      0
ATOM    354  H02 TYR A 242      32.801 100.485 123.755  1.00  0.00           H0.      0
ATOM    355  HA  TYR A 242      31.875 100.485 122.246  1.00  0.00           H0.      0
ATOM    356  HB2 TYR A 242      32.014  98.134 124.236  1.00  0.00           H0.      0
ATOM    357  HB3 TYR A 242      31.087  98.139 122.741  1.00  0.00           H0.      0
ATOM    358  HD1 TYR A 242      32.521  98.638 120.515  1.00  0.00           H0.      0
ATOM    359  HD2 TYR A 242      34.220  97.232 124.206  1.00  0.00           H0.      0
ATOM    360  HE1 TYR A 242      34.578  97.967 119.316  1.00  0.00           H0.      0
ATOM    361  HE2 TYR A 242      36.276  96.544 123.000  1.00  0.00           H0.      0
ATOM    362  HH  TYR A 242      37.413  96.607 120.968  1.00  0.00           H0.      0
ATOM    363  CA  TYR A 283      28.996  89.393 117.846  1.00  0.00           C0.     -1
ATOM    364  CB  TYR A 283      30.110  89.617 116.833  1.00  0.00           C0.     -1
ATOM    365  CG  TYR A 283      31.478  89.985 117.391  1.00  0.00           C0.      0
ATOM    366  CD1 TYR A 283      32.556  89.082 117.333  1.00  0.00           C0.      0
ATOM    367  CD2 TYR A 283      31.737  91.264 117.914  1.00  0.00           C0.      0
ATOM    368  CE1 TYR A 283      33.846  89.445 117.735  1.00  0.00           C0.      0
ATOM    369  CE2 TYR A 283      33.019  91.635 118.334  1.00  0.00           C0.      0
ATOM    370  CZ  TYR A 283      34.089  90.738 118.217  1.00  0.00           C0.      0
ATOM    371  OH  TYR A 283      35.382  91.079 118.559  1.00  0.00           O0.      0
ATOM    372  H01 TYR A 283      28.059  89.133 117.341  1.00  0.00           H0.      0
ATOM    373  H02 TYR A 283      29.246  88.580 118.537  1.00  0.00           H0.      0
ATOM    374  HA  TYR A 283      28.814  90.293 118.446  1.00  0.00           H0.      0
ATOM    375  HB2 TYR A 283      30.222  88.712 116.222  1.00  0.00           H0.      0
ATOM    376  HB3 TYR A 283      29.797  90.409 116.137  1.00  0.00           H0.      0
ATOM    377  HD1 TYR A 283      32.390  88.085 116.936  1.00  0.00           H0.      0
ATOM    378  HD2 TYR A 283      30.934  91.992 117.976  1.00  0.00           H0.      0
ATOM    379  HE1 TYR A 283      34.672  88.748 117.653  1.00  0.00           H0.      0
ATOM    380  HE2 TYR A 283      33.191  92.626 118.731  1.00  0.00           H0.      0
ATOM    381  HH  TYR A 283      35.476  92.048 118.645  1.00  0.00           H0.      0
ATOM    382  CA' SAM A 293      37.654  96.861 109.552  1.00  0.00           C0.      0
ATOM    383  CB  SAM A 293      37.199  97.825 110.671  1.00  0.00           C0.      0
ATOM    384  CG  SAM A 293      38.370  98.452 111.445  1.00  0.00           C0.      0
ATOM    385  SD  SAM A 293      38.106  98.530 113.253  1.00  0.00           S0.      0
ATOM    386  CE  SAM A 293      37.706  96.940 115.909  1.00  0.00           C0.      0
ATOM    387  C5' SAM A 293      36.574  99.541 113.373  1.00  0.00           C0.      0
ATOM    388  C4' SAM A 293      36.749 100.892 112.705  1.00  0.00           C0.      0
ATOM    389  O4' SAM A 293      35.521 101.673 112.890  1.00  0.00           O0.      0
ATOM    390  C3' SAM A 293      37.913 101.759 113.256  1.00  0.00           C0.      0
ATOM    391  O3' SAM A 293      39.039 101.780 112.389  1.00  0.00           O0.      0
ATOM    392  C2' SAM A 293      37.244 103.154 113.496  1.00  0.00           C0.      0
ATOM    393  O2' SAM A 293      38.017 104.288 113.177  1.00  0.00           O0.      0
ATOM    394  C1' SAM A 293      35.925 103.037 112.694  1.00  0.00           C0.      0
ATOM    395  OXT SAM A 293      39.690  95.872 110.305  1.00  0.00           O0.      0
ATOM    396  N1  SAM A 293      33.110 107.216 111.589  1.00  0.00           N0.      0
ATOM    397  C2  SAM A 293      33.958 106.485 110.831  1.00  0.00           C0.      0
ATOM    398  N3  SAM A 293      34.628 105.373 111.170  1.00  0.00           N0.      0
ATOM    399  C4  SAM A 293      34.360 104.989 112.432  1.00  0.00           C0.      0
ATOM    400  C5  SAM A 293      33.494 105.639 113.326  1.00  0.00           C0.      0
ATOM    401  C6  SAM A 293      32.862 106.813 112.862  1.00  0.00           C0.      0
ATOM    402  N6  SAM A 293      32.033 107.546 113.641  1.00  0.00           N0.      0
ATOM    403  N7  SAM A 293      33.463 104.981 114.550  1.00  0.00           N0.      0
ATOM    404  C8  SAM A 293      34.293 103.966 114.403  1.00  0.00           C0.      0
ATOM    405  N9  SAM A 293      34.870 103.917 113.138  1.00  0.00           N0.      0
ATOM    406  C'  SAM A 293      38.455  95.688 110.178  1.00  0.00           C0.      0
ATOM    407  N'  SAM A 293      36.404  96.413 108.837  1.00  0.00           N0.      0
ATOM    408  O'  SAM A 293      37.773  94.686 110.591  1.00  0.00           O0.      0
ATOM    409 HN61 SAM A 293      31.947 107.280 114.610  1.00  0.00           H0.      0
ATOM    410 HN62 SAM A 293      31.796 108.504 113.378  1.00  0.00           H0.      0
ATOM    411  HA  SAM A 293      38.273  97.371 108.813  1.00  0.00           H0.      0
ATOM    412  HB1 SAM A 293      36.570  97.245 111.357  1.00  0.00           H0.      0
ATOM    413  HB2 SAM A 293      36.568  98.605 110.233  1.00  0.00           H0.      0
ATOM    414  HG1 SAM A 293      38.607  99.451 111.076  1.00  0.00           H0.      0
ATOM    415  HG2 SAM A 293      39.267  97.836 111.342  1.00  0.00           H0.      0
ATOM    416  HE1 SAM A 293      36.755  97.175 115.433  1.00  0.00           H0.      0
ATOM    417  HE2 SAM A 293      38.394  97.777 115.842  1.00  0.00           H0.      0
ATOM    418  HE3 SAM A 293      38.129  96.050 115.446  1.00  0.00           H0.      0
ATOM    419 HO2' SAM A 293      38.404 104.143 112.281  1.00  0.00           H0.      0
ATOM    420 HO3' SAM A 293      38.732 101.926 111.464  1.00  0.00           H0.      0
ATOM    421  H01 SAM A 293      34.519 103.221 115.149  1.00  0.00           H0.      0
ATOM    422  H02 SAM A 293      36.894 100.765 111.627  1.00  0.00           H0.      0
ATOM    423  H03 SAM A 293      38.281 101.359 114.203  1.00  0.00           H0.      0
ATOM    424  H04 SAM A 293      36.979 103.237 114.555  1.00  0.00           H0.      0
ATOM    425  H05 SAM A 293      36.101 103.258 111.635  1.00  0.00           H0.      0
ATOM    426  H06 SAM A 293      34.149 106.880 109.842  1.00  0.00           H0.      0
ATOM    427  H07 SAM A 293      36.522  95.579 108.202  1.00  0.00           H0.      0
ATOM    428  H08 SAM A 293      36.027  97.203 108.290  1.00  0.00           H0.      0
ATOM    429  H09 SAM A 293      35.679  96.147 109.513  1.00  0.00           H0.      0
ATOM    430 H5'1 SAM A 293      36.393  99.677 114.446  1.00  0.00           H0.      0
ATOM    431 H5'2 SAM A 293      35.728  99.007 112.934  1.00  0.00           H0.      0
ATOM    432  N   ACT A 294      37.428  96.675 117.360  1.00  0.00           N0.      0
ATOM    433  CA  ACT A 294      36.434  95.582 117.545  1.00  0.00           C0.      0
ATOM    434  C   ACT A 294      36.824  94.646 118.684  1.00  0.00           C0.      0
ATOM    435  O   ACT A 294      38.021  94.647 119.078  1.00  0.00           O0.      0
ATOM    436  OXT ACT A 294      35.877  93.898 119.112  1.00  0.00           O1-      0
ATOM    437  H1  ACT A 294      36.392  95.008 116.616  1.00  0.00           H0.      0
ATOM    438  H3  ACT A 294      35.456  96.031 117.700  1.00  0.00           H0.      0
ATOM    439  H01 ACT A 294      37.055  97.562 117.769  1.00  0.00           H0.      0
ATOM    440  H02 ACT A 294      38.277  96.406 117.877  1.00  0.00           H0.      0
