# Supplementary material for: Computational Investigation of GNMT-Catalyzed Methyl Transfer Reaction: Integrating MD, QM, and ML Approaches
Source: J Comput Chem. Author manuscript; Available in PMC 2026 Jun 29. (PMC13312424; doi:10.1002/jcc.70434)
Supplement: SI-2 [file NIHMS2188582-supplement-SI-2.zip › QM-cluster-pdbs/clustering_2473_P2_w_p.pdb]

ATOM      1  CA  ILE A  17      35.233 111.622 117.736  1.00  0.00           C0.     -1
ATOM      2  C   ILE A  17      35.140 110.062 117.809  1.00  0.00           C0.      0
ATOM      3  O   ILE A  17      35.257 109.481 118.893  1.00  0.00           O0.      0
ATOM      4  H01 ILE A  17      35.937 111.951 116.966  1.00  0.00           H0.      0
ATOM      5  H02 ILE A  17      35.566 111.962 118.716  1.00  0.00           H0.      0
ATOM      6  HA  ILE A  17      34.253 112.060 117.517  1.00  0.00           H0.      0
ATOM      7  N   PRO A  18      34.968 109.339 116.638  1.00  0.00           N0.      0
ATOM      8  CA  PRO A  18      34.744 107.836 116.606  1.00  0.00           C0.     -1
ATOM      9  C   PRO A  18      36.025 107.020 116.695  1.00  0.00           C0.      0
ATOM     10  O   PRO A  18      35.977 105.775 116.742  1.00  0.00           O0.      0
ATOM     11  CB  PRO A  18      34.037 107.594 115.243  1.00  0.00           C0.      0
ATOM     12  CG  PRO A  18      33.564 108.984 114.772  1.00  0.00           C0.      0
ATOM     13  CD  PRO A  18      34.611 109.949 115.342  1.00  0.00           C0.      0
ATOM     14  HA  PRO A  18      34.102 107.547 117.441  1.00  0.00           H0.      0
ATOM     15  HB2 PRO A  18      34.746 107.168 114.524  1.00  0.00           H0.      0
ATOM     16  HB3 PRO A  18      33.215 106.888 115.357  1.00  0.00           H0.      0
ATOM     17  HG2 PRO A  18      33.499 109.056 113.687  1.00  0.00           H0.      0
ATOM     18  HG3 PRO A  18      32.578 109.214 115.189  1.00  0.00           H0.      0
ATOM     19  HD2 PRO A  18      35.489 110.005 114.686  1.00  0.00           H0.      0
ATOM     20  HD3 PRO A  18      34.224 110.960 115.480  1.00  0.00           H0.      0
ATOM     21  N   ASP A  19      37.153 107.745 116.652  1.00  0.00           N0.      0
ATOM     22  CA  ASP A  19      38.481 107.177 116.695  1.00  0.00           C0.     -1
ATOM     23  H01 ASP A  19      39.097 107.588 115.889  1.00  0.00           H0.      0
ATOM     24  H03 ASP A  19      38.974 107.378 117.653  1.00  0.00           H0.      0
ATOM     25  H   ASP A  19      37.041 108.749 116.634  1.00  0.00           H0.      0
ATOM     26  HA  ASP A  19      38.402 106.097 116.561  1.00  0.00           H0.      0
ATOM     27  CA  TYR A  21      43.606 104.902 117.952  1.00  0.00           C0.     -1
ATOM     28  CB  TYR A  21      43.332 104.113 116.656  1.00  0.00           C0.     -1
ATOM     29  CG  TYR A  21      41.997 103.420 116.461  1.00  0.00           C0.      0
ATOM     30  CD1 TYR A  21      40.971 104.025 115.716  1.00  0.00           C0.      0
ATOM     31  CD2 TYR A  21      41.817 102.082 116.853  1.00  0.00           C0.      0
ATOM     32  CE1 TYR A  21      39.841 103.310 115.305  1.00  0.00           C0.      0
ATOM     33  CE2 TYR A  21      40.700 101.349 116.449  1.00  0.00           C0.      0
ATOM     34  CZ  TYR A  21      39.731 101.944 115.627  1.00  0.00           C0.      0
ATOM     35  OH  TYR A  21      38.726 101.147 115.140  1.00  0.00           O0.      0
ATOM     36  H01 TYR A  21      44.613 105.332 117.927  1.00  0.00           H0.      0
ATOM     37  H02 TYR A  21      42.887 105.720 118.077  1.00  0.00           H0.      0
ATOM     38  HA  TYR A  21      43.531 104.255 118.834  1.00  0.00           H0.      0
ATOM     39  HB2 TYR A  21      43.478 104.800 115.810  1.00  0.00           H0.      0
ATOM     40  HB3 TYR A  21      44.119 103.353 116.555  1.00  0.00           H0.      0
ATOM     41  HD1 TYR A  21      41.082 105.060 115.400  1.00  0.00           H0.      0
ATOM     42  HD2 TYR A  21      42.598 101.584 117.422  1.00  0.00           H0.      0
ATOM     43  HE1 TYR A  21      39.079 103.782 114.695  1.00  0.00           H0.      0
ATOM     44  HE2 TYR A  21      40.610 100.295 116.690  1.00  0.00           H0.      0
ATOM     45  HH  TYR A  21      38.303 101.593 114.369  1.00  0.00           H0.      0
ATOM     46  CA  TRP A  30      46.318  95.273 114.624  1.00  0.00           C0.     -1
ATOM     47  CB  TRP A  30      45.608  96.304 113.777  1.00  0.00           C0.     -1
ATOM     48  CG  TRP A  30      44.105  96.207 113.893  1.00  0.00           C0.      0
ATOM     49  CD1 TRP A  30      43.202  95.863 112.905  1.00  0.00           C0.      0
ATOM     50  CD2 TRP A  30      43.326  96.409 115.099  1.00  0.00           C0.      0
ATOM     51  CE2 TRP A  30      41.957  96.155 114.762  1.00  0.00           C0.      0
ATOM     52  CE3 TRP A  30      43.639  96.812 116.412  1.00  0.00           C0.      0
ATOM     53  NE1 TRP A  30      41.912  95.801 113.426  1.00  0.00           N0.      0
ATOM     54  CZ2 TRP A  30      40.919  96.297 115.694  1.00  0.00           C0.      0
ATOM     55  CZ3 TRP A  30      42.610  96.957 117.339  1.00  0.00           C0.      0
ATOM     56  CH2 TRP A  30      41.265  96.702 116.983  1.00  0.00           C0.      0
ATOM     57  H01 TRP A  30      46.040  94.257 114.318  1.00  0.00           H0.      0
ATOM     58  H02 TRP A  30      47.408  95.363 114.540  1.00  0.00           H0.      0
ATOM     59  HA  TRP A  30      46.057  95.375 115.683  1.00  0.00           H0.      0
ATOM     60  HB2 TRP A  30      45.933  97.312 114.075  1.00  0.00           H0.      0
ATOM     61  HB3 TRP A  30      45.895  96.191 112.724  1.00  0.00           H0.      0
ATOM     62  HD1 TRP A  30      43.385  95.648 111.863  1.00  0.00           H0.      0
ATOM     63  HE1 TRP A  30      41.045  95.825 112.888  1.00  0.00           H0.      0
ATOM     64  HE3 TRP A  30      44.665  97.020 116.696  1.00  0.00           H0.      0
ATOM     65  HZ2 TRP A  30      39.893  96.093 115.405  1.00  0.00           H0.      0
ATOM     66  HZ3 TRP A  30      42.836  97.270 118.353  1.00  0.00           H0.      0
ATOM     67  HH2 TRP A  30      40.502  96.820 117.743  1.00  0.00           H0.      0
ATOM     68  CA  TYR A  33      45.344  90.908 116.575  1.00  0.00           C0.     -1
ATOM     69  CB  TYR A  33      44.770  92.187 117.338  1.00  0.00           C0.     -1
ATOM     70  CG  TYR A  33      43.319  92.155 117.770  1.00  0.00           C0.      0
ATOM     71  CD1 TYR A  33      42.410  93.111 117.284  1.00  0.00           C0.      0
ATOM     72  CD2 TYR A  33      42.859  91.251 118.747  1.00  0.00           C0.      0
ATOM     73  CE1 TYR A  33      41.096  93.173 117.754  1.00  0.00           C0.      0
ATOM     74  CE2 TYR A  33      41.546  91.302 119.225  1.00  0.00           C0.      0
ATOM     75  CZ  TYR A  33      40.660  92.269 118.728  1.00  0.00           C0.      0
ATOM     76  OH  TYR A  33      39.374  92.293 119.231  1.00  0.00           O0.      0
ATOM     77  H01 TYR A  33      44.790  90.740 115.645  1.00  0.00           H0.      0
ATOM     78  H02 TYR A  33      46.400  91.067 116.337  1.00  0.00           H0.      0
ATOM     79  HA  TYR A  33      45.254  90.012 117.199  1.00  0.00           H0.      0
ATOM     80  HB2 TYR A  33      45.405  92.345 118.222  1.00  0.00           H0.      0
ATOM     81  HB3 TYR A  33      44.925  93.057 116.689  1.00  0.00           H0.      0
ATOM     82  HD1 TYR A  33      42.734  93.834 116.542  1.00  0.00           H0.      0
ATOM     83  HD2 TYR A  33      43.541  90.510 119.154  1.00  0.00           H0.      0
ATOM     84  HE1 TYR A  33      40.416  93.917 117.356  1.00  0.00           H0.      0
ATOM     85  HE2 TYR A  33      41.198  90.608 119.981  1.00  0.00           H0.      0
ATOM     86  HH  TYR A  33      38.909  93.099 118.931  1.00  0.00           H0.      0
ATOM     87  CA  ARG A  40      39.542  85.909 109.300  1.00  0.00           C0.     -1
ATOM     88  CB  ARG A  40      40.000  87.349 109.503  1.00  0.00           C0.     -1
ATOM     89  CG  ARG A  40      38.882  88.413 109.414  1.00  0.00           C0.      0
ATOM     90  CD  ARG A  40      39.489  89.820 109.234  1.00  0.00           C0.      0
ATOM     91  NE  ARG A  40      38.534  90.940 109.310  1.00  0.00           N0.      0
ATOM     92  CZ  ARG A  40      38.416  91.737 110.400  1.00  0.00           C0.      0
ATOM     93  NH1 ARG A  40      38.862  91.293 111.600  1.00  0.00           N1+      0
ATOM     94  NH2 ARG A  40      37.882  92.946 110.262  1.00  0.00           N0.      0
ATOM     95  H01 ARG A  40      39.092  85.775 108.309  1.00  0.00           H0.      0
ATOM     96  H02 ARG A  40      40.384  85.213 109.384  1.00  0.00           H0.      0
ATOM     97  HA  ARG A  40      38.792  85.617 110.046  1.00  0.00           H0.      0
ATOM     98  HB2 ARG A  40      40.504  87.448 110.475  1.00  0.00           H0.      0
ATOM     99  HB3 ARG A  40      40.762  87.585 108.745  1.00  0.00           H0.      0
ATOM    100  HG2 ARG A  40      38.218  88.198 108.566  1.00  0.00           H0.      0
ATOM    101  HG3 ARG A  40      38.256  88.382 110.317  1.00  0.00           H0.      0
ATOM    102  HD2 ARG A  40      40.278  89.984 109.979  1.00  0.00           H0.      0
ATOM    103  HD3 ARG A  40      39.971  89.877 108.253  1.00  0.00           H0.      0
ATOM    104  HE  ARG A  40      38.232  91.381 108.442  1.00  0.00           H0.      0
ATOM    105 HH11 ARG A  40      38.965  90.303 111.759  1.00  0.00           H0.      0
ATOM    106 HH12 ARG A  40      38.745  91.864 112.429  1.00  0.00           H0.      0
ATOM    107 HH21 ARG A  40      37.732  93.269 109.281  1.00  0.00           H0.      0
ATOM    108 HH22 ARG A  40      37.765  93.601 111.041  1.00  0.00           H0.      0
ATOM    109  CA  ALA A  64      34.107 101.119 108.867  1.00  0.00           C0.     -1
ATOM    110  C   ALA A  64      35.410 100.441 108.431  1.00  0.00           C0.      0
ATOM    111  O   ALA A  64      35.651  99.238 108.674  1.00  0.00           O0.      0
ATOM    112  CB  ALA A  64      33.031 100.106 109.268  1.00  0.00           C0.      0
ATOM    113  H02 ALA A  64      33.755 101.758 108.049  1.00  0.00           H0.      0
ATOM    114  HA  ALA A  64      34.331 101.793 109.705  1.00  0.00           H0.      0
ATOM    115  HB1 ALA A  64      33.423  99.391 109.998  1.00  0.00           H0.      0
ATOM    116  HB2 ALA A  64      32.165 100.615 109.703  1.00  0.00           H0.      0
ATOM    117  HB3 ALA A  64      32.691  99.528 108.402  1.00  0.00           H0.      0
ATOM    118  N   CYS A  65      36.271 101.221 107.742  1.00  0.00           N0.      0
ATOM    119  CA  CYS A  65      37.433 100.674 107.057  1.00  0.00           C0.     -1
ATOM    120  C   CYS A  65      38.592 100.141 107.910  1.00  0.00           C0.      0
ATOM    121  O   CYS A  65      39.233  99.141 107.527  1.00  0.00           O0.      0
ATOM    122  H01 CYS A  65      37.823 101.464 106.407  1.00  0.00           H0.      0
ATOM    123  H   CYS A  65      36.110 102.222 107.672  1.00  0.00           H0.      0
ATOM    124  HA  CYS A  65      37.126  99.827 106.435  1.00  0.00           H0.      0
ATOM    125  N   GLY A  66      38.949 100.843 109.002  1.00  0.00           N0.      0
ATOM    126  CA  GLY A  66      40.187 100.516 109.721  1.00  0.00           C0.     -1
ATOM    127  H01 GLY A  66      41.054 100.618 109.061  1.00  0.00           H0.      0
ATOM    128  H   GLY A  66      38.341 101.599 109.322  1.00  0.00           H0.      0
ATOM    129  HA2 GLY A  66      40.284 101.203 110.561  1.00  0.00           H0.      0
ATOM    130  HA3 GLY A  66      40.164  99.488 110.098  1.00  0.00           H0.      0
ATOM    131  CA  ASP A  70      37.755  93.599 104.577  1.00  0.00           C0.     -1
ATOM    132  CB  ASP A  70      36.641  93.991 105.547  1.00  0.00           C0.     -1
ATOM    133  CG  ASP A  70      37.111  94.152 107.008  1.00  0.00           C0.      0
ATOM    134  OD1 ASP A  70      36.978  95.293 107.565  1.00  0.00           O0.      0
ATOM    135  OD2 ASP A  70      37.589  93.124 107.586  1.00  0.00           O1-      0
ATOM    136  H01 ASP A  70      38.506  94.395 104.513  1.00  0.00           H0.      0
ATOM    137  H02 ASP A  70      37.357  93.428 103.571  1.00  0.00           H0.      0
ATOM    138  HA  ASP A  70      38.254  92.683 104.912  1.00  0.00           H0.      0
ATOM    139  HB2 ASP A  70      36.177  94.930 105.232  1.00  0.00           H0.      0
ATOM    140  HB3 ASP A  70      35.864  93.215 105.546  1.00  0.00           H0.      0
ATOM    141  CA  VAL A  84      36.280 105.334 104.688  1.00  0.00           C0.     -1
ATOM    142  C   VAL A  84      36.548 105.036 106.157  1.00  0.00           C0.      0
ATOM    143  O   VAL A  84      36.086 104.009 106.688  1.00  0.00           O0.      0
ATOM    144  CB  VAL A  84      34.857 105.951 104.545  1.00  0.00           C0.     -1
ATOM    145  CG1 VAL A  84      34.729 107.306 105.261  1.00  0.00           C0.      0
ATOM    146  CG2 VAL A  84      34.498 106.084 103.055  1.00  0.00           C0.      0
ATOM    147  H03 VAL A  84      36.332 104.391 104.137  1.00  0.00           H0.      0
ATOM    148  HA  VAL A  84      37.023 106.026 104.272  1.00  0.00           H0.      0
ATOM    149  HB  VAL A  84      34.156 105.242 105.009  1.00  0.00           H0.      0
ATOM    150 HG11 VAL A  84      34.897 107.236 106.339  1.00  0.00           H0.      0
ATOM    151 HG12 VAL A  84      35.453 108.027 104.862  1.00  0.00           H0.      0
ATOM    152 HG13 VAL A  84      33.727 107.723 105.110  1.00  0.00           H0.      0
ATOM    153 HG21 VAL A  84      33.480 106.471 102.933  1.00  0.00           H0.      0
ATOM    154 HG22 VAL A  84      35.184 106.778 102.553  1.00  0.00           H0.      0
ATOM    155 HG23 VAL A  84      34.559 105.117 102.542  1.00  0.00           H0.      0
ATOM    156  N   ASP A  85      37.211 105.976 106.890  1.00  0.00           N0.      0
ATOM    157  CA  ASP A  85      37.274 105.854 108.339  1.00  0.00           C0.     -1
ATOM    158  C   ASP A  85      37.612 107.188 109.015  1.00  0.00           C0.      0
ATOM    159  O   ASP A  85      38.396 107.989 108.496  1.00  0.00           O0.      0
ATOM    160  CB  ASP A  85      38.347 104.794 108.789  1.00  0.00           C0.      0
ATOM    161  CG  ASP A  85      37.903 104.007 110.026  1.00  0.00           C0.      0
ATOM    162  OD1 ASP A  85      37.134 103.028 109.859  1.00  0.00           O0.      0
ATOM    163  OD2 ASP A  85      38.329 104.385 111.185  1.00  0.00           O1-      0
ATOM    164  H   ASP A  85      37.588 106.817 106.470  1.00  0.00           H0.      0
ATOM    165  HA  ASP A  85      36.294 105.492 108.672  1.00  0.00           H0.      0
ATOM    166  HB2 ASP A  85      38.455 104.079 107.972  1.00  0.00           H0.      0
ATOM    167  HB3 ASP A  85      39.306 105.288 108.962  1.00  0.00           H0.      0
ATOM    168  N   ALA A  86      37.099 107.308 110.275  1.00  0.00           N0.      0
ATOM    169  CA  ALA A  86      37.523 108.367 111.199  1.00  0.00           C0.     -1
ATOM    170  C   ALA A  86      38.969 108.141 111.736  1.00  0.00           C0.      0
ATOM    171  O   ALA A  86      39.573 109.095 112.249  1.00  0.00           O0.      0
ATOM    172  CB  ALA A  86      36.574 108.473 112.401  1.00  0.00           C0.      0
ATOM    173  H   ALA A  86      36.215 106.843 110.476  1.00  0.00           H0.      0
ATOM    174  HA  ALA A  86      37.565 109.322 110.664  1.00  0.00           H0.      0
ATOM    175  HB1 ALA A  86      37.011 109.166 113.124  1.00  0.00           H0.      0
ATOM    176  HB2 ALA A  86      35.594 108.854 112.102  1.00  0.00           H0.      0
ATOM    177  HB3 ALA A  86      36.452 107.496 112.879  1.00  0.00           H0.      0
ATOM    178  N   SER A  87      39.466 106.887 111.666  1.00  0.00           N0.      0
ATOM    179  CA  SER A  87      40.768 106.518 112.228  1.00  0.00           C0.     -1
ATOM    180  H01 SER A  87      41.586 107.009 111.690  1.00  0.00           H0.      0
ATOM    181  H02 SER A  87      40.872 105.435 112.140  1.00  0.00           H0.      0
ATOM    182  H   SER A  87      38.896 106.114 111.321  1.00  0.00           H0.      0
ATOM    183  HA  SER A  87      40.836 106.806 113.283  1.00  0.00           H0.      0
ATOM    184  CA  MET A  90      44.356 102.526 111.196  1.00  0.00           C0.     -1
ATOM    185  CB  MET A  90      42.890 102.160 111.587  1.00  0.00           C0.     -1
ATOM    186  CG  MET A  90      42.717 101.912 113.097  1.00  0.00           C0.      0
ATOM    187  SD  MET A  90      43.158 100.205 113.636  1.00  0.00           S0.      0
ATOM    188  CE  MET A  90      41.570  99.378 113.255  1.00  0.00           C0.      0
ATOM    189  H01 MET A  90      44.451 102.670 110.114  1.00  0.00           H0.      0
ATOM    190  H03 MET A  90      44.665 103.451 111.697  1.00  0.00           H0.      0
ATOM    191  HA  MET A  90      45.041 101.725 111.499  1.00  0.00           H0.      0
ATOM    192  HB2 MET A  90      42.226 102.983 111.284  1.00  0.00           H0.      0
ATOM    193  HB3 MET A  90      42.573 101.274 111.026  1.00  0.00           H0.      0
ATOM    194  HG2 MET A  90      43.351 102.595 113.673  1.00  0.00           H0.      0
ATOM    195  HG3 MET A  90      41.688 102.093 113.422  1.00  0.00           H0.      0
ATOM    196  HE1 MET A  90      40.755  99.833 113.826  1.00  0.00           H0.      0
ATOM    197  HE2 MET A  90      41.343  99.431 112.187  1.00  0.00           H0.      0
ATOM    198  HE3 MET A  90      41.664  98.330 113.537  1.00  0.00           H0.      0
ATOM    199  CA  ALA A 115      34.884 111.147 105.417  1.00  0.00           C0.     -1
ATOM    200  C   ALA A 115      34.333 110.795 106.806  1.00  0.00           C0.      0
ATOM    201  O   ALA A 115      34.778 109.843 107.461  1.00  0.00           O0.      0
ATOM    202  H01 ALA A 115      35.967 111.006 105.425  1.00  0.00           H0.      0
ATOM    203  H02 ALA A 115      34.457 110.459 104.679  1.00  0.00           H0.      0
ATOM    204  HA  ALA A 115      34.650 112.172 105.120  1.00  0.00           H0.      0
ATOM    205  N   ASN A 116      33.331 111.609 107.279  1.00  0.00           N0.      0
ATOM    206  CA  ASN A 116      32.531 111.258 108.456  1.00  0.00           C0.     -1
ATOM    207  C   ASN A 116      31.177 110.664 108.006  1.00  0.00           C0.      0
ATOM    208  O   ASN A 116      30.622 111.063 106.977  1.00  0.00           O0.      0
ATOM    209  H02 ASN A 116      32.331 112.153 109.053  1.00  0.00           H0.      0
ATOM    210  H   ASN A 116      32.854 112.193 106.604  1.00  0.00           H0.      0
ATOM    211  HA  ASN A 116      33.105 110.558 109.059  1.00  0.00           H0.      0
ATOM    212  N   TRP A 117      30.643 109.727 108.832  1.00  0.00           N0.      0
ATOM    213  CA  TRP A 117      29.353 109.070 108.583  1.00  0.00           C0.     -1
ATOM    214  C   TRP A 117      28.152 110.049 108.616  1.00  0.00           C0.      0
ATOM    215  O   TRP A 117      27.122 109.770 107.989  1.00  0.00           O0.      0
ATOM    216  CB  TRP A 117      29.127 108.001 109.678  1.00  0.00           C0.     -1
ATOM    217  CG  TRP A 117      30.042 106.811 109.592  1.00  0.00           C0.      0
ATOM    218  CD1 TRP A 117      31.178 106.649 108.822  1.00  0.00           C0.      0
ATOM    219  CD2 TRP A 117      29.892 105.595 110.364  1.00  0.00           C0.      0
ATOM    220  CE2 TRP A 117      30.986 104.740 110.028  1.00  0.00           C0.      0
ATOM    221  CE3 TRP A 117      28.953 105.158 111.315  1.00  0.00           C0.      0
ATOM    222  NE1 TRP A 117      31.737 105.402 109.072  1.00  0.00           N0.      0
ATOM    223  CZ2 TRP A 117      31.178 103.498 110.645  1.00  0.00           C0.      0
ATOM    224  CZ3 TRP A 117      29.132 103.915 111.919  1.00  0.00           C0.      0
ATOM    225  CH2 TRP A 117      30.240 103.097 111.597  1.00  0.00           C0.      0
ATOM    226  H   TRP A 117      31.225 109.378 109.590  1.00  0.00           H0.      0
ATOM    227  HA  TRP A 117      29.344 108.612 107.590  1.00  0.00           H0.      0
ATOM    228  HB2 TRP A 117      29.220 108.482 110.660  1.00  0.00           H0.      0
ATOM    229  HB3 TRP A 117      28.085 107.667 109.593  1.00  0.00           H0.      0
ATOM    230  HD1 TRP A 117      31.641 107.326 108.122  1.00  0.00           H0.      0
ATOM    231  HE1 TRP A 117      32.626 105.092 108.712  1.00  0.00           H0.      0
ATOM    232  HE3 TRP A 117      28.104 105.782 111.578  1.00  0.00           H0.      0
ATOM    233  HZ2 TRP A 117      32.051 102.892 110.433  1.00  0.00           H0.      0
ATOM    234  HZ3 TRP A 117      28.420 103.571 112.662  1.00  0.00           H0.      0
ATOM    235  HH2 TRP A 117      30.389 102.164 112.127  1.00  0.00           H0.      0
ATOM    236  N   LEU A 118      28.260 111.117 109.444  1.00  0.00           N0.      0
ATOM    237  CA  LEU A 118      27.145 112.054 109.699  1.00  0.00           C0.     -1
ATOM    238  CB  LEU A 118      27.274 112.687 111.108  1.00  0.00           C0.     -1
ATOM    239  CG  LEU A 118      26.756 111.827 112.281  1.00  0.00           C0.      0
ATOM    240  CD1 LEU A 118      27.526 110.505 112.447  1.00  0.00           C0.      0
ATOM    241  CD2 LEU A 118      26.807 112.642 113.587  1.00  0.00           C0.      0
ATOM    242  H01 LEU A 118      27.143 112.840 108.933  1.00  0.00           H0.      0
ATOM    243  H   LEU A 118      29.146 111.277 109.911  1.00  0.00           H0.      0
ATOM    244  HA  LEU A 118      26.211 111.492 109.596  1.00  0.00           H0.      0
ATOM    245  HB2 LEU A 118      28.327 112.955 111.287  1.00  0.00           H0.      0
ATOM    246  HB3 LEU A 118      26.714 113.631 111.101  1.00  0.00           H0.      0
ATOM    247  HG  LEU A 118      25.703 111.584 112.070  1.00  0.00           H0.      0
ATOM    248 HD11 LEU A 118      28.595 110.706 112.590  1.00  0.00           H0.      0
ATOM    249 HD12 LEU A 118      27.164 109.959 113.325  1.00  0.00           H0.      0
ATOM    250 HD13 LEU A 118      27.418 109.858 111.574  1.00  0.00           H0.      0
ATOM    251 HD21 LEU A 118      26.399 112.066 114.425  1.00  0.00           H0.      0
ATOM    252 HD22 LEU A 118      27.844 112.906 113.835  1.00  0.00           H0.      0
ATOM    253 HD23 LEU A 118      26.234 113.572 113.500  1.00  0.00           H0.      0
ATOM    254  CA  LEU A 136      32.358  95.095 110.044  1.00  0.00           C0.     -1
ATOM    255  C   LEU A 136      33.359  95.299 111.198  1.00  0.00           C0.      0
ATOM    256  O   LEU A 136      34.217  96.188 111.118  1.00  0.00           O0.      0
ATOM    257  H01 LEU A 136      32.917  94.773 109.161  1.00  0.00           H0.      0
ATOM    258  H02 LEU A 136      31.897  96.060 109.819  1.00  0.00           H0.      0
ATOM    259  HA  LEU A 136      31.580  94.361 110.267  1.00  0.00           H0.      0
ATOM    260  N   GLY A 137      33.274  94.492 112.312  1.00  0.00           N0.      0
ATOM    261  CA  GLY A 137      34.314  94.476 113.385  1.00  0.00           C0.     -1
ATOM    262  C   GLY A 137      33.970  95.316 114.592  1.00  0.00           C0.      0
ATOM    263  O   GLY A 137      34.736  96.184 115.035  1.00  0.00           O0.      0
ATOM    264  H   GLY A 137      32.648  93.700 112.254  1.00  0.00           H0.      0
ATOM    265  HA2 GLY A 137      34.469  93.436 113.688  1.00  0.00           H0.      0
ATOM    266  HA3 GLY A 137      35.248  94.852 112.962  1.00  0.00           H0.      0
ATOM    267  N   ASN A 138      32.762  95.034 115.142  1.00  0.00           N0.      0
ATOM    268  CA  ASN A 138      32.201  95.874 116.187  1.00  0.00           C0.     -1
ATOM    269  C   ASN A 138      32.036  97.326 115.637  1.00  0.00           C0.      0
ATOM    270  O   ASN A 138      32.296  98.319 116.310  1.00  0.00           O0.      0
ATOM    271  CB  ASN A 138      33.091  95.840 117.486  1.00  0.00           C0.     -1
ATOM    272  CG  ASN A 138      32.291  96.317 118.691  1.00  0.00           C0.      0
ATOM    273  ND2 ASN A 138      33.048  96.847 119.685  1.00  0.00           N0.      0
ATOM    274  OD1 ASN A 138      31.063  96.180 118.767  1.00  0.00           O0.      0
ATOM    275  H   ASN A 138      32.204  94.291 114.747  1.00  0.00           H0.      0
ATOM    276  HA  ASN A 138      31.212  95.491 116.455  1.00  0.00           H0.      0
ATOM    277  HB2 ASN A 138      33.415  94.807 117.649  1.00  0.00           H0.      0
ATOM    278  HB3 ASN A 138      33.976  96.449 117.348  1.00  0.00           H0.      0
ATOM    279 HD21 ASN A 138      32.600  97.310 120.464  1.00  0.00           H0.      0
ATOM    280 HD22 ASN A 138      34.037  97.005 119.548  1.00  0.00           H0.      0
ATOM    281  N   SER A 139      31.535  97.395 114.353  1.00  0.00           N0.      0
ATOM    282  CA  SER A 139      31.694  98.607 113.528  1.00  0.00           C0.     -1
ATOM    283  C   SER A 139      30.852  99.809 113.992  1.00  0.00           C0.      0
ATOM    284  O   SER A 139      31.314 100.957 113.910  1.00  0.00           O0.      0
ATOM    285  H03 SER A 139      31.411  98.351 112.503  1.00  0.00           H0.      0
ATOM    286  H   SER A 139      31.523  96.523 113.842  1.00  0.00           H0.      0
ATOM    287  HA  SER A 139      32.737  98.931 113.540  1.00  0.00           H0.      0
ATOM    288  N   PHE A 140      29.587  99.528 114.391  1.00  0.00           N0.      0
ATOM    289  CA  PHE A 140      28.608 100.554 114.770  1.00  0.00           C0.     -1
ATOM    290  H01 PHE A 140      28.309 100.442 115.817  1.00  0.00           H0.      0
ATOM    291  H02 PHE A 140      27.720 100.491 114.134  1.00  0.00           H0.      0
ATOM    292  H   PHE A 140      29.339  98.553 114.487  1.00  0.00           H0.      0
ATOM    293  HA  PHE A 140      29.081 101.528 114.633  1.00  0.00           H0.      0
ATOM    294  CA  HID A 142      32.560 103.374 117.497  1.00  0.00           C0.     -1
ATOM    295  C   HID A 142      31.934 104.793 117.488  1.00  0.00           C0.      0
ATOM    296  O   HID A 142      32.600 105.758 117.891  1.00  0.00           O0.      0
ATOM    297  CB  HID A 142      33.610 103.263 116.392  1.00  0.00           C0.     -1
ATOM    298  CG  HID A 142      34.755 102.378 116.753  1.00  0.00           C0.      0
ATOM    299  CD2 HID A 142      34.848 101.020 116.978  1.00  0.00           C0.      0
ATOM    300  ND1 HID A 142      35.994 102.895 117.113  1.00  0.00           N0.      0
ATOM    301  CE1 HID A 142      36.774 101.868 117.547  1.00  0.00           C0.      0
ATOM    302  NE2 HID A 142      36.104 100.717 117.491  1.00  0.00           N0.      0
ATOM    303  H03 HID A 142      31.805 102.586 117.406  1.00  0.00           H0.      0
ATOM    304  HA  HID A 142      33.037 103.273 118.476  1.00  0.00           H0.      0
ATOM    305  HB2 HID A 142      33.128 102.898 115.478  1.00  0.00           H0.      0
ATOM    306  HB3 HID A 142      34.009 104.263 116.190  1.00  0.00           H0.      0
ATOM    307  HD1 HID A 142      36.239 103.887 117.052  1.00  0.00           H0.      0
ATOM    308  HD2 HID A 142      34.096 100.260 116.825  1.00  0.00           H0.      0
ATOM    309  HE1 HID A 142      37.795 101.986 117.869  1.00  0.00           H0.      0
ATOM    310  N   LEU A 143      30.668 104.961 117.011  1.00  0.00           N0.      0
ATOM    311  CA  LEU A 143      30.024 106.301 116.974  1.00  0.00           C0.     -1
ATOM    312  CB  LEU A 143      28.554 106.214 116.583  1.00  0.00           C0.     -1
ATOM    313  CG  LEU A 143      28.329 106.056 115.057  1.00  0.00           C0.      0
ATOM    314  CD1 LEU A 143      27.027 105.296 114.757  1.00  0.00           C0.      0
ATOM    315  CD2 LEU A 143      28.316 107.441 114.390  1.00  0.00           C0.      0
ATOM    316  H01 LEU A 143      30.148 106.746 117.967  1.00  0.00           H0.      0
ATOM    317  H   LEU A 143      30.166 104.168 116.637  1.00  0.00           H0.      0
ATOM    318  HA  LEU A 143      30.578 106.937 116.271  1.00  0.00           H0.      0
ATOM    319  HB2 LEU A 143      28.094 105.375 117.125  1.00  0.00           H0.      0
ATOM    320  HB3 LEU A 143      28.037 107.118 116.930  1.00  0.00           H0.      0
ATOM    321  HG  LEU A 143      29.170 105.489 114.633  1.00  0.00           H0.      0
ATOM    322 HD11 LEU A 143      26.167 105.807 115.209  1.00  0.00           H0.      0
ATOM    323 HD12 LEU A 143      26.847 105.230 113.678  1.00  0.00           H0.      0
ATOM    324 HD13 LEU A 143      27.063 104.276 115.159  1.00  0.00           H0.      0
ATOM    325 HD21 LEU A 143      28.345 107.359 113.300  1.00  0.00           H0.      0
ATOM    326 HD22 LEU A 143      27.406 107.989 114.665  1.00  0.00           H0.      0
ATOM    327 HD23 LEU A 143      29.168 108.044 114.728  1.00  0.00           H0.      0
ATOM    328  CA  ARG A 175      29.472  92.958 120.059  1.00  0.00           C0.     -1
ATOM    329  CB  ARG A 175      30.580  93.425 120.979  1.00  0.00           C0.     -1
ATOM    330  CG  ARG A 175      31.978  93.174 120.377  1.00  0.00           C0.      0
ATOM    331  CD  ARG A 175      33.106  93.782 121.231  1.00  0.00           C0.      0
ATOM    332  NE  ARG A 175      34.453  93.569 120.675  1.00  0.00           N0.      0
ATOM    333  CZ  ARG A 175      35.179  92.465 120.883  1.00  0.00           C0.      0
ATOM    334  NH1 ARG A 175      34.663  91.430 121.595  1.00  0.00           N1+      0
ATOM    335  NH2 ARG A 175      36.431  92.390 120.416  1.00  0.00           N0.      0
ATOM    336  H01 ARG A 175      29.506  93.508 119.111  1.00  0.00           H0.      0
ATOM    337  H02 ARG A 175      28.484  93.121 120.504  1.00  0.00           H0.      0
ATOM    338  HA  ARG A 175      29.561  91.888 119.832  1.00  0.00           H0.      0
ATOM    339  HB2 ARG A 175      30.471  94.503 121.162  1.00  0.00           H0.      0
ATOM    340  HB3 ARG A 175      30.508  92.927 121.956  1.00  0.00           H0.      0
ATOM    341  HG2 ARG A 175      32.134  92.093 120.247  1.00  0.00           H0.      0
ATOM    342  HG3 ARG A 175      32.020  93.617 119.375  1.00  0.00           H0.      0
ATOM    343  HD2 ARG A 175      32.971  94.863 121.292  1.00  0.00           H0.      0
ATOM    344  HD3 ARG A 175      33.077  93.392 122.256  1.00  0.00           H0.      0
ATOM    345  HE  ARG A 175      34.891  94.324 120.128  1.00  0.00           H0.      0
ATOM    346 HH11 ARG A 175      33.662  91.336 121.677  1.00  0.00           H0.      0
ATOM    347 HH12 ARG A 175      35.190  90.571 121.653  1.00  0.00           H0.      0
ATOM    348 HH21 ARG A 175      36.908  93.231 120.046  1.00  0.00           H0.      0
ATOM    349 HH22 ARG A 175      36.996  91.568 120.568  1.00  0.00           H0.      0
ATOM    350  CA  TYR A 194      40.423  88.514 115.365  1.00  0.00           C0.     -1
ATOM    351  CB  TYR A 194      40.209  89.638 116.415  1.00  0.00           C0.     -1
ATOM    352  CG  TYR A 194      39.494  90.874 115.876  1.00  0.00           C0.      0
ATOM    353  CD1 TYR A 194      38.272  91.300 116.425  1.00  0.00           C0.      0
ATOM    354  CD2 TYR A 194      40.054  91.673 114.861  1.00  0.00           C0.      0
ATOM    355  CE1 TYR A 194      37.630  92.461 115.984  1.00  0.00           C0.      0
ATOM    356  CE2 TYR A 194      39.428  92.846 114.410  1.00  0.00           C0.      0
ATOM    357  CZ  TYR A 194      38.198  93.242 114.966  1.00  0.00           C0.      0
ATOM    358  OH  TYR A 194      37.540  94.397 114.604  1.00  0.00           O0.      0
ATOM    359  H01 TYR A 194      40.955  87.666 115.811  1.00  0.00           H0.      0
ATOM    360  H03 TYR A 194      39.464  88.154 114.975  1.00  0.00           H0.      0
ATOM    361  HA  TYR A 194      41.016  88.878 114.518  1.00  0.00           H0.      0
ATOM    362  HB2 TYR A 194      39.639  89.242 117.263  1.00  0.00           H0.      0
ATOM    363  HB3 TYR A 194      41.184  89.942 116.814  1.00  0.00           H0.      0
ATOM    364  HD1 TYR A 194      37.826  90.727 117.231  1.00  0.00           H0.      0
ATOM    365  HD2 TYR A 194      41.018  91.404 114.441  1.00  0.00           H0.      0
ATOM    366  HE1 TYR A 194      36.685  92.773 116.416  1.00  0.00           H0.      0
ATOM    367  HE2 TYR A 194      39.918  93.486 113.682  1.00  0.00           H0.      0
ATOM    368  HH  TYR A 194      37.716  94.668 113.663  1.00  0.00           H0.      0
ATOM    369  CA  TYR A 220      43.708  93.720 125.655  1.00  0.00           C0.     -1
ATOM    370  CB  TYR A 220      43.567  93.921 124.177  1.00  0.00           C0.     -1
ATOM    371  CG  TYR A 220      42.193  94.285 123.630  1.00  0.00           C0.      0
ATOM    372  CD1 TYR A 220      41.449  95.369 124.130  1.00  0.00           C0.      0
ATOM    373  CD2 TYR A 220      41.671  93.600 122.520  1.00  0.00           C0.      0
ATOM    374  CE1 TYR A 220      40.249  95.768 123.534  1.00  0.00           C0.      0
ATOM    375  CE2 TYR A 220      40.471  93.983 121.911  1.00  0.00           C0.      0
ATOM    376  CZ  TYR A 220      39.761  95.084 122.409  1.00  0.00           C0.      0
ATOM    377  OH  TYR A 220      38.589  95.532 121.839  1.00  0.00           O0.      0
ATOM    378  H01 TYR A 220      44.743  93.472 125.919  1.00  0.00           H0.      0
ATOM    379  H02 TYR A 220      43.435  94.619 126.221  1.00  0.00           H0.      0
ATOM    380  HA  TYR A 220      43.067  92.905 126.015  1.00  0.00           H0.      0
ATOM    381  HB2 TYR A 220      44.274  94.706 123.861  1.00  0.00           H0.      0
ATOM    382  HB3 TYR A 220      43.901  93.013 123.656  1.00  0.00           H0.      0
ATOM    383  HD1 TYR A 220      41.819  95.927 124.986  1.00  0.00           H0.      0
ATOM    384  HD2 TYR A 220      42.220  92.759 122.104  1.00  0.00           H0.      0
ATOM    385  HE1 TYR A 220      39.692  96.615 123.918  1.00  0.00           H0.      0
ATOM    386  HE2 TYR A 220      40.085  93.427 121.064  1.00  0.00           H0.      0
ATOM    387  HH  TYR A 220      38.417  95.088 120.985  1.00  0.00           H0.      0
ATOM    388  CA  LEU A 240      38.843  99.958 123.474  1.00  0.00           C0.     -1
ATOM    389  CB  LEU A 240      38.661  99.225 122.123  1.00  0.00           C0.     -1
ATOM    390  CG  LEU A 240      39.592  99.669 120.975  1.00  0.00           C0.      0
ATOM    391  CD1 LEU A 240      39.453  98.692 119.789  1.00  0.00           C0.      0
ATOM    392  CD2 LEU A 240      39.295 101.108 120.513  1.00  0.00           C0.      0
ATOM    393  H01 LEU A 240      38.155  99.554 124.226  1.00  0.00           H0.      0
ATOM    394  H02 LEU A 240      39.867  99.836 123.851  1.00  0.00           H0.      0
ATOM    395  HA  LEU A 240      38.645 101.032 123.383  1.00  0.00           H0.      0
ATOM    396  HB2 LEU A 240      38.798  98.148 122.281  1.00  0.00           H0.      0
ATOM    397  HB3 LEU A 240      37.622  99.349 121.783  1.00  0.00           H0.      0
ATOM    398  HG  LEU A 240      40.632  99.626 121.337  1.00  0.00           H0.      0
ATOM    399 HD11 LEU A 240      39.680  97.664 120.099  1.00  0.00           H0.      0
ATOM    400 HD12 LEU A 240      38.420  98.713 119.419  1.00  0.00           H0.      0
ATOM    401 HD13 LEU A 240      40.126  98.968 118.968  1.00  0.00           H0.      0
ATOM    402 HD21 LEU A 240      39.442 101.835 121.320  1.00  0.00           H0.      0
ATOM    403 HD22 LEU A 240      39.944 101.397 119.676  1.00  0.00           H0.      0
ATOM    404 HD23 LEU A 240      38.253 101.184 120.176  1.00  0.00           H0.      0
ATOM    405  CA  TYR A 242      31.852 101.507 124.134  1.00  0.00           C0.     -1
ATOM    406  CB  TYR A 242      31.641 100.279 123.232  1.00  0.00           C0.     -1
ATOM    407  CG  TYR A 242      32.798  99.974 122.289  1.00  0.00           C0.      0
ATOM    408  CD1 TYR A 242      32.996 100.734 121.123  1.00  0.00           C0.      0
ATOM    409  CD2 TYR A 242      33.699  98.919 122.529  1.00  0.00           C0.      0
ATOM    410  CE1 TYR A 242      34.017 100.441 120.216  1.00  0.00           C0.      0
ATOM    411  CE2 TYR A 242      34.733  98.614 121.632  1.00  0.00           C0.      0
ATOM    412  CZ  TYR A 242      34.882  99.359 120.452  1.00  0.00           C0.      0
ATOM    413  OH  TYR A 242      35.847  98.964 119.544  1.00  0.00           O0.      0
ATOM    414  H01 TYR A 242      30.979 101.674 124.774  1.00  0.00           H0.      0
ATOM    415  H02 TYR A 242      32.729 101.373 124.777  1.00  0.00           H0.      0
ATOM    416  HA  TYR A 242      32.013 102.411 123.535  1.00  0.00           H0.      0
ATOM    417  HB2 TYR A 242      31.456  99.399 123.862  1.00  0.00           H0.      0
ATOM    418  HB3 TYR A 242      30.730 100.430 122.637  1.00  0.00           H0.      0
ATOM    419  HD1 TYR A 242      32.325 101.560 120.906  1.00  0.00           H0.      0
ATOM    420  HD2 TYR A 242      33.588  98.318 123.428  1.00  0.00           H0.      0
ATOM    421  HE1 TYR A 242      34.122 101.031 119.315  1.00  0.00           H0.      0
ATOM    422  HE2 TYR A 242      35.412  97.790 121.822  1.00  0.00           H0.      0
ATOM    423  HH  TYR A 242      35.985  99.654 118.831  1.00  0.00           H0.      0
ATOM    424  N   ACT A 293      36.745  97.195 117.009  1.00  0.00           N0.      0
ATOM    425  CA  ACT A 293      37.576  96.042 117.500  1.00  0.00           C0.      0
ATOM    426  C   ACT A 293      36.960  95.318 118.694  1.00  0.00           C0.      0
ATOM    427  O   ACT A 293      37.759  94.506 119.283  1.00  0.00           O0.      0
ATOM    428  CE  ACT A 293      37.565  98.161 116.187  1.00  0.00           C0.      0
ATOM    429  OXT ACT A 293      35.768  95.546 119.005  1.00  0.00           O1-      0
ATOM    430  HE1 ACT A 293      36.968  99.036 115.955  1.00  0.00           H0.      0
ATOM    431  HE2 ACT A 293      38.429  98.470 116.772  1.00  0.00           H0.      0
ATOM    432  HE3 ACT A 293      37.886  97.647 115.281  1.00  0.00           H0.      0
ATOM    433  H1  ACT A 293      38.547  96.436 117.798  1.00  0.00           H0.      0
ATOM    434  H3  ACT A 293      37.713  95.357 116.659  1.00  0.00           H0.      0
ATOM    435  H01 ACT A 293      36.325  97.676 117.821  1.00  0.00           H0.      0
ATOM    436  H02 ACT A 293      35.966  96.839 116.428  1.00  0.00           H0.      0
ATOM    437  CA' SAM A 294      37.793  97.301 110.800  1.00  0.00           C0.      0
ATOM    438  CB  SAM A 294      37.320  98.545 111.601  1.00  0.00           C0.      0
ATOM    439  CG  SAM A 294      36.069  98.256 112.447  1.00  0.00           C0.      0
ATOM    440  SD  SAM A 294      35.625  99.518 113.704  1.00  0.00           S0.      0
ATOM    441  C5' SAM A 294      34.599 100.725 112.786  1.00  0.00           C0.      0
ATOM    442  C4' SAM A 294      35.360 101.940 112.275  1.00  0.00           C0.      0
ATOM    443  O4' SAM A 294      34.326 102.886 111.834  1.00  0.00           O0.      0
ATOM    444  C3' SAM A 294      36.214 102.688 113.327  1.00  0.00           C0.      0
ATOM    445  O3' SAM A 294      37.615 102.518 113.107  1.00  0.00           O0.      0
ATOM    446  C2' SAM A 294      35.726 104.171 113.271  1.00  0.00           C0.      0
ATOM    447  O2' SAM A 294      36.732 105.166 113.261  1.00  0.00           O0.      0
ATOM    448  C1' SAM A 294      34.802 104.216 112.024  1.00  0.00           C0.      0
ATOM    449  OXT SAM A 294      39.364  96.410 112.336  1.00  0.00           O0.      0
ATOM    450  N1  SAM A 294      32.650 108.803 110.967  1.00  0.00           N0.      0
ATOM    451  C2  SAM A 294      33.707 108.165 110.402  1.00  0.00           C0.      0
ATOM    452  N3  SAM A 294      34.179 106.946 110.690  1.00  0.00           N0.      0
ATOM    453  C4  SAM A 294      33.461 106.324 111.648  1.00  0.00           C0.      0
ATOM    454  C5  SAM A 294      32.324 106.844 112.283  1.00  0.00           C0.      0
ATOM    455  C6  SAM A 294      31.924 108.143 111.918  1.00  0.00           C0.      0
ATOM    456  N6  SAM A 294      30.865 108.754 112.479  1.00  0.00           N0.      0
ATOM    457  N7  SAM A 294      31.818 105.947 113.209  1.00  0.00           N0.      0
ATOM    458  C8  SAM A 294      32.625 104.906 113.140  1.00  0.00           C0.      0
ATOM    459  N9  SAM A 294      33.654 105.083 112.215  1.00  0.00           N0.      0
ATOM    460  C'  SAM A 294      38.270  96.190 111.774  1.00  0.00           C0.      0
ATOM    461  N'  SAM A 294      36.698  96.831 109.875  1.00  0.00           N0.      0
ATOM    462  O'  SAM A 294      37.492  95.189 111.984  1.00  0.00           O0.      0
ATOM    463 HN61 SAM A 294      30.359 108.274 113.206  1.00  0.00           H0.      0
ATOM    464 HN62 SAM A 294      30.701 109.743 112.297  1.00  0.00           H0.      0
ATOM    465  HA  SAM A 294      38.635  97.584 110.163  1.00  0.00           H0.      0
ATOM    466  HB1 SAM A 294      37.128  99.366 110.902  1.00  0.00           H0.      0
ATOM    467  HB2 SAM A 294      38.152  98.845 112.244  1.00  0.00           H0.      0
ATOM    468  HG1 SAM A 294      36.198  97.339 113.030  1.00  0.00           H0.      0
ATOM    469  HG2 SAM A 294      35.193  98.095 111.818  1.00  0.00           H0.      0
ATOM    470 HO2' SAM A 294      37.341 104.981 112.512  1.00  0.00           H0.      0
ATOM    471 HO3' SAM A 294      37.927 103.058 112.339  1.00  0.00           H0.      0
ATOM    472  H01 SAM A 294      32.511 103.985 113.684  1.00  0.00           H0.      0
ATOM    473  H02 SAM A 294      36.004 101.702 111.425  1.00  0.00           H0.      0
ATOM    474  H03 SAM A 294      36.037 102.283 114.324  1.00  0.00           H0.      0
ATOM    475  H04 SAM A 294      35.123 104.379 114.156  1.00  0.00           H0.      0
ATOM    476  H05 SAM A 294      35.347 104.578 111.147  1.00  0.00           H0.      0
ATOM    477  H06 SAM A 294      34.228 108.712 109.621  1.00  0.00           H0.      0
ATOM    478  H07 SAM A 294      36.318  97.644 109.354  1.00  0.00           H0.      0
ATOM    479  H08 SAM A 294      35.920  96.413 110.411  1.00  0.00           H0.      0
ATOM    480  H09 SAM A 294      37.005  96.129 109.158  1.00  0.00           H0.      0
ATOM    481 H5'1 SAM A 294      33.813 101.058 113.471  1.00  0.00           H0.      0
ATOM    482 H5'2 SAM A 294      34.101 100.214 111.957  1.00  0.00           H0.      0
ATOM    483  O   WAT A5596      31.239 111.352 111.394  1.00  0.00           O0.      0
ATOM    484  H1  WAT A5596      31.992 110.774 111.154  1.00  0.00           H0.      0
ATOM    485  H2  WAT A5596      31.591 112.052 111.960  1.00  0.00           H0.      0
ATOM    486  O   WAT B6667      37.630  97.456 105.838  1.00  0.00           O0.      0
ATOM    487  H1  WAT B6667      37.300  96.764 106.444  1.00  0.00           H0.      0
ATOM    488  H2  WAT B6667      38.284  97.964 106.352  1.00  0.00           H0.      0
