# Supplementary material for: Computational Investigation of GNMT-Catalyzed Methyl Transfer Reaction: Integrating MD, QM, and ML Approaches
Source: J Comput Chem. Author manuscript; Available in PMC 2026 Jun 29. (PMC13312424; doi:10.1002/jcc.70434)
Supplement: SI-2 [file NIHMS2188582-supplement-SI-2.zip › QM-cluster-pdbs/sampling_339_R2_wo_r.pdb]

ATOM      1  CA  TYR A  21      42.708 105.565 118.320  1.00  0.00           C0.     -1
ATOM      2  CB  TYR A  21      41.986 105.258 116.986  1.00  0.00           C0.     -1
ATOM      3  CG  TYR A  21      41.182 103.970 116.942  1.00  0.00           C0.      0
ATOM      4  CD1 TYR A  21      39.829 103.941 117.319  1.00  0.00           C0.      0
ATOM      5  CD2 TYR A  21      41.746 102.773 116.463  1.00  0.00           C0.      0
ATOM      6  CE1 TYR A  21      39.058 102.778 117.209  1.00  0.00           C0.      0
ATOM      7  CE2 TYR A  21      40.993 101.602 116.351  1.00  0.00           C0.      0
ATOM      8  CZ  TYR A  21      39.639 101.598 116.714  1.00  0.00           C0.      0
ATOM      9  OH  TYR A  21      38.926 100.433 116.533  1.00  0.00           O0.      0
ATOM     10  H01 TYR A  21      41.989 105.636 119.144  1.00  0.00           H0.      0
ATOM     11  H02 TYR A  21      43.252 106.514 118.254  1.00  0.00           H0.      0
ATOM     12  HA  TYR A  21      43.424 104.773 118.567  1.00  0.00           H0.      0
ATOM     13  HB2 TYR A  21      41.312 106.096 116.760  1.00  0.00           H0.      0
ATOM     14  HB3 TYR A  21      42.724 105.237 116.174  1.00  0.00           H0.      0
ATOM     15  HD1 TYR A  21      39.359 104.852 117.682  1.00  0.00           H0.      0
ATOM     16  HD2 TYR A  21      42.782 102.756 116.140  1.00  0.00           H0.      0
ATOM     17  HE1 TYR A  21      38.012 102.789 117.494  1.00  0.00           H0.      0
ATOM     18  HE2 TYR A  21      41.441 100.698 115.956  1.00  0.00           H0.      0
ATOM     19  HH  TYR A  21      37.994 100.540 116.858  1.00  0.00           H0.      0
ATOM     20  CA  TRP A  30      46.215  94.949 113.955  1.00  0.00           C0.     -1
ATOM     21  CB  TRP A  30      45.503  95.942 113.050  1.00  0.00           C0.     -1
ATOM     22  CG  TRP A  30      44.002  95.753 113.008  1.00  0.00           C0.      0
ATOM     23  CD1 TRP A  30      43.244  95.235 111.974  1.00  0.00           C0.      0
ATOM     24  CD2 TRP A  30      43.068  96.063 114.073  1.00  0.00           C0.      0
ATOM     25  CE2 TRP A  30      41.762  95.696 113.614  1.00  0.00           C0.      0
ATOM     26  CE3 TRP A  30      43.199  96.641 115.352  1.00  0.00           C0.      0
ATOM     27  NE1 TRP A  30      41.900  95.182 112.336  1.00  0.00           N0.      0
ATOM     28  CZ2 TRP A  30      40.617  95.870 114.406  1.00  0.00           C0.      0
ATOM     29  CZ3 TRP A  30      42.058  96.845 116.128  1.00  0.00           C0.      0
ATOM     30  CH2 TRP A  30      40.779  96.457 115.662  1.00  0.00           C0.      0
ATOM     31  H01 TRP A  30      46.049  93.920 113.613  1.00  0.00           H0.      0
ATOM     32  H03 TRP A  30      47.296  95.130 113.974  1.00  0.00           H0.      0
ATOM     33  HA  TRP A  30      45.845  95.015 114.985  1.00  0.00           H0.      0
ATOM     34  HB2 TRP A  30      45.728  96.965 113.386  1.00  0.00           H0.      0
ATOM     35  HB3 TRP A  30      45.901  95.863 112.030  1.00  0.00           H0.      0
ATOM     36  HD1 TRP A  30      43.563  94.899 110.999  1.00  0.00           H0.      0
ATOM     37  HE1 TRP A  30      41.122  94.958 111.716  1.00  0.00           H0.      0
ATOM     38  HE3 TRP A  30      44.175  96.935 115.726  1.00  0.00           H0.      0
ATOM     39  HZ2 TRP A  30      39.653  95.508 114.071  1.00  0.00           H0.      0
ATOM     40  HZ3 TRP A  30      42.148  97.298 117.110  1.00  0.00           H0.      0
ATOM     41  HH2 TRP A  30      39.911  96.617 116.295  1.00  0.00           H0.      0
ATOM     42  CA  TYR A  33      45.498  90.843 116.508  1.00  0.00           C0.     -1
ATOM     43  CB  TYR A  33      44.900  92.263 116.778  1.00  0.00           C0.     -1
ATOM     44  CG  TYR A  33      43.560  92.272 117.502  1.00  0.00           C0.      0
ATOM     45  CD1 TYR A  33      42.555  93.192 117.151  1.00  0.00           C0.      0
ATOM     46  CD2 TYR A  33      43.283  91.380 118.556  1.00  0.00           C0.      0
ATOM     47  CE1 TYR A  33      41.308  93.201 117.790  1.00  0.00           C0.      0
ATOM     48  CE2 TYR A  33      42.044  91.379 119.199  1.00  0.00           C0.      0
ATOM     49  CZ  TYR A  33      41.037  92.270 118.800  1.00  0.00           C0.      0
ATOM     50  OH  TYR A  33      39.809  92.120 119.404  1.00  0.00           O0.      0
ATOM     51  H01 TYR A  33      44.789  90.228 115.943  1.00  0.00           H0.      0
ATOM     52  H02 TYR A  33      46.424  90.929 115.929  1.00  0.00           H0.      0
ATOM     53  HA  TYR A  33      45.732  90.323 117.442  1.00  0.00           H0.      0
ATOM     54  HB2 TYR A  33      45.638  92.842 117.354  1.00  0.00           H0.      0
ATOM     55  HB3 TYR A  33      44.786  92.788 115.822  1.00  0.00           H0.      0
ATOM     56  HD1 TYR A  33      42.733  93.904 116.351  1.00  0.00           H0.      0
ATOM     57  HD2 TYR A  33      44.037  90.667 118.872  1.00  0.00           H0.      0
ATOM     58  HE1 TYR A  33      40.541  93.892 117.457  1.00  0.00           H0.      0
ATOM     59  HE2 TYR A  33      41.828  90.671 119.991  1.00  0.00           H0.      0
ATOM     60  HH  TYR A  33      39.192  92.860 119.236  1.00  0.00           H0.      0
ATOM     61  CA  ARG A  40      39.239  85.365 109.377  1.00  0.00           C0.     -1
ATOM     62  CB  ARG A  40      39.688  86.804 109.710  1.00  0.00           C0.     -1
ATOM     63  CG  ARG A  40      39.213  87.273 111.102  1.00  0.00           C0.      0
ATOM     64  CD  ARG A  40      39.435  88.768 111.393  1.00  0.00           C0.      0
ATOM     65  NE  ARG A  40      38.533  89.584 110.561  1.00  0.00           N0.      0
ATOM     66  CZ  ARG A  40      38.535  90.933 110.480  1.00  0.00           C0.      0
ATOM     67  NH1 ARG A  40      39.305  91.675 111.291  1.00  0.00           N1+      0
ATOM     68  NH2 ARG A  40      37.786  91.548 109.554  1.00  0.00           N0.      0
ATOM     69  H01 ARG A  40      38.145  85.290 109.370  1.00  0.00           H0.      0
ATOM     70  H02 ARG A  40      39.607  85.058 108.393  1.00  0.00           H0.      0
ATOM     71  HA  ARG A  40      39.620  84.652 110.118  1.00  0.00           H0.      0
ATOM     72  HB2 ARG A  40      40.783  86.875 109.664  1.00  0.00           H0.      0
ATOM     73  HB3 ARG A  40      39.304  87.486 108.938  1.00  0.00           H0.      0
ATOM     74  HG2 ARG A  40      38.143  87.047 111.226  1.00  0.00           H0.      0
ATOM     75  HG3 ARG A  40      39.736  86.699 111.876  1.00  0.00           H0.      0
ATOM     76  HD2 ARG A  40      39.244  88.966 112.456  1.00  0.00           H0.      0
ATOM     77  HD3 ARG A  40      40.472  89.056 111.178  1.00  0.00           H0.      0
ATOM     78  HE  ARG A  40      37.812  89.097 110.047  1.00  0.00           H0.      0
ATOM     79 HH11 ARG A  40      39.591  91.312 112.190  1.00  0.00           H0.      0
ATOM     80 HH12 ARG A  40      39.329  92.703 111.150  1.00  0.00           H0.      0
ATOM     81 HH21 ARG A  40      37.326  91.006 108.839  1.00  0.00           H0.      0
ATOM     82 HH22 ARG A  40      37.567  92.564 109.669  1.00  0.00           H0.      0
ATOM     83  CA  ALA A  64      35.083 101.790 108.904  1.00  0.00           C0.     -1
ATOM     84  C   ALA A  64      36.149 100.718 108.708  1.00  0.00           C0.      0
ATOM     85  O   ALA A  64      36.343  99.768 109.491  1.00  0.00           O0.      0
ATOM     86  CB  ALA A  64      34.380 101.718 110.256  1.00  0.00           C0.      0
ATOM     87  H02 ALA A  64      34.352 101.667 108.093  1.00  0.00           H0.      0
ATOM     88  HA  ALA A  64      35.554 102.772 108.769  1.00  0.00           H0.      0
ATOM     89  HB1 ALA A  64      33.975 100.717 110.422  1.00  0.00           H0.      0
ATOM     90  HB2 ALA A  64      35.053 101.963 111.080  1.00  0.00           H0.      0
ATOM     91  HB3 ALA A  64      33.552 102.433 110.279  1.00  0.00           H0.      0
ATOM     92  N   CYS A  65      36.881 100.863 107.571  1.00  0.00           N0.      0
ATOM     93  CA  CYS A  65      37.791  99.830 107.096  1.00  0.00           C0.     -1
ATOM     94  C   CYS A  65      38.934  99.510 108.056  1.00  0.00           C0.      0
ATOM     95  O   CYS A  65      39.447  98.377 108.046  1.00  0.00           O0.      0
ATOM     96  H01 CYS A  65      38.218 100.166 106.147  1.00  0.00           H0.      0
ATOM     97  H   CYS A  65      36.658 101.631 106.955  1.00  0.00           H0.      0
ATOM     98  HA  CYS A  65      37.260  98.889 106.913  1.00  0.00           H0.      0
ATOM     99  N   GLY A  66      39.355 100.541 108.809  1.00  0.00           N0.      0
ATOM    100  CA  GLY A  66      40.486 100.414 109.708  1.00  0.00           C0.     -1
ATOM    101  H01 GLY A  66      41.235 101.178 109.479  1.00  0.00           H0.      0
ATOM    102  H   GLY A  66      38.772 101.370 108.927  1.00  0.00           H0.      0
ATOM    103  HA2 GLY A  66      40.184 100.540 110.751  1.00  0.00           H0.      0
ATOM    104  HA3 GLY A  66      40.930  99.427 109.569  1.00  0.00           H0.      0
ATOM    105  CA  VAL A  69      41.295  94.390 105.302  1.00  0.00           C0.     -1
ATOM    106  C   VAL A  69      39.975  93.875 104.674  1.00  0.00           C0.      0
ATOM    107  O   VAL A  69      39.997  93.086 103.715  1.00  0.00           O0.      0
ATOM    108  CB  VAL A  69      41.722  93.559 106.535  1.00  0.00           C0.     -1
ATOM    109  CG1 VAL A  69      42.000  92.093 106.162  1.00  0.00           C0.      0
ATOM    110  CG2 VAL A  69      42.946  94.200 107.214  1.00  0.00           C0.      0
ATOM    111  H01 VAL A  69      41.185  95.442 105.595  1.00  0.00           H0.      0
ATOM    112  HA  VAL A  69      42.062  94.326 104.524  1.00  0.00           H0.      0
ATOM    113  HB  VAL A  69      40.887  93.580 107.253  1.00  0.00           H0.      0
ATOM    114 HG11 VAL A  69      42.847  92.031 105.467  1.00  0.00           H0.      0
ATOM    115 HG12 VAL A  69      42.250  91.507 107.054  1.00  0.00           H0.      0
ATOM    116 HG13 VAL A  69      41.136  91.633 105.673  1.00  0.00           H0.      0
ATOM    117 HG21 VAL A  69      42.734  95.230 107.523  1.00  0.00           H0.      0
ATOM    118 HG22 VAL A  69      43.240  93.630 108.104  1.00  0.00           H0.      0
ATOM    119 HG23 VAL A  69      43.802  94.220 106.528  1.00  0.00           H0.      0
ATOM    120  N   ASP A  70      38.808  94.286 105.253  1.00  0.00           N0.      0
ATOM    121  CA  ASP A  70      37.462  93.869 104.790  1.00  0.00           C0.     -1
ATOM    122  CB  ASP A  70      36.513  93.631 105.977  1.00  0.00           C0.      0
ATOM    123  CG  ASP A  70      36.208  94.862 106.855  1.00  0.00           C0.      0
ATOM    124  OD1 ASP A  70      35.051  94.995 107.323  1.00  0.00           O0.      0
ATOM    125  OD2 ASP A  70      37.200  95.653 107.096  1.00  0.00           O1-      0
ATOM    126  H01 ASP A  70      37.046  94.637 104.124  1.00  0.00           H0.      0
ATOM    127  H   ASP A  70      38.788  94.962 106.013  1.00  0.00           H0.      0
ATOM    128  HA  ASP A  70      37.594  92.956 104.205  1.00  0.00           H0.      0
ATOM    129  HB2 ASP A  70      35.562  93.233 105.611  1.00  0.00           H0.      0
ATOM    130  HB3 ASP A  70      36.959  92.870 106.634  1.00  0.00           H0.      0
ATOM    131  CA  ASP A  85      37.659 105.296 108.078  1.00  0.00           C0.     -1
ATOM    132  C   ASP A  85      37.959 106.734 108.549  1.00  0.00           C0.      0
ATOM    133  O   ASP A  85      38.583 107.514 107.820  1.00  0.00           O0.      0
ATOM    134  CB  ASP A  85      38.883 104.413 108.353  1.00  0.00           C0.     -1
ATOM    135  CG  ASP A  85      38.904 103.939 109.803  1.00  0.00           C0.      0
ATOM    136  OD1 ASP A  85      38.300 102.844 110.076  1.00  0.00           O0.      0
ATOM    137  OD2 ASP A  85      39.471 104.669 110.670  1.00  0.00           O1-      0
ATOM    138  H01 ASP A  85      37.470 105.354 107.003  1.00  0.00           H0.      0
ATOM    139  HA  ASP A  85      36.769 104.886 108.571  1.00  0.00           H0.      0
ATOM    140  HB2 ASP A  85      38.848 103.531 107.705  1.00  0.00           H0.      0
ATOM    141  HB3 ASP A  85      39.797 104.969 108.128  1.00  0.00           H0.      0
ATOM    142  N   ALA A  86      37.579 107.069 109.820  1.00  0.00           N0.      0
ATOM    143  CA  ALA A  86      37.871 108.383 110.408  1.00  0.00           C0.     -1
ATOM    144  C   ALA A  86      39.255 108.488 111.156  1.00  0.00           C0.      0
ATOM    145  O   ALA A  86      39.558 109.594 111.633  1.00  0.00           O0.      0
ATOM    146  CB  ALA A  86      36.759 108.819 111.367  1.00  0.00           C0.      0
ATOM    147  H   ALA A  86      37.020 106.410 110.354  1.00  0.00           H0.      0
ATOM    148  HA  ALA A  86      37.953 109.088 109.576  1.00  0.00           H0.      0
ATOM    149  HB1 ALA A  86      35.814 108.959 110.839  1.00  0.00           H0.      0
ATOM    150  HB2 ALA A  86      36.606 108.075 112.157  1.00  0.00           H0.      0
ATOM    151  HB3 ALA A  86      37.054 109.757 111.840  1.00  0.00           H0.      0
ATOM    152  N   SER A  87      40.041 107.387 111.255  1.00  0.00           N0.      0
ATOM    153  CA  SER A  87      41.355 107.385 111.949  1.00  0.00           C0.     -1
ATOM    154  CB  SER A  87      41.528 106.115 112.793  1.00  0.00           C0.      0
ATOM    155  OG  SER A  87      42.837 106.076 113.408  1.00  0.00           O0.      0
ATOM    156  H01 SER A  87      42.170 107.447 111.217  1.00  0.00           H0.      0
ATOM    157  H   SER A  87      39.730 106.503 110.847  1.00  0.00           H0.      0
ATOM    158  HA  SER A  87      41.390 108.283 112.573  1.00  0.00           H0.      0
ATOM    159  HB2 SER A  87      40.729 106.033 113.536  1.00  0.00           H0.      0
ATOM    160  HB3 SER A  87      41.475 105.229 112.158  1.00  0.00           H0.      0
ATOM    161  HG  SER A  87      42.853 106.736 114.115  1.00  0.00           H0.      0
ATOM    162  CA  MET A  90      44.369 102.912 111.097  1.00  0.00           C0.     -1
ATOM    163  CB  MET A  90      42.948 102.456 111.468  1.00  0.00           C0.     -1
ATOM    164  CG  MET A  90      42.701 102.336 112.979  1.00  0.00           C0.      0
ATOM    165  SD  MET A  90      43.410 100.806 113.730  1.00  0.00           S0.      0
ATOM    166  CE  MET A  90      42.117  99.608 113.224  1.00  0.00           C0.      0
ATOM    167  H01 MET A  90      44.570 103.909 111.507  1.00  0.00           H0.      0
ATOM    168  H02 MET A  90      44.501 102.957 110.010  1.00  0.00           H0.      0
ATOM    169  HA  MET A  90      45.116 102.219 111.503  1.00  0.00           H0.      0
ATOM    170  HB2 MET A  90      42.214 103.168 111.061  1.00  0.00           H0.      0
ATOM    171  HB3 MET A  90      42.736 101.492 110.992  1.00  0.00           H0.      0
ATOM    172  HG2 MET A  90      43.142 103.187 113.509  1.00  0.00           H0.      0
ATOM    173  HG3 MET A  90      41.627 102.331 113.189  1.00  0.00           H0.      0
ATOM    174  HE1 MET A  90      42.111  99.463 112.140  1.00  0.00           H0.      0
ATOM    175  HE2 MET A  90      42.337  98.656 113.710  1.00  0.00           H0.      0
ATOM    176  HE3 MET A  90      41.133  99.964 113.542  1.00  0.00           H0.      0
ATOM    177  CA  ASN A 116      33.108 110.484 109.292  1.00  0.00           C0.     -1
ATOM    178  C   ASN A 116      31.573 110.258 109.323  1.00  0.00           C0.      0
ATOM    179  O   ASN A 116      30.818 111.124 108.852  1.00  0.00           O0.      0
ATOM    180  CB  ASN A 116      33.512 111.678 110.184  1.00  0.00           C0.      0
ATOM    181  CG  ASN A 116      33.398 111.304 111.651  1.00  0.00           C0.      0
ATOM    182  ND2 ASN A 116      34.535 111.386 112.386  1.00  0.00           N0.      0
ATOM    183  OD1 ASN A 116      32.323 110.917 112.140  1.00  0.00           O0.      0
ATOM    184  H03 ASN A 116      33.368 110.712 108.254  1.00  0.00           H0.      0
ATOM    185  HA  ASN A 116      33.646 109.581 109.597  1.00  0.00           H0.      0
ATOM    186  HB2 ASN A 116      34.526 112.008 109.938  1.00  0.00           H0.      0
ATOM    187  HB3 ASN A 116      32.828 112.510 109.979  1.00  0.00           H0.      0
ATOM    188 HD21 ASN A 116      34.527 111.061 113.343  1.00  0.00           H0.      0
ATOM    189 HD22 ASN A 116      35.425 111.605 111.965  1.00  0.00           H0.      0
ATOM    190  N   TRP A 117      31.111 109.089 109.847  1.00  0.00           N0.      0
ATOM    191  CA  TRP A 117      29.664 108.763 109.874  1.00  0.00           C0.     -1
ATOM    192  CB  TRP A 117      29.322 107.654 110.906  1.00  0.00           C0.     -1
ATOM    193  CG  TRP A 117      30.238 106.459 110.897  1.00  0.00           C0.      0
ATOM    194  CD1 TRP A 117      30.851 105.853 109.819  1.00  0.00           C0.      0
ATOM    195  CD2 TRP A 117      30.678 105.740 112.075  1.00  0.00           C0.      0
ATOM    196  CE2 TRP A 117      31.564 104.706 111.643  1.00  0.00           C0.      0
ATOM    197  CE3 TRP A 117      30.430 105.893 113.452  1.00  0.00           C0.      0
ATOM    198  NE1 TRP A 117      31.632 104.791 110.263  1.00  0.00           N0.      0
ATOM    199  CZ2 TRP A 117      32.197 103.841 112.548  1.00  0.00           C0.      0
ATOM    200  CZ3 TRP A 117      31.057 105.036 114.353  1.00  0.00           C0.      0
ATOM    201  CH2 TRP A 117      31.931 104.020 113.904  1.00  0.00           C0.      0
ATOM    202  H01 TRP A 117      29.109 109.676 110.104  1.00  0.00           H0.      0
ATOM    203  H   TRP A 117      31.770 108.460 110.302  1.00  0.00           H0.      0
ATOM    204  HA  TRP A 117      29.354 108.445 108.869  1.00  0.00           H0.      0
ATOM    205  HB2 TRP A 117      29.354 108.098 111.909  1.00  0.00           H0.      0
ATOM    206  HB3 TRP A 117      28.277 107.361 110.733  1.00  0.00           H0.      0
ATOM    207  HD1 TRP A 117      30.807 106.104 108.771  1.00  0.00           H0.      0
ATOM    208  HE1 TRP A 117      32.271 104.270 109.683  1.00  0.00           H0.      0
ATOM    209  HE3 TRP A 117      29.770 106.677 113.808  1.00  0.00           H0.      0
ATOM    210  HZ2 TRP A 117      32.890 103.078 112.219  1.00  0.00           H0.      0
ATOM    211  HZ3 TRP A 117      30.884 105.154 115.417  1.00  0.00           H0.      0
ATOM    212  HH2 TRP A 117      32.422 103.379 114.629  1.00  0.00           H0.      0
ATOM    213  CA  CYS A 135      31.300  97.321 107.416  1.00  0.00           C0.     -1
ATOM    214  C   CYS A 135      31.297  96.084 108.316  1.00  0.00           C0.      0
ATOM    215  O   CYS A 135      30.385  95.893 109.133  1.00  0.00           O0.      0
ATOM    216  CB  CYS A 135      31.807  98.527 108.210  1.00  0.00           C0.     -1
ATOM    217  SG  CYS A 135      33.601  98.493 108.605  1.00  0.00           S0.      0
ATOM    218  H01 CYS A 135      30.266  97.500 107.104  1.00  0.00           H0.      0
ATOM    219  HA  CYS A 135      31.916  97.168 106.524  1.00  0.00           H0.      0
ATOM    220  HB2 CYS A 135      31.670  99.444 107.629  1.00  0.00           H0.      0
ATOM    221  HB3 CYS A 135      31.229  98.631 109.133  1.00  0.00           H0.      0
ATOM    222  HG  CYS A 135      33.618  97.336 109.309  1.00  0.00           H0.      0
ATOM    223  N   LEU A 136      32.369  95.246 108.204  1.00  0.00           N0.      0
ATOM    224  CA  LEU A 136      32.533  94.140 109.116  1.00  0.00           C0.     -1
ATOM    225  C   LEU A 136      33.460  94.488 110.320  1.00  0.00           C0.      0
ATOM    226  O   LEU A 136      34.010  95.584 110.463  1.00  0.00           O0.      0
ATOM    227  H01 LEU A 136      32.992  93.301 108.582  1.00  0.00           H0.      0
ATOM    228  H   LEU A 136      33.197  95.483 107.657  1.00  0.00           H0.      0
ATOM    229  HA  LEU A 136      31.550  93.841 109.489  1.00  0.00           H0.      0
ATOM    230  N   GLY A 137      33.640  93.474 111.236  1.00  0.00           N0.      0
ATOM    231  CA  GLY A 137      34.769  93.480 112.181  1.00  0.00           C0.     -1
ATOM    232  C   GLY A 137      34.545  94.227 113.514  1.00  0.00           C0.      0
ATOM    233  O   GLY A 137      35.522  94.728 114.109  1.00  0.00           O0.      0
ATOM    234  H   GLY A 137      33.254  92.570 110.996  1.00  0.00           H0.      0
ATOM    235  HA2 GLY A 137      35.015  92.440 112.419  1.00  0.00           H0.      0
ATOM    236  HA3 GLY A 137      35.644  93.931 111.704  1.00  0.00           H0.      0
ATOM    237  N   ASN A 138      33.301  94.261 114.038  1.00  0.00           N0.      0
ATOM    238  CA  ASN A 138      32.908  95.043 115.245  1.00  0.00           C0.     -1
ATOM    239  C   ASN A 138      33.143  96.559 114.973  1.00  0.00           C0.      0
ATOM    240  O   ASN A 138      33.897  97.246 115.672  1.00  0.00           O0.      0
ATOM    241  CB  ASN A 138      33.531  94.613 116.565  1.00  0.00           C0.      0
ATOM    242  CG  ASN A 138      32.623  95.160 117.672  1.00  0.00           C0.      0
ATOM    243  ND2 ASN A 138      33.245  95.757 118.709  1.00  0.00           N0.      0
ATOM    244  OD1 ASN A 138      31.387  95.062 117.584  1.00  0.00           O0.      0
ATOM    245  H   ASN A 138      32.562  93.860 113.475  1.00  0.00           H0.      0
ATOM    246  HA  ASN A 138      31.829  94.889 115.342  1.00  0.00           H0.      0
ATOM    247  HB2 ASN A 138      33.534  93.521 116.616  1.00  0.00           H0.      0
ATOM    248  HB3 ASN A 138      34.554  94.969 116.661  1.00  0.00           H0.      0
ATOM    249 HD21 ASN A 138      32.683  96.157 119.446  1.00  0.00           H0.      0
ATOM    250 HD22 ASN A 138      34.256  95.684 118.817  1.00  0.00           H0.      0
ATOM    251  N   SER A 139      32.421  97.044 113.932  1.00  0.00           N0.      0
ATOM    252  CA  SER A 139      32.437  98.442 113.498  1.00  0.00           C0.     -1
ATOM    253  H01 SER A 139      31.416  98.821 113.407  1.00  0.00           H0.      0
ATOM    254  H02 SER A 139      32.945  98.551 112.533  1.00  0.00           H0.      0
ATOM    255  H   SER A 139      31.871  96.395 113.388  1.00  0.00           H0.      0
ATOM    256  HA  SER A 139      32.971  99.022 114.252  1.00  0.00           H0.      0
ATOM    257  CA  HID A 142      32.296 102.241 119.489  1.00  0.00           C0.     -1
ATOM    258  CB  HID A 142      33.319 102.673 118.416  1.00  0.00           C0.     -1
ATOM    259  CG  HID A 142      34.502 101.775 118.220  1.00  0.00           C0.      0
ATOM    260  CD2 HID A 142      35.304 101.568 117.112  1.00  0.00           C0.      0
ATOM    261  ND1 HID A 142      35.092 101.020 119.223  1.00  0.00           N0.      0
ATOM    262  CE1 HID A 142      36.192 100.391 118.711  1.00  0.00           C0.      0
ATOM    263  NE2 HID A 142      36.347 100.710 117.432  1.00  0.00           N0.      0
ATOM    264  H01 HID A 142      31.465 102.951 119.519  1.00  0.00           H0.      0
ATOM    265  H03 HID A 142      31.890 101.246 119.278  1.00  0.00           H0.      0
ATOM    266  HA  HID A 142      32.748 102.222 120.487  1.00  0.00           H0.      0
ATOM    267  HB2 HID A 142      32.811 102.773 117.449  1.00  0.00           H0.      0
ATOM    268  HB3 HID A 142      33.676 103.682 118.670  1.00  0.00           H0.      0
ATOM    269  HD1 HID A 142      34.729 100.877 120.156  1.00  0.00           H0.      0
ATOM    270  HD2 HID A 142      35.192 101.980 116.120  1.00  0.00           H0.      0
ATOM    271  HE1 HID A 142      36.826  99.739 119.287  1.00  0.00           H0.      0
ATOM    272  CA  ARG A 175      29.085  93.457 119.986  1.00  0.00           C0.     -1
ATOM    273  CB  ARG A 175      30.169  93.855 121.052  1.00  0.00           C0.     -1
ATOM    274  CG  ARG A 175      31.562  93.326 120.646  1.00  0.00           C0.      0
ATOM    275  CD  ARG A 175      32.716  93.847 121.526  1.00  0.00           C0.      0
ATOM    276  NE  ARG A 175      34.057  93.415 121.072  1.00  0.00           N0.      0
ATOM    277  CZ  ARG A 175      34.625  92.257 121.388  1.00  0.00           C0.      0
ATOM    278  NH1 ARG A 175      33.998  91.358 122.179  1.00  0.00           N1+      0
ATOM    279  NH2 ARG A 175      35.861  91.949 120.897  1.00  0.00           N0.      0
ATOM    280  H01 ARG A 175      28.101  93.844 120.268  1.00  0.00           H0.      0
ATOM    281  H02 ARG A 175      29.362  93.869 119.010  1.00  0.00           H0.      0
ATOM    282  HA  ARG A 175      29.015  92.368 119.899  1.00  0.00           H0.      0
ATOM    283  HB2 ARG A 175      30.203  94.950 121.131  1.00  0.00           H0.      0
ATOM    284  HB3 ARG A 175      29.884  93.470 122.040  1.00  0.00           H0.      0
ATOM    285  HG2 ARG A 175      31.553  92.228 120.647  1.00  0.00           H0.      0
ATOM    286  HG3 ARG A 175      31.757  93.628 119.616  1.00  0.00           H0.      0
ATOM    287  HD2 ARG A 175      32.734  94.940 121.514  1.00  0.00           H0.      0
ATOM    288  HD3 ARG A 175      32.588  93.553 122.575  1.00  0.00           H0.      0
ATOM    289  HE  ARG A 175      34.605  94.006 120.424  1.00  0.00           H0.      0
ATOM    290 HH11 ARG A 175      33.003  91.431 122.326  1.00  0.00           H0.      0
ATOM    291 HH12 ARG A 175      34.388  90.431 122.269  1.00  0.00           H0.      0
ATOM    292 HH21 ARG A 175      36.488  92.720 120.572  1.00  0.00           H0.      0
ATOM    293 HH22 ARG A 175      36.356  91.218 121.394  1.00  0.00           H0.      0
ATOM    294  CA  TYR A 194      39.961  88.261 116.328  1.00  0.00           C0.     -1
ATOM    295  CB  TYR A 194      39.850  89.549 117.197  1.00  0.00           C0.     -1
ATOM    296  CG  TYR A 194      39.360  90.727 116.366  1.00  0.00           C0.      0
ATOM    297  CD1 TYR A 194      38.066  91.254 116.504  1.00  0.00           C0.      0
ATOM    298  CD2 TYR A 194      40.198  91.309 115.396  1.00  0.00           C0.      0
ATOM    299  CE1 TYR A 194      37.613  92.313 115.700  1.00  0.00           C0.      0
ATOM    300  CE2 TYR A 194      39.766  92.362 114.587  1.00  0.00           C0.      0
ATOM    301  CZ  TYR A 194      38.461  92.866 114.727  1.00  0.00           C0.      0
ATOM    302  OH  TYR A 194      38.083  93.892 113.893  1.00  0.00           O0.      0
ATOM    303  H01 TYR A 194      40.327  87.414 116.921  1.00  0.00           H0.      0
ATOM    304  H02 TYR A 194      38.985  87.993 115.908  1.00  0.00           H0.      0
ATOM    305  HA  TYR A 194      40.656  88.420 115.495  1.00  0.00           H0.      0
ATOM    306  HB2 TYR A 194      39.166  89.379 118.035  1.00  0.00           H0.      0
ATOM    307  HB3 TYR A 194      40.830  89.782 117.623  1.00  0.00           H0.      0
ATOM    308  HD1 TYR A 194      37.392  90.831 117.244  1.00  0.00           H0.      0
ATOM    309  HD2 TYR A 194      41.220  90.957 115.299  1.00  0.00           H0.      0
ATOM    310  HE1 TYR A 194      36.608  92.703 115.825  1.00  0.00           H0.      0
ATOM    311  HE2 TYR A 194      40.438  92.838 113.881  1.00  0.00           H0.      0
ATOM    312  HH  TYR A 194      37.136  94.132 114.010  1.00  0.00           H0.      0
ATOM    313  CA  TYR A 220      44.305  93.695 125.151  1.00  0.00           C0.     -1
ATOM    314  CB  TYR A 220      43.926  93.878 123.608  1.00  0.00           C0.     -1
ATOM    315  CG  TYR A 220      42.487  94.228 123.292  1.00  0.00           C0.      0
ATOM    316  CD1 TYR A 220      41.879  95.414 123.744  1.00  0.00           C0.      0
ATOM    317  CD2 TYR A 220      41.738  93.402 122.438  1.00  0.00           C0.      0
ATOM    318  CE1 TYR A 220      40.590  95.777 123.337  1.00  0.00           C0.      0
ATOM    319  CE2 TYR A 220      40.450  93.747 122.023  1.00  0.00           C0.      0
ATOM    320  CZ  TYR A 220      39.881  94.950 122.455  1.00  0.00           C0.      0
ATOM    321  OH  TYR A 220      38.620  95.338 122.022  1.00  0.00           O0.      0
ATOM    322  H01 TYR A 220      45.370  93.461 125.242  1.00  0.00           H0.      0
ATOM    323  H02 TYR A 220      44.097  94.613 125.710  1.00  0.00           H0.      0
ATOM    324  HA  TYR A 220      43.721  92.880 125.591  1.00  0.00           H0.      0
ATOM    325  HB2 TYR A 220      44.585  94.660 123.205  1.00  0.00           H0.      0
ATOM    326  HB3 TYR A 220      44.190  92.952 123.085  1.00  0.00           H0.      0
ATOM    327  HD1 TYR A 220      42.427  96.079 124.406  1.00  0.00           H0.      0
ATOM    328  HD2 TYR A 220      42.179  92.484 122.061  1.00  0.00           H0.      0
ATOM    329  HE1 TYR A 220      40.141  96.699 123.685  1.00  0.00           H0.      0
ATOM    330  HE2 TYR A 220      39.916  93.095 121.344  1.00  0.00           H0.      0
ATOM    331  HH  TYR A 220      38.304  94.716 121.324  1.00  0.00           H0.      0
ATOM    332  CA  LEU A 240      39.398 100.099 123.372  1.00  0.00           C0.     -1
ATOM    333  CB  LEU A 240      39.171  99.274 122.160  1.00  0.00           C0.     -1
ATOM    334  CG  LEU A 240      40.189  99.490 121.010  1.00  0.00           C0.      0
ATOM    335  CD1 LEU A 240      40.036  98.408 119.922  1.00  0.00           C0.      0
ATOM    336  CD2 LEU A 240      40.064 100.892 120.386  1.00  0.00           C0.      0
ATOM    337  H01 LEU A 240      38.658  99.882 124.153  1.00  0.00           H0.      0
ATOM    338  H02 LEU A 240      40.391  99.914 123.805  1.00  0.00           H0.      0
ATOM    339  HA  LEU A 240      39.334 101.173 123.162  1.00  0.00           H0.      0
ATOM    340  HB2 LEU A 240      39.192  98.209 122.428  1.00  0.00           H0.      0
ATOM    341  HB3 LEU A 240      38.164  99.460 121.758  1.00  0.00           H0.      0
ATOM    342  HG  LEU A 240      41.198  99.393 121.443  1.00  0.00           H0.      0
ATOM    343 HD11 LEU A 240      39.060  98.483 119.428  1.00  0.00           H0.      0
ATOM    344 HD12 LEU A 240      40.806  98.522 119.149  1.00  0.00           H0.      0
ATOM    345 HD13 LEU A 240      40.122  97.401 120.348  1.00  0.00           H0.      0
ATOM    346 HD21 LEU A 240      39.063 101.033 119.957  1.00  0.00           H0.      0
ATOM    347 HD22 LEU A 240      40.230 101.687 121.122  1.00  0.00           H0.      0
ATOM    348 HD23 LEU A 240      40.785 101.030 119.573  1.00  0.00           H0.      0
ATOM    349  CA  TYR A 242      32.379 101.016 123.420  1.00  0.00           C0.     -1
ATOM    350  CB  TYR A 242      32.354  99.532 123.028  1.00  0.00           C0.     -1
ATOM    351  CG  TYR A 242      33.623  98.948 122.442  1.00  0.00           C0.      0
ATOM    352  CD1 TYR A 242      33.701  98.635 121.075  1.00  0.00           C0.      0
ATOM    353  CD2 TYR A 242      34.728  98.624 123.250  1.00  0.00           C0.      0
ATOM    354  CE1 TYR A 242      34.835  98.027 120.529  1.00  0.00           C0.      0
ATOM    355  CE2 TYR A 242      35.868  98.013 122.721  1.00  0.00           C0.      0
ATOM    356  CZ  TYR A 242      35.925  97.713 121.351  1.00  0.00           C0.      0
ATOM    357  OH  TYR A 242      37.025  97.156 120.747  1.00  0.00           O0.      0
ATOM    358  H01 TYR A 242      31.414 101.316 123.843  1.00  0.00           H0.      0
ATOM    359  H02 TYR A 242      33.155 101.216 124.168  1.00  0.00           H0.      0
ATOM    360  HA  TYR A 242      32.582 101.654 122.553  1.00  0.00           H0.      0
ATOM    361  HB2 TYR A 242      32.082  98.948 123.919  1.00  0.00           H0.      0
ATOM    362  HB3 TYR A 242      31.539  99.376 122.309  1.00  0.00           H0.      0
ATOM    363  HD1 TYR A 242      32.857  98.859 120.427  1.00  0.00           H0.      0
ATOM    364  HD2 TYR A 242      34.692  98.841 124.314  1.00  0.00           H0.      0
ATOM    365  HE1 TYR A 242      34.880  97.799 119.473  1.00  0.00           H0.      0
ATOM    366  HE2 TYR A 242      36.707  97.766 123.362  1.00  0.00           H0.      0
ATOM    367  HH  TYR A 242      37.670  96.794 121.389  1.00  0.00           H0.      0
ATOM    368  CA  TYR A 283      28.927  89.902 117.967  1.00  0.00           C0.     -1
ATOM    369  CB  TYR A 283      29.970  90.414 116.939  1.00  0.00           C0.     -1
ATOM    370  CG  TYR A 283      31.404  90.311 117.418  1.00  0.00           C0.      0
ATOM    371  CD1 TYR A 283      32.048  89.064 117.531  1.00  0.00           C0.      0
ATOM    372  CD2 TYR A 283      32.129  91.458 117.770  1.00  0.00           C0.      0
ATOM    373  CE1 TYR A 283      33.362  88.966 117.990  1.00  0.00           C0.      0
ATOM    374  CE2 TYR A 283      33.449  91.375 118.232  1.00  0.00           C0.      0
ATOM    375  CZ  TYR A 283      34.067  90.124 118.350  1.00  0.00           C0.      0
ATOM    376  OH  TYR A 283      35.363  89.975 118.796  1.00  0.00           O0.      0
ATOM    377  H01 TYR A 283      27.909  90.019 117.579  1.00  0.00           H0.      0
ATOM    378  H02 TYR A 283      29.089  88.841 118.191  1.00  0.00           H0.      0
ATOM    379  HA  TYR A 283      29.005  90.459 118.906  1.00  0.00           H0.      0
ATOM    380  HB2 TYR A 283      29.849  89.846 116.006  1.00  0.00           H0.      0
ATOM    381  HB3 TYR A 283      29.748  91.461 116.698  1.00  0.00           H0.      0
ATOM    382  HD1 TYR A 283      31.513  88.160 117.256  1.00  0.00           H0.      0
ATOM    383  HD2 TYR A 283      31.655  92.430 117.676  1.00  0.00           H0.      0
ATOM    384  HE1 TYR A 283      33.855  88.004 118.078  1.00  0.00           H0.      0
ATOM    385  HE2 TYR A 283      33.998  92.275 118.491  1.00  0.00           H0.      0
ATOM    386  HH  TYR A 283      35.643  90.792 119.250  1.00  0.00           H0.      0
ATOM    387  N   ACT A 293      37.081  96.707 117.703  1.00  0.00           N0.      0
ATOM    388  CA  ACT A 293      37.737  95.469 118.130  1.00  0.00           C0.      0
ATOM    389  C   ACT A 293      36.968  94.614 119.139  1.00  0.00           C0.      0
ATOM    390  O   ACT A 293      35.708  94.677 119.180  1.00  0.00           O0.      0
ATOM    391  OXT ACT A 293      37.658  93.825 119.889  1.00  0.00           O1-      0
ATOM    392  H1  ACT A 293      38.708  95.715 118.569  1.00  0.00           H0.      0
ATOM    393  H3  ACT A 293      37.935  94.839 117.250  1.00  0.00           H0.      0
ATOM    394  H01 ACT A 293      36.168  96.505 117.298  1.00  0.00           H0.      0
ATOM    395  H02 ACT A 293      36.918  97.267 118.536  1.00  0.00           H0.      0
ATOM    396  CA' SAM A 294      38.040  96.411 110.295  1.00  0.00           C0.      0
ATOM    397  CB  SAM A 294      37.905  96.863 111.763  1.00  0.00           C0.      0
ATOM    398  CG  SAM A 294      37.613  98.356 111.949  1.00  0.00           C0.      0
ATOM    399  SD  SAM A 294      37.945  98.870 113.696  1.00  0.00           S0.      0
ATOM    400  CE  SAM A 294      37.217  97.552 114.711  1.00  0.00           C0.      0
ATOM    401  C5' SAM A 294      36.674 100.173 113.938  1.00  0.00           C0.      0
ATOM    402  C4' SAM A 294      36.988 101.385 113.073  1.00  0.00           C0.      0
ATOM    403  O4' SAM A 294      35.922 102.355 113.291  1.00  0.00           O0.      0
ATOM    404  C3' SAM A 294      38.329 102.096 113.415  1.00  0.00           C0.      0
ATOM    405  O3' SAM A 294      39.294 101.899 112.392  1.00  0.00           O0.      0
ATOM    406  C2' SAM A 294      37.893 103.578 113.652  1.00  0.00           C0.      0
ATOM    407  O2' SAM A 294      38.798 104.578 113.272  1.00  0.00           O0.      0
ATOM    408  C1' SAM A 294      36.523 103.636 112.941  1.00  0.00           C0.      0
ATOM    409  OXT SAM A 294      37.251  94.169 110.015  1.00  0.00           O0.      0
ATOM    410  N1  SAM A 294      33.525 107.517 111.324  1.00  0.00           N0.      0
ATOM    411  C2  SAM A 294      34.255 106.608 110.651  1.00  0.00           C0.      0
ATOM    412  N3  SAM A 294      35.029 105.620 111.133  1.00  0.00           N0.      0
ATOM    413  C4  SAM A 294      34.998 105.577 112.480  1.00  0.00           C0.      0
ATOM    414  C5  SAM A 294      34.294 106.455 113.314  1.00  0.00           C0.      0
ATOM    415  C6  SAM A 294      33.536 107.473 112.686  1.00  0.00           C0.      0
ATOM    416  N6  SAM A 294      32.841 108.390 113.382  1.00  0.00           N0.      0
ATOM    417  N7  SAM A 294      34.497 106.137 114.651  1.00  0.00           N0.      0
ATOM    418  C8  SAM A 294      35.301 105.095 114.631  1.00  0.00           C0.      0
ATOM    419  N9  SAM A 294      35.649 104.704 113.338  1.00  0.00           N0.      0
ATOM    420  C'  SAM A 294      38.256  94.877 110.323  1.00  0.00           C0.      0
ATOM    421  N'  SAM A 294      36.830  96.729 109.467  1.00  0.00           N0.      0
ATOM    422  O'  SAM A 294      39.382  94.461 110.723  1.00  0.00           O0.      0
ATOM    423 HN61 SAM A 294      32.878 108.354 114.389  1.00  0.00           H0.      0
ATOM    424 HN62 SAM A 294      32.466 109.222 112.923  1.00  0.00           H0.      0
ATOM    425  HA  SAM A 294      38.884  96.905 109.807  1.00  0.00           H0.      0
ATOM    426  HB1 SAM A 294      38.851  96.594 112.242  1.00  0.00           H0.      0
ATOM    427  HB2 SAM A 294      37.118  96.270 112.244  1.00  0.00           H0.      0
ATOM    428  HG1 SAM A 294      36.584  98.619 111.700  1.00  0.00           H0.      0
ATOM    429  HG2 SAM A 294      38.277  98.982 111.347  1.00  0.00           H0.      0
ATOM    430  HE1 SAM A 294      36.141  97.468 114.553  1.00  0.00           H0.      0
ATOM    431  HE2 SAM A 294      37.427  97.777 115.762  1.00  0.00           H0.      0
ATOM    432  HE3 SAM A 294      37.709  96.612 114.466  1.00  0.00           H0.      0
ATOM    433 HO2' SAM A 294      39.078 104.462 112.328  1.00  0.00           H0.      0
ATOM    434 HO3' SAM A 294      38.941 102.266 111.538  1.00  0.00           H0.      0
ATOM    435  H01 SAM A 294      35.668 104.570 115.499  1.00  0.00           H0.      0
ATOM    436  H02 SAM A 294      36.996 101.114 112.010  1.00  0.00           H0.      0
ATOM    437  H03 SAM A 294      38.775 101.693 114.323  1.00  0.00           H0.      0
ATOM    438  H04 SAM A 294      37.723 103.702 114.726  1.00  0.00           H0.      0
ATOM    439  H05 SAM A 294      36.651 103.705 111.855  1.00  0.00           H0.      0
ATOM    440  H06 SAM A 294      34.224 106.699 109.570  1.00  0.00           H0.      0
ATOM    441  H07 SAM A 294      36.976  96.357 108.445  1.00  0.00           H0.      0
ATOM    442  H08 SAM A 294      36.656  97.745 109.424  1.00  0.00           H0.      0
ATOM    443  H09 SAM A 294      35.997  96.237 109.817  1.00  0.00           H0.      0
ATOM    444 H5'1 SAM A 294      36.716 100.422 115.000  1.00  0.00           H0.      0
ATOM    445 H5'2 SAM A 294      35.698  99.742 113.702  1.00  0.00           H0.      0
