# Supplementary material for: Computational Investigation of GNMT-Catalyzed Methyl Transfer Reaction: Integrating MD, QM, and ML Approaches
Source: J Comput Chem. Author manuscript; Available in PMC 2026 Jun 29. (PMC13312424; doi:10.1002/jcc.70434)
Supplement: SI-2 [file NIHMS2188582-supplement-SI-2.zip › QM-cluster-pdbs/clustering_3085_R2_w_r.pdb]

ATOM      1  CA  TYR A  21      43.231 105.126 117.707  1.00  0.00           C0.     -1
ATOM      2  CB  TYR A  21      42.635 104.634 116.348  1.00  0.00           C0.     -1
ATOM      3  CG  TYR A  21      41.651 103.477 116.452  1.00  0.00           C0.      0
ATOM      4  CD1 TYR A  21      40.273 103.697 116.630  1.00  0.00           C0.      0
ATOM      5  CD2 TYR A  21      42.081 102.143 116.327  1.00  0.00           C0.      0
ATOM      6  CE1 TYR A  21      39.356 102.637 116.662  1.00  0.00           C0.      0
ATOM      7  CE2 TYR A  21      41.180 101.075 116.351  1.00  0.00           C0.      0
ATOM      8  CZ  TYR A  21      39.809 101.317 116.509  1.00  0.00           C0.      0
ATOM      9  OH  TYR A  21      38.956 100.230 116.458  1.00  0.00           O0.      0
ATOM     10  H01 TYR A  21      42.433 105.464 118.379  1.00  0.00           H0.      0
ATOM     11  H02 TYR A  21      43.923 105.959 117.542  1.00  0.00           H0.      0
ATOM     12  HA  TYR A  21      43.775 104.317 118.207  1.00  0.00           H0.      0
ATOM     13  HB2 TYR A  21      42.130 105.479 115.868  1.00  0.00           H0.      0
ATOM     14  HB3 TYR A  21      43.456 104.347 115.683  1.00  0.00           H0.      0
ATOM     15  HD1 TYR A  21      39.903 104.714 116.721  1.00  0.00           H0.      0
ATOM     16  HD2 TYR A  21      43.133 101.934 116.165  1.00  0.00           H0.      0
ATOM     17  HE1 TYR A  21      38.295 102.835 116.789  1.00  0.00           H0.      0
ATOM     18  HE2 TYR A  21      41.524 100.053 116.233  1.00  0.00           H0.      0
ATOM     19  HH  TYR A  21      38.065 100.429 116.831  1.00  0.00           H0.      0
ATOM     20  CA  TRP A  30      46.316  95.306 114.893  1.00  0.00           C0.     -1
ATOM     21  CB  TRP A  30      45.584  96.436 114.186  1.00  0.00           C0.     -1
ATOM     22  CG  TRP A  30      44.112  96.200 113.972  1.00  0.00           C0.      0
ATOM     23  CD1 TRP A  30      43.483  95.901 112.777  1.00  0.00           C0.      0
ATOM     24  CD2 TRP A  30      43.069  96.240 114.976  1.00  0.00           C0.      0
ATOM     25  CE2 TRP A  30      41.833  95.945 114.311  1.00  0.00           C0.      0
ATOM     26  CE3 TRP A  30      43.048  96.511 116.358  1.00  0.00           C0.      0
ATOM     27  NE1 TRP A  30      42.120  95.738 112.977  1.00  0.00           N0.      0
ATOM     28  CZ2 TRP A  30      40.609  95.902 114.996  1.00  0.00           C0.      0
ATOM     29  CZ3 TRP A  30      41.830  96.489 117.036  1.00  0.00           C0.      0
ATOM     30  CH2 TRP A  30      40.622  96.184 116.363  1.00  0.00           C0.      0
ATOM     31  H01 TRP A  30      46.251  94.376 114.315  1.00  0.00           H0.      0
ATOM     32  H03 TRP A  30      47.377  95.546 115.033  1.00  0.00           H0.      0
ATOM     33  HA  TRP A  30      45.882  95.107 115.880  1.00  0.00           H0.      0
ATOM     34  HB2 TRP A  30      45.719  97.364 114.762  1.00  0.00           H0.      0
ATOM     35  HB3 TRP A  30      46.057  96.620 113.211  1.00  0.00           H0.      0
ATOM     36  HD1 TRP A  30      43.912  95.795 111.792  1.00  0.00           H0.      0
ATOM     37  HE1 TRP A  30      41.423  95.575 112.246  1.00  0.00           H0.      0
ATOM     38  HE3 TRP A  30      43.968  96.736 116.889  1.00  0.00           H0.      0
ATOM     39  HZ2 TRP A  30      39.700  95.607 114.483  1.00  0.00           H0.      0
ATOM     40  HZ3 TRP A  30      41.803  96.691 118.101  1.00  0.00           H0.      0
ATOM     41  HH2 TRP A  30      39.690  96.171 116.921  1.00  0.00           H0.      0
ATOM     42  CA  TYR A  33      45.248  90.937 116.832  1.00  0.00           C0.     -1
ATOM     43  CB  TYR A  33      44.548  92.290 117.327  1.00  0.00           C0.     -1
ATOM     44  CG  TYR A  33      43.218  92.052 118.012  1.00  0.00           C0.      0
ATOM     45  CD1 TYR A  33      42.067  92.755 117.625  1.00  0.00           C0.      0
ATOM     46  CD2 TYR A  33      43.095  91.117 119.058  1.00  0.00           C0.      0
ATOM     47  CE1 TYR A  33      40.835  92.536 118.249  1.00  0.00           C0.      0
ATOM     48  CE2 TYR A  33      41.872  90.889 119.687  1.00  0.00           C0.      0
ATOM     49  CZ  TYR A  33      40.730  91.597 119.282  1.00  0.00           C0.      0
ATOM     50  OH  TYR A  33      39.551  91.312 119.937  1.00  0.00           O0.      0
ATOM     51  H01 TYR A  33      44.581  90.403 116.147  1.00  0.00           H0.      0
ATOM     52  H02 TYR A  33      46.184  91.166 116.313  1.00  0.00           H0.      0
ATOM     53  HA  TYR A  33      45.471  90.284 117.681  1.00  0.00           H0.      0
ATOM     54  HB2 TYR A  33      45.246  92.800 118.006  1.00  0.00           H0.      0
ATOM     55  HB3 TYR A  33      44.406  92.951 116.464  1.00  0.00           H0.      0
ATOM     56  HD1 TYR A  33      42.125  93.483 116.822  1.00  0.00           H0.      0
ATOM     57  HD2 TYR A  33      43.967  90.562 119.388  1.00  0.00           H0.      0
ATOM     58  HE1 TYR A  33      39.959  93.064 117.898  1.00  0.00           H0.      0
ATOM     59  HE2 TYR A  33      41.780  90.168 120.493  1.00  0.00           H0.      0
ATOM     60  HH  TYR A  33      38.882  92.014 119.803  1.00  0.00           H0.      0
ATOM     61  CA  ARG A  40      39.874  85.710 108.702  1.00  0.00           C0.     -1
ATOM     62  CB  ARG A  40      40.476  87.078 109.103  1.00  0.00           C0.     -1
ATOM     63  CG  ARG A  40      39.528  88.251 108.767  1.00  0.00           C0.      0
ATOM     64  CD  ARG A  40      39.902  89.580 109.455  1.00  0.00           C0.      0
ATOM     65  NE  ARG A  40      39.119  90.678 108.856  1.00  0.00           N0.      0
ATOM     66  CZ  ARG A  40      38.765  91.862 109.403  1.00  0.00           C0.      0
ATOM     67  NH1 ARG A  40      38.838  92.126 110.710  1.00  0.00           N1+      0
ATOM     68  NH2 ARG A  40      38.231  92.800 108.586  1.00  0.00           N0.      0
ATOM     69  H01 ARG A  40      39.651  85.679 107.629  1.00  0.00           H0.      0
ATOM     70  H02 ARG A  40      40.570  84.895 108.927  1.00  0.00           H0.      0
ATOM     71  HA  ARG A  40      38.941  85.523 109.247  1.00  0.00           H0.      0
ATOM     72  HB2 ARG A  40      40.682  87.074 110.183  1.00  0.00           H0.      0
ATOM     73  HB3 ARG A  40      41.440  87.230 108.601  1.00  0.00           H0.      0
ATOM     74  HG2 ARG A  40      39.525  88.400 107.677  1.00  0.00           H0.      0
ATOM     75  HG3 ARG A  40      38.500  87.991 109.051  1.00  0.00           H0.      0
ATOM     76  HD2 ARG A  40      39.678  89.516 110.524  1.00  0.00           H0.      0
ATOM     77  HD3 ARG A  40      40.975  89.786 109.346  1.00  0.00           H0.      0
ATOM     78  HE  ARG A  40      38.983  90.612 107.857  1.00  0.00           H0.      0
ATOM     79 HH11 ARG A  40      39.200  91.462 111.377  1.00  0.00           H0.      0
ATOM     80 HH12 ARG A  40      38.608  93.090 111.009  1.00  0.00           H0.      0
ATOM     81 HH21 ARG A  40      38.525  92.818 107.618  1.00  0.00           H0.      0
ATOM     82 HH22 ARG A  40      38.044  93.724 108.983  1.00  0.00           H0.      0
ATOM     83  CA  ALA A  64      34.950 101.732 108.585  1.00  0.00           C0.     -1
ATOM     84  C   ALA A  64      36.106 100.744 108.473  1.00  0.00           C0.      0
ATOM     85  O   ALA A  64      36.376  99.884 109.333  1.00  0.00           O0.      0
ATOM     86  CB  ALA A  64      33.937 101.323 109.657  1.00  0.00           C0.      0
ATOM     87  H02 ALA A  64      34.463 101.812 107.606  1.00  0.00           H0.      0
ATOM     88  HA  ALA A  64      35.379 102.714 108.822  1.00  0.00           H0.      0
ATOM     89  HB1 ALA A  64      33.062 101.978 109.620  1.00  0.00           H0.      0
ATOM     90  HB2 ALA A  64      33.603 100.295 109.495  1.00  0.00           H0.      0
ATOM     91  HB3 ALA A  64      34.376 101.385 110.658  1.00  0.00           H0.      0
ATOM     92  N   CYS A  65      36.851 100.894 107.347  1.00  0.00           N0.      0
ATOM     93  CA  CYS A  65      37.875  99.939 106.948  1.00  0.00           C0.     -1
ATOM     94  C   CYS A  65      39.098  99.873 107.831  1.00  0.00           C0.      0
ATOM     95  O   CYS A  65      39.857  98.890 107.790  1.00  0.00           O0.      0
ATOM     96  H01 CYS A  65      38.208 100.217 105.943  1.00  0.00           H0.      0
ATOM     97  H   CYS A  65      36.535 101.563 106.661  1.00  0.00           H0.      0
ATOM     98  HA  CYS A  65      37.452  98.928 106.870  1.00  0.00           H0.      0
ATOM     99  N   GLY A  66      39.311 100.983 108.550  1.00  0.00           N0.      0
ATOM    100  CA  GLY A  66      40.467 101.107 109.393  1.00  0.00           C0.     -1
ATOM    101  H01 GLY A  66      41.306 100.577 108.936  1.00  0.00           H0.      0
ATOM    102  H   GLY A  66      38.529 101.602 108.756  1.00  0.00           H0.      0
ATOM    103  HA2 GLY A  66      40.726 102.161 109.505  1.00  0.00           H0.      0
ATOM    104  HA3 GLY A  66      40.303 100.698 110.397  1.00  0.00           H0.      0
ATOM    105  CA  VAL A  69      41.935  94.140 105.475  1.00  0.00           C0.     -1
ATOM    106  C   VAL A  69      40.577  93.749 104.789  1.00  0.00           C0.      0
ATOM    107  O   VAL A  69      40.590  93.130 103.716  1.00  0.00           O0.      0
ATOM    108  CB  VAL A  69      42.174  93.534 106.882  1.00  0.00           C0.     -1
ATOM    109  CG1 VAL A  69      41.469  94.313 108.009  1.00  0.00           C0.      0
ATOM    110  CG2 VAL A  69      41.828  92.035 106.918  1.00  0.00           C0.      0
ATOM    111  H01 VAL A  69      42.007  95.234 105.530  1.00  0.00           H0.      0
ATOM    112  HA  VAL A  69      42.695  93.781 104.778  1.00  0.00           H0.      0
ATOM    113  HB  VAL A  69      43.256  93.625 107.062  1.00  0.00           H0.      0
ATOM    114 HG11 VAL A  69      40.380  94.287 107.919  1.00  0.00           H0.      0
ATOM    115 HG12 VAL A  69      41.719  93.897 108.991  1.00  0.00           H0.      0
ATOM    116 HG13 VAL A  69      41.773  95.366 108.007  1.00  0.00           H0.      0
ATOM    117 HG21 VAL A  69      42.076  91.603 107.894  1.00  0.00           H0.      0
ATOM    118 HG22 VAL A  69      40.757  91.882 106.738  1.00  0.00           H0.      0
ATOM    119 HG23 VAL A  69      42.375  91.481 106.147  1.00  0.00           H0.      0
ATOM    120  N   ASP A  70      39.386  94.082 105.399  1.00  0.00           N0.      0
ATOM    121  CA  ASP A  70      38.044  93.965 104.721  1.00  0.00           C0.     -1
ATOM    122  CB  ASP A  70      36.942  94.327 105.708  1.00  0.00           C0.     -1
ATOM    123  CG  ASP A  70      37.186  95.630 106.492  1.00  0.00           C0.      0
ATOM    124  OD1 ASP A  70      38.038  95.522 107.467  1.00  0.00           O0.      0
ATOM    125  OD2 ASP A  70      36.584  96.675 106.179  1.00  0.00           O1-      0
ATOM    126  H01 ASP A  70      38.024  94.637 103.853  1.00  0.00           H0.      0
ATOM    127  H   ASP A  70      39.397  94.730 106.183  1.00  0.00           H0.      0
ATOM    128  HA  ASP A  70      37.933  92.943 104.350  1.00  0.00           H0.      0
ATOM    129  HB2 ASP A  70      36.005  94.431 105.152  1.00  0.00           H0.      0
ATOM    130  HB3 ASP A  70      36.810  93.517 106.434  1.00  0.00           H0.      0
ATOM    131  CA  ASP A  85      37.228 105.393 108.121  1.00  0.00           C0.     -1
ATOM    132  C   ASP A  85      37.680 106.713 108.735  1.00  0.00           C0.      0
ATOM    133  O   ASP A  85      38.452 107.469 108.131  1.00  0.00           O0.      0
ATOM    134  CB  ASP A  85      38.370 104.350 108.223  1.00  0.00           C0.      0
ATOM    135  CG  ASP A  85      38.502 103.892 109.667  1.00  0.00           C0.      0
ATOM    136  OD1 ASP A  85      37.852 102.840 110.009  1.00  0.00           O0.      0
ATOM    137  OD2 ASP A  85      39.191 104.583 110.475  1.00  0.00           O1-      0
ATOM    138  H01 ASP A  85      37.001 105.582 107.068  1.00  0.00           H0.      0
ATOM    139  HA  ASP A  85      36.325 105.011 108.610  1.00  0.00           H0.      0
ATOM    140  HB2 ASP A  85      38.142 103.492 107.587  1.00  0.00           H0.      0
ATOM    141  HB3 ASP A  85      39.303 104.808 107.884  1.00  0.00           H0.      0
ATOM    142  N   ALA A  86      37.245 106.953 110.004  1.00  0.00           N0.      0
ATOM    143  CA  ALA A  86      37.511 108.220 110.669  1.00  0.00           C0.     -1
ATOM    144  C   ALA A  86      38.641 108.164 111.705  1.00  0.00           C0.      0
ATOM    145  O   ALA A  86      38.676 108.981 112.646  1.00  0.00           O0.      0
ATOM    146  CB  ALA A  86      36.248 108.821 111.278  1.00  0.00           C0.      0
ATOM    147  H   ALA A  86      36.577 106.314 110.427  1.00  0.00           H0.      0
ATOM    148  HA  ALA A  86      37.880 108.885 109.876  1.00  0.00           H0.      0
ATOM    149  HB1 ALA A  86      36.516 109.775 111.739  1.00  0.00           H0.      0
ATOM    150  HB2 ALA A  86      35.514 108.980 110.490  1.00  0.00           H0.      0
ATOM    151  HB3 ALA A  86      35.842 108.165 112.052  1.00  0.00           H0.      0
ATOM    152  N   SER A  87      39.609 107.258 111.474  1.00  0.00           N0.      0
ATOM    153  CA  SER A  87      40.857 107.265 112.223  1.00  0.00           C0.     -1
ATOM    154  CB  SER A  87      41.097 105.955 112.985  1.00  0.00           C0.      0
ATOM    155  OG  SER A  87      42.491 105.828 113.342  1.00  0.00           O0.      0
ATOM    156  H01 SER A  87      41.696 107.399 111.528  1.00  0.00           H0.      0
ATOM    157  H   SER A  87      39.451 106.508 110.801  1.00  0.00           H0.      0
ATOM    158  HA  SER A  87      40.828 108.121 112.901  1.00  0.00           H0.      0
ATOM    159  HB2 SER A  87      40.442 105.878 113.861  1.00  0.00           H0.      0
ATOM    160  HB3 SER A  87      40.880 105.103 112.339  1.00  0.00           H0.      0
ATOM    161  HG  SER A  87      42.693 106.492 114.015  1.00  0.00           H0.      0
ATOM    162  CA  MET A  90      44.320 103.251 111.038  1.00  0.00           C0.     -1
ATOM    163  CB  MET A  90      42.875 102.960 111.497  1.00  0.00           C0.     -1
ATOM    164  CG  MET A  90      42.757 102.493 112.952  1.00  0.00           C0.      0
ATOM    165  SD  MET A  90      43.493 100.829 113.287  1.00  0.00           S0.      0
ATOM    166  CE  MET A  90      42.048  99.750 112.961  1.00  0.00           C0.      0
ATOM    167  H01 MET A  90      44.754 104.062 111.636  1.00  0.00           H0.      0
ATOM    168  H02 MET A  90      44.344 103.554 109.985  1.00  0.00           H0.      0
ATOM    169  HA  MET A  90      44.950 102.362 111.154  1.00  0.00           H0.      0
ATOM    170  HB2 MET A  90      42.267 103.865 111.378  1.00  0.00           H0.      0
ATOM    171  HB3 MET A  90      42.436 102.199 110.843  1.00  0.00           H0.      0
ATOM    172  HG2 MET A  90      43.262 103.201 113.615  1.00  0.00           H0.      0
ATOM    173  HG3 MET A  90      41.707 102.449 113.259  1.00  0.00           H0.      0
ATOM    174  HE1 MET A  90      41.730  99.819 111.918  1.00  0.00           H0.      0
ATOM    175  HE2 MET A  90      42.355  98.722 113.177  1.00  0.00           H0.      0
ATOM    176  HE3 MET A  90      41.214 100.027 113.612  1.00  0.00           H0.      0
ATOM    177  CA  ALA A 115      35.059 110.947 106.231  1.00  0.00           C0.     -1
ATOM    178  C   ALA A 115      34.717 110.345 107.595  1.00  0.00           C0.      0
ATOM    179  O   ALA A 115      35.223 109.285 107.981  1.00  0.00           O0.      0
ATOM    180  H01 ALA A 115      36.145 110.951 106.111  1.00  0.00           H0.      0
ATOM    181  H03 ALA A 115      34.639 110.311 105.445  1.00  0.00           H0.      0
ATOM    182  HA  ALA A 115      34.678 111.963 106.107  1.00  0.00           H0.      0
ATOM    183  N   ASN A 116      33.834 111.067 108.363  1.00  0.00           N0.      0
ATOM    184  CA  ASN A 116      33.238 110.510 109.574  1.00  0.00           C0.     -1
ATOM    185  C   ASN A 116      31.713 110.242 109.262  1.00  0.00           C0.      0
ATOM    186  O   ASN A 116      31.097 111.118 108.630  1.00  0.00           O0.      0
ATOM    187  CB  ASN A 116      33.383 111.474 110.776  1.00  0.00           C0.      0
ATOM    188  CG  ASN A 116      32.921 110.793 112.057  1.00  0.00           C0.      0
ATOM    189  ND2 ASN A 116      33.893 110.485 112.958  1.00  0.00           N0.      0
ATOM    190  OD1 ASN A 116      31.728 110.515 112.252  1.00  0.00           O0.      0
ATOM    191  H   ASN A 116      33.261 111.767 107.905  1.00  0.00           H0.      0
ATOM    192  HA  ASN A 116      33.745 109.569 109.785  1.00  0.00           H0.      0
ATOM    193  HB2 ASN A 116      34.426 111.795 110.843  1.00  0.00           H0.      0
ATOM    194  HB3 ASN A 116      32.760 112.357 110.600  1.00  0.00           H0.      0
ATOM    195 HD21 ASN A 116      33.650 109.826 113.689  1.00  0.00           H0.      0
ATOM    196 HD22 ASN A 116      34.864 110.522 112.687  1.00  0.00           H0.      0
ATOM    197  N   TRP A 117      31.144 109.073 109.652  1.00  0.00           N0.      0
ATOM    198  CA  TRP A 117      29.716 108.775 109.341  1.00  0.00           C0.     -1
ATOM    199  CB  TRP A 117      29.113 107.553 110.101  1.00  0.00           C0.     -1
ATOM    200  CG  TRP A 117      30.006 106.338 110.130  1.00  0.00           C0.      0
ATOM    201  CD1 TRP A 117      30.783 105.838 109.105  1.00  0.00           C0.      0
ATOM    202  CD2 TRP A 117      30.255 105.495 111.283  1.00  0.00           C0.      0
ATOM    203  CE2 TRP A 117      31.195 104.494 110.886  1.00  0.00           C0.      0
ATOM    204  CE3 TRP A 117      29.810 105.512 112.618  1.00  0.00           C0.      0
ATOM    205  NE1 TRP A 117      31.481 104.720 109.550  1.00  0.00           N0.      0
ATOM    206  CZ2 TRP A 117      31.675 103.525 111.778  1.00  0.00           C0.      0
ATOM    207  CZ3 TRP A 117      30.293 104.556 113.509  1.00  0.00           C0.      0
ATOM    208  CH2 TRP A 117      31.213 103.566 113.092  1.00  0.00           C0.      0
ATOM    209  H02 TRP A 117      29.128 109.672 109.559  1.00  0.00           H0.      0
ATOM    210  H   TRP A 117      31.693 108.409 110.203  1.00  0.00           H0.      0
ATOM    211  HA  TRP A 117      29.637 108.604 108.259  1.00  0.00           H0.      0
ATOM    212  HB2 TRP A 117      28.902 107.852 111.134  1.00  0.00           H0.      0
ATOM    213  HB3 TRP A 117      28.143 107.338 109.633  1.00  0.00           H0.      0
ATOM    214  HD1 TRP A 117      30.906 106.197 108.096  1.00  0.00           H0.      0
ATOM    215  HE1 TRP A 117      32.211 104.258 109.031  1.00  0.00           H0.      0
ATOM    216  HE3 TRP A 117      29.113 106.272 112.957  1.00  0.00           H0.      0
ATOM    217  HZ2 TRP A 117      32.400 102.782 111.471  1.00  0.00           H0.      0
ATOM    218  HZ3 TRP A 117      29.979 104.584 114.547  1.00  0.00           H0.      0
ATOM    219  HH2 TRP A 117      31.587 102.839 113.805  1.00  0.00           H0.      0
ATOM    220  CA  CYS A 135      31.421  96.856 107.136  1.00  0.00           C0.     -1
ATOM    221  C   CYS A 135      31.457  95.701 108.153  1.00  0.00           C0.      0
ATOM    222  O   CYS A 135      30.693  95.685 109.125  1.00  0.00           O0.      0
ATOM    223  CB  CYS A 135      32.161  98.103 107.807  1.00  0.00           C0.     -1
ATOM    224  SG  CYS A 135      33.986  97.995 107.646  1.00  0.00           S0.      0
ATOM    225  H01 CYS A 135      30.371  97.108 106.966  1.00  0.00           H0.      0
ATOM    226  HA  CYS A 135      31.902  96.610 106.187  1.00  0.00           H0.      0
ATOM    227  HB2 CYS A 135      31.875  99.016 107.279  1.00  0.00           H0.      0
ATOM    228  HB3 CYS A 135      31.848  98.194 108.850  1.00  0.00           H0.      0
ATOM    229  HG  CYS A 135      34.168  96.944 108.476  1.00  0.00           H0.      0
ATOM    230  N   LEU A 136      32.402  94.715 107.971  1.00  0.00           N0.      0
ATOM    231  CA  LEU A 136      32.660  93.722 109.010  1.00  0.00           C0.     -1
ATOM    232  C   LEU A 136      33.624  94.267 110.111  1.00  0.00           C0.      0
ATOM    233  O   LEU A 136      34.250  95.318 109.972  1.00  0.00           O0.      0
ATOM    234  H01 LEU A 136      33.113  92.835 108.556  1.00  0.00           H0.      0
ATOM    235  H   LEU A 136      33.133  94.882 107.293  1.00  0.00           H0.      0
ATOM    236  HA  LEU A 136      31.706  93.441 109.463  1.00  0.00           H0.      0
ATOM    237  N   GLY A 137      33.750  93.482 111.242  1.00  0.00           N0.      0
ATOM    238  CA  GLY A 137      34.902  93.628 112.151  1.00  0.00           C0.     -1
ATOM    239  C   GLY A 137      34.673  94.350 113.471  1.00  0.00           C0.      0
ATOM    240  O   GLY A 137      35.641  94.867 114.065  1.00  0.00           O0.      0
ATOM    241  H   GLY A 137      33.313  92.569 111.209  1.00  0.00           H0.      0
ATOM    242  HA2 GLY A 137      35.296  92.630 112.377  1.00  0.00           H0.      0
ATOM    243  HA3 GLY A 137      35.695  94.178 111.632  1.00  0.00           H0.      0
ATOM    244  N   ASN A 138      33.424  94.356 113.973  1.00  0.00           N0.      0
ATOM    245  CA  ASN A 138      33.017  95.237 115.080  1.00  0.00           C0.     -1
ATOM    246  C   ASN A 138      33.113  96.720 114.569  1.00  0.00           C0.      0
ATOM    247  O   ASN A 138      33.857  97.568 115.089  1.00  0.00           O0.      0
ATOM    248  CB  ASN A 138      33.792  95.056 116.371  1.00  0.00           C0.      0
ATOM    249  CG  ASN A 138      32.988  95.652 117.526  1.00  0.00           C0.      0
ATOM    250  ND2 ASN A 138      33.656  95.713 118.703  1.00  0.00           N0.      0
ATOM    251  OD1 ASN A 138      31.827  96.054 117.386  1.00  0.00           O0.      0
ATOM    252  H   ASN A 138      32.700  93.966 113.383  1.00  0.00           H0.      0
ATOM    253  HA  ASN A 138      31.963  95.030 115.281  1.00  0.00           H0.      0
ATOM    254  HB2 ASN A 138      33.992  93.996 116.543  1.00  0.00           H0.      0
ATOM    255  HB3 ASN A 138      34.750  95.567 116.290  1.00  0.00           H0.      0
ATOM    256 HD21 ASN A 138      33.221  96.184 119.483  1.00  0.00           H0.      0
ATOM    257 HD22 ASN A 138      34.557  95.255 118.835  1.00  0.00           H0.      0
ATOM    258  N   SER A 139      32.342  96.984 113.490  1.00  0.00           N0.      0
ATOM    259  CA  SER A 139      32.402  98.243 112.741  1.00  0.00           C0.     -1
ATOM    260  H01 SER A 139      32.375  99.097 113.419  1.00  0.00           H0.      0
ATOM    261  H02 SER A 139      31.540  98.289 112.074  1.00  0.00           H0.      0
ATOM    262  H   SER A 139      31.801  96.233 113.088  1.00  0.00           H0.      0
ATOM    263  HA  SER A 139      33.317  98.301 112.139  1.00  0.00           H0.      0
ATOM    264  CA  HID A 142      32.734 102.972 119.285  1.00  0.00           C0.     -1
ATOM    265  CB  HID A 142      34.215 103.215 118.715  1.00  0.00           C0.     -1
ATOM    266  CG  HID A 142      35.061 102.013 118.472  1.00  0.00           C0.      0
ATOM    267  CD2 HID A 142      35.459 101.409 117.296  1.00  0.00           C0.      0
ATOM    268  ND1 HID A 142      35.758 101.334 119.465  1.00  0.00           N0.      0
ATOM    269  CE1 HID A 142      36.541 100.384 118.878  1.00  0.00           C0.      0
ATOM    270  NE2 HID A 142      36.386 100.406 117.557  1.00  0.00           N0.      0
ATOM    271  H01 HID A 142      32.228 103.936 119.388  1.00  0.00           H0.      0
ATOM    272  H03 HID A 142      32.167 102.340 118.595  1.00  0.00           H0.      0
ATOM    273  HA  HID A 142      32.771 102.483 120.264  1.00  0.00           H0.      0
ATOM    274  HB2 HID A 142      34.113 103.754 117.767  1.00  0.00           H0.      0
ATOM    275  HB3 HID A 142      34.733 103.895 119.404  1.00  0.00           H0.      0
ATOM    276  HD1 HID A 142      35.696 101.512 120.458  1.00  0.00           H0.      0
ATOM    277  HD2 HID A 142      35.082 101.593 116.303  1.00  0.00           H0.      0
ATOM    278  HE1 HID A 142      37.184  99.720 119.429  1.00  0.00           H0.      0
ATOM    279  CA  ARG A 175      29.445  93.349 119.907  1.00  0.00           C0.     -1
ATOM    280  CB  ARG A 175      30.300  93.829 121.026  1.00  0.00           C0.     -1
ATOM    281  CG  ARG A 175      31.805  93.622 120.761  1.00  0.00           C0.      0
ATOM    282  CD  ARG A 175      32.666  94.267 121.852  1.00  0.00           C0.      0
ATOM    283  NE  ARG A 175      34.095  93.935 121.702  1.00  0.00           N0.      0
ATOM    284  CZ  ARG A 175      34.942  93.908 122.733  1.00  0.00           C0.      0
ATOM    285  NH1 ARG A 175      34.526  94.319 123.960  1.00  0.00           N1+      0
ATOM    286  NH2 ARG A 175      36.175  93.394 122.600  1.00  0.00           N0.      0
ATOM    287  H01 ARG A 175      28.381  93.516 120.110  1.00  0.00           H0.      0
ATOM    288  H02 ARG A 175      29.684  93.872 118.972  1.00  0.00           H0.      0
ATOM    289  HA  ARG A 175      29.578  92.276 119.735  1.00  0.00           H0.      0
ATOM    290  HB2 ARG A 175      30.121  94.900 121.202  1.00  0.00           H0.      0
ATOM    291  HB3 ARG A 175      30.031  93.319 121.963  1.00  0.00           H0.      0
ATOM    292  HG2 ARG A 175      32.030  92.550 120.702  1.00  0.00           H0.      0
ATOM    293  HG3 ARG A 175      32.058  94.061 119.792  1.00  0.00           H0.      0
ATOM    294  HD2 ARG A 175      32.534  95.358 121.842  1.00  0.00           H0.      0
ATOM    295  HD3 ARG A 175      32.342  93.901 122.832  1.00  0.00           H0.      0
ATOM    296  HE  ARG A 175      34.499  93.770 120.773  1.00  0.00           H0.      0
ATOM    297 HH11 ARG A 175      33.861  95.078 124.009  1.00  0.00           H0.      0
ATOM    298 HH12 ARG A 175      35.187  94.273 124.722  1.00  0.00           H0.      0
ATOM    299 HH21 ARG A 175      36.523  93.114 121.670  1.00  0.00           H0.      0
ATOM    300 HH22 ARG A 175      36.898  93.731 123.221  1.00  0.00           H0.      0
ATOM    301  CA  TYR A 194      40.377  88.153 115.375  1.00  0.00           C0.     -1
ATOM    302  CB  TYR A 194      40.242  89.279 116.423  1.00  0.00           C0.     -1
ATOM    303  CG  TYR A 194      39.680  90.549 115.787  1.00  0.00           C0.      0
ATOM    304  CD1 TYR A 194      38.382  91.013 116.051  1.00  0.00           C0.      0
ATOM    305  CD2 TYR A 194      40.451  91.278 114.859  1.00  0.00           C0.      0
ATOM    306  CE1 TYR A 194      37.859  92.149 115.410  1.00  0.00           C0.      0
ATOM    307  CE2 TYR A 194      39.949  92.407 114.211  1.00  0.00           C0.      0
ATOM    308  CZ  TYR A 194      38.641  92.846 114.477  1.00  0.00           C0.      0
ATOM    309  OH  TYR A 194      38.205  93.955 113.790  1.00  0.00           O0.      0
ATOM    310  H01 TYR A 194      40.787  87.239 115.822  1.00  0.00           H0.      0
ATOM    311  H02 TYR A 194      39.400  87.913 114.939  1.00  0.00           H0.      0
ATOM    312  HA  TYR A 194      41.043  88.459 114.560  1.00  0.00           H0.      0
ATOM    313  HB2 TYR A 194      39.586  88.958 117.240  1.00  0.00           H0.      0
ATOM    314  HB3 TYR A 194      41.221  89.495 116.869  1.00  0.00           H0.      0
ATOM    315  HD1 TYR A 194      37.756  90.494 116.771  1.00  0.00           H0.      0
ATOM    316  HD2 TYR A 194      41.471  90.963 114.654  1.00  0.00           H0.      0
ATOM    317  HE1 TYR A 194      36.847  92.472 115.637  1.00  0.00           H0.      0
ATOM    318  HE2 TYR A 194      40.553  92.976 113.512  1.00  0.00           H0.      0
ATOM    319  HH  TYR A 194      37.266  94.174 113.974  1.00  0.00           H0.      0
ATOM    320  CA  TYR A 220      44.063  93.759 125.482  1.00  0.00           C0.     -1
ATOM    321  CB  TYR A 220      43.936  94.077 124.048  1.00  0.00           C0.     -1
ATOM    322  CG  TYR A 220      42.520  94.316 123.536  1.00  0.00           C0.      0
ATOM    323  CD1 TYR A 220      41.829  95.510 123.815  1.00  0.00           C0.      0
ATOM    324  CD2 TYR A 220      41.877  93.363 122.730  1.00  0.00           C0.      0
ATOM    325  CE1 TYR A 220      40.551  95.753 123.301  1.00  0.00           C0.      0
ATOM    326  CE2 TYR A 220      40.596  93.584 122.214  1.00  0.00           C0.      0
ATOM    327  CZ  TYR A 220      39.940  94.787 122.495  1.00  0.00           C0.      0
ATOM    328  OH  TYR A 220      38.664  95.039 121.989  1.00  0.00           O0.      0
ATOM    329  H01 TYR A 220      45.111  93.613 125.770  1.00  0.00           H0.      0
ATOM    330  H02 TYR A 220      43.661  94.560 126.117  1.00  0.00           H0.      0
ATOM    331  HA  TYR A 220      43.520  92.842 125.745  1.00  0.00           H0.      0
ATOM    332  HB2 TYR A 220      44.536  94.970 123.816  1.00  0.00           H0.      0
ATOM    333  HB3 TYR A 220      44.376  93.269 123.447  1.00  0.00           H0.      0
ATOM    334  HD1 TYR A 220      42.304  96.271 124.428  1.00  0.00           H0.      0
ATOM    335  HD2 TYR A 220      42.388  92.439 122.480  1.00  0.00           H0.      0
ATOM    336  HE1 TYR A 220      40.034  96.683 123.509  1.00  0.00           H0.      0
ATOM    337  HE2 TYR A 220      40.120  92.827 121.600  1.00  0.00           H0.      0
ATOM    338  HH  TYR A 220      38.429  94.354 121.317  1.00  0.00           H0.      0
ATOM    339  CA  LEU A 240      39.161 100.045 123.276  1.00  0.00           C0.     -1
ATOM    340  CB  LEU A 240      38.952  99.345 121.908  1.00  0.00           C0.     -1
ATOM    341  CG  LEU A 240      40.091  99.556 120.885  1.00  0.00           C0.      0
ATOM    342  CD1 LEU A 240      39.981  98.561 119.711  1.00  0.00           C0.      0
ATOM    343  CD2 LEU A 240      40.141 101.004 120.361  1.00  0.00           C0.      0
ATOM    344  H01 LEU A 240      38.329  99.824 123.955  1.00  0.00           H0.      0
ATOM    345  H02 LEU A 240      40.088  99.698 123.748  1.00  0.00           H0.      0
ATOM    346  HA  LEU A 240      39.227 101.133 123.166  1.00  0.00           H0.      0
ATOM    347  HB2 LEU A 240      38.840  98.267 122.083  1.00  0.00           H0.      0
ATOM    348  HB3 LEU A 240      38.000  99.680 121.471  1.00  0.00           H0.      0
ATOM    349  HG  LEU A 240      41.039  99.348 121.406  1.00  0.00           H0.      0
ATOM    350 HD11 LEU A 240      39.942  97.526 120.071  1.00  0.00           H0.      0
ATOM    351 HD12 LEU A 240      39.082  98.741 119.110  1.00  0.00           H0.      0
ATOM    352 HD13 LEU A 240      40.837  98.661 119.036  1.00  0.00           H0.      0
ATOM    353 HD21 LEU A 240      40.288 101.726 121.171  1.00  0.00           H0.      0
ATOM    354 HD22 LEU A 240      40.955 101.132 119.639  1.00  0.00           H0.      0
ATOM    355 HD23 LEU A 240      39.207 101.260 119.844  1.00  0.00           H0.      0
ATOM    356  CA  TYR A 242      32.300 100.514 123.143  1.00  0.00           C0.     -1
ATOM    357  CB  TYR A 242      32.183  98.997 122.926  1.00  0.00           C0.     -1
ATOM    358  CG  TYR A 242      33.458  98.387 122.366  1.00  0.00           C0.      0
ATOM    359  CD1 TYR A 242      33.745  98.467 120.990  1.00  0.00           C0.      0
ATOM    360  CD2 TYR A 242      34.416  97.778 123.195  1.00  0.00           C0.      0
ATOM    361  CE1 TYR A 242      34.930  97.952 120.463  1.00  0.00           C0.      0
ATOM    362  CE2 TYR A 242      35.611  97.253 122.679  1.00  0.00           C0.      0
ATOM    363  CZ  TYR A 242      35.865  97.329 121.303  1.00  0.00           C0.      0
ATOM    364  OH  TYR A 242      37.000  96.825 120.713  1.00  0.00           O0.      0
ATOM    365  H01 TYR A 242      31.366 100.928 123.540  1.00  0.00           H0.      0
ATOM    366  H02 TYR A 242      33.106 100.746 123.849  1.00  0.00           H0.      0
ATOM    367  HA  TYR A 242      32.524 101.025 122.199  1.00  0.00           H0.      0
ATOM    368  HB2 TYR A 242      31.933  98.512 123.878  1.00  0.00           H0.      0
ATOM    369  HB3 TYR A 242      31.351  98.793 122.241  1.00  0.00           H0.      0
ATOM    370  HD1 TYR A 242      33.034  98.943 120.322  1.00  0.00           H0.      0
ATOM    371  HD2 TYR A 242      34.236  97.726 124.266  1.00  0.00           H0.      0
ATOM    372  HE1 TYR A 242      35.132  98.014 119.401  1.00  0.00           H0.      0
ATOM    373  HE2 TYR A 242      36.340  96.794 123.339  1.00  0.00           H0.      0
ATOM    374  HH  TYR A 242      37.609  96.399 121.353  1.00  0.00           H0.      0
ATOM    375  CA  TYR A 283      28.875  89.875 117.805  1.00  0.00           C0.     -1
ATOM    376  CB  TYR A 283      29.776  89.936 116.604  1.00  0.00           C0.     -1
ATOM    377  CG  TYR A 283      31.207  90.377 116.879  1.00  0.00           C0.      0
ATOM    378  CD1 TYR A 283      32.306  89.590 116.490  1.00  0.00           C0.      0
ATOM    379  CD2 TYR A 283      31.482  91.602 117.508  1.00  0.00           C0.      0
ATOM    380  CE1 TYR A 283      33.623  90.004 116.711  1.00  0.00           C0.      0
ATOM    381  CE2 TYR A 283      32.792  92.018 117.758  1.00  0.00           C0.      0
ATOM    382  CZ  TYR A 283      33.873  91.225 117.351  1.00  0.00           C0.      0
ATOM    383  OH  TYR A 283      35.181  91.612 117.537  1.00  0.00           O0.      0
ATOM    384  H01 TYR A 283      27.877  89.514 117.530  1.00  0.00           H0.      0
ATOM    385  H02 TYR A 283      29.276  89.201 118.572  1.00  0.00           H0.      0
ATOM    386  HA  TYR A 283      28.746  90.859 118.270  1.00  0.00           H0.      0
ATOM    387  HB2 TYR A 283      29.810  88.951 116.120  1.00  0.00           H0.      0
ATOM    388  HB3 TYR A 283      29.334  90.615 115.858  1.00  0.00           H0.      0
ATOM    389  HD1 TYR A 283      32.127  88.636 116.002  1.00  0.00           H0.      0
ATOM    390  HD2 TYR A 283      30.665  92.247 117.805  1.00  0.00           H0.      0
ATOM    391  HE1 TYR A 283      34.462  89.390 116.402  1.00  0.00           H0.      0
ATOM    392  HE2 TYR A 283      32.977  92.955 118.265  1.00  0.00           H0.      0
ATOM    393  HH  TYR A 283      35.235  92.399 118.118  1.00  0.00           H0.      0
ATOM    394  N   ACT A 293      37.226  95.893 117.815  1.00  0.00           N0.      0
ATOM    395  CA  ACT A 293      37.792  94.631 118.285  1.00  0.00           C0.      0
ATOM    396  C   ACT A 293      36.961  93.861 119.311  1.00  0.00           C0.      0
ATOM    397  O   ACT A 293      37.594  93.244 120.239  1.00  0.00           O0.      0
ATOM    398  OXT ACT A 293      35.691  93.838 119.205  1.00  0.00           O1-      0
ATOM    399  H1  ACT A 293      38.774  94.825 118.723  1.00  0.00           H0.      0
ATOM    400  H3  ACT A 293      37.951  93.968 117.422  1.00  0.00           H0.      0
ATOM    401  H01 ACT A 293      37.090  96.504 118.619  1.00  0.00           H0.      0
ATOM    402  H02 ACT A 293      36.313  95.726 117.403  1.00  0.00           H0.      0
ATOM    403  CA' SAM A 294      38.723  97.040 110.239  1.00  0.00           C0.      0
ATOM    404  CB  SAM A 294      38.744  97.996 111.443  1.00  0.00           C0.      0
ATOM    405  CG  SAM A 294      37.727  97.608 112.527  1.00  0.00           C0.      0
ATOM    406  SD  SAM A 294      37.949  98.688 114.005  1.00  0.00           S0.      0
ATOM    407  CE  SAM A 294      37.270  97.644 115.331  1.00  0.00           C0.      0
ATOM    408  C5' SAM A 294      36.555  99.880 113.872  1.00  0.00           C0.      0
ATOM    409  C4' SAM A 294      36.804 100.990 112.854  1.00  0.00           C0.      0
ATOM    410  O4' SAM A 294      35.621 101.855 112.902  1.00  0.00           O0.      0
ATOM    411  C3' SAM A 294      38.039 101.885 113.174  1.00  0.00           C0.      0
ATOM    412  O3' SAM A 294      39.037 101.778 112.174  1.00  0.00           O0.      0
ATOM    413  C2' SAM A 294      37.419 103.306 113.343  1.00  0.00           C0.      0
ATOM    414  O2' SAM A 294      38.230 104.396 112.964  1.00  0.00           O0.      0
ATOM    415  C1' SAM A 294      36.070 103.210 112.590  1.00  0.00           C0.      0
ATOM    416  OXT SAM A 294      40.105  95.276 111.076  1.00  0.00           O0.      0
ATOM    417  N1  SAM A 294      33.146 107.291 111.305  1.00  0.00           N0.      0
ATOM    418  C2  SAM A 294      33.970 106.524 110.572  1.00  0.00           C0.      0
ATOM    419  N3  SAM A 294      34.699 105.462 110.963  1.00  0.00           N0.      0
ATOM    420  C4  SAM A 294      34.506 105.172 112.264  1.00  0.00           C0.      0
ATOM    421  C5  SAM A 294      33.678 105.879 113.145  1.00  0.00           C0.      0
ATOM    422  C6  SAM A 294      32.982 107.002 112.628  1.00  0.00           C0.      0
ATOM    423  N6  SAM A 294      32.216 107.809 113.385  1.00  0.00           N0.      0
ATOM    424  N7  SAM A 294      33.726 105.304 114.410  1.00  0.00           N0.      0
ATOM    425  C8  SAM A 294      34.559 104.290 114.307  1.00  0.00           C0.      0
ATOM    426  N9  SAM A 294      35.065 104.149 113.022  1.00  0.00           N0.      0
ATOM    427  C'  SAM A 294      38.957  95.570 110.679  1.00  0.00           C0.      0
ATOM    428  N'  SAM A 294      37.447  97.115 109.456  1.00  0.00           N0.      0
ATOM    429  O'  SAM A 294      37.947  94.789 110.616  1.00  0.00           O0.      0
ATOM    430 HN61 SAM A 294      31.932 107.500 114.320  1.00  0.00           H0.      0
ATOM    431 HN62 SAM A 294      31.739 108.590 112.937  1.00  0.00           H0.      0
ATOM    432  HA  SAM A 294      39.515  97.340 109.549  1.00  0.00           H0.      0
ATOM    433  HB1 SAM A 294      38.579  99.024 111.102  1.00  0.00           H0.      0
ATOM    434  HB2 SAM A 294      39.754  97.951 111.862  1.00  0.00           H0.      0
ATOM    435  HG1 SAM A 294      37.893  96.586 112.881  1.00  0.00           H0.      0
ATOM    436  HG2 SAM A 294      36.688  97.689 112.196  1.00  0.00           H0.      0
ATOM    437  HE1 SAM A 294      36.319  97.211 115.018  1.00  0.00           H0.      0
ATOM    438  HE2 SAM A 294      37.138  98.282 116.205  1.00  0.00           H0.      0
ATOM    439  HE3 SAM A 294      38.000  96.874 115.565  1.00  0.00           H0.      0
ATOM    440 HO2' SAM A 294      38.615 104.304 112.049  1.00  0.00           H0.      0
ATOM    441 HO3' SAM A 294      38.655 102.138 111.331  1.00  0.00           H0.      0
ATOM    442  H01 SAM A 294      34.819 103.610 115.101  1.00  0.00           H0.      0
ATOM    443  H02 SAM A 294      36.891 100.594 111.836  1.00  0.00           H0.      0
ATOM    444  H03 SAM A 294      38.519 101.583 114.106  1.00  0.00           H0.      0
ATOM    445  H04 SAM A 294      37.195 103.456 114.403  1.00  0.00           H0.      0
ATOM    446  H05 SAM A 294      36.211 103.330 111.513  1.00  0.00           H0.      0
ATOM    447  H06 SAM A 294      34.083 106.824 109.536  1.00  0.00           H0.      0
ATOM    448  H07 SAM A 294      37.656  96.611 108.515  1.00  0.00           H0.      0
ATOM    449  H08 SAM A 294      37.112  98.084 109.309  1.00  0.00           H0.      0
ATOM    450  H09 SAM A 294      36.727  96.542 109.912  1.00  0.00           H0.      0
ATOM    451 H5'1 SAM A 294      36.470 100.300 114.877  1.00  0.00           H0.      0
ATOM    452 H5'2 SAM A 294      35.655  99.301 113.653  1.00  0.00           H0.      0
ATOM    453  O   WAT B1587      36.939 106.720 113.792  1.00  0.00           O0.      0
ATOM    454  H1  WAT B1587      37.476 105.980 113.448  1.00  0.00           H0.      0
ATOM    455  H2  WAT B1587      37.487 107.515 113.713  1.00  0.00           H0.      0
ATOM    456  O   WAT B1880      31.820 106.602 115.968  1.00  0.00           O0.      0
ATOM    457  H1  WAT B1880      32.329 107.144 116.587  1.00  0.00           H0.      0
ATOM    458  H2  WAT B1880      32.469 105.964 115.589  1.00  0.00           H0.      0
ATOM    459  O   WAT B3581      33.529 100.857 114.675  1.00  0.00           O0.      0
ATOM    460  H1  WAT B3581      34.098 101.130 113.935  1.00  0.00           H0.      0
ATOM    461  H2  WAT B3581      33.704  99.918 114.850  1.00  0.00           H0.      0
