# Supplementary material for: Computational Investigation of GNMT-Catalyzed Methyl Transfer Reaction: Integrating MD, QM, and ML Approaches
Source: J Comput Chem. Author manuscript; Available in PMC 2026 Jun 29. (PMC13312424; doi:10.1002/jcc.70434)
Supplement: SI-2 [file NIHMS2188582-supplement-SI-2.zip › QM-cluster-pdbs/clustering_45992_P2_wo_r.pdb]

ATOM      1  CA  ILE A  17      38.069 109.973 116.464  1.00  0.00           C0.     -1
ATOM      2  C   ILE A  17      38.380 109.296 117.810  1.00  0.00           C0.      0
ATOM      3  O   ILE A  17      38.780 109.960 118.782  1.00  0.00           O0.      0
ATOM      4  H01 ILE A  17      38.554 109.461 115.628  1.00  0.00           H0.      0
ATOM      5  H02 ILE A  17      38.426 111.001 116.519  1.00  0.00           H0.      0
ATOM      6  HA  ILE A  17      36.989 109.981 116.276  1.00  0.00           H0.      0
ATOM      7  N   PRO A  18      38.196 107.943 117.922  1.00  0.00           N0.      0
ATOM      8  CA  PRO A  18      38.233 107.311 119.277  1.00  0.00           C0.     -1
ATOM      9  C   PRO A  18      39.647 106.993 119.767  1.00  0.00           C0.      0
ATOM     10  O   PRO A  18      40.297 106.027 119.348  1.00  0.00           O0.      0
ATOM     11  CB  PRO A  18      37.405 106.014 119.103  1.00  0.00           C0.      0
ATOM     12  CG  PRO A  18      36.585 106.225 117.816  1.00  0.00           C0.      0
ATOM     13  CD  PRO A  18      37.520 107.071 116.936  1.00  0.00           C0.      0
ATOM     14  HA  PRO A  18      37.757 108.006 119.975  1.00  0.00           H0.      0
ATOM     15  HB2 PRO A  18      38.094 105.174 118.977  1.00  0.00           H0.      0
ATOM     16  HB3 PRO A  18      36.782 105.818 119.979  1.00  0.00           H0.      0
ATOM     17  HG2 PRO A  18      36.308 105.280 117.346  1.00  0.00           H0.      0
ATOM     18  HG3 PRO A  18      35.665 106.782 118.020  1.00  0.00           H0.      0
ATOM     19  HD2 PRO A  18      38.256 106.442 116.419  1.00  0.00           H0.      0
ATOM     20  HD3 PRO A  18      36.984 107.657 116.190  1.00  0.00           H0.      0
ATOM     21  N   ASP A  19      40.058 107.801 120.774  1.00  0.00           N0.      0
ATOM     22  CA  ASP A  19      41.314 107.573 121.470  1.00  0.00           C0.     -1
ATOM     23  H01 ASP A  19      41.270 108.039 122.457  1.00  0.00           H0.      0
ATOM     24  H03 ASP A  19      41.461 106.497 121.583  1.00  0.00           H0.      0
ATOM     25  H   ASP A  19      39.610 108.707 120.839  1.00  0.00           H0.      0
ATOM     26  HA  ASP A  19      42.176 107.978 120.924  1.00  0.00           H0.      0
ATOM     27  CA  TYR A  21      43.267 104.945 116.985  1.00  0.00           C0.     -1
ATOM     28  CB  TYR A  21      42.026 104.383 116.236  1.00  0.00           C0.     -1
ATOM     29  CG  TYR A  21      41.438 103.041 116.618  1.00  0.00           C0.      0
ATOM     30  CD1 TYR A  21      40.244 102.975 117.361  1.00  0.00           C0.      0
ATOM     31  CD2 TYR A  21      41.970 101.839 116.119  1.00  0.00           C0.      0
ATOM     32  CE1 TYR A  21      39.590 101.759 117.580  1.00  0.00           C0.      0
ATOM     33  CE2 TYR A  21      41.334 100.612 116.341  1.00  0.00           C0.      0
ATOM     34  CZ  TYR A  21      40.135 100.574 117.067  1.00  0.00           C0.      0
ATOM     35  OH  TYR A  21      39.439  99.400 117.292  1.00  0.00           O0.      0
ATOM     36  H01 TYR A  21      43.572 105.893 116.529  1.00  0.00           H0.      0
ATOM     37  H02 TYR A  21      43.032 105.128 118.040  1.00  0.00           H0.      0
ATOM     38  HA  TYR A  21      44.113 104.249 116.934  1.00  0.00           H0.      0
ATOM     39  HB2 TYR A  21      41.229 105.133 116.329  1.00  0.00           H0.      0
ATOM     40  HB3 TYR A  21      42.279 104.352 115.166  1.00  0.00           H0.      0
ATOM     41  HD1 TYR A  21      39.830 103.893 117.767  1.00  0.00           H0.      0
ATOM     42  HD2 TYR A  21      42.871 101.855 115.514  1.00  0.00           H0.      0
ATOM     43  HE1 TYR A  21      38.661 101.711 118.138  1.00  0.00           H0.      0
ATOM     44  HE2 TYR A  21      41.761  99.696 115.944  1.00  0.00           H0.      0
ATOM     45  HH  TYR A  21      39.972  98.644 116.989  1.00  0.00           H0.      0
ATOM     46  CA  TRP A  30      46.468  95.901 114.777  1.00  0.00           C0.     -1
ATOM     47  CB  TRP A  30      45.473  96.963 114.289  1.00  0.00           C0.     -1
ATOM     48  CG  TRP A  30      44.014  96.598 114.247  1.00  0.00           C0.      0
ATOM     49  CD1 TRP A  30      43.303  96.232 113.120  1.00  0.00           C0.      0
ATOM     50  CD2 TRP A  30      43.053  96.648 115.329  1.00  0.00           C0.      0
ATOM     51  CE2 TRP A  30      41.780  96.280 114.779  1.00  0.00           C0.      0
ATOM     52  CE3 TRP A  30      43.127  96.988 116.694  1.00  0.00           C0.      0
ATOM     53  NE1 TRP A  30      41.969  96.025 113.436  1.00  0.00           N0.      0
ATOM     54  CZ2 TRP A  30      40.618  96.213 115.559  1.00  0.00           C0.      0
ATOM     55  CZ3 TRP A  30      41.970  96.937 117.472  1.00  0.00           C0.      0
ATOM     56  CH2 TRP A  30      40.729  96.541 116.913  1.00  0.00           C0.      0
ATOM     57  H01 TRP A  30      46.436  95.010 114.138  1.00  0.00           H0.      0
ATOM     58  H02 TRP A  30      47.489  96.298 114.762  1.00  0.00           H0.      0
ATOM     59  HA  TRP A  30      46.241  95.583 115.802  1.00  0.00           H0.      0
ATOM     60  HB2 TRP A  30      45.588  97.858 114.918  1.00  0.00           H0.      0
ATOM     61  HB3 TRP A  30      45.774  97.278 113.280  1.00  0.00           H0.      0
ATOM     62  HD1 TRP A  30      43.654  96.121 112.107  1.00  0.00           H0.      0
ATOM     63  HE1 TRP A  30      41.224  95.803 112.779  1.00  0.00           H0.      0
ATOM     64  HE3 TRP A  30      44.073  97.283 117.137  1.00  0.00           H0.      0
ATOM     65  HZ2 TRP A  30      39.679  95.868 115.142  1.00  0.00           H0.      0
ATOM     66  HZ3 TRP A  30      42.018  97.191 118.526  1.00  0.00           H0.      0
ATOM     67  HH2 TRP A  30      39.856  96.451 117.555  1.00  0.00           H0.      0
ATOM     68  CA  ILE A  34      43.848  90.362 113.620  1.00  0.00           C0.     -1
ATOM     69  CB  ILE A  34      43.743  91.169 112.277  1.00  0.00           C0.     -1
ATOM     70  CG1 ILE A  34      42.783  92.370 112.396  1.00  0.00           C0.      0
ATOM     71  CG2 ILE A  34      43.354  90.221 111.129  1.00  0.00           C0.      0
ATOM     72  CD1 ILE A  34      43.012  93.413 111.293  1.00  0.00           C0.      0
ATOM     73  H01 ILE A  34      44.577  89.549 113.529  1.00  0.00           H0.      0
ATOM     74  H02 ILE A  34      44.153  91.015 114.446  1.00  0.00           H0.      0
ATOM     75  HA  ILE A  34      42.876  89.920 113.870  1.00  0.00           H0.      0
ATOM     76  HB  ILE A  34      44.747  91.570 112.065  1.00  0.00           H0.      0
ATOM     77 HG12 ILE A  34      41.745  92.009 112.363  1.00  0.00           H0.      0
ATOM     78 HG13 ILE A  34      42.915  92.853 113.374  1.00  0.00           H0.      0
ATOM     79 HG21 ILE A  34      43.319  90.735 110.164  1.00  0.00           H0.      0
ATOM     80 HG22 ILE A  34      44.071  89.396 111.043  1.00  0.00           H0.      0
ATOM     81 HG23 ILE A  34      42.364  89.783 111.316  1.00  0.00           H0.      0
ATOM     82 HD11 ILE A  34      42.241  94.188 111.310  1.00  0.00           H0.      0
ATOM     83 HD12 ILE A  34      43.987  93.896 111.424  1.00  0.00           H0.      0
ATOM     84 HD13 ILE A  34      43.002  92.957 110.300  1.00  0.00           H0.      0
ATOM     85  CA  ARG A  40      39.693  85.637 109.488  1.00  0.00           C0.     -1
ATOM     86  CB  ARG A  40      40.162  87.095 109.760  1.00  0.00           C0.     -1
ATOM     87  CG  ARG A  40      39.019  88.123 109.649  1.00  0.00           C0.      0
ATOM     88  CD  ARG A  40      39.443  89.509 110.158  1.00  0.00           C0.      0
ATOM     89  NE  ARG A  40      38.371  90.498 109.947  1.00  0.00           N0.      0
ATOM     90  CZ  ARG A  40      38.204  91.647 110.628  1.00  0.00           C0.      0
ATOM     91  NH1 ARG A  40      38.933  91.917 111.732  1.00  0.00           N1+      0
ATOM     92  NH2 ARG A  40      37.282  92.543 110.250  1.00  0.00           N0.      0
ATOM     93  H01 ARG A  40      39.263  85.546 108.484  1.00  0.00           H0.      0
ATOM     94  H02 ARG A  40      40.533  84.939 109.563  1.00  0.00           H0.      0
ATOM     95  HA  ARG A  40      38.929  85.335 110.214  1.00  0.00           H0.      0
ATOM     96  HB2 ARG A  40      40.596  87.145 110.769  1.00  0.00           H0.      0
ATOM     97  HB3 ARG A  40      40.964  87.364 109.060  1.00  0.00           H0.      0
ATOM     98  HG2 ARG A  40      38.697  88.197 108.600  1.00  0.00           H0.      0
ATOM     99  HG3 ARG A  40      38.151  87.782 110.228  1.00  0.00           H0.      0
ATOM    100  HD2 ARG A  40      39.658  89.436 111.229  1.00  0.00           H0.      0
ATOM    101  HD3 ARG A  40      40.359  89.841 109.656  1.00  0.00           H0.      0
ATOM    102  HE  ARG A  40      37.786  90.376 109.131  1.00  0.00           H0.      0
ATOM    103 HH11 ARG A  40      39.376  91.192 112.274  1.00  0.00           H0.      0
ATOM    104 HH12 ARG A  40      38.762  92.807 112.189  1.00  0.00           H0.      0
ATOM    105 HH21 ARG A  40      37.037  92.741 109.275  1.00  0.00           H0.      0
ATOM    106 HH22 ARG A  40      37.231  93.386 110.829  1.00  0.00           H0.      0
ATOM    107  CA  ALA A  64      34.586 100.934 108.558  1.00  0.00           C0.     -1
ATOM    108  C   ALA A  64      35.831 100.154 108.209  1.00  0.00           C0.      0
ATOM    109  O   ALA A  64      36.085  99.037 108.688  1.00  0.00           O0.      0
ATOM    110  H01 ALA A  64      33.765 100.628 107.899  1.00  0.00           H0.      0
ATOM    111  H02 ALA A  64      34.294 100.713 109.587  1.00  0.00           H0.      0
ATOM    112  HA  ALA A  64      34.731 102.013 108.452  1.00  0.00           H0.      0
ATOM    113  N   CYS A  65      36.633 100.749 107.288  1.00  0.00           N0.      0
ATOM    114  CA  CYS A  65      37.698 100.020 106.622  1.00  0.00           C0.     -1
ATOM    115  C   CYS A  65      38.941  99.717 107.484  1.00  0.00           C0.      0
ATOM    116  O   CYS A  65      39.713  98.818 107.122  1.00  0.00           O0.      0
ATOM    117  H02 CYS A  65      38.020 100.598 105.752  1.00  0.00           H0.      0
ATOM    118  H   CYS A  65      36.344 101.638 106.908  1.00  0.00           H0.      0
ATOM    119  HA  CYS A  65      37.336  99.047 106.277  1.00  0.00           H0.      0
ATOM    120  N   GLY A  66      39.154 100.479 108.579  1.00  0.00           N0.      0
ATOM    121  CA  GLY A  66      40.347 100.273 109.402  1.00  0.00           C0.     -1
ATOM    122  H01 GLY A  66      41.255 100.584 108.874  1.00  0.00           H0.      0
ATOM    123  H   GLY A  66      38.519 101.226 108.862  1.00  0.00           H0.      0
ATOM    124  HA2 GLY A  66      40.243 100.855 110.316  1.00  0.00           H0.      0
ATOM    125  HA3 GLY A  66      40.457  99.212 109.651  1.00  0.00           H0.      0
ATOM    126  CA  VAL A  69      41.283  93.683 106.361  1.00  0.00           C0.     -1
ATOM    127  C   VAL A  69      40.041  92.988 105.787  1.00  0.00           C0.      0
ATOM    128  O   VAL A  69      40.087  91.816 105.381  1.00  0.00           O0.      0
ATOM    129  CB  VAL A  69      41.456  93.480 107.872  1.00  0.00           C0.     -1
ATOM    130  CG1 VAL A  69      40.416  94.292 108.673  1.00  0.00           C0.      0
ATOM    131  CG2 VAL A  69      41.381  91.990 108.255  1.00  0.00           C0.      0
ATOM    132  H01 VAL A  69      41.257  94.757 106.138  1.00  0.00           H0.      0
ATOM    133  HA  VAL A  69      42.139  93.252 105.832  1.00  0.00           H0.      0
ATOM    134  HB  VAL A  69      42.455  93.857 108.133  1.00  0.00           H0.      0
ATOM    135 HG11 VAL A  69      39.397  93.946 108.462  1.00  0.00           H0.      0
ATOM    136 HG12 VAL A  69      40.585  94.198 109.749  1.00  0.00           H0.      0
ATOM    137 HG13 VAL A  69      40.465  95.358 108.419  1.00  0.00           H0.      0
ATOM    138 HG21 VAL A  69      41.489  91.869 109.336  1.00  0.00           H0.      0
ATOM    139 HG22 VAL A  69      40.415  91.567 107.959  1.00  0.00           H0.      0
ATOM    140 HG23 VAL A  69      42.162  91.405 107.757  1.00  0.00           H0.      0
ATOM    141  N   ASP A  70      38.890  93.717 105.793  1.00  0.00           N0.      0
ATOM    142  CA  ASP A  70      37.619  93.243 105.227  1.00  0.00           C0.     -1
ATOM    143  CB  ASP A  70      36.427  93.495 106.149  1.00  0.00           C0.     -1
ATOM    144  CG  ASP A  70      36.678  94.647 107.143  1.00  0.00           C0.      0
ATOM    145  OD1 ASP A  70      36.547  94.345 108.397  1.00  0.00           O0.      0
ATOM    146  OD2 ASP A  70      37.016  95.768 106.709  1.00  0.00           O1-      0
ATOM    147  H01 ASP A  70      37.463  93.747 104.264  1.00  0.00           H0.      0
ATOM    148  H   ASP A  70      38.910  94.688 106.081  1.00  0.00           H0.      0
ATOM    149  HA  ASP A  70      37.749  92.179 105.023  1.00  0.00           H0.      0
ATOM    150  HB2 ASP A  70      35.546  93.743 105.546  1.00  0.00           H0.      0
ATOM    151  HB3 ASP A  70      36.188  92.596 106.726  1.00  0.00           H0.      0
ATOM    152  CA  ASP A  85      37.404 105.260 108.033  1.00  0.00           C0.     -1
ATOM    153  C   ASP A  85      37.793 106.727 108.356  1.00  0.00           C0.      0
ATOM    154  O   ASP A  85      38.262 107.462 107.477  1.00  0.00           O0.      0
ATOM    155  CB  ASP A  85      38.499 104.392 108.366  1.00  0.00           C0.     -1
ATOM    156  CG  ASP A  85      38.618 103.921 109.823  1.00  0.00           C0.      0
ATOM    157  OD1 ASP A  85      38.224 102.740 110.108  1.00  0.00           O0.      0
ATOM    158  OD2 ASP A  85      39.108 104.721 110.679  1.00  0.00           O1-      0
ATOM    159  H01 ASP A  85      37.194 105.246 106.960  1.00  0.00           H0.      0
ATOM    160  HA  ASP A  85      36.478 104.983 108.556  1.00  0.00           H0.      0
ATOM    161  HB2 ASP A  85      38.445 103.469 107.773  1.00  0.00           H0.      0
ATOM    162  HB3 ASP A  85      39.457 104.860 108.100  1.00  0.00           H0.      0
ATOM    163  N   ALA A  86      37.724 107.085 109.667  1.00  0.00           N0.      0
ATOM    164  CA  ALA A  86      38.205 108.373 110.165  1.00  0.00           C0.     -1
ATOM    165  C   ALA A  86      39.695 108.435 110.515  1.00  0.00           C0.      0
ATOM    166  O   ALA A  86      40.217 109.533 110.767  1.00  0.00           O0.      0
ATOM    167  CB  ALA A  86      37.391 108.795 111.403  1.00  0.00           C0.      0
ATOM    168  H   ALA A  86      37.258 106.460 110.318  1.00  0.00           H0.      0
ATOM    169  HA  ALA A  86      38.038 109.105 109.370  1.00  0.00           H0.      0
ATOM    170  HB1 ALA A  86      37.446 108.028 112.185  1.00  0.00           H0.      0
ATOM    171  HB2 ALA A  86      37.806 109.725 111.802  1.00  0.00           H0.      0
ATOM    172  HB3 ALA A  86      36.348 108.950 111.122  1.00  0.00           H0.      0
ATOM    173  N   SER A  87      40.335 107.252 110.589  1.00  0.00           N0.      0
ATOM    174  CA  SER A  87      41.670 107.145 111.158  1.00  0.00           C0.     -1
ATOM    175  CB  SER A  87      41.711 105.949 112.115  1.00  0.00           C0.     -1
ATOM    176  OG  SER A  87      43.043 105.727 112.628  1.00  0.00           O0.      0
ATOM    177  H01 SER A  87      42.430 107.005 110.377  1.00  0.00           H0.      0
ATOM    178  H   SER A  87      39.803 106.388 110.443  1.00  0.00           H0.      0
ATOM    179  HA  SER A  87      41.895 108.082 111.677  1.00  0.00           H0.      0
ATOM    180  HB2 SER A  87      40.990 106.089 112.929  1.00  0.00           H0.      0
ATOM    181  HB3 SER A  87      41.432 105.037 111.591  1.00  0.00           H0.      0
ATOM    182  HG  SER A  87      43.241 106.434 113.257  1.00  0.00           H0.      0
ATOM    183  CA  MET A  90      44.394 102.930 110.250  1.00  0.00           C0.     -1
ATOM    184  CB  MET A  90      43.059 102.776 110.892  1.00  0.00           C0.     -1
ATOM    185  CG  MET A  90      43.088 102.551 112.413  1.00  0.00           C0.      0
ATOM    186  SD  MET A  90      43.790 100.927 112.945  1.00  0.00           S0.      0
ATOM    187  CE  MET A  90      42.318  99.852 112.755  1.00  0.00           C0.      0
ATOM    188  H01 MET A  90      44.926 103.802 110.652  1.00  0.00           H0.      0
ATOM    189  H02 MET A  90      44.308 103.068 109.165  1.00  0.00           H0.      0
ATOM    190  HA  MET A  90      45.025 102.050 110.423  1.00  0.00           H0.      0
ATOM    191  HB2 MET A  90      42.452 103.670 110.704  1.00  0.00           H0.      0
ATOM    192  HB3 MET A  90      42.509 101.946 110.428  1.00  0.00           H0.      0
ATOM    193  HG2 MET A  90      43.690 103.326 112.894  1.00  0.00           H0.      0
ATOM    194  HG3 MET A  90      42.074 102.615 112.822  1.00  0.00           H0.      0
ATOM    195  HE1 MET A  90      42.026  99.760 111.706  1.00  0.00           H0.      0
ATOM    196  HE2 MET A  90      42.586  98.864 113.139  1.00  0.00           H0.      0
ATOM    197  HE3 MET A  90      41.481 100.259 113.327  1.00  0.00           H0.      0
ATOM    198  CA  ALA A 115      35.297 110.680 106.800  1.00  0.00           C0.     -1
ATOM    199  C   ALA A 115      34.822 110.241 108.206  1.00  0.00           C0.      0
ATOM    200  O   ALA A 115      35.402 109.321 108.798  1.00  0.00           O0.      0
ATOM    201  H01 ALA A 115      36.269 111.173 106.902  1.00  0.00           H0.      0
ATOM    202  H03 ALA A 115      35.435 109.783 106.193  1.00  0.00           H0.      0
ATOM    203  HA  ALA A 115      34.601 111.361 106.304  1.00  0.00           H0.      0
ATOM    204  N   ASN A 116      33.774 110.922 108.783  1.00  0.00           N0.      0
ATOM    205  CA  ASN A 116      33.198 110.558 110.101  1.00  0.00           C0.     -1
ATOM    206  C   ASN A 116      31.693 110.265 109.877  1.00  0.00           C0.      0
ATOM    207  O   ASN A 116      30.988 111.107 109.300  1.00  0.00           O0.      0
ATOM    208  CB  ASN A 116      33.423 111.678 111.146  1.00  0.00           C0.      0
ATOM    209  CG  ASN A 116      33.272 111.072 112.527  1.00  0.00           C0.      0
ATOM    210  ND2 ASN A 116      34.424 110.853 113.211  1.00  0.00           N0.      0
ATOM    211  OD1 ASN A 116      32.160 110.734 112.968  1.00  0.00           O0.      0
ATOM    212  H   ASN A 116      33.231 111.572 108.229  1.00  0.00           H0.      0
ATOM    213  HA  ASN A 116      33.719 109.655 110.420  1.00  0.00           H0.      0
ATOM    214  HB2 ASN A 116      34.419 112.102 110.997  1.00  0.00           H0.      0
ATOM    215  HB3 ASN A 116      32.680 112.468 111.005  1.00  0.00           H0.      0
ATOM    216 HD21 ASN A 116      34.389 110.299 114.056  1.00  0.00           H0.      0
ATOM    217 HD22 ASN A 116      35.325 110.987 112.775  1.00  0.00           H0.      0
ATOM    218  N   TRP A 117      31.244 109.060 110.292  1.00  0.00           N0.      0
ATOM    219  CA  TRP A 117      29.869 108.598 110.008  1.00  0.00           C0.     -1
ATOM    220  CB  TRP A 117      29.574 107.227 110.674  1.00  0.00           C0.     -1
ATOM    221  CG  TRP A 117      30.663 106.201 110.474  1.00  0.00           C0.      0
ATOM    222  CD1 TRP A 117      31.412 105.982 109.335  1.00  0.00           C0.      0
ATOM    223  CD2 TRP A 117      31.173 105.290 111.480  1.00  0.00           C0.      0
ATOM    224  CE2 TRP A 117      32.235 104.542 110.880  1.00  0.00           C0.      0
ATOM    225  CE3 TRP A 117      30.863 105.059 112.834  1.00  0.00           C0.      0
ATOM    226  NE1 TRP A 117      32.342 104.977 109.572  1.00  0.00           N0.      0
ATOM    227  CZ2 TRP A 117      32.983 103.598 111.597  1.00  0.00           C0.      0
ATOM    228  CZ3 TRP A 117      31.604 104.120 113.548  1.00  0.00           C0.      0
ATOM    229  CH2 TRP A 117      32.655 103.398 112.936  1.00  0.00           C0.      0
ATOM    230  H02 TRP A 117      29.157 109.350 110.362  1.00  0.00           H0.      0
ATOM    231  H   TRP A 117      31.907 108.422 110.736  1.00  0.00           H0.      0
ATOM    232  HA  TRP A 117      29.741 108.526 108.920  1.00  0.00           H0.      0
ATOM    233  HB2 TRP A 117      29.440 107.383 111.751  1.00  0.00           H0.      0
ATOM    234  HB3 TRP A 117      28.608 106.875 110.289  1.00  0.00           H0.      0
ATOM    235  HD1 TRP A 117      31.368 106.475 108.377  1.00  0.00           H0.      0
ATOM    236  HE1 TRP A 117      33.073 104.710 108.931  1.00  0.00           H0.      0
ATOM    237  HE3 TRP A 117      30.071 105.618 113.321  1.00  0.00           H0.      0
ATOM    238  HZ2 TRP A 117      33.813 103.068 111.143  1.00  0.00           H0.      0
ATOM    239  HZ3 TRP A 117      31.389 103.950 114.598  1.00  0.00           H0.      0
ATOM    240  HH2 TRP A 117      33.242 102.704 113.526  1.00  0.00           H0.      0
ATOM    241  CA  LEU A 136      32.354  95.311 110.043  1.00  0.00           C0.     -1
ATOM    242  C   LEU A 136      33.364  95.348 111.184  1.00  0.00           C0.      0
ATOM    243  O   LEU A 136      34.076  96.360 111.381  1.00  0.00           O0.      0
ATOM    244  H01 LEU A 136      32.900  95.327 109.094  1.00  0.00           H0.      0
ATOM    245  H02 LEU A 136      31.739  96.213 110.091  1.00  0.00           H0.      0
ATOM    246  HA  LEU A 136      31.711  94.429 110.069  1.00  0.00           H0.      0
ATOM    247  N   GLY A 137      33.486  94.257 111.979  1.00  0.00           N0.      0
ATOM    248  CA  GLY A 137      34.472  94.198 113.074  1.00  0.00           C0.     -1
ATOM    249  C   GLY A 137      34.061  94.995 114.314  1.00  0.00           C0.      0
ATOM    250  O   GLY A 137      34.889  95.574 115.018  1.00  0.00           O0.      0
ATOM    251  H   GLY A 137      32.967  93.423 111.739  1.00  0.00           H0.      0
ATOM    252  HA2 GLY A 137      34.605  93.148 113.351  1.00  0.00           H0.      0
ATOM    253  HA3 GLY A 137      35.434  94.587 112.735  1.00  0.00           H0.      0
ATOM    254  N   ASN A 138      32.728  95.005 114.589  1.00  0.00           N0.      0
ATOM    255  CA  ASN A 138      32.191  95.642 115.788  1.00  0.00           C0.     -1
ATOM    256  C   ASN A 138      32.593  97.110 115.875  1.00  0.00           C0.      0
ATOM    257  O   ASN A 138      32.893  97.657 116.946  1.00  0.00           O0.      0
ATOM    258  CB  ASN A 138      32.497  94.916 117.104  1.00  0.00           C0.      0
ATOM    259  CG  ASN A 138      31.482  95.354 118.163  1.00  0.00           C0.      0
ATOM    260  ND2 ASN A 138      31.988  95.721 119.361  1.00  0.00           N0.      0
ATOM    261  OD1 ASN A 138      30.266  95.340 117.910  1.00  0.00           O0.      0
ATOM    262  H   ASN A 138      32.108  94.446 114.020  1.00  0.00           H0.      0
ATOM    263  HA  ASN A 138      31.099  95.619 115.678  1.00  0.00           H0.      0
ATOM    264  HB2 ASN A 138      32.370  93.843 116.935  1.00  0.00           H0.      0
ATOM    265  HB3 ASN A 138      33.519  95.103 117.420  1.00  0.00           H0.      0
ATOM    266 HD21 ASN A 138      31.354  96.085 120.059  1.00  0.00           H0.      0
ATOM    267 HD22 ASN A 138      32.994  95.744 119.529  1.00  0.00           H0.      0
ATOM    268  N   SER A 139      32.501  97.754 114.699  1.00  0.00           N0.      0
ATOM    269  CA  SER A 139      32.887  99.139 114.569  1.00  0.00           C0.     -1
ATOM    270  CB  SER A 139      33.298  99.466 113.133  1.00  0.00           C0.      0
ATOM    271  OG  SER A 139      34.476  98.748 112.720  1.00  0.00           O0.      0
ATOM    272  H03 SER A 139      32.060  99.803 114.861  1.00  0.00           H0.      0
ATOM    273  H   SER A 139      32.309  97.207 113.872  1.00  0.00           H0.      0
ATOM    274  HA  SER A 139      33.718  99.341 115.252  1.00  0.00           H0.      0
ATOM    275  HB2 SER A 139      32.469  99.272 112.437  1.00  0.00           H0.      0
ATOM    276  HB3 SER A 139      33.539 100.530 113.069  1.00  0.00           H0.      0
ATOM    277  HG  SER A 139      34.236  97.891 112.327  1.00  0.00           H0.      0
ATOM    278  CA  HID A 142      32.429 103.326 119.274  1.00  0.00           C0.     -1
ATOM    279  CB  HID A 142      33.688 103.583 118.391  1.00  0.00           C0.     -1
ATOM    280  CG  HID A 142      34.327 102.312 117.915  1.00  0.00           C0.      0
ATOM    281  CD2 HID A 142      34.651 101.858 116.651  1.00  0.00           C0.      0
ATOM    282  ND1 HID A 142      34.725 101.280 118.760  1.00  0.00           N0.      0
ATOM    283  CE1 HID A 142      35.264 100.273 117.998  1.00  0.00           C0.      0
ATOM    284  NE2 HID A 142      35.235 100.600 116.715  1.00  0.00           N0.      0
ATOM    285  H01 HID A 142      31.680 102.755 118.714  1.00  0.00           H0.      0
ATOM    286  H02 HID A 142      31.981 104.274 119.589  1.00  0.00           H0.      0
ATOM    287  HA  HID A 142      32.685 102.760 120.176  1.00  0.00           H0.      0
ATOM    288  HB2 HID A 142      33.417 104.181 117.515  1.00  0.00           H0.      0
ATOM    289  HB3 HID A 142      34.410 104.181 118.966  1.00  0.00           H0.      0
ATOM    290  HD1 HID A 142      34.621 101.254 119.764  1.00  0.00           H0.      0
ATOM    291  HD2 HID A 142      34.489 102.349 115.705  1.00  0.00           H0.      0
ATOM    292  HE1 HID A 142      35.642  99.345 118.400  1.00  0.00           H0.      0
ATOM    293  CA  ARG A 175      28.551  92.770 120.133  1.00  0.00           C0.     -1
ATOM    294  CB  ARG A 175      29.605  93.111 121.161  1.00  0.00           C0.     -1
ATOM    295  CG  ARG A 175      31.021  92.717 120.727  1.00  0.00           C0.      0
ATOM    296  CD  ARG A 175      32.086  93.142 121.749  1.00  0.00           C0.      0
ATOM    297  NE  ARG A 175      33.453  92.864 121.297  1.00  0.00           N0.      0
ATOM    298  CZ  ARG A 175      34.040  91.674 121.370  1.00  0.00           C0.      0
ATOM    299  NH1 ARG A 175      33.430  90.624 121.975  1.00  0.00           N1+      0
ATOM    300  NH2 ARG A 175      35.311  91.533 120.928  1.00  0.00           N0.      0
ATOM    301  H01 ARG A 175      27.547  93.037 120.482  1.00  0.00           H0.      0
ATOM    302  H03 ARG A 175      28.737  93.314 119.198  1.00  0.00           H0.      0
ATOM    303  HA  ARG A 175      28.549  91.696 119.904  1.00  0.00           H0.      0
ATOM    304  HB2 ARG A 175      29.586  94.193 121.359  1.00  0.00           H0.      0
ATOM    305  HB3 ARG A 175      29.371  92.624 122.120  1.00  0.00           H0.      0
ATOM    306  HG2 ARG A 175      31.071  91.636 120.545  1.00  0.00           H0.      0
ATOM    307  HG3 ARG A 175      31.253  93.202 119.775  1.00  0.00           H0.      0
ATOM    308  HD2 ARG A 175      32.031  94.222 121.911  1.00  0.00           H0.      0
ATOM    309  HD3 ARG A 175      31.917  92.668 122.725  1.00  0.00           H0.      0
ATOM    310  HE  ARG A 175      33.934  93.605 120.735  1.00  0.00           H0.      0
ATOM    311 HH11 ARG A 175      32.429  90.629 122.093  1.00  0.00           H0.      0
ATOM    312 HH12 ARG A 175      33.865  89.715 121.927  1.00  0.00           H0.      0
ATOM    313 HH21 ARG A 175      35.622  92.243 120.242  1.00  0.00           H0.      0
ATOM    314 HH22 ARG A 175      35.588  90.595 120.666  1.00  0.00           H0.      0
ATOM    315  CA  TYR A 194      40.637  88.898 115.969  1.00  0.00           C0.     -1
ATOM    316  CB  TYR A 194      40.357  89.881 117.120  1.00  0.00           C0.     -1
ATOM    317  CG  TYR A 194      39.732  91.151 116.536  1.00  0.00           C0.      0
ATOM    318  CD1 TYR A 194      38.459  91.595 116.926  1.00  0.00           C0.      0
ATOM    319  CD2 TYR A 194      40.376  91.858 115.499  1.00  0.00           C0.      0
ATOM    320  CE1 TYR A 194      37.841  92.684 116.302  1.00  0.00           C0.      0
ATOM    321  CE2 TYR A 194      39.768  92.945 114.860  1.00  0.00           C0.      0
ATOM    322  CZ  TYR A 194      38.484  93.354 115.255  1.00  0.00           C0.      0
ATOM    323  OH  TYR A 194      37.846  94.449 114.695  1.00  0.00           O0.      0
ATOM    324  H01 TYR A 194      41.047  87.950 116.339  1.00  0.00           H0.      0
ATOM    325  H02 TYR A 194      39.715  88.679 115.420  1.00  0.00           H0.      0
ATOM    326  HA  TYR A 194      41.358  89.316 115.262  1.00  0.00           H0.      0
ATOM    327  HB2 TYR A 194      39.672  89.436 117.850  1.00  0.00           H0.      0
ATOM    328  HB3 TYR A 194      41.292  90.112 117.648  1.00  0.00           H0.      0
ATOM    329  HD1 TYR A 194      37.923  91.078 117.717  1.00  0.00           H0.      0
ATOM    330  HD2 TYR A 194      41.372  91.563 115.183  1.00  0.00           H0.      0
ATOM    331  HE1 TYR A 194      36.865  93.013 116.630  1.00  0.00           H0.      0
ATOM    332  HE2 TYR A 194      40.298  93.495 114.088  1.00  0.00           H0.      0
ATOM    333  HH  TYR A 194      37.904  94.461 113.712  1.00  0.00           H0.      0
ATOM    334  CA  LEU A 240      37.160  98.087 125.181  1.00  0.00           C0.     -1
ATOM    335  CB  LEU A 240      36.657  97.010 124.240  1.00  0.00           C0.     -1
ATOM    336  CG  LEU A 240      37.346  96.995 122.853  1.00  0.00           C0.      0
ATOM    337  CD1 LEU A 240      36.949  95.738 122.058  1.00  0.00           C0.      0
ATOM    338  CD2 LEU A 240      37.043  98.263 122.032  1.00  0.00           C0.      0
ATOM    339  H01 LEU A 240      36.680  98.015 126.164  1.00  0.00           H0.      0
ATOM    340  H02 LEU A 240      38.244  98.001 125.335  1.00  0.00           H0.      0
ATOM    341  HA  LEU A 240      36.962  99.093 124.794  1.00  0.00           H0.      0
ATOM    342  HB2 LEU A 240      36.802  96.024 124.704  1.00  0.00           H0.      0
ATOM    343  HB3 LEU A 240      35.572  97.122 124.091  1.00  0.00           H0.      0
ATOM    344  HG  LEU A 240      38.434  96.956 123.030  1.00  0.00           H0.      0
ATOM    345 HD11 LEU A 240      37.492  95.689 121.106  1.00  0.00           H0.      0
ATOM    346 HD12 LEU A 240      37.171  94.823 122.622  1.00  0.00           H0.      0
ATOM    347 HD13 LEU A 240      35.880  95.737 121.818  1.00  0.00           H0.      0
ATOM    348 HD21 LEU A 240      37.380  99.172 122.542  1.00  0.00           H0.      0
ATOM    349 HD22 LEU A 240      37.544  98.222 121.057  1.00  0.00           H0.      0
ATOM    350 HD23 LEU A 240      35.966  98.357 121.846  1.00  0.00           H0.      0
ATOM    351  CA  TYR A 242      30.606  99.926 126.147  1.00  0.00           C0.     -1
ATOM    352  CB  TYR A 242      30.380  98.831 125.043  1.00  0.00           C0.     -1
ATOM    353  CG  TYR A 242      31.273  98.832 123.811  1.00  0.00           C0.      0
ATOM    354  CD1 TYR A 242      30.964  99.607 122.678  1.00  0.00           C0.      0
ATOM    355  CD2 TYR A 242      32.368  97.953 123.712  1.00  0.00           C0.      0
ATOM    356  CE1 TYR A 242      31.698  99.501 121.490  1.00  0.00           C0.      0
ATOM    357  CE2 TYR A 242      33.104  97.827 122.529  1.00  0.00           C0.      0
ATOM    358  CZ  TYR A 242      32.765  98.596 121.408  1.00  0.00           C0.      0
ATOM    359  OH  TYR A 242      33.539  98.433 120.267  1.00  0.00           O0.      0
ATOM    360  H01 TYR A 242      29.882  99.787 126.956  1.00  0.00           H0.      0
ATOM    361  H02 TYR A 242      31.616  99.856 126.565  1.00  0.00           H0.      0
ATOM    362  HA  TYR A 242      30.477 100.932 125.731  1.00  0.00           H0.      0
ATOM    363  HB2 TYR A 242      30.469  97.850 125.528  1.00  0.00           H0.      0
ATOM    364  HB3 TYR A 242      29.337  98.912 124.710  1.00  0.00           H0.      0
ATOM    365  HD1 TYR A 242      30.119 100.288 122.714  1.00  0.00           H0.      0
ATOM    366  HD2 TYR A 242      32.628  97.329 124.562  1.00  0.00           H0.      0
ATOM    367  HE1 TYR A 242      31.435 100.108 120.629  1.00  0.00           H0.      0
ATOM    368  HE2 TYR A 242      33.922  97.121 122.453  1.00  0.00           H0.      0
ATOM    369  HH  TYR A 242      33.035  98.627 119.461  1.00  0.00           H0.      0
ATOM    370  CA  TYR A 283      28.496  89.112 117.564  1.00  0.00           C0.     -1
ATOM    371  CB  TYR A 283      29.594  89.598 116.561  1.00  0.00           C0.     -1
ATOM    372  CG  TYR A 283      30.990  89.861 117.100  1.00  0.00           C0.      0
ATOM    373  CD1 TYR A 283      32.000  88.885 116.995  1.00  0.00           C0.      0
ATOM    374  CD2 TYR A 283      31.359  91.117 117.613  1.00  0.00           C0.      0
ATOM    375  CE1 TYR A 283      33.326  89.158 117.337  1.00  0.00           C0.      0
ATOM    376  CE2 TYR A 283      32.683  91.401 117.971  1.00  0.00           C0.      0
ATOM    377  CZ  TYR A 283      33.684  90.434 117.799  1.00  0.00           C0.      0
ATOM    378  OH  TYR A 283      35.009  90.685 118.059  1.00  0.00           O0.      0
ATOM    379  H01 TYR A 283      27.547  88.965 117.038  1.00  0.00           H0.      0
ATOM    380  H02 TYR A 283      28.787  88.165 118.032  1.00  0.00           H0.      0
ATOM    381  HA  TYR A 283      28.341  89.851 118.359  1.00  0.00           H0.      0
ATOM    382  HB2 TYR A 283      29.668  88.852 115.759  1.00  0.00           H0.      0
ATOM    383  HB3 TYR A 283      29.227  90.519 116.088  1.00  0.00           H0.      0
ATOM    384  HD1 TYR A 283      31.748  87.903 116.604  1.00  0.00           H0.      0
ATOM    385  HD2 TYR A 283      30.607  91.895 117.715  1.00  0.00           H0.      0
ATOM    386  HE1 TYR A 283      34.100  88.408 117.218  1.00  0.00           H0.      0
ATOM    387  HE2 TYR A 283      32.950  92.372 118.371  1.00  0.00           H0.      0
ATOM    388  HH  TYR A 283      35.166  91.644 118.214  1.00  0.00           H0.      0
ATOM    389  N   ACT A 293      35.707  96.889 118.266  1.00  0.00           N0.      0
ATOM    390  CA  ACT A 293      36.205  95.517 118.117  1.00  0.00           C0.      0
ATOM    391  C   ACT A 293      35.475  94.444 118.940  1.00  0.00           C0.      0
ATOM    392  O   ACT A 293      35.811  93.223 118.761  1.00  0.00           O0.      0
ATOM    393  CE  ACT A 293      37.144  97.714 115.118  1.00  0.00           C0.      0
ATOM    394  OXT ACT A 293      34.609  94.820 119.792  1.00  0.00           O1-      0
ATOM    395  HE1 ACT A 293      36.168  97.652 114.638  1.00  0.00           H0.      0
ATOM    396  HE2 ACT A 293      37.019  97.968 116.174  1.00  0.00           H0.      0
ATOM    397  HE3 ACT A 293      37.657  96.755 115.030  1.00  0.00           H0.      0
ATOM    398  H1  ACT A 293      37.261  95.465 118.419  1.00  0.00           H0.      0
ATOM    399  H3  ACT A 293      36.174  95.237 117.059  1.00  0.00           H0.      0
ATOM    400  H01 ACT A 293      35.409  97.032 119.230  1.00  0.00           H0.      0
ATOM    401  H02 ACT A 293      34.864  97.014 117.705  1.00  0.00           H0.      0
ATOM    402  CA' SAM A 294      37.870  96.827 110.805  1.00  0.00           C0.      0
ATOM    403  CB  SAM A 294      37.417  97.882 111.849  1.00  0.00           C0.      0
ATOM    404  CG  SAM A 294      38.584  98.408 112.691  1.00  0.00           C0.      0
ATOM    405  SD  SAM A 294      38.148  99.034 114.362  1.00  0.00           S0.      0
ATOM    406  C5' SAM A 294      36.823 100.253 114.040  1.00  0.00           C0.      0
ATOM    407  C4' SAM A 294      37.241 101.385 113.116  1.00  0.00           C0.      0
ATOM    408  O4' SAM A 294      36.158 102.364 113.192  1.00  0.00           O0.      0
ATOM    409  C3' SAM A 294      38.567 102.126 113.452  1.00  0.00           C0.      0
ATOM    410  O3' SAM A 294      39.510 101.982 112.391  1.00  0.00           O0.      0
ATOM    411  C2' SAM A 294      38.103 103.592 113.714  1.00  0.00           C0.      0
ATOM    412  O2' SAM A 294      39.007 104.609 113.368  1.00  0.00           O0.      0
ATOM    413  C1' SAM A 294      36.755 103.664 112.961  1.00  0.00           C0.      0
ATOM    414  OXT SAM A 294      37.605  94.718 111.971  1.00  0.00           O0.      0
ATOM    415  N1  SAM A 294      33.665 107.628 111.722  1.00  0.00           N0.      0
ATOM    416  C2  SAM A 294      34.553 106.931 110.980  1.00  0.00           C0.      0
ATOM    417  N3  SAM A 294      35.357 105.927 111.368  1.00  0.00           N0.      0
ATOM    418  C4  SAM A 294      35.207 105.638 112.675  1.00  0.00           C0.      0
ATOM    419  C5  SAM A 294      34.356 106.303 113.570  1.00  0.00           C0.      0
ATOM    420  C6  SAM A 294      33.546 107.333 113.043  1.00  0.00           C0.      0
ATOM    421  N6  SAM A 294      32.664 108.017 113.804  1.00  0.00           N0.      0
ATOM    422  N7  SAM A 294      34.472 105.776 114.851  1.00  0.00           N0.      0
ATOM    423  C8  SAM A 294      35.363 104.811 114.733  1.00  0.00           C0.      0
ATOM    424  N9  SAM A 294      35.850 104.678 113.437  1.00  0.00           N0.      0
ATOM    425  C'  SAM A 294      38.441  95.604 111.555  1.00  0.00           C0.      0
ATOM    426  N'  SAM A 294      36.676  96.501 109.955  1.00  0.00           N0.      0
ATOM    427  O'  SAM A 294      39.666  95.615 111.799  1.00  0.00           O0.      0
ATOM    428 HN61 SAM A 294      32.647 107.820 114.793  1.00  0.00           H0.      0
ATOM    429 HN62 SAM A 294      32.273 108.900 113.474  1.00  0.00           H0.      0
ATOM    430  HA  SAM A 294      38.641  97.224 110.142  1.00  0.00           H0.      0
ATOM    431  HB1 SAM A 294      36.668  97.398 112.484  1.00  0.00           H0.      0
ATOM    432  HB2 SAM A 294      36.914  98.703 111.330  1.00  0.00           H0.      0
ATOM    433  HG1 SAM A 294      39.095  99.253 112.216  1.00  0.00           H0.      0
ATOM    434  HG2 SAM A 294      39.335  97.635 112.877  1.00  0.00           H0.      0
ATOM    435 HO2' SAM A 294      39.154 104.566 112.392  1.00  0.00           H0.      0
ATOM    436 HO3' SAM A 294      39.081 102.297 111.554  1.00  0.00           H0.      0
ATOM    437  H01 SAM A 294      35.691 104.160 115.525  1.00  0.00           H0.      0
ATOM    438  H02 SAM A 294      37.311 101.033 112.080  1.00  0.00           H0.      0
ATOM    439  H03 SAM A 294      39.058 101.730 114.344  1.00  0.00           H0.      0
ATOM    440  H04 SAM A 294      37.904 103.690 114.786  1.00  0.00           H0.      0
ATOM    441  H05 SAM A 294      36.908 103.836 111.894  1.00  0.00           H0.      0
ATOM    442  H06 SAM A 294      34.646 107.251 109.949  1.00  0.00           H0.      0
ATOM    443  H07 SAM A 294      35.841  96.353 110.542  1.00  0.00           H0.      0
ATOM    444  H08 SAM A 294      36.768  95.626 109.316  1.00  0.00           H0.      0
ATOM    445  H09 SAM A 294      36.473  97.308 109.341  1.00  0.00           H0.      0
ATOM    446 H5'1 SAM A 294      36.538 100.612 115.034  1.00  0.00           H0.      0
ATOM    447 H5'2 SAM A 294      35.978  99.703 113.619  1.00  0.00           H0.      0
