# Supplementary material for: Computational Investigation of GNMT-Catalyzed Methyl Transfer Reaction: Integrating MD, QM, and ML Approaches
Source: J Comput Chem. Author manuscript; Available in PMC 2026 Jun 29. (PMC13312424; doi:10.1002/jcc.70434)
Supplement: SI-2 [file NIHMS2188582-supplement-SI-2.zip › QM-cluster-pdbs/sampling_22262_P2_w_p.pdb]

ATOM      1  CA  GLN A  20      38.717 107.740 117.953  1.00  0.00           C0.     -1
ATOM      2  C   GLN A  20      40.015 107.043 118.337  1.00  0.00           C0.      0
ATOM      3  O   GLN A  20      40.325 106.843 119.522  1.00  0.00           O0.      0
ATOM      4  CB  GLN A  20      37.541 106.699 117.904  1.00  0.00           C0.     -1
ATOM      5  CG  GLN A  20      36.263 107.255 117.234  1.00  0.00           C0.      0
ATOM      6  CD  GLN A  20      35.698 108.492 117.924  1.00  0.00           C0.      0
ATOM      7  NE2 GLN A  20      34.408 108.373 118.389  1.00  0.00           N0.      0
ATOM      8  OE1 GLN A  20      36.329 109.545 118.021  1.00  0.00           O0.      0
ATOM      9  H01 GLN A  20      38.804 108.215 116.971  1.00  0.00           H0.      0
ATOM     10  HA  GLN A  20      38.496 108.516 118.685  1.00  0.00           H0.      0
ATOM     11  HB2 GLN A  20      37.870 105.826 117.330  1.00  0.00           H0.      0
ATOM     12  HB3 GLN A  20      37.326 106.363 118.927  1.00  0.00           H0.      0
ATOM     13  HG2 GLN A  20      36.504 107.533 116.200  1.00  0.00           H0.      0
ATOM     14  HG3 GLN A  20      35.499 106.471 117.185  1.00  0.00           H0.      0
ATOM     15 HE21 GLN A  20      34.078 109.136 118.969  1.00  0.00           H0.      0
ATOM     16 HE22 GLN A  20      33.982 107.461 118.543  1.00  0.00           H0.      0
ATOM     17  N   TYR A  21      40.773 106.630 117.285  1.00  0.00           N0.      0
ATOM     18  CA  TYR A  21      42.016 105.885 117.468  1.00  0.00           C0.     -1
ATOM     19  CB  TYR A  21      42.201 104.781 116.398  1.00  0.00           C0.     -1
ATOM     20  CG  TYR A  21      41.250 103.601 116.555  1.00  0.00           C0.      0
ATOM     21  CD1 TYR A  21      39.860 103.719 116.366  1.00  0.00           C0.      0
ATOM     22  CD2 TYR A  21      41.746 102.336 116.921  1.00  0.00           C0.      0
ATOM     23  CE1 TYR A  21      38.999 102.630 116.572  1.00  0.00           C0.      0
ATOM     24  CE2 TYR A  21      40.902 101.241 117.115  1.00  0.00           C0.      0
ATOM     25  CZ  TYR A  21      39.518 101.386 116.960  1.00  0.00           C0.      0
ATOM     26  OH  TYR A  21      38.734 100.268 117.183  1.00  0.00           O0.      0
ATOM     27  H01 TYR A  21      42.874 106.570 117.421  1.00  0.00           H0.      0
ATOM     28  H   TYR A  21      40.414 106.756 116.337  1.00  0.00           H0.      0
ATOM     29  HA  TYR A  21      41.996 105.453 118.472  1.00  0.00           H0.      0
ATOM     30  HB2 TYR A  21      42.091 105.232 115.401  1.00  0.00           H0.      0
ATOM     31  HB3 TYR A  21      43.231 104.416 116.459  1.00  0.00           H0.      0
ATOM     32  HD1 TYR A  21      39.442 104.666 116.050  1.00  0.00           H0.      0
ATOM     33  HD2 TYR A  21      42.816 102.204 117.042  1.00  0.00           H0.      0
ATOM     34  HE1 TYR A  21      37.929 102.751 116.422  1.00  0.00           H0.      0
ATOM     35  HE2 TYR A  21      41.299 100.269 117.386  1.00  0.00           H0.      0
ATOM     36  HH  TYR A  21      37.800 100.509 117.300  1.00  0.00           H0.      0
ATOM     37  CA  TRP A  30      45.754  96.401 114.615  1.00  0.00           C0.     -1
ATOM     38  CB  TRP A  30      45.003  97.617 114.150  1.00  0.00           C0.     -1
ATOM     39  CG  TRP A  30      43.630  97.319 113.613  1.00  0.00           C0.      0
ATOM     40  CD1 TRP A  30      43.212  97.384 112.299  1.00  0.00           C0.      0
ATOM     41  CD2 TRP A  30      42.479  96.902 114.384  1.00  0.00           C0.      0
ATOM     42  CE2 TRP A  30      41.393  96.723 113.463  1.00  0.00           C0.      0
ATOM     43  CE3 TRP A  30      42.259  96.688 115.758  1.00  0.00           C0.      0
ATOM     44  NE1 TRP A  30      41.876  97.021 112.201  1.00  0.00           N0.      0
ATOM     45  CZ2 TRP A  30      40.123  96.317 113.903  1.00  0.00           C0.      0
ATOM     46  CZ3 TRP A  30      40.993  96.299 116.194  1.00  0.00           C0.      0
ATOM     47  CH2 TRP A  30      39.939  96.114 115.271  1.00  0.00           C0.      0
ATOM     48  H01 TRP A  30      46.741  96.664 115.016  1.00  0.00           H0.      0
ATOM     49  H02 TRP A  30      45.904  95.692 113.792  1.00  0.00           H0.      0
ATOM     50  HA  TRP A  30      45.207  95.869 115.403  1.00  0.00           H0.      0
ATOM     51  HB2 TRP A  30      44.916  98.333 114.982  1.00  0.00           H0.      0
ATOM     52  HB3 TRP A  30      45.581  98.137 113.374  1.00  0.00           H0.      0
ATOM     53  HD1 TRP A  30      43.766  97.673 111.419  1.00  0.00           H0.      0
ATOM     54  HE1 TRP A  30      41.354  97.065 111.329  1.00  0.00           H0.      0
ATOM     55  HE3 TRP A  30      43.068  96.825 116.470  1.00  0.00           H0.      0
ATOM     56  HZ2 TRP A  30      39.316  96.147 113.205  1.00  0.00           H0.      0
ATOM     57  HZ3 TRP A  30      40.804  96.120 117.247  1.00  0.00           H0.      0
ATOM     58  HH2 TRP A  30      38.972  95.788 115.635  1.00  0.00           H0.      0
ATOM     59  CA  ILE A  34      43.701  90.811 113.261  1.00  0.00           C0.     -1
ATOM     60  CB  ILE A  34      43.713  91.555 111.890  1.00  0.00           C0.     -1
ATOM     61  CG1 ILE A  34      42.546  92.577 111.871  1.00  0.00           C0.      0
ATOM     62  CG2 ILE A  34      43.625  90.551 110.729  1.00  0.00           C0.      0
ATOM     63  CD1 ILE A  34      42.463  93.470 110.625  1.00  0.00           C0.      0
ATOM     64  H01 ILE A  34      44.536  90.104 113.340  1.00  0.00           H0.      0
ATOM     65  H03 ILE A  34      43.771  91.522 114.093  1.00  0.00           H0.      0
ATOM     66  HA  ILE A  34      42.767  90.246 113.371  1.00  0.00           H0.      0
ATOM     67  HB  ILE A  34      44.659  92.112 111.805  1.00  0.00           H0.      0
ATOM     68 HG12 ILE A  34      41.600  92.024 111.989  1.00  0.00           H0.      0
ATOM     69 HG13 ILE A  34      42.635  93.219 112.760  1.00  0.00           H0.      0
ATOM     70 HG21 ILE A  34      42.674  90.001 110.771  1.00  0.00           H0.      0
ATOM     71 HG22 ILE A  34      43.683  91.049 109.756  1.00  0.00           H0.      0
ATOM     72 HG23 ILE A  34      44.438  89.817 110.781  1.00  0.00           H0.      0
ATOM     73 HD11 ILE A  34      43.391  94.040 110.488  1.00  0.00           H0.      0
ATOM     74 HD12 ILE A  34      42.293  92.882 109.715  1.00  0.00           H0.      0
ATOM     75 HD13 ILE A  34      41.642  94.189 110.716  1.00  0.00           H0.      0
ATOM     76  CA  ARG A  40      39.420  86.096 108.907  1.00  0.00           C0.     -1
ATOM     77  CB  ARG A  40      39.982  87.528 109.279  1.00  0.00           C0.     -1
ATOM     78  CG  ARG A  40      38.906  88.632 109.187  1.00  0.00           C0.      0
ATOM     79  CD  ARG A  40      39.499  90.049 109.331  1.00  0.00           C0.      0
ATOM     80  NE  ARG A  40      38.511  91.137 109.202  1.00  0.00           N0.      0
ATOM     81  CZ  ARG A  40      37.983  91.846 110.224  1.00  0.00           C0.      0
ATOM     82  NH1 ARG A  40      38.181  91.476 111.507  1.00  0.00           N1+      0
ATOM     83  NH2 ARG A  40      37.244  92.924 109.956  1.00  0.00           N0.      0
ATOM     84  H01 ARG A  40      39.043  86.092 107.879  1.00  0.00           H0.      0
ATOM     85  H02 ARG A  40      40.208  85.341 108.993  1.00  0.00           H0.      0
ATOM     86  HA  ARG A  40      38.599  85.819 109.578  1.00  0.00           H0.      0
ATOM     87  HB2 ARG A  40      40.403  87.501 110.293  1.00  0.00           H0.      0
ATOM     88  HB3 ARG A  40      40.810  87.767 108.597  1.00  0.00           H0.      0
ATOM     89  HG2 ARG A  40      38.395  88.567 108.217  1.00  0.00           H0.      0
ATOM     90  HG3 ARG A  40      38.138  88.473 109.957  1.00  0.00           H0.      0
ATOM     91  HD2 ARG A  40      40.024  90.160 110.287  1.00  0.00           H0.      0
ATOM     92  HD3 ARG A  40      40.251  90.211 108.552  1.00  0.00           H0.      0
ATOM     93  HE  ARG A  40      38.357  91.538 108.283  1.00  0.00           H0.      0
ATOM     94 HH11 ARG A  40      38.514  90.553 111.735  1.00  0.00           H0.      0
ATOM     95 HH12 ARG A  40      37.651  91.973 112.217  1.00  0.00           H0.      0
ATOM     96 HH21 ARG A  40      37.287  93.304 108.986  1.00  0.00           H0.      0
ATOM     97 HH22 ARG A  40      37.030  93.586 110.702  1.00  0.00           H0.      0
ATOM     98  CA  ALA A  64      34.801 101.233 107.897  1.00  0.00           C0.     -1
ATOM     99  C   ALA A  64      36.138 100.553 107.685  1.00  0.00           C0.      0
ATOM    100  O   ALA A  64      36.434  99.432 108.133  1.00  0.00           O0.      0
ATOM    101  CB  ALA A  64      33.922 100.492 108.910  1.00  0.00           C0.      0
ATOM    102  H02 ALA A  64      34.292 101.293 106.925  1.00  0.00           H0.      0
ATOM    103  HA  ALA A  64      34.985 102.266 108.221  1.00  0.00           H0.      0
ATOM    104  HB1 ALA A  64      32.965 101.007 109.039  1.00  0.00           H0.      0
ATOM    105  HB2 ALA A  64      33.728  99.470 108.570  1.00  0.00           H0.      0
ATOM    106  HB3 ALA A  64      34.415 100.438 109.887  1.00  0.00           H0.      0
ATOM    107  N   CYS A  65      37.015 101.254 106.924  1.00  0.00           N0.      0
ATOM    108  CA  CYS A  65      38.144 100.591 106.301  1.00  0.00           C0.     -1
ATOM    109  C   CYS A  65      39.264 100.071 107.241  1.00  0.00           C0.      0
ATOM    110  O   CYS A  65      39.786  98.965 107.004  1.00  0.00           O0.      0
ATOM    111  H01 CYS A  65      38.603 101.297 105.603  1.00  0.00           H0.      0
ATOM    112  H   CYS A  65      36.686 102.114 106.509  1.00  0.00           H0.      0
ATOM    113  HA  CYS A  65      37.811  99.713 105.740  1.00  0.00           H0.      0
ATOM    114  N   GLY A  66      39.718 100.913 108.189  1.00  0.00           N0.      0
ATOM    115  CA  GLY A  66      40.963 100.627 108.930  1.00  0.00           C0.     -1
ATOM    116  H01 GLY A  66      41.811 100.591 108.239  1.00  0.00           H0.      0
ATOM    117  H   GLY A  66      39.114 101.667 108.524  1.00  0.00           H0.      0
ATOM    118  HA2 GLY A  66      41.105 101.431 109.648  1.00  0.00           H0.      0
ATOM    119  HA3 GLY A  66      40.903  99.675 109.465  1.00  0.00           H0.      0
ATOM    120  CA  ASP A  70      37.001  93.960 104.518  1.00  0.00           C0.     -1
ATOM    121  CB  ASP A  70      35.955  94.400 105.571  1.00  0.00           C0.     -1
ATOM    122  CG  ASP A  70      36.431  94.320 107.020  1.00  0.00           C0.      0
ATOM    123  OD1 ASP A  70      35.775  95.024 107.875  1.00  0.00           O0.      0
ATOM    124  OD2 ASP A  70      37.390  93.556 107.321  1.00  0.00           O1-      0
ATOM    125  H01 ASP A  70      37.879  94.615 104.547  1.00  0.00           H0.      0
ATOM    126  H02 ASP A  70      36.574  93.998 103.510  1.00  0.00           H0.      0
ATOM    127  HA  ASP A  70      37.340  92.940 104.721  1.00  0.00           H0.      0
ATOM    128  HB2 ASP A  70      35.623  95.427 105.383  1.00  0.00           H0.      0
ATOM    129  HB3 ASP A  70      35.056  93.770 105.491  1.00  0.00           H0.      0
ATOM    130  CA  ASP A  85      37.467 105.616 107.481  1.00  0.00           C0.     -1
ATOM    131  C   ASP A  85      38.004 106.977 107.989  1.00  0.00           C0.      0
ATOM    132  O   ASP A  85      38.607 107.754 107.235  1.00  0.00           O0.      0
ATOM    133  CB  ASP A  85      38.394 104.447 107.786  1.00  0.00           C0.     -1
ATOM    134  CG  ASP A  85      38.606 104.078 109.259  1.00  0.00           C0.      0
ATOM    135  OD1 ASP A  85      38.195 102.924 109.627  1.00  0.00           O0.      0
ATOM    136  OD2 ASP A  85      39.200 104.895 110.029  1.00  0.00           O1-      0
ATOM    137  H03 ASP A  85      37.357 105.716 106.398  1.00  0.00           H0.      0
ATOM    138  HA  ASP A  85      36.475 105.427 107.913  1.00  0.00           H0.      0
ATOM    139  HB2 ASP A  85      38.022 103.555 107.282  1.00  0.00           H0.      0
ATOM    140  HB3 ASP A  85      39.384 104.671 107.365  1.00  0.00           H0.      0
ATOM    141  N   ALA A  86      37.779 107.249 109.304  1.00  0.00           N0.      0
ATOM    142  CA  ALA A  86      38.185 108.483 109.986  1.00  0.00           C0.     -1
ATOM    143  C   ALA A  86      39.676 108.667 110.311  1.00  0.00           C0.      0
ATOM    144  O   ALA A  86      40.105 109.817 110.491  1.00  0.00           O0.      0
ATOM    145  CB  ALA A  86      37.440 108.545 111.337  1.00  0.00           C0.      0
ATOM    146  H   ALA A  86      37.287 106.557 109.855  1.00  0.00           H0.      0
ATOM    147  HA  ALA A  86      37.899 109.336 109.366  1.00  0.00           H0.      0
ATOM    148  HB1 ALA A  86      37.673 107.657 111.938  1.00  0.00           H0.      0
ATOM    149  HB2 ALA A  86      37.758 109.433 111.888  1.00  0.00           H0.      0
ATOM    150  HB3 ALA A  86      36.362 108.592 111.183  1.00  0.00           H0.      0
ATOM    151  N   SER A  87      40.406 107.554 110.558  1.00  0.00           N0.      0
ATOM    152  CA  SER A  87      41.734 107.651 111.173  1.00  0.00           C0.     -1
ATOM    153  CB  SER A  87      41.963 106.425 112.081  1.00  0.00           C0.     -1
ATOM    154  OG  SER A  87      43.313 106.376 112.586  1.00  0.00           O0.      0
ATOM    155  H01 SER A  87      42.529 107.688 110.417  1.00  0.00           H0.      0
ATOM    156  H   SER A  87      40.026 106.645 110.289  1.00  0.00           H0.      0
ATOM    157  HA  SER A  87      41.770 108.585 111.741  1.00  0.00           H0.      0
ATOM    158  HB2 SER A  87      41.233 106.426 112.898  1.00  0.00           H0.      0
ATOM    159  HB3 SER A  87      41.827 105.507 111.506  1.00  0.00           H0.      0
ATOM    160  HG  SER A  87      43.407 107.066 113.258  1.00  0.00           H0.      0
ATOM    161  CA  MET A  90      44.352 103.260 110.725  1.00  0.00           C0.     -1
ATOM    162  CB  MET A  90      42.926 102.852 111.089  1.00  0.00           C0.     -1
ATOM    163  CG  MET A  90      42.629 103.017 112.592  1.00  0.00           C0.      0
ATOM    164  SD  MET A  90      43.330 101.661 113.631  1.00  0.00           S0.      0
ATOM    165  CE  MET A  90      41.898 100.518 113.633  1.00  0.00           C0.      0
ATOM    166  H01 MET A  90      44.523 104.315 110.973  1.00  0.00           H0.      0
ATOM    167  H02 MET A  90      44.554 103.120 109.657  1.00  0.00           H0.      0
ATOM    168  HA  MET A  90      45.078 102.658 111.287  1.00  0.00           H0.      0
ATOM    169  HB2 MET A  90      42.203 103.457 110.522  1.00  0.00           H0.      0
ATOM    170  HB3 MET A  90      42.750 101.808 110.808  1.00  0.00           H0.      0
ATOM    171  HG2 MET A  90      43.058 103.954 112.960  1.00  0.00           H0.      0
ATOM    172  HG3 MET A  90      41.550 103.034 112.766  1.00  0.00           H0.      0
ATOM    173  HE1 MET A  90      41.061 100.953 114.181  1.00  0.00           H0.      0
ATOM    174  HE2 MET A  90      41.580 100.289 112.614  1.00  0.00           H0.      0
ATOM    175  HE3 MET A  90      42.208  99.592 114.120  1.00  0.00           H0.      0
ATOM    176  CA  ALA A 115      36.170 111.015 106.350  1.00  0.00           C0.     -1
ATOM    177  C   ALA A 115      35.535 110.893 107.734  1.00  0.00           C0.      0
ATOM    178  O   ALA A 115      36.229 110.749 108.761  1.00  0.00           O0.      0
ATOM    179  H01 ALA A 115      36.809 110.140 106.194  1.00  0.00           H0.      0
ATOM    180  H03 ALA A 115      35.432 111.077 105.548  1.00  0.00           H0.      0
ATOM    181  HA  ALA A 115      36.810 111.902 106.322  1.00  0.00           H0.      0
ATOM    182  N   ASN A 116      34.181 110.924 107.802  1.00  0.00           N0.      0
ATOM    183  CA  ASN A 116      33.456 110.650 109.045  1.00  0.00           C0.     -1
ATOM    184  C   ASN A 116      32.017 110.325 108.646  1.00  0.00           C0.      0
ATOM    185  O   ASN A 116      31.467 110.894 107.690  1.00  0.00           O0.      0
ATOM    186  CB  ASN A 116      33.493 111.840 110.061  1.00  0.00           C0.      0
ATOM    187  CG  ASN A 116      33.864 111.341 111.448  1.00  0.00           C0.      0
ATOM    188  ND2 ASN A 116      35.144 110.952 111.589  1.00  0.00           N0.      0
ATOM    189  OD1 ASN A 116      33.018 111.276 112.372  1.00  0.00           O0.      0
ATOM    190  H   ASN A 116      33.608 111.109 106.987  1.00  0.00           H0.      0
ATOM    191  HA  ASN A 116      33.919 109.780 109.514  1.00  0.00           H0.      0
ATOM    192  HB2 ASN A 116      34.240 112.561 109.719  1.00  0.00           H0.      0
ATOM    193  HB3 ASN A 116      32.526 112.343 110.114  1.00  0.00           H0.      0
ATOM    194 HD21 ASN A 116      35.406 110.488 112.460  1.00  0.00           H0.      0
ATOM    195 HD22 ASN A 116      35.733 110.894 110.760  1.00  0.00           H0.      0
ATOM    196  N   TRP A 117      31.430 109.412 109.438  1.00  0.00           N0.      0
ATOM    197  CA  TRP A 117      30.057 108.957 109.215  1.00  0.00           C0.     -1
ATOM    198  CB  TRP A 117      29.784 107.770 110.169  1.00  0.00           C0.     -1
ATOM    199  CG  TRP A 117      30.703 106.595 109.930  1.00  0.00           C0.      0
ATOM    200  CD1 TRP A 117      31.380 106.296 108.765  1.00  0.00           C0.      0
ATOM    201  CD2 TRP A 117      31.118 105.607 110.907  1.00  0.00           C0.      0
ATOM    202  CE2 TRP A 117      32.065 104.746 110.268  1.00  0.00           C0.      0
ATOM    203  CE3 TRP A 117      30.820 105.390 112.265  1.00  0.00           C0.      0
ATOM    204  NE1 TRP A 117      32.185 105.181 108.961  1.00  0.00           N0.      0
ATOM    205  CZ2 TRP A 117      32.724 103.716 110.954  1.00  0.00           C0.      0
ATOM    206  CZ3 TRP A 117      31.469 104.364 112.949  1.00  0.00           C0.      0
ATOM    207  CH2 TRP A 117      32.417 103.538 112.302  1.00  0.00           C0.      0
ATOM    208  H02 TRP A 117      29.357 109.775 109.414  1.00  0.00           H0.      0
ATOM    209  H   TRP A 117      32.042 108.843 110.029  1.00  0.00           H0.      0
ATOM    210  HA  TRP A 117      29.923 108.664 108.167  1.00  0.00           H0.      0
ATOM    211  HB2 TRP A 117      29.908 108.116 111.204  1.00  0.00           H0.      0
ATOM    212  HB3 TRP A 117      28.730 107.478 110.065  1.00  0.00           H0.      0
ATOM    213  HD1 TRP A 117      31.375 106.805 107.814  1.00  0.00           H0.      0
ATOM    214  HE1 TRP A 117      32.840 104.818 108.286  1.00  0.00           H0.      0
ATOM    215  HE3 TRP A 117      30.111 106.027 112.778  1.00  0.00           H0.      0
ATOM    216  HZ2 TRP A 117      33.472 103.101 110.467  1.00  0.00           H0.      0
ATOM    217  HZ3 TRP A 117      31.262 104.209 114.004  1.00  0.00           H0.      0
ATOM    218  HH2 TRP A 117      32.943 102.776 112.868  1.00  0.00           H0.      0
ATOM    219  CA  LEU A 136      31.850  95.021 109.629  1.00  0.00           C0.     -1
ATOM    220  C   LEU A 136      32.840  95.435 110.685  1.00  0.00           C0.      0
ATOM    221  O   LEU A 136      33.460  96.526 110.596  1.00  0.00           O0.      0
ATOM    222  H01 LEU A 136      32.271  95.245 108.645  1.00  0.00           H0.      0
ATOM    223  H02 LEU A 136      30.939  95.621 109.735  1.00  0.00           H0.      0
ATOM    224  HA  LEU A 136      31.582  93.964 109.688  1.00  0.00           H0.      0
ATOM    225  N   GLY A 137      33.004  94.597 111.733  1.00  0.00           N0.      0
ATOM    226  CA  GLY A 137      34.029  94.786 112.750  1.00  0.00           C0.     -1
ATOM    227  C   GLY A 137      33.545  95.332 114.103  1.00  0.00           C0.      0
ATOM    228  O   GLY A 137      34.378  95.636 114.966  1.00  0.00           O0.      0
ATOM    229  H   GLY A 137      32.555  93.694 111.674  1.00  0.00           H0.      0
ATOM    230  HA2 GLY A 137      34.540  93.838 112.945  1.00  0.00           H0.      0
ATOM    231  HA3 GLY A 137      34.803  95.461 112.379  1.00  0.00           H0.      0
ATOM    232  N   ASN A 138      32.203  95.438 114.316  1.00  0.00           N0.      0
ATOM    233  CA  ASN A 138      31.640  96.128 115.501  1.00  0.00           C0.     -1
ATOM    234  C   ASN A 138      32.256  97.527 115.571  1.00  0.00           C0.      0
ATOM    235  O   ASN A 138      33.003  97.901 116.489  1.00  0.00           O0.      0
ATOM    236  CB  ASN A 138      31.825  95.353 116.809  1.00  0.00           C0.      0
ATOM    237  CG  ASN A 138      31.116  96.100 117.940  1.00  0.00           C0.      0
ATOM    238  ND2 ASN A 138      31.866  96.320 119.051  1.00  0.00           N0.      0
ATOM    239  OD1 ASN A 138      29.936  96.452 117.826  1.00  0.00           O0.      0
ATOM    240  H   ASN A 138      31.583  95.194 113.557  1.00  0.00           H0.      0
ATOM    241  HA  ASN A 138      30.565  96.232 115.324  1.00  0.00           H0.      0
ATOM    242  HB2 ASN A 138      31.359  94.371 116.689  1.00  0.00           H0.      0
ATOM    243  HB3 ASN A 138      32.881  95.205 117.023  1.00  0.00           H0.      0
ATOM    244 HD21 ASN A 138      31.503  96.954 119.751  1.00  0.00           H0.      0
ATOM    245 HD22 ASN A 138      32.872  96.193 119.005  1.00  0.00           H0.      0
ATOM    246  N   SER A 139      31.914  98.294 114.519  1.00  0.00           N0.      0
ATOM    247  CA  SER A 139      32.699  99.444 114.133  1.00  0.00           C0.     -1
ATOM    248  CB  SER A 139      33.307  99.276 112.740  1.00  0.00           C0.      0
ATOM    249  OG  SER A 139      34.183  98.139 112.741  1.00  0.00           O0.      0
ATOM    250  H03 SER A 139      32.093 100.359 114.155  1.00  0.00           H0.      0
ATOM    251  H   SER A 139      31.350  97.864 113.798  1.00  0.00           H0.      0
ATOM    252  HA  SER A 139      33.497  99.555 114.870  1.00  0.00           H0.      0
ATOM    253  HB2 SER A 139      32.514  99.158 111.988  1.00  0.00           H0.      0
ATOM    254  HB3 SER A 139      33.865 100.189 112.491  1.00  0.00           H0.      0
ATOM    255  HG  SER A 139      33.955  97.566 111.987  1.00  0.00           H0.      0
ATOM    256  CA  HID A 142      32.569 103.699 118.233  1.00  0.00           C0.     -1
ATOM    257  C   HID A 142      32.007 105.109 118.209  1.00  0.00           C0.      0
ATOM    258  O   HID A 142      32.757 106.097 118.310  1.00  0.00           O0.      0
ATOM    259  CB  HID A 142      33.713 103.623 117.260  1.00  0.00           C0.     -1
ATOM    260  CG  HID A 142      34.754 102.637 117.685  1.00  0.00           C0.      0
ATOM    261  CD2 HID A 142      34.862 101.269 117.559  1.00  0.00           C0.      0
ATOM    262  ND1 HID A 142      35.804 102.996 118.526  1.00  0.00           N0.      0
ATOM    263  CE1 HID A 142      36.494 101.876 118.874  1.00  0.00           C0.      0
ATOM    264  NE2 HID A 142      35.947 100.805 118.298  1.00  0.00           N0.      0
ATOM    265  H01 HID A 142      31.806 102.945 118.021  1.00  0.00           H0.      0
ATOM    266  HA  HID A 142      32.928 103.516 119.254  1.00  0.00           H0.      0
ATOM    267  HB2 HID A 142      33.349 103.371 116.258  1.00  0.00           H0.      0
ATOM    268  HB3 HID A 142      34.172 104.615 117.183  1.00  0.00           H0.      0
ATOM    269  HD1 HID A 142      36.035 103.939 118.811  1.00  0.00           H0.      0
ATOM    270  HD2 HID A 142      34.211 100.589 117.030  1.00  0.00           H0.      0
ATOM    271  HE1 HID A 142      37.362 101.876 119.512  1.00  0.00           H0.      0
ATOM    272  N   LEU A 143      30.682 105.225 118.042  1.00  0.00           N0.      0
ATOM    273  CA  LEU A 143      30.017 106.525 117.993  1.00  0.00           C0.     -1
ATOM    274  CB  LEU A 143      28.683 106.387 117.291  1.00  0.00           C0.     -1
ATOM    275  CG  LEU A 143      28.798 106.257 115.752  1.00  0.00           C0.      0
ATOM    276  CD1 LEU A 143      27.424 105.944 115.137  1.00  0.00           C0.      0
ATOM    277  CD2 LEU A 143      29.399 107.535 115.132  1.00  0.00           C0.      0
ATOM    278  H01 LEU A 143      29.883 106.905 119.015  1.00  0.00           H0.      0
ATOM    279  H   LEU A 143      30.116 104.390 117.992  1.00  0.00           H0.      0
ATOM    280  HA  LEU A 143      30.686 107.221 117.481  1.00  0.00           H0.      0
ATOM    281  HB2 LEU A 143      28.137 105.523 117.700  1.00  0.00           H0.      0
ATOM    282  HB3 LEU A 143      28.068 107.268 117.516  1.00  0.00           H0.      0
ATOM    283  HG  LEU A 143      29.473 105.415 115.528  1.00  0.00           H0.      0
ATOM    284 HD11 LEU A 143      26.721 106.767 115.323  1.00  0.00           H0.      0
ATOM    285 HD12 LEU A 143      27.502 105.809 114.052  1.00  0.00           H0.      0
ATOM    286 HD13 LEU A 143      26.994 105.030 115.563  1.00  0.00           H0.      0
ATOM    287 HD21 LEU A 143      29.358 107.498 114.039  1.00  0.00           H0.      0
ATOM    288 HD22 LEU A 143      28.831 108.417 115.454  1.00  0.00           H0.      0
ATOM    289 HD23 LEU A 143      30.448 107.681 115.411  1.00  0.00           H0.      0
ATOM    290  CA  ARG A 175      28.358  93.190 120.115  1.00  0.00           C0.     -1
ATOM    291  CB  ARG A 175      29.497  93.743 120.917  1.00  0.00           C0.     -1
ATOM    292  CG  ARG A 175      30.869  93.259 120.421  1.00  0.00           C0.      0
ATOM    293  CD  ARG A 175      32.015  93.782 121.300  1.00  0.00           C0.      0
ATOM    294  NE  ARG A 175      33.345  93.400 120.810  1.00  0.00           N0.      0
ATOM    295  CZ  ARG A 175      33.917  92.219 121.039  1.00  0.00           C0.      0
ATOM    296  NH1 ARG A 175      33.288  91.273 121.775  1.00  0.00           N1+      0
ATOM    297  NH2 ARG A 175      35.179  91.991 120.619  1.00  0.00           N0.      0
ATOM    298  H01 ARG A 175      28.432  93.493 119.062  1.00  0.00           H0.      0
ATOM    299  H02 ARG A 175      27.390  93.541 120.488  1.00  0.00           H0.      0
ATOM    300  HA  ARG A 175      28.342  92.092 120.141  1.00  0.00           H0.      0
ATOM    301  HB2 ARG A 175      29.483  94.842 120.882  1.00  0.00           H0.      0
ATOM    302  HB3 ARG A 175      29.382  93.469 121.976  1.00  0.00           H0.      0
ATOM    303  HG2 ARG A 175      30.884  92.161 120.378  1.00  0.00           H0.      0
ATOM    304  HG3 ARG A 175      31.033  93.608 119.396  1.00  0.00           H0.      0
ATOM    305  HD2 ARG A 175      31.991  94.874 121.312  1.00  0.00           H0.      0
ATOM    306  HD3 ARG A 175      31.905  93.445 122.338  1.00  0.00           H0.      0
ATOM    307  HE  ARG A 175      33.804  94.027 120.127  1.00  0.00           H0.      0
ATOM    308 HH11 ARG A 175      32.287  91.298 121.884  1.00  0.00           H0.      0
ATOM    309 HH12 ARG A 175      33.739  90.384 121.926  1.00  0.00           H0.      0
ATOM    310 HH21 ARG A 175      35.579  92.657 119.942  1.00  0.00           H0.      0
ATOM    311 HH22 ARG A 175      35.442  91.030 120.448  1.00  0.00           H0.      0
ATOM    312  CA  TYR A 194      40.627  89.301 115.763  1.00  0.00           C0.     -1
ATOM    313  CB  TYR A 194      40.315  90.413 116.809  1.00  0.00           C0.     -1
ATOM    314  CG  TYR A 194      39.418  91.429 116.115  1.00  0.00           C0.      0
ATOM    315  CD1 TYR A 194      38.019  91.369 116.243  1.00  0.00           C0.      0
ATOM    316  CD2 TYR A 194      39.950  92.307 115.150  1.00  0.00           C0.      0
ATOM    317  CE1 TYR A 194      37.182  92.099 115.394  1.00  0.00           C0.      0
ATOM    318  CE2 TYR A 194      39.124  93.029 114.280  1.00  0.00           C0.      0
ATOM    319  CZ  TYR A 194      37.732  92.896 114.383  1.00  0.00           C0.      0
ATOM    320  OH  TYR A 194      36.856  93.415 113.444  1.00  0.00           O0.      0
ATOM    321  H01 TYR A 194      41.265  88.517 116.187  1.00  0.00           H0.      0
ATOM    322  H03 TYR A 194      39.697  88.841 115.413  1.00  0.00           H0.      0
ATOM    323  HA  TYR A 194      41.141  89.731 114.898  1.00  0.00           H0.      0
ATOM    324  HB2 TYR A 194      39.811  89.985 117.682  1.00  0.00           H0.      0
ATOM    325  HB3 TYR A 194      41.248  90.874 117.152  1.00  0.00           H0.      0
ATOM    326  HD1 TYR A 194      37.567  90.723 116.990  1.00  0.00           H0.      0
ATOM    327  HD2 TYR A 194      41.027  92.388 115.035  1.00  0.00           H0.      0
ATOM    328  HE1 TYR A 194      36.106  92.024 115.484  1.00  0.00           H0.      0
ATOM    329  HE2 TYR A 194      39.555  93.661 113.514  1.00  0.00           H0.      0
ATOM    330  HH  TYR A 194      37.192  94.187 112.918  1.00  0.00           H0.      0
ATOM    331  CA  LEU A 240      38.106  99.015 124.061  1.00  0.00           C0.     -1
ATOM    332  CB  LEU A 240      37.560  97.878 123.152  1.00  0.00           C0.     -1
ATOM    333  CG  LEU A 240      38.267  97.771 121.778  1.00  0.00           C0.      0
ATOM    334  CD1 LEU A 240      37.702  96.587 120.967  1.00  0.00           C0.      0
ATOM    335  CD2 LEU A 240      38.167  99.081 120.971  1.00  0.00           C0.      0
ATOM    336  H01 LEU A 240      37.635  98.983 125.050  1.00  0.00           H0.      0
ATOM    337  H02 LEU A 240      39.190  98.915 124.198  1.00  0.00           H0.      0
ATOM    338  HA  LEU A 240      37.909 100.001 123.628  1.00  0.00           H0.      0
ATOM    339  HB2 LEU A 240      37.665  96.917 123.675  1.00  0.00           H0.      0
ATOM    340  HB3 LEU A 240      36.483  98.030 122.983  1.00  0.00           H0.      0
ATOM    341  HG  LEU A 240      39.334  97.572 121.971  1.00  0.00           H0.      0
ATOM    342 HD11 LEU A 240      36.663  96.783 120.678  1.00  0.00           H0.      0
ATOM    343 HD12 LEU A 240      38.283  96.419 120.051  1.00  0.00           H0.      0
ATOM    344 HD13 LEU A 240      37.727  95.659 121.551  1.00  0.00           H0.      0
ATOM    345 HD21 LEU A 240      38.711  99.898 121.458  1.00  0.00           H0.      0
ATOM    346 HD22 LEU A 240      38.578  98.961 119.961  1.00  0.00           H0.      0
ATOM    347 HD23 LEU A 240      37.118  99.380 120.869  1.00  0.00           H0.      0
ATOM    348  CA  TYR A 242      31.256 100.381 124.854  1.00  0.00           C0.     -1
ATOM    349  CB  TYR A 242      31.282  99.179 123.893  1.00  0.00           C0.     -1
ATOM    350  CG  TYR A 242      32.361  99.091 122.817  1.00  0.00           C0.      0
ATOM    351  CD1 TYR A 242      32.798 100.189 122.058  1.00  0.00           C0.      0
ATOM    352  CD2 TYR A 242      32.883  97.826 122.475  1.00  0.00           C0.      0
ATOM    353  CE1 TYR A 242      33.694 100.036 120.989  1.00  0.00           C0.      0
ATOM    354  CE2 TYR A 242      33.777  97.655 121.414  1.00  0.00           C0.      0
ATOM    355  CZ  TYR A 242      34.177  98.762 120.652  1.00  0.00           C0.      0
ATOM    356  OH  TYR A 242      35.041  98.540 119.596  1.00  0.00           O0.      0
ATOM    357  H01 TYR A 242      30.424 100.275 125.558  1.00  0.00           H0.      0
ATOM    358  H02 TYR A 242      32.186 100.451 125.429  1.00  0.00           H0.      0
ATOM    359  HA  TYR A 242      31.121 101.328 124.319  1.00  0.00           H0.      0
ATOM    360  HB2 TYR A 242      31.336  98.260 124.492  1.00  0.00           H0.      0
ATOM    361  HB3 TYR A 242      30.304  99.135 123.387  1.00  0.00           H0.      0
ATOM    362  HD1 TYR A 242      32.428 101.184 122.287  1.00  0.00           H0.      0
ATOM    363  HD2 TYR A 242      32.582  96.957 123.053  1.00  0.00           H0.      0
ATOM    364  HE1 TYR A 242      34.002 100.902 120.413  1.00  0.00           H0.      0
ATOM    365  HE2 TYR A 242      34.178  96.677 121.170  1.00  0.00           H0.      0
ATOM    366  HH  TYR A 242      35.421  99.380 119.231  1.00  0.00           H0.      0
ATOM    367  CA  TYR A 283      28.710  89.526 117.486  1.00  0.00           C0.     -1
ATOM    368  CB  TYR A 283      29.652  90.006 116.313  1.00  0.00           C0.     -1
ATOM    369  CG  TYR A 283      31.081  90.287 116.736  1.00  0.00           C0.      0
ATOM    370  CD1 TYR A 283      32.067  89.286 116.670  1.00  0.00           C0.      0
ATOM    371  CD2 TYR A 283      31.476  91.558 117.186  1.00  0.00           C0.      0
ATOM    372  CE1 TYR A 283      33.395  89.547 117.014  1.00  0.00           C0.      0
ATOM    373  CE2 TYR A 283      32.804  91.838 117.533  1.00  0.00           C0.      0
ATOM    374  CZ  TYR A 283      33.775  90.830 117.433  1.00  0.00           C0.      0
ATOM    375  OH  TYR A 283      35.103  91.030 117.729  1.00  0.00           O0.      0
ATOM    376  H01 TYR A 283      27.699  89.339 117.110  1.00  0.00           H0.      0
ATOM    377  H02 TYR A 283      29.096  88.603 117.932  1.00  0.00           H0.      0
ATOM    378  HA  TYR A 283      28.658  90.291 118.269  1.00  0.00           H0.      0
ATOM    379  HB2 TYR A 283      29.648  89.237 115.531  1.00  0.00           H0.      0
ATOM    380  HB3 TYR A 283      29.216  90.911 115.872  1.00  0.00           H0.      0
ATOM    381  HD1 TYR A 283      31.794  88.293 116.326  1.00  0.00           H0.      0
ATOM    382  HD2 TYR A 283      30.730  92.344 117.260  1.00  0.00           H0.      0
ATOM    383  HE1 TYR A 283      34.154  88.776 116.942  1.00  0.00           H0.      0
ATOM    384  HE2 TYR A 283      33.085  92.831 117.866  1.00  0.00           H0.      0
ATOM    385  HH  TYR A 283      35.312  91.979 117.865  1.00  0.00           H0.      0
ATOM    386  N   ACT A 293      35.530  96.956 117.228  1.00  0.00           N0.      0
ATOM    387  CA  ACT A 293      36.207  95.631 117.312  1.00  0.00           C0.      0
ATOM    388  C   ACT A 293      35.517  94.697 118.294  1.00  0.00           C0.      0
ATOM    389  O   ACT A 293      36.047  93.545 118.430  1.00  0.00           O0.      0
ATOM    390  CE  ACT A 293      36.273  97.912 116.341  1.00  0.00           C0.      0
ATOM    391  OXT ACT A 293      34.485  95.104 118.904  1.00  0.00           O1-      0
ATOM    392  HE1 ACT A 293      36.304  97.495 115.336  1.00  0.00           H0.      0
ATOM    393  HE2 ACT A 293      35.733  98.856 116.328  1.00  0.00           H0.      0
ATOM    394  HE3 ACT A 293      37.283  98.062 116.720  1.00  0.00           H0.      0
ATOM    395  H1  ACT A 293      37.249  95.764 117.615  1.00  0.00           H0.      0
ATOM    396  H3  ACT A 293      36.192  95.186 116.315  1.00  0.00           H0.      0
ATOM    397  H01 ACT A 293      35.390  97.359 118.172  1.00  0.00           H0.      0
ATOM    398  H02 ACT A 293      34.581  96.854 116.832  1.00  0.00           H0.      0
ATOM    399  CA' SAM A 294      37.473  97.285 110.297  1.00  0.00           C0.      0
ATOM    400  CB  SAM A 294      37.227  98.383 111.346  1.00  0.00           C0.      0
ATOM    401  CG  SAM A 294      38.519  98.877 112.019  1.00  0.00           C0.      0
ATOM    402  SD  SAM A 294      38.309  99.316 113.794  1.00  0.00           S0.      0
ATOM    403  C5' SAM A 294      36.918 100.513 113.692  1.00  0.00           C0.      0
ATOM    404  C4' SAM A 294      37.168 101.650 112.712  1.00  0.00           C0.      0
ATOM    405  O4' SAM A 294      36.026 102.571 112.796  1.00  0.00           O0.      0
ATOM    406  C3' SAM A 294      38.452 102.488 112.970  1.00  0.00           C0.      0
ATOM    407  O3' SAM A 294      39.418 102.330 111.941  1.00  0.00           O0.      0
ATOM    408  C2' SAM A 294      37.900 103.939 113.115  1.00  0.00           C0.      0
ATOM    409  O2' SAM A 294      38.736 104.982 112.655  1.00  0.00           O0.      0
ATOM    410  C1' SAM A 294      36.528 103.864 112.411  1.00  0.00           C0.      0
ATOM    411  OXT SAM A 294      39.099  95.588 110.821  1.00  0.00           O0.      0
ATOM    412  N1  SAM A 294      33.602 107.845 110.934  1.00  0.00           N0.      0
ATOM    413  C2  SAM A 294      34.459 107.064 110.251  1.00  0.00           C0.      0
ATOM    414  N3  SAM A 294      35.195 106.039 110.705  1.00  0.00           N0.      0
ATOM    415  C4  SAM A 294      34.990 105.824 112.016  1.00  0.00           C0.      0
ATOM    416  C5  SAM A 294      34.137 106.559 112.858  1.00  0.00           C0.      0
ATOM    417  C6  SAM A 294      33.405 107.617 112.262  1.00  0.00           C0.      0
ATOM    418  N6  SAM A 294      32.505 108.389 112.913  1.00  0.00           N0.      0
ATOM    419  N7  SAM A 294      34.210 106.059 114.157  1.00  0.00           N0.      0
ATOM    420  C8  SAM A 294      35.072 105.060 114.100  1.00  0.00           C0.      0
ATOM    421  N9  SAM A 294      35.581 104.873 112.828  1.00  0.00           N0.      0
ATOM    422  C'  SAM A 294      37.910  95.957 110.959  1.00  0.00           C0.      0
ATOM    423  N'  SAM A 294      36.191  97.052 109.554  1.00  0.00           N0.      0
ATOM    424  O'  SAM A 294      36.998  95.347 111.624  1.00  0.00           O0.      0
ATOM    425 HN61 SAM A 294      32.509 108.360 113.931  1.00  0.00           H0.      0
ATOM    426 HN62 SAM A 294      32.338 109.310 112.515  1.00  0.00           H0.      0
ATOM    427  HA  SAM A 294      38.216  97.601 109.565  1.00  0.00           H0.      0
ATOM    428  HB1 SAM A 294      36.533  97.986 112.093  1.00  0.00           H0.      0
ATOM    429  HB2 SAM A 294      36.724  99.221 110.850  1.00  0.00           H0.      0
ATOM    430  HG1 SAM A 294      38.946  99.734 111.491  1.00  0.00           H0.      0
ATOM    431  HG2 SAM A 294      39.283  98.098 112.031  1.00  0.00           H0.      0
ATOM    432 HO2' SAM A 294      39.015 104.823 111.711  1.00  0.00           H0.      0
ATOM    433 HO3' SAM A 294      38.992 102.541 111.070  1.00  0.00           H0.      0
ATOM    434  H01 SAM A 294      35.361 104.432 114.926  1.00  0.00           H0.      0
ATOM    435  H02 SAM A 294      37.213 101.272 111.685  1.00  0.00           H0.      0
ATOM    436  H03 SAM A 294      38.945 102.179 113.891  1.00  0.00           H0.      0
ATOM    437  H04 SAM A 294      37.720 104.138 114.176  1.00  0.00           H0.      0
ATOM    438  H05 SAM A 294      36.637 103.947 111.325  1.00  0.00           H0.      0
ATOM    439  H06 SAM A 294      34.577 107.309 109.200  1.00  0.00           H0.      0
ATOM    440  H07 SAM A 294      35.966  97.888 108.985  1.00  0.00           H0.      0
ATOM    441  H08 SAM A 294      35.422  96.865 110.208  1.00  0.00           H0.      0
ATOM    442  H09 SAM A 294      36.229  96.211 108.914  1.00  0.00           H0.      0
ATOM    443 H5'1 SAM A 294      36.807 100.919 114.703  1.00  0.00           H0.      0
ATOM    444 H5'2 SAM A 294      35.996  99.984 113.434  1.00  0.00           H0.      0
ATOM    445  O   WAT A3926      39.417 106.724 114.646  1.00  0.00           O0.      0
ATOM    446  H1  WAT A3926      39.254 106.079 113.920  1.00  0.00           H0.      0
ATOM    447  H2  WAT A3926      39.168 107.587 114.292  1.00  0.00           H0.      0
ATOM    448  O   WAT A7355      38.832  94.189 117.975  1.00  0.00           O0.      0
ATOM    449  H1  WAT A7355      37.982  93.727 118.089  1.00  0.00           H0.      0
ATOM    450  H2  WAT A7355      39.226  93.820 117.172  1.00  0.00           H0.      0
ATOM    451  O   WAT A9154      34.775 110.140 114.314  1.00  0.00           O0.      0
ATOM    452  H1  WAT A9154      34.023 110.625 113.925  1.00  0.00           H0.      0
ATOM    453  H2  WAT A9154      34.375 109.387 114.792  1.00  0.00           H0.      0
ATOM    454  O   WAT B4294      33.740  96.919 107.706  1.00  0.00           O0.      0
ATOM    455  H1  WAT B4294      33.555  96.964 108.657  1.00  0.00           H0.      0
ATOM    456  H2  WAT B4294      34.416  96.214 107.604  1.00  0.00           H0.      0
ATOM    457  O   WAT B7734      40.777  97.254 109.431  1.00  0.00           O0.      0
ATOM    458  H1  WAT B7734      40.109  96.583 109.683  1.00  0.00           H0.      0
ATOM    459  H2  WAT B7734      40.482  97.717 108.627  1.00  0.00           H0.      0
ATOM    460  O   WAT C1988      33.236 108.144 115.669  1.00  0.00           O0.      0
ATOM    461  H1  WAT C1988      33.565 107.248 115.432  1.00  0.00           H0.      0
ATOM    462  H2  WAT C1988      33.385 108.289 116.621  1.00  0.00           H0.      0
