# Supplementary material for: Computational Investigation of GNMT-Catalyzed Methyl Transfer Reaction: Integrating MD, QM, and ML Approaches
Source: J Comput Chem. Author manuscript; Available in PMC 2026 Jun 29. (PMC13312424; doi:10.1002/jcc.70434)
Supplement: SI-2 [file NIHMS2188582-supplement-SI-2.zip › QM-cluster-pdbs/sampling_8764_R2_wo_p.pdb]

ATOM      1  CA  TYR A  21      42.623 105.048 117.476  1.00  0.00           C0.     -1
ATOM      2  CB  TYR A  21      41.971 104.524 116.089  1.00  0.00           C0.     -1
ATOM      3  CG  TYR A  21      41.065 103.332 116.307  1.00  0.00           C0.      0
ATOM      4  CD1 TYR A  21      39.748 103.505 116.761  1.00  0.00           C0.      0
ATOM      5  CD2 TYR A  21      41.520 102.015 116.105  1.00  0.00           C0.      0
ATOM      6  CE1 TYR A  21      38.916 102.414 117.030  1.00  0.00           C0.      0
ATOM      7  CE2 TYR A  21      40.700 100.913 116.367  1.00  0.00           C0.      0
ATOM      8  CZ  TYR A  21      39.397 101.107 116.845  1.00  0.00           C0.      0
ATOM      9  OH  TYR A  21      38.630  99.992 117.104  1.00  0.00           O0.      0
ATOM     10  H01 TYR A  21      41.827 105.333 118.172  1.00  0.00           H0.      0
ATOM     11  H02 TYR A  21      43.266 105.914 117.289  1.00  0.00           H0.      0
ATOM     12  HA  TYR A  21      43.217 104.248 117.927  1.00  0.00           H0.      0
ATOM     13  HB2 TYR A  21      41.403 105.354 115.651  1.00  0.00           H0.      0
ATOM     14  HB3 TYR A  21      42.778 104.272 115.394  1.00  0.00           H0.      0
ATOM     15  HD1 TYR A  21      39.360 104.511 116.899  1.00  0.00           H0.      0
ATOM     16  HD2 TYR A  21      42.519 101.848 115.715  1.00  0.00           H0.      0
ATOM     17  HE1 TYR A  21      37.901 102.576 117.377  1.00  0.00           H0.      0
ATOM     18  HE2 TYR A  21      41.054  99.901 116.200  1.00  0.00           H0.      0
ATOM     19  HH  TYR A  21      37.730 100.254 117.399  1.00  0.00           H0.      0
ATOM     20  CA  TRP A  30      46.450  95.367 114.192  1.00  0.00           C0.     -1
ATOM     21  CB  TRP A  30      45.803  96.376 113.251  1.00  0.00           C0.     -1
ATOM     22  CG  TRP A  30      44.311  96.170 113.152  1.00  0.00           C0.      0
ATOM     23  CD1 TRP A  30      43.590  95.698 112.067  1.00  0.00           C0.      0
ATOM     24  CD2 TRP A  30      43.349  96.364 114.219  1.00  0.00           C0.      0
ATOM     25  CE2 TRP A  30      42.067  95.983 113.703  1.00  0.00           C0.      0
ATOM     26  CE3 TRP A  30      43.431  96.854 115.538  1.00  0.00           C0.      0
ATOM     27  NE1 TRP A  30      42.247  95.587 112.395  1.00  0.00           N0.      0
ATOM     28  CZ2 TRP A  30      40.898  96.057 114.476  1.00  0.00           C0.      0
ATOM     29  CZ3 TRP A  30      42.267  96.948 116.301  1.00  0.00           C0.      0
ATOM     30  CH2 TRP A  30      41.015  96.547 115.776  1.00  0.00           C0.      0
ATOM     31  H01 TRP A  30      46.296  94.345 113.824  1.00  0.00           H0.      0
ATOM     32  H03 TRP A  30      47.530  95.534 114.285  1.00  0.00           H0.      0
ATOM     33  HA  TRP A  30      46.012  95.423 115.194  1.00  0.00           H0.      0
ATOM     34  HB2 TRP A  30      46.015  97.395 113.607  1.00  0.00           H0.      0
ATOM     35  HB3 TRP A  30      46.251  96.299 112.252  1.00  0.00           H0.      0
ATOM     36  HD1 TRP A  30      43.942  95.433 111.081  1.00  0.00           H0.      0
ATOM     37  HE1 TRP A  30      41.472  95.273 111.803  1.00  0.00           H0.      0
ATOM     38  HE3 TRP A  30      44.384  97.165 115.954  1.00  0.00           H0.      0
ATOM     39  HZ2 TRP A  30      39.944  95.744 114.071  1.00  0.00           H0.      0
ATOM     40  HZ3 TRP A  30      42.319  97.323 117.317  1.00  0.00           H0.      0
ATOM     41  HH2 TRP A  30      40.128  96.632 116.394  1.00  0.00           H0.      0
ATOM     42  CA  TYR A  33      45.343  91.384 116.684  1.00  0.00           C0.     -1
ATOM     43  C   TYR A  33      44.538  90.449 115.703  1.00  0.00           C0.      0
ATOM     44  O   TYR A  33      43.932  89.456 116.126  1.00  0.00           O0.      0
ATOM     45  CB  TYR A  33      44.656  92.754 116.789  1.00  0.00           C0.     -1
ATOM     46  CG  TYR A  33      43.372  92.739 117.607  1.00  0.00           C0.      0
ATOM     47  CD1 TYR A  33      42.249  93.481 117.211  1.00  0.00           C0.      0
ATOM     48  CD2 TYR A  33      43.285  92.017 118.812  1.00  0.00           C0.      0
ATOM     49  CE1 TYR A  33      41.076  93.494 117.973  1.00  0.00           C0.      0
ATOM     50  CE2 TYR A  33      42.118  92.012 119.573  1.00  0.00           C0.      0
ATOM     51  CZ  TYR A  33      40.995  92.741 119.152  1.00  0.00           C0.      0
ATOM     52  OH  TYR A  33      39.878  92.665 119.942  1.00  0.00           O0.      0
ATOM     53  H02 TYR A  33      46.365  91.508 116.306  1.00  0.00           H0.      0
ATOM     54  HA  TYR A  33      45.389  90.861 117.638  1.00  0.00           H0.      0
ATOM     55  HB2 TYR A  33      45.365  93.462 117.245  1.00  0.00           H0.      0
ATOM     56  HB3 TYR A  33      44.445  93.149 115.788  1.00  0.00           H0.      0
ATOM     57  HD1 TYR A  33      42.280  94.056 116.292  1.00  0.00           H0.      0
ATOM     58  HD2 TYR A  33      44.135  91.444 119.166  1.00  0.00           H0.      0
ATOM     59  HE1 TYR A  33      40.218  94.058 117.622  1.00  0.00           H0.      0
ATOM     60  HE2 TYR A  33      42.052  91.440 120.492  1.00  0.00           H0.      0
ATOM     61  HH  TYR A  33      39.105  93.117 119.549  1.00  0.00           H0.      0
ATOM     62  N   ILE A  34      44.493  90.790 114.365  1.00  0.00           N0.      0
ATOM     63  CA  ILE A  34      43.796  89.974 113.314  1.00  0.00           C0.     -1
ATOM     64  CB  ILE A  34      43.964  90.564 111.868  1.00  0.00           C0.     -1
ATOM     65  CG1 ILE A  34      43.251  91.931 111.722  1.00  0.00           C0.      0
ATOM     66  CG2 ILE A  34      43.475  89.528 110.843  1.00  0.00           C0.      0
ATOM     67  CD1 ILE A  34      41.719  91.851 111.747  1.00  0.00           C0.      0
ATOM     68  H01 ILE A  34      44.198  88.954 113.346  1.00  0.00           H0.      0
ATOM     69  H   ILE A  34      45.056  91.567 114.048  1.00  0.00           H0.      0
ATOM     70  HA  ILE A  34      42.734  89.909 113.573  1.00  0.00           H0.      0
ATOM     71  HB  ILE A  34      45.041  90.723 111.707  1.00  0.00           H0.      0
ATOM     72 HG12 ILE A  34      43.594  92.610 112.514  1.00  0.00           H0.      0
ATOM     73 HG13 ILE A  34      43.571  92.386 110.776  1.00  0.00           H0.      0
ATOM     74 HG21 ILE A  34      42.442  89.225 111.051  1.00  0.00           H0.      0
ATOM     75 HG22 ILE A  34      43.505  89.943 109.829  1.00  0.00           H0.      0
ATOM     76 HG23 ILE A  34      44.098  88.628 110.863  1.00  0.00           H0.      0
ATOM     77 HD11 ILE A  34      41.358  91.350 112.653  1.00  0.00           H0.      0
ATOM     78 HD12 ILE A  34      41.259  92.841 111.718  1.00  0.00           H0.      0
ATOM     79 HD13 ILE A  34      41.344  91.294 110.883  1.00  0.00           H0.      0
ATOM     80  CA  ARG A  40      39.721  84.951 109.539  1.00  0.00           C0.     -1
ATOM     81  CB  ARG A  40      40.620  86.221 109.789  1.00  0.00           C0.     -1
ATOM     82  CG  ARG A  40      39.947  87.317 110.684  1.00  0.00           C0.      0
ATOM     83  CD  ARG A  40      39.608  88.652 109.971  1.00  0.00           C0.      0
ATOM     84  NE  ARG A  40      39.075  89.614 110.966  1.00  0.00           N0.      0
ATOM     85  CZ  ARG A  40      38.606  90.873 110.759  1.00  0.00           C0.      0
ATOM     86  NH1 ARG A  40      38.449  91.361 109.515  1.00  0.00           N1+      0
ATOM     87  NH2 ARG A  40      38.244  91.623 111.810  1.00  0.00           N0.      0
ATOM     88  H01 ARG A  40      40.247  84.231 108.904  1.00  0.00           H0.      0
ATOM     89  H02 ARG A  40      38.785  85.231 109.043  1.00  0.00           H0.      0
ATOM     90  HA  ARG A  40      39.475  84.463 110.489  1.00  0.00           H0.      0
ATOM     91  HB2 ARG A  40      41.555  85.901 110.261  1.00  0.00           H0.      0
ATOM     92  HB3 ARG A  40      40.896  86.655 108.819  1.00  0.00           H0.      0
ATOM     93  HG2 ARG A  40      39.023  86.918 111.122  1.00  0.00           H0.      0
ATOM     94  HG3 ARG A  40      40.615  87.552 111.524  1.00  0.00           H0.      0
ATOM     95  HD2 ARG A  40      40.509  89.065 109.497  1.00  0.00           H0.      0
ATOM     96  HD3 ARG A  40      38.858  88.480 109.190  1.00  0.00           H0.      0
ATOM     97  HE  ARG A  40      39.201  89.356 111.935  1.00  0.00           H0.      0
ATOM     98 HH11 ARG A  40      38.659  90.789 108.713  1.00  0.00           H0.      0
ATOM     99 HH12 ARG A  40      38.089  92.308 109.340  1.00  0.00           H0.      0
ATOM    100 HH21 ARG A  40      38.598  91.376 112.727  1.00  0.00           H0.      0
ATOM    101 HH22 ARG A  40      38.010  92.642 111.687  1.00  0.00           H0.      0
ATOM    102  CA  ALA A  64      35.011 100.783 108.684  1.00  0.00           C0.     -1
ATOM    103  C   ALA A  64      36.209 100.034 108.203  1.00  0.00           C0.      0
ATOM    104  O   ALA A  64      36.464  98.851 108.478  1.00  0.00           O0.      0
ATOM    105  CB  ALA A  64      34.483 100.244 110.024  1.00  0.00           C0.      0
ATOM    106  H03 ALA A  64      34.232 100.692 107.913  1.00  0.00           H0.      0
ATOM    107  HA  ALA A  64      35.248 101.850 108.771  1.00  0.00           H0.      0
ATOM    108  HB1 ALA A  64      35.114 100.576 110.856  1.00  0.00           H0.      0
ATOM    109  HB2 ALA A  64      33.464 100.592 110.215  1.00  0.00           H0.      0
ATOM    110  HB3 ALA A  64      34.476  99.149 110.015  1.00  0.00           H0.      0
ATOM    111  N   CYS A  65      36.961 100.766 107.355  1.00  0.00           N0.      0
ATOM    112  CA  CYS A  65      38.026 100.145 106.640  1.00  0.00           C0.     -1
ATOM    113  C   CYS A  65      39.325  99.920 107.447  1.00  0.00           C0.      0
ATOM    114  O   CYS A  65      40.207  99.189 106.976  1.00  0.00           O0.      0
ATOM    115  H01 CYS A  65      38.279 100.746 105.762  1.00  0.00           H0.      0
ATOM    116  H   CYS A  65      36.745 101.741 107.214  1.00  0.00           H0.      0
ATOM    117  HA  CYS A  65      37.718  99.155 106.294  1.00  0.00           H0.      0
ATOM    118  N   GLY A  66      39.427 100.553 108.637  1.00  0.00           N0.      0
ATOM    119  CA  GLY A  66      40.630 100.417 109.462  1.00  0.00           C0.     -1
ATOM    120  H01 GLY A  66      41.466 100.992 109.049  1.00  0.00           H0.      0
ATOM    121  H   GLY A  66      38.730 101.237 108.934  1.00  0.00           H0.      0
ATOM    122  HA2 GLY A  66      40.408 100.773 110.469  1.00  0.00           H0.      0
ATOM    123  HA3 GLY A  66      40.929  99.366 109.501  1.00  0.00           H0.      0
ATOM    124  CA  VAL A  69      42.483  94.246 106.015  1.00  0.00           C0.     -1
ATOM    125  C   VAL A  69      41.242  93.457 105.521  1.00  0.00           C0.      0
ATOM    126  O   VAL A  69      41.347  92.281 105.133  1.00  0.00           O0.      0
ATOM    127  CB  VAL A  69      43.007  93.826 107.456  1.00  0.00           C0.     -1
ATOM    128  CG1 VAL A  69      41.911  94.047 108.515  1.00  0.00           C0.      0
ATOM    129  CG2 VAL A  69      43.530  92.382 107.477  1.00  0.00           C0.      0
ATOM    130  H01 VAL A  69      42.267  95.320 106.027  1.00  0.00           H0.      0
ATOM    131  HA  VAL A  69      43.278  94.064 105.284  1.00  0.00           H0.      0
ATOM    132  HB  VAL A  69      43.844  94.506 107.672  1.00  0.00           H0.      0
ATOM    133 HG11 VAL A  69      41.506  95.064 108.471  1.00  0.00           H0.      0
ATOM    134 HG12 VAL A  69      41.073  93.354 108.367  1.00  0.00           H0.      0
ATOM    135 HG13 VAL A  69      42.298  93.881 109.526  1.00  0.00           H0.      0
ATOM    136 HG21 VAL A  69      44.336  92.240 106.747  1.00  0.00           H0.      0
ATOM    137 HG22 VAL A  69      43.921  92.129 108.470  1.00  0.00           H0.      0
ATOM    138 HG23 VAL A  69      42.729  91.679 107.227  1.00  0.00           H0.      0
ATOM    139  N   ASP A  70      40.055  94.137 105.498  1.00  0.00           N0.      0
ATOM    140  CA  ASP A  70      38.751  93.596 105.030  1.00  0.00           C0.     -1
ATOM    141  CB  ASP A  70      37.668  93.606 106.154  1.00  0.00           C0.     -1
ATOM    142  CG  ASP A  70      37.892  94.517 107.361  1.00  0.00           C0.      0
ATOM    143  OD1 ASP A  70      38.465  95.626 107.229  1.00  0.00           O0.      0
ATOM    144  OD2 ASP A  70      37.385  94.070 108.461  1.00  0.00           O1-      0
ATOM    145  H01 ASP A  70      38.424  94.204 104.180  1.00  0.00           H0.      0
ATOM    146  H   ASP A  70      39.974  95.023 105.989  1.00  0.00           H0.      0
ATOM    147  HA  ASP A  70      38.937  92.580 104.677  1.00  0.00           H0.      0
ATOM    148  HB2 ASP A  70      36.703  93.892 105.712  1.00  0.00           H0.      0
ATOM    149  HB3 ASP A  70      37.533  92.591 106.542  1.00  0.00           H0.      0
ATOM    150  CA  ASP A  85      37.607 105.535 108.047  1.00  0.00           C0.     -1
ATOM    151  C   ASP A  85      37.874 106.901 108.623  1.00  0.00           C0.      0
ATOM    152  O   ASP A  85      38.437 107.803 107.986  1.00  0.00           O0.      0
ATOM    153  CB  ASP A  85      38.709 104.519 108.440  1.00  0.00           C0.     -1
ATOM    154  CG  ASP A  85      38.616 103.951 109.846  1.00  0.00           C0.      0
ATOM    155  OD1 ASP A  85      38.116 102.786 109.998  1.00  0.00           O0.      0
ATOM    156  OD2 ASP A  85      39.051 104.671 110.797  1.00  0.00           O1-      0
ATOM    157  H01 ASP A  85      37.592 105.632 106.959  1.00  0.00           H0.      0
ATOM    158  HA  ASP A  85      36.627 105.160 108.369  1.00  0.00           H0.      0
ATOM    159  HB2 ASP A  85      38.671 103.678 107.739  1.00  0.00           H0.      0
ATOM    160  HB3 ASP A  85      39.686 105.002 108.324  1.00  0.00           H0.      0
ATOM    161  N   ALA A  86      37.508 107.021 109.919  1.00  0.00           N0.      0
ATOM    162  CA  ALA A  86      37.784 108.228 110.636  1.00  0.00           C0.     -1
ATOM    163  C   ALA A  86      39.271 108.387 111.145  1.00  0.00           C0.      0
ATOM    164  O   ALA A  86      39.646 109.516 111.499  1.00  0.00           O0.      0
ATOM    165  CB  ALA A  86      36.882 108.361 111.874  1.00  0.00           C0.      0
ATOM    166  H   ALA A  86      37.048 106.252 110.392  1.00  0.00           H0.      0
ATOM    167  HA  ALA A  86      37.629 109.076 109.964  1.00  0.00           H0.      0
ATOM    168  HB1 ALA A  86      37.195 109.236 112.449  1.00  0.00           H0.      0
ATOM    169  HB2 ALA A  86      35.835 108.476 111.589  1.00  0.00           H0.      0
ATOM    170  HB3 ALA A  86      36.976 107.477 112.515  1.00  0.00           H0.      0
ATOM    171  N   SER A  87      40.037 107.273 111.263  1.00  0.00           N0.      0
ATOM    172  CA  SER A  87      41.386 107.271 111.890  1.00  0.00           C0.     -1
ATOM    173  CB  SER A  87      41.682 105.879 112.459  1.00  0.00           C0.      0
ATOM    174  OG  SER A  87      43.009 105.830 113.030  1.00  0.00           O0.      0
ATOM    175  H01 SER A  87      42.158 107.540 111.159  1.00  0.00           H0.      0
ATOM    176  H   SER A  87      39.656 106.376 110.947  1.00  0.00           H0.      0
ATOM    177  HA  SER A  87      41.394 108.032 112.678  1.00  0.00           H0.      0
ATOM    178  HB2 SER A  87      40.916 105.587 113.189  1.00  0.00           H0.      0
ATOM    179  HB3 SER A  87      41.671 105.132 111.662  1.00  0.00           H0.      0
ATOM    180  HG  SER A  87      42.984 106.288 113.882  1.00  0.00           H0.      0
ATOM    181  CA  MET A  90      44.619 103.017 110.495  1.00  0.00           C0.     -1
ATOM    182  CB  MET A  90      43.287 102.478 110.952  1.00  0.00           C0.     -1
ATOM    183  CG  MET A  90      43.073 102.477 112.475  1.00  0.00           C0.      0
ATOM    184  SD  MET A  90      43.893 101.070 113.344  1.00  0.00           S0.      0
ATOM    185  CE  MET A  90      42.625  99.778 113.053  1.00  0.00           C0.      0
ATOM    186  H01 MET A  90      44.749 104.059 110.813  1.00  0.00           H0.      0
ATOM    187  H02 MET A  90      44.713 102.984 109.403  1.00  0.00           H0.      0
ATOM    188  HA  MET A  90      45.447 102.435 110.919  1.00  0.00           H0.      0
ATOM    189  HB2 MET A  90      42.478 103.079 110.508  1.00  0.00           H0.      0
ATOM    190  HB3 MET A  90      43.140 101.459 110.570  1.00  0.00           H0.      0
ATOM    191  HG2 MET A  90      43.459 103.402 112.916  1.00  0.00           H0.      0
ATOM    192  HG3 MET A  90      42.005 102.418 112.708  1.00  0.00           H0.      0
ATOM    193  HE1 MET A  90      42.504  99.579 111.985  1.00  0.00           H0.      0
ATOM    194  HE2 MET A  90      42.957  98.861 113.545  1.00  0.00           H0.      0
ATOM    195  HE3 MET A  90      41.664 100.087 113.473  1.00  0.00           H0.      0
ATOM    196  CA  ALA A 115      35.435 110.108 106.576  1.00  0.00           C0.     -1
ATOM    197  C   ALA A 115      34.871 109.660 107.918  1.00  0.00           C0.      0
ATOM    198  O   ALA A 115      34.995 108.496 108.315  1.00  0.00           O0.      0
ATOM    199  H01 ALA A 115      36.469 109.756 106.515  1.00  0.00           H0.      0
ATOM    200  H03 ALA A 115      34.871 109.632 105.767  1.00  0.00           H0.      0
ATOM    201  HA  ALA A 115      35.409 111.192 106.439  1.00  0.00           H0.      0
ATOM    202  N   ASN A 116      34.251 110.631 108.668  1.00  0.00           N0.      0
ATOM    203  CA  ASN A 116      33.602 110.309 109.934  1.00  0.00           C0.     -1
ATOM    204  C   ASN A 116      32.058 110.093 109.695  1.00  0.00           C0.      0
ATOM    205  O   ASN A 116      31.417 110.991 109.126  1.00  0.00           O0.      0
ATOM    206  CB  ASN A 116      33.834 111.417 110.983  1.00  0.00           C0.      0
ATOM    207  CG  ASN A 116      33.542 110.867 112.370  1.00  0.00           C0.      0
ATOM    208  ND2 ASN A 116      34.599 110.801 113.219  1.00  0.00           N0.      0
ATOM    209  OD1 ASN A 116      32.411 110.468 112.689  1.00  0.00           O0.      0
ATOM    210  H   ASN A 116      33.956 111.482 108.207  1.00  0.00           H0.      0
ATOM    211  HA  ASN A 116      34.050 109.374 110.275  1.00  0.00           H0.      0
ATOM    212  HB2 ASN A 116      34.864 111.774 110.902  1.00  0.00           H0.      0
ATOM    213  HB3 ASN A 116      33.160 112.256 110.778  1.00  0.00           H0.      0
ATOM    214 HD21 ASN A 116      34.479 110.347 114.114  1.00  0.00           H0.      0
ATOM    215 HD22 ASN A 116      35.536 111.021 112.918  1.00  0.00           H0.      0
ATOM    216  N   TRP A 117      31.520 108.917 110.099  1.00  0.00           N0.      0
ATOM    217  CA  TRP A 117      30.078 108.560 109.907  1.00  0.00           C0.     -1
ATOM    218  CB  TRP A 117      29.699 107.352 110.615  1.00  0.00           C0.     -1
ATOM    219  CG  TRP A 117      30.591 106.161 110.343  1.00  0.00           C0.      0
ATOM    220  CD1 TRP A 117      31.323 105.911 109.200  1.00  0.00           C0.      0
ATOM    221  CD2 TRP A 117      30.944 105.125 111.291  1.00  0.00           C0.      0
ATOM    222  CE2 TRP A 117      31.912 104.283 110.661  1.00  0.00           C0.      0
ATOM    223  CE3 TRP A 117      30.580 104.856 112.624  1.00  0.00           C0.      0
ATOM    224  NE1 TRP A 117      32.099 104.772 109.381  1.00  0.00           N0.      0
ATOM    225  CZ2 TRP A 117      32.530 103.221 111.332  1.00  0.00           C0.      0
ATOM    226  CZ3 TRP A 117      31.183 103.790 113.290  1.00  0.00           C0.      0
ATOM    227  CH2 TRP A 117      32.152 102.983 112.652  1.00  0.00           C0.      0
ATOM    228  H02 TRP A 117      29.478 109.420 110.227  1.00  0.00           H0.      0
ATOM    229  H   TRP A 117      32.131 108.253 110.583  1.00  0.00           H0.      0
ATOM    230  HA  TRP A 117      29.904 108.463 108.825  1.00  0.00           H0.      0
ATOM    231  HB2 TRP A 117      29.718 107.531 111.700  1.00  0.00           H0.      0
ATOM    232  HB3 TRP A 117      28.651 107.117 110.377  1.00  0.00           H0.      0
ATOM    233  HD1 TRP A 117      31.383 106.475 108.283  1.00  0.00           H0.      0
ATOM    234  HE1 TRP A 117      32.815 104.460 108.743  1.00  0.00           H0.      0
ATOM    235  HE3 TRP A 117      29.859 105.485 113.135  1.00  0.00           H0.      0
ATOM    236  HZ2 TRP A 117      33.306 102.634 110.858  1.00  0.00           H0.      0
ATOM    237  HZ3 TRP A 117      30.926 103.589 114.325  1.00  0.00           H0.      0
ATOM    238  HH2 TRP A 117      32.641 102.189 113.208  1.00  0.00           H0.      0
ATOM    239  CA  LEU A 136      32.271  95.171 110.059  1.00  0.00           C0.     -1
ATOM    240  C   LEU A 136      33.375  95.227 111.125  1.00  0.00           C0.      0
ATOM    241  O   LEU A 136      34.134  96.211 111.212  1.00  0.00           O0.      0
ATOM    242  H01 LEU A 136      32.732  95.284 109.074  1.00  0.00           H0.      0
ATOM    243  H02 LEU A 136      31.598  96.019 110.214  1.00  0.00           H0.      0
ATOM    244  HA  LEU A 136      31.696  94.243 110.087  1.00  0.00           H0.      0
ATOM    245  N   GLY A 137      33.464  94.172 111.998  1.00  0.00           N0.      0
ATOM    246  CA  GLY A 137      34.502  94.042 113.041  1.00  0.00           C0.     -1
ATOM    247  C   GLY A 137      34.056  94.453 114.426  1.00  0.00           C0.      0
ATOM    248  O   GLY A 137      34.901  94.410 115.348  1.00  0.00           O0.      0
ATOM    249  H   GLY A 137      32.917  93.348 111.785  1.00  0.00           H0.      0
ATOM    250  HA2 GLY A 137      34.835  93.001 113.078  1.00  0.00           H0.      0
ATOM    251  HA3 GLY A 137      35.378  94.633 112.753  1.00  0.00           H0.      0
ATOM    252  N   ASN A 138      32.765  94.787 114.563  1.00  0.00           N0.      0
ATOM    253  CA  ASN A 138      32.165  95.469 115.719  1.00  0.00           C0.     -1
ATOM    254  C   ASN A 138      32.726  96.907 115.771  1.00  0.00           C0.      0
ATOM    255  O   ASN A 138      33.677  97.205 116.503  1.00  0.00           O0.      0
ATOM    256  CB  ASN A 138      32.399  94.733 117.047  1.00  0.00           C0.      0
ATOM    257  CG  ASN A 138      32.015  95.620 118.226  1.00  0.00           C0.      0
ATOM    258  ND2 ASN A 138      32.865  95.546 119.291  1.00  0.00           N0.      0
ATOM    259  OD1 ASN A 138      30.992  96.311 118.213  1.00  0.00           O0.      0
ATOM    260  H   ASN A 138      32.240  94.797 113.697  1.00  0.00           H0.      0
ATOM    261  HA  ASN A 138      31.090  95.520 115.530  1.00  0.00           H0.      0
ATOM    262  HB2 ASN A 138      31.773  93.836 117.067  1.00  0.00           H0.      0
ATOM    263  HB3 ASN A 138      33.434  94.416 117.135  1.00  0.00           H0.      0
ATOM    264 HD21 ASN A 138      32.764  96.258 120.004  1.00  0.00           H0.      0
ATOM    265 HD22 ASN A 138      33.794  95.161 119.143  1.00  0.00           H0.      0
ATOM    266  N   SER A 139      32.100  97.770 114.938  1.00  0.00           N0.      0
ATOM    267  CA  SER A 139      32.706  99.037 114.551  1.00  0.00           C0.     -1
ATOM    268  CB  SER A 139      33.523  98.898 113.260  1.00  0.00           C0.      0
ATOM    269  OG  SER A 139      34.504  97.856 113.433  1.00  0.00           O0.      0
ATOM    270  H03 SER A 139      31.930  99.799 114.425  1.00  0.00           H0.      0
ATOM    271  H   SER A 139      31.355  97.414 114.355  1.00  0.00           H0.      0
ATOM    272  HA  SER A 139      33.360  99.340 115.372  1.00  0.00           H0.      0
ATOM    273  HB2 SER A 139      32.863  98.663 112.416  1.00  0.00           H0.      0
ATOM    274  HB3 SER A 139      34.020  99.854 113.048  1.00  0.00           H0.      0
ATOM    275  HG  SER A 139      34.472  97.266 112.659  1.00  0.00           H0.      0
ATOM    276  CA  HID A 142      32.353 103.425 118.974  1.00  0.00           C0.     -1
ATOM    277  CB  HID A 142      33.510 103.422 117.956  1.00  0.00           C0.     -1
ATOM    278  CG  HID A 142      34.549 102.374 118.184  1.00  0.00           C0.      0
ATOM    279  CD2 HID A 142      35.087 101.404 117.361  1.00  0.00           C0.      0
ATOM    280  ND1 HID A 142      35.233 102.230 119.386  1.00  0.00           N0.      0
ATOM    281  CE1 HID A 142      36.127 101.214 119.267  1.00  0.00           C0.      0
ATOM    282  NE2 HID A 142      36.067 100.690 118.044  1.00  0.00           N0.      0
ATOM    283  H01 HID A 142      31.842 102.456 118.989  1.00  0.00           H0.      0
ATOM    284  H02 HID A 142      31.624 104.197 118.712  1.00  0.00           H0.      0
ATOM    285  HA  HID A 142      32.707 103.634 119.991  1.00  0.00           H0.      0
ATOM    286  HB2 HID A 142      33.109 103.284 116.946  1.00  0.00           H0.      0
ATOM    287  HB3 HID A 142      33.984 104.413 117.948  1.00  0.00           H0.      0
ATOM    288  HD1 HID A 142      35.081 102.781 120.219  1.00  0.00           H0.      0
ATOM    289  HD2 HID A 142      34.844 101.187 116.333  1.00  0.00           H0.      0
ATOM    290  HE1 HID A 142      36.776 100.888 120.063  1.00  0.00           H0.      0
ATOM    291  CA  ARG A 175      29.128  92.338 119.812  1.00  0.00           C0.     -1
ATOM    292  CB  ARG A 175      30.437  92.768 120.614  1.00  0.00           C0.     -1
ATOM    293  CG  ARG A 175      31.760  92.148 120.165  1.00  0.00           C0.      0
ATOM    294  CD  ARG A 175      32.869  92.622 121.127  1.00  0.00           C0.      0
ATOM    295  NE  ARG A 175      34.243  92.340 120.697  1.00  0.00           N0.      0
ATOM    296  CZ  ARG A 175      34.944  91.254 121.024  1.00  0.00           C0.      0
ATOM    297  NH1 ARG A 175      34.338  90.214 121.649  1.00  0.00           N1+      0
ATOM    298  NH2 ARG A 175      36.273  91.230 120.826  1.00  0.00           N0.      0
ATOM    299  H01 ARG A 175      28.953  91.261 119.911  1.00  0.00           H0.      0
ATOM    300  H03 ARG A 175      28.260  92.875 120.204  1.00  0.00           H0.      0
ATOM    301  HA  ARG A 175      29.238  92.571 118.747  1.00  0.00           H0.      0
ATOM    302  HB2 ARG A 175      30.525  93.861 120.549  1.00  0.00           H0.      0
ATOM    303  HB3 ARG A 175      30.268  92.533 121.675  1.00  0.00           H0.      0
ATOM    304  HG2 ARG A 175      31.695  91.054 120.145  1.00  0.00           H0.      0
ATOM    305  HG3 ARG A 175      32.005  92.460 119.145  1.00  0.00           H0.      0
ATOM    306  HD2 ARG A 175      32.800  93.709 121.221  1.00  0.00           H0.      0
ATOM    307  HD3 ARG A 175      32.722  92.197 122.126  1.00  0.00           H0.      0
ATOM    308  HE  ARG A 175      34.665  92.971 120.004  1.00  0.00           H0.      0
ATOM    309 HH11 ARG A 175      33.357  90.048 121.487  1.00  0.00           H0.      0
ATOM    310 HH12 ARG A 175      34.893  89.418 121.926  1.00  0.00           H0.      0
ATOM    311 HH21 ARG A 175      36.710  92.035 120.350  1.00  0.00           H0.      0
ATOM    312 HH22 ARG A 175      36.719  90.333 120.696  1.00  0.00           H0.      0
ATOM    313  CA  TYR A 194      40.516  88.618 116.014  1.00  0.00           C0.     -1
ATOM    314  CB  TYR A 194      40.297  89.656 117.140  1.00  0.00           C0.     -1
ATOM    315  CG  TYR A 194      39.562  90.846 116.537  1.00  0.00           C0.      0
ATOM    316  CD1 TYR A 194      38.236  91.151 116.873  1.00  0.00           C0.      0
ATOM    317  CD2 TYR A 194      40.169  91.607 115.516  1.00  0.00           C0.      0
ATOM    318  CE1 TYR A 194      37.544  92.188 116.234  1.00  0.00           C0.      0
ATOM    319  CE2 TYR A 194      39.497  92.646 114.871  1.00  0.00           C0.      0
ATOM    320  CZ  TYR A 194      38.178  92.949 115.244  1.00  0.00           C0.      0
ATOM    321  OH  TYR A 194      37.560  94.019 114.633  1.00  0.00           O0.      0
ATOM    322  H01 TYR A 194      40.981  87.702 116.398  1.00  0.00           H0.      0
ATOM    323  H02 TYR A 194      39.562  88.352 115.544  1.00  0.00           H0.      0
ATOM    324  HA  TYR A 194      41.185  89.024 115.250  1.00  0.00           H0.      0
ATOM    325  HB2 TYR A 194      39.709  89.226 117.958  1.00  0.00           H0.      0
ATOM    326  HB3 TYR A 194      41.266  89.966 117.547  1.00  0.00           H0.      0
ATOM    327  HD1 TYR A 194      37.722  90.577 117.637  1.00  0.00           H0.      0
ATOM    328  HD2 TYR A 194      41.200  91.401 115.245  1.00  0.00           H0.      0
ATOM    329  HE1 TYR A 194      36.514  92.398 116.494  1.00  0.00           H0.      0
ATOM    330  HE2 TYR A 194      39.972  93.240 114.098  1.00  0.00           H0.      0
ATOM    331  HH  TYR A 194      36.612  94.052 114.876  1.00  0.00           H0.      0
ATOM    332  CA  TYR A 242      32.066 100.980 123.186  1.00  0.00           C0.     -1
ATOM    333  CB  TYR A 242      31.983  99.423 122.864  1.00  0.00           C0.     -1
ATOM    334  CG  TYR A 242      32.965  98.995 121.802  1.00  0.00           C0.      0
ATOM    335  CD1 TYR A 242      32.704  99.240 120.441  1.00  0.00           C0.      0
ATOM    336  CD2 TYR A 242      34.179  98.379 122.147  1.00  0.00           C0.      0
ATOM    337  CE1 TYR A 242      33.636  98.913 119.456  1.00  0.00           C0.      0
ATOM    338  CE2 TYR A 242      35.129  98.058 121.172  1.00  0.00           C0.      0
ATOM    339  CZ  TYR A 242      34.860  98.347 119.834  1.00  0.00           C0.      0
ATOM    340  OH  TYR A 242      35.838  98.066 118.883  1.00  0.00           O0.      0
ATOM    341  H01 TYR A 242      31.330 101.249 123.951  1.00  0.00           H0.      0
ATOM    342  H02 TYR A 242      33.067 101.236 123.549  1.00  0.00           H0.      0
ATOM    343  HA  TYR A 242      31.866 101.563 122.280  1.00  0.00           H0.      0
ATOM    344  HB2 TYR A 242      32.164  98.867 123.790  1.00  0.00           H0.      0
ATOM    345  HB3 TYR A 242      30.958  99.196 122.545  1.00  0.00           H0.      0
ATOM    346  HD1 TYR A 242      31.757  99.688 120.152  1.00  0.00           H0.      0
ATOM    347  HD2 TYR A 242      34.391  98.167 123.191  1.00  0.00           H0.      0
ATOM    348  HE1 TYR A 242      33.426  99.074 118.406  1.00  0.00           H0.      0
ATOM    349  HE2 TYR A 242      36.080  97.610 121.436  1.00  0.00           H0.      0
ATOM    350  HH  TYR A 242      35.958  98.877 118.329  1.00  0.00           H0.      0
ATOM    351  CA  TYR A 283      28.562  89.146 117.204  1.00  0.00           C0.     -1
ATOM    352  CB  TYR A 283      29.629  89.683 116.320  1.00  0.00           C0.     -1
ATOM    353  CG  TYR A 283      31.002  90.024 116.879  1.00  0.00           C0.      0
ATOM    354  CD1 TYR A 283      31.688  89.223 117.809  1.00  0.00           C0.      0
ATOM    355  CD2 TYR A 283      31.689  91.128 116.342  1.00  0.00           C0.      0
ATOM    356  CE1 TYR A 283      32.998  89.525 118.202  1.00  0.00           C0.      0
ATOM    357  CE2 TYR A 283      33.001  91.431 116.711  1.00  0.00           C0.      0
ATOM    358  CZ  TYR A 283      33.653  90.640 117.663  1.00  0.00           C0.      0
ATOM    359  OH  TYR A 283      34.934  90.933 118.091  1.00  0.00           O0.      0
ATOM    360  H01 TYR A 283      27.648  88.955 116.631  1.00  0.00           H0.      0
ATOM    361  H02 TYR A 283      28.847  88.198 117.678  1.00  0.00           H0.      0
ATOM    362  HA  TYR A 283      28.308  89.845 118.010  1.00  0.00           H0.      0
ATOM    363  HB2 TYR A 283      29.789  88.966 115.496  1.00  0.00           H0.      0
ATOM    364  HB3 TYR A 283      29.254  90.589 115.823  1.00  0.00           H0.      0
ATOM    365  HD1 TYR A 283      31.198  88.353 118.235  1.00  0.00           H0.      0
ATOM    366  HD2 TYR A 283      31.193  91.752 115.604  1.00  0.00           H0.      0
ATOM    367  HE1 TYR A 283      33.516  88.912 118.930  1.00  0.00           H0.      0
ATOM    368  HE2 TYR A 283      33.523  92.272 116.271  1.00  0.00           H0.      0
ATOM    369  HH  TYR A 283      35.084  91.897 118.042  1.00  0.00           H0.      0
ATOM    370  N   ACT A 293      36.201  96.042 117.157  1.00  0.00           N0.      0
ATOM    371  CA  ACT A 293      37.197  95.241 117.920  1.00  0.00           C0.      0
ATOM    372  C   ACT A 293      36.560  94.106 118.719  1.00  0.00           C0.      0
ATOM    373  O   ACT A 293      37.333  93.453 119.463  1.00  0.00           O0.      0
ATOM    374  OXT ACT A 293      35.310  93.873 118.562  1.00  0.00           O1-      0
ATOM    375  H1  ACT A 293      37.737  95.913 118.590  1.00  0.00           H0.      0
ATOM    376  H3  ACT A 293      37.908  94.806 117.213  1.00  0.00           H0.      0
ATOM    377  H01 ACT A 293      35.503  95.426 116.715  1.00  0.00           H0.      0
ATOM    378  H02 ACT A 293      35.706  96.677 117.811  1.00  0.00           H0.      0
ATOM    379  CA' SAM A 294      38.423  96.268 110.457  1.00  0.00           C0.      0
ATOM    380  CB  SAM A 294      38.718  97.477 111.357  1.00  0.00           C0.      0
ATOM    381  CG  SAM A 294      37.867  97.489 112.635  1.00  0.00           C0.      0
ATOM    382  SD  SAM A 294      38.517  98.647 113.917  1.00  0.00           S0.      0
ATOM    383  CE  SAM A 294      36.826  96.904 116.098  1.00  0.00           C0.      0
ATOM    384  C5' SAM A 294      37.140  99.857 114.039  1.00  0.00           C0.      0
ATOM    385  C4' SAM A 294      37.297 100.988 113.037  1.00  0.00           C0.      0
ATOM    386  O4' SAM A 294      36.071 101.811 113.088  1.00  0.00           O0.      0
ATOM    387  C3' SAM A 294      38.497 101.935 113.331  1.00  0.00           C0.      0
ATOM    388  O3' SAM A 294      39.424 102.010 112.252  1.00  0.00           O0.      0
ATOM    389  C2' SAM A 294      37.802 103.288 113.651  1.00  0.00           C0.      0
ATOM    390  O2' SAM A 294      38.533 104.462 113.401  1.00  0.00           O0.      0
ATOM    391  C1' SAM A 294      36.486 103.174 112.850  1.00  0.00           C0.      0
ATOM    392  OXT SAM A 294      37.577  94.244 111.448  1.00  0.00           O0.      0
ATOM    393  N1  SAM A 294      33.552 107.217 111.554  1.00  0.00           N0.      0
ATOM    394  C2  SAM A 294      34.398 106.463 110.822  1.00  0.00           C0.      0
ATOM    395  N3  SAM A 294      35.122 105.406 111.221  1.00  0.00           N0.      0
ATOM    396  C4  SAM A 294      34.899 105.100 112.515  1.00  0.00           C0.      0
ATOM    397  C5  SAM A 294      34.044 105.792 113.389  1.00  0.00           C0.      0
ATOM    398  C6  SAM A 294      33.359 106.909 112.862  1.00  0.00           C0.      0
ATOM    399  N6  SAM A 294      32.522 107.680 113.597  1.00  0.00           N0.      0
ATOM    400  N7  SAM A 294      34.071 105.223 114.658  1.00  0.00           N0.      0
ATOM    401  C8  SAM A 294      34.919 104.217 114.554  1.00  0.00           C0.      0
ATOM    402  N9  SAM A 294      35.452 104.087 113.277  1.00  0.00           N0.      0
ATOM    403  C'  SAM A 294      38.623  94.925 111.197  1.00  0.00           C0.      0
ATOM    404  N'  SAM A 294      37.035  96.285 109.884  1.00  0.00           N0.      0
ATOM    405  O'  SAM A 294      39.808  94.620 111.498  1.00  0.00           O0.      0
ATOM    406 HN61 SAM A 294      32.309 108.622 113.265  1.00  0.00           H0.      0
ATOM    407 HN62 SAM A 294      32.503 107.517 114.593  1.00  0.00           H0.      0
ATOM    408  HA  SAM A 294      39.080  96.276 109.583  1.00  0.00           H0.      0
ATOM    409  HB1 SAM A 294      38.579  98.408 110.793  1.00  0.00           H0.      0
ATOM    410  HB2 SAM A 294      39.778  97.419 111.625  1.00  0.00           H0.      0
ATOM    411  HG1 SAM A 294      37.850  96.489 113.082  1.00  0.00           H0.      0
ATOM    412  HG2 SAM A 294      36.831  97.771 112.432  1.00  0.00           H0.      0
ATOM    413  HE1 SAM A 294      36.024  97.394 115.548  1.00  0.00           H0.      0
ATOM    414  HE2 SAM A 294      37.479  97.640 116.567  1.00  0.00           H0.      0
ATOM    415  HE3 SAM A 294      37.406  96.269 115.433  1.00  0.00           H0.      0
ATOM    416 HO2' SAM A 294      38.818 104.447 112.454  1.00  0.00           H0.      0
ATOM    417 HO3' SAM A 294      38.935 102.278 111.437  1.00  0.00           H0.      0
ATOM    418  H01 SAM A 294      35.192 103.541 115.348  1.00  0.00           H0.      0
ATOM    419  H02 SAM A 294      37.397 100.590 112.020  1.00  0.00           H0.      0
ATOM    420  H03 SAM A 294      39.073 101.588 114.188  1.00  0.00           H0.      0
ATOM    421  H04 SAM A 294      37.545 103.290 114.715  1.00  0.00           H0.      0
ATOM    422  H05 SAM A 294      36.656 103.352 111.784  1.00  0.00           H0.      0
ATOM    423  H06 SAM A 294      34.535 106.793 109.799  1.00  0.00           H0.      0
ATOM    424  H07 SAM A 294      36.861  97.132 109.324  1.00  0.00           H0.      0
ATOM    425  H08 SAM A 294      36.316  96.191 110.607  1.00  0.00           H0.      0
ATOM    426  H09 SAM A 294      37.009  95.398 109.275  1.00  0.00           H0.      0
ATOM    427 H5'1 SAM A 294      37.174 100.250 115.059  1.00  0.00           H0.      0
ATOM    428 H5'2 SAM A 294      36.197  99.326 113.898  1.00  0.00           H0.      0
