# Supplementary material for: Computational Investigation of GNMT-Catalyzed Methyl Transfer Reaction: Integrating MD, QM, and ML Approaches
Source: J Comput Chem. Author manuscript; Available in PMC 2026 Jun 29. (PMC13312424; doi:10.1002/jcc.70434)
Supplement: SI-2 [file NIHMS2188582-supplement-SI-2.zip › QM-cluster-pdbs/clustering_632_R2_wo_p.pdb]

ATOM      1  CA  TYR A  21      42.305 105.176 117.384  1.00  0.00           C0.     -1
ATOM      2  CB  TYR A  21      41.614 104.743 116.096  1.00  0.00           C0.     -1
ATOM      3  CG  TYR A  21      40.792 103.480 116.291  1.00  0.00           C0.      0
ATOM      4  CD1 TYR A  21      39.498 103.544 116.830  1.00  0.00           C0.      0
ATOM      5  CD2 TYR A  21      41.318 102.209 116.000  1.00  0.00           C0.      0
ATOM      6  CE1 TYR A  21      38.747 102.389 117.074  1.00  0.00           C0.      0
ATOM      7  CE2 TYR A  21      40.582 101.044 116.238  1.00  0.00           C0.      0
ATOM      8  CZ  TYR A  21      39.291 101.128 116.779  1.00  0.00           C0.      0
ATOM      9  OH  TYR A  21      38.598  99.959 116.990  1.00  0.00           O0.      0
ATOM     10  H01 TYR A  21      41.572 105.365 118.177  1.00  0.00           H0.      0
ATOM     11  H02 TYR A  21      42.890 106.093 117.238  1.00  0.00           H0.      0
ATOM     12  HA  TYR A  21      42.986 104.395 117.743  1.00  0.00           H0.      0
ATOM     13  HB2 TYR A  21      40.956 105.549 115.745  1.00  0.00           H0.      0
ATOM     14  HB3 TYR A  21      42.353 104.588 115.301  1.00  0.00           H0.      0
ATOM     15  HD1 TYR A  21      39.063 104.514 117.058  1.00  0.00           H0.      0
ATOM     16  HD2 TYR A  21      42.303 102.121 115.554  1.00  0.00           H0.      0
ATOM     17  HE1 TYR A  21      37.750 102.464 117.492  1.00  0.00           H0.      0
ATOM     18  HE2 TYR A  21      40.991 100.068 116.001  1.00  0.00           H0.      0
ATOM     19  HH  TYR A  21      37.673 100.141 117.309  1.00  0.00           H0.      0
ATOM     20  CA  TRP A  30      46.291  95.372 114.441  1.00  0.00           C0.     -1
ATOM     21  CB  TRP A  30      45.509  96.384 113.502  1.00  0.00           C0.     -1
ATOM     22  CG  TRP A  30      44.022  96.168 113.495  1.00  0.00           C0.      0
ATOM     23  CD1 TRP A  30      43.230  95.768 112.433  1.00  0.00           C0.      0
ATOM     24  CD2 TRP A  30      43.128  96.332 114.621  1.00  0.00           C0.      0
ATOM     25  CE2 TRP A  30      41.809  95.997 114.169  1.00  0.00           C0.      0
ATOM     26  CE3 TRP A  30      43.313  96.742 115.956  1.00  0.00           C0.      0
ATOM     27  NE1 TRP A  30      41.904  95.656 112.833  1.00  0.00           N0.      0
ATOM     28  CZ2 TRP A  30      40.699  96.038 115.026  1.00  0.00           C0.      0
ATOM     29  CZ3 TRP A  30      42.210  96.799 116.805  1.00  0.00           C0.      0
ATOM     30  CH2 TRP A  30      40.922  96.442 116.342  1.00  0.00           C0.      0
ATOM     31  H01 TRP A  30      46.132  94.344 114.098  1.00  0.00           H0.      0
ATOM     32  H03 TRP A  30      47.365  95.588 114.427  1.00  0.00           H0.      0
ATOM     33  HA  TRP A  30      45.931  95.447 115.472  1.00  0.00           H0.      0
ATOM     34  HB2 TRP A  30      45.740  97.405 113.838  1.00  0.00           H0.      0
ATOM     35  HB3 TRP A  30      45.902  96.292 112.483  1.00  0.00           H0.      0
ATOM     36  HD1 TRP A  30      43.516  95.556 111.414  1.00  0.00           H0.      0
ATOM     37  HE1 TRP A  30      41.120  95.459 112.206  1.00  0.00           H0.      0
ATOM     38  HE3 TRP A  30      44.299  97.015 116.318  1.00  0.00           H0.      0
ATOM     39  HZ2 TRP A  30      39.716  95.740 114.683  1.00  0.00           H0.      0
ATOM     40  HZ3 TRP A  30      42.338  97.106 117.838  1.00  0.00           H0.      0
ATOM     41  HH2 TRP A  30      40.090  96.492 117.034  1.00  0.00           H0.      0
ATOM     42  CA  TYR A  33      45.630  90.989 117.019  1.00  0.00           C0.     -1
ATOM     43  CB  TYR A  33      44.909  92.365 117.256  1.00  0.00           C0.     -1
ATOM     44  CG  TYR A  33      43.547  92.302 117.925  1.00  0.00           C0.      0
ATOM     45  CD1 TYR A  33      42.535  93.203 117.547  1.00  0.00           C0.      0
ATOM     46  CD2 TYR A  33      43.254  91.387 118.953  1.00  0.00           C0.      0
ATOM     47  CE1 TYR A  33      41.271  93.176 118.140  1.00  0.00           C0.      0
ATOM     48  CE2 TYR A  33      41.992  91.347 119.551  1.00  0.00           C0.      0
ATOM     49  CZ  TYR A  33      40.987  92.226 119.126  1.00  0.00           C0.      0
ATOM     50  OH  TYR A  33      39.736  92.078 119.692  1.00  0.00           O0.      0
ATOM     51  H01 TYR A  33      44.996  90.319 116.427  1.00  0.00           H0.      0
ATOM     52  H02 TYR A  33      46.569  91.149 116.480  1.00  0.00           H0.      0
ATOM     53  HA  TYR A  33      45.863  90.492 117.967  1.00  0.00           H0.      0
ATOM     54  HB2 TYR A  33      45.583  92.998 117.854  1.00  0.00           H0.      0
ATOM     55  HB3 TYR A  33      44.801  92.875 116.290  1.00  0.00           H0.      0
ATOM     56  HD1 TYR A  33      42.727  93.930 116.764  1.00  0.00           H0.      0
ATOM     57  HD2 TYR A  33      44.013  90.686 119.284  1.00  0.00           H0.      0
ATOM     58  HE1 TYR A  33      40.498  93.850 117.789  1.00  0.00           H0.      0
ATOM     59  HE2 TYR A  33      41.762  90.619 120.321  1.00  0.00           H0.      0
ATOM     60  HH  TYR A  33      39.144  92.801 119.420  1.00  0.00           H0.      0
ATOM     61  CA  ARG A  40      38.464  85.625 109.281  1.00  0.00           C0.     -1
ATOM     62  CB  ARG A  40      38.557  87.008 109.861  1.00  0.00           C0.     -1
ATOM     63  CG  ARG A  40      39.134  88.059 108.888  1.00  0.00           C0.      0
ATOM     64  CD  ARG A  40      39.211  89.492 109.457  1.00  0.00           C0.      0
ATOM     65  NE  ARG A  40      37.941  90.236 109.282  1.00  0.00           N0.      0
ATOM     66  CZ  ARG A  40      37.768  91.505 109.734  1.00  0.00           C0.      0
ATOM     67  NH1 ARG A  40      38.538  92.009 110.699  1.00  0.00           N1+      0
ATOM     68  NH2 ARG A  40      36.757  92.271 109.266  1.00  0.00           N0.      0
ATOM     69  H01 ARG A  40      37.808  85.601 108.401  1.00  0.00           H0.      0
ATOM     70  H02 ARG A  40      39.448  85.255 108.964  1.00  0.00           H0.      0
ATOM     71  HA  ARG A  40      38.064  84.912 110.010  1.00  0.00           H0.      0
ATOM     72  HB2 ARG A  40      37.563  87.343 110.193  1.00  0.00           H0.      0
ATOM     73  HB3 ARG A  40      39.187  86.996 110.762  1.00  0.00           H0.      0
ATOM     74  HG2 ARG A  40      40.153  87.761 108.610  1.00  0.00           H0.      0
ATOM     75  HG3 ARG A  40      38.558  88.066 107.951  1.00  0.00           H0.      0
ATOM     76  HD2 ARG A  40      39.439  89.435 110.527  1.00  0.00           H0.      0
ATOM     77  HD3 ARG A  40      40.021  90.049 108.968  1.00  0.00           H0.      0
ATOM     78  HE  ARG A  40      37.392  89.981 108.470  1.00  0.00           H0.      0
ATOM     79 HH11 ARG A  40      39.274  91.469 111.124  1.00  0.00           H0.      0
ATOM     80 HH12 ARG A  40      38.373  93.002 110.965  1.00  0.00           H0.      0
ATOM     81 HH21 ARG A  40      36.331  92.076 108.372  1.00  0.00           H0.      0
ATOM     82 HH22 ARG A  40      36.763  93.261 109.524  1.00  0.00           H0.      0
ATOM     83  CA  ALA A  64      35.083 101.771 108.483  1.00  0.00           C0.     -1
ATOM     84  C   ALA A  64      36.053 100.630 108.157  1.00  0.00           C0.      0
ATOM     85  O   ALA A  64      36.146  99.607 108.858  1.00  0.00           O0.      0
ATOM     86  CB  ALA A  64      34.879 101.906 109.990  1.00  0.00           C0.      0
ATOM     87  H02 ALA A  64      34.133 101.553 107.977  1.00  0.00           H0.      0
ATOM     88  HA  ALA A  64      35.470 102.705 108.060  1.00  0.00           H0.      0
ATOM     89  HB1 ALA A  64      34.351 101.038 110.390  1.00  0.00           H0.      0
ATOM     90  HB2 ALA A  64      35.849 101.972 110.481  1.00  0.00           H0.      0
ATOM     91  HB3 ALA A  64      34.323 102.814 110.228  1.00  0.00           H0.      0
ATOM     92  N   CYS A  65      36.808 100.795 107.033  1.00  0.00           N0.      0
ATOM     93  CA  CYS A  65      37.672  99.751 106.486  1.00  0.00           C0.     -1
ATOM     94  C   CYS A  65      38.902  99.367 107.356  1.00  0.00           C0.      0
ATOM     95  O   CYS A  65      39.486  98.300 107.099  1.00  0.00           O0.      0
ATOM     96  H01 CYS A  65      38.035 100.081 105.510  1.00  0.00           H0.      0
ATOM     97  H   CYS A  65      36.705 101.655 106.514  1.00  0.00           H0.      0
ATOM     98  HA  CYS A  65      37.112  98.820 106.351  1.00  0.00           H0.      0
ATOM     99  N   GLY A  66      39.291 100.226 108.324  1.00  0.00           N0.      0
ATOM    100  CA  GLY A  66      40.456  99.970 109.189  1.00  0.00           C0.     -1
ATOM    101  H01 GLY A  66      41.361 100.427 108.773  1.00  0.00           H0.      0
ATOM    102  H   GLY A  66      38.723 101.042 108.563  1.00  0.00           H0.      0
ATOM    103  HA2 GLY A  66      40.258 100.388 110.177  1.00  0.00           H0.      0
ATOM    104  HA3 GLY A  66      40.619  98.893 109.264  1.00  0.00           H0.      0
ATOM    105  CA  VAL A  69      40.652  94.631 105.262  1.00  0.00           C0.     -1
ATOM    106  C   VAL A  69      39.329  94.216 104.574  1.00  0.00           C0.      0
ATOM    107  O   VAL A  69      39.309  93.308 103.726  1.00  0.00           O0.      0
ATOM    108  CB  VAL A  69      40.863  93.915 106.671  1.00  0.00           C0.     -1
ATOM    109  CG1 VAL A  69      40.982  92.393 106.512  1.00  0.00           C0.      0
ATOM    110  CG2 VAL A  69      42.079  94.516 107.390  1.00  0.00           C0.      0
ATOM    111  H01 VAL A  69      40.667  95.715 105.425  1.00  0.00           H0.      0
ATOM    112  HA  VAL A  69      41.469  94.357 104.589  1.00  0.00           H0.      0
ATOM    113  HB  VAL A  69      39.966  94.136 107.270  1.00  0.00           H0.      0
ATOM    114 HG11 VAL A  69      40.119  91.978 105.982  1.00  0.00           H0.      0
ATOM    115 HG12 VAL A  69      41.882  92.133 105.940  1.00  0.00           H0.      0
ATOM    116 HG13 VAL A  69      41.055  91.908 107.494  1.00  0.00           H0.      0
ATOM    117 HG21 VAL A  69      41.960  95.596 107.528  1.00  0.00           H0.      0
ATOM    118 HG22 VAL A  69      42.209  94.061 108.380  1.00  0.00           H0.      0
ATOM    119 HG23 VAL A  69      42.998  94.343 106.814  1.00  0.00           H0.      0
ATOM    120  N   ASP A  70      38.190  94.881 104.944  1.00  0.00           N0.      0
ATOM    121  CA  ASP A  70      36.843  94.453 104.484  1.00  0.00           C0.     -1
ATOM    122  CB  ASP A  70      35.692  95.000 105.446  1.00  0.00           C0.     -1
ATOM    123  CG  ASP A  70      35.997  94.918 106.946  1.00  0.00           C0.      0
ATOM    124  OD1 ASP A  70      35.229  94.273 107.709  1.00  0.00           O0.      0
ATOM    125  OD2 ASP A  70      37.025  95.592 107.324  1.00  0.00           O1-      0
ATOM    126  H01 ASP A  70      36.657  94.812 103.466  1.00  0.00           H0.      0
ATOM    127  H   ASP A  70      38.187  95.451 105.791  1.00  0.00           H0.      0
ATOM    128  HA  ASP A  70      36.817  93.358 104.458  1.00  0.00           H0.      0
ATOM    129  HB2 ASP A  70      35.527  96.058 105.208  1.00  0.00           H0.      0
ATOM    130  HB3 ASP A  70      34.776  94.448 105.221  1.00  0.00           H0.      0
ATOM    131  CA  ASP A  85      37.292 105.203 108.062  1.00  0.00           C0.     -1
ATOM    132  C   ASP A  85      37.601 106.579 108.646  1.00  0.00           C0.      0
ATOM    133  O   ASP A  85      38.160 107.460 107.980  1.00  0.00           O0.      0
ATOM    134  CB  ASP A  85      38.565 104.272 108.147  1.00  0.00           C0.     -1
ATOM    135  CG  ASP A  85      38.710 103.693 109.550  1.00  0.00           C0.      0
ATOM    136  OD1 ASP A  85      38.272 102.510 109.748  1.00  0.00           O0.      0
ATOM    137  OD2 ASP A  85      39.199 104.438 110.454  1.00  0.00           O1-      0
ATOM    138  H01 ASP A  85      37.026 105.345 107.011  1.00  0.00           H0.      0
ATOM    139  HA  ASP A  85      36.454 104.724 108.579  1.00  0.00           H0.      0
ATOM    140  HB2 ASP A  85      38.456 103.452 107.433  1.00  0.00           H0.      0
ATOM    141  HB3 ASP A  85      39.449 104.860 107.882  1.00  0.00           H0.      0
ATOM    142  N   ALA A  86      37.273 106.748 109.956  1.00  0.00           N0.      0
ATOM    143  CA  ALA A  86      37.530 107.993 110.670  1.00  0.00           C0.     -1
ATOM    144  C   ALA A  86      38.992 108.270 111.007  1.00  0.00           C0.      0
ATOM    145  O   ALA A  86      39.322 109.406 111.383  1.00  0.00           O0.      0
ATOM    146  CB  ALA A  86      36.729 107.998 111.986  1.00  0.00           C0.      0
ATOM    147  H   ALA A  86      36.777 106.004 110.435  1.00  0.00           H0.      0
ATOM    148  HA  ALA A  86      37.204 108.828 110.039  1.00  0.00           H0.      0
ATOM    149  HB1 ALA A  86      35.656 107.952 111.790  1.00  0.00           H0.      0
ATOM    150  HB2 ALA A  86      37.017 107.139 112.605  1.00  0.00           H0.      0
ATOM    151  HB3 ALA A  86      36.944 108.914 112.540  1.00  0.00           H0.      0
ATOM    152  N   SER A  87      39.812 107.206 110.968  1.00  0.00           N0.      0
ATOM    153  CA  SER A  87      41.142 107.270 111.546  1.00  0.00           C0.     -1
ATOM    154  CB  SER A  87      41.356 106.073 112.429  1.00  0.00           C0.     -1
ATOM    155  OG  SER A  87      42.703 106.031 112.962  1.00  0.00           O0.      0
ATOM    156  H01 SER A  87      41.915 107.292 110.766  1.00  0.00           H0.      0
ATOM    157  H   SER A  87      39.462 106.295 110.658  1.00  0.00           H0.      0
ATOM    158  HA  SER A  87      41.214 108.208 112.105  1.00  0.00           H0.      0
ATOM    159  HB2 SER A  87      40.609 106.039 113.231  1.00  0.00           H0.      0
ATOM    160  HB3 SER A  87      41.244 105.151 111.856  1.00  0.00           H0.      0
ATOM    161  HG  SER A  87      42.769 106.701 113.656  1.00  0.00           H0.      0
ATOM    162  CA  MET A  90      43.983 103.005 110.339  1.00  0.00           C0.     -1
ATOM    163  CB  MET A  90      42.533 102.614 110.843  1.00  0.00           C0.     -1
ATOM    164  CG  MET A  90      42.437 102.510 112.370  1.00  0.00           C0.      0
ATOM    165  SD  MET A  90      43.333 101.062 113.092  1.00  0.00           S0.      0
ATOM    166  CE  MET A  90      42.103  99.728 112.824  1.00  0.00           C0.      0
ATOM    167  H01 MET A  90      44.265 103.985 110.741  1.00  0.00           H0.      0
ATOM    168  H02 MET A  90      44.016 103.052 109.245  1.00  0.00           H0.      0
ATOM    169  HA  MET A  90      44.711 102.263 110.683  1.00  0.00           H0.      0
ATOM    170  HB2 MET A  90      41.809 103.366 110.501  1.00  0.00           H0.      0
ATOM    171  HB3 MET A  90      42.238 101.664 110.390  1.00  0.00           H0.      0
ATOM    172  HG2 MET A  90      42.871 103.399 112.840  1.00  0.00           H0.      0
ATOM    173  HG3 MET A  90      41.389 102.436 112.673  1.00  0.00           H0.      0
ATOM    174  HE1 MET A  90      41.146  99.991 113.279  1.00  0.00           H0.      0
ATOM    175  HE2 MET A  90      41.948  99.542 111.758  1.00  0.00           H0.      0
ATOM    176  HE3 MET A  90      42.498  98.821 113.288  1.00  0.00           H0.      0
ATOM    177  CA  ASN A 116      33.300 109.840 109.985  1.00  0.00           C0.     -1
ATOM    178  C   ASN A 116      31.774 109.943 109.968  1.00  0.00           C0.      0
ATOM    179  O   ASN A 116      31.196 110.996 109.656  1.00  0.00           O0.      0
ATOM    180  CB  ASN A 116      33.949 110.997 110.758  1.00  0.00           C0.      0
ATOM    181  CG  ASN A 116      33.798 110.820 112.261  1.00  0.00           C0.      0
ATOM    182  ND2 ASN A 116      34.862 111.205 113.012  1.00  0.00           N0.      0
ATOM    183  OD1 ASN A 116      32.765 110.365 112.775  1.00  0.00           O0.      0
ATOM    184  H03 ASN A 116      33.632 109.893 108.940  1.00  0.00           H0.      0
ATOM    185  HA  ASN A 116      33.619 108.879 110.389  1.00  0.00           H0.      0
ATOM    186  HB2 ASN A 116      35.005 111.095 110.487  1.00  0.00           H0.      0
ATOM    187  HB3 ASN A 116      33.445 111.929 110.471  1.00  0.00           H0.      0
ATOM    188 HD21 ASN A 116      34.805 111.136 114.019  1.00  0.00           H0.      0
ATOM    189 HD22 ASN A 116      35.707 111.566 112.598  1.00  0.00           H0.      0
ATOM    190  N   TRP A 117      31.125 108.790 110.255  1.00  0.00           N0.      0
ATOM    191  CA  TRP A 117      29.672 108.662 110.170  1.00  0.00           C0.     -1
ATOM    192  CB  TRP A 117      29.198 107.395 110.999  1.00  0.00           C0.     -1
ATOM    193  CG  TRP A 117      29.982 106.141 110.722  1.00  0.00           C0.      0
ATOM    194  CD1 TRP A 117      30.451 105.682 109.507  1.00  0.00           C0.      0
ATOM    195  CD2 TRP A 117      30.438 105.194 111.720  1.00  0.00           C0.      0
ATOM    196  CE2 TRP A 117      31.184 104.182 111.041  1.00  0.00           C0.      0
ATOM    197  CE3 TRP A 117      30.320 105.125 113.120  1.00  0.00           C0.      0
ATOM    198  NE1 TRP A 117      31.164 104.503 109.696  1.00  0.00           N0.      0
ATOM    199  CZ2 TRP A 117      31.799 103.123 111.722  1.00  0.00           C0.      0
ATOM    200  CZ3 TRP A 117      30.942 104.081 113.802  1.00  0.00           C0.      0
ATOM    201  CH2 TRP A 117      31.674 103.089 113.109  1.00  0.00           C0.      0
ATOM    202  H01 TRP A 117      29.200 109.566 110.566  1.00  0.00           H0.      0
ATOM    203  H   TRP A 117      31.675 107.992 110.575  1.00  0.00           H0.      0
ATOM    204  HA  TRP A 117      29.359 108.558 109.122  1.00  0.00           H0.      0
ATOM    205  HB2 TRP A 117      29.295 107.640 112.063  1.00  0.00           H0.      0
ATOM    206  HB3 TRP A 117      28.126 107.257 110.803  1.00  0.00           H0.      0
ATOM    207  HD1 TRP A 117      30.349 106.112 108.522  1.00  0.00           H0.      0
ATOM    208  HE1 TRP A 117      31.647 103.998 108.970  1.00  0.00           H0.      0
ATOM    209  HE3 TRP A 117      29.775 105.889 113.665  1.00  0.00           H0.      0
ATOM    210  HZ2 TRP A 117      32.364 102.365 111.193  1.00  0.00           H0.      0
ATOM    211  HZ3 TRP A 117      30.877 104.032 114.884  1.00  0.00           H0.      0
ATOM    212  HH2 TRP A 117      32.158 102.294 113.667  1.00  0.00           H0.      0
ATOM    213  CA  CYS A 135      31.251  97.416 107.260  1.00  0.00           C0.     -1
ATOM    214  C   CYS A 135      31.292  96.148 108.181  1.00  0.00           C0.      0
ATOM    215  O   CYS A 135      30.257  95.779 108.748  1.00  0.00           O0.      0
ATOM    216  CB  CYS A 135      31.388  98.614 108.142  1.00  0.00           C0.     -1
ATOM    217  SG  CYS A 135      33.087  98.907 108.799  1.00  0.00           S0.      0
ATOM    218  H01 CYS A 135      30.273  97.402 106.771  1.00  0.00           H0.      0
ATOM    219  HA  CYS A 135      32.034  97.390 106.495  1.00  0.00           H0.      0
ATOM    220  HB2 CYS A 135      31.168  99.531 107.584  1.00  0.00           H0.      0
ATOM    221  HB3 CYS A 135      30.673  98.564 108.969  1.00  0.00           H0.      0
ATOM    222  HG  CYS A 135      33.243  97.743 109.468  1.00  0.00           H0.      0
ATOM    223  N   LEU A 136      32.509  95.554 108.441  1.00  0.00           N0.      0
ATOM    224  CA  LEU A 136      32.661  94.412 109.348  1.00  0.00           C0.     -1
ATOM    225  C   LEU A 136      33.623  94.678 110.529  1.00  0.00           C0.      0
ATOM    226  O   LEU A 136      34.200  95.750 110.720  1.00  0.00           O0.      0
ATOM    227  H01 LEU A 136      33.061  93.562 108.786  1.00  0.00           H0.      0
ATOM    228  H   LEU A 136      33.327  95.782 107.891  1.00  0.00           H0.      0
ATOM    229  HA  LEU A 136      31.664  94.164 109.724  1.00  0.00           H0.      0
ATOM    230  N   GLY A 137      33.765  93.592 111.373  1.00  0.00           N0.      0
ATOM    231  CA  GLY A 137      34.855  93.466 112.355  1.00  0.00           C0.     -1
ATOM    232  C   GLY A 137      34.546  93.974 113.777  1.00  0.00           C0.      0
ATOM    233  O   GLY A 137      35.481  94.202 114.569  1.00  0.00           O0.      0
ATOM    234  H   GLY A 137      33.355  92.724 111.053  1.00  0.00           H0.      0
ATOM    235  HA2 GLY A 137      35.140  92.412 112.425  1.00  0.00           H0.      0
ATOM    236  HA3 GLY A 137      35.731  94.025 112.005  1.00  0.00           H0.      0
ATOM    237  N   ASN A 138      33.247  94.104 114.122  1.00  0.00           N0.      0
ATOM    238  CA  ASN A 138      32.741  94.811 115.331  1.00  0.00           C0.     -1
ATOM    239  C   ASN A 138      32.933  96.318 115.111  1.00  0.00           C0.      0
ATOM    240  O   ASN A 138      33.813  96.985 115.663  1.00  0.00           O0.      0
ATOM    241  CB  ASN A 138      33.306  94.283 116.639  1.00  0.00           C0.      0
ATOM    242  CG  ASN A 138      32.584  94.959 117.797  1.00  0.00           C0.      0
ATOM    243  ND2 ASN A 138      33.275  95.000 118.972  1.00  0.00           N0.      0
ATOM    244  OD1 ASN A 138      31.460  95.457 117.678  1.00  0.00           O0.      0
ATOM    245  H   ASN A 138      32.590  93.962 113.364  1.00  0.00           H0.      0
ATOM    246  HA  ASN A 138      31.664  94.619 115.350  1.00  0.00           H0.      0
ATOM    247  HB2 ASN A 138      33.144  93.200 116.692  1.00  0.00           H0.      0
ATOM    248  HB3 ASN A 138      34.377  94.457 116.676  1.00  0.00           H0.      0
ATOM    249 HD21 ASN A 138      32.834  95.462 119.753  1.00  0.00           H0.      0
ATOM    250 HD22 ASN A 138      34.113  94.446 119.140  1.00  0.00           H0.      0
ATOM    251  N   SER A 139      32.044  96.786 114.197  1.00  0.00           N0.      0
ATOM    252  CA  SER A 139      32.125  98.082 113.554  1.00  0.00           C0.     -1
ATOM    253  H01 SER A 139      32.821  98.703 114.121  1.00  0.00           H0.      0
ATOM    254  H02 SER A 139      31.146  98.569 113.540  1.00  0.00           H0.      0
ATOM    255  H   SER A 139      31.369  96.135 113.823  1.00  0.00           H0.      0
ATOM    256  HA  SER A 139      32.494  97.991 112.525  1.00  0.00           H0.      0
ATOM    257  CA  HID A 142      32.190 102.421 119.684  1.00  0.00           C0.     -1
ATOM    258  CB  HID A 142      33.355 102.847 118.791  1.00  0.00           C0.     -1
ATOM    259  CG  HID A 142      34.426 101.806 118.658  1.00  0.00           C0.      0
ATOM    260  CD2 HID A 142      35.164 101.363 117.576  1.00  0.00           C0.      0
ATOM    261  ND1 HID A 142      34.921 101.080 119.735  1.00  0.00           N0.      0
ATOM    262  CE1 HID A 142      35.912 100.255 119.289  1.00  0.00           C0.      0
ATOM    263  NE2 HID A 142      36.084 100.405 117.983  1.00  0.00           N0.      0
ATOM    264  H01 HID A 142      31.414 103.193 119.698  1.00  0.00           H0.      0
ATOM    265  H03 HID A 142      31.738 101.489 119.329  1.00  0.00           H0.      0
ATOM    266  HA  HID A 142      32.510 102.267 120.722  1.00  0.00           H0.      0
ATOM    267  HB2 HID A 142      32.992 103.087 117.785  1.00  0.00           H0.      0
ATOM    268  HB3 HID A 142      33.792 103.776 119.184  1.00  0.00           H0.      0
ATOM    269  HD1 HID A 142      34.582 101.125 120.686  1.00  0.00           H0.      0
ATOM    270  HD2 HID A 142      35.087 101.668 116.544  1.00  0.00           H0.      0
ATOM    271  HE1 HID A 142      36.460  99.585 119.929  1.00  0.00           H0.      0
ATOM    272  CA  ARG A 175      28.919  93.536 120.212  1.00  0.00           C0.     -1
ATOM    273  CB  ARG A 175      29.920  94.191 121.262  1.00  0.00           C0.     -1
ATOM    274  CG  ARG A 175      31.311  93.541 121.291  1.00  0.00           C0.      0
ATOM    275  CD  ARG A 175      32.263  94.331 122.207  1.00  0.00           C0.      0
ATOM    276  NE  ARG A 175      33.667  93.927 122.012  1.00  0.00           N0.      0
ATOM    277  CZ  ARG A 175      34.678  94.256 122.831  1.00  0.00           C0.      0
ATOM    278  NH1 ARG A 175      34.429  94.951 123.962  1.00  0.00           N1+      0
ATOM    279  NH2 ARG A 175      35.918  93.811 122.569  1.00  0.00           N0.      0
ATOM    280  H01 ARG A 175      27.951  94.043 120.251  1.00  0.00           H0.      0
ATOM    281  H02 ARG A 175      29.328  93.633 119.201  1.00  0.00           H0.      0
ATOM    282  HA  ARG A 175      28.766  92.473 120.432  1.00  0.00           H0.      0
ATOM    283  HB2 ARG A 175      30.027  95.253 121.002  1.00  0.00           H0.      0
ATOM    284  HB3 ARG A 175      29.467  94.150 122.261  1.00  0.00           H0.      0
ATOM    285  HG2 ARG A 175      31.247  92.503 121.639  1.00  0.00           H0.      0
ATOM    286  HG3 ARG A 175      31.714  93.517 120.273  1.00  0.00           H0.      0
ATOM    287  HD2 ARG A 175      32.163  95.409 122.007  1.00  0.00           H0.      0
ATOM    288  HD3 ARG A 175      31.995  94.161 123.256  1.00  0.00           H0.      0
ATOM    289  HE  ARG A 175      33.935  93.524 121.123  1.00  0.00           H0.      0
ATOM    290 HH11 ARG A 175      33.631  95.569 123.999  1.00  0.00           H0.      0
ATOM    291 HH12 ARG A 175      35.212  95.222 124.540  1.00  0.00           H0.      0
ATOM    292 HH21 ARG A 175      36.061  93.399 121.644  1.00  0.00           H0.      0
ATOM    293 HH22 ARG A 175      36.723  94.309 122.944  1.00  0.00           H0.      0
ATOM    294  CA  TYR A 194      40.544  88.197 116.298  1.00  0.00           C0.     -1
ATOM    295  CB  TYR A 194      40.318  89.417 117.208  1.00  0.00           C0.     -1
ATOM    296  CG  TYR A 194      39.709  90.606 116.478  1.00  0.00           C0.      0
ATOM    297  CD1 TYR A 194      38.385  91.014 116.702  1.00  0.00           C0.      0
ATOM    298  CD2 TYR A 194      40.470  91.348 115.554  1.00  0.00           C0.      0
ATOM    299  CE1 TYR A 194      37.834  92.121 116.040  1.00  0.00           C0.      0
ATOM    300  CE2 TYR A 194      39.942  92.457 114.891  1.00  0.00           C0.      0
ATOM    301  CZ  TYR A 194      38.618  92.855 115.134  1.00  0.00           C0.      0
ATOM    302  OH  TYR A 194      38.156  93.980 114.482  1.00  0.00           O0.      0
ATOM    303  H01 TYR A 194      40.999  87.369 116.854  1.00  0.00           H0.      0
ATOM    304  H02 TYR A 194      39.598  87.844 115.871  1.00  0.00           H0.      0
ATOM    305  HA  TYR A 194      41.211  88.450 115.465  1.00  0.00           H0.      0
ATOM    306  HB2 TYR A 194      39.667  89.140 118.046  1.00  0.00           H0.      0
ATOM    307  HB3 TYR A 194      41.275  89.720 117.646  1.00  0.00           H0.      0
ATOM    308  HD1 TYR A 194      37.764  90.477 117.412  1.00  0.00           H0.      0
ATOM    309  HD2 TYR A 194      41.506  91.075 115.380  1.00  0.00           H0.      0
ATOM    310  HE1 TYR A 194      36.800  92.394 116.223  1.00  0.00           H0.      0
ATOM    311  HE2 TYR A 194      40.543  93.038 114.201  1.00  0.00           H0.      0
ATOM    312  HH  TYR A 194      37.173  94.007 114.467  1.00  0.00           H0.      0
ATOM    313  CA  TYR A 220      44.201  94.040 125.427  1.00  0.00           C0.     -1
ATOM    314  CB  TYR A 220      43.816  94.009 123.886  1.00  0.00           C0.     -1
ATOM    315  CG  TYR A 220      42.372  94.343 123.542  1.00  0.00           C0.      0
ATOM    316  CD1 TYR A 220      41.730  95.517 123.982  1.00  0.00           C0.      0
ATOM    317  CD2 TYR A 220      41.649  93.497 122.684  1.00  0.00           C0.      0
ATOM    318  CE1 TYR A 220      40.431  95.846 123.566  1.00  0.00           C0.      0
ATOM    319  CE2 TYR A 220      40.352  93.805 122.264  1.00  0.00           C0.      0
ATOM    320  CZ  TYR A 220      39.750  94.991 122.694  1.00  0.00           C0.      0
ATOM    321  OH  TYR A 220      38.455  95.324 122.251  1.00  0.00           O0.      0
ATOM    322  H01 TYR A 220      45.259  93.786 125.548  1.00  0.00           H0.      0
ATOM    323  H02 TYR A 220      44.033  95.035 125.851  1.00  0.00           H0.      0
ATOM    324  HA  TYR A 220      43.597  93.318 125.986  1.00  0.00           H0.      0
ATOM    325  HB2 TYR A 220      44.481  94.713 123.365  1.00  0.00           H0.      0
ATOM    326  HB3 TYR A 220      44.050  93.014 123.492  1.00  0.00           H0.      0
ATOM    327  HD1 TYR A 220      42.254  96.200 124.644  1.00  0.00           H0.      0
ATOM    328  HD2 TYR A 220      42.112  92.588 122.313  1.00  0.00           H0.      0
ATOM    329  HE1 TYR A 220      39.961  96.763 123.902  1.00  0.00           H0.      0
ATOM    330  HE2 TYR A 220      39.834  93.131 121.593  1.00  0.00           H0.      0
ATOM    331  HH  TYR A 220      38.287  94.832 121.413  1.00  0.00           H0.      0
ATOM    332  CA  LEU A 240      39.151 100.099 123.220  1.00  0.00           C0.     -1
ATOM    333  CB  LEU A 240      38.863  99.151 122.017  1.00  0.00           C0.     -1
ATOM    334  CG  LEU A 240      39.940  99.174 120.910  1.00  0.00           C0.      0
ATOM    335  CD1 LEU A 240      39.633  98.117 119.832  1.00  0.00           C0.      0
ATOM    336  CD2 LEU A 240      40.076 100.564 120.262  1.00  0.00           C0.      0
ATOM    337  H01 LEU A 240      38.386  99.982 123.996  1.00  0.00           H0.      0
ATOM    338  H02 LEU A 240      40.127  99.870 123.664  1.00  0.00           H0.      0
ATOM    339  HA  LEU A 240      39.157 101.148 122.907  1.00  0.00           H0.      0
ATOM    340  HB2 LEU A 240      38.772  98.123 122.393  1.00  0.00           H0.      0
ATOM    341  HB3 LEU A 240      37.891  99.420 121.578  1.00  0.00           H0.      0
ATOM    342  HG  LEU A 240      40.900  98.910 121.380  1.00  0.00           H0.      0
ATOM    343 HD11 LEU A 240      40.443  98.061 119.098  1.00  0.00           H0.      0
ATOM    344 HD12 LEU A 240      39.496  97.124 120.277  1.00  0.00           H0.      0
ATOM    345 HD13 LEU A 240      38.728  98.407 119.284  1.00  0.00           H0.      0
ATOM    346 HD21 LEU A 240      39.118 100.883 119.832  1.00  0.00           H0.      0
ATOM    347 HD22 LEU A 240      40.396 101.321 120.984  1.00  0.00           H0.      0
ATOM    348 HD23 LEU A 240      40.805 100.546 119.444  1.00  0.00           H0.      0
ATOM    349  CA  TYR A 242      32.119 100.767 123.701  1.00  0.00           C0.     -1
ATOM    350  CB  TYR A 242      31.872  99.289 123.449  1.00  0.00           C0.     -1
ATOM    351  CG  TYR A 242      33.073  98.623 122.775  1.00  0.00           C0.      0
ATOM    352  CD1 TYR A 242      33.060  98.274 121.411  1.00  0.00           C0.      0
ATOM    353  CD2 TYR A 242      34.271  98.405 123.484  1.00  0.00           C0.      0
ATOM    354  CE1 TYR A 242      34.185  97.728 120.779  1.00  0.00           C0.      0
ATOM    355  CE2 TYR A 242      35.406  97.861 122.867  1.00  0.00           C0.      0
ATOM    356  CZ  TYR A 242      35.360  97.514 121.510  1.00  0.00           C0.      0
ATOM    357  OH  TYR A 242      36.458  96.978 120.843  1.00  0.00           O0.      0
ATOM    358  H01 TYR A 242      31.260 101.235 124.194  1.00  0.00           H0.      0
ATOM    359  H02 TYR A 242      32.997 100.921 124.339  1.00  0.00           H0.      0
ATOM    360  HA  TYR A 242      32.295 101.301 122.760  1.00  0.00           H0.      0
ATOM    361  HB2 TYR A 242      31.660  98.782 124.400  1.00  0.00           H0.      0
ATOM    362  HB3 TYR A 242      30.987  99.156 122.817  1.00  0.00           H0.      0
ATOM    363  HD1 TYR A 242      32.162  98.445 120.825  1.00  0.00           H0.      0
ATOM    364  HD2 TYR A 242      34.327  98.675 124.534  1.00  0.00           H0.      0
ATOM    365  HE1 TYR A 242      34.161  97.484 119.724  1.00  0.00           H0.      0
ATOM    366  HE2 TYR A 242      36.320  97.718 123.435  1.00  0.00           H0.      0
ATOM    367  HH  TYR A 242      37.180  96.769 121.465  1.00  0.00           H0.      0
ATOM    368  CA  TYR A 283      28.880  89.602 118.065  1.00  0.00           C0.     -1
ATOM    369  CB  TYR A 283      29.898  90.106 117.041  1.00  0.00           C0.     -1
ATOM    370  CG  TYR A 283      31.335  90.352 117.466  1.00  0.00           C0.      0
ATOM    371  CD1 TYR A 283      32.366  90.086 116.543  1.00  0.00           C0.      0
ATOM    372  CD2 TYR A 283      31.698  90.927 118.694  1.00  0.00           C0.      0
ATOM    373  CE1 TYR A 283      33.697  90.398 116.815  1.00  0.00           C0.      0
ATOM    374  CE2 TYR A 283      33.035  91.233 118.987  1.00  0.00           C0.      0
ATOM    375  CZ  TYR A 283      34.040  90.984 118.041  1.00  0.00           C0.      0
ATOM    376  OH  TYR A 283      35.368  91.269 118.253  1.00  0.00           O0.      0
ATOM    377  H01 TYR A 283      27.905  89.464 117.587  1.00  0.00           H0.      0
ATOM    378  H02 TYR A 283      29.188  88.643 118.498  1.00  0.00           H0.      0
ATOM    379  HA  TYR A 283      28.745  90.312 118.890  1.00  0.00           H0.      0
ATOM    380  HB2 TYR A 283      29.918  89.402 116.198  1.00  0.00           H0.      0
ATOM    381  HB3 TYR A 283      29.509  91.046 116.617  1.00  0.00           H0.      0
ATOM    382  HD1 TYR A 283      32.114  89.637 115.587  1.00  0.00           H0.      0
ATOM    383  HD2 TYR A 283      30.935  91.141 119.436  1.00  0.00           H0.      0
ATOM    384  HE1 TYR A 283      34.481  90.203 116.092  1.00  0.00           H0.      0
ATOM    385  HE2 TYR A 283      33.296  91.642 119.957  1.00  0.00           H0.      0
ATOM    386  HH  TYR A 283      35.477  91.921 118.972  1.00  0.00           H0.      0
ATOM    387  N   ACT A 293      37.429  96.249 118.103  1.00  0.00           N0.      0
ATOM    388  CA  ACT A 293      36.481  95.099 118.089  1.00  0.00           C0.      0
ATOM    389  C   ACT A 293      36.701  94.234 119.326  1.00  0.00           C0.      0
ATOM    390  O   ACT A 293      37.863  94.251 119.823  1.00  0.00           O0.      0
ATOM    391  OXT ACT A 293      35.706  93.559 119.746  1.00  0.00           O1-      0
ATOM    392  H1  ACT A 293      36.667  94.515 117.183  1.00  0.00           H0.      0
ATOM    393  H3  ACT A 293      35.477  95.513 118.049  1.00  0.00           H0.      0
ATOM    394  H01 ACT A 293      37.171  96.854 118.897  1.00  0.00           H0.      0
ATOM    395  H02 ACT A 293      38.361  95.881 118.335  1.00  0.00           H0.      0
ATOM    396  CA' SAM A 294      38.236  96.810 110.169  1.00  0.00           C0.      0
ATOM    397  CB  SAM A 294      38.438  97.828 111.304  1.00  0.00           C0.      0
ATOM    398  CG  SAM A 294      37.612  97.500 112.557  1.00  0.00           C0.      0
ATOM    399  SD  SAM A 294      38.097  98.497 114.025  1.00  0.00           S0.      0
ATOM    400  CE  SAM A 294      37.440  97.004 116.796  1.00  0.00           C0.      0
ATOM    401  C5' SAM A 294      36.844  99.832 114.030  1.00  0.00           C0.      0
ATOM    402  C4' SAM A 294      37.098 100.915 112.990  1.00  0.00           C0.      0
ATOM    403  O4' SAM A 294      35.998 101.879 113.108  1.00  0.00           O0.      0
ATOM    404  C3' SAM A 294      38.422 101.708 113.185  1.00  0.00           C0.      0
ATOM    405  O3' SAM A 294      39.288 101.624 112.060  1.00  0.00           O0.      0
ATOM    406  C2' SAM A 294      37.933 103.156 113.504  1.00  0.00           C0.      0
ATOM    407  O2' SAM A 294      38.778 104.214 113.121  1.00  0.00           O0.      0
ATOM    408  C1' SAM A 294      36.548 103.181 112.831  1.00  0.00           C0.      0
ATOM    409  OXT SAM A 294      39.769  95.158 110.956  1.00  0.00           O0.      0
ATOM    410  N1  SAM A 294      33.232 106.876 111.475  1.00  0.00           N0.      0
ATOM    411  C2  SAM A 294      34.021 106.070 110.742  1.00  0.00           C0.      0
ATOM    412  N3  SAM A 294      34.883 105.137 111.169  1.00  0.00           N0.      0
ATOM    413  C4  SAM A 294      34.859 105.009 112.509  1.00  0.00           C0.      0
ATOM    414  C5  SAM A 294      34.074 105.761 113.397  1.00  0.00           C0.      0
ATOM    415  C6  SAM A 294      33.258 106.765 112.829  1.00  0.00           C0.      0
ATOM    416  N6  SAM A 294      32.511 107.620 113.567  1.00  0.00           N0.      0
ATOM    417  N7  SAM A 294      34.334 105.396 114.712  1.00  0.00           N0.      0
ATOM    418  C8  SAM A 294      35.249 104.449 114.621  1.00  0.00           C0.      0
ATOM    419  N9  SAM A 294      35.622 104.180 113.308  1.00  0.00           N0.      0
ATOM    420  C'  SAM A 294      38.574  95.385 110.657  1.00  0.00           C0.      0
ATOM    421  N'  SAM A 294      36.842  96.850 109.615  1.00  0.00           N0.      0
ATOM    422  O'  SAM A 294      37.602  94.556 110.759  1.00  0.00           O0.      0
ATOM    423 HN61 SAM A 294      32.689 107.617 114.561  1.00  0.00           H0.      0
ATOM    424 HN62 SAM A 294      32.308 108.531 113.156  1.00  0.00           H0.      0
ATOM    425  HA  SAM A 294      38.896  97.059 109.332  1.00  0.00           H0.      0
ATOM    426  HB1 SAM A 294      38.216  98.837 110.943  1.00  0.00           H0.      0
ATOM    427  HB2 SAM A 294      39.501  97.809 111.564  1.00  0.00           H0.      0
ATOM    428  HG1 SAM A 294      37.767  96.456 112.848  1.00  0.00           H0.      0
ATOM    429  HG2 SAM A 294      36.537  97.631 112.388  1.00  0.00           H0.      0
ATOM    430  HE1 SAM A 294      36.428  97.354 116.593  1.00  0.00           H0.      0
ATOM    431  HE2 SAM A 294      38.128  97.843 116.863  1.00  0.00           H0.      0
ATOM    432  HE3 SAM A 294      37.751  96.312 116.016  1.00  0.00           H0.      0
ATOM    433 HO2' SAM A 294      39.005 104.131 112.163  1.00  0.00           H0.      0
ATOM    434 HO3' SAM A 294      38.846 101.968 111.241  1.00  0.00           H0.      0
ATOM    435  H01 SAM A 294      35.689 103.923 115.454  1.00  0.00           H0.      0
ATOM    436  H02 SAM A 294      37.078 100.495 111.977  1.00  0.00           H0.      0
ATOM    437  H03 SAM A 294      38.996 101.315 114.023  1.00  0.00           H0.      0
ATOM    438  H04 SAM A 294      37.800 103.233 114.586  1.00  0.00           H0.      0
ATOM    439  H05 SAM A 294      36.655 103.347 111.754  1.00  0.00           H0.      0
ATOM    440  H06 SAM A 294      33.969 106.218 109.668  1.00  0.00           H0.      0
ATOM    441  H07 SAM A 294      36.155  96.421 110.248  1.00  0.00           H0.      0
ATOM    442  H08 SAM A 294      36.846  96.265 108.712  1.00  0.00           H0.      0
ATOM    443  H09 SAM A 294      36.566  97.815 109.374  1.00  0.00           H0.      0
ATOM    444 H5'1 SAM A 294      36.901 100.267 115.032  1.00  0.00           H0.      0
ATOM    445 H5'2 SAM A 294      35.846  99.401 113.905  1.00  0.00           H0.      0
