# Supplementary material for: Computational Investigation of GNMT-Catalyzed Methyl Transfer Reaction: Integrating MD, QM, and ML Approaches
Source: J Comput Chem. Author manuscript; Available in PMC 2026 Jun 29. (PMC13312424; doi:10.1002/jcc.70434)
Supplement: SI-2 [file NIHMS2188582-supplement-SI-2.zip › QM-cluster-pdbs/sampling_31245_P2_wo_p.pdb]

ATOM      1  CA  ILE A  17      37.461 109.442 117.613  1.00  0.00           C0.     -1
ATOM      2  CB  ILE A  17      38.257 109.161 116.275  1.00  0.00           C0.     -1
ATOM      3  CG1 ILE A  17      37.330 108.664 115.145  1.00  0.00           C0.      0
ATOM      4  CG2 ILE A  17      39.377 108.140 116.533  1.00  0.00           C0.      0
ATOM      5  CD1 ILE A  17      36.266 109.676 114.696  1.00  0.00           C0.      0
ATOM      6  H01 ILE A  17      36.703 110.219 117.473  1.00  0.00           H0.      0
ATOM      7  H02 ILE A  17      38.148 109.768 118.402  1.00  0.00           H0.      0
ATOM      8  HA  ILE A  17      36.960 108.524 117.947  1.00  0.00           H0.      0
ATOM      9  HB  ILE A  17      38.713 110.110 115.953  1.00  0.00           H0.      0
ATOM     10 HG12 ILE A  17      37.952 108.392 114.279  1.00  0.00           H0.      0
ATOM     11 HG13 ILE A  17      36.833 107.738 115.468  1.00  0.00           H0.      0
ATOM     12 HG21 ILE A  17      38.952 107.184 116.865  1.00  0.00           H0.      0
ATOM     13 HG22 ILE A  17      39.957 107.947 115.623  1.00  0.00           H0.      0
ATOM     14 HG23 ILE A  17      40.068 108.488 117.310  1.00  0.00           H0.      0
ATOM     15 HD11 ILE A  17      35.691 109.273 113.856  1.00  0.00           H0.      0
ATOM     16 HD12 ILE A  17      35.562 109.906 115.503  1.00  0.00           H0.      0
ATOM     17 HD13 ILE A  17      36.734 110.616 114.376  1.00  0.00           H0.      0
ATOM     18  CA  TYR A  21      42.559 105.094 116.554  1.00  0.00           C0.     -1
ATOM     19  CB  TYR A  21      41.170 104.664 116.159  1.00  0.00           C0.     -1
ATOM     20  CG  TYR A  21      40.726 103.281 116.594  1.00  0.00           C0.      0
ATOM     21  CD1 TYR A  21      39.610 103.112 117.430  1.00  0.00           C0.      0
ATOM     22  CD2 TYR A  21      41.373 102.126 116.118  1.00  0.00           C0.      0
ATOM     23  CE1 TYR A  21      39.145 101.840 117.779  1.00  0.00           C0.      0
ATOM     24  CE2 TYR A  21      40.922 100.849 116.461  1.00  0.00           C0.      0
ATOM     25  CZ  TYR A  21      39.800 100.706 117.289  1.00  0.00           C0.      0
ATOM     26  OH  TYR A  21      39.301  99.466 117.643  1.00  0.00           O0.      0
ATOM     27  H01 TYR A  21      42.798 106.062 116.103  1.00  0.00           H0.      0
ATOM     28  H03 TYR A  21      42.664 105.175 117.644  1.00  0.00           H0.      0
ATOM     29  HA  TYR A  21      43.313 104.379 116.203  1.00  0.00           H0.      0
ATOM     30  HB2 TYR A  21      40.444 105.393 116.541  1.00  0.00           H0.      0
ATOM     31  HB3 TYR A  21      41.087 104.723 115.063  1.00  0.00           H0.      0
ATOM     32  HD1 TYR A  21      39.089 103.989 117.803  1.00  0.00           H0.      0
ATOM     33  HD2 TYR A  21      42.227 102.224 115.453  1.00  0.00           H0.      0
ATOM     34  HE1 TYR A  21      38.272 101.718 118.409  1.00  0.00           H0.      0
ATOM     35  HE2 TYR A  21      41.423  99.968 116.071  1.00  0.00           H0.      0
ATOM     36  HH  TYR A  21      39.780  98.776 117.151  1.00  0.00           H0.      0
ATOM     37  CA  TRP A  30      46.167  96.247 114.909  1.00  0.00           C0.     -1
ATOM     38  CB  TRP A  30      45.347  97.403 114.342  1.00  0.00           C0.     -1
ATOM     39  CG  TRP A  30      43.874  97.106 114.163  1.00  0.00           C0.      0
ATOM     40  CD1 TRP A  30      43.211  96.844 112.975  1.00  0.00           C0.      0
ATOM     41  CD2 TRP A  30      42.866  97.044 115.203  1.00  0.00           C0.      0
ATOM     42  CE2 TRP A  30      41.616  96.737 114.568  1.00  0.00           C0.      0
ATOM     43  CE3 TRP A  30      42.890  97.216 116.601  1.00  0.00           C0.      0
ATOM     44  NE1 TRP A  30      41.859  96.628 113.213  1.00  0.00           N0.      0
ATOM     45  CZ2 TRP A  30      40.427  96.575 115.291  1.00  0.00           C0.      0
ATOM     46  CZ3 TRP A  30      41.710  97.050 117.326  1.00  0.00           C0.      0
ATOM     47  CH2 TRP A  30      40.492  96.722 116.677  1.00  0.00           C0.      0
ATOM     48  H01 TRP A  30      46.125  95.376 114.245  1.00  0.00           H0.      0
ATOM     49  H02 TRP A  30      47.218  96.533 115.031  1.00  0.00           H0.      0
ATOM     50  HA  TRP A  30      45.786  95.934 115.888  1.00  0.00           H0.      0
ATOM     51  HB2 TRP A  30      45.456  98.277 115.000  1.00  0.00           H0.      0
ATOM     52  HB3 TRP A  30      45.766  97.704 113.373  1.00  0.00           H0.      0
ATOM     53  HD1 TRP A  30      43.606  96.811 111.971  1.00  0.00           H0.      0
ATOM     54  HE1 TRP A  30      41.138  96.401 112.534  1.00  0.00           H0.      0
ATOM     55  HE3 TRP A  30      43.816  97.463 117.109  1.00  0.00           H0.      0
ATOM     56  HZ2 TRP A  30      39.498  96.328 114.791  1.00  0.00           H0.      0
ATOM     57  HZ3 TRP A  30      41.720  97.167 118.405  1.00  0.00           H0.      0
ATOM     58  HH2 TRP A  30      39.600  96.547 117.272  1.00  0.00           H0.      0
ATOM     59  CA  ARG A  40      39.265  86.022 109.112  1.00  0.00           C0.     -1
ATOM     60  CB  ARG A  40      39.659  87.477 109.392  1.00  0.00           C0.     -1
ATOM     61  CG  ARG A  40      38.505  88.501 109.428  1.00  0.00           C0.      0
ATOM     62  CD  ARG A  40      39.074  89.933 109.503  1.00  0.00           C0.      0
ATOM     63  NE  ARG A  40      38.063  91.004 109.574  1.00  0.00           N0.      0
ATOM     64  CZ  ARG A  40      37.915  91.851 110.621  1.00  0.00           C0.      0
ATOM     65  NH1 ARG A  40      38.401  91.521 111.846  1.00  0.00           N1+      0
ATOM     66  NH2 ARG A  40      37.293  93.007 110.421  1.00  0.00           N0.      0
ATOM     67  H01 ARG A  40      38.772  85.927 108.137  1.00  0.00           H0.      0
ATOM     68  H02 ARG A  40      40.149  85.376 109.108  1.00  0.00           H0.      0
ATOM     69  HA  ARG A  40      38.573  85.642 109.873  1.00  0.00           H0.      0
ATOM     70  HB2 ARG A  40      40.200  87.528 110.348  1.00  0.00           H0.      0
ATOM     71  HB3 ARG A  40      40.379  87.797 108.623  1.00  0.00           H0.      0
ATOM     72  HG2 ARG A  40      37.883  88.405 108.528  1.00  0.00           H0.      0
ATOM     73  HG3 ARG A  40      37.850  88.312 110.290  1.00  0.00           H0.      0
ATOM     74  HD2 ARG A  40      39.745  90.026 110.364  1.00  0.00           H0.      0
ATOM     75  HD3 ARG A  40      39.686  90.120 108.613  1.00  0.00           H0.      0
ATOM     76  HE  ARG A  40      37.743  91.401 108.691  1.00  0.00           H0.      0
ATOM     77 HH11 ARG A  40      38.532  90.551 112.087  1.00  0.00           H0.      0
ATOM     78 HH12 ARG A  40      38.255  92.154 112.621  1.00  0.00           H0.      0
ATOM     79 HH21 ARG A  40      37.175  93.294 109.422  1.00  0.00           H0.      0
ATOM     80 HH22 ARG A  40      37.154  93.687 111.175  1.00  0.00           H0.      0
ATOM     81  CA  ALA A  64      34.630 101.120 108.043  1.00  0.00           C0.     -1
ATOM     82  C   ALA A  64      35.943 100.402 107.700  1.00  0.00           C0.      0
ATOM     83  O   ALA A  64      36.219  99.268 108.132  1.00  0.00           O0.      0
ATOM     84  CB  ALA A  64      34.301 100.990 109.538  1.00  0.00           C0.      0
ATOM     85  H02 ALA A  64      33.841 100.652 107.440  1.00  0.00           H0.      0
ATOM     86  HA  ALA A  64      34.684 102.173 107.746  1.00  0.00           H0.      0
ATOM     87  HB1 ALA A  64      34.303  99.942 109.851  1.00  0.00           H0.      0
ATOM     88  HB2 ALA A  64      35.043 101.515 110.150  1.00  0.00           H0.      0
ATOM     89  HB3 ALA A  64      33.315 101.411 109.757  1.00  0.00           H0.      0
ATOM     90  N   CYS A  65      36.783 101.078 106.867  1.00  0.00           N0.      0
ATOM     91  CA  CYS A  65      37.928 100.457 106.194  1.00  0.00           C0.     -1
ATOM     92  C   CYS A  65      39.074  99.967 107.101  1.00  0.00           C0.      0
ATOM     93  O   CYS A  65      39.779  99.029 106.700  1.00  0.00           O0.      0
ATOM     94  H01 CYS A  65      38.333 101.191 105.492  1.00  0.00           H0.      0
ATOM     95  H   CYS A  65      36.482 101.984 106.539  1.00  0.00           H0.      0
ATOM     96  HA  CYS A  65      37.606  99.579 105.626  1.00  0.00           H0.      0
ATOM     97  N   GLY A  66      39.303 100.626 108.255  1.00  0.00           N0.      0
ATOM     98  CA  GLY A  66      40.433 100.245 109.109  1.00  0.00           C0.     -1
ATOM     99  H01 GLY A  66      41.385 100.376 108.584  1.00  0.00           H0.      0
ATOM    100  H   GLY A  66      38.719 101.406 108.566  1.00  0.00           H0.      0
ATOM    101  HA2 GLY A  66      40.418 100.877 109.998  1.00  0.00           H0.      0
ATOM    102  HA3 GLY A  66      40.357  99.194 109.409  1.00  0.00           H0.      0
ATOM    103  CA  ASP A  70      37.473  93.745 104.823  1.00  0.00           C0.     -1
ATOM    104  CB  ASP A  70      36.323  94.267 105.738  1.00  0.00           C0.     -1
ATOM    105  CG  ASP A  70      36.633  94.222 107.247  1.00  0.00           C0.      0
ATOM    106  OD1 ASP A  70      36.257  95.220 107.941  1.00  0.00           O0.      0
ATOM    107  OD2 ASP A  70      37.204  93.183 107.715  1.00  0.00           O1-      0
ATOM    108  H01 ASP A  70      38.358  94.386 104.908  1.00  0.00           H0.      0
ATOM    109  H02 ASP A  70      37.157  93.731 103.775  1.00  0.00           H0.      0
ATOM    110  HA  ASP A  70      37.757  92.732 105.123  1.00  0.00           H0.      0
ATOM    111  HB2 ASP A  70      36.058  95.296 105.479  1.00  0.00           H0.      0
ATOM    112  HB3 ASP A  70      35.428  93.648 105.572  1.00  0.00           H0.      0
ATOM    113  CA  ASP A  85      37.676 105.604 107.645  1.00  0.00           C0.     -1
ATOM    114  C   ASP A  85      38.191 106.962 108.174  1.00  0.00           C0.      0
ATOM    115  O   ASP A  85      38.974 107.641 107.494  1.00  0.00           O0.      0
ATOM    116  CB  ASP A  85      38.714 104.465 107.835  1.00  0.00           C0.      0
ATOM    117  CG  ASP A  85      38.862 104.045 109.299  1.00  0.00           C0.      0
ATOM    118  OD1 ASP A  85      38.354 102.929 109.665  1.00  0.00           O0.      0
ATOM    119  OD2 ASP A  85      39.462 104.840 110.084  1.00  0.00           O1-      0
ATOM    120  H03 ASP A  85      37.488 105.741 106.577  1.00  0.00           H0.      0
ATOM    121  HA  ASP A  85      36.733 105.327 108.132  1.00  0.00           H0.      0
ATOM    122  HB2 ASP A  85      38.408 103.595 107.247  1.00  0.00           H0.      0
ATOM    123  HB3 ASP A  85      39.685 104.811 107.462  1.00  0.00           H0.      0
ATOM    124  N   ALA A  86      37.770 107.346 109.413  1.00  0.00           N0.      0
ATOM    125  CA  ALA A  86      38.127 108.640 110.010  1.00  0.00           C0.     -1
ATOM    126  C   ALA A  86      39.573 108.651 110.662  1.00  0.00           C0.      0
ATOM    127  O   ALA A  86      39.990 109.723 111.131  1.00  0.00           O0.      0
ATOM    128  CB  ALA A  86      37.113 109.067 111.073  1.00  0.00           C0.      0
ATOM    129  H   ALA A  86      37.112 106.752 109.911  1.00  0.00           H0.      0
ATOM    130  HA  ALA A  86      38.164 109.378 109.204  1.00  0.00           H0.      0
ATOM    131  HB1 ALA A  86      37.475 109.981 111.552  1.00  0.00           H0.      0
ATOM    132  HB2 ALA A  86      36.140 109.249 110.615  1.00  0.00           H0.      0
ATOM    133  HB3 ALA A  86      37.007 108.300 111.847  1.00  0.00           H0.      0
ATOM    134  N   SER A  87      40.286 107.494 110.699  1.00  0.00           N0.      0
ATOM    135  CA  SER A  87      41.626 107.352 111.339  1.00  0.00           C0.     -1
ATOM    136  CB  SER A  87      41.505 107.096 112.847  1.00  0.00           C0.      0
ATOM    137  OG  SER A  87      42.790 106.774 113.429  1.00  0.00           O0.      0
ATOM    138  H01 SER A  87      42.127 106.505 110.863  1.00  0.00           H0.      0
ATOM    139  H   SER A  87      39.865 106.641 110.328  1.00  0.00           H0.      0
ATOM    140  HA  SER A  87      42.199 108.265 111.146  1.00  0.00           H0.      0
ATOM    141  HB2 SER A  87      41.053 107.971 113.332  1.00  0.00           H0.      0
ATOM    142  HB3 SER A  87      40.863 106.233 113.029  1.00  0.00           H0.      0
ATOM    143  HG  SER A  87      43.343 107.567 113.389  1.00  0.00           H0.      0
ATOM    144  CA  MET A  90      44.531 102.884 109.842  1.00  0.00           C0.     -1
ATOM    145  CB  MET A  90      43.172 102.478 110.475  1.00  0.00           C0.     -1
ATOM    146  CG  MET A  90      42.985 102.874 111.948  1.00  0.00           C0.      0
ATOM    147  SD  MET A  90      43.727 101.680 113.144  1.00  0.00           S0.      0
ATOM    148  CE  MET A  90      42.440 100.374 113.079  1.00  0.00           C0.      0
ATOM    149  H01 MET A  90      44.658 103.973 109.869  1.00  0.00           H0.      0
ATOM    150  H02 MET A  90      44.587 102.557 108.798  1.00  0.00           H0.      0
ATOM    151  HA  MET A  90      45.366 102.430 110.390  1.00  0.00           H0.      0
ATOM    152  HB2 MET A  90      42.365 102.955 109.899  1.00  0.00           H0.      0
ATOM    153  HB3 MET A  90      43.023 101.397 110.364  1.00  0.00           H0.      0
ATOM    154  HG2 MET A  90      43.437 103.850 112.159  1.00  0.00           H0.      0
ATOM    155  HG3 MET A  90      41.918 102.942 112.185  1.00  0.00           H0.      0
ATOM    156  HE1 MET A  90      41.464 100.786 113.344  1.00  0.00           H0.      0
ATOM    157  HE2 MET A  90      42.384  99.924 112.084  1.00  0.00           H0.      0
ATOM    158  HE3 MET A  90      42.720  99.595 113.791  1.00  0.00           H0.      0
ATOM    159  CA  ALA A 115      35.932 110.492 106.138  1.00  0.00           C0.     -1
ATOM    160  C   ALA A 115      35.207 110.148 107.404  1.00  0.00           C0.      0
ATOM    161  O   ALA A 115      35.583 109.232 108.146  1.00  0.00           O0.      0
ATOM    162  H01 ALA A 115      36.847 111.043 106.387  1.00  0.00           H0.      0
ATOM    163  H03 ALA A 115      36.236 109.574 105.630  1.00  0.00           H0.      0
ATOM    164  HA  ALA A 115      35.339 111.105 105.454  1.00  0.00           H0.      0
ATOM    165  N   ASN A 116      34.149 110.957 107.704  1.00  0.00           N0.      0
ATOM    166  CA  ASN A 116      33.427 110.762 108.934  1.00  0.00           C0.     -1
ATOM    167  C   ASN A 116      31.940 110.376 108.638  1.00  0.00           C0.      0
ATOM    168  O   ASN A 116      31.260 111.091 107.886  1.00  0.00           O0.      0
ATOM    169  CB  ASN A 116      33.493 112.003 109.869  1.00  0.00           C0.      0
ATOM    170  CG  ASN A 116      33.349 111.527 111.303  1.00  0.00           C0.      0
ATOM    171  ND2 ASN A 116      34.492 111.507 112.036  1.00  0.00           N0.      0
ATOM    172  OD1 ASN A 116      32.264 111.120 111.749  1.00  0.00           O0.      0
ATOM    173  H   ASN A 116      33.775 111.597 107.018  1.00  0.00           H0.      0
ATOM    174  HA  ASN A 116      33.920 109.924 109.432  1.00  0.00           H0.      0
ATOM    175  HB2 ASN A 116      34.448 112.510 109.711  1.00  0.00           H0.      0
ATOM    176  HB3 ASN A 116      32.685 112.699 109.625  1.00  0.00           H0.      0
ATOM    177 HD21 ASN A 116      34.491 111.043 112.935  1.00  0.00           H0.      0
ATOM    178 HD22 ASN A 116      35.388 111.695 111.613  1.00  0.00           H0.      0
ATOM    179  N   TRP A 117      31.486 109.246 109.232  1.00  0.00           N0.      0
ATOM    180  CA  TRP A 117      30.091 108.726 109.120  1.00  0.00           C0.     -1
ATOM    181  CB  TRP A 117      29.887 107.627 110.162  1.00  0.00           C0.     -1
ATOM    182  CG  TRP A 117      30.866 106.484 110.083  1.00  0.00           C0.      0
ATOM    183  CD1 TRP A 117      31.571 106.035 108.985  1.00  0.00           C0.      0
ATOM    184  CD2 TRP A 117      31.291 105.670 111.202  1.00  0.00           C0.      0
ATOM    185  CE2 TRP A 117      32.266 104.746 110.717  1.00  0.00           C0.      0
ATOM    186  CE3 TRP A 117      30.980 105.673 112.573  1.00  0.00           C0.      0
ATOM    187  NE1 TRP A 117      32.393 104.975 109.358  1.00  0.00           N0.      0
ATOM    188  CZ2 TRP A 117      32.934 103.855 111.568  1.00  0.00           C0.      0
ATOM    189  CZ3 TRP A 117      31.636 104.784 113.420  1.00  0.00           C0.      0
ATOM    190  CH2 TRP A 117      32.604 103.886 112.921  1.00  0.00           C0.      0
ATOM    191  H02 TRP A 117      29.391 109.552 109.280  1.00  0.00           H0.      0
ATOM    192  H   TRP A 117      32.126 108.749 109.854  1.00  0.00           H0.      0
ATOM    193  HA  TRP A 117      29.926 108.347 108.103  1.00  0.00           H0.      0
ATOM    194  HB2 TRP A 117      29.963 108.079 111.161  1.00  0.00           H0.      0
ATOM    195  HB3 TRP A 117      28.853 107.264 110.074  1.00  0.00           H0.      0
ATOM    196  HD1 TRP A 117      31.572 106.398 107.970  1.00  0.00           H0.      0
ATOM    197  HE1 TRP A 117      33.121 104.589 108.777  1.00  0.00           H0.      0
ATOM    198  HE3 TRP A 117      30.258 106.375 112.968  1.00  0.00           H0.      0
ATOM    199  HZ2 TRP A 117      33.712 103.196 111.205  1.00  0.00           H0.      0
ATOM    200  HZ3 TRP A 117      31.428 104.797 114.485  1.00  0.00           H0.      0
ATOM    201  HH2 TRP A 117      33.131 103.238 113.610  1.00  0.00           H0.      0
ATOM    202  CA  LEU A 136      32.366  95.061 110.240  1.00  0.00           C0.     -1
ATOM    203  C   LEU A 136      33.080  95.593 111.471  1.00  0.00           C0.      0
ATOM    204  O   LEU A 136      33.650  96.702 111.477  1.00  0.00           O0.      0
ATOM    205  H01 LEU A 136      33.118  94.841 109.473  1.00  0.00           H0.      0
ATOM    206  H02 LEU A 136      31.706  95.836 109.842  1.00  0.00           H0.      0
ATOM    207  HA  LEU A 136      31.787  94.157 110.439  1.00  0.00           H0.      0
ATOM    208  N   GLY A 137      33.083  94.778 112.569  1.00  0.00           N0.      0
ATOM    209  CA  GLY A 137      33.989  95.020 113.690  1.00  0.00           C0.     -1
ATOM    210  C   GLY A 137      33.385  95.681 114.916  1.00  0.00           C0.      0
ATOM    211  O   GLY A 137      34.153  96.097 115.797  1.00  0.00           O0.      0
ATOM    212  H   GLY A 137      32.720  93.842 112.451  1.00  0.00           H0.      0
ATOM    213  HA2 GLY A 137      34.458  94.084 114.005  1.00  0.00           H0.      0
ATOM    214  HA3 GLY A 137      34.804  95.663 113.348  1.00  0.00           H0.      0
ATOM    215  N   ASN A 138      32.040  95.812 115.008  1.00  0.00           N0.      0
ATOM    216  CA  ASN A 138      31.440  96.580 116.114  1.00  0.00           C0.     -1
ATOM    217  C   ASN A 138      32.108  98.019 116.110  1.00  0.00           C0.      0
ATOM    218  O   ASN A 138      32.417  98.562 117.183  1.00  0.00           O0.      0
ATOM    219  CB  ASN A 138      31.593  95.877 117.475  1.00  0.00           C0.     -1
ATOM    220  CG  ASN A 138      30.807  96.608 118.557  1.00  0.00           C0.      0
ATOM    221  ND2 ASN A 138      31.444  96.689 119.759  1.00  0.00           N0.      0
ATOM    222  OD1 ASN A 138      29.665  97.029 118.356  1.00  0.00           O0.      0
ATOM    223  H   ASN A 138      31.465  95.449 114.259  1.00  0.00           H0.      0
ATOM    224  HA  ASN A 138      30.375  96.704 115.900  1.00  0.00           H0.      0
ATOM    225  HB2 ASN A 138      31.173  94.872 117.366  1.00  0.00           H0.      0
ATOM    226  HB3 ASN A 138      32.641  95.774 117.745  1.00  0.00           H0.      0
ATOM    227 HD21 ASN A 138      31.051  97.323 120.442  1.00  0.00           H0.      0
ATOM    228 HD22 ASN A 138      32.450  96.554 119.783  1.00  0.00           H0.      0
ATOM    229  N   SER A 139      32.299  98.618 114.903  1.00  0.00           N0.      0
ATOM    230  CA  SER A 139      32.978  99.936 114.742  1.00  0.00           C0.     -1
ATOM    231  CB  SER A 139      33.382 100.307 113.253  1.00  0.00           C0.     -1
ATOM    232  OG  SER A 139      34.291  99.355 112.677  1.00  0.00           O0.      0
ATOM    233  H03 SER A 139      32.322 100.724 115.130  1.00  0.00           H0.      0
ATOM    234  H   SER A 139      32.060  98.092 114.074  1.00  0.00           H0.      0
ATOM    235  HA  SER A 139      33.882  99.930 115.359  1.00  0.00           H0.      0
ATOM    236  HB2 SER A 139      32.486 100.440 112.632  1.00  0.00           H0.      0
ATOM    237  HB3 SER A 139      33.925 101.252 113.295  1.00  0.00           H0.      0
ATOM    238  HG  SER A 139      33.836  98.549 112.381  1.00  0.00           H0.      0
ATOM    239  CA  HID A 142      32.582 104.367 119.201  1.00  0.00           C0.     -1
ATOM    240  C   HID A 142      31.842 105.715 119.180  1.00  0.00           C0.      0
ATOM    241  O   HID A 142      32.258 106.682 119.830  1.00  0.00           O0.      0
ATOM    242  CB  HID A 142      33.857 104.460 118.360  1.00  0.00           C0.     -1
ATOM    243  CG  HID A 142      34.514 103.152 118.069  1.00  0.00           C0.      0
ATOM    244  CD2 HID A 142      34.672 102.454 116.885  1.00  0.00           C0.      0
ATOM    245  ND1 HID A 142      35.116 102.348 119.028  1.00  0.00           N0.      0
ATOM    246  CE1 HID A 142      35.603 101.230 118.405  1.00  0.00           C0.      0
ATOM    247  NE2 HID A 142      35.347 101.262 117.106  1.00  0.00           N0.      0
ATOM    248  H01 HID A 142      31.944 103.564 118.813  1.00  0.00           H0.      0
ATOM    249  HA  HID A 142      32.817 104.131 120.243  1.00  0.00           H0.      0
ATOM    250  HB2 HID A 142      33.614 104.921 117.394  1.00  0.00           H0.      0
ATOM    251  HB3 HID A 142      34.555 105.148 118.855  1.00  0.00           H0.      0
ATOM    252  HD1 HID A 142      35.189 102.554 120.014  1.00  0.00           H0.      0
ATOM    253  HD2 HID A 142      34.352 102.748 115.898  1.00  0.00           H0.      0
ATOM    254  HE1 HID A 142      36.101 100.438 118.937  1.00  0.00           H0.      0
ATOM    255  N   LEU A 143      30.756 105.808 118.352  1.00  0.00           N0.      0
ATOM    256  CA  LEU A 143      29.925 107.033 118.284  1.00  0.00           C0.     -1
ATOM    257  CB  LEU A 143      28.914 106.998 117.190  1.00  0.00           C0.     -1
ATOM    258  CG  LEU A 143      29.425 106.991 115.733  1.00  0.00           C0.      0
ATOM    259  CD1 LEU A 143      28.208 107.074 114.790  1.00  0.00           C0.      0
ATOM    260  CD2 LEU A 143      30.413 108.136 115.460  1.00  0.00           C0.      0
ATOM    261  H01 LEU A 143      29.424 107.171 119.253  1.00  0.00           H0.      0
ATOM    262  H   LEU A 143      30.391 104.964 117.933  1.00  0.00           H0.      0
ATOM    263  HA  LEU A 143      30.610 107.879 118.175  1.00  0.00           H0.      0
ATOM    264  HB2 LEU A 143      28.245 106.134 117.329  1.00  0.00           H0.      0
ATOM    265  HB3 LEU A 143      28.275 107.885 117.312  1.00  0.00           H0.      0
ATOM    266  HG  LEU A 143      29.943 106.040 115.547  1.00  0.00           H0.      0
ATOM    267 HD11 LEU A 143      27.661 108.010 114.960  1.00  0.00           H0.      0
ATOM    268 HD12 LEU A 143      28.506 107.050 113.737  1.00  0.00           H0.      0
ATOM    269 HD13 LEU A 143      27.516 106.241 114.964  1.00  0.00           H0.      0
ATOM    270 HD21 LEU A 143      31.335 108.018 116.040  1.00  0.00           H0.      0
ATOM    271 HD22 LEU A 143      30.685 108.164 114.401  1.00  0.00           H0.      0
ATOM    272 HD23 LEU A 143      29.967 109.105 115.721  1.00  0.00           H0.      0
ATOM    273  CA  ARG A 175      28.108  93.106 120.129  1.00  0.00           C0.     -1
ATOM    274  CB  ARG A 175      29.089  93.657 121.191  1.00  0.00           C0.     -1
ATOM    275  CG  ARG A 175      30.552  93.420 120.790  1.00  0.00           C0.      0
ATOM    276  CD  ARG A 175      31.542  94.026 121.795  1.00  0.00           C0.      0
ATOM    277  NE  ARG A 175      32.943  93.721 121.469  1.00  0.00           N0.      0
ATOM    278  CZ  ARG A 175      33.523  92.550 121.736  1.00  0.00           C0.      0
ATOM    279  NH1 ARG A 175      32.845  91.552 122.353  1.00  0.00           N1+      0
ATOM    280  NH2 ARG A 175      34.820  92.353 121.423  1.00  0.00           N0.      0
ATOM    281  H01 ARG A 175      28.286  93.582 119.157  1.00  0.00           H0.      0
ATOM    282  H02 ARG A 175      27.067  93.293 120.413  1.00  0.00           H0.      0
ATOM    283  HA  ARG A 175      28.237  92.024 120.006  1.00  0.00           H0.      0
ATOM    284  HB2 ARG A 175      28.919  94.734 121.321  1.00  0.00           H0.      0
ATOM    285  HB3 ARG A 175      28.888  93.184 122.163  1.00  0.00           H0.      0
ATOM    286  HG2 ARG A 175      30.739  92.344 120.675  1.00  0.00           H0.      0
ATOM    287  HG3 ARG A 175      30.742  93.873 119.810  1.00  0.00           H0.      0
ATOM    288  HD2 ARG A 175      31.451  95.113 121.792  1.00  0.00           H0.      0
ATOM    289  HD3 ARG A 175      31.328  93.692 122.818  1.00  0.00           H0.      0
ATOM    290  HE  ARG A 175      33.437  94.370 120.834  1.00  0.00           H0.      0
ATOM    291 HH11 ARG A 175      31.922  91.717 122.721  1.00  0.00           H0.      0
ATOM    292 HH12 ARG A 175      33.370  90.805 122.783  1.00  0.00           H0.      0
ATOM    293 HH21 ARG A 175      35.234  93.010 120.740  1.00  0.00           H0.      0
ATOM    294 HH22 ARG A 175      35.117  91.393 121.301  1.00  0.00           H0.      0
ATOM    295  CA  TYR A 194      40.598  89.488 116.299  1.00  0.00           C0.     -1
ATOM    296  CB  TYR A 194      40.315  90.583 117.367  1.00  0.00           C0.     -1
ATOM    297  CG  TYR A 194      39.455  91.672 116.718  1.00  0.00           C0.      0
ATOM    298  CD1 TYR A 194      38.116  91.879 117.094  1.00  0.00           C0.      0
ATOM    299  CD2 TYR A 194      39.936  92.416 115.621  1.00  0.00           C0.      0
ATOM    300  CE1 TYR A 194      37.296  92.778 116.409  1.00  0.00           C0.      0
ATOM    301  CE2 TYR A 194      39.124  93.317 114.916  1.00  0.00           C0.      0
ATOM    302  CZ  TYR A 194      37.787  93.501 115.312  1.00  0.00           C0.      0
ATOM    303  OH  TYR A 194      36.923  94.382 114.706  1.00  0.00           O0.      0
ATOM    304  H01 TYR A 194      41.198  88.668 116.713  1.00  0.00           H0.      0
ATOM    305  H03 TYR A 194      39.656  89.072 115.926  1.00  0.00           H0.      0
ATOM    306  HA  TYR A 194      41.142  89.912 115.449  1.00  0.00           H0.      0
ATOM    307  HB2 TYR A 194      39.788  90.153 118.225  1.00  0.00           H0.      0
ATOM    308  HB3 TYR A 194      41.264  90.996 117.733  1.00  0.00           H0.      0
ATOM    309  HD1 TYR A 194      37.691  91.317 117.921  1.00  0.00           H0.      0
ATOM    310  HD2 TYR A 194      40.967  92.292 115.302  1.00  0.00           H0.      0
ATOM    311  HE1 TYR A 194      36.263  92.912 116.703  1.00  0.00           H0.      0
ATOM    312  HE2 TYR A 194      39.527  93.899 114.092  1.00  0.00           H0.      0
ATOM    313  HH  TYR A 194      37.198  94.665 113.796  1.00  0.00           H0.      0
ATOM    314  CA  LEU A 240      38.113  99.981 125.056  1.00  0.00           C0.     -1
ATOM    315  CB  LEU A 240      37.721  98.776 124.129  1.00  0.00           C0.     -1
ATOM    316  CG  LEU A 240      38.043  99.011 122.634  1.00  0.00           C0.      0
ATOM    317  CD1 LEU A 240      37.845  97.720 121.816  1.00  0.00           C0.      0
ATOM    318  CD2 LEU A 240      37.210 100.158 122.028  1.00  0.00           C0.      0
ATOM    319  H01 LEU A 240      37.932  99.734 126.108  1.00  0.00           H0.      0
ATOM    320  H02 LEU A 240      39.176 100.222 124.938  1.00  0.00           H0.      0
ATOM    321  HA  LEU A 240      37.530 100.875 124.813  1.00  0.00           H0.      0
ATOM    322  HB2 LEU A 240      38.258  97.880 124.471  1.00  0.00           H0.      0
ATOM    323  HB3 LEU A 240      36.647  98.565 124.237  1.00  0.00           H0.      0
ATOM    324  HG  LEU A 240      39.106  99.292 122.566  1.00  0.00           H0.      0
ATOM    325 HD11 LEU A 240      36.801  97.386 121.867  1.00  0.00           H0.      0
ATOM    326 HD12 LEU A 240      38.098  97.884 120.761  1.00  0.00           H0.      0
ATOM    327 HD13 LEU A 240      38.476  96.907 122.195  1.00  0.00           H0.      0
ATOM    328 HD21 LEU A 240      36.139  99.919 122.068  1.00  0.00           H0.      0
ATOM    329 HD22 LEU A 240      37.369 101.103 122.557  1.00  0.00           H0.      0
ATOM    330 HD23 LEU A 240      37.485 100.315 120.977  1.00  0.00           H0.      0
ATOM    331  CA  TYR A 242      30.948 100.379 125.206  1.00  0.00           C0.     -1
ATOM    332  CB  TYR A 242      31.023  99.077 124.362  1.00  0.00           C0.     -1
ATOM    333  CG  TYR A 242      31.832  99.143 123.078  1.00  0.00           C0.      0
ATOM    334  CD1 TYR A 242      31.389  99.886 121.968  1.00  0.00           C0.      0
ATOM    335  CD2 TYR A 242      33.011  98.390 122.931  1.00  0.00           C0.      0
ATOM    336  CE1 TYR A 242      32.081  99.865 120.752  1.00  0.00           C0.      0
ATOM    337  CE2 TYR A 242      33.707  98.348 121.719  1.00  0.00           C0.      0
ATOM    338  CZ  TYR A 242      33.232  99.076 120.623  1.00  0.00           C0.      0
ATOM    339  OH  TYR A 242      33.915  98.967 119.425  1.00  0.00           O0.      0
ATOM    340  H01 TYR A 242      30.328 100.219 126.094  1.00  0.00           H0.      0
ATOM    341  H02 TYR A 242      31.947 100.691 125.531  1.00  0.00           H0.      0
ATOM    342  HA  TYR A 242      30.510 101.199 124.626  1.00  0.00           H0.      0
ATOM    343  HB2 TYR A 242      31.433  98.277 124.991  1.00  0.00           H0.      0
ATOM    344  HB3 TYR A 242      29.996  98.773 124.114  1.00  0.00           H0.      0
ATOM    345  HD1 TYR A 242      30.480 100.475 122.046  1.00  0.00           H0.      0
ATOM    346  HD2 TYR A 242      33.374  97.803 123.769  1.00  0.00           H0.      0
ATOM    347  HE1 TYR A 242      31.716 100.430 119.900  1.00  0.00           H0.      0
ATOM    348  HE2 TYR A 242      34.580  97.719 121.596  1.00  0.00           H0.      0
ATOM    349  HH  TYR A 242      33.328  99.129 118.659  1.00  0.00           H0.      0
ATOM    350  CA  TYR A 283      28.764  89.923 117.493  1.00  0.00           C0.     -1
ATOM    351  CB  TYR A 283      29.759  90.446 116.402  1.00  0.00           C0.     -1
ATOM    352  CG  TYR A 283      31.146  90.724 116.949  1.00  0.00           C0.      0
ATOM    353  CD1 TYR A 283      32.125  89.714 116.990  1.00  0.00           C0.      0
ATOM    354  CD2 TYR A 283      31.495  91.987 117.453  1.00  0.00           C0.      0
ATOM    355  CE1 TYR A 283      33.400  89.958 117.500  1.00  0.00           C0.      0
ATOM    356  CE2 TYR A 283      32.771  92.251 117.966  1.00  0.00           C0.      0
ATOM    357  CZ  TYR A 283      33.735  91.231 117.986  1.00  0.00           C0.      0
ATOM    358  OH  TYR A 283      35.010  91.409 118.465  1.00  0.00           O0.      0
ATOM    359  H01 TYR A 283      27.777  89.732 117.059  1.00  0.00           H0.      0
ATOM    360  H02 TYR A 283      29.137  88.993 117.936  1.00  0.00           H0.      0
ATOM    361  HA  TYR A 283      28.655  90.662 118.293  1.00  0.00           H0.      0
ATOM    362  HB2 TYR A 283      29.822  89.703 115.597  1.00  0.00           H0.      0
ATOM    363  HB3 TYR A 283      29.345  91.361 115.960  1.00  0.00           H0.      0
ATOM    364  HD1 TYR A 283      31.885  88.726 116.607  1.00  0.00           H0.      0
ATOM    365  HD2 TYR A 283      30.751  92.779 117.442  1.00  0.00           H0.      0
ATOM    366  HE1 TYR A 283      34.155  89.179 117.517  1.00  0.00           H0.      0
ATOM    367  HE2 TYR A 283      33.015  93.237 118.346  1.00  0.00           H0.      0
ATOM    368  HH  TYR A 283      35.191  92.354 118.662  1.00  0.00           H0.      0
ATOM    369  N   ACT A 293      35.449  97.212 117.837  1.00  0.00           N0.      0
ATOM    370  CA  ACT A 293      36.127  95.941 118.223  1.00  0.00           C0.      0
ATOM    371  C   ACT A 293      35.259  95.058 119.121  1.00  0.00           C0.      0
ATOM    372  O   ACT A 293      34.197  95.535 119.619  1.00  0.00           O0.      0
ATOM    373  CE  ACT A 293      36.324  98.121 117.021  1.00  0.00           C0.      0
ATOM    374  OXT ACT A 293      35.716  93.890 119.314  1.00  0.00           O1-      0
ATOM    375  HE1 ACT A 293      35.768  99.026 116.773  1.00  0.00           H0.      0
ATOM    376  HE2 ACT A 293      37.217  98.393 117.586  1.00  0.00           H0.      0
ATOM    377  HE3 ACT A 293      36.608  97.597 116.109  1.00  0.00           H0.      0
ATOM    378  H1  ACT A 293      37.054  96.184 118.751  1.00  0.00           H0.      0
ATOM    379  H3  ACT A 293      36.378  95.404 117.305  1.00  0.00           H0.      0
ATOM    380  H01 ACT A 293      35.058  97.701 118.661  1.00  0.00           H0.      0
ATOM    381  H02 ACT A 293      34.646  96.953 117.241  1.00  0.00           H0.      0
ATOM    382  CA' SAM A 294      37.663  97.186 110.841  1.00  0.00           C0.      0
ATOM    383  CB  SAM A 294      37.391  98.446 111.695  1.00  0.00           C0.      0
ATOM    384  CG  SAM A 294      38.637  98.943 112.455  1.00  0.00           C0.      0
ATOM    385  SD  SAM A 294      38.333  99.427 114.202  1.00  0.00           S0.      0
ATOM    386  C5' SAM A 294      37.001 100.685 114.021  1.00  0.00           C0.      0
ATOM    387  C4' SAM A 294      37.292 101.741 112.962  1.00  0.00           C0.      0
ATOM    388  O4' SAM A 294      36.192 102.721 112.998  1.00  0.00           O0.      0
ATOM    389  C3' SAM A 294      38.617 102.533 113.128  1.00  0.00           C0.      0
ATOM    390  O3' SAM A 294      39.520 102.301 112.045  1.00  0.00           O0.      0
ATOM    391  C2' SAM A 294      38.143 104.012 113.246  1.00  0.00           C0.      0
ATOM    392  O2' SAM A 294      39.013 104.995 112.740  1.00  0.00           O0.      0
ATOM    393  C1' SAM A 294      36.752 103.982 112.571  1.00  0.00           C0.      0
ATOM    394  OXT SAM A 294      37.015  95.254 112.129  1.00  0.00           O0.      0
ATOM    395  N1  SAM A 294      33.759 107.927 111.028  1.00  0.00           N0.      0
ATOM    396  C2  SAM A 294      34.557 107.092 110.334  1.00  0.00           C0.      0
ATOM    397  N3  SAM A 294      35.332 106.098 110.798  1.00  0.00           N0.      0
ATOM    398  C4  SAM A 294      35.235 105.959 112.136  1.00  0.00           C0.      0
ATOM    399  C5  SAM A 294      34.454 106.760 112.985  1.00  0.00           C0.      0
ATOM    400  C6  SAM A 294      33.700 107.792 112.379  1.00  0.00           C0.      0
ATOM    401  N6  SAM A 294      32.936 108.647 113.090  1.00  0.00           N0.      0
ATOM    402  N7  SAM A 294      34.588 106.353 114.307  1.00  0.00           N0.      0
ATOM    403  C8  SAM A 294      35.426 105.335 114.260  1.00  0.00           C0.      0
ATOM    404  N9  SAM A 294      35.861 105.049 112.969  1.00  0.00           N0.      0
ATOM    405  C'  SAM A 294      38.006  95.988 111.760  1.00  0.00           C0.      0
ATOM    406  N'  SAM A 294      36.429  96.917 110.014  1.00  0.00           N0.      0
ATOM    407  O'  SAM A 294      39.195  95.859 112.127  1.00  0.00           O0.      0
ATOM    408 HN61 SAM A 294      32.526 109.471 112.646  1.00  0.00           H0.      0
ATOM    409 HN62 SAM A 294      32.938 108.571 114.095  1.00  0.00           H0.      0
ATOM    410  HA  SAM A 294      38.486  97.355 110.142  1.00  0.00           H0.      0
ATOM    411  HB1 SAM A 294      36.582  98.211 112.394  1.00  0.00           H0.      0
ATOM    412  HB2 SAM A 294      37.014  99.236 111.034  1.00  0.00           H0.      0
ATOM    413  HG1 SAM A 294      39.104  99.786 111.940  1.00  0.00           H0.      0
ATOM    414  HG2 SAM A 294      39.380  98.146 112.535  1.00  0.00           H0.      0
ATOM    415 HO2' SAM A 294      39.241 104.787 111.798  1.00  0.00           H0.      0
ATOM    416 HO3' SAM A 294      39.079 102.540 111.189  1.00  0.00           H0.      0
ATOM    417  H01 SAM A 294      35.748 104.749 115.107  1.00  0.00           H0.      0
ATOM    418  H02 SAM A 294      37.293 101.290 111.963  1.00  0.00           H0.      0
ATOM    419  H03 SAM A 294      39.153 102.227 114.027  1.00  0.00           H0.      0
ATOM    420  H04 SAM A 294      37.995 104.238 114.308  1.00  0.00           H0.      0
ATOM    421  H05 SAM A 294      36.846 104.026 111.481  1.00  0.00           H0.      0
ATOM    422  H06 SAM A 294      34.606 107.282 109.269  1.00  0.00           H0.      0
ATOM    423  H07 SAM A 294      35.621  96.742 110.629  1.00  0.00           H0.      0
ATOM    424  H08 SAM A 294      36.513  96.097 109.347  1.00  0.00           H0.      0
ATOM    425  H09 SAM A 294      36.219  97.740 109.421  1.00  0.00           H0.      0
ATOM    426 H5'1 SAM A 294      36.902 101.147 115.008  1.00  0.00           H0.      0
ATOM    427 H5'2 SAM A 294      36.065 100.178 113.782  1.00  0.00           H0.      0
