# Supplementary material for: Computational Investigation of GNMT-Catalyzed Methyl Transfer Reaction: Integrating MD, QM, and ML Approaches
Source: J Comput Chem. Author manuscript; Available in PMC 2026 Jun 29. (PMC13312424; doi:10.1002/jcc.70434)
Supplement: SI-2 [file NIHMS2188582-supplement-SI-2.zip › QM-cluster-pdbs/sampling_8765_R1_w_r.pdb]

ATOM      1  CA  TYR A  21      42.273 104.942 118.009  1.00  0.00           C0.     -1
ATOM      2  CB  TYR A  21      41.812 104.409 116.620  1.00  0.00           C0.     -1
ATOM      3  CG  TYR A  21      40.815 103.262 116.664  1.00  0.00           C0.      0
ATOM      4  CD1 TYR A  21      39.438 103.494 116.830  1.00  0.00           C0.      0
ATOM      5  CD2 TYR A  21      41.232 101.929 116.488  1.00  0.00           C0.      0
ATOM      6  CE1 TYR A  21      38.511 102.445 116.822  1.00  0.00           C0.      0
ATOM      7  CE2 TYR A  21      40.319 100.870 116.469  1.00  0.00           C0.      0
ATOM      8  CZ  TYR A  21      38.951 101.125 116.636  1.00  0.00           C0.      0
ATOM      9  OH  TYR A  21      38.074 100.060 116.548  1.00  0.00           O0.      0
ATOM     10  H01 TYR A  21      41.415 105.300 118.590  1.00  0.00           H0.      0
ATOM     11  H02 TYR A  21      42.979 105.771 117.887  1.00  0.00           H0.      0
ATOM     12  HA  TYR A  21      42.764 104.150 118.585  1.00  0.00           H0.      0
ATOM     13  HB2 TYR A  21      41.364 105.242 116.063  1.00  0.00           H0.      0
ATOM     14  HB3 TYR A  21      42.691 104.099 116.044  1.00  0.00           H0.      0
ATOM     15  HD1 TYR A  21      39.068 104.511 116.924  1.00  0.00           H0.      0
ATOM     16  HD2 TYR A  21      42.287 101.719 116.341  1.00  0.00           H0.      0
ATOM     17  HE1 TYR A  21      37.454 102.665 116.917  1.00  0.00           H0.      0
ATOM     18  HE2 TYR A  21      40.650  99.848 116.316  1.00  0.00           H0.      0
ATOM     19  HH  TYR A  21      37.218 100.253 117.019  1.00  0.00           H0.      0
ATOM     20  CA  TRP A  30      46.511  95.759 114.955  1.00  0.00           C0.     -1
ATOM     21  CB  TRP A  30      45.889  96.932 114.094  1.00  0.00           C0.     -1
ATOM     22  CG  TRP A  30      44.435  96.708 113.754  1.00  0.00           C0.      0
ATOM     23  CD1 TRP A  30      43.893  96.412 112.514  1.00  0.00           C0.      0
ATOM     24  CD2 TRP A  30      43.318  96.751 114.678  1.00  0.00           C0.      0
ATOM     25  CE2 TRP A  30      42.133  96.469 113.923  1.00  0.00           C0.      0
ATOM     26  CE3 TRP A  30      43.193  97.021 116.055  1.00  0.00           C0.      0
ATOM     27  NE1 TRP A  30      42.514  96.252 112.613  1.00  0.00           N0.      0
ATOM     28  CZ2 TRP A  30      40.859  96.449 114.508  1.00  0.00           C0.      0
ATOM     29  CZ3 TRP A  30      41.924  97.018 116.635  1.00  0.00           C0.      0
ATOM     30  CH2 TRP A  30      40.766  96.733 115.871  1.00  0.00           C0.      0
ATOM     31  H01 TRP A  30      46.466  94.819 114.395  1.00  0.00           H0.      0
ATOM     32  H03 TRP A  30      47.556  95.973 115.204  1.00  0.00           H0.      0
ATOM     33  HA  TRP A  30      45.948  95.630 115.886  1.00  0.00           H0.      0
ATOM     34  HB2 TRP A  30      46.002  97.869 114.656  1.00  0.00           H0.      0
ATOM     35  HB3 TRP A  30      46.473  97.042 113.172  1.00  0.00           H0.      0
ATOM     36  HD1 TRP A  30      44.393  96.305 111.563  1.00  0.00           H0.      0
ATOM     37  HE1 TRP A  30      41.847  96.148 111.848  1.00  0.00           H0.      0
ATOM     38  HE3 TRP A  30      44.071  97.240 116.655  1.00  0.00           H0.      0
ATOM     39  HZ2 TRP A  30      39.987  96.188 113.920  1.00  0.00           H0.      0
ATOM     40  HZ3 TRP A  30      41.815  97.234 117.694  1.00  0.00           H0.      0
ATOM     41  HH2 TRP A  30      39.797  96.747 116.358  1.00  0.00           H0.      0
ATOM     42  CA  TYR A  33      45.442  91.241 117.113  1.00  0.00           C0.     -1
ATOM     43  CB  TYR A  33      44.618  92.528 117.598  1.00  0.00           C0.     -1
ATOM     44  CG  TYR A  33      43.197  92.253 118.032  1.00  0.00           C0.      0
ATOM     45  CD1 TYR A  33      42.137  92.998 117.494  1.00  0.00           C0.      0
ATOM     46  CD2 TYR A  33      42.887  91.274 118.996  1.00  0.00           C0.      0
ATOM     47  CE1 TYR A  33      40.815  92.763 117.875  1.00  0.00           C0.      0
ATOM     48  CE2 TYR A  33      41.569  91.035 119.390  1.00  0.00           C0.      0
ATOM     49  CZ  TYR A  33      40.522  91.773 118.820  1.00  0.00           C0.      0
ATOM     50  OH  TYR A  33      39.235  91.472 119.199  1.00  0.00           O0.      0
ATOM     51  H01 TYR A  33      44.934  90.768 116.266  1.00  0.00           H0.      0
ATOM     52  H02 TYR A  33      46.449  91.540 116.805  1.00  0.00           H0.      0
ATOM     53  HA  TYR A  33      45.525  90.508 117.922  1.00  0.00           H0.      0
ATOM     54  HB2 TYR A  33      45.185  92.986 118.422  1.00  0.00           H0.      0
ATOM     55  HB3 TYR A  33      44.613  93.259 116.781  1.00  0.00           H0.      0
ATOM     56  HD1 TYR A  33      42.340  93.760 116.748  1.00  0.00           H0.      0
ATOM     57  HD2 TYR A  33      43.685  90.688 119.441  1.00  0.00           H0.      0
ATOM     58  HE1 TYR A  33      40.014  93.291 117.377  1.00  0.00           H0.      0
ATOM     59  HE2 TYR A  33      41.335  90.271 120.123  1.00  0.00           H0.      0
ATOM     60  HH  TYR A  33      38.606  92.095 118.780  1.00  0.00           H0.      0
ATOM     61  CA  ARG A  40      39.854  85.839 109.037  1.00  0.00           C0.     -1
ATOM     62  CB  ARG A  40      40.341  87.256 109.280  1.00  0.00           C0.     -1
ATOM     63  CG  ARG A  40      39.177  88.219 109.590  1.00  0.00           C0.      0
ATOM     64  CD  ARG A  40      39.612  89.620 110.058  1.00  0.00           C0.      0
ATOM     65  NE  ARG A  40      38.428  90.501 110.036  1.00  0.00           N0.      0
ATOM     66  CZ  ARG A  40      38.401  91.813 110.395  1.00  0.00           C0.      0
ATOM     67  NH1 ARG A  40      39.262  92.333 111.289  1.00  0.00           N1+      0
ATOM     68  NH2 ARG A  40      37.455  92.582 109.850  1.00  0.00           N0.      0
ATOM     69  H01 ARG A  40      39.145  85.800 108.201  1.00  0.00           H0.      0
ATOM     70  H02 ARG A  40      40.684  85.165 108.799  1.00  0.00           H0.      0
ATOM     71  HA  ARG A  40      39.344  85.440 109.922  1.00  0.00           H0.      0
ATOM     72  HB2 ARG A  40      41.051  87.263 110.120  1.00  0.00           H0.      0
ATOM     73  HB3 ARG A  40      40.893  87.627 108.406  1.00  0.00           H0.      0
ATOM     74  HG2 ARG A  40      38.563  88.323 108.683  1.00  0.00           H0.      0
ATOM     75  HG3 ARG A  40      38.528  87.779 110.359  1.00  0.00           H0.      0
ATOM     76  HD2 ARG A  40      40.013  89.567 111.076  1.00  0.00           H0.      0
ATOM     77  HD3 ARG A  40      40.400  90.020 109.405  1.00  0.00           H0.      0
ATOM     78  HE  ARG A  40      37.780  90.298 109.283  1.00  0.00           H0.      0
ATOM     79 HH11 ARG A  40      39.717  91.753 111.980  1.00  0.00           H0.      0
ATOM     80 HH12 ARG A  40      39.132  93.327 111.502  1.00  0.00           H0.      0
ATOM     81 HH21 ARG A  40      37.209  92.380 108.851  1.00  0.00           H0.      0
ATOM     82 HH22 ARG A  40      37.530  93.583 110.046  1.00  0.00           H0.      0
ATOM     83  CA  ALA A  64      34.539 101.302 108.179  1.00  0.00           C0.     -1
ATOM     84  C   ALA A  64      35.779 100.519 107.734  1.00  0.00           C0.      0
ATOM     85  O   ALA A  64      35.943  99.316 108.004  1.00  0.00           O0.      0
ATOM     86  CB  ALA A  64      33.970 100.750 109.493  1.00  0.00           C0.      0
ATOM     87  H02 ALA A  64      33.796 101.209 107.375  1.00  0.00           H0.      0
ATOM     88  HA  ALA A  64      34.784 102.366 108.272  1.00  0.00           H0.      0
ATOM     89  HB1 ALA A  64      32.946 101.097 109.653  1.00  0.00           H0.      0
ATOM     90  HB2 ALA A  64      33.963  99.656 109.467  1.00  0.00           H0.      0
ATOM     91  HB3 ALA A  64      34.574 101.066 110.351  1.00  0.00           H0.      0
ATOM     92  N   CYS A  65      36.675 101.204 106.977  1.00  0.00           N0.      0
ATOM     93  CA  CYS A  65      37.792 100.542 106.309  1.00  0.00           C0.     -1
ATOM     94  C   CYS A  65      38.902 100.002 107.252  1.00  0.00           C0.      0
ATOM     95  O   CYS A  65      39.611  99.066 106.853  1.00  0.00           O0.      0
ATOM     96  H01 CYS A  65      38.248 101.255 105.617  1.00  0.00           H0.      0
ATOM     97  H   CYS A  65      36.505 102.183 106.797  1.00  0.00           H0.      0
ATOM     98  HA  CYS A  65      37.438  99.679 105.740  1.00  0.00           H0.      0
ATOM     99  N   GLY A  66      39.079 100.614 108.447  1.00  0.00           N0.      0
ATOM    100  CA  GLY A  66      40.207 100.271 109.335  1.00  0.00           C0.     -1
ATOM    101  H01 GLY A  66      41.147 100.681 108.949  1.00  0.00           H0.      0
ATOM    102  H   GLY A  66      38.446 101.354 108.755  1.00  0.00           H0.      0
ATOM    103  HA2 GLY A  66      40.007 100.695 110.320  1.00  0.00           H0.      0
ATOM    104  HA3 GLY A  66      40.323  99.188 109.418  1.00  0.00           H0.      0
ATOM    105  CA  ASP A  70      38.104  93.531 104.558  1.00  0.00           C0.     -1
ATOM    106  CB  ASP A  70      36.889  93.916 105.453  1.00  0.00           C0.     -1
ATOM    107  CG  ASP A  70      36.956  93.515 106.924  1.00  0.00           C0.      0
ATOM    108  OD1 ASP A  70      36.701  94.408 107.800  1.00  0.00           O0.      0
ATOM    109  OD2 ASP A  70      37.188  92.294 107.190  1.00  0.00           O1-      0
ATOM    110  H01 ASP A  70      39.013  94.047 104.889  1.00  0.00           H0.      0
ATOM    111  H02 ASP A  70      37.912  93.806 103.516  1.00  0.00           H0.      0
ATOM    112  HA  ASP A  70      38.285  92.453 104.611  1.00  0.00           H0.      0
ATOM    113  HB2 ASP A  70      36.724  94.998 105.404  1.00  0.00           H0.      0
ATOM    114  HB3 ASP A  70      35.991  93.437 105.035  1.00  0.00           H0.      0
ATOM    115  CA  ASP A  85      37.397 105.429 107.997  1.00  0.00           C0.     -1
ATOM    116  C   ASP A  85      37.747 106.831 108.549  1.00  0.00           C0.      0
ATOM    117  O   ASP A  85      38.416 107.619 107.869  1.00  0.00           O0.      0
ATOM    118  CB  ASP A  85      38.519 104.432 108.393  1.00  0.00           C0.     -1
ATOM    119  CG  ASP A  85      38.353 103.860 109.786  1.00  0.00           C0.      0
ATOM    120  OD1 ASP A  85      37.758 102.739 109.926  1.00  0.00           O0.      0
ATOM    121  OD2 ASP A  85      38.806 104.557 110.744  1.00  0.00           O1-      0
ATOM    122  H03 ASP A  85      37.351 105.524 106.911  1.00  0.00           H0.      0
ATOM    123  HA  ASP A  85      36.426 105.078 108.367  1.00  0.00           H0.      0
ATOM    124  HB2 ASP A  85      38.521 103.601 107.680  1.00  0.00           H0.      0
ATOM    125  HB3 ASP A  85      39.488 104.934 108.316  1.00  0.00           H0.      0
ATOM    126  N   ALA A  86      37.391 107.091 109.842  1.00  0.00           N0.      0
ATOM    127  CA  ALA A  86      37.768 108.323 110.554  1.00  0.00           C0.     -1
ATOM    128  C   ALA A  86      39.036 108.098 111.472  1.00  0.00           C0.      0
ATOM    129  O   ALA A  86      39.240 108.887 112.419  1.00  0.00           O0.      0
ATOM    130  CB  ALA A  86      36.609 108.858 111.391  1.00  0.00           C0.      0
ATOM    131  H   ALA A  86      36.792 106.429 110.327  1.00  0.00           H0.      0
ATOM    132  HA  ALA A  86      38.061 109.044 109.784  1.00  0.00           H0.      0
ATOM    133  HB1 ALA A  86      36.933 109.765 111.908  1.00  0.00           H0.      0
ATOM    134  HB2 ALA A  86      35.760 109.069 110.741  1.00  0.00           H0.      0
ATOM    135  HB3 ALA A  86      36.305 108.133 112.155  1.00  0.00           H0.      0
ATOM    136  N   SER A  87      39.873 107.071 111.178  1.00  0.00           N0.      0
ATOM    137  CA  SER A  87      41.149 106.790 111.894  1.00  0.00           C0.     -1
ATOM    138  CB  SER A  87      41.040 105.663 112.929  1.00  0.00           C0.      0
ATOM    139  OG  SER A  87      42.344 105.376 113.481  1.00  0.00           O0.      0
ATOM    140  H01 SER A  87      41.900 106.516 111.147  1.00  0.00           H0.      0
ATOM    141  H   SER A  87      39.489 106.293 110.639  1.00  0.00           H0.      0
ATOM    142  HA  SER A  87      41.457 107.721 112.378  1.00  0.00           H0.      0
ATOM    143  HB2 SER A  87      40.320 105.928 113.712  1.00  0.00           H0.      0
ATOM    144  HB3 SER A  87      40.700 104.740 112.458  1.00  0.00           H0.      0
ATOM    145  HG  SER A  87      42.579 106.097 114.080  1.00  0.00           H0.      0
ATOM    146  CA  ALA A 115      35.223 110.157 106.341  1.00  0.00           C0.     -1
ATOM    147  C   ALA A 115      34.768 109.836 107.713  1.00  0.00           C0.      0
ATOM    148  O   ALA A 115      35.138 108.833 108.335  1.00  0.00           O0.      0
ATOM    149  H01 ALA A 115      34.595 109.634 105.608  1.00  0.00           H0.      0
ATOM    150  H02 ALA A 115      36.248 109.807 106.198  1.00  0.00           H0.      0
ATOM    151  HA  ALA A 115      35.177 111.227 106.121  1.00  0.00           H0.      0
ATOM    152  N   ASN A 116      33.888 110.751 108.207  1.00  0.00           N0.      0
ATOM    153  CA  ASN A 116      33.177 110.407 109.388  1.00  0.00           C0.     -1
ATOM    154  C   ASN A 116      31.641 110.292 109.078  1.00  0.00           C0.      0
ATOM    155  O   ASN A 116      31.107 111.126 108.330  1.00  0.00           O0.      0
ATOM    156  CB  ASN A 116      33.429 111.409 110.559  1.00  0.00           C0.      0
ATOM    157  CG  ASN A 116      33.043 110.814 111.913  1.00  0.00           C0.      0
ATOM    158  ND2 ASN A 116      34.051 110.572 112.778  1.00  0.00           N0.      0
ATOM    159  OD1 ASN A 116      31.852 110.553 112.180  1.00  0.00           O0.      0
ATOM    160  H   ASN A 116      33.442 111.409 107.579  1.00  0.00           H0.      0
ATOM    161  HA  ASN A 116      33.544 109.431 109.708  1.00  0.00           H0.      0
ATOM    162  HB2 ASN A 116      34.488 111.684 110.537  1.00  0.00           H0.      0
ATOM    163  HB3 ASN A 116      32.841 112.318 110.392  1.00  0.00           H0.      0
ATOM    164 HD21 ASN A 116      33.895 110.107 113.686  1.00  0.00           H0.      0
ATOM    165 HD22 ASN A 116      35.006 110.728 112.495  1.00  0.00           H0.      0
ATOM    166  N   TRP A 117      30.997 109.247 109.648  1.00  0.00           N0.      0
ATOM    167  CA  TRP A 117      29.528 108.968 109.585  1.00  0.00           C0.     -1
ATOM    168  CB  TRP A 117      29.224 107.752 110.475  1.00  0.00           C0.     -1
ATOM    169  CG  TRP A 117      30.085 106.549 110.180  1.00  0.00           C0.      0
ATOM    170  CD1 TRP A 117      30.798 106.293 109.025  1.00  0.00           C0.      0
ATOM    171  CD2 TRP A 117      30.425 105.493 111.112  1.00  0.00           C0.      0
ATOM    172  CE2 TRP A 117      31.373 104.642 110.463  1.00  0.00           C0.      0
ATOM    173  CE3 TRP A 117      30.060 105.206 112.441  1.00  0.00           C0.      0
ATOM    174  NE1 TRP A 117      31.558 105.142 109.188  1.00  0.00           N0.      0
ATOM    175  CZ2 TRP A 117      31.975 103.559 111.115  1.00  0.00           C0.      0
ATOM    176  CZ3 TRP A 117      30.644 104.117 113.086  1.00  0.00           C0.      0
ATOM    177  CH2 TRP A 117      31.599 103.304 112.432  1.00  0.00           C0.      0
ATOM    178  H03 TRP A 117      28.974 109.848 109.927  1.00  0.00           H0.      0
ATOM    179  H   TRP A 117      31.549 108.653 110.266  1.00  0.00           H0.      0
ATOM    180  HA  TRP A 117      29.246 108.781 108.542  1.00  0.00           H0.      0
ATOM    181  HB2 TRP A 117      29.379 108.038 111.524  1.00  0.00           H0.      0
ATOM    182  HB3 TRP A 117      28.155 107.516 110.376  1.00  0.00           H0.      0
ATOM    183  HD1 TRP A 117      30.858 106.865 108.114  1.00  0.00           H0.      0
ATOM    184  HE1 TRP A 117      32.242 104.807 108.528  1.00  0.00           H0.      0
ATOM    185  HE3 TRP A 117      29.349 105.836 112.965  1.00  0.00           H0.      0
ATOM    186  HZ2 TRP A 117      32.735 102.964 110.626  1.00  0.00           H0.      0
ATOM    187  HZ3 TRP A 117      30.382 103.901 114.115  1.00  0.00           H0.      0
ATOM    188  HH2 TRP A 117      32.071 102.488 112.970  1.00  0.00           H0.      0
ATOM    189  CA  LEU A 136      33.036  94.656 109.092  1.00  0.00           C0.     -1
ATOM    190  C   LEU A 136      34.018  94.851 110.242  1.00  0.00           C0.      0
ATOM    191  O   LEU A 136      34.560  95.948 110.459  1.00  0.00           O0.      0
ATOM    192  H01 LEU A 136      33.621  94.561 108.169  1.00  0.00           H0.      0
ATOM    193  H02 LEU A 136      32.405  95.543 109.010  1.00  0.00           H0.      0
ATOM    194  HA  LEU A 136      32.412  93.767 109.210  1.00  0.00           H0.      0
ATOM    195  N   GLY A 137      34.272  93.765 111.036  1.00  0.00           N0.      0
ATOM    196  CA  GLY A 137      35.300  93.780 112.079  1.00  0.00           C0.     -1
ATOM    197  C   GLY A 137      34.806  94.262 113.464  1.00  0.00           C0.      0
ATOM    198  O   GLY A 137      35.651  94.420 114.366  1.00  0.00           O0.      0
ATOM    199  H   GLY A 137      33.914  92.868 110.739  1.00  0.00           H0.      0
ATOM    200  HA2 GLY A 137      35.716  92.776 112.185  1.00  0.00           H0.      0
ATOM    201  HA3 GLY A 137      36.115  94.448 111.787  1.00  0.00           H0.      0
ATOM    202  N   ASN A 138      33.468  94.434 113.636  1.00  0.00           N0.      0
ATOM    203  CA  ASN A 138      32.837  95.336 114.645  1.00  0.00           C0.     -1
ATOM    204  C   ASN A 138      33.128  96.757 114.172  1.00  0.00           C0.      0
ATOM    205  O   ASN A 138      34.235  97.096 113.721  1.00  0.00           O0.      0
ATOM    206  CB  ASN A 138      33.367  95.066 116.059  1.00  0.00           C0.      0
ATOM    207  CG  ASN A 138      32.589  95.855 117.100  1.00  0.00           C0.      0
ATOM    208  ND2 ASN A 138      33.220  95.978 118.293  1.00  0.00           N0.      0
ATOM    209  OD1 ASN A 138      31.463  96.326 116.876  1.00  0.00           O0.      0
ATOM    210  H   ASN A 138      32.937  94.332 112.778  1.00  0.00           H0.      0
ATOM    211  HA  ASN A 138      31.765  95.139 114.621  1.00  0.00           H0.      0
ATOM    212  HB2 ASN A 138      33.266  93.995 116.268  1.00  0.00           H0.      0
ATOM    213  HB3 ASN A 138      34.433  95.292 116.111  1.00  0.00           H0.      0
ATOM    214 HD21 ASN A 138      32.779  96.520 119.023  1.00  0.00           H0.      0
ATOM    215 HD22 ASN A 138      34.176  95.658 118.434  1.00  0.00           H0.      0
ATOM    216  N   SER A 139      32.071  97.581 114.206  1.00  0.00           N0.      0
ATOM    217  CA  SER A 139      32.242  98.920 113.698  1.00  0.00           C0.     -1
ATOM    218  H01 SER A 139      31.268  99.407 113.618  1.00  0.00           H0.      0
ATOM    219  H03 SER A 139      32.886  99.531 114.343  1.00  0.00           H0.      0
ATOM    220  H   SER A 139      31.295  97.340 114.812  1.00  0.00           H0.      0
ATOM    221  HA  SER A 139      32.701  98.880 112.707  1.00  0.00           H0.      0
ATOM    222  CA  HID A 142      32.032 103.284 119.366  1.00  0.00           C0.     -1
ATOM    223  C   HID A 142      31.400 104.662 119.275  1.00  0.00           C0.      0
ATOM    224  O   HID A 142      32.097 105.683 119.115  1.00  0.00           O0.      0
ATOM    225  CB  HID A 142      33.306 103.405 118.433  1.00  0.00           C0.     -1
ATOM    226  CG  HID A 142      34.230 102.233 118.420  1.00  0.00           C0.      0
ATOM    227  CD2 HID A 142      34.792 101.527 117.375  1.00  0.00           C0.      0
ATOM    228  ND1 HID A 142      34.837 101.709 119.556  1.00  0.00           N0.      0
ATOM    229  CE1 HID A 142      35.726 100.743 119.173  1.00  0.00           C0.      0
ATOM    230  NE2 HID A 142      35.720 100.610 117.852  1.00  0.00           N0.      0
ATOM    231  H02 HID A 142      31.357 102.493 119.030  1.00  0.00           H0.      0
ATOM    232  HA  HID A 142      32.324 103.076 120.403  1.00  0.00           H0.      0
ATOM    233  HB2 HID A 142      32.966 103.581 117.408  1.00  0.00           H0.      0
ATOM    234  HB3 HID A 142      33.844 104.309 118.727  1.00  0.00           H0.      0
ATOM    235  HD1 HID A 142      34.668 102.001 120.508  1.00  0.00           H0.      0
ATOM    236  HD2 HID A 142      34.607 101.647 116.320  1.00  0.00           H0.      0
ATOM    237  HE1 HID A 142      36.329 100.183 119.867  1.00  0.00           H0.      0
ATOM    238  N   LEU A 143      30.054 104.716 119.326  1.00  0.00           N0.      0
ATOM    239  CA  LEU A 143      29.409 106.005 119.466  1.00  0.00           C0.     -1
ATOM    240  CB  LEU A 143      28.329 106.383 118.411  1.00  0.00           C0.     -1
ATOM    241  CG  LEU A 143      28.885 106.791 117.028  1.00  0.00           C0.      0
ATOM    242  CD1 LEU A 143      29.518 105.617 116.259  1.00  0.00           C0.      0
ATOM    243  CD2 LEU A 143      27.779 107.443 116.177  1.00  0.00           C0.      0
ATOM    244  H01 LEU A 143      28.940 106.045 120.459  1.00  0.00           H0.      0
ATOM    245  H   LEU A 143      29.530 103.871 119.509  1.00  0.00           H0.      0
ATOM    246  HA  LEU A 143      30.204 106.751 119.450  1.00  0.00           H0.      0
ATOM    247  HB2 LEU A 143      27.612 105.556 118.294  1.00  0.00           H0.      0
ATOM    248  HB3 LEU A 143      27.768 107.229 118.831  1.00  0.00           H0.      0
ATOM    249  HG  LEU A 143      29.675 107.540 117.192  1.00  0.00           H0.      0
ATOM    250 HD11 LEU A 143      29.902 105.962 115.294  1.00  0.00           H0.      0
ATOM    251 HD12 LEU A 143      30.356 105.176 116.803  1.00  0.00           H0.      0
ATOM    252 HD13 LEU A 143      28.774 104.830 116.076  1.00  0.00           H0.      0
ATOM    253 HD21 LEU A 143      26.965 106.730 115.989  1.00  0.00           H0.      0
ATOM    254 HD22 LEU A 143      27.351 108.318 116.680  1.00  0.00           H0.      0
ATOM    255 HD23 LEU A 143      28.173 107.766 115.207  1.00  0.00           H0.      0
ATOM    256  CA  ARG A 175      29.579  93.492 119.926  1.00  0.00           C0.     -1
ATOM    257  CB  ARG A 175      30.733  94.097 120.854  1.00  0.00           C0.     -1
ATOM    258  CG  ARG A 175      32.113  93.519 120.516  1.00  0.00           C0.      0
ATOM    259  CD  ARG A 175      33.243  94.155 121.346  1.00  0.00           C0.      0
ATOM    260  NE  ARG A 175      34.565  93.594 121.028  1.00  0.00           N0.      0
ATOM    261  CZ  ARG A 175      35.021  92.418 121.470  1.00  0.00           C0.      0
ATOM    262  NH1 ARG A 175      34.392  91.766 122.477  1.00  0.00           N1+      0
ATOM    263  NH2 ARG A 175      36.069  91.836 120.867  1.00  0.00           N0.      0
ATOM    264  H01 ARG A 175      29.771  93.748 118.878  1.00  0.00           H0.      0
ATOM    265  H02 ARG A 175      28.605  93.898 120.214  1.00  0.00           H0.      0
ATOM    266  HA  ARG A 175      29.549  92.401 120.022  1.00  0.00           H0.      0
ATOM    267  HB2 ARG A 175      30.744  95.189 120.730  1.00  0.00           H0.      0
ATOM    268  HB3 ARG A 175      30.486  93.895 121.905  1.00  0.00           H0.      0
ATOM    269  HG2 ARG A 175      32.115  92.433 120.670  1.00  0.00           H0.      0
ATOM    270  HG3 ARG A 175      32.332  93.691 119.456  1.00  0.00           H0.      0
ATOM    271  HD2 ARG A 175      33.311  95.228 121.149  1.00  0.00           H0.      0
ATOM    272  HD3 ARG A 175      33.042  94.064 122.420  1.00  0.00           H0.      0
ATOM    273  HE  ARG A 175      35.091  94.041 120.261  1.00  0.00           H0.      0
ATOM    274 HH11 ARG A 175      33.775  92.271 123.093  1.00  0.00           H0.      0
ATOM    275 HH12 ARG A 175      34.800  90.920 122.844  1.00  0.00           H0.      0
ATOM    276 HH21 ARG A 175      36.556  92.354 120.130  1.00  0.00           H0.      0
ATOM    277 HH22 ARG A 175      36.629  91.174 121.384  1.00  0.00           H0.      0
ATOM    278  CA  TYR A 194      40.595  88.268 115.297  1.00  0.00           C0.     -1
ATOM    279  CB  TYR A 194      40.526  89.426 116.288  1.00  0.00           C0.     -1
ATOM    280  CG  TYR A 194      39.922  90.675 115.669  1.00  0.00           C0.      0
ATOM    281  CD1 TYR A 194      38.576  91.003 115.877  1.00  0.00           C0.      0
ATOM    282  CD2 TYR A 194      40.697  91.550 114.885  1.00  0.00           C0.      0
ATOM    283  CE1 TYR A 194      38.017  92.172 115.349  1.00  0.00           C0.      0
ATOM    284  CE2 TYR A 194      40.160  92.728 114.360  1.00  0.00           C0.      0
ATOM    285  CZ  TYR A 194      38.812  93.047 114.594  1.00  0.00           C0.      0
ATOM    286  OH  TYR A 194      38.322  94.224 114.074  1.00  0.00           O0.      0
ATOM    287  H01 TYR A 194      41.041  87.375 115.751  1.00  0.00           H0.      0
ATOM    288  H03 TYR A 194      39.594  88.001 114.937  1.00  0.00           H0.      0
ATOM    289  HA  TYR A 194      41.199  88.538 114.422  1.00  0.00           H0.      0
ATOM    290  HB2 TYR A 194      39.931  89.140 117.163  1.00  0.00           H0.      0
ATOM    291  HB3 TYR A 194      41.531  89.659 116.662  1.00  0.00           H0.      0
ATOM    292  HD1 TYR A 194      37.952  90.365 116.492  1.00  0.00           H0.      0
ATOM    293  HD2 TYR A 194      41.751  91.335 114.732  1.00  0.00           H0.      0
ATOM    294  HE1 TYR A 194      36.977  92.413 115.542  1.00  0.00           H0.      0
ATOM    295  HE2 TYR A 194      40.776  93.428 113.805  1.00  0.00           H0.      0
ATOM    296  HH  TYR A 194      37.339  94.249 114.152  1.00  0.00           H0.      0
ATOM    297  CA  TYR A 220      43.832  93.761 124.750  1.00  0.00           C0.     -1
ATOM    298  CB  TYR A 220      43.350  94.365 123.405  1.00  0.00           C0.     -1
ATOM    299  CG  TYR A 220      41.874  94.273 123.075  1.00  0.00           C0.      0
ATOM    300  CD1 TYR A 220      41.027  95.381 123.246  1.00  0.00           C0.      0
ATOM    301  CD2 TYR A 220      41.331  93.119 122.480  1.00  0.00           C0.      0
ATOM    302  CE1 TYR A 220      39.694  95.352 122.825  1.00  0.00           C0.      0
ATOM    303  CE2 TYR A 220      40.002  93.074 122.053  1.00  0.00           C0.      0
ATOM    304  CZ  TYR A 220      39.183  94.200 122.211  1.00  0.00           C0.      0
ATOM    305  OH  TYR A 220      37.886  94.130 121.747  1.00  0.00           O0.      0
ATOM    306  H01 TYR A 220      44.915  93.887 124.856  1.00  0.00           H0.      0
ATOM    307  H02 TYR A 220      43.342  94.253 125.598  1.00  0.00           H0.      0
ATOM    308  HA  TYR A 220      43.603  92.690 124.804  1.00  0.00           H0.      0
ATOM    309  HB2 TYR A 220      43.645  95.423 123.383  1.00  0.00           H0.      0
ATOM    310  HB3 TYR A 220      43.915  93.879 122.597  1.00  0.00           H0.      0
ATOM    311  HD1 TYR A 220      41.423  96.290 123.690  1.00  0.00           H0.      0
ATOM    312  HD2 TYR A 220      41.971  92.260 122.301  1.00  0.00           H0.      0
ATOM    313  HE1 TYR A 220      39.062  96.227 122.947  1.00  0.00           H0.      0
ATOM    314  HE2 TYR A 220      39.607  92.209 121.536  1.00  0.00           H0.      0
ATOM    315  HH  TYR A 220      37.533  95.036 121.631  1.00  0.00           H0.      0
ATOM    316  CA  LEU A 240      39.101 100.210 123.561  1.00  0.00           C0.     -1
ATOM    317  CB  LEU A 240      39.056  99.450 122.218  1.00  0.00           C0.     -1
ATOM    318  CG  LEU A 240      39.851 100.082 121.054  1.00  0.00           C0.      0
ATOM    319  CD1 LEU A 240      39.783  99.172 119.811  1.00  0.00           C0.      0
ATOM    320  CD2 LEU A 240      39.367 101.501 120.701  1.00  0.00           C0.      0
ATOM    321  H01 LEU A 240      38.565  99.654 124.338  1.00  0.00           H0.      0
ATOM    322  H02 LEU A 240      40.136 100.350 123.897  1.00  0.00           H0.      0
ATOM    323  HA  LEU A 240      38.639 101.201 123.480  1.00  0.00           H0.      0
ATOM    324  HB2 LEU A 240      39.436  98.431 122.373  1.00  0.00           H0.      0
ATOM    325  HB3 LEU A 240      38.007  99.333 121.903  1.00  0.00           H0.      0
ATOM    326  HG  LEU A 240      40.905 100.151 121.369  1.00  0.00           H0.      0
ATOM    327 HD11 LEU A 240      40.092  98.147 120.054  1.00  0.00           H0.      0
ATOM    328 HD12 LEU A 240      38.761  99.136 119.412  1.00  0.00           H0.      0
ATOM    329 HD13 LEU A 240      40.425  99.547 119.008  1.00  0.00           H0.      0
ATOM    330 HD21 LEU A 240      39.918 101.899 119.841  1.00  0.00           H0.      0
ATOM    331 HD22 LEU A 240      38.303 101.489 120.428  1.00  0.00           H0.      0
ATOM    332 HD23 LEU A 240      39.494 102.196 121.538  1.00  0.00           H0.      0
ATOM    333  CA  TYR A 242      31.939  99.948 123.468  1.00  0.00           C0.     -1
ATOM    334  CB  TYR A 242      32.047  98.449 123.031  1.00  0.00           C0.     -1
ATOM    335  CG  TYR A 242      33.384  98.036 122.476  1.00  0.00           C0.      0
ATOM    336  CD1 TYR A 242      33.676  98.200 121.112  1.00  0.00           C0.      0
ATOM    337  CD2 TYR A 242      34.349  97.435 123.300  1.00  0.00           C0.      0
ATOM    338  CE1 TYR A 242      34.878  97.733 120.574  1.00  0.00           C0.      0
ATOM    339  CE2 TYR A 242      35.553  96.961 122.777  1.00  0.00           C0.      0
ATOM    340  CZ  TYR A 242      35.799  97.089 121.408  1.00  0.00           C0.      0
ATOM    341  OH  TYR A 242      36.956  96.538 120.881  1.00  0.00           O0.      0
ATOM    342  H01 TYR A 242      30.936 100.161 123.853  1.00  0.00           H0.      0
ATOM    343  H02 TYR A 242      32.670 100.175 124.252  1.00  0.00           H0.      0
ATOM    344  HA  TYR A 242      32.134 100.612 122.618  1.00  0.00           H0.      0
ATOM    345  HB2 TYR A 242      31.807  97.821 123.898  1.00  0.00           H0.      0
ATOM    346  HB3 TYR A 242      31.269  98.254 122.282  1.00  0.00           H0.      0
ATOM    347  HD1 TYR A 242      32.953  98.688 120.464  1.00  0.00           H0.      0
ATOM    348  HD2 TYR A 242      34.140  97.308 124.358  1.00  0.00           H0.      0
ATOM    349  HE1 TYR A 242      35.094  97.857 119.519  1.00  0.00           H0.      0
ATOM    350  HE2 TYR A 242      36.280  96.458 123.404  1.00  0.00           H0.      0
ATOM    351  HH  TYR A 242      36.706  96.130 120.016  1.00  0.00           H0.      0
ATOM    352  CA  TYR A 283      29.551  89.999 117.131  1.00  0.00           C0.     -1
ATOM    353  CB  TYR A 283      30.526  90.470 116.045  1.00  0.00           C0.     -1
ATOM    354  CG  TYR A 283      31.966  90.554 116.508  1.00  0.00           C0.      0
ATOM    355  CD1 TYR A 283      32.872  89.514 116.239  1.00  0.00           C0.      0
ATOM    356  CD2 TYR A 283      32.438  91.665 117.226  1.00  0.00           C0.      0
ATOM    357  CE1 TYR A 283      34.204  89.585 116.648  1.00  0.00           C0.      0
ATOM    358  CE2 TYR A 283      33.772  91.754 117.642  1.00  0.00           C0.      0
ATOM    359  CZ  TYR A 283      34.665  90.713 117.342  1.00  0.00           C0.      0
ATOM    360  OH  TYR A 283      35.985  90.737 117.702  1.00  0.00           O0.      0
ATOM    361  H01 TYR A 283      28.525  89.956 116.748  1.00  0.00           H0.      0
ATOM    362  H02 TYR A 283      29.823  89.001 117.494  1.00  0.00           H0.      0
ATOM    363  HA  TYR A 283      29.565  90.681 117.990  1.00  0.00           H0.      0
ATOM    364  HB2 TYR A 283      30.465  89.789 115.186  1.00  0.00           H0.      0
ATOM    365  HB3 TYR A 283      30.204  91.456 115.681  1.00  0.00           H0.      0
ATOM    366  HD1 TYR A 283      32.531  88.642 115.687  1.00  0.00           H0.      0
ATOM    367  HD2 TYR A 283      31.752  92.475 117.459  1.00  0.00           H0.      0
ATOM    368  HE1 TYR A 283      34.904  88.789 116.424  1.00  0.00           H0.      0
ATOM    369  HE2 TYR A 283      34.123  92.622 118.189  1.00  0.00           H0.      0
ATOM    370  HH  TYR A 283      36.257  91.632 117.992  1.00  0.00           H0.      0
ATOM    371  CA' SAM A 293      38.152  97.225 109.797  1.00  0.00           C0.      0
ATOM    372  CB  SAM A 293      37.805  98.317 110.836  1.00  0.00           C0.      0
ATOM    373  CG  SAM A 293      37.105  97.738 112.084  1.00  0.00           C0.      0
ATOM    374  SD  SAM A 293      37.574  98.661 113.606  1.00  0.00           S0.      0
ATOM    375  CE  SAM A 293      37.183  97.440 114.886  1.00  0.00           C0.      0
ATOM    376  C5' SAM A 293      36.212  99.883 113.809  1.00  0.00           C0.      0
ATOM    377  C4' SAM A 293      36.472 101.090 112.910  1.00  0.00           C0.      0
ATOM    378  O4' SAM A 293      35.336 101.997 113.033  1.00  0.00           O0.      0
ATOM    379  C3' SAM A 293      37.755 101.900 113.276  1.00  0.00           C0.      0
ATOM    380  O3' SAM A 293      38.739 101.806 112.258  1.00  0.00           O0.      0
ATOM    381  C2' SAM A 293      37.195 103.333 113.540  1.00  0.00           C0.      0
ATOM    382  O2' SAM A 293      38.054 104.404 113.219  1.00  0.00           O0.      0
ATOM    383  C1' SAM A 293      35.868 103.322 112.752  1.00  0.00           C0.      0
ATOM    384  OXT SAM A 293      40.151  96.373 110.741  1.00  0.00           O0.      0
ATOM    385  N1  SAM A 293      33.127 107.482 111.338  1.00  0.00           N0.      0
ATOM    386  C2  SAM A 293      34.011 106.727 110.658  1.00  0.00           C0.      0
ATOM    387  N3  SAM A 293      34.696 105.647 111.084  1.00  0.00           N0.      0
ATOM    388  C4  SAM A 293      34.403 105.345 112.363  1.00  0.00           C0.      0
ATOM    389  C5  SAM A 293      33.536 106.063 113.198  1.00  0.00           C0.      0
ATOM    390  C6  SAM A 293      32.856 107.174 112.637  1.00  0.00           C0.      0
ATOM    391  N6  SAM A 293      31.956 107.916 113.312  1.00  0.00           N0.      0
ATOM    392  N7  SAM A 293      33.537 105.508 114.477  1.00  0.00           N0.      0
ATOM    393  C8  SAM A 293      34.363 104.475 114.417  1.00  0.00           C0.      0
ATOM    394  N9  SAM A 293      34.911 104.321 113.157  1.00  0.00           N0.      0
ATOM    395  C'  SAM A 293      38.954  96.094 110.501  1.00  0.00           C0.      0
ATOM    396  N'  SAM A 293      36.895  96.739 109.130  1.00  0.00           N0.      0
ATOM    397  O'  SAM A 293      38.296  95.060 110.859  1.00  0.00           O0.      0
ATOM    398 HN61 SAM A 293      31.870 107.771 114.311  1.00  0.00           H0.      0
ATOM    399 HN62 SAM A 293      31.748 108.853 112.949  1.00  0.00           H0.      0
ATOM    400  HA  SAM A 293      38.769  97.659 109.009  1.00  0.00           H0.      0
ATOM    401  HB1 SAM A 293      37.196  99.092 110.361  1.00  0.00           H0.      0
ATOM    402  HB2 SAM A 293      38.752  98.778 111.125  1.00  0.00           H0.      0
ATOM    403  HG1 SAM A 293      37.453  96.719 112.280  1.00  0.00           H0.      0
ATOM    404  HG2 SAM A 293      36.015  97.703 112.021  1.00  0.00           H0.      0
ATOM    405  HE1 SAM A 293      36.127  97.172 114.829  1.00  0.00           H0.      0
ATOM    406  HE2 SAM A 293      37.480  97.872 115.841  1.00  0.00           H0.      0
ATOM    407  HE3 SAM A 293      37.803  96.563 114.687  1.00  0.00           H0.      0
ATOM    408 HO2' SAM A 293      38.375 104.333 112.274  1.00  0.00           H0.      0
ATOM    409 HO3' SAM A 293      38.355 102.136 111.406  1.00  0.00           H0.      0
ATOM    410  H01 SAM A 293      34.650 103.865 115.258  1.00  0.00           H0.      0
ATOM    411  H02 SAM A 293      36.552 100.781 111.860  1.00  0.00           H0.      0
ATOM    412  H03 SAM A 293      38.226 101.520 114.182  1.00  0.00           H0.      0
ATOM    413  H04 SAM A 293      36.961 103.428 114.604  1.00  0.00           H0.      0
ATOM    414  H05 SAM A 293      36.043 103.451 111.679  1.00  0.00           H0.      0
ATOM    415  H06 SAM A 293      34.219 107.057 109.647  1.00  0.00           H0.      0
ATOM    416  H07 SAM A 293      36.186  96.408 109.805  1.00  0.00           H0.      0
ATOM    417  H08 SAM A 293      37.033  95.922 108.479  1.00  0.00           H0.      0
ATOM    418  H09 SAM A 293      36.477  97.525 108.607  1.00  0.00           H0.      0
ATOM    419 H5'1 SAM A 293      36.253 100.172 114.861  1.00  0.00           H0.      0
ATOM    420 H5'2 SAM A 293      35.272  99.371 113.593  1.00  0.00           H0.      0
ATOM    421  N   ACT A 294      37.863  96.633 117.854  1.00  0.00           N0.      0
ATOM    422  CA  ACT A 294      37.988  95.183 117.730  1.00  0.00           C0.      0
ATOM    423  C   ACT A 294      36.938  94.344 118.459  1.00  0.00           C0.      0
ATOM    424  O   ACT A 294      35.936  94.952 118.980  1.00  0.00           O0.      0
ATOM    425  OXT ACT A 294      37.103  93.087 118.517  1.00  0.00           O1-      0
ATOM    426  H1  ACT A 294      38.975  94.881 118.087  1.00  0.00           H0.      0
ATOM    427  H3  ACT A 294      37.949  94.894 116.670  1.00  0.00           H0.      0
ATOM    428  H01 ACT A 294      36.888  96.914 117.799  1.00  0.00           H0.      0
ATOM    429  H02 ACT A 294      38.225  96.967 118.743  1.00  0.00           H0.      0
ATOM    430  O   WAT A2186      36.019 104.671 116.935  1.00  0.00           O0.      0
ATOM    431  H1  WAT A2186      36.444 104.645 117.801  1.00  0.00           H0.      0
ATOM    432  H2  WAT A2186      36.021 105.611 116.643  1.00  0.00           H0.      0
ATOM    433  O   WAT A4661      35.821 107.152 115.735  1.00  0.00           O0.      0
ATOM    434  H1  WAT A4661      35.101 106.783 115.201  1.00  0.00           H0.      0
ATOM    435  H2  WAT A4661      36.641 107.144 115.163  1.00  0.00           H0.      0
ATOM    436  O   WAT A7009      32.401 107.219 116.405  1.00  0.00           O0.      0
ATOM    437  H1  WAT A7009      32.235 106.901 117.308  1.00  0.00           H0.      0
ATOM    438  H2  WAT A7009      32.775 106.465 115.896  1.00  0.00           H0.      0
ATOM    439  O   WAT A8777      37.996 106.925 114.289  1.00  0.00           O0.      0
ATOM    440  H1  WAT A8777      38.025 106.058 113.824  1.00  0.00           H0.      0
ATOM    441  H2  WAT A8777      38.417 107.611 113.744  1.00  0.00           H0.      0
ATOM    442  O   WAT C3337      34.023 109.293 115.383  1.00  0.00           O0.      0
ATOM    443  H1  WAT C3337      34.850 108.799 115.545  1.00  0.00           H0.      0
ATOM    444  H2  WAT C3337      33.347 108.743 115.827  1.00  0.00           H0.      0
