# Supplementary material for: Computational Investigation of GNMT-Catalyzed Methyl Transfer Reaction: Integrating MD, QM, and ML Approaches
Source: J Comput Chem. Author manuscript; Available in PMC 2026 Jun 29. (PMC13312424; doi:10.1002/jcc.70434)
Supplement: SI-2 [file NIHMS2188582-supplement-SI-2.zip › QM-cluster-pdbs/sampling_27105_P1_wo_p.pdb]

ATOM      1  CA  TYR A  21      42.714 104.796 116.878  1.00  0.00           C0.     -1
ATOM      2  CB  TYR A  21      41.550 104.393 115.886  1.00  0.00           C0.     -1
ATOM      3  CG  TYR A  21      40.820 103.109 116.226  1.00  0.00           C0.      0
ATOM      4  CD1 TYR A  21      39.538 103.126 116.797  1.00  0.00           C0.      0
ATOM      5  CD2 TYR A  21      41.388 101.852 115.937  1.00  0.00           C0.      0
ATOM      6  CE1 TYR A  21      38.837 101.943 117.070  1.00  0.00           C0.      0
ATOM      7  CE2 TYR A  21      40.707 100.664 116.207  1.00  0.00           C0.      0
ATOM      8  CZ  TYR A  21      39.425 100.702 116.779  1.00  0.00           C0.      0
ATOM      9  OH  TYR A  21      38.796  99.500 117.016  1.00  0.00           O0.      0
ATOM     10  H01 TYR A  21      42.324 104.964 117.888  1.00  0.00           H0.      0
ATOM     11  H02 TYR A  21      43.199 105.714 116.528  1.00  0.00           H0.      0
ATOM     12  HA  TYR A  21      43.466 104.001 116.926  1.00  0.00           H0.      0
ATOM     13  HB2 TYR A  21      40.827 105.217 115.844  1.00  0.00           H0.      0
ATOM     14  HB3 TYR A  21      41.985 104.315 114.883  1.00  0.00           H0.      0
ATOM     15  HD1 TYR A  21      39.067 104.081 117.016  1.00  0.00           H0.      0
ATOM     16  HD2 TYR A  21      42.363 101.808 115.460  1.00  0.00           H0.      0
ATOM     17  HE1 TYR A  21      37.841 101.987 117.500  1.00  0.00           H0.      0
ATOM     18  HE2 TYR A  21      41.141  99.701 115.968  1.00  0.00           H0.      0
ATOM     19  HH  TYR A  21      37.887  99.635 117.365  1.00  0.00           H0.      0
ATOM     20  CA  TRP A  30      46.159  95.666 114.733  1.00  0.00           C0.     -1
ATOM     21  CB  TRP A  30      45.421  96.833 114.094  1.00  0.00           C0.     -1
ATOM     22  CG  TRP A  30      43.968  96.488 113.857  1.00  0.00           C0.      0
ATOM     23  CD1 TRP A  30      43.393  95.876 112.756  1.00  0.00           C0.      0
ATOM     24  CD2 TRP A  30      42.916  96.611 114.841  1.00  0.00           C0.      0
ATOM     25  CE2 TRP A  30      41.724  96.056 114.272  1.00  0.00           C0.      0
ATOM     26  CE3 TRP A  30      42.877  97.157 116.138  1.00  0.00           C0.      0
ATOM     27  NE1 TRP A  30      42.047  95.611 113.001  1.00  0.00           N0.      0
ATOM     28  CZ2 TRP A  30      40.507  96.057 114.973  1.00  0.00           C0.      0
ATOM     29  CZ3 TRP A  30      41.669  97.162 116.829  1.00  0.00           C0.      0
ATOM     30  CH2 TRP A  30      40.500  96.623 116.246  1.00  0.00           C0.      0
ATOM     31  H01 TRP A  30      46.128  94.785 114.081  1.00  0.00           H0.      0
ATOM     32  H03 TRP A  30      47.212  95.907 114.928  1.00  0.00           H0.      0
ATOM     33  HA  TRP A  30      45.695  95.387 115.686  1.00  0.00           H0.      0
ATOM     34  HB2 TRP A  30      45.487  97.720 114.737  1.00  0.00           H0.      0
ATOM     35  HB3 TRP A  30      45.902  97.104 113.145  1.00  0.00           H0.      0
ATOM     36  HD1 TRP A  30      43.842  95.605 111.812  1.00  0.00           H0.      0
ATOM     37  HE1 TRP A  30      41.398  95.172 112.346  1.00  0.00           H0.      0
ATOM     38  HE3 TRP A  30      43.772  97.578 116.585  1.00  0.00           H0.      0
ATOM     39  HZ2 TRP A  30      39.601  95.657 114.538  1.00  0.00           H0.      0
ATOM     40  HZ3 TRP A  30      41.612  97.599 117.820  1.00  0.00           H0.      0
ATOM     41  HH2 TRP A  30      39.570  96.695 116.793  1.00  0.00           H0.      0
ATOM     42  CA  TYR A  33      45.048  91.372 116.859  1.00  0.00           C0.     -1
ATOM     43  CB  TYR A  33      44.530  92.714 117.425  1.00  0.00           C0.     -1
ATOM     44  CG  TYR A  33      43.117  92.641 117.967  1.00  0.00           C0.      0
ATOM     45  CD1 TYR A  33      42.082  93.415 117.418  1.00  0.00           C0.      0
ATOM     46  CD2 TYR A  33      42.806  91.792 119.046  1.00  0.00           C0.      0
ATOM     47  CE1 TYR A  33      40.778  93.343 117.918  1.00  0.00           C0.      0
ATOM     48  CE2 TYR A  33      41.510  91.711 119.554  1.00  0.00           C0.      0
ATOM     49  CZ  TYR A  33      40.487  92.484 118.986  1.00  0.00           C0.      0
ATOM     50  OH  TYR A  33      39.221  92.350 119.500  1.00  0.00           O0.      0
ATOM     51  H01 TYR A  33      44.407  91.028 116.039  1.00  0.00           H0.      0
ATOM     52  H02 TYR A  33      46.070  91.477 116.477  1.00  0.00           H0.      0
ATOM     53  HA  TYR A  33      45.052  90.594 117.630  1.00  0.00           H0.      0
ATOM     54  HB2 TYR A  33      45.216  93.049 118.217  1.00  0.00           H0.      0
ATOM     55  HB3 TYR A  33      44.573  93.477 116.638  1.00  0.00           H0.      0
ATOM     56  HD1 TYR A  33      42.289  94.087 116.591  1.00  0.00           H0.      0
ATOM     57  HD2 TYR A  33      43.590  91.191 119.497  1.00  0.00           H0.      0
ATOM     58  HE1 TYR A  33      39.992  93.931 117.458  1.00  0.00           H0.      0
ATOM     59  HE2 TYR A  33      41.271  91.055 120.384  1.00  0.00           H0.      0
ATOM     60  HH  TYR A  33      38.636  93.048 119.138  1.00  0.00           H0.      0
ATOM     61  CA  ARG A  40      39.629  84.569 110.104  1.00  0.00           C0.     -1
ATOM     62  CB  ARG A  40      40.307  85.918 110.035  1.00  0.00           C0.     -1
ATOM     63  CG  ARG A  40      39.415  86.997 110.687  1.00  0.00           C0.      0
ATOM     64  CD  ARG A  40      40.007  88.414 110.766  1.00  0.00           C0.      0
ATOM     65  NE  ARG A  40      38.985  89.295 111.368  1.00  0.00           N0.      0
ATOM     66  CZ  ARG A  40      38.959  90.650 111.312  1.00  0.00           C0.      0
ATOM     67  NH1 ARG A  40      40.064  91.355 111.033  1.00  0.00           N1+      0
ATOM     68  NH2 ARG A  40      37.813  91.299 111.557  1.00  0.00           N0.      0
ATOM     69  H01 ARG A  40      38.661  84.584 109.588  1.00  0.00           H0.      0
ATOM     70  H02 ARG A  40      40.238  83.786 109.639  1.00  0.00           H0.      0
ATOM     71  HA  ARG A  40      39.444  84.271 111.143  1.00  0.00           H0.      0
ATOM     72  HB2 ARG A  40      41.277  85.884 110.550  1.00  0.00           H0.      0
ATOM     73  HB3 ARG A  40      40.514  86.195 108.993  1.00  0.00           H0.      0
ATOM     74  HG2 ARG A  40      38.469  87.049 110.127  1.00  0.00           H0.      0
ATOM     75  HG3 ARG A  40      39.163  86.673 111.707  1.00  0.00           H0.      0
ATOM     76  HD2 ARG A  40      40.915  88.412 111.381  1.00  0.00           H0.      0
ATOM     77  HD3 ARG A  40      40.270  88.783 109.766  1.00  0.00           H0.      0
ATOM     78  HE  ARG A  40      38.099  88.854 111.573  1.00  0.00           H0.      0
ATOM     79 HH11 ARG A  40      40.961  90.896 111.067  1.00  0.00           H0.      0
ATOM     80 HH12 ARG A  40      40.034  92.398 111.104  1.00  0.00           H0.      0
ATOM     81 HH21 ARG A  40      36.954  90.771 111.524  1.00  0.00           H0.      0
ATOM     82 HH22 ARG A  40      37.764  92.333 111.351  1.00  0.00           H0.      0
ATOM     83  CA  ALA A  64      34.917 101.075 108.450  1.00  0.00           C0.     -1
ATOM     84  C   ALA A  64      36.108 100.316 107.861  1.00  0.00           C0.      0
ATOM     85  O   ALA A  64      36.097  99.086 107.724  1.00  0.00           O0.      0
ATOM     86  H01 ALA A  64      34.219 101.332 107.645  1.00  0.00           H0.      0
ATOM     87  H02 ALA A  64      34.401 100.431 109.164  1.00  0.00           H0.      0
ATOM     88  HA  ALA A  64      35.226 102.000 108.949  1.00  0.00           H0.      0
ATOM     89  N   CYS A  65      37.141 101.097 107.410  1.00  0.00           N0.      0
ATOM     90  CA  CYS A  65      38.278 100.521 106.688  1.00  0.00           C0.     -1
ATOM     91  C   CYS A  65      39.446  99.994 107.551  1.00  0.00           C0.      0
ATOM     92  O   CYS A  65      40.205  99.135 107.083  1.00  0.00           O0.      0
ATOM     93  H02 CYS A  65      38.675 101.278 106.003  1.00  0.00           H0.      0
ATOM     94  H   CYS A  65      37.227 102.034 107.787  1.00  0.00           H0.      0
ATOM     95  HA  CYS A  65      37.918  99.675 106.102  1.00  0.00           H0.      0
ATOM     96  N   GLY A  66      39.614 100.544 108.779  1.00  0.00           N0.      0
ATOM     97  CA  GLY A  66      40.778 100.197 109.607  1.00  0.00           C0.     -1
ATOM     98  H01 GLY A  66      41.713 100.476 109.109  1.00  0.00           H0.      0
ATOM     99  H   GLY A  66      39.035 101.330 109.072  1.00  0.00           H0.      0
ATOM    100  HA2 GLY A  66      40.686 100.727 110.556  1.00  0.00           H0.      0
ATOM    101  HA3 GLY A  66      40.804  99.119 109.792  1.00  0.00           H0.      0
ATOM    102  CA  ASP A  70      38.238  93.641 104.589  1.00  0.00           C0.     -1
ATOM    103  CB  ASP A  70      37.230  93.794 105.710  1.00  0.00           C0.     -1
ATOM    104  CG  ASP A  70      37.737  94.533 106.941  1.00  0.00           C0.      0
ATOM    105  OD1 ASP A  70      36.726  94.886 107.742  1.00  0.00           O0.      0
ATOM    106  OD2 ASP A  70      38.920  94.754 107.180  1.00  0.00           O1-      0
ATOM    107  H01 ASP A  70      39.143  93.136 104.941  1.00  0.00           H0.      0
ATOM    108  H02 ASP A  70      38.544  94.617 104.195  1.00  0.00           H0.      0
ATOM    109  HA  ASP A  70      37.817  93.058 103.763  1.00  0.00           H0.      0
ATOM    110  HB2 ASP A  70      36.329  94.315 105.364  1.00  0.00           H0.      0
ATOM    111  HB3 ASP A  70      36.883  92.808 106.054  1.00  0.00           H0.      0
ATOM    112  CA  ASP A  85      37.578 105.682 107.923  1.00  0.00           C0.     -1
ATOM    113  C   ASP A  85      37.832 107.074 108.476  1.00  0.00           C0.      0
ATOM    114  O   ASP A  85      38.315 107.979 107.783  1.00  0.00           O0.      0
ATOM    115  CB  ASP A  85      38.777 104.788 108.256  1.00  0.00           C0.     -1
ATOM    116  CG  ASP A  85      38.782 104.174 109.646  1.00  0.00           C0.      0
ATOM    117  OD1 ASP A  85      38.262 103.013 109.797  1.00  0.00           O0.      0
ATOM    118  OD2 ASP A  85      39.305 104.846 110.584  1.00  0.00           O1-      0
ATOM    119  H03 ASP A  85      37.474 105.771 106.839  1.00  0.00           H0.      0
ATOM    120  HA  ASP A  85      36.653 105.250 108.326  1.00  0.00           H0.      0
ATOM    121  HB2 ASP A  85      38.812 103.963 107.535  1.00  0.00           H0.      0
ATOM    122  HB3 ASP A  85      39.698 105.366 108.127  1.00  0.00           H0.      0
ATOM    123  N   ALA A  86      37.615 107.188 109.811  1.00  0.00           N0.      0
ATOM    124  CA  ALA A  86      37.908 108.416 110.507  1.00  0.00           C0.     -1
ATOM    125  C   ALA A  86      39.383 108.571 111.026  1.00  0.00           C0.      0
ATOM    126  O   ALA A  86      39.725 109.681 111.467  1.00  0.00           O0.      0
ATOM    127  CB  ALA A  86      36.971 108.603 111.712  1.00  0.00           C0.      0
ATOM    128  H   ALA A  86      37.113 106.455 110.301  1.00  0.00           H0.      0
ATOM    129  HA  ALA A  86      37.764 109.239 109.803  1.00  0.00           H0.      0
ATOM    130  HB1 ALA A  86      37.033 107.743 112.389  1.00  0.00           H0.      0
ATOM    131  HB2 ALA A  86      37.277 109.497 112.262  1.00  0.00           H0.      0
ATOM    132  HB3 ALA A  86      35.941 108.715 111.370  1.00  0.00           H0.      0
ATOM    133  N   SER A  87      40.194 107.483 111.015  1.00  0.00           N0.      0
ATOM    134  CA  SER A  87      41.539 107.460 111.640  1.00  0.00           C0.     -1
ATOM    135  CB  SER A  87      41.641 106.262 112.593  1.00  0.00           C0.      0
ATOM    136  OG  SER A  87      42.966 106.151 113.161  1.00  0.00           O0.      0
ATOM    137  H01 SER A  87      42.318 107.384 110.872  1.00  0.00           H0.      0
ATOM    138  H   SER A  87      39.815 106.590 110.684  1.00  0.00           H0.      0
ATOM    139  HA  SER A  87      41.667 108.409 112.169  1.00  0.00           H0.      0
ATOM    140  HB2 SER A  87      40.871 106.324 113.370  1.00  0.00           H0.      0
ATOM    141  HB3 SER A  87      41.473 105.332 112.047  1.00  0.00           H0.      0
ATOM    142  HG  SER A  87      43.068 106.848 113.823  1.00  0.00           H0.      0
ATOM    143  CA  MET A  90      44.729 103.192 110.183  1.00  0.00           C0.     -1
ATOM    144  CB  MET A  90      43.310 102.897 110.621  1.00  0.00           C0.     -1
ATOM    145  CG  MET A  90      43.088 102.904 112.144  1.00  0.00           C0.      0
ATOM    146  SD  MET A  90      43.921 101.536 113.063  1.00  0.00           S0.      0
ATOM    147  CE  MET A  90      42.725 100.171 112.792  1.00  0.00           C0.      0
ATOM    148  H01 MET A  90      45.049 104.185 110.525  1.00  0.00           H0.      0
ATOM    149  H02 MET A  90      44.824 103.167 109.091  1.00  0.00           H0.      0
ATOM    150  HA  MET A  90      45.427 102.456 110.599  1.00  0.00           H0.      0
ATOM    151  HB2 MET A  90      42.622 103.642 110.192  1.00  0.00           H0.      0
ATOM    152  HB3 MET A  90      42.990 101.928 110.219  1.00  0.00           H0.      0
ATOM    153  HG2 MET A  90      43.468 103.834 112.581  1.00  0.00           H0.      0
ATOM    154  HG3 MET A  90      42.017 102.841 112.368  1.00  0.00           H0.      0
ATOM    155  HE1 MET A  90      41.725 100.466 113.120  1.00  0.00           H0.      0
ATOM    156  HE2 MET A  90      42.692  99.877 111.741  1.00  0.00           H0.      0
ATOM    157  HE3 MET A  90      43.060  99.313 113.383  1.00  0.00           H0.      0
ATOM    158  CA  ALA A 115      35.367 110.645 106.907  1.00  0.00           C0.     -1
ATOM    159  C   ALA A 115      34.804 110.178 108.241  1.00  0.00           C0.      0
ATOM    160  O   ALA A 115      35.237 109.165 108.805  1.00  0.00           O0.      0
ATOM    161  H01 ALA A 115      36.385 110.262 106.818  1.00  0.00           H0.      0
ATOM    162  H03 ALA A 115      34.770 110.232 106.085  1.00  0.00           H0.      0
ATOM    163  HA  ALA A 115      35.366 111.735 106.816  1.00  0.00           H0.      0
ATOM    164  N   ASN A 116      33.801 110.942 108.786  1.00  0.00           N0.      0
ATOM    165  CA  ASN A 116      33.147 110.535 110.023  1.00  0.00           C0.     -1
ATOM    166  C   ASN A 116      31.664 110.177 109.754  1.00  0.00           C0.      0
ATOM    167  O   ASN A 116      30.945 110.981 109.138  1.00  0.00           O0.      0
ATOM    168  CB  ASN A 116      33.261 111.610 111.137  1.00  0.00           C0.      0
ATOM    169  CG  ASN A 116      33.094 110.917 112.478  1.00  0.00           C0.      0
ATOM    170  ND2 ASN A 116      34.243 110.652 113.153  1.00  0.00           N0.      0
ATOM    171  OD1 ASN A 116      31.982 110.553 112.892  1.00  0.00           O0.      0
ATOM    172  H   ASN A 116      33.345 111.651 108.226  1.00  0.00           H0.      0
ATOM    173  HA  ASN A 116      33.681 109.640 110.348  1.00  0.00           H0.      0
ATOM    174  HB2 ASN A 116      34.237 112.097 111.056  1.00  0.00           H0.      0
ATOM    175  HB3 ASN A 116      32.480 112.365 111.011  1.00  0.00           H0.      0
ATOM    176 HD21 ASN A 116      34.201 110.031 113.950  1.00  0.00           H0.      0
ATOM    177 HD22 ASN A 116      35.146 110.797 112.725  1.00  0.00           H0.      0
ATOM    178  N   TRP A 117      31.233 108.977 110.212  1.00  0.00           N0.      0
ATOM    179  CA  TRP A 117      29.844 108.544 109.980  1.00  0.00           C0.     -1
ATOM    180  CB  TRP A 117      29.442 107.234 110.685  1.00  0.00           C0.     -1
ATOM    181  CG  TRP A 117      30.427 106.118 110.424  1.00  0.00           C0.      0
ATOM    182  CD1 TRP A 117      31.134 105.900 109.256  1.00  0.00           C0.      0
ATOM    183  CD2 TRP A 117      30.902 105.134 111.376  1.00  0.00           C0.      0
ATOM    184  CE2 TRP A 117      31.904 104.353 110.719  1.00  0.00           C0.      0
ATOM    185  CE3 TRP A 117      30.611 104.861 112.726  1.00  0.00           C0.      0
ATOM    186  NE1 TRP A 117      32.006 104.833 109.427  1.00  0.00           N0.      0
ATOM    187  CZ2 TRP A 117      32.610 103.334 111.373  1.00  0.00           C0.      0
ATOM    188  CZ3 TRP A 117      31.309 103.847 113.378  1.00  0.00           C0.      0
ATOM    189  CH2 TRP A 117      32.300 103.091 112.709  1.00  0.00           C0.      0
ATOM    190  H02 TRP A 117      29.176 109.354 110.294  1.00  0.00           H0.      0
ATOM    191  H   TRP A 117      31.901 108.353 110.676  1.00  0.00           H0.      0
ATOM    192  HA  TRP A 117      29.694 108.434 108.896  1.00  0.00           H0.      0
ATOM    193  HB2 TRP A 117      29.385 107.406 111.767  1.00  0.00           H0.      0
ATOM    194  HB3 TRP A 117      28.428 106.978 110.352  1.00  0.00           H0.      0
ATOM    195  HD1 TRP A 117      31.102 106.439 108.323  1.00  0.00           H0.      0
ATOM    196  HE1 TRP A 117      32.697 104.541 108.753  1.00  0.00           H0.      0
ATOM    197  HE3 TRP A 117      29.867 105.445 113.257  1.00  0.00           H0.      0
ATOM    198  HZ2 TRP A 117      33.390 102.774 110.869  1.00  0.00           H0.      0
ATOM    199  HZ3 TRP A 117      31.107 103.643 114.424  1.00  0.00           H0.      0
ATOM    200  HH2 TRP A 117      32.851 102.330 113.251  1.00  0.00           H0.      0
ATOM    201  CA  LEU A 136      31.808  94.991 109.812  1.00  0.00           C0.     -1
ATOM    202  C   LEU A 136      32.683  95.137 111.078  1.00  0.00           C0.      0
ATOM    203  O   LEU A 136      32.949  96.257 111.548  1.00  0.00           O0.      0
ATOM    204  H01 LEU A 136      32.428  95.222 108.939  1.00  0.00           H0.      0
ATOM    205  H02 LEU A 136      31.001  95.723 109.866  1.00  0.00           H0.      0
ATOM    206  HA  LEU A 136      31.394  93.987 109.699  1.00  0.00           H0.      0
ATOM    207  N   GLY A 137      33.164  94.000 111.688  1.00  0.00           N0.      0
ATOM    208  CA  GLY A 137      34.245  94.020 112.706  1.00  0.00           C0.     -1
ATOM    209  C   GLY A 137      33.845  94.465 114.097  1.00  0.00           C0.      0
ATOM    210  O   GLY A 137      34.731  94.800 114.911  1.00  0.00           O0.      0
ATOM    211  H   GLY A 137      33.008  93.120 111.214  1.00  0.00           H0.      0
ATOM    212  HA2 GLY A 137      34.649  93.006 112.769  1.00  0.00           H0.      0
ATOM    213  HA3 GLY A 137      35.068  94.662 112.377  1.00  0.00           H0.      0
ATOM    214  N   ASN A 138      32.539  94.474 114.410  1.00  0.00           N0.      0
ATOM    215  CA  ASN A 138      32.065  95.083 115.659  1.00  0.00           C0.     -1
ATOM    216  C   ASN A 138      32.669  96.501 115.770  1.00  0.00           C0.      0
ATOM    217  O   ASN A 138      33.226  96.903 116.806  1.00  0.00           O0.      0
ATOM    218  CB  ASN A 138      32.363  94.251 116.912  1.00  0.00           C0.      0
ATOM    219  CG  ASN A 138      31.593  94.839 118.097  1.00  0.00           C0.      0
ATOM    220  ND2 ASN A 138      32.354  95.195 119.167  1.00  0.00           N0.      0
ATOM    221  OD1 ASN A 138      30.361  94.946 118.066  1.00  0.00           O0.      0
ATOM    222  H   ASN A 138      31.878  94.185 113.700  1.00  0.00           H0.      0
ATOM    223  HA  ASN A 138      30.978  95.182 115.570  1.00  0.00           H0.      0
ATOM    224  HB2 ASN A 138      31.994  93.234 116.740  1.00  0.00           H0.      0
ATOM    225  HB3 ASN A 138      33.434  94.217 117.103  1.00  0.00           H0.      0
ATOM    226 HD21 ASN A 138      31.908  95.755 119.882  1.00  0.00           H0.      0
ATOM    227 HD22 ASN A 138      33.350  95.331 119.023  1.00  0.00           H0.      0
ATOM    228  N   SER A 139      32.516  97.258 114.669  1.00  0.00           N0.      0
ATOM    229  CA  SER A 139      33.098  98.588 114.567  1.00  0.00           C0.     -1
ATOM    230  CB  SER A 139      33.748  98.832 113.200  1.00  0.00           C0.      0
ATOM    231  OG  SER A 139      34.779  97.871 112.912  1.00  0.00           O0.      0
ATOM    232  H03 SER A 139      32.329  99.355 114.736  1.00  0.00           H0.      0
ATOM    233  H   SER A 139      32.141  96.838 113.827  1.00  0.00           H0.      0
ATOM    234  HA  SER A 139      33.829  98.681 115.370  1.00  0.00           H0.      0
ATOM    235  HB2 SER A 139      32.986  98.820 112.411  1.00  0.00           H0.      0
ATOM    236  HB3 SER A 139      34.210  99.825 113.205  1.00  0.00           H0.      0
ATOM    237  HG  SER A 139      34.347  97.141 112.436  1.00  0.00           H0.      0
ATOM    238  CA  HID A 142      32.545 102.696 118.993  1.00  0.00           C0.     -1
ATOM    239  CB  HID A 142      33.820 102.690 118.142  1.00  0.00           C0.     -1
ATOM    240  CG  HID A 142      34.747 101.532 118.325  1.00  0.00           C0.      0
ATOM    241  CD2 HID A 142      35.251 100.615 117.424  1.00  0.00           C0.      0
ATOM    242  ND1 HID A 142      35.392 101.232 119.520  1.00  0.00           N0.      0
ATOM    243  CE1 HID A 142      36.236 100.182 119.311  1.00  0.00           C0.      0
ATOM    244  NE2 HID A 142      36.174  99.780 118.045  1.00  0.00           N0.      0
ATOM    245  H01 HID A 142      31.936 101.807 118.796  1.00  0.00           H0.      0
ATOM    246  H02 HID A 142      31.945 103.582 118.765  1.00  0.00           H0.      0
ATOM    247  HA  HID A 142      32.774 102.715 120.066  1.00  0.00           H0.      0
ATOM    248  HB2 HID A 142      33.543 102.721 117.081  1.00  0.00           H0.      0
ATOM    249  HB3 HID A 142      34.374 103.622 118.329  1.00  0.00           H0.      0
ATOM    250  HD1 HID A 142      35.251 101.704 120.402  1.00  0.00           H0.      0
ATOM    251  HD2 HID A 142      35.025 100.535 116.374  1.00  0.00           H0.      0
ATOM    252  HE1 HID A 142      36.855  99.752 120.079  1.00  0.00           H0.      0
ATOM    253  CA  ARG A 175      29.046  91.746 119.849  1.00  0.00           C0.     -1
ATOM    254  CB  ARG A 175      30.306  92.157 120.682  1.00  0.00           C0.     -1
ATOM    255  CG  ARG A 175      31.639  91.855 119.978  1.00  0.00           C0.      0
ATOM    256  CD  ARG A 175      32.822  92.426 120.780  1.00  0.00           C0.      0
ATOM    257  NE  ARG A 175      34.119  92.373 120.088  1.00  0.00           N0.      0
ATOM    258  CZ  ARG A 175      35.007  91.385 120.238  1.00  0.00           C0.      0
ATOM    259  NH1 ARG A 175      34.660  90.245 120.891  1.00  0.00           N1+      0
ATOM    260  NH2 ARG A 175      36.248  91.538 119.758  1.00  0.00           N0.      0
ATOM    261  H01 ARG A 175      28.129  91.960 120.407  1.00  0.00           H0.      0
ATOM    262  H03 ARG A 175      29.021  92.312 118.911  1.00  0.00           H0.      0
ATOM    263  HA  ARG A 175      29.063  90.676 119.612  1.00  0.00           H0.      0
ATOM    264  HB2 ARG A 175      30.251  93.236 120.881  1.00  0.00           H0.      0
ATOM    265  HB3 ARG A 175      30.282  91.652 121.658  1.00  0.00           H0.      0
ATOM    266  HG2 ARG A 175      31.754  90.771 119.831  1.00  0.00           H0.      0
ATOM    267  HG3 ARG A 175      31.641  92.307 118.980  1.00  0.00           H0.      0
ATOM    268  HD2 ARG A 175      32.629  93.483 120.975  1.00  0.00           H0.      0
ATOM    269  HD3 ARG A 175      32.916  91.924 121.750  1.00  0.00           H0.      0
ATOM    270  HE  ARG A 175      34.432  93.200 119.558  1.00  0.00           H0.      0
ATOM    271 HH11 ARG A 175      33.688  89.977 120.919  1.00  0.00           H0.      0
ATOM    272 HH12 ARG A 175      35.321  89.483 120.907  1.00  0.00           H0.      0
ATOM    273 HH21 ARG A 175      36.589  92.495 119.543  1.00  0.00           H0.      0
ATOM    274 HH22 ARG A 175      36.952  90.831 119.913  1.00  0.00           H0.      0
ATOM    275  CA  TYR A 194      40.225  88.733 115.930  1.00  0.00           C0.     -1
ATOM    276  CB  TYR A 194      39.906  89.972 116.791  1.00  0.00           C0.     -1
ATOM    277  CG  TYR A 194      39.169  91.068 116.048  1.00  0.00           C0.      0
ATOM    278  CD1 TYR A 194      37.879  91.462 116.426  1.00  0.00           C0.      0
ATOM    279  CD2 TYR A 194      39.777  91.752 114.978  1.00  0.00           C0.      0
ATOM    280  CE1 TYR A 194      37.218  92.517 115.783  1.00  0.00           C0.      0
ATOM    281  CE2 TYR A 194      39.139  92.805 114.327  1.00  0.00           C0.      0
ATOM    282  CZ  TYR A 194      37.858  93.200 114.740  1.00  0.00           C0.      0
ATOM    283  OH  TYR A 194      37.295  94.294 114.115  1.00  0.00           O0.      0
ATOM    284  H01 TYR A 194      40.779  87.985 116.509  1.00  0.00           H0.      0
ATOM    285  H02 TYR A 194      39.306  88.266 115.555  1.00  0.00           H0.      0
ATOM    286  HA  TYR A 194      40.836  89.006 115.062  1.00  0.00           H0.      0
ATOM    287  HB2 TYR A 194      39.315  89.672 117.665  1.00  0.00           H0.      0
ATOM    288  HB3 TYR A 194      40.845  90.380 117.186  1.00  0.00           H0.      0
ATOM    289  HD1 TYR A 194      37.385  90.958 117.252  1.00  0.00           H0.      0
ATOM    290  HD2 TYR A 194      40.780  91.473 114.669  1.00  0.00           H0.      0
ATOM    291  HE1 TYR A 194      36.221  92.811 116.098  1.00  0.00           H0.      0
ATOM    292  HE2 TYR A 194      39.606  93.327 113.500  1.00  0.00           H0.      0
ATOM    293  HH  TYR A 194      36.378  94.444 114.431  1.00  0.00           H0.      0
ATOM    294  CA  TYR A 242      32.320 100.158 123.403  1.00  0.00           C0.     -1
ATOM    295  CB  TYR A 242      32.478  98.642 123.343  1.00  0.00           C0.     -1
ATOM    296  CG  TYR A 242      33.578  98.174 122.421  1.00  0.00           C0.      0
ATOM    297  CD1 TYR A 242      33.386  98.145 121.028  1.00  0.00           C0.      0
ATOM    298  CD2 TYR A 242      34.823  97.774 122.929  1.00  0.00           C0.      0
ATOM    299  CE1 TYR A 242      34.404  97.741 120.164  1.00  0.00           C0.      0
ATOM    300  CE2 TYR A 242      35.856  97.373 122.078  1.00  0.00           C0.      0
ATOM    301  CZ  TYR A 242      35.643  97.365 120.698  1.00  0.00           C0.      0
ATOM    302  OH  TYR A 242      36.658  97.052 119.807  1.00  0.00           O0.      0
ATOM    303  H01 TYR A 242      31.502 100.442 124.073  1.00  0.00           H0.      0
ATOM    304  H02 TYR A 242      33.238 100.635 123.766  1.00  0.00           H0.      0
ATOM    305  HA  TYR A 242      32.103 100.572 122.410  1.00  0.00           H0.      0
ATOM    306  HB2 TYR A 242      32.669  98.259 124.354  1.00  0.00           H0.      0
ATOM    307  HB3 TYR A 242      31.525  98.198 123.023  1.00  0.00           H0.      0
ATOM    308  HD1 TYR A 242      32.429  98.447 120.614  1.00  0.00           H0.      0
ATOM    309  HD2 TYR A 242      34.989  97.781 124.001  1.00  0.00           H0.      0
ATOM    310  HE1 TYR A 242      34.240  97.731 119.095  1.00  0.00           H0.      0
ATOM    311  HE2 TYR A 242      36.820  97.081 122.483  1.00  0.00           H0.      0
ATOM    312  HH  TYR A 242      37.365  96.565 120.255  1.00  0.00           H0.      0
ATOM    313  CA' SAM A 293      38.598  96.072 110.571  1.00  0.00           C0.      0
ATOM    314  CB  SAM A 293      38.754  96.804 111.927  1.00  0.00           C0.      0
ATOM    315  CG  SAM A 293      38.296  98.265 111.935  1.00  0.00           C0.      0
ATOM    316  SD  SAM A 293      38.723  98.969 113.586  1.00  0.00           S0.      0
ATOM    317  C5' SAM A 293      37.330 100.139 113.789  1.00  0.00           C0.      0
ATOM    318  C4' SAM A 293      37.459 101.334 112.863  1.00  0.00           C0.      0
ATOM    319  O4' SAM A 293      36.234 102.137 112.983  1.00  0.00           O0.      0
ATOM    320  C3' SAM A 293      38.655 102.267 113.195  1.00  0.00           C0.      0
ATOM    321  O3' SAM A 293      39.610 102.323 112.136  1.00  0.00           O0.      0
ATOM    322  C2' SAM A 293      37.966 103.630 113.500  1.00  0.00           C0.      0
ATOM    323  O2' SAM A 293      38.696 104.796 113.201  1.00  0.00           O0.      0
ATOM    324  C1' SAM A 293      36.626 103.502 112.739  1.00  0.00           C0.      0
ATOM    325  OXT SAM A 293      39.898  94.152 111.229  1.00  0.00           O0.      0
ATOM    326  N1  SAM A 293      33.450 107.414 111.572  1.00  0.00           N0.      0
ATOM    327  C2  SAM A 293      34.339 106.734 110.815  1.00  0.00           C0.      0
ATOM    328  N3  SAM A 293      35.135 105.717 111.180  1.00  0.00           N0.      0
ATOM    329  C4  SAM A 293      34.953 105.372 112.471  1.00  0.00           C0.      0
ATOM    330  C5  SAM A 293      34.069 105.989 113.371  1.00  0.00           C0.      0
ATOM    331  C6  SAM A 293      33.298 107.064 112.876  1.00  0.00           C0.      0
ATOM    332  N6  SAM A 293      32.425 107.751 113.647  1.00  0.00           N0.      0
ATOM    333  N7  SAM A 293      34.147 105.398 114.625  1.00  0.00           N0.      0
ATOM    334  C8  SAM A 293      35.053 104.448 114.489  1.00  0.00           C0.      0
ATOM    335  N9  SAM A 293      35.582 104.384 113.205  1.00  0.00           N0.      0
ATOM    336  C'  SAM A 293      38.742  94.568 110.873  1.00  0.00           C0.      0
ATOM    337  N'  SAM A 293      37.313  96.325 109.887  1.00  0.00           N0.      0
ATOM    338  O'  SAM A 293      37.689  93.870 110.817  1.00  0.00           O0.      0
ATOM    339 HN61 SAM A 293      32.388 107.524 114.629  1.00  0.00           H0.      0
ATOM    340 HN62 SAM A 293      32.076 108.661 113.344  1.00  0.00           H0.      0
ATOM    341  HA  SAM A 293      39.394  96.370 109.880  1.00  0.00           H0.      0
ATOM    342  HB1 SAM A 293      39.805  96.748 112.220  1.00  0.00           H0.      0
ATOM    343  HB2 SAM A 293      38.182  96.258 112.687  1.00  0.00           H0.      0
ATOM    344  HG1 SAM A 293      37.209  98.328 111.818  1.00  0.00           H0.      0
ATOM    345  HG2 SAM A 293      38.771  98.845 111.138  1.00  0.00           H0.      0
ATOM    346 HO2' SAM A 293      39.018 104.723 112.271  1.00  0.00           H0.      0
ATOM    347 HO3' SAM A 293      39.140 102.569 111.307  1.00  0.00           H0.      0
ATOM    348  H01 SAM A 293      35.369 103.764 115.260  1.00  0.00           H0.      0
ATOM    349  H02 SAM A 293      37.548 101.005 111.821  1.00  0.00           H0.      0
ATOM    350  H03 SAM A 293      39.207 101.913 114.064  1.00  0.00           H0.      0
ATOM    351  H04 SAM A 293      37.739 103.660 114.570  1.00  0.00           H0.      0
ATOM    352  H05 SAM A 293      36.761 103.692 111.669  1.00  0.00           H0.      0
ATOM    353  H06 SAM A 293      34.445 107.092 109.799  1.00  0.00           H0.      0
ATOM    354  H07 SAM A 293      37.054  95.399 108.579  1.00  0.00           H0.      0
ATOM    355  H08 SAM A 293      37.222  97.305 109.621  1.00  0.00           H0.      0
ATOM    356  H09 SAM A 293      36.544  96.098 110.515  1.00  0.00           H0.      0
ATOM    357 H5'1 SAM A 293      37.350 100.469 114.832  1.00  0.00           H0.      0
ATOM    358 H5'2 SAM A 293      36.399  99.600 113.600  1.00  0.00           H0.      0
ATOM    359  N   ACT A 294      36.081  96.775 117.024  1.00  0.00           N0.      0
ATOM    360  CA  ACT A 294      36.959  95.613 117.347  1.00  0.00           C0.      0
ATOM    361  C   ACT A 294      36.359  94.688 118.400  1.00  0.00           C0.      0
ATOM    362  O   ACT A 294      37.195  94.015 119.076  1.00  0.00           O0.      0
ATOM    363  CE  ACT A 294      36.460  97.449 115.740  1.00  0.00           C0.      0
ATOM    364  OXT ACT A 294      35.103  94.607 118.501  1.00  0.00           O1-      0
ATOM    365  HE1 ACT A 294      35.908  98.380 115.670  1.00  0.00           H0.      0
ATOM    366  HE2 ACT A 294      37.526  97.667 115.745  1.00  0.00           H0.      0
ATOM    367  HE3 ACT A 294      36.198  96.809 114.903  1.00  0.00           H0.      0
ATOM    368  H1  ACT A 294      37.917  95.993 117.695  1.00  0.00           H0.      0
ATOM    369  H3  ACT A 294      37.128  95.054 116.427  1.00  0.00           H0.      0
ATOM    370  H01 ACT A 294      36.160  97.464 117.787  1.00  0.00           H0.      0
ATOM    371  H02 ACT A 294      35.089  96.476 116.994  1.00  0.00           H0.      0
