# Supplementary material for: Computational Investigation of GNMT-Catalyzed Methyl Transfer Reaction: Integrating MD, QM, and ML Approaches
Source: J Comput Chem. Author manuscript; Available in PMC 2026 Jun 29. (PMC13312424; doi:10.1002/jcc.70434)
Supplement: SI-2 [file NIHMS2188582-supplement-SI-2.zip › QM-cluster-pdbs/clustering_5107_R2_w_p.pdb]

ATOM      1  CA  TYR A  21      42.752 105.138 117.566  1.00  0.00           C0.     -1
ATOM      2  CB  TYR A  21      42.164 104.849 116.226  1.00  0.00           C0.     -1
ATOM      3  CG  TYR A  21      41.242 103.631 116.254  1.00  0.00           C0.      0
ATOM      4  CD1 TYR A  21      39.856 103.760 116.442  1.00  0.00           C0.      0
ATOM      5  CD2 TYR A  21      41.766 102.329 116.154  1.00  0.00           C0.      0
ATOM      6  CE1 TYR A  21      39.026 102.636 116.553  1.00  0.00           C0.      0
ATOM      7  CE2 TYR A  21      40.950 101.200 116.257  1.00  0.00           C0.      0
ATOM      8  CZ  TYR A  21      39.571 101.344 116.474  1.00  0.00           C0.      0
ATOM      9  OH  TYR A  21      38.810 100.200 116.561  1.00  0.00           O0.      0
ATOM     10  H01 TYR A  21      41.970 105.332 118.311  1.00  0.00           H0.      0
ATOM     11  H02 TYR A  21      43.413 106.014 117.544  1.00  0.00           H0.      0
ATOM     12  HA  TYR A  21      43.343 104.289 117.934  1.00  0.00           H0.      0
ATOM     13  HB2 TYR A  21      41.586 105.715 115.877  1.00  0.00           H0.      0
ATOM     14  HB3 TYR A  21      42.952 104.687 115.482  1.00  0.00           H0.      0
ATOM     15  HD1 TYR A  21      39.408 104.749 116.477  1.00  0.00           H0.      0
ATOM     16  HD2 TYR A  21      42.825 102.190 115.968  1.00  0.00           H0.      0
ATOM     17  HE1 TYR A  21      37.955 102.764 116.664  1.00  0.00           H0.      0
ATOM     18  HE2 TYR A  21      41.365 100.203 116.159  1.00  0.00           H0.      0
ATOM     19  HH  TYR A  21      37.898 100.384 116.901  1.00  0.00           H0.      0
ATOM     20  CA  TRP A  30      45.907  94.929 114.062  1.00  0.00           C0.     -1
ATOM     21  CB  TRP A  30      45.200  95.789 112.940  1.00  0.00           C0.     -1
ATOM     22  CG  TRP A  30      43.699  95.628 112.970  1.00  0.00           C0.      0
ATOM     23  CD1 TRP A  30      42.892  95.072 111.992  1.00  0.00           C0.      0
ATOM     24  CD2 TRP A  30      42.816  95.974 114.067  1.00  0.00           C0.      0
ATOM     25  CE2 TRP A  30      41.490  95.586 113.682  1.00  0.00           C0.      0
ATOM     26  CE3 TRP A  30      43.006  96.578 115.326  1.00  0.00           C0.      0
ATOM     27  NE1 TRP A  30      41.568  95.041 112.416  1.00  0.00           N0.      0
ATOM     28  CZ2 TRP A  30      40.383  95.769 114.526  1.00  0.00           C0.      0
ATOM     29  CZ3 TRP A  30      41.905  96.771 116.162  1.00  0.00           C0.      0
ATOM     30  CH2 TRP A  30      40.608  96.365 115.766  1.00  0.00           C0.      0
ATOM     31  H01 TRP A  30      45.686  93.866 113.913  1.00  0.00           H0.      0
ATOM     32  H03 TRP A  30      46.993  95.071 114.033  1.00  0.00           H0.      0
ATOM     33  HA  TRP A  30      45.544  95.217 115.053  1.00  0.00           H0.      0
ATOM     34  HB2 TRP A  30      45.474  96.843 113.086  1.00  0.00           H0.      0
ATOM     35  HB3 TRP A  30      45.587  95.491 111.959  1.00  0.00           H0.      0
ATOM     36  HD1 TRP A  30      43.167  94.693 111.019  1.00  0.00           H0.      0
ATOM     37  HE1 TRP A  30      40.754  94.737 111.874  1.00  0.00           H0.      0
ATOM     38  HE3 TRP A  30      43.992  96.901 115.641  1.00  0.00           H0.      0
ATOM     39  HZ2 TRP A  30      39.392  95.449 114.225  1.00  0.00           H0.      0
ATOM     40  HZ3 TRP A  30      42.041  97.241 117.131  1.00  0.00           H0.      0
ATOM     41  HH2 TRP A  30      39.773  96.541 116.436  1.00  0.00           H0.      0
ATOM     42  CA  TYR A  33      45.207  90.707 116.882  1.00  0.00           C0.     -1
ATOM     43  CB  TYR A  33      44.645  92.105 117.451  1.00  0.00           C0.     -1
ATOM     44  CG  TYR A  33      43.200  92.028 117.911  1.00  0.00           C0.      0
ATOM     45  CD1 TYR A  33      42.249  92.981 117.505  1.00  0.00           C0.      0
ATOM     46  CD2 TYR A  33      42.768  91.005 118.777  1.00  0.00           C0.      0
ATOM     47  CE1 TYR A  33      40.920  92.921 117.944  1.00  0.00           C0.      0
ATOM     48  CE2 TYR A  33      41.445  90.929 119.213  1.00  0.00           C0.      0
ATOM     49  CZ  TYR A  33      40.511  91.886 118.793  1.00  0.00           C0.      0
ATOM     50  OH  TYR A  33      39.221  91.751 119.262  1.00  0.00           O0.      0
ATOM     51  H01 TYR A  33      44.582  90.368 116.050  1.00  0.00           H0.      0
ATOM     52  H02 TYR A  33      46.235  90.836 116.530  1.00  0.00           H0.      0
ATOM     53  HA  TYR A  33      45.198  89.941 117.663  1.00  0.00           H0.      0
ATOM     54  HB2 TYR A  33      45.295  92.414 118.281  1.00  0.00           H0.      0
ATOM     55  HB3 TYR A  33      44.744  92.865 116.667  1.00  0.00           H0.      0
ATOM     56  HD1 TYR A  33      42.544  93.789 116.841  1.00  0.00           H0.      0
ATOM     57  HD2 TYR A  33      43.476  90.257 119.119  1.00  0.00           H0.      0
ATOM     58  HE1 TYR A  33      40.208  93.668 117.606  1.00  0.00           H0.      0
ATOM     59  HE2 TYR A  33      41.119  90.135 119.876  1.00  0.00           H0.      0
ATOM     60  HH  TYR A  33      38.669  92.515 119.009  1.00  0.00           H0.      0
ATOM     61  CA  ARG A  40      40.281  85.594 109.157  1.00  0.00           C0.     -1
ATOM     62  CB  ARG A  40      40.935  86.880 109.611  1.00  0.00           C0.     -1
ATOM     63  CG  ARG A  40      40.142  87.737 110.618  1.00  0.00           C0.      0
ATOM     64  CD  ARG A  40      39.025  88.578 109.978  1.00  0.00           C0.      0
ATOM     65  NE  ARG A  40      38.493  89.532 110.972  1.00  0.00           N0.      0
ATOM     66  CZ  ARG A  40      38.366  90.865 110.779  1.00  0.00           C0.      0
ATOM     67  NH1 ARG A  40      38.322  91.397 109.549  1.00  0.00           N1+      0
ATOM     68  NH2 ARG A  40      38.245  91.684 111.842  1.00  0.00           N0.      0
ATOM     69  H01 ARG A  40      39.329  85.773 108.642  1.00  0.00           H0.      0
ATOM     70  H02 ARG A  40      40.930  85.049 108.462  1.00  0.00           H0.      0
ATOM     71  HA  ARG A  40      40.074  84.932 110.008  1.00  0.00           H0.      0
ATOM     72  HB2 ARG A  40      41.899  86.636 110.077  1.00  0.00           H0.      0
ATOM     73  HB3 ARG A  40      41.181  87.504 108.739  1.00  0.00           H0.      0
ATOM     74  HG2 ARG A  40      39.720  87.095 111.405  1.00  0.00           H0.      0
ATOM     75  HG3 ARG A  40      40.835  88.433 111.109  1.00  0.00           H0.      0
ATOM     76  HD2 ARG A  40      39.444  89.146 109.143  1.00  0.00           H0.      0
ATOM     77  HD3 ARG A  40      38.218  87.947 109.589  1.00  0.00           H0.      0
ATOM     78  HE  ARG A  40      38.549  89.235 111.937  1.00  0.00           H0.      0
ATOM     79 HH11 ARG A  40      38.170  90.796 108.753  1.00  0.00           H0.      0
ATOM     80 HH12 ARG A  40      38.065  92.404 109.464  1.00  0.00           H0.      0
ATOM     81 HH21 ARG A  40      38.544  91.335 112.745  1.00  0.00           H0.      0
ATOM     82 HH22 ARG A  40      38.474  92.687 111.671  1.00  0.00           H0.      0
ATOM     83  CA  ALA A  64      34.695 101.251 108.482  1.00  0.00           C0.     -1
ATOM     84  C   ALA A  64      35.878 100.410 108.056  1.00  0.00           C0.      0
ATOM     85  O   ALA A  64      36.002  99.204 108.352  1.00  0.00           O0.      0
ATOM     86  CB  ALA A  64      34.107 100.798 109.826  1.00  0.00           C0.      0
ATOM     87  H02 ALA A  64      33.938 101.157 107.690  1.00  0.00           H0.      0
ATOM     88  HA  ALA A  64      34.982 102.309 108.522  1.00  0.00           H0.      0
ATOM     89  HB1 ALA A  64      34.057  99.706 109.873  1.00  0.00           H0.      0
ATOM     90  HB2 ALA A  64      34.716 101.147 110.666  1.00  0.00           H0.      0
ATOM     91  HB3 ALA A  64      33.094 101.189 109.953  1.00  0.00           H0.      0
ATOM     92  N   CYS A  65      36.774 101.038 107.263  1.00  0.00           N0.      0
ATOM     93  CA  CYS A  65      37.828 100.293 106.604  1.00  0.00           C0.     -1
ATOM     94  C   CYS A  65      38.907  99.731 107.566  1.00  0.00           C0.      0
ATOM     95  O   CYS A  65      39.444  98.641 107.313  1.00  0.00           O0.      0
ATOM     96  H01 CYS A  65      38.312 100.946 105.873  1.00  0.00           H0.      0
ATOM     97  H   CYS A  65      36.670 102.027 107.092  1.00  0.00           H0.      0
ATOM     98  HA  CYS A  65      37.413  99.426 106.084  1.00  0.00           H0.      0
ATOM     99  N   GLY A  66      39.235 100.500 108.626  1.00  0.00           N0.      0
ATOM    100  CA  GLY A  66      40.324 100.135 109.540  1.00  0.00           C0.     -1
ATOM    101  H01 GLY A  66      41.296 100.459 109.151  1.00  0.00           H0.      0
ATOM    102  H   GLY A  66      38.726 101.364 108.837  1.00  0.00           H0.      0
ATOM    103  HA2 GLY A  66      40.144 100.614 110.503  1.00  0.00           H0.      0
ATOM    104  HA3 GLY A  66      40.357  99.049 109.661  1.00  0.00           H0.      0
ATOM    105  CA  VAL A  69      41.625  94.095 106.029  1.00  0.00           C0.     -1
ATOM    106  C   VAL A  69      40.412  93.314 105.436  1.00  0.00           C0.      0
ATOM    107  O   VAL A  69      40.615  92.284 104.768  1.00  0.00           O0.      0
ATOM    108  CB  VAL A  69      41.977  93.697 107.519  1.00  0.00           C0.     -1
ATOM    109  CG1 VAL A  69      40.997  94.347 108.503  1.00  0.00           C0.      0
ATOM    110  CG2 VAL A  69      42.026  92.172 107.708  1.00  0.00           C0.      0
ATOM    111  H01 VAL A  69      41.448  95.176 105.984  1.00  0.00           H0.      0
ATOM    112  HA  VAL A  69      42.469  93.849 105.380  1.00  0.00           H0.      0
ATOM    113  HB  VAL A  69      42.982  94.103 107.707  1.00  0.00           H0.      0
ATOM    114 HG11 VAL A  69      41.217  94.053 109.534  1.00  0.00           H0.      0
ATOM    115 HG12 VAL A  69      41.042  95.442 108.440  1.00  0.00           H0.      0
ATOM    116 HG13 VAL A  69      39.970  94.038 108.286  1.00  0.00           H0.      0
ATOM    117 HG21 VAL A  69      42.403  91.923 108.708  1.00  0.00           H0.      0
ATOM    118 HG22 VAL A  69      41.025  91.737 107.607  1.00  0.00           H0.      0
ATOM    119 HG23 VAL A  69      42.673  91.696 106.963  1.00  0.00           H0.      0
ATOM    120  N   ASP A  70      39.151  93.776 105.691  1.00  0.00           N0.      0
ATOM    121  CA  ASP A  70      37.914  93.235 105.060  1.00  0.00           C0.     -1
ATOM    122  CB  ASP A  70      36.669  93.415 105.963  1.00  0.00           C0.     -1
ATOM    123  CG  ASP A  70      36.420  94.806 106.572  1.00  0.00           C0.      0
ATOM    124  OD1 ASP A  70      35.232  95.042 106.937  1.00  0.00           O0.      0
ATOM    125  OD2 ASP A  70      37.420  95.589 106.727  1.00  0.00           O1-      0
ATOM    126  H01 ASP A  70      37.750  93.746 104.100  1.00  0.00           H0.      0
ATOM    127  H   ASP A  70      38.986  94.655 106.178  1.00  0.00           H0.      0
ATOM    128  HA  ASP A  70      38.087  92.178 104.845  1.00  0.00           H0.      0
ATOM    129  HB2 ASP A  70      35.776  93.112 105.409  1.00  0.00           H0.      0
ATOM    130  HB3 ASP A  70      36.755  92.736 106.825  1.00  0.00           H0.      0
ATOM    131  CA  ASP A  85      37.530 105.558 108.055  1.00  0.00           C0.     -1
ATOM    132  C   ASP A  85      37.947 106.932 108.652  1.00  0.00           C0.      0
ATOM    133  O   ASP A  85      38.784 107.629 108.062  1.00  0.00           O0.      0
ATOM    134  CB  ASP A  85      38.676 104.530 108.191  1.00  0.00           C0.      0
ATOM    135  CG  ASP A  85      38.713 104.013 109.621  1.00  0.00           C0.      0
ATOM    136  OD1 ASP A  85      38.243 102.843 109.842  1.00  0.00           O0.      0
ATOM    137  OD2 ASP A  85      39.132 104.797 110.525  1.00  0.00           O1-      0
ATOM    138  H01 ASP A  85      37.319 105.742 106.997  1.00  0.00           H0.      0
ATOM    139  HA  ASP A  85      36.618 105.179 108.530  1.00  0.00           H0.      0
ATOM    140  HB2 ASP A  85      38.516 103.692 107.506  1.00  0.00           H0.      0
ATOM    141  HB3 ASP A  85      39.623 105.015 107.935  1.00  0.00           H0.      0
ATOM    142  N   ALA A  86      37.401 107.309 109.848  1.00  0.00           N0.      0
ATOM    143  CA  ALA A  86      37.664 108.625 110.480  1.00  0.00           C0.     -1
ATOM    144  C   ALA A  86      38.940 108.644 111.353  1.00  0.00           C0.      0
ATOM    145  O   ALA A  86      39.287 109.714 111.879  1.00  0.00           O0.      0
ATOM    146  CB  ALA A  86      36.449 109.073 111.296  1.00  0.00           C0.      0
ATOM    147  H   ALA A  86      36.697 106.709 110.262  1.00  0.00           H0.      0
ATOM    148  HA  ALA A  86      37.850 109.331 109.664  1.00  0.00           H0.      0
ATOM    149  HB1 ALA A  86      35.575 109.134 110.646  1.00  0.00           H0.      0
ATOM    150  HB2 ALA A  86      36.238 108.387 112.125  1.00  0.00           H0.      0
ATOM    151  HB3 ALA A  86      36.669 110.055 111.725  1.00  0.00           H0.      0
ATOM    152  N   SER A  87      39.608 107.474 111.500  1.00  0.00           N0.      0
ATOM    153  CA  SER A  87      40.925 107.422 112.136  1.00  0.00           C0.     -1
ATOM    154  CB  SER A  87      41.181 106.106 112.890  1.00  0.00           C0.     -1
ATOM    155  OG  SER A  87      42.582 105.993 113.223  1.00  0.00           O0.      0
ATOM    156  H01 SER A  87      41.715 107.528 111.379  1.00  0.00           H0.      0
ATOM    157  H   SER A  87      39.313 106.661 110.958  1.00  0.00           H0.      0
ATOM    158  HA  SER A  87      40.998 108.281 112.810  1.00  0.00           H0.      0
ATOM    159  HB2 SER A  87      40.543 106.032 113.778  1.00  0.00           H0.      0
ATOM    160  HB3 SER A  87      40.958 105.251 112.250  1.00  0.00           H0.      0
ATOM    161  HG  SER A  87      42.764 106.591 113.960  1.00  0.00           H0.      0
ATOM    162  CA  MET A  90      44.102 103.093 110.914  1.00  0.00           C0.     -1
ATOM    163  CB  MET A  90      42.642 102.858 111.214  1.00  0.00           C0.     -1
ATOM    164  CG  MET A  90      42.398 102.471 112.683  1.00  0.00           C0.      0
ATOM    165  SD  MET A  90      43.202 100.883 113.199  1.00  0.00           S0.      0
ATOM    166  CE  MET A  90      41.814  99.700 113.017  1.00  0.00           C0.      0
ATOM    167  H01 MET A  90      44.495 103.913 111.530  1.00  0.00           H0.      0
ATOM    168  H02 MET A  90      44.266 103.360 109.863  1.00  0.00           H0.      0
ATOM    169  HA  MET A  90      44.694 102.196 111.129  1.00  0.00           H0.      0
ATOM    170  HB2 MET A  90      42.052 103.761 111.004  1.00  0.00           H0.      0
ATOM    171  HB3 MET A  90      42.240 102.070 110.564  1.00  0.00           H0.      0
ATOM    172  HG2 MET A  90      42.800 103.250 113.338  1.00  0.00           H0.      0
ATOM    173  HG3 MET A  90      41.328 102.378 112.881  1.00  0.00           H0.      0
ATOM    174  HE1 MET A  90      41.580  99.515 111.967  1.00  0.00           H0.      0
ATOM    175  HE2 MET A  90      42.122  98.760 113.483  1.00  0.00           H0.      0
ATOM    176  HE3 MET A  90      40.922 100.077 113.519  1.00  0.00           H0.      0
ATOM    177  CA  ALA A 115      35.501 110.251 106.257  1.00  0.00           C0.     -1
ATOM    178  C   ALA A 115      34.815 109.733 107.517  1.00  0.00           C0.      0
ATOM    179  O   ALA A 115      35.140 108.652 108.027  1.00  0.00           O0.      0
ATOM    180  H01 ALA A 115      36.580 110.270 106.435  1.00  0.00           H0.      0
ATOM    181  H03 ALA A 115      35.315 109.554 105.434  1.00  0.00           H0.      0
ATOM    182  HA  ALA A 115      35.167 111.249 105.962  1.00  0.00           H0.      0
ATOM    183  N   ASN A 116      33.850 110.541 108.050  1.00  0.00           N0.      0
ATOM    184  CA  ASN A 116      33.098 110.200 109.260  1.00  0.00           C0.     -1
ATOM    185  C   ASN A 116      31.598 110.103 108.888  1.00  0.00           C0.      0
ATOM    186  O   ASN A 116      31.039 111.052 108.318  1.00  0.00           O0.      0
ATOM    187  CB  ASN A 116      33.330 111.282 110.344  1.00  0.00           C0.      0
ATOM    188  CG  ASN A 116      32.844 110.798 111.700  1.00  0.00           C0.      0
ATOM    189  ND2 ASN A 116      33.776 110.698 112.671  1.00  0.00           N0.      0
ATOM    190  OD1 ASN A 116      31.650 110.484 111.873  1.00  0.00           O0.      0
ATOM    191  H   ASN A 116      33.526 111.346 107.530  1.00  0.00           H0.      0
ATOM    192  HA  ASN A 116      33.470 109.238 109.608  1.00  0.00           H0.      0
ATOM    193  HB2 ASN A 116      34.394 111.531 110.364  1.00  0.00           H0.      0
ATOM    194  HB3 ASN A 116      32.772 112.182 110.064  1.00  0.00           H0.      0
ATOM    195 HD21 ASN A 116      33.563 110.277 113.580  1.00  0.00           H0.      0
ATOM    196 HD22 ASN A 116      34.750 110.846 112.452  1.00  0.00           H0.      0
ATOM    197  N   TRP A 117      31.006 108.929 109.189  1.00  0.00           N0.      0
ATOM    198  CA  TRP A 117      29.572 108.650 108.973  1.00  0.00           C0.     -1
ATOM    199  CB  TRP A 117      29.114 107.560 109.959  1.00  0.00           C0.     -1
ATOM    200  CG  TRP A 117      29.963 106.313 109.924  1.00  0.00           C0.      0
ATOM    201  CD1 TRP A 117      30.701 105.826 108.863  1.00  0.00           C0.      0
ATOM    202  CD2 TRP A 117      30.241 105.442 111.047  1.00  0.00           C0.      0
ATOM    203  CE2 TRP A 117      31.173 104.454 110.602  1.00  0.00           C0.      0
ATOM    204  CE3 TRP A 117      29.829 105.427 112.392  1.00  0.00           C0.      0
ATOM    205  NE1 TRP A 117      31.412 104.702 109.262  1.00  0.00           N0.      0
ATOM    206  CZ2 TRP A 117      31.704 103.486 111.465  1.00  0.00           C0.      0
ATOM    207  CZ3 TRP A 117      30.351 104.463 113.252  1.00  0.00           C0.      0
ATOM    208  CH2 TRP A 117      31.282 103.502 112.792  1.00  0.00           C0.      0
ATOM    209  H02 TRP A 117      29.009 109.575 109.123  1.00  0.00           H0.      0
ATOM    210  H   TRP A 117      31.556 108.246 109.711  1.00  0.00           H0.      0
ATOM    211  HA  TRP A 117      29.406 108.329 107.936  1.00  0.00           H0.      0
ATOM    212  HB2 TRP A 117      29.148 107.975 110.974  1.00  0.00           H0.      0
ATOM    213  HB3 TRP A 117      28.059 107.332 109.753  1.00  0.00           H0.      0
ATOM    214  HD1 TRP A 117      30.801 106.210 107.860  1.00  0.00           H0.      0
ATOM    215  HE1 TRP A 117      32.113 104.239 108.705  1.00  0.00           H0.      0
ATOM    216  HE3 TRP A 117      29.132 106.173 112.761  1.00  0.00           H0.      0
ATOM    217  HZ2 TRP A 117      32.444 102.772 111.125  1.00  0.00           H0.      0
ATOM    218  HZ3 TRP A 117      30.052 104.454 114.295  1.00  0.00           H0.      0
ATOM    219  HH2 TRP A 117      31.690 102.778 113.490  1.00  0.00           H0.      0
ATOM    220  CA  LEU A 136      31.997  94.713 109.737  1.00  0.00           C0.     -1
ATOM    221  C   LEU A 136      32.594  94.905 111.112  1.00  0.00           C0.      0
ATOM    222  O   LEU A 136      32.801  96.014 111.619  1.00  0.00           O0.      0
ATOM    223  H01 LEU A 136      31.679  93.686 109.546  1.00  0.00           H0.      0
ATOM    224  H02 LEU A 136      32.770  95.002 109.014  1.00  0.00           H0.      0
ATOM    225  HA  LEU A 136      31.151  95.391 109.600  1.00  0.00           H0.      0
ATOM    226  N   GLY A 137      32.939  93.753 111.790  1.00  0.00           N0.      0
ATOM    227  CA  GLY A 137      34.032  93.772 112.752  1.00  0.00           C0.     -1
ATOM    228  C   GLY A 137      33.750  94.290 114.153  1.00  0.00           C0.      0
ATOM    229  O   GLY A 137      34.726  94.417 114.934  1.00  0.00           O0.      0
ATOM    230  H   GLY A 137      32.819  92.884 111.287  1.00  0.00           H0.      0
ATOM    231  HA2 GLY A 137      34.418  92.753 112.851  1.00  0.00           H0.      0
ATOM    232  HA3 GLY A 137      34.859  94.389 112.377  1.00  0.00           H0.      0
ATOM    233  N   ASN A 138      32.483  94.577 114.480  1.00  0.00           N0.      0
ATOM    234  CA  ASN A 138      32.086  95.320 115.688  1.00  0.00           C0.     -1
ATOM    235  C   ASN A 138      32.681  96.776 115.624  1.00  0.00           C0.      0
ATOM    236  O   ASN A 138      33.510  97.164 116.460  1.00  0.00           O0.      0
ATOM    237  CB  ASN A 138      32.467  94.562 117.025  1.00  0.00           C0.     -1
ATOM    238  CG  ASN A 138      32.006  95.399 118.211  1.00  0.00           C0.      0
ATOM    239  ND2 ASN A 138      32.880  95.445 119.262  1.00  0.00           N0.      0
ATOM    240  OD1 ASN A 138      30.903  95.950 118.224  1.00  0.00           O0.      0
ATOM    241  H   ASN A 138      31.799  94.437 113.746  1.00  0.00           H0.      0
ATOM    242  HA  ASN A 138      30.997  95.406 115.667  1.00  0.00           H0.      0
ATOM    243  HB2 ASN A 138      31.914  93.619 117.027  1.00  0.00           H0.      0
ATOM    244  HB3 ASN A 138      33.530  94.345 117.066  1.00  0.00           H0.      0
ATOM    245 HD21 ASN A 138      32.716  96.172 119.948  1.00  0.00           H0.      0
ATOM    246 HD22 ASN A 138      33.850  95.212 119.077  1.00  0.00           H0.      0
ATOM    247  N   SER A 139      32.197  97.544 114.613  1.00  0.00           N0.      0
ATOM    248  CA  SER A 139      32.655  98.912 114.250  1.00  0.00           C0.     -1
ATOM    249  CB  SER A 139      33.276  98.939 112.851  1.00  0.00           C0.      0
ATOM    250  OG  SER A 139      34.377  98.023 112.749  1.00  0.00           O0.      0
ATOM    251  H03 SER A 139      31.805  99.601 114.305  1.00  0.00           H0.      0
ATOM    252  H   SER A 139      31.585  97.093 113.944  1.00  0.00           H0.      0
ATOM    253  HA  SER A 139      33.390  99.202 115.004  1.00  0.00           H0.      0
ATOM    254  HB2 SER A 139      32.520  98.712 112.090  1.00  0.00           H0.      0
ATOM    255  HB3 SER A 139      33.656  99.949 112.662  1.00  0.00           H0.      0
ATOM    256  HG  SER A 139      34.028  97.197 112.371  1.00  0.00           H0.      0
ATOM    257  CA  HID A 142      32.183 102.950 118.835  1.00  0.00           C0.     -1
ATOM    258  CB  HID A 142      33.387 102.921 117.924  1.00  0.00           C0.     -1
ATOM    259  CG  HID A 142      34.455 101.884 118.081  1.00  0.00           C0.      0
ATOM    260  CD2 HID A 142      35.201 101.262 117.098  1.00  0.00           C0.      0
ATOM    261  ND1 HID A 142      35.097 101.548 119.266  1.00  0.00           N0.      0
ATOM    262  CE1 HID A 142      36.169 100.751 118.971  1.00  0.00           C0.      0
ATOM    263  NE2 HID A 142      36.264 100.568 117.659  1.00  0.00           N0.      0
ATOM    264  H01 HID A 142      31.611 102.015 118.788  1.00  0.00           H0.      0
ATOM    265  H02 HID A 142      31.515 103.768 118.545  1.00  0.00           H0.      0
ATOM    266  HA  HID A 142      32.460 103.114 119.885  1.00  0.00           H0.      0
ATOM    267  HB2 HID A 142      33.041 102.837 116.885  1.00  0.00           H0.      0
ATOM    268  HB3 HID A 142      33.886 103.902 117.963  1.00  0.00           H0.      0
ATOM    269  HD1 HID A 142      34.785 101.786 120.197  1.00  0.00           H0.      0
ATOM    270  HD2 HID A 142      35.062 101.323 116.030  1.00  0.00           H0.      0
ATOM    271  HE1 HID A 142      36.820 100.329 119.718  1.00  0.00           H0.      0
ATOM    272  CA  ARG A 175      29.038  92.196 119.989  1.00  0.00           C0.     -1
ATOM    273  CB  ARG A 175      30.091  92.551 121.048  1.00  0.00           C0.     -1
ATOM    274  CG  ARG A 175      31.518  92.318 120.504  1.00  0.00           C0.      0
ATOM    275  CD  ARG A 175      32.617  92.892 121.413  1.00  0.00           C0.      0
ATOM    276  NE  ARG A 175      33.986  92.701 120.893  1.00  0.00           N0.      0
ATOM    277  CZ  ARG A 175      34.796  91.688 121.216  1.00  0.00           C0.      0
ATOM    278  NH1 ARG A 175      34.315  90.635 121.918  1.00  0.00           N1+      0
ATOM    279  NH2 ARG A 175      36.109  91.749 120.940  1.00  0.00           N0.      0
ATOM    280  H01 ARG A 175      28.021  92.319 120.376  1.00  0.00           H0.      0
ATOM    281  H03 ARG A 175      29.147  92.841 119.109  1.00  0.00           H0.      0
ATOM    282  HA  ARG A 175      29.154  91.158 119.657  1.00  0.00           H0.      0
ATOM    283  HB2 ARG A 175      29.979  93.605 121.340  1.00  0.00           H0.      0
ATOM    284  HB3 ARG A 175      29.938  91.953 121.957  1.00  0.00           H0.      0
ATOM    285  HG2 ARG A 175      31.677  91.244 120.341  1.00  0.00           H0.      0
ATOM    286  HG3 ARG A 175      31.611  92.788 119.518  1.00  0.00           H0.      0
ATOM    287  HD2 ARG A 175      32.475  93.970 121.516  1.00  0.00           H0.      0
ATOM    288  HD3 ARG A 175      32.573  92.457 122.417  1.00  0.00           H0.      0
ATOM    289  HE  ARG A 175      34.324  93.324 120.162  1.00  0.00           H0.      0
ATOM    290 HH11 ARG A 175      33.340  90.388 121.842  1.00  0.00           H0.      0
ATOM    291 HH12 ARG A 175      34.948  89.907 122.213  1.00  0.00           H0.      0
ATOM    292 HH21 ARG A 175      36.492  92.548 120.414  1.00  0.00           H0.      0
ATOM    293 HH22 ARG A 175      36.613  90.881 120.817  1.00  0.00           H0.      0
ATOM    294  CA  TYR A 194      39.766  87.665 115.648  1.00  0.00           C0.     -1
ATOM    295  CB  TYR A 194      39.759  88.929 116.626  1.00  0.00           C0.     -1
ATOM    296  CG  TYR A 194      39.103  90.177 116.066  1.00  0.00           C0.      0
ATOM    297  CD1 TYR A 194      37.769  90.508 116.361  1.00  0.00           C0.      0
ATOM    298  CD2 TYR A 194      39.838  91.085 115.280  1.00  0.00           C0.      0
ATOM    299  CE1 TYR A 194      37.182  91.689 115.887  1.00  0.00           C0.      0
ATOM    300  CE2 TYR A 194      39.271  92.271 114.804  1.00  0.00           C0.      0
ATOM    301  CZ  TYR A 194      37.933  92.575 115.102  1.00  0.00           C0.      0
ATOM    302  OH  TYR A 194      37.428  93.772 114.630  1.00  0.00           O0.      0
ATOM    303  H01 TYR A 194      40.271  86.823 116.131  1.00  0.00           H0.      0
ATOM    304  H02 TYR A 194      38.740  87.371 115.400  1.00  0.00           H0.      0
ATOM    305  HA  TYR A 194      40.293  87.908 114.719  1.00  0.00           H0.      0
ATOM    306  HB2 TYR A 194      39.250  88.639 117.552  1.00  0.00           H0.      0
ATOM    307  HB3 TYR A 194      40.796  89.159 116.896  1.00  0.00           H0.      0
ATOM    308  HD1 TYR A 194      37.178  89.855 116.995  1.00  0.00           H0.      0
ATOM    309  HD2 TYR A 194      40.883  90.882 115.071  1.00  0.00           H0.      0
ATOM    310  HE1 TYR A 194      36.153  91.922 116.139  1.00  0.00           H0.      0
ATOM    311  HE2 TYR A 194      39.858  92.978 114.230  1.00  0.00           H0.      0
ATOM    312  HH  TYR A 194      36.450  93.806 114.685  1.00  0.00           H0.      0
ATOM    313  CA  TYR A 220      43.987  94.132 124.883  1.00  0.00           C0.     -1
ATOM    314  CB  TYR A 220      43.681  94.462 123.426  1.00  0.00           C0.     -1
ATOM    315  CG  TYR A 220      42.227  94.665 122.996  1.00  0.00           C0.      0
ATOM    316  CD1 TYR A 220      41.521  95.847 123.293  1.00  0.00           C0.      0
ATOM    317  CD2 TYR A 220      41.584  93.728 122.168  1.00  0.00           C0.      0
ATOM    318  CE1 TYR A 220      40.250  96.101 122.761  1.00  0.00           C0.      0
ATOM    319  CE2 TYR A 220      40.310  93.962 121.634  1.00  0.00           C0.      0
ATOM    320  CZ  TYR A 220      39.647  95.165 121.910  1.00  0.00           C0.      0
ATOM    321  OH  TYR A 220      38.405  95.460 121.356  1.00  0.00           O0.      0
ATOM    322  H01 TYR A 220      45.068  94.033 125.031  1.00  0.00           H0.      0
ATOM    323  H02 TYR A 220      43.625  94.917 125.558  1.00  0.00           H0.      0
ATOM    324  HA  TYR A 220      43.514  93.191 125.188  1.00  0.00           H0.      0
ATOM    325  HB2 TYR A 220      44.236  95.374 123.159  1.00  0.00           H0.      0
ATOM    326  HB3 TYR A 220      44.102  93.668 122.795  1.00  0.00           H0.      0
ATOM    327  HD1 TYR A 220      41.984  96.601 123.924  1.00  0.00           H0.      0
ATOM    328  HD2 TYR A 220      42.096  92.808 121.900  1.00  0.00           H0.      0
ATOM    329  HE1 TYR A 220      39.734  97.030 122.979  1.00  0.00           H0.      0
ATOM    330  HE2 TYR A 220      39.846  93.218 120.996  1.00  0.00           H0.      0
ATOM    331  HH  TYR A 220      38.146  94.765 120.716  1.00  0.00           H0.      0
ATOM    332  CA  TYR A 242      31.764 100.874 122.773  1.00  0.00           C0.     -1
ATOM    333  CB  TYR A 242      31.714  99.384 122.331  1.00  0.00           C0.     -1
ATOM    334  CG  TYR A 242      32.983  98.832 121.703  1.00  0.00           C0.      0
ATOM    335  CD1 TYR A 242      33.178  98.857 120.309  1.00  0.00           C0.      0
ATOM    336  CD2 TYR A 242      33.982  98.229 122.488  1.00  0.00           C0.      0
ATOM    337  CE1 TYR A 242      34.312  98.292 119.717  1.00  0.00           C0.      0
ATOM    338  CE2 TYR A 242      35.121  97.654 121.912  1.00  0.00           C0.      0
ATOM    339  CZ  TYR A 242      35.283  97.678 120.520  1.00  0.00           C0.      0
ATOM    340  OH  TYR A 242      36.365  97.087 119.889  1.00  0.00           O0.      0
ATOM    341  H01 TYR A 242      30.810 101.170 123.221  1.00  0.00           H0.      0
ATOM    342  H02 TYR A 242      32.558 101.036 123.511  1.00  0.00           H0.      0
ATOM    343  HA  TYR A 242      31.959 101.527 121.915  1.00  0.00           H0.      0
ATOM    344  HB2 TYR A 242      31.460  98.773 123.207  1.00  0.00           H0.      0
ATOM    345  HB3 TYR A 242      30.887  99.263 121.619  1.00  0.00           H0.      0
ATOM    346  HD1 TYR A 242      32.426  99.311 119.671  1.00  0.00           H0.      0
ATOM    347  HD2 TYR A 242      33.859  98.187 123.566  1.00  0.00           H0.      0
ATOM    348  HE1 TYR A 242      34.436  98.327 118.641  1.00  0.00           H0.      0
ATOM    349  HE2 TYR A 242      35.869  97.172 122.534  1.00  0.00           H0.      0
ATOM    350  HH  TYR A 242      37.020  96.767 120.539  1.00  0.00           H0.      0
ATOM    351  CA  TYR A 283      28.494  88.716 117.770  1.00  0.00           C0.     -1
ATOM    352  CB  TYR A 283      29.616  88.888 116.778  1.00  0.00           C0.     -1
ATOM    353  CG  TYR A 283      30.916  89.519 117.258  1.00  0.00           C0.      0
ATOM    354  CD1 TYR A 283      31.665  88.973 118.317  1.00  0.00           C0.      0
ATOM    355  CD2 TYR A 283      31.477  90.602 116.559  1.00  0.00           C0.      0
ATOM    356  CE1 TYR A 283      32.917  89.488 118.665  1.00  0.00           C0.      0
ATOM    357  CE2 TYR A 283      32.736  91.117 116.886  1.00  0.00           C0.      0
ATOM    358  CZ  TYR A 283      33.457  90.569 117.953  1.00  0.00           C0.      0
ATOM    359  OH  TYR A 283      34.710  91.024 118.321  1.00  0.00           O0.      0
ATOM    360  H01 TYR A 283      27.640  88.215 117.302  1.00  0.00           H0.      0
ATOM    361  H02 TYR A 283      28.798  88.109 118.632  1.00  0.00           H0.      0
ATOM    362  HA  TYR A 283      28.146  89.681 118.156  1.00  0.00           H0.      0
ATOM    363  HB2 TYR A 283      29.863  87.900 116.357  1.00  0.00           H0.      0
ATOM    364  HB3 TYR A 283      29.252  89.480 115.927  1.00  0.00           H0.      0
ATOM    365  HD1 TYR A 283      31.273  88.124 118.869  1.00  0.00           H0.      0
ATOM    366  HD2 TYR A 283      30.933  91.033 115.724  1.00  0.00           H0.      0
ATOM    367  HE1 TYR A 283      33.491  89.059 119.479  1.00  0.00           H0.      0
ATOM    368  HE2 TYR A 283      33.169  91.920 116.301  1.00  0.00           H0.      0
ATOM    369  HH  TYR A 283      34.824  91.971 118.116  1.00  0.00           H0.      0
ATOM    370  N   ACT A 293      36.056  96.027 116.830  1.00  0.00           N0.      0
ATOM    371  CA  ACT A 293      37.117  95.275 117.564  1.00  0.00           C0.      0
ATOM    372  C   ACT A 293      36.534  94.259 118.543  1.00  0.00           C0.      0
ATOM    373  O   ACT A 293      37.350  93.768 119.386  1.00  0.00           O0.      0
ATOM    374  OXT ACT A 293      35.308  93.947 118.447  1.00  0.00           O1-      0
ATOM    375  H1  ACT A 293      37.738  95.990 118.101  1.00  0.00           H0.      0
ATOM    376  H3  ACT A 293      37.725  94.757 116.816  1.00  0.00           H0.      0
ATOM    377  H01 ACT A 293      35.426  95.372 116.335  1.00  0.00           H0.      0
ATOM    378  H02 ACT A 293      35.457  96.534 117.488  1.00  0.00           H0.      0
ATOM    379  CA' SAM A 294      38.351  96.256 110.218  1.00  0.00           C0.      0
ATOM    380  CB  SAM A 294      38.005  96.809 111.612  1.00  0.00           C0.      0
ATOM    381  CG  SAM A 294      37.810  98.326 111.696  1.00  0.00           C0.      0
ATOM    382  SD  SAM A 294      38.085  98.852 113.445  1.00  0.00           S0.      0
ATOM    383  CE  SAM A 294      36.606  96.993 115.810  1.00  0.00           C0.      0
ATOM    384  C5' SAM A 294      36.728 100.067 113.624  1.00  0.00           C0.      0
ATOM    385  C4' SAM A 294      36.944 101.268 112.723  1.00  0.00           C0.      0
ATOM    386  O4' SAM A 294      35.721 102.090 112.752  1.00  0.00           O0.      0
ATOM    387  C3' SAM A 294      38.120 102.185 113.155  1.00  0.00           C0.      0
ATOM    388  O3' SAM A 294      39.199 102.177 112.234  1.00  0.00           O0.      0
ATOM    389  C2' SAM A 294      37.432 103.569 113.334  1.00  0.00           C0.      0
ATOM    390  O2' SAM A 294      38.207 104.711 113.039  1.00  0.00           O0.      0
ATOM    391  C1' SAM A 294      36.156 103.437 112.478  1.00  0.00           C0.      0
ATOM    392  OXT SAM A 294      39.093  94.215 111.203  1.00  0.00           O0.      0
ATOM    393  N1  SAM A 294      33.113 107.290 110.846  1.00  0.00           N0.      0
ATOM    394  C2  SAM A 294      34.011 106.528 110.194  1.00  0.00           C0.      0
ATOM    395  N3  SAM A 294      34.753 105.513 110.674  1.00  0.00           N0.      0
ATOM    396  C4  SAM A 294      34.507 105.290 111.981  1.00  0.00           C0.      0
ATOM    397  C5  SAM A 294      33.615 106.012 112.782  1.00  0.00           C0.      0
ATOM    398  C6  SAM A 294      32.883 107.061 112.169  1.00  0.00           C0.      0
ATOM    399  N6  SAM A 294      31.997 107.826 112.823  1.00  0.00           N0.      0
ATOM    400  N7  SAM A 294      33.681 105.549 114.095  1.00  0.00           N0.      0
ATOM    401  C8  SAM A 294      34.571 104.565 114.088  1.00  0.00           C0.      0
ATOM    402  N9  SAM A 294      35.100 104.363 112.829  1.00  0.00           N0.      0
ATOM    403  C'  SAM A 294      38.345  94.718 110.299  1.00  0.00           C0.      0
ATOM    404  N'  SAM A 294      37.415  96.730 109.159  1.00  0.00           N0.      0
ATOM    405  O'  SAM A 294      37.599  94.071 109.518  1.00  0.00           O0.      0
ATOM    406 HN61 SAM A 294      31.672 108.697 112.399  1.00  0.00           H0.      0
ATOM    407 HN62 SAM A 294      31.859 107.684 113.820  1.00  0.00           H0.      0
ATOM    408  HA  SAM A 294      39.353  96.590 109.926  1.00  0.00           H0.      0
ATOM    409  HB1 SAM A 294      38.824  96.499 112.265  1.00  0.00           H0.      0
ATOM    410  HB2 SAM A 294      37.103  96.314 111.993  1.00  0.00           H0.      0
ATOM    411  HG1 SAM A 294      36.794  98.602 111.403  1.00  0.00           H0.      0
ATOM    412  HG2 SAM A 294      38.515  98.858 111.053  1.00  0.00           H0.      0
ATOM    413  HE1 SAM A 294      35.775  97.389 115.230  1.00  0.00           H0.      0
ATOM    414  HE2 SAM A 294      37.132  97.798 116.322  1.00  0.00           H0.      0
ATOM    415  HE3 SAM A 294      37.286  96.452 115.157  1.00  0.00           H0.      0
ATOM    416 HO2' SAM A 294      38.630 104.632 112.142  1.00  0.00           H0.      0
ATOM    417 HO3' SAM A 294      38.856 102.425 111.338  1.00  0.00           H0.      0
ATOM    418  H01 SAM A 294      34.916 104.038 114.966  1.00  0.00           H0.      0
ATOM    419  H02 SAM A 294      37.107 100.954 111.686  1.00  0.00           H0.      0
ATOM    420  H03 SAM A 294      38.542 101.855 114.102  1.00  0.00           H0.      0
ATOM    421  H04 SAM A 294      37.124 103.664 114.378  1.00  0.00           H0.      0
ATOM    422  H05 SAM A 294      36.372 103.578 111.414  1.00  0.00           H0.      0
ATOM    423  H06 SAM A 294      34.183 106.801 109.160  1.00  0.00           H0.      0
ATOM    424  H07 SAM A 294      37.500  97.736 108.980  1.00  0.00           H0.      0
ATOM    425  H08 SAM A 294      36.401  96.569 109.376  1.00  0.00           H0.      0
ATOM    426  H09 SAM A 294      37.549  96.251 108.216  1.00  0.00           H0.      0
ATOM    427 H5'1 SAM A 294      36.738 100.373 114.674  1.00  0.00           H0.      0
ATOM    428 H5'2 SAM A 294      35.791  99.559 113.400  1.00  0.00           H0.      0
ATOM    429  O   WAT A9980      37.834 106.190 115.310  1.00  0.00           O0.      0
ATOM    430  H1  WAT A9980      38.112 105.767 114.470  1.00  0.00           H0.      0
ATOM    431  H2  WAT A9980      37.234 106.929 115.062  1.00  0.00           H0.      0
ATOM    432  O   WAT B3703      34.711  96.684 108.956  1.00  0.00           O0.      0
ATOM    433  H1  WAT B3703      34.867  96.143 108.129  1.00  0.00           H0.      0
ATOM    434  H2  WAT B3703      34.797  97.619 108.699  1.00  0.00           H0.      0
ATOM    435  O   WAT B6040      33.778 109.465 115.285  1.00  0.00           O0.      0
ATOM    436  H1  WAT B6040      33.877 110.048 116.049  1.00  0.00           H0.      0
ATOM    437  H2  WAT B6040      33.169 108.729 115.544  1.00  0.00           H0.      0
ATOM    438  O   WAT B8106      35.784 107.754 114.502  1.00  0.00           O0.      0
ATOM    439  H1  WAT B8106      35.246 108.514 114.811  1.00  0.00           H0.      0
ATOM    440  H2  WAT B8106      35.167 107.008 114.485  1.00  0.00           H0.      0
ATOM    441  O   WAT C 293      32.302 107.264 115.659  1.00  0.00           O0.      0
ATOM    442  H1  WAT C 293      32.797 106.480 115.289  1.00  0.00           H0.      0
ATOM    443  H2  WAT C 293      31.658 106.958 116.309  1.00  0.00           H0.      0
ATOM    444  O   WAT C3278      36.160 104.509 116.605  1.00  0.00           O0.      0
ATOM    445  H1  WAT C3278      36.807 105.134 116.178  1.00  0.00           H0.      0
ATOM    446  H2  WAT C3278      36.587 104.166 117.399  1.00  0.00           H0.      0
