# Supplementary material for: Computational Investigation of GNMT-Catalyzed Methyl Transfer Reaction: Integrating MD, QM, and ML Approaches
Source: J Comput Chem. Author manuscript; Available in PMC 2026 Jun 29. (PMC13312424; doi:10.1002/jcc.70434)
Supplement: SI-2 [file NIHMS2188582-supplement-SI-2.zip › QM-cluster-pdbs/sampling_27500_R1_w_p.pdb]

ATOM      1  CA  TYR A  21      41.672 105.221 118.664  1.00  0.00           C0.     -1
ATOM      2  CB  TYR A  21      40.982 104.883 117.345  1.00  0.00           C0.     -1
ATOM      3  CG  TYR A  21      40.247 103.546 117.324  1.00  0.00           C0.      0
ATOM      4  CD1 TYR A  21      38.927 103.441 117.796  1.00  0.00           C0.      0
ATOM      5  CD2 TYR A  21      40.845 102.376 116.818  1.00  0.00           C0.      0
ATOM      6  CE1 TYR A  21      38.230 102.227 117.772  1.00  0.00           C0.      0
ATOM      7  CE2 TYR A  21      40.166 101.151 116.791  1.00  0.00           C0.      0
ATOM      8  CZ  TYR A  21      38.853 101.073 117.273  1.00  0.00           C0.      0
ATOM      9  OH  TYR A  21      38.203  99.844 117.234  1.00  0.00           O0.      0
ATOM     10  H01 TYR A  21      40.950 105.262 119.489  1.00  0.00           H0.      0
ATOM     11  H02 TYR A  21      42.172 106.194 118.604  1.00  0.00           H0.      0
ATOM     12  HA  TYR A  21      42.425 104.466 118.920  1.00  0.00           H0.      0
ATOM     13  HB2 TYR A  21      40.265 105.674 117.089  1.00  0.00           H0.      0
ATOM     14  HB3 TYR A  21      41.726 104.884 116.537  1.00  0.00           H0.      0
ATOM     15  HD1 TYR A  21      38.426 104.326 118.178  1.00  0.00           H0.      0
ATOM     16  HD2 TYR A  21      41.857 102.423 116.427  1.00  0.00           H0.      0
ATOM     17  HE1 TYR A  21      37.210 102.180 118.138  1.00  0.00           H0.      0
ATOM     18  HE2 TYR A  21      40.642 100.256 116.403  1.00  0.00           H0.      0
ATOM     19  HH  TYR A  21      37.353  99.900 117.724  1.00  0.00           H0.      0
ATOM     20  CA  TRP A  30      46.151  95.454 114.141  1.00  0.00           C0.     -1
ATOM     21  CB  TRP A  30      45.236  96.513 113.451  1.00  0.00           C0.     -1
ATOM     22  CG  TRP A  30      43.778  96.182 113.582  1.00  0.00           C0.      0
ATOM     23  CD1 TRP A  30      42.976  95.529 112.666  1.00  0.00           C0.      0
ATOM     24  CD2 TRP A  30      42.935  96.486 114.716  1.00  0.00           C0.      0
ATOM     25  CE2 TRP A  30      41.623  95.994 114.414  1.00  0.00           C0.      0
ATOM     26  CE3 TRP A  30      43.147  97.199 115.910  1.00  0.00           C0.      0
ATOM     27  NE1 TRP A  30      41.687  95.390 113.172  1.00  0.00           N0.      0
ATOM     28  CZ2 TRP A  30      40.535  96.216 115.271  1.00  0.00           C0.      0
ATOM     29  CZ3 TRP A  30      42.063  97.440 116.752  1.00  0.00           C0.      0
ATOM     30  CH2 TRP A  30      40.774  96.959 116.428  1.00  0.00           C0.      0
ATOM     31  H01 TRP A  30      46.002  94.471 113.680  1.00  0.00           H0.      0
ATOM     32  H03 TRP A  30      47.209  95.725 114.051  1.00  0.00           H0.      0
ATOM     33  HA  TRP A  30      45.904  95.369 115.206  1.00  0.00           H0.      0
ATOM     34  HB2 TRP A  30      45.433  97.500 113.889  1.00  0.00           H0.      0
ATOM     35  HB3 TRP A  30      45.508  96.582 112.391  1.00  0.00           H0.      0
ATOM     36  HD1 TRP A  30      43.209  95.188 111.670  1.00  0.00           H0.      0
ATOM     37  HE1 TRP A  30      40.892  95.115 112.593  1.00  0.00           H0.      0
ATOM     38  HE3 TRP A  30      44.133  97.579 116.157  1.00  0.00           H0.      0
ATOM     39  HZ2 TRP A  30      39.550  95.840 115.020  1.00  0.00           H0.      0
ATOM     40  HZ3 TRP A  30      42.202  98.008 117.666  1.00  0.00           H0.      0
ATOM     41  HH2 TRP A  30      39.957  97.210 117.095  1.00  0.00           H0.      0
ATOM     42  CA  TYR A  33      45.332  91.032 116.189  1.00  0.00           C0.     -1
ATOM     43  C   TYR A  33      44.412  90.245 115.266  1.00  0.00           C0.      0
ATOM     44  O   TYR A  33      43.729  89.296 115.671  1.00  0.00           O0.      0
ATOM     45  CB  TYR A  33      44.721  92.334 116.697  1.00  0.00           C0.     -1
ATOM     46  CG  TYR A  33      43.307  92.265 117.265  1.00  0.00           C0.      0
ATOM     47  CD1 TYR A  33      42.324  93.166 116.823  1.00  0.00           C0.      0
ATOM     48  CD2 TYR A  33      42.943  91.344 118.265  1.00  0.00           C0.      0
ATOM     49  CE1 TYR A  33      41.028  93.157 117.349  1.00  0.00           C0.      0
ATOM     50  CE2 TYR A  33      41.650  91.321 118.794  1.00  0.00           C0.      0
ATOM     51  CZ  TYR A  33      40.680  92.225 118.332  1.00  0.00           C0.      0
ATOM     52  OH  TYR A  33      39.421  92.148 118.896  1.00  0.00           O0.      0
ATOM     53  H02 TYR A  33      46.281  91.256 115.686  1.00  0.00           H0.      0
ATOM     54  HA  TYR A  33      45.557  90.366 117.027  1.00  0.00           H0.      0
ATOM     55  HB2 TYR A  33      45.401  92.745 117.457  1.00  0.00           H0.      0
ATOM     56  HB3 TYR A  33      44.714  93.067 115.880  1.00  0.00           H0.      0
ATOM     57  HD1 TYR A  33      42.567  93.892 116.052  1.00  0.00           H0.      0
ATOM     58  HD2 TYR A  33      43.670  90.624 118.625  1.00  0.00           H0.      0
ATOM     59  HE1 TYR A  33      40.290  93.852 116.964  1.00  0.00           H0.      0
ATOM     60  HE2 TYR A  33      41.372  90.597 119.552  1.00  0.00           H0.      0
ATOM     61  HH  TYR A  33      38.778  92.711 118.428  1.00  0.00           H0.      0
ATOM     62  N   ILE A  34      44.364  90.657 113.963  1.00  0.00           N0.      0
ATOM     63  CA  ILE A  34      43.695  89.812 112.974  1.00  0.00           C0.     -1
ATOM     64  CB  ILE A  34      43.662  90.425 111.545  1.00  0.00           C0.     -1
ATOM     65  CG1 ILE A  34      42.735  91.669 111.552  1.00  0.00           C0.      0
ATOM     66  CG2 ILE A  34      43.191  89.358 110.546  1.00  0.00           C0.      0
ATOM     67  CD1 ILE A  34      42.712  92.484 110.252  1.00  0.00           C0.      0
ATOM     68  H01 ILE A  34      44.186  88.828 112.944  1.00  0.00           H0.      0
ATOM     69  H   ILE A  34      45.063  91.309 113.635  1.00  0.00           H0.      0
ATOM     70  HA  ILE A  34      42.668  89.636 113.311  1.00  0.00           H0.      0
ATOM     71  HB  ILE A  34      44.682  90.741 111.273  1.00  0.00           H0.      0
ATOM     72 HG12 ILE A  34      41.714  91.326 111.782  1.00  0.00           H0.      0
ATOM     73 HG13 ILE A  34      43.028  92.327 112.381  1.00  0.00           H0.      0
ATOM     74 HG21 ILE A  34      43.848  88.480 110.563  1.00  0.00           H0.      0
ATOM     75 HG22 ILE A  34      42.174  89.025 110.792  1.00  0.00           H0.      0
ATOM     76 HG23 ILE A  34      43.178  89.748 109.524  1.00  0.00           H0.      0
ATOM     77 HD11 ILE A  34      42.388  91.879 109.398  1.00  0.00           H0.      0
ATOM     78 HD12 ILE A  34      42.015  93.325 110.340  1.00  0.00           H0.      0
ATOM     79 HD13 ILE A  34      43.706  92.886 110.020  1.00  0.00           H0.      0
ATOM     80  CA  ARG A  40      38.538  85.059 108.981  1.00  0.00           C0.     -1
ATOM     81  CB  ARG A  40      39.114  86.436 109.244  1.00  0.00           C0.     -1
ATOM     82  CG  ARG A  40      38.032  87.520 109.351  1.00  0.00           C0.      0
ATOM     83  CD  ARG A  40      38.578  88.857 109.866  1.00  0.00           C0.      0
ATOM     84  NE  ARG A  40      37.542  89.884 109.692  1.00  0.00           N0.      0
ATOM     85  CZ  ARG A  40      37.643  91.172 110.115  1.00  0.00           C0.      0
ATOM     86  NH1 ARG A  40      38.435  91.512 111.150  1.00  0.00           N1+      0
ATOM     87  NH2 ARG A  40      36.897  92.088 109.503  1.00  0.00           N0.      0
ATOM     88  H01 ARG A  40      39.327  84.304 108.891  1.00  0.00           H0.      0
ATOM     89  H02 ARG A  40      37.955  85.042 108.051  1.00  0.00           H0.      0
ATOM     90  HA  ARG A  40      37.871  84.748 109.794  1.00  0.00           H0.      0
ATOM     91  HB2 ARG A  40      39.696  86.417 110.178  1.00  0.00           H0.      0
ATOM     92  HB3 ARG A  40      39.822  86.712 108.450  1.00  0.00           H0.      0
ATOM     93  HG2 ARG A  40      37.580  87.670 108.359  1.00  0.00           H0.      0
ATOM     94  HG3 ARG A  40      37.227  87.184 110.017  1.00  0.00           H0.      0
ATOM     95  HD2 ARG A  40      38.830  88.764 110.928  1.00  0.00           H0.      0
ATOM     96  HD3 ARG A  40      39.497  89.135 109.330  1.00  0.00           H0.      0
ATOM     97  HE  ARG A  40      36.989  89.785 108.849  1.00  0.00           H0.      0
ATOM     98 HH11 ARG A  40      38.780  90.823 111.801  1.00  0.00           H0.      0
ATOM     99 HH12 ARG A  40      38.425  92.502 111.422  1.00  0.00           H0.      0
ATOM    100 HH21 ARG A  40      36.637  91.988 108.486  1.00  0.00           H0.      0
ATOM    101 HH22 ARG A  40      37.022  93.054 109.800  1.00  0.00           H0.      0
ATOM    102  CA  ALA A  64      34.420 100.773 108.783  1.00  0.00           C0.     -1
ATOM    103  C   ALA A  64      35.638  99.976 108.329  1.00  0.00           C0.      0
ATOM    104  O   ALA A  64      35.814  98.802 108.696  1.00  0.00           O0.      0
ATOM    105  H01 ALA A  64      33.519 100.283 108.401  1.00  0.00           H0.      0
ATOM    106  H03 ALA A  64      34.373 100.762 109.876  1.00  0.00           H0.      0
ATOM    107  HA  ALA A  64      34.436 101.810 108.440  1.00  0.00           H0.      0
ATOM    108  N   CYS A  65      36.500 100.599 107.480  1.00  0.00           N0.      0
ATOM    109  CA  CYS A  65      37.557  99.878 106.763  1.00  0.00           C0.     -1
ATOM    110  C   CYS A  65      38.789  99.444 107.586  1.00  0.00           C0.      0
ATOM    111  O   CYS A  65      39.451  98.483 107.165  1.00  0.00           O0.      0
ATOM    112  H02 CYS A  65      37.906 100.523 105.951  1.00  0.00           H0.      0
ATOM    113  H   CYS A  65      36.287 101.544 107.197  1.00  0.00           H0.      0
ATOM    114  HA  CYS A  65      37.150  98.962 106.327  1.00  0.00           H0.      0
ATOM    115  N   GLY A  66      39.121 100.180 108.668  1.00  0.00           N0.      0
ATOM    116  CA  GLY A  66      40.383  99.961 109.395  1.00  0.00           C0.     -1
ATOM    117  H01 GLY A  66      41.195 100.551 108.954  1.00  0.00           H0.      0
ATOM    118  H   GLY A  66      38.501 100.912 109.017  1.00  0.00           H0.      0
ATOM    119  HA2 GLY A  66      40.249 100.268 110.433  1.00  0.00           H0.      0
ATOM    120  HA3 GLY A  66      40.663  98.906 109.360  1.00  0.00           H0.      0
ATOM    121  CA  ASP A  70      37.623  93.481 104.504  1.00  0.00           C0.     -1
ATOM    122  CB  ASP A  70      36.467  94.021 105.319  1.00  0.00           C0.     -1
ATOM    123  CG  ASP A  70      36.416  93.468 106.752  1.00  0.00           C0.      0
ATOM    124  OD1 ASP A  70      36.327  94.285 107.725  1.00  0.00           O0.      0
ATOM    125  OD2 ASP A  70      36.442  92.200 106.875  1.00  0.00           O1-      0
ATOM    126  H01 ASP A  70      38.587  93.778 104.936  1.00  0.00           H0.      0
ATOM    127  H02 ASP A  70      37.593  93.849 103.472  1.00  0.00           H0.      0
ATOM    128  HA  ASP A  70      37.594  92.387 104.481  1.00  0.00           H0.      0
ATOM    129  HB2 ASP A  70      36.502  95.114 105.377  1.00  0.00           H0.      0
ATOM    130  HB3 ASP A  70      35.517  93.754 104.833  1.00  0.00           H0.      0
ATOM    131  CA  ASP A  85      37.178 104.961 108.506  1.00  0.00           C0.     -1
ATOM    132  C   ASP A  85      37.573 106.351 109.008  1.00  0.00           C0.      0
ATOM    133  O   ASP A  85      38.164 107.156 108.274  1.00  0.00           O0.      0
ATOM    134  CB  ASP A  85      38.322 103.974 108.758  1.00  0.00           C0.     -1
ATOM    135  CG  ASP A  85      38.432 103.436 110.173  1.00  0.00           C0.      0
ATOM    136  OD1 ASP A  85      38.005 102.250 110.377  1.00  0.00           O0.      0
ATOM    137  OD2 ASP A  85      38.935 104.181 111.071  1.00  0.00           O1-      0
ATOM    138  H03 ASP A  85      37.002 105.048 107.431  1.00  0.00           H0.      0
ATOM    139  HA  ASP A  85      36.255 104.612 108.986  1.00  0.00           H0.      0
ATOM    140  HB2 ASP A  85      38.203 103.114 108.092  1.00  0.00           H0.      0
ATOM    141  HB3 ASP A  85      39.268 104.461 108.494  1.00  0.00           H0.      0
ATOM    142  N   ALA A  86      37.336 106.595 110.326  1.00  0.00           N0.      0
ATOM    143  CA  ALA A  86      37.677 107.880 110.915  1.00  0.00           C0.     -1
ATOM    144  C   ALA A  86      39.125 108.025 111.368  1.00  0.00           C0.      0
ATOM    145  O   ALA A  86      39.595 109.150 111.583  1.00  0.00           O0.      0
ATOM    146  CB  ALA A  86      36.745 108.220 112.093  1.00  0.00           C0.      0
ATOM    147  H   ALA A  86      36.764 105.943 110.853  1.00  0.00           H0.      0
ATOM    148  HA  ALA A  86      37.541 108.635 110.135  1.00  0.00           H0.      0
ATOM    149  HB1 ALA A  86      36.799 107.462 112.881  1.00  0.00           H0.      0
ATOM    150  HB2 ALA A  86      37.065 109.176 112.520  1.00  0.00           H0.      0
ATOM    151  HB3 ALA A  86      35.717 108.308 111.743  1.00  0.00           H0.      0
ATOM    152  N   SER A  87      39.779 106.863 111.605  1.00  0.00           N0.      0
ATOM    153  CA  SER A  87      41.173 106.872 112.010  1.00  0.00           C0.     -1
ATOM    154  CB  SER A  87      41.415 105.807 113.093  1.00  0.00           C0.      0
ATOM    155  OG  SER A  87      42.813 105.674 113.419  1.00  0.00           O0.      0
ATOM    156  H01 SER A  87      41.835 106.665 111.158  1.00  0.00           H0.      0
ATOM    157  H   SER A  87      39.378 105.985 111.260  1.00  0.00           H0.      0
ATOM    158  HA  SER A  87      41.405 107.874 112.381  1.00  0.00           H0.      0
ATOM    159  HB2 SER A  87      40.813 106.031 113.983  1.00  0.00           H0.      0
ATOM    160  HB3 SER A  87      41.104 104.826 112.726  1.00  0.00           H0.      0
ATOM    161  HG  SER A  87      43.094 106.492 113.853  1.00  0.00           H0.      0
ATOM    162  CA  MET A  90      44.232 102.931 110.601  1.00  0.00           C0.     -1
ATOM    163  CB  MET A  90      42.803 102.651 111.045  1.00  0.00           C0.     -1
ATOM    164  CG  MET A  90      42.629 101.861 112.350  1.00  0.00           C0.      0
ATOM    165  SD  MET A  90      43.080 100.069 112.175  1.00  0.00           S0.      0
ATOM    166  CE  MET A  90      41.748  99.310 113.186  1.00  0.00           C0.      0
ATOM    167  H01 MET A  90      44.771 103.508 111.363  1.00  0.00           H0.      0
ATOM    168  H02 MET A  90      44.246 103.508 109.670  1.00  0.00           H0.      0
ATOM    169  HA  MET A  90      44.790 102.002 110.426  1.00  0.00           H0.      0
ATOM    170  HB2 MET A  90      42.285 103.611 111.184  1.00  0.00           H0.      0
ATOM    171  HB3 MET A  90      42.260 102.126 110.249  1.00  0.00           H0.      0
ATOM    172  HG2 MET A  90      43.223 102.310 113.154  1.00  0.00           H0.      0
ATOM    173  HG3 MET A  90      41.574 101.882 112.642  1.00  0.00           H0.      0
ATOM    174  HE1 MET A  90      40.779  99.729 112.908  1.00  0.00           H0.      0
ATOM    175  HE2 MET A  90      41.758  98.236 112.993  1.00  0.00           H0.      0
ATOM    176  HE3 MET A  90      41.924  99.456 114.255  1.00  0.00           H0.      0
ATOM    177  CA  ALA A 115      35.245 109.922 107.207  1.00  0.00           C0.     -1
ATOM    178  C   ALA A 115      34.718 109.499 108.574  1.00  0.00           C0.      0
ATOM    179  O   ALA A 115      34.855 108.339 108.982  1.00  0.00           O0.      0
ATOM    180  H01 ALA A 115      36.218 109.448 107.057  1.00  0.00           H0.      0
ATOM    181  H03 ALA A 115      34.566 109.555 106.429  1.00  0.00           H0.      0
ATOM    182  HA  ALA A 115      35.343 111.006 107.106  1.00  0.00           H0.      0
ATOM    183  N   ASN A 116      34.099 110.474 109.325  1.00  0.00           N0.      0
ATOM    184  CA  ASN A 116      33.358 110.119 110.537  1.00  0.00           C0.     -1
ATOM    185  C   ASN A 116      31.835 109.989 110.147  1.00  0.00           C0.      0
ATOM    186  O   ASN A 116      31.296 110.937 109.557  1.00  0.00           O0.      0
ATOM    187  CB  ASN A 116      33.554 111.133 111.683  1.00  0.00           C0.      0
ATOM    188  CG  ASN A 116      33.167 110.440 112.981  1.00  0.00           C0.      0
ATOM    189  ND2 ASN A 116      34.191 110.129 113.819  1.00  0.00           N0.      0
ATOM    190  OD1 ASN A 116      31.991 110.126 113.222  1.00  0.00           O0.      0
ATOM    191  H   ASN A 116      33.786 111.310 108.848  1.00  0.00           H0.      0
ATOM    192  HA  ASN A 116      33.736 109.143 110.846  1.00  0.00           H0.      0
ATOM    193  HB2 ASN A 116      34.596 111.464 111.695  1.00  0.00           H0.      0
ATOM    194  HB3 ASN A 116      32.912 112.005 111.523  1.00  0.00           H0.      0
ATOM    195 HD21 ASN A 116      34.004 109.479 114.573  1.00  0.00           H0.      0
ATOM    196 HD22 ASN A 116      35.150 110.234 113.525  1.00  0.00           H0.      0
ATOM    197  N   TRP A 117      31.203 108.818 110.425  1.00  0.00           N0.      0
ATOM    198  CA  TRP A 117      29.799 108.522 110.011  1.00  0.00           C0.     -1
ATOM    199  CB  TRP A 117      29.192 107.330 110.831  1.00  0.00           C0.     -1
ATOM    200  CG  TRP A 117      30.108 106.131 110.897  1.00  0.00           C0.      0
ATOM    201  CD1 TRP A 117      30.977 105.689 109.919  1.00  0.00           C0.      0
ATOM    202  CD2 TRP A 117      30.298 105.254 112.035  1.00  0.00           C0.      0
ATOM    203  CE2 TRP A 117      31.307 104.303 111.678  1.00  0.00           C0.      0
ATOM    204  CE3 TRP A 117      29.724 105.180 113.317  1.00  0.00           C0.      0
ATOM    205  NE1 TRP A 117      31.680 104.583 110.378  1.00  0.00           N0.      0
ATOM    206  CZ2 TRP A 117      31.760 103.318 112.568  1.00  0.00           C0.      0
ATOM    207  CZ3 TRP A 117      30.159 104.189 114.199  1.00  0.00           C0.      0
ATOM    208  CH2 TRP A 117      31.173 103.272 113.831  1.00  0.00           C0.      0
ATOM    209  H02 TRP A 117      29.201 109.425 110.152  1.00  0.00           H0.      0
ATOM    210  H   TRP A 117      31.716 108.109 110.948  1.00  0.00           H0.      0
ATOM    211  HA  TRP A 117      29.787 108.283 108.940  1.00  0.00           H0.      0
ATOM    212  HB2 TRP A 117      28.987 107.677 111.851  1.00  0.00           H0.      0
ATOM    213  HB3 TRP A 117      28.223 107.081 110.380  1.00  0.00           H0.      0
ATOM    214  HD1 TRP A 117      31.167 106.089 108.935  1.00  0.00           H0.      0
ATOM    215  HE1 TRP A 117      32.465 104.164 109.902  1.00  0.00           H0.      0
ATOM    216  HE3 TRP A 117      28.949 105.878 113.616  1.00  0.00           H0.      0
ATOM    217  HZ2 TRP A 117      32.549 102.626 112.291  1.00  0.00           H0.      0
ATOM    218  HZ3 TRP A 117      29.686 104.094 115.174  1.00  0.00           H0.      0
ATOM    219  HH2 TRP A 117      31.501 102.523 114.544  1.00  0.00           H0.      0
ATOM    220  CA  LEU A 136      32.575  94.040 109.091  1.00  0.00           C0.     -1
ATOM    221  C   LEU A 136      33.704  94.158 110.103  1.00  0.00           C0.      0
ATOM    222  O   LEU A 136      34.270  95.233 110.339  1.00  0.00           O0.      0
ATOM    223  H01 LEU A 136      32.975  94.254 108.095  1.00  0.00           H0.      0
ATOM    224  H02 LEU A 136      31.820  94.798 109.317  1.00  0.00           H0.      0
ATOM    225  HA  LEU A 136      32.106  93.054 109.083  1.00  0.00           H0.      0
ATOM    226  N   GLY A 137      33.988  93.025 110.819  1.00  0.00           N0.      0
ATOM    227  CA  GLY A 137      34.945  93.021 111.918  1.00  0.00           C0.     -1
ATOM    228  C   GLY A 137      34.371  93.719 113.203  1.00  0.00           C0.      0
ATOM    229  O   GLY A 137      35.106  93.822 114.211  1.00  0.00           O0.      0
ATOM    230  H   GLY A 137      33.587  92.147 110.524  1.00  0.00           H0.      0
ATOM    231  HA2 GLY A 137      35.215  91.996 112.173  1.00  0.00           H0.      0
ATOM    232  HA3 GLY A 137      35.853  93.571 111.657  1.00  0.00           H0.      0
ATOM    233  N   ASN A 138      33.090  94.146 113.142  1.00  0.00           N0.      0
ATOM    234  CA  ASN A 138      32.264  95.002 114.042  1.00  0.00           C0.     -1
ATOM    235  C   ASN A 138      32.791  96.445 114.094  1.00  0.00           C0.      0
ATOM    236  O   ASN A 138      33.987  96.737 113.996  1.00  0.00           O0.      0
ATOM    237  CB  ASN A 138      31.961  94.381 115.439  1.00  0.00           C0.      0
ATOM    238  CG  ASN A 138      32.730  94.936 116.629  1.00  0.00           C0.      0
ATOM    239  ND2 ASN A 138      34.031  94.627 116.696  1.00  0.00           N0.      0
ATOM    240  OD1 ASN A 138      32.140  95.596 117.510  1.00  0.00           O0.      0
ATOM    241  H   ASN A 138      32.643  93.928 112.263  1.00  0.00           H0.      0
ATOM    242  HA  ASN A 138      31.307  95.029 113.515  1.00  0.00           H0.      0
ATOM    243  HB2 ASN A 138      30.907  94.551 115.668  1.00  0.00           H0.      0
ATOM    244  HB3 ASN A 138      32.116  93.300 115.375  1.00  0.00           H0.      0
ATOM    245 HD21 ASN A 138      34.543  94.933 117.515  1.00  0.00           H0.      0
ATOM    246 HD22 ASN A 138      34.511  94.221 115.889  1.00  0.00           H0.      0
ATOM    247  N   SER A 139      31.797  97.347 114.259  1.00  0.00           N0.      0
ATOM    248  CA  SER A 139      32.054  98.767 114.460  1.00  0.00           C0.     -1
ATOM    249  H01 SER A 139      31.168  99.338 114.178  1.00  0.00           H0.      0
ATOM    250  H03 SER A 139      32.303  98.972 115.509  1.00  0.00           H0.      0
ATOM    251  H   SER A 139      30.852  97.014 114.391  1.00  0.00           H0.      0
ATOM    252  HA  SER A 139      32.893  99.072 113.831  1.00  0.00           H0.      0
ATOM    253  CA  HID A 142      32.319 103.168 119.177  1.00  0.00           C0.     -1
ATOM    254  CB  HID A 142      33.544 102.893 118.286  1.00  0.00           C0.     -1
ATOM    255  CG  HID A 142      34.328 101.652 118.578  1.00  0.00           C0.      0
ATOM    256  CD2 HID A 142      34.901 100.720 117.736  1.00  0.00           C0.      0
ATOM    257  ND1 HID A 142      34.733 101.265 119.849  1.00  0.00           N0.      0
ATOM    258  CE1 HID A 142      35.512 100.153 119.747  1.00  0.00           C0.      0
ATOM    259  NE2 HID A 142      35.641  99.790 118.471  1.00  0.00           N0.      0
ATOM    260  H01 HID A 142      31.818 104.071 118.815  1.00  0.00           H0.      0
ATOM    261  H02 HID A 142      31.610 102.334 119.144  1.00  0.00           H0.      0
ATOM    262  HA  HID A 142      32.603 103.334 120.223  1.00  0.00           H0.      0
ATOM    263  HB2 HID A 142      33.219 102.840 117.241  1.00  0.00           H0.      0
ATOM    264  HB3 HID A 142      34.217 103.762 118.342  1.00  0.00           H0.      0
ATOM    265  HD1 HID A 142      34.476 101.719 120.714  1.00  0.00           H0.      0
ATOM    266  HD2 HID A 142      34.829 100.667 116.661  1.00  0.00           H0.      0
ATOM    267  HE1 HID A 142      35.937  99.648 120.597  1.00  0.00           H0.      0
ATOM    268  CA  ARG A 175      29.446  93.721 120.090  1.00  0.00           C0.     -1
ATOM    269  CB  ARG A 175      30.549  94.394 120.965  1.00  0.00           C0.     -1
ATOM    270  CG  ARG A 175      31.948  93.938 120.508  1.00  0.00           C0.      0
ATOM    271  CD  ARG A 175      33.053  94.171 121.548  1.00  0.00           C0.      0
ATOM    272  NE  ARG A 175      34.411  93.834 121.067  1.00  0.00           N0.      0
ATOM    273  CZ  ARG A 175      34.993  92.635 121.198  1.00  0.00           C0.      0
ATOM    274  NH1 ARG A 175      34.237  91.543 121.467  1.00  0.00           N1+      0
ATOM    275  NH2 ARG A 175      36.326  92.512 121.131  1.00  0.00           N0.      0
ATOM    276  H01 ARG A 175      28.445  94.047 120.390  1.00  0.00           H0.      0
ATOM    277  H02 ARG A 175      29.588  93.981 119.034  1.00  0.00           H0.      0
ATOM    278  HA  ARG A 175      29.496  92.630 120.185  1.00  0.00           H0.      0
ATOM    279  HB2 ARG A 175      30.472  95.487 120.904  1.00  0.00           H0.      0
ATOM    280  HB3 ARG A 175      30.388  94.120 122.017  1.00  0.00           H0.      0
ATOM    281  HG2 ARG A 175      31.899  92.869 120.267  1.00  0.00           H0.      0
ATOM    282  HG3 ARG A 175      32.207  94.458 119.578  1.00  0.00           H0.      0
ATOM    283  HD2 ARG A 175      33.082  95.223 121.840  1.00  0.00           H0.      0
ATOM    284  HD3 ARG A 175      32.866  93.579 122.450  1.00  0.00           H0.      0
ATOM    285  HE  ARG A 175      34.937  94.526 120.530  1.00  0.00           H0.      0
ATOM    286 HH11 ARG A 175      33.313  91.488 121.060  1.00  0.00           H0.      0
ATOM    287 HH12 ARG A 175      34.710  90.661 121.605  1.00  0.00           H0.      0
ATOM    288 HH21 ARG A 175      36.947  93.318 121.212  1.00  0.00           H0.      0
ATOM    289 HH22 ARG A 175      36.727  91.653 120.779  1.00  0.00           H0.      0
ATOM    290  CA  TYR A 194      40.229  88.024 115.108  1.00  0.00           C0.     -1
ATOM    291  CB  TYR A 194      40.068  89.088 116.206  1.00  0.00           C0.     -1
ATOM    292  CG  TYR A 194      39.457  90.377 115.680  1.00  0.00           C0.      0
ATOM    293  CD1 TYR A 194      38.175  90.788 116.075  1.00  0.00           C0.      0
ATOM    294  CD2 TYR A 194      40.161  91.201 114.780  1.00  0.00           C0.      0
ATOM    295  CE1 TYR A 194      37.614  91.981 115.608  1.00  0.00           C0.      0
ATOM    296  CE2 TYR A 194      39.613  92.396 114.303  1.00  0.00           C0.      0
ATOM    297  CZ  TYR A 194      38.338  92.794 114.726  1.00  0.00           C0.      0
ATOM    298  OH  TYR A 194      37.845  94.022 114.304  1.00  0.00           O0.      0
ATOM    299  H01 TYR A 194      40.654  87.099 115.515  1.00  0.00           H0.      0
ATOM    300  H02 TYR A 194      39.264  87.785 114.645  1.00  0.00           H0.      0
ATOM    301  HA  TYR A 194      40.905  88.381 114.324  1.00  0.00           H0.      0
ATOM    302  HB2 TYR A 194      39.441  88.698 117.016  1.00  0.00           H0.      0
ATOM    303  HB3 TYR A 194      41.054  89.303 116.634  1.00  0.00           H0.      0
ATOM    304  HD1 TYR A 194      37.611  90.194 116.787  1.00  0.00           H0.      0
ATOM    305  HD2 TYR A 194      41.170  90.928 114.488  1.00  0.00           H0.      0
ATOM    306  HE1 TYR A 194      36.634  92.290 115.948  1.00  0.00           H0.      0
ATOM    307  HE2 TYR A 194      40.175  93.039 113.635  1.00  0.00           H0.      0
ATOM    308  HH  TYR A 194      36.867  93.966 114.221  1.00  0.00           H0.      0
ATOM    309  CA  TYR A 220      44.147  93.741 125.358  1.00  0.00           C0.     -1
ATOM    310  CB  TYR A 220      43.645  93.832 123.882  1.00  0.00           C0.     -1
ATOM    311  CG  TYR A 220      42.163  93.955 123.543  1.00  0.00           C0.      0
ATOM    312  CD1 TYR A 220      41.298  94.887 124.142  1.00  0.00           C0.      0
ATOM    313  CD2 TYR A 220      41.657  93.217 122.453  1.00  0.00           C0.      0
ATOM    314  CE1 TYR A 220      39.994  95.093 123.662  1.00  0.00           C0.      0
ATOM    315  CE2 TYR A 220      40.368  93.415 121.955  1.00  0.00           C0.      0
ATOM    316  CZ  TYR A 220      39.536  94.367 122.554  1.00  0.00           C0.      0
ATOM    317  OH  TYR A 220      38.274  94.540 121.991  1.00  0.00           O0.      0
ATOM    318  H01 TYR A 220      45.239  93.673 125.363  1.00  0.00           H0.      0
ATOM    319  H02 TYR A 220      43.858  94.625 125.938  1.00  0.00           H0.      0
ATOM    320  HA  TYR A 220      43.739  92.857 125.861  1.00  0.00           H0.      0
ATOM    321  HB2 TYR A 220      44.156  94.694 123.424  1.00  0.00           H0.      0
ATOM    322  HB3 TYR A 220      44.031  92.954 123.348  1.00  0.00           H0.      0
ATOM    323  HD1 TYR A 220      41.644  95.482 124.983  1.00  0.00           H0.      0
ATOM    324  HD2 TYR A 220      42.300  92.496 121.956  1.00  0.00           H0.      0
ATOM    325  HE1 TYR A 220      39.350  95.823 124.142  1.00  0.00           H0.      0
ATOM    326  HE2 TYR A 220      40.008  92.865 121.091  1.00  0.00           H0.      0
ATOM    327  HH  TYR A 220      37.793  95.312 122.336  1.00  0.00           H0.      0
ATOM    328  CA  LEU A 240      38.685  99.835 123.628  1.00  0.00           C0.     -1
ATOM    329  CB  LEU A 240      38.363  98.721 122.548  1.00  0.00           C0.     -1
ATOM    330  CG  LEU A 240      39.294  98.766 121.314  1.00  0.00           C0.      0
ATOM    331  CD1 LEU A 240      38.888  97.704 120.273  1.00  0.00           C0.      0
ATOM    332  CD2 LEU A 240      39.333 100.156 120.654  1.00  0.00           C0.      0
ATOM    333  H01 LEU A 240      38.073  99.681 124.523  1.00  0.00           H0.      0
ATOM    334  H02 LEU A 240      39.741  99.793 123.919  1.00  0.00           H0.      0
ATOM    335  HA  LEU A 240      38.473 100.834 123.236  1.00  0.00           H0.      0
ATOM    336  HB2 LEU A 240      38.433  97.733 123.018  1.00  0.00           H0.      0
ATOM    337  HB3 LEU A 240      37.319  98.836 122.228  1.00  0.00           H0.      0
ATOM    338  HG  LEU A 240      40.312  98.524 121.659  1.00  0.00           H0.      0
ATOM    339 HD11 LEU A 240      38.897  96.693 120.691  1.00  0.00           H0.      0
ATOM    340 HD12 LEU A 240      37.868  97.911 119.920  1.00  0.00           H0.      0
ATOM    341 HD13 LEU A 240      39.564  97.732 119.411  1.00  0.00           H0.      0
ATOM    342 HD21 LEU A 240      39.728 100.920 121.332  1.00  0.00           H0.      0
ATOM    343 HD22 LEU A 240      39.962 100.146 119.758  1.00  0.00           H0.      0
ATOM    344 HD23 LEU A 240      38.329 100.471 120.344  1.00  0.00           H0.      0
ATOM    345  CA  TYR A 242      31.717 100.614 123.717  1.00  0.00           C0.     -1
ATOM    346  CB  TYR A 242      31.549  99.108 123.445  1.00  0.00           C0.     -1
ATOM    347  CG  TYR A 242      32.805  98.418 122.940  1.00  0.00           C0.      0
ATOM    348  CD1 TYR A 242      32.999  98.144 121.576  1.00  0.00           C0.      0
ATOM    349  CD2 TYR A 242      33.813  98.020 123.838  1.00  0.00           C0.      0
ATOM    350  CE1 TYR A 242      34.144  97.474 121.124  1.00  0.00           C0.      0
ATOM    351  CE2 TYR A 242      34.963  97.357 123.402  1.00  0.00           C0.      0
ATOM    352  CZ  TYR A 242      35.124  97.072 122.041  1.00  0.00           C0.      0
ATOM    353  OH  TYR A 242      36.257  96.381 121.653  1.00  0.00           O0.      0
ATOM    354  H01 TYR A 242      30.784 101.049 124.090  1.00  0.00           H0.      0
ATOM    355  H02 TYR A 242      32.500 100.793 124.463  1.00  0.00           H0.      0
ATOM    356  HA  TYR A 242      32.000 101.146 122.800  1.00  0.00           H0.      0
ATOM    357  HB2 TYR A 242      31.219  98.616 124.370  1.00  0.00           H0.      0
ATOM    358  HB3 TYR A 242      30.744  98.965 122.713  1.00  0.00           H0.      0
ATOM    359  HD1 TYR A 242      32.259  98.440 120.839  1.00  0.00           H0.      0
ATOM    360  HD2 TYR A 242      33.689  98.219 124.898  1.00  0.00           H0.      0
ATOM    361  HE1 TYR A 242      34.254  97.255 120.069  1.00  0.00           H0.      0
ATOM    362  HE2 TYR A 242      35.729  97.044 124.102  1.00  0.00           H0.      0
ATOM    363  HH  TYR A 242      36.242  96.207 120.687  1.00  0.00           H0.      0
ATOM    364  CA  TYR A 283      29.128  89.992 117.700  1.00  0.00           C0.     -1
ATOM    365  CB  TYR A 283      30.176  90.354 116.672  1.00  0.00           C0.     -1
ATOM    366  CG  TYR A 283      31.598  90.531 117.192  1.00  0.00           C0.      0
ATOM    367  CD1 TYR A 283      32.558  89.507 117.086  1.00  0.00           C0.      0
ATOM    368  CD2 TYR A 283      32.018  91.749 117.752  1.00  0.00           C0.      0
ATOM    369  CE1 TYR A 283      33.886  89.697 117.486  1.00  0.00           C0.      0
ATOM    370  CE2 TYR A 283      33.340  91.950 118.162  1.00  0.00           C0.      0
ATOM    371  CZ  TYR A 283      34.291  90.934 118.009  1.00  0.00           C0.      0
ATOM    372  OH  TYR A 283      35.613  91.094 118.378  1.00  0.00           O0.      0
ATOM    373  H01 TYR A 283      28.141  89.890 117.235  1.00  0.00           H0.      0
ATOM    374  H02 TYR A 283      29.366  89.043 118.196  1.00  0.00           H0.      0
ATOM    375  HA  TYR A 283      29.052  90.760 118.480  1.00  0.00           H0.      0
ATOM    376  HB2 TYR A 283      30.192  89.585 115.888  1.00  0.00           H0.      0
ATOM    377  HB3 TYR A 283      29.876  91.286 116.171  1.00  0.00           H0.      0
ATOM    378  HD1 TYR A 283      32.269  88.551 116.659  1.00  0.00           H0.      0
ATOM    379  HD2 TYR A 283      31.306  92.562 117.862  1.00  0.00           H0.      0
ATOM    380  HE1 TYR A 283      34.620  88.908 117.373  1.00  0.00           H0.      0
ATOM    381  HE2 TYR A 283      33.642  92.902 118.573  1.00  0.00           H0.      0
ATOM    382  HH  TYR A 283      35.883  92.035 118.391  1.00  0.00           H0.      0
ATOM    383  CA' SAM A 293      38.143  96.447 110.151  1.00  0.00           C0.      0
ATOM    384  CB  SAM A 293      38.136  97.532 111.258  1.00  0.00           C0.      0
ATOM    385  CG  SAM A 293      37.464  97.084 112.572  1.00  0.00           C0.      0
ATOM    386  SD  SAM A 293      37.905  98.148 114.014  1.00  0.00           S0.      0
ATOM    387  CE  SAM A 293      35.746  97.241 116.462  1.00  0.00           C0.      0
ATOM    388  C5' SAM A 293      36.587  99.426 114.009  1.00  0.00           C0.      0
ATOM    389  C4' SAM A 293      36.918 100.615 113.123  1.00  0.00           C0.      0
ATOM    390  O4' SAM A 293      35.805 101.565 113.246  1.00  0.00           O0.      0
ATOM    391  C3' SAM A 293      38.209 101.367 113.557  1.00  0.00           C0.      0
ATOM    392  O3' SAM A 293      39.216 101.359 112.557  1.00  0.00           O0.      0
ATOM    393  C2' SAM A 293      37.693 102.791 113.920  1.00  0.00           C0.      0
ATOM    394  O2' SAM A 293      38.602 103.839 113.664  1.00  0.00           O0.      0
ATOM    395  C1' SAM A 293      36.365 102.889 113.137  1.00  0.00           C0.      0
ATOM    396  OXT SAM A 293      39.888  95.074 111.026  1.00  0.00           O0.      0
ATOM    397  N1  SAM A 293      33.349 106.989 112.145  1.00  0.00           N0.      0
ATOM    398  C2  SAM A 293      34.163 106.269 111.351  1.00  0.00           C0.      0
ATOM    399  N3  SAM A 293      34.927 105.209 111.675  1.00  0.00           N0.      0
ATOM    400  C4  SAM A 293      34.795 104.871 112.972  1.00  0.00           C0.      0
ATOM    401  C5  SAM A 293      33.981 105.521 113.911  1.00  0.00           C0.      0
ATOM    402  C6  SAM A 293      33.238 106.645 113.459  1.00  0.00           C0.      0
ATOM    403  N6  SAM A 293      32.474 107.400 114.270  1.00  0.00           N0.      0
ATOM    404  N7  SAM A 293      34.092 104.896 115.150  1.00  0.00           N0.      0
ATOM    405  C8  SAM A 293      34.946 103.907 114.970  1.00  0.00           C0.      0
ATOM    406  N9  SAM A 293      35.416 103.844 113.669  1.00  0.00           N0.      0
ATOM    407  C'  SAM A 293      38.655  95.125 110.755  1.00  0.00           C0.      0
ATOM    408  N'  SAM A 293      36.783  96.260 109.539  1.00  0.00           N0.      0
ATOM    409  O'  SAM A 293      37.794  94.233 111.018  1.00  0.00           O0.      0
ATOM    410 HN61 SAM A 293      32.000 108.212 113.878  1.00  0.00           H0.      0
ATOM    411 HN62 SAM A 293      32.223 107.047 115.196  1.00  0.00           H0.      0
ATOM    412  HA  SAM A 293      38.808  96.772 109.346  1.00  0.00           H0.      0
ATOM    413  HB1 SAM A 293      37.672  98.444 110.866  1.00  0.00           H0.      0
ATOM    414  HB2 SAM A 293      39.184  97.771 111.457  1.00  0.00           H0.      0
ATOM    415  HG1 SAM A 293      37.809  96.087 112.862  1.00  0.00           H0.      0
ATOM    416  HG2 SAM A 293      36.372  97.039 112.500  1.00  0.00           H0.      0
ATOM    417  HE1 SAM A 293      34.955  96.944 117.138  1.00  0.00           H0.      0
ATOM    418  HE2 SAM A 293      35.750  96.621 115.571  1.00  0.00           H0.      0
ATOM    419  HE3 SAM A 293      35.607  98.278 116.182  1.00  0.00           H0.      0
ATOM    420 HO2' SAM A 293      38.820 103.852 112.692  1.00  0.00           H0.      0
ATOM    421 HO3' SAM A 293      38.808 101.677 111.710  1.00  0.00           H0.      0
ATOM    422  H01 SAM A 293      35.262 103.208 115.727  1.00  0.00           H0.      0
ATOM    423  H02 SAM A 293      37.011 100.318 112.073  1.00  0.00           H0.      0
ATOM    424  H03 SAM A 293      38.659 100.902 114.434  1.00  0.00           H0.      0
ATOM    425  H04 SAM A 293      37.475 102.820 114.992  1.00  0.00           H0.      0
ATOM    426  H05 SAM A 293      36.541 103.157 112.093  1.00  0.00           H0.      0
ATOM    427  H06 SAM A 293      34.240 106.623 110.329  1.00  0.00           H0.      0
ATOM    428  H07 SAM A 293      36.097  95.859 110.195  1.00  0.00           H0.      0
ATOM    429  H08 SAM A 293      36.783  95.583 108.735  1.00  0.00           H0.      0
ATOM    430  H09 SAM A 293      36.419  97.166 109.197  1.00  0.00           H0.      0
ATOM    431 H5'1 SAM A 293      36.526  99.785 115.041  1.00  0.00           H0.      0
ATOM    432 H5'2 SAM A 293      35.632  98.963 113.742  1.00  0.00           H0.      0
ATOM    433  N   ACT A 294      37.061  97.118 117.181  1.00  0.00           N0.      0
ATOM    434  CA  ACT A 294      37.571  95.710 117.342  1.00  0.00           C0.      0
ATOM    435  C   ACT A 294      36.752  94.885 118.346  1.00  0.00           C0.      0
ATOM    436  O   ACT A 294      36.966  93.650 118.346  1.00  0.00           O0.      0
ATOM    437  OXT ACT A 294      35.913  95.521 119.080  1.00  0.00           O1-      0
ATOM    438  H1  ACT A 294      38.605  95.764 117.690  1.00  0.00           H0.      0
ATOM    439  H3  ACT A 294      37.568  95.233 116.358  1.00  0.00           H0.      0
ATOM    440  H01 ACT A 294      37.757  97.676 116.662  1.00  0.00           H0.      0
ATOM    441  H02 ACT A 294      36.955  97.560 118.101  1.00  0.00           H0.      0
ATOM    442  O   WAT A3472      32.719  98.293 118.132  1.00  0.00           O0.      0
ATOM    443  H1  WAT A3472      32.616  97.332 118.000  1.00  0.00           H0.      0
ATOM    444  H2  WAT A3472      33.662  98.483 118.222  1.00  0.00           H0.      0
ATOM    445  O   WAT A9465      38.355 106.425 114.537  1.00  0.00           O0.      0
ATOM    446  H1  WAT A9465      38.771 106.837 113.768  1.00  0.00           H0.      0
ATOM    447  H2  WAT A9465      38.367 105.470 114.317  1.00  0.00           H0.      0
ATOM    448  O   WAT B2225      31.915 105.764 116.637  1.00  0.00           O0.      0
ATOM    449  H1  WAT B2225      31.252 105.282 116.120  1.00  0.00           H0.      0
ATOM    450  H2  WAT B2225      32.772 105.373 116.348  1.00  0.00           H0.      0
ATOM    451  O   WAT B4228      41.713  96.945 110.086  1.00  0.00           O0.      0
ATOM    452  H1  WAT B4228      41.980  97.491 110.836  1.00  0.00           H0.      0
ATOM    453  H2  WAT B4228      41.051  96.307 110.426  1.00  0.00           H0.      0
