# Supplementary material for: Computational Investigation of GNMT-Catalyzed Methyl Transfer Reaction: Integrating MD, QM, and ML Approaches
Source: J Comput Chem. Author manuscript; Available in PMC 2026 Jun 29. (PMC13312424; doi:10.1002/jcc.70434)
Supplement: SI-2 [file NIHMS2188582-supplement-SI-2.zip › QM-cluster-pdbs/clustering_1221_P2_wo_p.pdb]

ATOM      1  CA  ILE A  17      35.158 111.527 117.280  1.00  0.00           C0.     -1
ATOM      2  C   ILE A  17      35.112 109.988 117.300  1.00  0.00           C0.      0
ATOM      3  O   ILE A  17      35.227 109.362 118.359  1.00  0.00           O0.      0
ATOM      4  H01 ILE A  17      35.476 111.857 118.268  1.00  0.00           H0.      0
ATOM      5  H02 ILE A  17      34.167 111.945 117.069  1.00  0.00           H0.      0
ATOM      6  HA  ILE A  17      35.852 111.905 116.524  1.00  0.00           H0.      0
ATOM      7  N   PRO A  18      34.977 109.319 116.098  1.00  0.00           N0.      0
ATOM      8  CA  PRO A  18      34.742 107.843 116.070  1.00  0.00           C0.     -1
ATOM      9  C   PRO A  18      36.003 106.998 116.135  1.00  0.00           C0.      0
ATOM     10  O   PRO A  18      35.940 105.751 116.155  1.00  0.00           O0.      0
ATOM     11  CB  PRO A  18      34.012 107.594 114.716  1.00  0.00           C0.      0
ATOM     12  CG  PRO A  18      33.504 108.981 114.277  1.00  0.00           C0.      0
ATOM     13  CD  PRO A  18      34.573 109.945 114.818  1.00  0.00           C0.      0
ATOM     14  HA  PRO A  18      34.106 107.556 116.910  1.00  0.00           H0.      0
ATOM     15  HB2 PRO A  18      34.716 107.194 113.978  1.00  0.00           H0.      0
ATOM     16  HB3 PRO A  18      33.212 106.864 114.841  1.00  0.00           H0.      0
ATOM     17  HG2 PRO A  18      33.382 109.059 113.193  1.00  0.00           H0.      0
ATOM     18  HG3 PRO A  18      32.537 109.198 114.744  1.00  0.00           H0.      0
ATOM     19  HD2 PRO A  18      35.431 110.002 114.137  1.00  0.00           H0.      0
ATOM     20  HD3 PRO A  18      34.195 110.955 114.979  1.00  0.00           H0.      0
ATOM     21  N   ASP A  19      37.148 107.693 116.096  1.00  0.00           N0.      0
ATOM     22  CA  ASP A  19      38.446 107.056 116.056  1.00  0.00           C0.     -1
ATOM     23  H01 ASP A  19      39.190 107.782 115.724  1.00  0.00           H0.      0
ATOM     24  H03 ASP A  19      38.740 106.667 117.038  1.00  0.00           H0.      0
ATOM     25  H   ASP A  19      37.073 108.700 116.084  1.00  0.00           H0.      0
ATOM     26  HA  ASP A  19      38.422 106.223 115.346  1.00  0.00           H0.      0
ATOM     27  CA  TYR A  21      43.607 104.816 117.553  1.00  0.00           C0.     -1
ATOM     28  CB  TYR A  21      43.550 103.900 116.310  1.00  0.00           C0.     -1
ATOM     29  CG  TYR A  21      42.405 102.903 116.345  1.00  0.00           C0.      0
ATOM     30  CD1 TYR A  21      41.424 102.909 115.342  1.00  0.00           C0.      0
ATOM     31  CD2 TYR A  21      42.307 101.930 117.359  1.00  0.00           C0.      0
ATOM     32  CE1 TYR A  21      40.386 101.974 115.331  1.00  0.00           C0.      0
ATOM     33  CE2 TYR A  21      41.272 100.991 117.363  1.00  0.00           C0.      0
ATOM     34  CZ  TYR A  21      40.313 101.012 116.343  1.00  0.00           C0.      0
ATOM     35  OH  TYR A  21      39.309 100.057 116.375  1.00  0.00           O0.      0
ATOM     36  H01 TYR A  21      44.451 105.513 117.490  1.00  0.00           H0.      0
ATOM     37  H02 TYR A  21      42.684 105.401 117.645  1.00  0.00           H0.      0
ATOM     38  HA  TYR A  21      43.722 104.228 118.470  1.00  0.00           H0.      0
ATOM     39  HB2 TYR A  21      43.466 104.505 115.402  1.00  0.00           H0.      0
ATOM     40  HB3 TYR A  21      44.505 103.360 116.231  1.00  0.00           H0.      0
ATOM     41  HD1 TYR A  21      41.497 103.631 114.536  1.00  0.00           H0.      0
ATOM     42  HD2 TYR A  21      43.058 101.890 118.143  1.00  0.00           H0.      0
ATOM     43  HE1 TYR A  21      39.692 101.970 114.499  1.00  0.00           H0.      0
ATOM     44  HE2 TYR A  21      41.214 100.224 118.125  1.00  0.00           H0.      0
ATOM     45  HH  TYR A  21      38.885 100.025 115.500  1.00  0.00           H0.      0
ATOM     46  CA  TRP A  30      46.281  95.358 114.205  1.00  0.00           C0.     -1
ATOM     47  CB  TRP A  30      45.443  96.476 113.551  1.00  0.00           C0.     -1
ATOM     48  CG  TRP A  30      43.958  96.226 113.589  1.00  0.00           C0.      0
ATOM     49  CD1 TRP A  30      43.163  95.789 112.546  1.00  0.00           C0.      0
ATOM     50  CD2 TRP A  30      43.069  96.428 114.715  1.00  0.00           C0.      0
ATOM     51  CE2 TRP A  30      41.746  96.108 114.268  1.00  0.00           C0.      0
ATOM     52  CE3 TRP A  30      43.247  96.907 116.028  1.00  0.00           C0.      0
ATOM     53  NE1 TRP A  30      41.840  95.687 112.956  1.00  0.00           N0.      0
ATOM     54  CZ2 TRP A  30      40.619  96.280 115.087  1.00  0.00           C0.      0
ATOM     55  CZ3 TRP A  30      42.129  97.091 116.839  1.00  0.00           C0.      0
ATOM     56  CH2 TRP A  30      40.829  96.788 116.369  1.00  0.00           C0.      0
ATOM     57  H01 TRP A  30      46.119  94.406 113.686  1.00  0.00           H0.      0
ATOM     58  H02 TRP A  30      47.352  95.591 114.171  1.00  0.00           H0.      0
ATOM     59  HA  TRP A  30      45.994  95.219 115.254  1.00  0.00           H0.      0
ATOM     60  HB2 TRP A  30      45.665  97.428 114.056  1.00  0.00           H0.      0
ATOM     61  HB3 TRP A  30      45.762  96.600 112.508  1.00  0.00           H0.      0
ATOM     62  HD1 TRP A  30      43.443  95.555 111.531  1.00  0.00           H0.      0
ATOM     63  HE1 TRP A  30      41.038  95.567 112.335  1.00  0.00           H0.      0
ATOM     64  HE3 TRP A  30      44.239  97.156 116.394  1.00  0.00           H0.      0
ATOM     65  HZ2 TRP A  30      39.627  96.023 114.730  1.00  0.00           H0.      0
ATOM     66  HZ3 TRP A  30      42.250  97.481 117.844  1.00  0.00           H0.      0
ATOM     67  HH2 TRP A  30      39.983  96.972 117.022  1.00  0.00           H0.      0
ATOM     68  CA  TYR A  33      45.061  91.163 116.511  1.00  0.00           C0.     -1
ATOM     69  C   TYR A  33      44.204  90.394 115.472  1.00  0.00           C0.      0
ATOM     70  O   TYR A  33      43.546  89.400 115.805  1.00  0.00           O0.      0
ATOM     71  CB  TYR A  33      44.471  92.494 117.023  1.00  0.00           C0.     -1
ATOM     72  CG  TYR A  33      43.064  92.432 117.592  1.00  0.00           C0.      0
ATOM     73  CD1 TYR A  33      42.096  93.368 117.192  1.00  0.00           C0.      0
ATOM     74  CD2 TYR A  33      42.697  91.481 118.561  1.00  0.00           C0.      0
ATOM     75  CE1 TYR A  33      40.808  93.363 117.733  1.00  0.00           C0.      0
ATOM     76  CE2 TYR A  33      41.411  91.462 119.105  1.00  0.00           C0.      0
ATOM     77  CZ  TYR A  33      40.458  92.401 118.687  1.00  0.00           C0.      0
ATOM     78  OH  TYR A  33      39.193  92.310 119.231  1.00  0.00           O0.      0
ATOM     79  H02 TYR A  33      46.055  91.362 116.090  1.00  0.00           H0.      0
ATOM     80  HA  TYR A  33      45.189  90.464 117.341  1.00  0.00           H0.      0
ATOM     81  HB2 TYR A  33      45.164  92.880 117.785  1.00  0.00           H0.      0
ATOM     82  HB3 TYR A  33      44.481  93.229 116.208  1.00  0.00           H0.      0
ATOM     83  HD1 TYR A  33      42.345  94.115 116.445  1.00  0.00           H0.      0
ATOM     84  HD2 TYR A  33      43.418  90.740 118.891  1.00  0.00           H0.      0
ATOM     85  HE1 TYR A  33      40.077  94.082 117.381  1.00  0.00           H0.      0
ATOM     86  HE2 TYR A  33      41.127  90.720 119.843  1.00  0.00           H0.      0
ATOM     87  HH  TYR A  33      38.669  93.116 119.051  1.00  0.00           H0.      0
ATOM     88  N   ILE A  34      44.214  90.833 114.171  1.00  0.00           N0.      0
ATOM     89  CA  ILE A  34      43.645  90.040 113.047  1.00  0.00           C0.     -1
ATOM     90  CB  ILE A  34      43.737  90.853 111.682  1.00  0.00           C0.     -1
ATOM     91  CG1 ILE A  34      42.720  92.018 111.716  1.00  0.00           C0.      0
ATOM     92  CG2 ILE A  34      43.491  89.884 110.516  1.00  0.00           C0.      0
ATOM     93  CD1 ILE A  34      42.684  92.891 110.455  1.00  0.00           C0.      0
ATOM     94  H01 ILE A  34      44.188  89.090 112.958  1.00  0.00           H0.      0
ATOM     95  H   ILE A  34      44.862  91.569 113.925  1.00  0.00           H0.      0
ATOM     96  HA  ILE A  34      42.599  89.809 113.269  1.00  0.00           H0.      0
ATOM     97  HB  ILE A  34      44.757  91.259 111.597  1.00  0.00           H0.      0
ATOM     98 HG12 ILE A  34      41.720  91.590 111.879  1.00  0.00           H0.      0
ATOM     99 HG13 ILE A  34      42.932  92.653 112.587  1.00  0.00           H0.      0
ATOM    100 HG21 ILE A  34      44.214  89.060 110.528  1.00  0.00           H0.      0
ATOM    101 HG22 ILE A  34      42.485  89.450 110.582  1.00  0.00           H0.      0
ATOM    102 HG23 ILE A  34      43.575  90.390 109.550  1.00  0.00           H0.      0
ATOM    103 HD11 ILE A  34      43.664  93.341 110.254  1.00  0.00           H0.      0
ATOM    104 HD12 ILE A  34      42.392  92.314 109.571  1.00  0.00           H0.      0
ATOM    105 HD13 ILE A  34      41.955  93.700 110.571  1.00  0.00           H0.      0
ATOM    106  CA  ARG A  40      39.489  85.145 109.218  1.00  0.00           C0.     -1
ATOM    107  CB  ARG A  40      40.068  86.609 109.367  1.00  0.00           C0.     -1
ATOM    108  CG  ARG A  40      38.984  87.711 109.285  1.00  0.00           C0.      0
ATOM    109  CD  ARG A  40      39.592  89.129 109.264  1.00  0.00           C0.      0
ATOM    110  NE  ARG A  40      38.589  90.214 109.155  1.00  0.00           N0.      0
ATOM    111  CZ  ARG A  40      38.481  91.273 109.999  1.00  0.00           C0.      0
ATOM    112  NH1 ARG A  40      39.014  91.191 111.249  1.00  0.00           N1+      0
ATOM    113  NH2 ARG A  40      37.871  92.383 109.609  1.00  0.00           N0.      0
ATOM    114  H01 ARG A  40      40.295  84.408 109.289  1.00  0.00           H0.      0
ATOM    115  H02 ARG A  40      38.993  85.028 108.248  1.00  0.00           H0.      0
ATOM    116  HA  ARG A  40      38.757  84.938 110.007  1.00  0.00           H0.      0
ATOM    117  HB2 ARG A  40      40.601  86.689 110.324  1.00  0.00           H0.      0
ATOM    118  HB3 ARG A  40      40.812  86.773 108.575  1.00  0.00           H0.      0
ATOM    119  HG2 ARG A  40      38.386  87.567 108.375  1.00  0.00           H0.      0
ATOM    120  HG3 ARG A  40      38.294  87.623 110.134  1.00  0.00           H0.      0
ATOM    121  HD2 ARG A  40      40.188  89.303 110.164  1.00  0.00           H0.      0
ATOM    122  HD3 ARG A  40      40.280  89.220 108.414  1.00  0.00           H0.      0
ATOM    123  HE  ARG A  40      38.200  90.379 108.233  1.00  0.00           H0.      0
ATOM    124 HH11 ARG A  40      39.092  90.292 111.700  1.00  0.00           H0.      0
ATOM    125 HH12 ARG A  40      38.864  91.969 111.881  1.00  0.00           H0.      0
ATOM    126 HH21 ARG A  40      37.613  92.553 108.595  1.00  0.00           H0.      0
ATOM    127 HH22 ARG A  40      37.727  93.143 110.284  1.00  0.00           H0.      0
ATOM    128  CA  ALA A  64      34.460 100.973 108.812  1.00  0.00           C0.     -1
ATOM    129  C   ALA A  64      35.622 100.206 108.219  1.00  0.00           C0.      0
ATOM    130  O   ALA A  64      35.773  98.976 108.336  1.00  0.00           O0.      0
ATOM    131  CB  ALA A  64      33.292 100.059 109.201  1.00  0.00           C0.      0
ATOM    132  H03 ALA A  64      34.134 101.744 108.104  1.00  0.00           H0.      0
ATOM    133  HA  ALA A  64      34.823 101.497 109.709  1.00  0.00           H0.      0
ATOM    134  HB1 ALA A  64      32.522 100.629 109.730  1.00  0.00           H0.      0
ATOM    135  HB2 ALA A  64      32.835  99.601 108.317  1.00  0.00           H0.      0
ATOM    136  HB3 ALA A  64      33.635  99.248 109.852  1.00  0.00           H0.      0
ATOM    137  N   CYS A  65      36.505 100.968 107.531  1.00  0.00           N0.      0
ATOM    138  CA  CYS A  65      37.599 100.362 106.802  1.00  0.00           C0.     -1
ATOM    139  C   CYS A  65      38.751  99.819 107.655  1.00  0.00           C0.      0
ATOM    140  O   CYS A  65      39.362  98.798 107.308  1.00  0.00           O0.      0
ATOM    141  H01 CYS A  65      38.005 101.108 106.111  1.00  0.00           H0.      0
ATOM    142  H   CYS A  65      36.390 101.971 107.528  1.00  0.00           H0.      0
ATOM    143  HA  CYS A  65      37.225  99.520 106.215  1.00  0.00           H0.      0
ATOM    144  N   GLY A  66      39.078 100.571 108.723  1.00  0.00           N0.      0
ATOM    145  CA  GLY A  66      40.322 100.344 109.439  1.00  0.00           C0.     -1
ATOM    146  H01 GLY A  66      41.193 100.609 108.825  1.00  0.00           H0.      0
ATOM    147  H   GLY A  66      38.572 101.436 108.936  1.00  0.00           H0.      0
ATOM    148  HA2 GLY A  66      40.319 100.960 110.340  1.00  0.00           H0.      0
ATOM    149  HA3 GLY A  66      40.425  99.294 109.725  1.00  0.00           H0.      0
ATOM    150  CA  ASP A  70      37.493  93.398 104.192  1.00  0.00           C0.     -1
ATOM    151  CB  ASP A  70      36.356  93.890 105.091  1.00  0.00           C0.     -1
ATOM    152  CG  ASP A  70      36.724  93.798 106.592  1.00  0.00           C0.      0
ATOM    153  OD1 ASP A  70      36.492  94.824 107.303  1.00  0.00           O0.      0
ATOM    154  OD2 ASP A  70      37.226  92.700 107.003  1.00  0.00           O1-      0
ATOM    155  H01 ASP A  70      38.382  94.030 104.304  1.00  0.00           H0.      0
ATOM    156  H02 ASP A  70      37.203  93.409 103.135  1.00  0.00           H0.      0
ATOM    157  HA  ASP A  70      37.772  92.376 104.467  1.00  0.00           H0.      0
ATOM    158  HB2 ASP A  70      36.089  94.927 104.870  1.00  0.00           H0.      0
ATOM    159  HB3 ASP A  70      35.460  93.273 104.926  1.00  0.00           H0.      0
ATOM    160  CA  ASP A  85      37.237 105.692 108.097  1.00  0.00           C0.     -1
ATOM    161  C   ASP A  85      37.774 107.033 108.696  1.00  0.00           C0.      0
ATOM    162  O   ASP A  85      38.670 107.650 108.106  1.00  0.00           O0.      0
ATOM    163  CB  ASP A  85      38.331 104.605 108.084  1.00  0.00           C0.      0
ATOM    164  CG  ASP A  85      38.535 104.104 109.504  1.00  0.00           C0.      0
ATOM    165  OD1 ASP A  85      38.151 102.925 109.812  1.00  0.00           O0.      0
ATOM    166  OD2 ASP A  85      38.996 104.925 110.350  1.00  0.00           O1-      0
ATOM    167  H03 ASP A  85      36.937 105.923 107.069  1.00  0.00           H0.      0
ATOM    168  HA  ASP A  85      36.348 105.350 108.638  1.00  0.00           H0.      0
ATOM    169  HB2 ASP A  85      38.041 103.778 107.430  1.00  0.00           H0.      0
ATOM    170  HB3 ASP A  85      39.258 105.044 107.701  1.00  0.00           H0.      0
ATOM    171  N   ALA A  86      37.233 107.475 109.875  1.00  0.00           N0.      0
ATOM    172  CA  ALA A  86      37.636 108.720 110.588  1.00  0.00           C0.     -1
ATOM    173  C   ALA A  86      38.914 108.523 111.506  1.00  0.00           C0.      0
ATOM    174  O   ALA A  86      39.192 109.416 112.323  1.00  0.00           O0.      0
ATOM    175  CB  ALA A  86      36.466 109.247 111.416  1.00  0.00           C0.      0
ATOM    176  H   ALA A  86      36.513 106.902 110.309  1.00  0.00           H0.      0
ATOM    177  HA  ALA A  86      37.933 109.444 109.822  1.00  0.00           H0.      0
ATOM    178  HB1 ALA A  86      35.640 109.544 110.765  1.00  0.00           H0.      0
ATOM    179  HB2 ALA A  86      36.109 108.477 112.110  1.00  0.00           H0.      0
ATOM    180  HB3 ALA A  86      36.799 110.108 112.001  1.00  0.00           H0.      0
ATOM    181  N   SER A  87      39.670 107.410 111.319  1.00  0.00           N0.      0
ATOM    182  CA  SER A  87      40.920 107.097 112.055  1.00  0.00           C0.     -1
ATOM    183  CB  SER A  87      40.929 105.638 112.609  1.00  0.00           C0.     -1
ATOM    184  OG  SER A  87      42.164 105.425 113.334  1.00  0.00           O0.      0
ATOM    185  H01 SER A  87      41.788 107.231 111.399  1.00  0.00           H0.      0
ATOM    186  H   SER A  87      39.340 106.688 110.680  1.00  0.00           H0.      0
ATOM    187  HA  SER A  87      40.997 107.814 112.879  1.00  0.00           H0.      0
ATOM    188  HB2 SER A  87      40.048 105.457 113.235  1.00  0.00           H0.      0
ATOM    189  HB3 SER A  87      40.914 104.912 111.799  1.00  0.00           H0.      0
ATOM    190  HG  SER A  87      42.140 105.978 114.127  1.00  0.00           H0.      0
ATOM    191  CA  MET A  90      44.525 103.101 111.351  1.00  0.00           C0.     -1
ATOM    192  CB  MET A  90      43.311 102.550 112.017  1.00  0.00           C0.     -1
ATOM    193  CG  MET A  90      43.175 101.051 111.658  1.00  0.00           C0.      0
ATOM    194  SD  MET A  90      41.901 100.075 112.554  1.00  0.00           S0.      0
ATOM    195  CE  MET A  90      42.757  99.822 114.146  1.00  0.00           C0.      0
ATOM    196  H01 MET A  90      44.645 104.172 111.556  1.00  0.00           H0.      0
ATOM    197  H02 MET A  90      44.480 102.980 110.260  1.00  0.00           H0.      0
ATOM    198  HA  MET A  90      45.437 102.596 111.695  1.00  0.00           H0.      0
ATOM    199  HB2 MET A  90      43.372 102.669 113.104  1.00  0.00           H0.      0
ATOM    200  HB3 MET A  90      42.404 103.081 111.709  1.00  0.00           H0.      0
ATOM    201  HG2 MET A  90      42.933 100.952 110.594  1.00  0.00           H0.      0
ATOM    202  HG3 MET A  90      44.138 100.547 111.812  1.00  0.00           H0.      0
ATOM    203  HE1 MET A  90      42.095  99.236 114.783  1.00  0.00           H0.      0
ATOM    204  HE2 MET A  90      43.682  99.258 113.996  1.00  0.00           H0.      0
ATOM    205  HE3 MET A  90      42.961 100.774 114.638  1.00  0.00           H0.      0
ATOM    206  CA  ALA A 115      34.457 110.672 105.772  1.00  0.00           C0.     -1
ATOM    207  C   ALA A 115      34.119 110.242 107.181  1.00  0.00           C0.      0
ATOM    208  O   ALA A 115      34.547 109.195 107.681  1.00  0.00           O0.      0
ATOM    209  H01 ALA A 115      35.439 110.284 105.496  1.00  0.00           H0.      0
ATOM    210  H03 ALA A 115      33.719 110.250 105.079  1.00  0.00           H0.      0
ATOM    211  HA  ALA A 115      34.451 111.759 105.657  1.00  0.00           H0.      0
ATOM    212  N   ASN A 116      33.290 111.108 107.845  1.00  0.00           N0.      0
ATOM    213  CA  ASN A 116      32.525 110.657 108.993  1.00  0.00           C0.     -1
ATOM    214  C   ASN A 116      31.088 110.309 108.521  1.00  0.00           C0.      0
ATOM    215  O   ASN A 116      30.553 111.002 107.644  1.00  0.00           O0.      0
ATOM    216  H02 ASN A 116      32.459 111.457 109.738  1.00  0.00           H0.      0
ATOM    217  H   ASN A 116      32.796 111.783 107.274  1.00  0.00           H0.      0
ATOM    218  HA  ASN A 116      33.023 109.807 109.451  1.00  0.00           H0.      0
ATOM    219  N   TRP A 117      30.476 109.249 109.110  1.00  0.00           N0.      0
ATOM    220  CA  TRP A 117      29.137 108.798 108.655  1.00  0.00           C0.     -1
ATOM    221  CB  TRP A 117      28.542 107.711 109.566  1.00  0.00           C0.     -1
ATOM    222  CG  TRP A 117      29.296 106.408 109.534  1.00  0.00           C0.      0
ATOM    223  CD1 TRP A 117      30.517 106.142 108.944  1.00  0.00           C0.      0
ATOM    224  CD2 TRP A 117      28.875 105.179 110.171  1.00  0.00           C0.      0
ATOM    225  CE2 TRP A 117      29.908 104.212 109.963  1.00  0.00           C0.      0
ATOM    226  CE3 TRP A 117      27.710 104.795 110.861  1.00  0.00           C0.      0
ATOM    227  NE1 TRP A 117      30.888 104.830 109.207  1.00  0.00           N0.      0
ATOM    228  CZ2 TRP A 117      29.817 102.907 110.463  1.00  0.00           C0.      0
ATOM    229  CZ3 TRP A 117      27.609 103.491 111.343  1.00  0.00           C0.      0
ATOM    230  CH2 TRP A 117      28.658 102.561 111.156  1.00  0.00           C0.      0
ATOM    231  H01 TRP A 117      28.484 109.675 108.634  1.00  0.00           H0.      0
ATOM    232  H   TRP A 117      31.048 108.654 109.712  1.00  0.00           H0.      0
ATOM    233  HA  TRP A 117      29.208 108.423 107.626  1.00  0.00           H0.      0
ATOM    234  HB2 TRP A 117      28.479 108.094 110.596  1.00  0.00           H0.      0
ATOM    235  HB3 TRP A 117      27.503 107.547 109.249  1.00  0.00           H0.      0
ATOM    236  HD1 TRP A 117      31.163 106.786 108.372  1.00  0.00           H0.      0
ATOM    237  HE1 TRP A 117      31.757 104.409 108.918  1.00  0.00           H0.      0
ATOM    238  HE3 TRP A 117      26.900 105.501 111.009  1.00  0.00           H0.      0
ATOM    239  HZ2 TRP A 117      30.617 102.190 110.312  1.00  0.00           H0.      0
ATOM    240  HZ3 TRP A 117      26.718 103.185 111.881  1.00  0.00           H0.      0
ATOM    241  HH2 TRP A 117      28.556 101.557 111.555  1.00  0.00           H0.      0
ATOM    242  CA  LEU A 136      32.136  95.205 109.856  1.00  0.00           C0.     -1
ATOM    243  C   LEU A 136      33.170  95.368 110.966  1.00  0.00           C0.      0
ATOM    244  O   LEU A 136      34.039  96.253 110.916  1.00  0.00           O0.      0
ATOM    245  H01 LEU A 136      32.653  94.918 108.935  1.00  0.00           H0.      0
ATOM    246  H02 LEU A 136      31.656  96.171 109.679  1.00  0.00           H0.      0
ATOM    247  HA  LEU A 136      31.372  94.459 110.085  1.00  0.00           H0.      0
ATOM    248  N   GLY A 137      33.098  94.492 112.019  1.00  0.00           N0.      0
ATOM    249  CA  GLY A 137      34.122  94.458 113.067  1.00  0.00           C0.     -1
ATOM    250  C   GLY A 137      33.728  95.139 114.405  1.00  0.00           C0.      0
ATOM    251  O   GLY A 137      34.610  95.673 115.099  1.00  0.00           O0.      0
ATOM    252  H   GLY A 137      32.486  93.694 111.919  1.00  0.00           H0.      0
ATOM    253  HA2 GLY A 137      34.381  93.416 113.284  1.00  0.00           H0.      0
ATOM    254  HA3 GLY A 137      35.024  94.955 112.707  1.00  0.00           H0.      0
ATOM    255  N   ASN A 138      32.429  95.049 114.788  1.00  0.00           N0.      0
ATOM    256  CA  ASN A 138      31.824  95.827 115.896  1.00  0.00           C0.     -1
ATOM    257  CB  ASN A 138      32.398  95.534 117.285  1.00  0.00           C0.     -1
ATOM    258  CG  ASN A 138      31.851  96.494 118.335  1.00  0.00           C0.      0
ATOM    259  ND2 ASN A 138      32.721  96.775 119.344  1.00  0.00           N0.      0
ATOM    260  OD1 ASN A 138      30.703  96.946 118.278  1.00  0.00           O0.      0
ATOM    261  H03 ASN A 138      31.950  96.896 115.679  1.00  0.00           H0.      0
ATOM    262  H   ASN A 138      31.786  94.710 114.084  1.00  0.00           H0.      0
ATOM    263  HA  ASN A 138      30.753  95.621 115.887  1.00  0.00           H0.      0
ATOM    264  HB2 ASN A 138      32.131  94.510 117.579  1.00  0.00           H0.      0
ATOM    265  HB3 ASN A 138      33.486  95.571 117.267  1.00  0.00           H0.      0
ATOM    266 HD21 ASN A 138      32.469  97.479 120.025  1.00  0.00           H0.      0
ATOM    267 HD22 ASN A 138      33.692  96.488 119.296  1.00  0.00           H0.      0
ATOM    268  CA  HID A 142      32.542 103.550 117.390  1.00  0.00           C0.     -1
ATOM    269  C   HID A 142      31.854 104.908 117.322  1.00  0.00           C0.      0
ATOM    270  O   HID A 142      32.515 105.956 117.357  1.00  0.00           O0.      0
ATOM    271  CB  HID A 142      33.231 103.249 116.099  1.00  0.00           C0.     -1
ATOM    272  CG  HID A 142      34.419 102.358 116.295  1.00  0.00           C0.      0
ATOM    273  CD2 HID A 142      34.535 101.004 116.542  1.00  0.00           C0.      0
ATOM    274  ND1 HID A 142      35.700 102.867 116.480  1.00  0.00           N0.      0
ATOM    275  CE1 HID A 142      36.524 101.838 116.835  1.00  0.00           C0.      0
ATOM    276  NE2 HID A 142      35.844 100.690 116.889  1.00  0.00           N0.      0
ATOM    277  H01 HID A 142      31.843 102.751 117.666  1.00  0.00           H0.      0
ATOM    278  HA  HID A 142      33.277 103.628 118.198  1.00  0.00           H0.      0
ATOM    279  HB2 HID A 142      32.527 102.806 115.388  1.00  0.00           H0.      0
ATOM    280  HB3 HID A 142      33.580 104.188 115.655  1.00  0.00           H0.      0
ATOM    281  HD1 HID A 142      35.947 103.859 116.400  1.00  0.00           H0.      0
ATOM    282  HD2 HID A 142      33.762 100.252 116.517  1.00  0.00           H0.      0
ATOM    283  HE1 HID A 142      37.577 101.949 117.035  1.00  0.00           H0.      0
ATOM    284  N   LEU A 143      30.507 104.913 117.161  1.00  0.00           N0.      0
ATOM    285  CA  LEU A 143      29.790 106.182 117.102  1.00  0.00           C0.     -1
ATOM    286  CB  LEU A 143      28.384 106.110 116.414  1.00  0.00           C0.     -1
ATOM    287  CG  LEU A 143      28.410 106.104 114.874  1.00  0.00           C0.      0
ATOM    288  CD1 LEU A 143      29.138 104.875 114.301  1.00  0.00           C0.      0
ATOM    289  CD2 LEU A 143      26.977 106.200 114.320  1.00  0.00           C0.      0
ATOM    290  H01 LEU A 143      29.668 106.577 118.120  1.00  0.00           H0.      0
ATOM    291  H   LEU A 143      29.990 104.046 117.189  1.00  0.00           H0.      0
ATOM    292  HA  LEU A 143      30.430 106.890 116.566  1.00  0.00           H0.      0
ATOM    293  HB2 LEU A 143      27.841 105.224 116.777  1.00  0.00           H0.      0
ATOM    294  HB3 LEU A 143      27.817 106.984 116.758  1.00  0.00           H0.      0
ATOM    295  HG  LEU A 143      28.955 107.011 114.562  1.00  0.00           H0.      0
ATOM    296 HD11 LEU A 143      28.666 103.951 114.664  1.00  0.00           H0.      0
ATOM    297 HD12 LEU A 143      29.069 104.849 113.209  1.00  0.00           H0.      0
ATOM    298 HD13 LEU A 143      30.194 104.847 114.576  1.00  0.00           H0.      0
ATOM    299 HD21 LEU A 143      26.400 105.307 114.592  1.00  0.00           H0.      0
ATOM    300 HD22 LEU A 143      26.453 107.077 114.718  1.00  0.00           H0.      0
ATOM    301 HD23 LEU A 143      26.986 106.270 113.228  1.00  0.00           H0.      0
ATOM    302  CA  ARG A 175      29.378  93.461 120.254  1.00  0.00           C0.     -1
ATOM    303  CB  ARG A 175      30.509  93.957 121.141  1.00  0.00           C0.     -1
ATOM    304  CG  ARG A 175      31.898  93.446 120.729  1.00  0.00           C0.      0
ATOM    305  CD  ARG A 175      32.999  94.048 121.618  1.00  0.00           C0.      0
ATOM    306  NE  ARG A 175      34.355  93.661 121.212  1.00  0.00           N0.      0
ATOM    307  CZ  ARG A 175      34.943  92.499 121.504  1.00  0.00           C0.      0
ATOM    308  NH1 ARG A 175      34.338  91.592 122.312  1.00  0.00           N1+      0
ATOM    309  NH2 ARG A 175      36.127  92.200 120.946  1.00  0.00           N0.      0
ATOM    310  H01 ARG A 175      29.512  93.805 119.221  1.00  0.00           H0.      0
ATOM    311  H02 ARG A 175      28.409  93.832 120.604  1.00  0.00           H0.      0
ATOM    312  HA  ARG A 175      29.331  92.365 120.239  1.00  0.00           H0.      0
ATOM    313  HB2 ARG A 175      30.525  95.057 121.126  1.00  0.00           H0.      0
ATOM    314  HB3 ARG A 175      30.317  93.666 122.184  1.00  0.00           H0.      0
ATOM    315  HG2 ARG A 175      31.931  92.349 120.780  1.00  0.00           H0.      0
ATOM    316  HG3 ARG A 175      32.105  93.723 119.689  1.00  0.00           H0.      0
ATOM    317  HD2 ARG A 175      32.964  95.139 121.552  1.00  0.00           H0.      0
ATOM    318  HD3 ARG A 175      32.836  93.796 122.674  1.00  0.00           H0.      0
ATOM    319  HE  ARG A 175      34.802  94.262 120.501  1.00  0.00           H0.      0
ATOM    320 HH11 ARG A 175      33.541  91.874 122.861  1.00  0.00           H0.      0
ATOM    321 HH12 ARG A 175      34.891  90.840 122.698  1.00  0.00           H0.      0
ATOM    322 HH21 ARG A 175      36.626  92.925 120.414  1.00  0.00           H0.      0
ATOM    323 HH22 ARG A 175      36.640  91.383 121.240  1.00  0.00           H0.      0
ATOM    324  CA  TYR A 194      40.280  88.358 115.344  1.00  0.00           C0.     -1
ATOM    325  CB  TYR A 194      40.280  89.587 116.350  1.00  0.00           C0.     -1
ATOM    326  CG  TYR A 194      39.623  90.822 115.747  1.00  0.00           C0.      0
ATOM    327  CD1 TYR A 194      38.369  91.275 116.193  1.00  0.00           C0.      0
ATOM    328  CD2 TYR A 194      40.243  91.559 114.719  1.00  0.00           C0.      0
ATOM    329  CE1 TYR A 194      37.749  92.396 115.631  1.00  0.00           C0.      0
ATOM    330  CE2 TYR A 194      39.637  92.688 114.146  1.00  0.00           C0.      0
ATOM    331  CZ  TYR A 194      38.370  93.106 114.591  1.00  0.00           C0.      0
ATOM    332  OH  TYR A 194      37.720  94.218 114.092  1.00  0.00           O0.      0
ATOM    333  H01 TYR A 194      40.739  87.483 115.815  1.00  0.00           H0.      0
ATOM    334  H03 TYR A 194      39.257  88.106 115.041  1.00  0.00           H0.      0
ATOM    335  HA  TYR A 194      40.862  88.610 114.452  1.00  0.00           H0.      0
ATOM    336  HB2 TYR A 194      39.751  89.305 117.267  1.00  0.00           H0.      0
ATOM    337  HB3 TYR A 194      41.318  89.802 116.613  1.00  0.00           H0.      0
ATOM    338  HD1 TYR A 194      37.878  90.751 117.006  1.00  0.00           H0.      0
ATOM    339  HD2 TYR A 194      41.237  91.276 114.390  1.00  0.00           H0.      0
ATOM    340  HE1 TYR A 194      36.771  92.722 115.970  1.00  0.00           H0.      0
ATOM    341  HE2 TYR A 194      40.165  93.275 113.400  1.00  0.00           H0.      0
ATOM    342  HH  TYR A 194      37.853  94.331 113.117  1.00  0.00           H0.      0
ATOM    343  CA  TYR A 220      43.647  93.768 125.243  1.00  0.00           C0.     -1
ATOM    344  CB  TYR A 220      43.126  94.114 123.863  1.00  0.00           C0.     -1
ATOM    345  CG  TYR A 220      41.642  94.293 123.594  1.00  0.00           C0.      0
ATOM    346  CD1 TYR A 220      40.852  95.253 124.253  1.00  0.00           C0.      0
ATOM    347  CD2 TYR A 220      41.063  93.609 122.513  1.00  0.00           C0.      0
ATOM    348  CE1 TYR A 220      39.553  95.546 123.822  1.00  0.00           C0.      0
ATOM    349  CE2 TYR A 220      39.768  93.887 122.070  1.00  0.00           C0.      0
ATOM    350  CZ  TYR A 220      39.014  94.878 122.711  1.00  0.00           C0.      0
ATOM    351  OH  TYR A 220      37.751  95.229 122.275  1.00  0.00           O0.      0
ATOM    352  H01 TYR A 220      44.740  93.705 125.229  1.00  0.00           H0.      0
ATOM    353  H02 TYR A 220      43.369  94.524 125.989  1.00  0.00           H0.      0
ATOM    354  HA  TYR A 220      43.256  92.804 125.593  1.00  0.00           H0.      0
ATOM    355  HB2 TYR A 220      43.625  95.044 123.544  1.00  0.00           H0.      0
ATOM    356  HB3 TYR A 220      43.489  93.350 123.161  1.00  0.00           H0.      0
ATOM    357  HD1 TYR A 220      41.266  95.809 125.089  1.00  0.00           H0.      0
ATOM    358  HD2 TYR A 220      41.648  92.868 121.974  1.00  0.00           H0.      0
ATOM    359  HE1 TYR A 220      38.962  96.312 124.313  1.00  0.00           H0.      0
ATOM    360  HE2 TYR A 220      39.364  93.347 121.223  1.00  0.00           H0.      0
ATOM    361  HH  TYR A 220      37.610  94.866 121.378  1.00  0.00           H0.      0
ATOM    362  CA  LEU A 240      39.288 100.299 123.595  1.00  0.00           C0.     -1
ATOM    363  CB  LEU A 240      38.874  99.444 122.350  1.00  0.00           C0.     -1
ATOM    364  CG  LEU A 240      40.028  98.760 121.587  1.00  0.00           C0.      0
ATOM    365  CD1 LEU A 240      39.459  97.890 120.446  1.00  0.00           C0.      0
ATOM    366  CD2 LEU A 240      41.043  99.780 121.040  1.00  0.00           C0.      0
ATOM    367  H01 LEU A 240      38.398 100.678 124.110  1.00  0.00           H0.      0
ATOM    368  H02 LEU A 240      39.863  99.692 124.306  1.00  0.00           H0.      0
ATOM    369  HA  LEU A 240      39.903 101.157 123.304  1.00  0.00           H0.      0
ATOM    370  HB2 LEU A 240      38.169  98.667 122.677  1.00  0.00           H0.      0
ATOM    371  HB3 LEU A 240      38.320 100.085 121.647  1.00  0.00           H0.      0
ATOM    372  HG  LEU A 240      40.550  98.093 122.291  1.00  0.00           H0.      0
ATOM    373 HD11 LEU A 240      38.787  97.121 120.842  1.00  0.00           H0.      0
ATOM    374 HD12 LEU A 240      38.891  98.507 119.736  1.00  0.00           H0.      0
ATOM    375 HD13 LEU A 240      40.265  97.389 119.894  1.00  0.00           H0.      0
ATOM    376 HD21 LEU A 240      41.523 100.349 121.843  1.00  0.00           H0.      0
ATOM    377 HD22 LEU A 240      41.833  99.277 120.468  1.00  0.00           H0.      0
ATOM    378 HD23 LEU A 240      40.546 100.495 120.370  1.00  0.00           H0.      0
ATOM    379  CA  TYR A 242      32.238 100.998 124.079  1.00  0.00           C0.     -1
ATOM    380  CB  TYR A 242      32.130  99.704 123.220  1.00  0.00           C0.     -1
ATOM    381  CG  TYR A 242      33.171  99.532 122.118  1.00  0.00           C0.      0
ATOM    382  CD1 TYR A 242      33.187 100.369 120.986  1.00  0.00           C0.      0
ATOM    383  CD2 TYR A 242      34.122  98.493 122.158  1.00  0.00           C0.      0
ATOM    384  CE1 TYR A 242      34.088 100.171 119.934  1.00  0.00           C0.      0
ATOM    385  CE2 TYR A 242      35.033  98.280 121.114  1.00  0.00           C0.      0
ATOM    386  CZ  TYR A 242      35.008  99.110 119.984  1.00  0.00           C0.      0
ATOM    387  OH  TYR A 242      35.877  98.827 118.941  1.00  0.00           O0.      0
ATOM    388  H01 TYR A 242      31.436 101.025 124.824  1.00  0.00           H0.      0
ATOM    389  H02 TYR A 242      33.200 101.039 124.601  1.00  0.00           H0.      0
ATOM    390  HA  TYR A 242      32.155 101.893 123.453  1.00  0.00           H0.      0
ATOM    391  HB2 TYR A 242      32.184  98.835 123.888  1.00  0.00           H0.      0
ATOM    392  HB3 TYR A 242      31.130  99.680 122.765  1.00  0.00           H0.      0
ATOM    393  HD1 TYR A 242      32.472 101.184 120.914  1.00  0.00           H0.      0
ATOM    394  HD2 TYR A 242      34.148  97.831 123.019  1.00  0.00           H0.      0
ATOM    395  HE1 TYR A 242      34.061 100.824 119.070  1.00  0.00           H0.      0
ATOM    396  HE2 TYR A 242      35.752  97.469 121.165  1.00  0.00           H0.      0
ATOM    397  HH  TYR A 242      35.910  99.555 118.255  1.00  0.00           H0.      0
ATOM    398  N   ACT A 293      36.264  96.724 117.096  1.00  0.00           N0.      0
ATOM    399  CA  ACT A 293      37.204  95.747 117.714  1.00  0.00           C0.      0
ATOM    400  C   ACT A 293      36.586  95.083 118.936  1.00  0.00           C0.      0
ATOM    401  O   ACT A 293      37.364  94.313 119.594  1.00  0.00           O0.      0
ATOM    402  CE  ACT A 293      36.886  97.500 115.974  1.00  0.00           C0.      0
ATOM    403  OXT ACT A 293      35.384  95.332 119.217  1.00  0.00           O1-      0
ATOM    404  HE1 ACT A 293      37.181  96.798 115.197  1.00  0.00           H0.      0
ATOM    405  HE2 ACT A 293      36.142  98.189 115.588  1.00  0.00           H0.      0
ATOM    406  HE3 ACT A 293      37.740  98.059 116.354  1.00  0.00           H0.      0
ATOM    407  H1  ACT A 293      38.108  96.281 118.016  1.00  0.00           H0.      0
ATOM    408  H3  ACT A 293      37.476  94.998 116.964  1.00  0.00           H0.      0
ATOM    409  H01 ACT A 293      35.936  97.381 117.835  1.00  0.00           H0.      0
ATOM    410  H02 ACT A 293      35.453  96.230 116.690  1.00  0.00           H0.      0
ATOM    411  CA' SAM A 294      37.706  96.795 110.264  1.00  0.00           C0.      0
ATOM    412  CB  SAM A 294      37.205  97.852 111.279  1.00  0.00           C0.      0
ATOM    413  CG  SAM A 294      38.330  98.613 111.989  1.00  0.00           C0.      0
ATOM    414  SD  SAM A 294      37.769  99.366 113.567  1.00  0.00           S0.      0
ATOM    415  C5' SAM A 294      36.317 100.368 113.082  1.00  0.00           C0.      0
ATOM    416  C4' SAM A 294      36.694 101.581 112.247  1.00  0.00           C0.      0
ATOM    417  O4' SAM A 294      35.440 102.212 111.828  1.00  0.00           O0.      0
ATOM    418  C3' SAM A 294      37.519 102.666 112.988  1.00  0.00           C0.      0
ATOM    419  O3' SAM A 294      38.840 102.784 112.491  1.00  0.00           O0.      0
ATOM    420  C2' SAM A 294      36.672 103.974 112.845  1.00  0.00           C0.      0
ATOM    421  O2' SAM A 294      37.397 105.160 112.598  1.00  0.00           O0.      0
ATOM    422  C1' SAM A 294      35.649 103.625 111.733  1.00  0.00           C0.      0
ATOM    423  OXT SAM A 294      37.578  94.653 111.387  1.00  0.00           O0.      0
ATOM    424  N1  SAM A 294      32.550 107.676 110.799  1.00  0.00           N0.      0
ATOM    425  C2  SAM A 294      33.720 107.308 110.223  1.00  0.00           C0.      0
ATOM    426  N3  SAM A 294      34.465 106.226 110.493  1.00  0.00           N0.      0
ATOM    427  C4  SAM A 294      33.904 105.440 111.431  1.00  0.00           C0.      0
ATOM    428  C5  SAM A 294      32.688 105.687 112.092  1.00  0.00           C0.      0
ATOM    429  C6  SAM A 294      32.017 106.879 111.757  1.00  0.00           C0.      0
ATOM    430  N6  SAM A 294      30.883 107.273 112.391  1.00  0.00           N0.      0
ATOM    431  N7  SAM A 294      32.399 104.670 112.990  1.00  0.00           N0.      0
ATOM    432  C8  SAM A 294      33.412 103.830 112.875  1.00  0.00           C0.      0
ATOM    433  N9  SAM A 294      34.353 104.243 111.943  1.00  0.00           N0.      0
ATOM    434  C'  SAM A 294      38.354  95.609 111.016  1.00  0.00           C0.      0
ATOM    435  N'  SAM A 294      36.510  96.374 109.457  1.00  0.00           N0.      0
ATOM    436  O'  SAM A 294      39.573  95.725 111.269  1.00  0.00           O0.      0
ATOM    437 HN61 SAM A 294      30.356 108.027 111.974  1.00  0.00           H0.      0
ATOM    438 HN62 SAM A 294      30.351 106.563 112.875  1.00  0.00           H0.      0
ATOM    439  HA  SAM A 294      38.430  97.225 109.568  1.00  0.00           H0.      0
ATOM    440  HB1 SAM A 294      36.573  97.338 112.015  1.00  0.00           H0.      0
ATOM    441  HB2 SAM A 294      36.566  98.559 110.738  1.00  0.00           H0.      0
ATOM    442  HG1 SAM A 294      38.758  99.379 111.342  1.00  0.00           H0.      0
ATOM    443  HG2 SAM A 294      39.139  97.939 112.283  1.00  0.00           H0.      0
ATOM    444 HO2' SAM A 294      38.071 104.991 111.898  1.00  0.00           H0.      0
ATOM    445 HO3' SAM A 294      38.778 102.844 111.509  1.00  0.00           H0.      0
ATOM    446  H01 SAM A 294      33.534 102.901 113.402  1.00  0.00           H0.      0
ATOM    447  H02 SAM A 294      37.237 101.279 111.347  1.00  0.00           H0.      0
ATOM    448  H03 SAM A 294      37.619 102.415 114.047  1.00  0.00           H0.      0
ATOM    449  H04 SAM A 294      36.113 104.147 113.770  1.00  0.00           H0.      0
ATOM    450  H05 SAM A 294      36.020 103.919 110.748  1.00  0.00           H0.      0
ATOM    451  H06 SAM A 294      34.097 107.965 109.444  1.00  0.00           H0.      0
ATOM    452  H07 SAM A 294      35.744  96.078 110.080  1.00  0.00           H0.      0
ATOM    453  H08 SAM A 294      36.686  95.608 108.747  1.00  0.00           H0.      0
ATOM    454  H09 SAM A 294      36.165  97.195 108.934  1.00  0.00           H0.      0
ATOM    455 H5'1 SAM A 294      35.849 100.680 114.022  1.00  0.00           H0.      0
ATOM    456 H5'2 SAM A 294      35.598  99.744 112.544  1.00  0.00           H0.      0
