# Supplementary material for: Computational Investigation of GNMT-Catalyzed Methyl Transfer Reaction: Integrating MD, QM, and ML Approaches
Source: J Comput Chem. Author manuscript; Available in PMC 2026 Jun 29. (PMC13312424; doi:10.1002/jcc.70434)
Supplement: SI-2 [file NIHMS2188582-supplement-SI-2.zip › QM-cluster-pdbs/sampling_12945_P2_w_ts.pdb]

ATOM      1  CA  ILE A  17      34.806 112.582 119.369  1.00  0.00           C0.     -1
ATOM      2  C   ILE A  17      34.888 111.084 119.055  1.00  0.00           C0.      0
ATOM      3  O   ILE A  17      35.176 110.256 119.927  1.00  0.00           O0.      0
ATOM      4  H01 ILE A  17      35.247 112.742 120.352  1.00  0.00           H0.      0
ATOM      5  H02 ILE A  17      33.762 112.918 119.393  1.00  0.00           H0.      0
ATOM      6  HA  ILE A  17      35.335 113.185 118.624  1.00  0.00           H0.      0
ATOM      7  N   PRO A  18      34.669 110.676 117.754  1.00  0.00           N0.      0
ATOM      8  CA  PRO A  18      34.625 109.223 117.434  1.00  0.00           C0.     -1
ATOM      9  C   PRO A  18      35.966 108.508 117.581  1.00  0.00           C0.      0
ATOM     10  O   PRO A  18      35.992 107.268 117.695  1.00  0.00           O0.      0
ATOM     11  CB  PRO A  18      34.117 109.192 115.972  1.00  0.00           C0.      0
ATOM     12  CG  PRO A  18      33.238 110.454 115.876  1.00  0.00           C0.      0
ATOM     13  CD  PRO A  18      34.028 111.495 116.694  1.00  0.00           C0.      0
ATOM     14  HA  PRO A  18      33.929 108.714 118.109  1.00  0.00           H0.      0
ATOM     15  HB2 PRO A  18      34.970 109.267 115.286  1.00  0.00           H0.      0
ATOM     16  HB3 PRO A  18      33.604 108.255 115.754  1.00  0.00           H0.      0
ATOM     17  HG2 PRO A  18      33.049 110.778 114.849  1.00  0.00           H0.      0
ATOM     18  HG3 PRO A  18      32.267 110.271 116.351  1.00  0.00           H0.      0
ATOM     19  HD2 PRO A  18      34.788 111.989 116.076  1.00  0.00           H0.      0
ATOM     20  HD3 PRO A  18      33.386 112.263 117.128  1.00  0.00           H0.      0
ATOM     21  N   ASP A  19      37.067 109.277 117.500  1.00  0.00           N0.      0
ATOM     22  CA  ASP A  19      38.414 108.745 117.704  1.00  0.00           C0.     -1
ATOM     23  H01 ASP A  19      39.123 109.573 117.684  1.00  0.00           H0.      0
ATOM     24  H03 ASP A  19      38.484 108.231 118.668  1.00  0.00           H0.      0
ATOM     25  H   ASP A  19      36.924 110.277 117.499  1.00  0.00           H0.      0
ATOM     26  HA  ASP A  19      38.677 108.033 116.914  1.00  0.00           H0.      0
ATOM     27  CA  TYR A  21      43.192 105.799 118.315  1.00  0.00           C0.     -1
ATOM     28  CB  TYR A  21      43.260 105.204 116.928  1.00  0.00           C0.     -1
ATOM     29  CG  TYR A  21      42.302 104.030 116.759  1.00  0.00           C0.      0
ATOM     30  CD1 TYR A  21      40.969 104.105 117.210  1.00  0.00           C0.      0
ATOM     31  CD2 TYR A  21      42.727 102.817 116.194  1.00  0.00           C0.      0
ATOM     32  CE1 TYR A  21      40.106 103.009 117.127  1.00  0.00           C0.      0
ATOM     33  CE2 TYR A  21      41.878 101.709 116.111  1.00  0.00           C0.      0
ATOM     34  CZ  TYR A  21      40.570 101.800 116.596  1.00  0.00           C0.      0
ATOM     35  OH  TYR A  21      39.693 100.729 116.575  1.00  0.00           O0.      0
ATOM     36  H01 TYR A  21      43.928 106.602 118.439  1.00  0.00           H0.      0
ATOM     37  H02 TYR A  21      42.207 106.230 118.529  1.00  0.00           H0.      0
ATOM     38  HA  TYR A  21      43.392 105.039 119.079  1.00  0.00           H0.      0
ATOM     39  HB2 TYR A  21      43.044 105.972 116.169  1.00  0.00           H0.      0
ATOM     40  HB3 TYR A  21      44.278 104.854 116.716  1.00  0.00           H0.      0
ATOM     41  HD1 TYR A  21      40.594 105.019 117.660  1.00  0.00           H0.      0
ATOM     42  HD2 TYR A  21      43.738 102.725 115.813  1.00  0.00           H0.      0
ATOM     43  HE1 TYR A  21      39.091 103.091 117.492  1.00  0.00           H0.      0
ATOM     44  HE2 TYR A  21      42.242 100.786 115.675  1.00  0.00           H0.      0
ATOM     45  HH  TYR A  21      40.153  99.920 116.294  1.00  0.00           H0.      0
ATOM     46  CA  TRP A  30      45.992  96.200 114.297  1.00  0.00           C0.     -1
ATOM     47  CB  TRP A  30      45.138  97.374 113.830  1.00  0.00           C0.     -1
ATOM     48  CG  TRP A  30      43.667  97.049 113.780  1.00  0.00           C0.      0
ATOM     49  CD1 TRP A  30      42.973  96.452 112.743  1.00  0.00           C0.      0
ATOM     50  CD2 TRP A  30      42.703  97.264 114.837  1.00  0.00           C0.      0
ATOM     51  CE2 TRP A  30      41.444  96.761 114.371  1.00  0.00           C0.      0
ATOM     52  CE3 TRP A  30      42.765  97.874 116.105  1.00  0.00           C0.      0
ATOM     53  NE1 TRP A  30      41.642  96.266 113.097  1.00  0.00           N0.      0
ATOM     54  CZ2 TRP A  30      40.283  96.819 115.153  1.00  0.00           C0.      0
ATOM     55  CZ3 TRP A  30      41.603  97.963 116.874  1.00  0.00           C0.      0
ATOM     56  CH2 TRP A  30      40.376  97.429 116.406  1.00  0.00           C0.      0
ATOM     57  H01 TRP A  30      45.882  95.346 113.618  1.00  0.00           H0.      0
ATOM     58  H02 TRP A  30      47.054  96.469 114.336  1.00  0.00           H0.      0
ATOM     59  HA  TRP A  30      45.689  95.867 115.297  1.00  0.00           H0.      0
ATOM     60  HB2 TRP A  30      45.293  98.234 114.495  1.00  0.00           H0.      0
ATOM     61  HB3 TRP A  30      45.475  97.698 112.837  1.00  0.00           H0.      0
ATOM     62  HD1 TRP A  30      43.330  96.147 111.771  1.00  0.00           H0.      0
ATOM     63  HE1 TRP A  30      40.890  95.957 112.480  1.00  0.00           H0.      0
ATOM     64  HE3 TRP A  30      43.702  98.273 116.479  1.00  0.00           H0.      0
ATOM     65  HZ2 TRP A  30      39.360  96.367 114.807  1.00  0.00           H0.      0
ATOM     66  HZ3 TRP A  30      41.640  98.419 117.858  1.00  0.00           H0.      0
ATOM     67  HH2 TRP A  30      39.503  97.474 117.049  1.00  0.00           H0.      0
ATOM     68  CA  ILE A  34      44.105  90.269 113.210  1.00  0.00           C0.     -1
ATOM     69  CB  ILE A  34      43.645  91.027 111.924  1.00  0.00           C0.     -1
ATOM     70  CG1 ILE A  34      42.432  91.933 112.242  1.00  0.00           C0.      0
ATOM     71  CG2 ILE A  34      43.338  90.027 110.796  1.00  0.00           C0.      0
ATOM     72  CD1 ILE A  34      41.985  92.851 111.093  1.00  0.00           C0.      0
ATOM     73  H01 ILE A  34      45.015  89.690 113.016  1.00  0.00           H0.      0
ATOM     74  H02 ILE A  34      44.309  90.970 114.027  1.00  0.00           H0.      0
ATOM     75  HA  ILE A  34      43.326  89.572 113.541  1.00  0.00           H0.      0
ATOM     76  HB  ILE A  34      44.472  91.678 111.599  1.00  0.00           H0.      0
ATOM     77 HG12 ILE A  34      41.594  91.290 112.557  1.00  0.00           H0.      0
ATOM     78 HG13 ILE A  34      42.680  92.557 113.112  1.00  0.00           H0.      0
ATOM     79 HG21 ILE A  34      42.500  89.376 111.080  1.00  0.00           H0.      0
ATOM     80 HG22 ILE A  34      43.072  90.533 109.861  1.00  0.00           H0.      0
ATOM     81 HG23 ILE A  34      44.204  89.386 110.593  1.00  0.00           H0.      0
ATOM     82 HD11 ILE A  34      41.161  93.507 111.400  1.00  0.00           H0.      0
ATOM     83 HD12 ILE A  34      42.814  93.492 110.769  1.00  0.00           H0.      0
ATOM     84 HD13 ILE A  34      41.650  92.282 110.218  1.00  0.00           H0.      0
ATOM     85  CA  ARG A  40      39.747  86.192 108.891  1.00  0.00           C0.     -1
ATOM     86  CB  ARG A  40      40.143  87.743 109.005  1.00  0.00           C0.     -1
ATOM     87  CG  ARG A  40      38.952  88.706 109.150  1.00  0.00           C0.      0
ATOM     88  CD  ARG A  40      39.431  90.126 109.528  1.00  0.00           C0.      0
ATOM     89  NE  ARG A  40      38.370  91.129 109.382  1.00  0.00           N0.      0
ATOM     90  CZ  ARG A  40      37.911  92.001 110.300  1.00  0.00           C0.      0
ATOM     91  NH1 ARG A  40      38.418  92.098 111.556  1.00  0.00           N1+      0
ATOM     92  NH2 ARG A  40      36.847  92.748 109.975  1.00  0.00           N0.      0
ATOM     93  H01 ARG A  40      39.103  86.024 108.021  1.00  0.00           H0.      0
ATOM     94  H02 ARG A  40      40.652  85.586 108.782  1.00  0.00           H0.      0
ATOM     95  HA  ARG A  40      39.212  85.872 109.791  1.00  0.00           H0.      0
ATOM     96  HB2 ARG A  40      40.808  87.851 109.873  1.00  0.00           H0.      0
ATOM     97  HB3 ARG A  40      40.732  88.021 108.121  1.00  0.00           H0.      0
ATOM     98  HG2 ARG A  40      38.392  88.752 108.206  1.00  0.00           H0.      0
ATOM     99  HG3 ARG A  40      38.255  88.349 109.918  1.00  0.00           H0.      0
ATOM    100  HD2 ARG A  40      39.787  90.123 110.562  1.00  0.00           H0.      0
ATOM    101  HD3 ARG A  40      40.280  90.413 108.895  1.00  0.00           H0.      0
ATOM    102  HE  ARG A  40      37.988  91.277 108.451  1.00  0.00           H0.      0
ATOM    103 HH11 ARG A  40      39.359  91.779 111.729  1.00  0.00           H0.      0
ATOM    104 HH12 ARG A  40      38.162  92.952 112.053  1.00  0.00           H0.      0
ATOM    105 HH21 ARG A  40      36.678  92.836 108.960  1.00  0.00           H0.      0
ATOM    106 HH22 ARG A  40      36.716  93.595 110.537  1.00  0.00           H0.      0
ATOM    107  CA  ALA A  64      34.727 101.120 108.211  1.00  0.00           C0.     -1
ATOM    108  C   ALA A  64      36.083 100.397 108.004  1.00  0.00           C0.      0
ATOM    109  O   ALA A  64      36.269  99.243 108.443  1.00  0.00           O0.      0
ATOM    110  H01 ALA A  64      33.960 100.554 107.675  1.00  0.00           H0.      0
ATOM    111  H02 ALA A  64      34.479 101.107 109.276  1.00  0.00           H0.      0
ATOM    112  HA  ALA A  64      34.748 102.149 107.845  1.00  0.00           H0.      0
ATOM    113  N   CYS A  65      37.047 101.052 107.304  1.00  0.00           N0.      0
ATOM    114  CA  CYS A  65      38.240 100.388 106.715  1.00  0.00           C0.     -1
ATOM    115  C   CYS A  65      39.254  99.720 107.642  1.00  0.00           C0.      0
ATOM    116  O   CYS A  65      39.690  98.594 107.359  1.00  0.00           O0.      0
ATOM    117  H02 CYS A  65      38.757 101.160 106.137  1.00  0.00           H0.      0
ATOM    118  H   CYS A  65      36.838 101.997 106.984  1.00  0.00           H0.      0
ATOM    119  HA  CYS A  65      37.911  99.603 106.028  1.00  0.00           H0.      0
ATOM    120  N   GLY A  66      39.738 100.464 108.656  1.00  0.00           N0.      0
ATOM    121  CA  GLY A  66      40.942 100.024 109.354  1.00  0.00           C0.     -1
ATOM    122  H01 GLY A  66      41.829 100.107 108.714  1.00  0.00           H0.      0
ATOM    123  H   GLY A  66      39.309 101.362 108.890  1.00  0.00           H0.      0
ATOM    124  HA2 GLY A  66      41.072 100.649 110.236  1.00  0.00           H0.      0
ATOM    125  HA3 GLY A  66      40.847  98.979 109.663  1.00  0.00           H0.      0
ATOM    126  CA  ASP A  70      37.225  93.772 104.462  1.00  0.00           C0.     -1
ATOM    127  CB  ASP A  70      36.157  94.220 105.451  1.00  0.00           C0.     -1
ATOM    128  CG  ASP A  70      36.472  93.913 106.921  1.00  0.00           C0.      0
ATOM    129  OD1 ASP A  70      36.131  94.791 107.797  1.00  0.00           O0.      0
ATOM    130  OD2 ASP A  70      36.988  92.793 107.205  1.00  0.00           O1-      0
ATOM    131  H01 ASP A  70      38.164  94.314 104.620  1.00  0.00           H0.      0
ATOM    132  H02 ASP A  70      36.904  93.948 103.429  1.00  0.00           H0.      0
ATOM    133  HA  ASP A  70      37.434  92.704 104.583  1.00  0.00           H0.      0
ATOM    134  HB2 ASP A  70      35.968  95.295 105.364  1.00  0.00           H0.      0
ATOM    135  HB3 ASP A  70      35.206  93.716 105.221  1.00  0.00           H0.      0
ATOM    136  CA  VAL A  84      36.208 105.088 104.322  1.00  0.00           C0.     -1
ATOM    137  C   VAL A  84      36.645 104.802 105.768  1.00  0.00           C0.      0
ATOM    138  O   VAL A  84      36.297 103.744 106.331  1.00  0.00           O0.      0
ATOM    139  CB  VAL A  84      34.727 105.535 104.299  1.00  0.00           C0.     -1
ATOM    140  CG1 VAL A  84      34.530 106.897 104.991  1.00  0.00           C0.      0
ATOM    141  CG2 VAL A  84      34.213 105.579 102.850  1.00  0.00           C0.      0
ATOM    142  H03 VAL A  84      36.326 104.157 103.759  1.00  0.00           H0.      0
ATOM    143  HA  VAL A  84      36.837 105.857 103.859  1.00  0.00           H0.      0
ATOM    144  HB  VAL A  84      34.153 104.776 104.850  1.00  0.00           H0.      0
ATOM    145 HG11 VAL A  84      34.860 106.893 106.034  1.00  0.00           H0.      0
ATOM    146 HG12 VAL A  84      35.099 107.677 104.466  1.00  0.00           H0.      0
ATOM    147 HG13 VAL A  84      33.473 107.187 104.974  1.00  0.00           H0.      0
ATOM    148 HG21 VAL A  84      33.155 105.864 102.821  1.00  0.00           H0.      0
ATOM    149 HG22 VAL A  84      34.775 106.315 102.262  1.00  0.00           H0.      0
ATOM    150 HG23 VAL A  84      34.317 104.603 102.362  1.00  0.00           H0.      0
ATOM    151  N   ASP A  85      37.344 105.762 106.431  1.00  0.00           N0.      0
ATOM    152  CA  ASP A  85      37.712 105.641 107.851  1.00  0.00           C0.     -1
ATOM    153  C   ASP A  85      38.109 107.000 108.367  1.00  0.00           C0.      0
ATOM    154  O   ASP A  85      38.683 107.835 107.659  1.00  0.00           O0.      0
ATOM    155  CB  ASP A  85      38.885 104.606 107.998  1.00  0.00           C0.      0
ATOM    156  CG  ASP A  85      39.054 104.064 109.416  1.00  0.00           C0.      0
ATOM    157  OD1 ASP A  85      38.588 102.910 109.689  1.00  0.00           O0.      0
ATOM    158  OD2 ASP A  85      39.634 104.802 110.274  1.00  0.00           O1-      0
ATOM    159  H   ASP A  85      37.656 106.605 105.964  1.00  0.00           H0.      0
ATOM    160  HA  ASP A  85      36.839 105.253 108.389  1.00  0.00           H0.      0
ATOM    161  HB2 ASP A  85      38.661 103.772 107.335  1.00  0.00           H0.      0
ATOM    162  HB3 ASP A  85      39.812 105.089 107.675  1.00  0.00           H0.      0
ATOM    163  N   ALA A  86      37.833 107.146 109.679  1.00  0.00           N0.      0
ATOM    164  CA  ALA A  86      38.156 108.360 110.382  1.00  0.00           C0.     -1
ATOM    165  C   ALA A  86      39.615 108.512 110.800  1.00  0.00           C0.      0
ATOM    166  O   ALA A  86      40.014 109.600 111.244  1.00  0.00           O0.      0
ATOM    167  CB  ALA A  86      37.284 108.465 111.651  1.00  0.00           C0.      0
ATOM    168  H   ALA A  86      37.159 106.511 110.099  1.00  0.00           H0.      0
ATOM    169  HA  ALA A  86      37.940 109.212 109.726  1.00  0.00           H0.      0
ATOM    170  HB1 ALA A  86      37.582 109.349 112.218  1.00  0.00           H0.      0
ATOM    171  HB2 ALA A  86      36.225 108.542 111.391  1.00  0.00           H0.      0
ATOM    172  HB3 ALA A  86      37.434 107.581 112.282  1.00  0.00           H0.      0
ATOM    173  N   SER A  87      40.353 107.395 110.704  1.00  0.00           N0.      0
ATOM    174  CA  SER A  87      41.676 107.318 111.268  1.00  0.00           C0.     -1
ATOM    175  CB  SER A  87      41.693 106.498 112.571  1.00  0.00           C0.      0
ATOM    176  OG  SER A  87      43.030 106.347 113.097  1.00  0.00           O0.      0
ATOM    177  H01 SER A  87      42.366 106.852 110.555  1.00  0.00           H0.      0
ATOM    178  H   SER A  87      39.932 106.523 110.374  1.00  0.00           H0.      0
ATOM    179  HA  SER A  87      42.019 108.339 111.461  1.00  0.00           H0.      0
ATOM    180  HB2 SER A  87      41.024 106.956 113.310  1.00  0.00           H0.      0
ATOM    181  HB3 SER A  87      41.342 105.483 112.377  1.00  0.00           H0.      0
ATOM    182  HG  SER A  87      43.338 107.220 113.380  1.00  0.00           H0.      0
ATOM    183  CA  MET A  90      44.623 103.024 110.351  1.00  0.00           C0.     -1
ATOM    184  CB  MET A  90      43.183 102.740 110.872  1.00  0.00           C0.     -1
ATOM    185  CG  MET A  90      43.088 102.641 112.401  1.00  0.00           C0.      0
ATOM    186  SD  MET A  90      43.650 101.021 113.086  1.00  0.00           S0.      0
ATOM    187  CE  MET A  90      42.121 100.034 112.819  1.00  0.00           C0.      0
ATOM    188  H01 MET A  90      44.986 103.985 110.736  1.00  0.00           H0.      0
ATOM    189  H02 MET A  90      44.644 103.062 109.256  1.00  0.00           H0.      0
ATOM    190  HA  MET A  90      45.313 102.239 110.682  1.00  0.00           H0.      0
ATOM    191  HB2 MET A  90      42.514 103.547 110.538  1.00  0.00           H0.      0
ATOM    192  HB3 MET A  90      42.809 101.817 110.419  1.00  0.00           H0.      0
ATOM    193  HG2 MET A  90      43.696 103.419 112.877  1.00  0.00           H0.      0
ATOM    194  HG3 MET A  90      42.054 102.784 112.731  1.00  0.00           H0.      0
ATOM    195  HE1 MET A  90      42.014  99.340 113.652  1.00  0.00           H0.      0
ATOM    196  HE2 MET A  90      41.259 100.705 112.786  1.00  0.00           H0.      0
ATOM    197  HE3 MET A  90      42.177  99.455 111.896  1.00  0.00           H0.      0
ATOM    198  CA  ALA A 115      34.949 110.883 105.840  1.00  0.00           C0.     -1
ATOM    199  C   ALA A 115      34.482 110.394 107.197  1.00  0.00           C0.      0
ATOM    200  O   ALA A 115      35.026 109.440 107.770  1.00  0.00           O0.      0
ATOM    201  H01 ALA A 115      35.999 111.181 105.914  1.00  0.00           H0.      0
ATOM    202  H03 ALA A 115      34.891 110.060 105.121  1.00  0.00           H0.      0
ATOM    203  HA  ALA A 115      34.368 111.728 105.462  1.00  0.00           H0.      0
ATOM    204  N   ASN A 116      33.446 111.097 107.752  1.00  0.00           N0.      0
ATOM    205  CA  ASN A 116      32.910 110.756 109.057  1.00  0.00           C0.     -1
ATOM    206  C   ASN A 116      31.378 110.423 108.910  1.00  0.00           C0.      0
ATOM    207  O   ASN A 116      30.646 111.242 108.336  1.00  0.00           O0.      0
ATOM    208  CB  ASN A 116      33.130 111.894 110.091  1.00  0.00           C0.      0
ATOM    209  CG  ASN A 116      33.132 111.298 111.485  1.00  0.00           C0.      0
ATOM    210  ND2 ASN A 116      34.356 111.032 112.011  1.00  0.00           N0.      0
ATOM    211  OD1 ASN A 116      32.078 111.014 112.080  1.00  0.00           O0.      0
ATOM    212  H   ASN A 116      32.942 111.783 107.206  1.00  0.00           H0.      0
ATOM    213  HA  ASN A 116      33.453 109.865 109.382  1.00  0.00           H0.      0
ATOM    214  HB2 ASN A 116      34.083 112.383 109.869  1.00  0.00           H0.      0
ATOM    215  HB3 ASN A 116      32.330 112.634 110.007  1.00  0.00           H0.      0
ATOM    216 HD21 ASN A 116      34.415 110.472 112.850  1.00  0.00           H0.      0
ATOM    217 HD22 ASN A 116      35.196 111.136 111.461  1.00  0.00           H0.      0
ATOM    218  N   TRP A 117      30.941 109.238 109.411  1.00  0.00           N0.      0
ATOM    219  CA  TRP A 117      29.529 108.739 109.304  1.00  0.00           C0.     -1
ATOM    220  CB  TRP A 117      29.314 107.539 110.242  1.00  0.00           C0.     -1
ATOM    221  CG  TRP A 117      30.319 106.432 110.007  1.00  0.00           C0.      0
ATOM    222  CD1 TRP A 117      30.963 106.139 108.820  1.00  0.00           C0.      0
ATOM    223  CD2 TRP A 117      30.856 105.519 110.997  1.00  0.00           C0.      0
ATOM    224  CE2 TRP A 117      31.828 104.701 110.339  1.00  0.00           C0.      0
ATOM    225  CE3 TRP A 117      30.641 105.333 112.376  1.00  0.00           C0.      0
ATOM    226  NE1 TRP A 117      31.856 105.094 109.014  1.00  0.00           N0.      0
ATOM    227  CZ2 TRP A 117      32.578 103.731 111.020  1.00  0.00           C0.      0
ATOM    228  CZ3 TRP A 117      31.384 104.369 113.055  1.00  0.00           C0.      0
ATOM    229  CH2 TRP A 117      32.344 103.576 112.384  1.00  0.00           C0.      0
ATOM    230  H02 TRP A 117      28.857 109.563 109.559  1.00  0.00           H0.      0
ATOM    231  H   TRP A 117      31.633 108.613 109.825  1.00  0.00           H0.      0
ATOM    232  HA  TRP A 117      29.326 108.461 108.262  1.00  0.00           H0.      0
ATOM    233  HB2 TRP A 117      29.398 107.880 111.282  1.00  0.00           H0.      0
ATOM    234  HB3 TRP A 117      28.283 107.184 110.110  1.00  0.00           H0.      0
ATOM    235  HD1 TRP A 117      30.873 106.608 107.853  1.00  0.00           H0.      0
ATOM    236  HE1 TRP A 117      32.504 104.754 108.321  1.00  0.00           H0.      0
ATOM    237  HE3 TRP A 117      29.919 105.945 112.907  1.00  0.00           H0.      0
ATOM    238  HZ2 TRP A 117      33.335 103.145 110.511  1.00  0.00           H0.      0
ATOM    239  HZ3 TRP A 117      31.241 104.234 114.122  1.00  0.00           H0.      0
ATOM    240  HH2 TRP A 117      32.936 102.860 112.945  1.00  0.00           H0.      0
ATOM    241  CA  LEU A 136      31.999  94.874 109.814  1.00  0.00           C0.     -1
ATOM    242  C   LEU A 136      33.036  95.233 110.858  1.00  0.00           C0.      0
ATOM    243  O   LEU A 136      33.742  96.268 110.755  1.00  0.00           O0.      0
ATOM    244  H01 LEU A 136      32.427  95.072 108.826  1.00  0.00           H0.      0
ATOM    245  H02 LEU A 136      31.129  95.530 109.931  1.00  0.00           H0.      0
ATOM    246  HA  LEU A 136      31.669  93.836 109.883  1.00  0.00           H0.      0
ATOM    247  N   GLY A 137      33.146  94.394 111.919  1.00  0.00           N0.      0
ATOM    248  CA  GLY A 137      34.208  94.486 112.915  1.00  0.00           C0.     -1
ATOM    249  C   GLY A 137      33.808  95.060 114.293  1.00  0.00           C0.      0
ATOM    250  O   GLY A 137      34.705  95.161 115.151  1.00  0.00           O0.      0
ATOM    251  H   GLY A 137      32.610  93.537 111.883  1.00  0.00           H0.      0
ATOM    252  HA2 GLY A 137      34.620  93.488 113.093  1.00  0.00           H0.      0
ATOM    253  HA3 GLY A 137      35.031  95.092 112.525  1.00  0.00           H0.      0
ATOM    254  N   ASN A 138      32.511  95.388 114.511  1.00  0.00           N0.      0
ATOM    255  CA  ASN A 138      31.957  96.086 115.718  1.00  0.00           C0.     -1
ATOM    256  C   ASN A 138      32.535  97.525 115.752  1.00  0.00           C0.      0
ATOM    257  O   ASN A 138      33.289  97.910 116.645  1.00  0.00           O0.      0
ATOM    258  CB  ASN A 138      32.229  95.334 117.023  1.00  0.00           C0.      0
ATOM    259  CG  ASN A 138      31.507  96.054 118.162  1.00  0.00           C0.      0
ATOM    260  ND2 ASN A 138      32.297  96.399 119.207  1.00  0.00           N0.      0
ATOM    261  OD1 ASN A 138      30.291  96.282 118.108  1.00  0.00           O0.      0
ATOM    262  H   ASN A 138      31.888  95.259 113.725  1.00  0.00           H0.      0
ATOM    263  HA  ASN A 138      30.876  96.140 115.563  1.00  0.00           H0.      0
ATOM    264  HB2 ASN A 138      31.817  94.323 116.931  1.00  0.00           H0.      0
ATOM    265  HB3 ASN A 138      33.297  95.262 117.216  1.00  0.00           H0.      0
ATOM    266 HD21 ASN A 138      31.930  97.044 119.894  1.00  0.00           H0.      0
ATOM    267 HD22 ASN A 138      33.309  96.353 119.098  1.00  0.00           H0.      0
ATOM    268  N   SER A 139      32.138  98.311 114.713  1.00  0.00           N0.      0
ATOM    269  CA  SER A 139      32.919  99.470 114.274  1.00  0.00           C0.     -1
ATOM    270  CB  SER A 139      33.476  99.212 112.874  1.00  0.00           C0.      0
ATOM    271  OG  SER A 139      34.352  98.065 112.922  1.00  0.00           O0.      0
ATOM    272  H03 SER A 139      32.301 100.376 114.262  1.00  0.00           H0.      0
ATOM    273  H   SER A 139      31.567  97.872 114.003  1.00  0.00           H0.      0
ATOM    274  HA  SER A 139      33.722  99.617 115.001  1.00  0.00           H0.      0
ATOM    275  HB2 SER A 139      32.655  99.034 112.167  1.00  0.00           H0.      0
ATOM    276  HB3 SER A 139      34.019 100.101 112.525  1.00  0.00           H0.      0
ATOM    277  HG  SER A 139      34.150  97.473 112.174  1.00  0.00           H0.      0
ATOM    278  CA  HID A 142      32.844 104.142 118.416  1.00  0.00           C0.     -1
ATOM    279  CB  HID A 142      34.070 104.048 117.438  1.00  0.00           C0.     -1
ATOM    280  CG  HID A 142      34.838 102.762 117.465  1.00  0.00           C0.      0
ATOM    281  CD2 HID A 142      34.480 101.432 117.585  1.00  0.00           C0.      0
ATOM    282  ND1 HID A 142      36.223 102.752 117.361  1.00  0.00           N0.      0
ATOM    283  CE1 HID A 142      36.652 101.462 117.448  1.00  0.00           C0.      0
ATOM    284  NE2 HID A 142      35.617 100.631 117.595  1.00  0.00           N0.      0
ATOM    285  H01 HID A 142      32.105 103.364 118.198  1.00  0.00           H0.      0
ATOM    286  H02 HID A 142      32.363 105.119 118.305  1.00  0.00           H0.      0
ATOM    287  HA  HID A 142      33.169 104.025 119.456  1.00  0.00           H0.      0
ATOM    288  HB2 HID A 142      33.692 104.238 116.422  1.00  0.00           H0.      0
ATOM    289  HB3 HID A 142      34.749 104.879 117.657  1.00  0.00           H0.      0
ATOM    290  HD1 HID A 142      36.793 103.597 117.161  1.00  0.00           H0.      0
ATOM    291  HD2 HID A 142      33.498 101.002 117.692  1.00  0.00           H0.      0
ATOM    292  HE1 HID A 142      37.689 101.167 117.406  1.00  0.00           H0.      0
ATOM    293  CA  ARG A 175      28.616  93.004 120.088  1.00  0.00           C0.     -1
ATOM    294  CB  ARG A 175      29.801  93.561 120.848  1.00  0.00           C0.     -1
ATOM    295  CG  ARG A 175      31.186  93.104 120.353  1.00  0.00           C0.      0
ATOM    296  CD  ARG A 175      32.288  93.758 121.207  1.00  0.00           C0.      0
ATOM    297  NE  ARG A 175      33.662  93.519 120.745  1.00  0.00           N0.      0
ATOM    298  CZ  ARG A 175      34.467  92.577 121.239  1.00  0.00           C0.      0
ATOM    299  NH1 ARG A 175      33.960  91.592 122.033  1.00  0.00           N1+      0
ATOM    300  NH2 ARG A 175      35.780  92.621 120.979  1.00  0.00           N0.      0
ATOM    301  H01 ARG A 175      27.672  93.370 120.508  1.00  0.00           H0.      0
ATOM    302  H03 ARG A 175      28.650  93.307 119.034  1.00  0.00           H0.      0
ATOM    303  HA  ARG A 175      28.593  91.908 120.120  1.00  0.00           H0.      0
ATOM    304  HB2 ARG A 175      29.774  94.659 120.797  1.00  0.00           H0.      0
ATOM    305  HB3 ARG A 175      29.709  93.302 121.914  1.00  0.00           H0.      0
ATOM    306  HG2 ARG A 175      31.263  92.007 120.390  1.00  0.00           H0.      0
ATOM    307  HG3 ARG A 175      31.326  93.396 119.305  1.00  0.00           H0.      0
ATOM    308  HD2 ARG A 175      32.145  94.841 121.183  1.00  0.00           H0.      0
ATOM    309  HD3 ARG A 175      32.204  93.436 122.252  1.00  0.00           H0.      0
ATOM    310  HE  ARG A 175      34.109  94.208 120.105  1.00  0.00           H0.      0
ATOM    311 HH11 ARG A 175      32.997  91.320 121.904  1.00  0.00           H0.      0
ATOM    312 HH12 ARG A 175      34.579  90.857 122.340  1.00  0.00           H0.      0
ATOM    313 HH21 ARG A 175      36.226  93.499 120.623  1.00  0.00           H0.      0
ATOM    314 HH22 ARG A 175      36.374  91.868 121.292  1.00  0.00           H0.      0
ATOM    315  CA  TYR A 194      40.737  89.232 115.215  1.00  0.00           C0.     -1
ATOM    316  CB  TYR A 194      40.292  90.078 116.427  1.00  0.00           C0.     -1
ATOM    317  CG  TYR A 194      39.514  91.327 116.016  1.00  0.00           C0.      0
ATOM    318  CD1 TYR A 194      38.212  91.582 116.478  1.00  0.00           C0.      0
ATOM    319  CD2 TYR A 194      40.080  92.272 115.137  1.00  0.00           C0.      0
ATOM    320  CE1 TYR A 194      37.505  92.734 116.103  1.00  0.00           C0.      0
ATOM    321  CE2 TYR A 194      39.385  93.413 114.734  1.00  0.00           C0.      0
ATOM    322  CZ  TYR A 194      38.093  93.660 115.228  1.00  0.00           C0.      0
ATOM    323  OH  TYR A 194      37.484  94.837 114.853  1.00  0.00           O0.      0
ATOM    324  H01 TYR A 194      41.305  88.351 115.536  1.00  0.00           H0.      0
ATOM    325  H02 TYR A 194      39.868  88.891 114.641  1.00  0.00           H0.      0
ATOM    326  HA  TYR A 194      41.374  89.815 114.543  1.00  0.00           H0.      0
ATOM    327  HB2 TYR A 194      39.672  89.469 117.096  1.00  0.00           H0.      0
ATOM    328  HB3 TYR A 194      41.182  90.371 117.004  1.00  0.00           H0.      0
ATOM    329  HD1 TYR A 194      37.740  90.874 117.155  1.00  0.00           H0.      0
ATOM    330  HD2 TYR A 194      41.086  92.115 114.762  1.00  0.00           H0.      0
ATOM    331  HE1 TYR A 194      36.509  92.920 116.494  1.00  0.00           H0.      0
ATOM    332  HE2 TYR A 194      39.819  94.117 114.035  1.00  0.00           H0.      0
ATOM    333  HH  TYR A 194      36.512  94.818 114.985  1.00  0.00           H0.      0
ATOM    334  CA  TYR A 220      43.643  94.183 125.205  1.00  0.00           C0.     -1
ATOM    335  CB  TYR A 220      43.486  94.579 123.724  1.00  0.00           C0.     -1
ATOM    336  CG  TYR A 220      42.085  94.969 123.278  1.00  0.00           C0.      0
ATOM    337  CD1 TYR A 220      41.420  96.077 123.837  1.00  0.00           C0.      0
ATOM    338  CD2 TYR A 220      41.433  94.282 122.240  1.00  0.00           C0.      0
ATOM    339  CE1 TYR A 220      40.169  96.486 123.376  1.00  0.00           C0.      0
ATOM    340  CE2 TYR A 220      40.179  94.681 121.762  1.00  0.00           C0.      0
ATOM    341  CZ  TYR A 220      39.537  95.794 122.326  1.00  0.00           C0.      0
ATOM    342  OH  TYR A 220      38.321  96.258 121.904  1.00  0.00           O0.      0
ATOM    343  H01 TYR A 220      44.687  93.936 125.430  1.00  0.00           H0.      0
ATOM    344  H02 TYR A 220      43.339  95.000 125.869  1.00  0.00           H0.      0
ATOM    345  HA  TYR A 220      43.024  93.311 125.445  1.00  0.00           H0.      0
ATOM    346  HB2 TYR A 220      44.170  95.416 123.518  1.00  0.00           H0.      0
ATOM    347  HB3 TYR A 220      43.833  93.748 123.096  1.00  0.00           H0.      0
ATOM    348  HD1 TYR A 220      41.896  96.639 124.637  1.00  0.00           H0.      0
ATOM    349  HD2 TYR A 220      41.923  93.425 121.784  1.00  0.00           H0.      0
ATOM    350  HE1 TYR A 220      39.670  97.346 123.808  1.00  0.00           H0.      0
ATOM    351  HE2 TYR A 220      39.701  94.143 120.948  1.00  0.00           H0.      0
ATOM    352  HH  TYR A 220      37.955  95.734 121.151  1.00  0.00           H0.      0
ATOM    353  CA  LEU A 240      38.559 100.530 123.714  1.00  0.00           C0.     -1
ATOM    354  CB  LEU A 240      38.283  99.886 122.365  1.00  0.00           C0.     -1
ATOM    355  CG  LEU A 240      39.212 100.322 121.207  1.00  0.00           C0.      0
ATOM    356  CD1 LEU A 240      39.011  99.392 119.993  1.00  0.00           C0.      0
ATOM    357  CD2 LEU A 240      38.980 101.789 120.798  1.00  0.00           C0.      0
ATOM    358  H01 LEU A 240      37.872 100.152 124.480  1.00  0.00           H0.      0
ATOM    359  H02 LEU A 240      39.582 100.316 124.052  1.00  0.00           H0.      0
ATOM    360  HA  LEU A 240      38.446 101.620 123.681  1.00  0.00           H0.      0
ATOM    361  HB2 LEU A 240      38.347  98.794 122.460  1.00  0.00           H0.      0
ATOM    362  HB3 LEU A 240      37.245 100.093 122.060  1.00  0.00           H0.      0
ATOM    363  HG  LEU A 240      40.254 100.219 121.552  1.00  0.00           H0.      0
ATOM    364 HD11 LEU A 240      39.254  98.354 120.251  1.00  0.00           H0.      0
ATOM    365 HD12 LEU A 240      37.961  99.414 119.676  1.00  0.00           H0.      0
ATOM    366 HD13 LEU A 240      39.628  99.704 119.142  1.00  0.00           H0.      0
ATOM    367 HD21 LEU A 240      39.666 102.087 119.996  1.00  0.00           H0.      0
ATOM    368 HD22 LEU A 240      37.955 101.919 120.425  1.00  0.00           H0.      0
ATOM    369 HD23 LEU A 240      39.125 102.477 121.639  1.00  0.00           H0.      0
ATOM    370  CA  TYR A 242      31.352 101.195 124.128  1.00  0.00           C0.     -1
ATOM    371  CB  TYR A 242      31.067 100.046 123.050  1.00  0.00           C0.     -1
ATOM    372  CG  TYR A 242      32.279  99.714 122.204  1.00  0.00           C0.      0
ATOM    373  CD1 TYR A 242      32.905 100.705 121.428  1.00  0.00           C0.      0
ATOM    374  CD2 TYR A 242      32.819  98.416 122.153  1.00  0.00           C0.      0
ATOM    375  CE1 TYR A 242      33.992 100.413 120.605  1.00  0.00           C0.      0
ATOM    376  CE2 TYR A 242      33.899  98.103 121.317  1.00  0.00           C0.      0
ATOM    377  CZ  TYR A 242      34.467  99.094 120.503  1.00  0.00           C0.      0
ATOM    378  OH  TYR A 242      35.465  98.734 119.633  1.00  0.00           O0.      0
ATOM    379  H01 TYR A 242      30.449 101.396 124.714  1.00  0.00           H0.      0
ATOM    380  H02 TYR A 242      32.155 100.882 124.803  1.00  0.00           H0.      0
ATOM    381  HA  TYR A 242      31.659 102.119 123.628  1.00  0.00           H0.      0
ATOM    382  HB2 TYR A 242      30.724  99.148 123.578  1.00  0.00           H0.      0
ATOM    383  HB3 TYR A 242      30.238 100.379 122.411  1.00  0.00           H0.      0
ATOM    384  HD1 TYR A 242      32.533 101.725 121.460  1.00  0.00           H0.      0
ATOM    385  HD2 TYR A 242      32.380  97.633 122.767  1.00  0.00           H0.      0
ATOM    386  HE1 TYR A 242      34.454 101.198 120.023  1.00  0.00           H0.      0
ATOM    387  HE2 TYR A 242      34.296  97.095 121.266  1.00  0.00           H0.      0
ATOM    388  HH  TYR A 242      35.577  99.416 118.916  1.00  0.00           H0.      0
ATOM    389  N   ACT A 293      35.985  96.986 117.117  1.00  0.00           N0.      0
ATOM    390  CA  ACT A 293      36.883  96.361 118.085  1.00  0.00           C0.      0
ATOM    391  C   ACT A 293      36.202  95.450 119.116  1.00  0.00           C0.      0
ATOM    392  O   ACT A 293      36.957  94.893 119.986  1.00  0.00           O0.      0
ATOM    393  CE  ACT A 293      37.002  98.119 115.408  1.00  0.00           C0.      0
ATOM    394  OXT ACT A 293      34.951  95.263 119.031  1.00  0.00           O1-      0
ATOM    395  HE1 ACT A 293      36.079  97.991 114.854  1.00  0.00           H0.      0
ATOM    396  HE2 ACT A 293      37.024  98.866 116.187  1.00  0.00           H0.      0
ATOM    397  HE3 ACT A 293      37.674  97.281 115.456  1.00  0.00           H0.      0
ATOM    398  H1  ACT A 293      37.426  97.136 118.635  1.00  0.00           H0.      0
ATOM    399  H3  ACT A 293      37.625  95.753 117.552  1.00  0.00           H0.      0
ATOM    400  H01 ACT A 293      35.349  97.631 117.578  1.00  0.00           H0.      0
ATOM    401  H02 ACT A 293      35.403  96.295 116.650  1.00  0.00           H0.      0
ATOM    402  CA' SAM A 294      37.709  96.986 110.604  1.00  0.00           C0.      0
ATOM    403  CB  SAM A 294      37.321  98.116 111.587  1.00  0.00           C0.      0
ATOM    404  CG  SAM A 294      38.522  98.567 112.424  1.00  0.00           C0.      0
ATOM    405  SD  SAM A 294      38.152  99.376 114.036  1.00  0.00           S0.      0
ATOM    406  C5' SAM A 294      36.787 100.533 113.656  1.00  0.00           C0.      0
ATOM    407  C4' SAM A 294      37.174 101.631 112.674  1.00  0.00           C0.      0
ATOM    408  O4' SAM A 294      36.034 102.545 112.615  1.00  0.00           O0.      0
ATOM    409  C3' SAM A 294      38.425 102.466 113.073  1.00  0.00           C0.      0
ATOM    410  O3' SAM A 294      39.506 102.277 112.169  1.00  0.00           O0.      0
ATOM    411  C2' SAM A 294      37.866 103.916 113.153  1.00  0.00           C0.      0
ATOM    412  O2' SAM A 294      38.738 104.956 112.755  1.00  0.00           O0.      0
ATOM    413  C1' SAM A 294      36.560 103.863 112.335  1.00  0.00           C0.      0
ATOM    414  OXT SAM A 294      37.062  94.923 111.633  1.00  0.00           O0.      0
ATOM    415  N1  SAM A 294      33.491 107.764 110.818  1.00  0.00           N0.      0
ATOM    416  C2  SAM A 294      34.375 107.012 110.130  1.00  0.00           C0.      0
ATOM    417  N3  SAM A 294      35.142 106.001 110.581  1.00  0.00           N0.      0
ATOM    418  C4  SAM A 294      34.953 105.768 111.895  1.00  0.00           C0.      0
ATOM    419  C5  SAM A 294      34.094 106.488 112.736  1.00  0.00           C0.      0
ATOM    420  C6  SAM A 294      33.327 107.516 112.146  1.00  0.00           C0.      0
ATOM    421  N6  SAM A 294      32.455 108.261 112.857  1.00  0.00           N0.      0
ATOM    422  N7  SAM A 294      34.201 106.047 114.049  1.00  0.00           N0.      0
ATOM    423  C8  SAM A 294      35.096 105.081 114.010  1.00  0.00           C0.      0
ATOM    424  N9  SAM A 294      35.590 104.858 112.724  1.00  0.00           N0.      0
ATOM    425  C'  SAM A 294      38.049  95.687 111.385  1.00  0.00           C0.      0
ATOM    426  N'  SAM A 294      36.529  96.735 109.701  1.00  0.00           N0.      0
ATOM    427  O'  SAM A 294      39.242  95.524 111.742  1.00  0.00           O0.      0
ATOM    428 HN61 SAM A 294      32.359 108.068 113.842  1.00  0.00           H0.      0
ATOM    429 HN62 SAM A 294      32.100 109.145 112.496  1.00  0.00           H0.      0
ATOM    430  HA  SAM A 294      38.546  97.277 109.966  1.00  0.00           H0.      0
ATOM    431  HB1 SAM A 294      36.516  97.753 112.231  1.00  0.00           H0.      0
ATOM    432  HB2 SAM A 294      36.923  98.959 111.011  1.00  0.00           H0.      0
ATOM    433  HG1 SAM A 294      39.144  99.285 111.878  1.00  0.00           H0.      0
ATOM    434  HG2 SAM A 294      39.154  97.718 112.695  1.00  0.00           H0.      0
ATOM    435 HO2' SAM A 294      39.153 104.765 111.869  1.00  0.00           H0.      0
ATOM    436 HO3' SAM A 294      39.205 102.500 111.249  1.00  0.00           H0.      0
ATOM    437  H01 SAM A 294      35.456 104.528 114.862  1.00  0.00           H0.      0
ATOM    438  H02 SAM A 294      37.345 101.219 111.672  1.00  0.00           H0.      0
ATOM    439  H03 SAM A 294      38.808 102.165 114.051  1.00  0.00           H0.      0
ATOM    440  H04 SAM A 294      37.601 104.122 114.194  1.00  0.00           H0.      0
ATOM    441  H05 SAM A 294      36.754 103.986 111.265  1.00  0.00           H0.      0
ATOM    442  H06 SAM A 294      34.501 107.289 109.089  1.00  0.00           H0.      0
ATOM    443  H07 SAM A 294      35.716  96.448 110.265  1.00  0.00           H0.      0
ATOM    444  H08 SAM A 294      36.674  95.955 109.017  1.00  0.00           H0.      0
ATOM    445  H09 SAM A 294      36.289  97.594 109.168  1.00  0.00           H0.      0
ATOM    446 H5'1 SAM A 294      36.519 100.978 114.621  1.00  0.00           H0.      0
ATOM    447 H5'2 SAM A 294      35.940  99.953 113.291  1.00  0.00           H0.      0
ATOM    448  O   WAT A6130      39.495 105.959 115.133  1.00  0.00           O0.      0
ATOM    449  H1  WAT A6130      39.305 105.716 114.197  1.00  0.00           H0.      0
ATOM    450  H2  WAT A6130      40.241 105.406 115.407  1.00  0.00           H0.      0
ATOM    451  O   WAT B6667      33.966  96.522 107.767  1.00  0.00           O0.      0
ATOM    452  H1  WAT B6667      34.705  95.882 107.667  1.00  0.00           H0.      0
ATOM    453  H2  WAT B6667      33.877  96.682 108.718  1.00  0.00           H0.      0
ATOM    454  O   WAT C2878      37.399 105.109 116.656  1.00  0.00           O0.      0
ATOM    455  H1  WAT C2878      36.979 105.904 117.040  1.00  0.00           H0.      0
ATOM    456  H2  WAT C2878      38.168 105.407 116.116  1.00  0.00           H0.      0
