# Supplementary material for: Computational Investigation of GNMT-Catalyzed Methyl Transfer Reaction: Integrating MD, QM, and ML Approaches
Source: J Comput Chem. Author manuscript; Available in PMC 2026 Jun 29. (PMC13312424; doi:10.1002/jcc.70434)
Supplement: SI-2 [file NIHMS2188582-supplement-SI-2.zip › QM-cluster-pdbs/clustering_1145_R2_wo_r.pdb]

ATOM      1  CA  TYR A  21      42.456 105.537 118.111  1.00  0.00           C0.     -1
ATOM      2  CB  TYR A  21      42.220 104.972 116.679  1.00  0.00           C0.     -1
ATOM      3  CG  TYR A  21      41.216 103.827 116.653  1.00  0.00           C0.      0
ATOM      4  CD1 TYR A  21      39.848 104.053 116.893  1.00  0.00           C0.      0
ATOM      5  CD2 TYR A  21      41.617 102.506 116.398  1.00  0.00           C0.      0
ATOM      6  CE1 TYR A  21      38.917 103.009 116.872  1.00  0.00           C0.      0
ATOM      7  CE2 TYR A  21      40.699 101.451 116.362  1.00  0.00           C0.      0
ATOM      8  CZ  TYR A  21      39.342 101.697 116.600  1.00  0.00           C0.      0
ATOM      9  OH  TYR A  21      38.459 100.636 116.514  1.00  0.00           O0.      0
ATOM     10  H01 TYR A  21      41.517 105.903 118.540  1.00  0.00           H0.      0
ATOM     11  H02 TYR A  21      43.172 106.366 118.091  1.00  0.00           H0.      0
ATOM     12  HA  TYR A  21      42.847 104.755 118.771  1.00  0.00           H0.      0
ATOM     13  HB2 TYR A  21      41.854 105.788 116.042  1.00  0.00           H0.      0
ATOM     14  HB3 TYR A  21      43.171 104.634 116.252  1.00  0.00           H0.      0
ATOM     15  HD1 TYR A  21      39.498 105.064 117.087  1.00  0.00           H0.      0
ATOM     16  HD2 TYR A  21      42.660 102.291 116.190  1.00  0.00           H0.      0
ATOM     17  HE1 TYR A  21      37.867 103.211 117.057  1.00  0.00           H0.      0
ATOM     18  HE2 TYR A  21      41.026 100.444 116.134  1.00  0.00           H0.      0
ATOM     19  HH  TYR A  21      37.561 100.890 116.852  1.00  0.00           H0.      0
ATOM     20  CA  TRP A  30      46.006  95.200 114.185  1.00  0.00           C0.     -1
ATOM     21  CB  TRP A  30      45.189  96.234 113.208  1.00  0.00           C0.     -1
ATOM     22  CG  TRP A  30      43.730  95.973 113.012  1.00  0.00           C0.      0
ATOM     23  CD1 TRP A  30      43.086  95.798 111.800  1.00  0.00           C0.      0
ATOM     24  CD2 TRP A  30      42.696  95.967 114.024  1.00  0.00           C0.      0
ATOM     25  CE2 TRP A  30      41.449  95.762 113.347  1.00  0.00           C0.      0
ATOM     26  CE3 TRP A  30      42.694  96.129 115.423  1.00  0.00           C0.      0
ATOM     27  NE1 TRP A  30      41.717  95.690 111.994  1.00  0.00           N0.      0
ATOM     28  CZ2 TRP A  30      40.237  95.648 114.042  1.00  0.00           C0.      0
ATOM     29  CZ3 TRP A  30      41.486  96.043 116.113  1.00  0.00           C0.      0
ATOM     30  CH2 TRP A  30      40.277  95.778 115.431  1.00  0.00           C0.      0
ATOM     31  H01 TRP A  30      45.947  94.185 113.779  1.00  0.00           H0.      0
ATOM     32  H03 TRP A  30      47.053  95.512 114.240  1.00  0.00           H0.      0
ATOM     33  HA  TRP A  30      45.573  95.205 115.189  1.00  0.00           H0.      0
ATOM     34  HB2 TRP A  30      45.337  97.237 113.635  1.00  0.00           H0.      0
ATOM     35  HB3 TRP A  30      45.697  96.229 112.236  1.00  0.00           H0.      0
ATOM     36  HD1 TRP A  30      43.509  95.766 110.807  1.00  0.00           H0.      0
ATOM     37  HE1 TRP A  30      41.022  95.464 111.280  1.00  0.00           H0.      0
ATOM     38  HE3 TRP A  30      43.620  96.317 115.958  1.00  0.00           H0.      0
ATOM     39  HZ2 TRP A  30      39.313  95.397 113.536  1.00  0.00           H0.      0
ATOM     40  HZ3 TRP A  30      41.460  96.161 117.191  1.00  0.00           H0.      0
ATOM     41  HH2 TRP A  30      39.376  95.657 116.021  1.00  0.00           H0.      0
ATOM     42  CA  TYR A  33      45.154  90.900 116.931  1.00  0.00           C0.     -1
ATOM     43  C   TYR A  33      44.195  90.058 116.068  1.00  0.00           C0.      0
ATOM     44  O   TYR A  33      43.414  89.244 116.578  1.00  0.00           O0.      0
ATOM     45  CB  TYR A  33      44.494  92.218 117.476  1.00  0.00           C0.     -1
ATOM     46  CG  TYR A  33      43.130  92.068 118.123  1.00  0.00           C0.      0
ATOM     47  CD1 TYR A  33      42.033  92.802 117.647  1.00  0.00           C0.      0
ATOM     48  CD2 TYR A  33      42.924  91.222 119.228  1.00  0.00           C0.      0
ATOM     49  CE1 TYR A  33      40.771  92.710 118.248  1.00  0.00           C0.      0
ATOM     50  CE2 TYR A  33      41.673  91.120 119.836  1.00  0.00           C0.      0
ATOM     51  CZ  TYR A  33      40.587  91.867 119.350  1.00  0.00           C0.      0
ATOM     52  OH  TYR A  33      39.378  91.707 119.993  1.00  0.00           O0.      0
ATOM     53  H02 TYR A  33      46.060  91.167 116.375  1.00  0.00           H0.      0
ATOM     54  HA  TYR A  33      45.446  90.264 117.771  1.00  0.00           H0.      0
ATOM     55  HB2 TYR A  33      45.205  92.656 118.190  1.00  0.00           H0.      0
ATOM     56  HB3 TYR A  33      44.410  92.929 116.645  1.00  0.00           H0.      0
ATOM     57  HD1 TYR A  33      42.155  93.458 116.791  1.00  0.00           H0.      0
ATOM     58  HD2 TYR A  33      43.749  90.633 119.615  1.00  0.00           H0.      0
ATOM     59  HE1 TYR A  33      39.932  93.252 117.824  1.00  0.00           H0.      0
ATOM     60  HE2 TYR A  33      41.517  90.469 120.689  1.00  0.00           H0.      0
ATOM     61  HH  TYR A  33      38.766  92.449 119.807  1.00  0.00           H0.      0
ATOM     62  N   ILE A  34      44.235  90.273 114.715  1.00  0.00           N0.      0
ATOM     63  CA  ILE A  34      43.499  89.450 113.735  1.00  0.00           C0.     -1
ATOM     64  CB  ILE A  34      43.222  90.263 112.423  1.00  0.00           C0.     -1
ATOM     65  CG1 ILE A  34      42.142  91.335 112.673  1.00  0.00           C0.      0
ATOM     66  CG2 ILE A  34      42.822  89.290 111.301  1.00  0.00           C0.      0
ATOM     67  CD1 ILE A  34      41.987  92.350 111.535  1.00  0.00           C0.      0
ATOM     68  H01 ILE A  34      44.073  88.543 113.500  1.00  0.00           H0.      0
ATOM     69  H   ILE A  34      44.969  90.865 114.352  1.00  0.00           H0.      0
ATOM     70  HA  ILE A  34      42.558  89.140 114.196  1.00  0.00           H0.      0
ATOM     71  HB  ILE A  34      44.159  90.764 112.132  1.00  0.00           H0.      0
ATOM     72 HG12 ILE A  34      41.185  90.821 112.846  1.00  0.00           H0.      0
ATOM     73 HG13 ILE A  34      42.382  91.869 113.602  1.00  0.00           H0.      0
ATOM     74 HG21 ILE A  34      42.650  89.817 110.358  1.00  0.00           H0.      0
ATOM     75 HG22 ILE A  34      43.603  88.541 111.127  1.00  0.00           H0.      0
ATOM     76 HG23 ILE A  34      41.899  88.758 111.570  1.00  0.00           H0.      0
ATOM     77 HD11 ILE A  34      41.761  91.861 110.581  1.00  0.00           H0.      0
ATOM     78 HD12 ILE A  34      41.178  93.055 111.743  1.00  0.00           H0.      0
ATOM     79 HD13 ILE A  34      42.904  92.936 111.407  1.00  0.00           H0.      0
ATOM     80  CA  ARG A  40      39.250  85.445 108.845  1.00  0.00           C0.     -1
ATOM     81  CB  ARG A  40      39.663  86.983 108.939  1.00  0.00           C0.     -1
ATOM     82  CG  ARG A  40      38.887  87.830 109.968  1.00  0.00           C0.      0
ATOM     83  CD  ARG A  40      39.203  89.329 109.777  1.00  0.00           C0.      0
ATOM     84  NE  ARG A  40      38.555  90.165 110.806  1.00  0.00           N0.      0
ATOM     85  CZ  ARG A  40      38.485  91.513 110.779  1.00  0.00           C0.      0
ATOM     86  NH1 ARG A  40      38.958  92.224 109.747  1.00  0.00           N1+      0
ATOM     87  NH2 ARG A  40      37.885  92.174 111.791  1.00  0.00           N0.      0
ATOM     88  H01 ARG A  40      39.866  84.946 108.092  1.00  0.00           H0.      0
ATOM     89  H02 ARG A  40      38.197  85.349 108.560  1.00  0.00           H0.      0
ATOM     90  HA  ARG A  40      39.398  84.945 109.808  1.00  0.00           H0.      0
ATOM     91  HB2 ARG A  40      40.736  87.042 109.164  1.00  0.00           H0.      0
ATOM     92  HB3 ARG A  40      39.527  87.423 107.941  1.00  0.00           H0.      0
ATOM     93  HG2 ARG A  40      37.807  87.673 109.851  1.00  0.00           H0.      0
ATOM     94  HG3 ARG A  40      39.155  87.522 110.987  1.00  0.00           H0.      0
ATOM     95  HD2 ARG A  40      40.287  89.489 109.813  1.00  0.00           H0.      0
ATOM     96  HD3 ARG A  40      38.847  89.634 108.784  1.00  0.00           H0.      0
ATOM     97  HE  ARG A  40      38.025  89.697 111.528  1.00  0.00           H0.      0
ATOM     98 HH11 ARG A  40      39.358  91.761 108.946  1.00  0.00           H0.      0
ATOM     99 HH12 ARG A  40      39.172  93.226 109.905  1.00  0.00           H0.      0
ATOM    100 HH21 ARG A  40      37.946  91.794 112.727  1.00  0.00           H0.      0
ATOM    101 HH22 ARG A  40      37.760  93.194 111.699  1.00  0.00           H0.      0
ATOM    102  CA  ALA A  64      34.782 101.655 108.587  1.00  0.00           C0.     -1
ATOM    103  C   ALA A  64      35.940 100.706 108.470  1.00  0.00           C0.      0
ATOM    104  O   ALA A  64      36.164  99.803 109.298  1.00  0.00           O0.      0
ATOM    105  CB  ALA A  64      34.335 101.870 110.030  1.00  0.00           C0.      0
ATOM    106  H03 ALA A  64      33.956 101.245 107.988  1.00  0.00           H0.      0
ATOM    107  HA  ALA A  64      35.057 102.614 108.132  1.00  0.00           H0.      0
ATOM    108  HB1 ALA A  64      33.700 102.754 110.106  1.00  0.00           H0.      0
ATOM    109  HB2 ALA A  64      33.795 100.998 110.410  1.00  0.00           H0.      0
ATOM    110  HB3 ALA A  64      35.204 102.035 110.662  1.00  0.00           H0.      0
ATOM    111  N   CYS A  65      36.707 100.912 107.374  1.00  0.00           N0.      0
ATOM    112  CA  CYS A  65      37.679  99.948 106.912  1.00  0.00           C0.     -1
ATOM    113  C   CYS A  65      38.929  99.767 107.800  1.00  0.00           C0.      0
ATOM    114  O   CYS A  65      39.663  98.785 107.597  1.00  0.00           O0.      0
ATOM    115  H01 CYS A  65      38.026 100.254 105.921  1.00  0.00           H0.      0
ATOM    116  H   CYS A  65      36.432 101.653 106.746  1.00  0.00           H0.      0
ATOM    117  HA  CYS A  65      37.228  98.951 106.818  1.00  0.00           H0.      0
ATOM    118  N   GLY A  66      39.174 100.719 108.727  1.00  0.00           N0.      0
ATOM    119  CA  GLY A  66      40.368 100.709 109.577  1.00  0.00           C0.     -1
ATOM    120  H01 GLY A  66      41.061 101.500 109.275  1.00  0.00           H0.      0
ATOM    121  H   GLY A  66      38.457 101.406 108.959  1.00  0.00           H0.      0
ATOM    122  HA2 GLY A  66      40.086 100.869 110.620  1.00  0.00           H0.      0
ATOM    123  HA3 GLY A  66      40.864  99.743 109.468  1.00  0.00           H0.      0
ATOM    124  CA  ASP A  70      38.759  93.949 105.742  1.00  0.00           C0.     -1
ATOM    125  CB  ASP A  70      37.893  94.631 106.769  1.00  0.00           C0.     -1
ATOM    126  CG  ASP A  70      37.111  95.837 106.200  1.00  0.00           C0.      0
ATOM    127  OD1 ASP A  70      36.596  96.662 107.068  1.00  0.00           O0.      0
ATOM    128  OD2 ASP A  70      36.981  95.954 104.971  1.00  0.00           O1-      0
ATOM    129  H01 ASP A  70      39.539  94.625 105.374  1.00  0.00           H0.      0
ATOM    130  H02 ASP A  70      38.164  93.646 104.876  1.00  0.00           H0.      0
ATOM    131  HA  ASP A  70      39.253  93.059 106.154  1.00  0.00           H0.      0
ATOM    132  HB2 ASP A  70      37.156  93.929 107.192  1.00  0.00           H0.      0
ATOM    133  HB3 ASP A  70      38.494  94.978 107.621  1.00  0.00           H0.      0
ATOM    134  CA  ASP A  85      36.948 105.244 108.237  1.00  0.00           C0.     -1
ATOM    135  C   ASP A  85      37.303 106.641 108.835  1.00  0.00           C0.      0
ATOM    136  O   ASP A  85      37.891 107.483 108.145  1.00  0.00           O0.      0
ATOM    137  CB  ASP A  85      38.166 104.291 108.353  1.00  0.00           C0.      0
ATOM    138  CG  ASP A  85      38.330 103.828 109.795  1.00  0.00           C0.      0
ATOM    139  OD1 ASP A  85      37.753 102.732 110.126  1.00  0.00           O0.      0
ATOM    140  OD2 ASP A  85      38.967 104.561 110.607  1.00  0.00           O1-      0
ATOM    141  H03 ASP A  85      36.707 105.413 107.185  1.00  0.00           H0.      0
ATOM    142  HA  ASP A  85      36.077 104.806 108.739  1.00  0.00           H0.      0
ATOM    143  HB2 ASP A  85      38.010 103.419 107.713  1.00  0.00           H0.      0
ATOM    144  HB3 ASP A  85      39.066 104.816 108.022  1.00  0.00           H0.      0
ATOM    145  N   ALA A  86      36.991 106.855 110.151  1.00  0.00           N0.      0
ATOM    146  CA  ALA A  86      37.219 108.118 110.897  1.00  0.00           C0.     -1
ATOM    147  C   ALA A  86      38.666 108.362 111.406  1.00  0.00           C0.      0
ATOM    148  O   ALA A  86      38.943 109.487 111.851  1.00  0.00           O0.      0
ATOM    149  CB  ALA A  86      36.329 108.096 112.151  1.00  0.00           C0.      0
ATOM    150  H   ALA A  86      36.448 106.141 110.622  1.00  0.00           H0.      0
ATOM    151  HA  ALA A  86      36.966 108.955 110.241  1.00  0.00           H0.      0
ATOM    152  HB1 ALA A  86      35.274 108.126 111.881  1.00  0.00           H0.      0
ATOM    153  HB2 ALA A  86      36.532 107.189 112.732  1.00  0.00           H0.      0
ATOM    154  HB3 ALA A  86      36.570 108.959 112.776  1.00  0.00           H0.      0
ATOM    155  N   SER A  87      39.508 107.306 111.458  1.00  0.00           N0.      0
ATOM    156  CA  SER A  87      40.780 107.332 112.204  1.00  0.00           C0.     -1
ATOM    157  CB  SER A  87      40.992 105.887 112.821  1.00  0.00           C0.     -1
ATOM    158  OG  SER A  87      42.334 105.729 113.326  1.00  0.00           O0.      0
ATOM    159  H01 SER A  87      41.630 107.560 111.550  1.00  0.00           H0.      0
ATOM    160  H   SER A  87      39.220 106.423 111.034  1.00  0.00           H0.      0
ATOM    161  HA  SER A  87      40.714 108.101 112.978  1.00  0.00           H0.      0
ATOM    162  HB2 SER A  87      40.234 105.689 113.586  1.00  0.00           H0.      0
ATOM    163  HB3 SER A  87      40.878 105.145 112.032  1.00  0.00           H0.      0
ATOM    164  HG  SER A  87      42.427 106.275 114.118  1.00  0.00           H0.      0
ATOM    165  CA  MET A  90      44.030 103.184 111.294  1.00  0.00           C0.     -1
ATOM    166  CB  MET A  90      42.621 102.712 111.591  1.00  0.00           C0.     -1
ATOM    167  CG  MET A  90      42.361 102.362 113.062  1.00  0.00           C0.      0
ATOM    168  SD  MET A  90      43.135 100.776 113.610  1.00  0.00           S0.      0
ATOM    169  CE  MET A  90      41.849  99.590 113.060  1.00  0.00           C0.      0
ATOM    170  H01 MET A  90      44.246 104.110 111.841  1.00  0.00           H0.      0
ATOM    171  H02 MET A  90      44.168 103.383 110.225  1.00  0.00           H0.      0
ATOM    172  HA  MET A  90      44.768 102.430 111.594  1.00  0.00           H0.      0
ATOM    173  HB2 MET A  90      41.899 103.484 111.294  1.00  0.00           H0.      0
ATOM    174  HB3 MET A  90      42.390 101.834 110.976  1.00  0.00           H0.      0
ATOM    175  HG2 MET A  90      42.750 103.151 113.712  1.00  0.00           H0.      0
ATOM    176  HG3 MET A  90      41.286 102.280 113.252  1.00  0.00           H0.      0
ATOM    177  HE1 MET A  90      41.774  99.559 111.970  1.00  0.00           H0.      0
ATOM    178  HE2 MET A  90      42.133  98.599 113.423  1.00  0.00           H0.      0
ATOM    179  HE3 MET A  90      40.878  99.870 113.480  1.00  0.00           H0.      0
ATOM    180  CA  ALA A 115      35.320 110.303 106.465  1.00  0.00           C0.     -1
ATOM    181  C   ALA A 115      34.806 110.423 107.871  1.00  0.00           C0.      0
ATOM    182  O   ALA A 115      35.537 110.374 108.879  1.00  0.00           O0.      0
ATOM    183  H01 ALA A 115      36.052 111.090 106.259  1.00  0.00           H0.      0
ATOM    184  H03 ALA A 115      35.848 109.347 106.371  1.00  0.00           H0.      0
ATOM    185  HA  ALA A 115      34.527 110.350 105.716  1.00  0.00           H0.      0
ATOM    186  N   ASN A 116      33.466 110.546 107.966  1.00  0.00           N0.      0
ATOM    187  CA  ASN A 116      32.812 110.336 109.228  1.00  0.00           C0.     -1
ATOM    188  C   ASN A 116      31.344 109.955 108.895  1.00  0.00           C0.      0
ATOM    189  O   ASN A 116      30.792 110.455 107.901  1.00  0.00           O0.      0
ATOM    190  CB  ASN A 116      32.843 111.579 110.179  1.00  0.00           C0.      0
ATOM    191  CG  ASN A 116      33.212 111.111 111.574  1.00  0.00           C0.      0
ATOM    192  ND2 ASN A 116      34.537 110.870 111.731  1.00  0.00           N0.      0
ATOM    193  OD1 ASN A 116      32.363 110.921 112.461  1.00  0.00           O0.      0
ATOM    194  H   ASN A 116      32.864 110.612 107.154  1.00  0.00           H0.      0
ATOM    195  HA  ASN A 116      33.303 109.499 109.734  1.00  0.00           H0.      0
ATOM    196  HB2 ASN A 116      33.587 112.283 109.802  1.00  0.00           H0.      0
ATOM    197  HB3 ASN A 116      31.873 112.077 110.209  1.00  0.00           H0.      0
ATOM    198 HD21 ASN A 116      34.839 110.390 112.568  1.00  0.00           H0.      0
ATOM    199 HD22 ASN A 116      35.119 110.791 110.898  1.00  0.00           H0.      0
ATOM    200  N   TRP A 117      30.733 109.102 109.743  1.00  0.00           N0.      0
ATOM    201  CA  TRP A 117      29.327 108.663 109.543  1.00  0.00           C0.     -1
ATOM    202  CB  TRP A 117      29.015 107.534 110.484  1.00  0.00           C0.     -1
ATOM    203  CG  TRP A 117      29.859 106.295 110.355  1.00  0.00           C0.      0
ATOM    204  CD1 TRP A 117      30.410 105.734 109.222  1.00  0.00           C0.      0
ATOM    205  CD2 TRP A 117      30.211 105.428 111.458  1.00  0.00           C0.      0
ATOM    206  CE2 TRP A 117      30.969 104.341 110.926  1.00  0.00           C0.      0
ATOM    207  CE3 TRP A 117      29.983 105.487 112.845  1.00  0.00           C0.      0
ATOM    208  NE1 TRP A 117      31.070 104.556 109.562  1.00  0.00           N0.      0
ATOM    209  CZ2 TRP A 117      31.467 103.316 111.741  1.00  0.00           C0.      0
ATOM    210  CZ3 TRP A 117      30.499 104.482 113.658  1.00  0.00           C0.      0
ATOM    211  CH2 TRP A 117      31.229 103.403 113.110  1.00  0.00           C0.      0
ATOM    212  H02 TRP A 117      28.659 109.512 109.720  1.00  0.00           H0.      0
ATOM    213  H   TRP A 117      31.314 108.585 110.407  1.00  0.00           H0.      0
ATOM    214  HA  TRP A 117      29.200 108.370 108.494  1.00  0.00           H0.      0
ATOM    215  HB2 TRP A 117      29.108 107.904 111.515  1.00  0.00           H0.      0
ATOM    216  HB3 TRP A 117      27.951 107.279 110.364  1.00  0.00           H0.      0
ATOM    217  HD1 TRP A 117      30.391 106.078 108.200  1.00  0.00           H0.      0
ATOM    218  HE1 TRP A 117      31.595 103.985 108.920  1.00  0.00           H0.      0
ATOM    219  HE3 TRP A 117      29.436 106.318 113.275  1.00  0.00           H0.      0
ATOM    220  HZ2 TRP A 117      32.026 102.487 111.329  1.00  0.00           H0.      0
ATOM    221  HZ3 TRP A 117      30.354 104.528 114.730  1.00  0.00           H0.      0
ATOM    222  HH2 TRP A 117      31.622 102.635 113.768  1.00  0.00           H0.      0
ATOM    223  CA  CYS A 135      31.062  96.947 107.367  1.00  0.00           C0.     -1
ATOM    224  C   CYS A 135      30.971  95.761 108.422  1.00  0.00           C0.      0
ATOM    225  O   CYS A 135      29.943  95.624 109.087  1.00  0.00           O0.      0
ATOM    226  CB  CYS A 135      31.326  98.214 108.090  1.00  0.00           C0.     -1
ATOM    227  SG  CYS A 135      33.007  98.354 108.858  1.00  0.00           S0.      0
ATOM    228  H01 CYS A 135      30.083  96.976 106.878  1.00  0.00           H0.      0
ATOM    229  HA  CYS A 135      31.829  96.745 106.612  1.00  0.00           H0.      0
ATOM    230  HB2 CYS A 135      31.276  99.067 107.406  1.00  0.00           H0.      0
ATOM    231  HB3 CYS A 135      30.572  98.380 108.866  1.00  0.00           H0.      0
ATOM    232  HG  CYS A 135      32.872  97.357 109.763  1.00  0.00           H0.      0
ATOM    233  N   LEU A 136      32.065  94.926 108.608  1.00  0.00           N0.      0
ATOM    234  CA  LEU A 136      32.168  93.909 109.689  1.00  0.00           C0.     -1
ATOM    235  C   LEU A 136      32.957  94.473 110.913  1.00  0.00           C0.      0
ATOM    236  O   LEU A 136      33.095  95.687 111.107  1.00  0.00           O0.      0
ATOM    237  H01 LEU A 136      32.653  93.011 109.299  1.00  0.00           H0.      0
ATOM    238  H   LEU A 136      32.923  95.170 108.131  1.00  0.00           H0.      0
ATOM    239  HA  LEU A 136      31.147  93.666 109.999  1.00  0.00           H0.      0
ATOM    240  N   GLY A 137      33.495  93.560 111.790  1.00  0.00           N0.      0
ATOM    241  CA  GLY A 137      34.650  93.929 112.642  1.00  0.00           C0.     -1
ATOM    242  C   GLY A 137      34.380  94.581 113.966  1.00  0.00           C0.      0
ATOM    243  O   GLY A 137      35.291  95.222 114.534  1.00  0.00           O0.      0
ATOM    244  H   GLY A 137      33.439  92.585 111.526  1.00  0.00           H0.      0
ATOM    245  HA2 GLY A 137      35.227  93.015 112.817  1.00  0.00           H0.      0
ATOM    246  HA3 GLY A 137      35.312  94.602 112.089  1.00  0.00           H0.      0
ATOM    247  N   ASN A 138      33.165  94.420 114.502  1.00  0.00           N0.      0
ATOM    248  CA  ASN A 138      32.753  95.209 115.652  1.00  0.00           C0.     -1
ATOM    249  C   ASN A 138      32.662  96.689 115.315  1.00  0.00           C0.      0
ATOM    250  O   ASN A 138      32.751  97.555 116.194  1.00  0.00           O0.      0
ATOM    251  CB  ASN A 138      33.607  95.016 116.910  1.00  0.00           C0.      0
ATOM    252  CG  ASN A 138      32.784  95.409 118.131  1.00  0.00           C0.      0
ATOM    253  ND2 ASN A 138      33.491  95.873 119.206  1.00  0.00           N0.      0
ATOM    254  OD1 ASN A 138      31.558  95.252 118.174  1.00  0.00           O0.      0
ATOM    255  H   ASN A 138      32.477  93.901 113.971  1.00  0.00           H0.      0
ATOM    256  HA  ASN A 138      31.740  94.882 115.915  1.00  0.00           H0.      0
ATOM    257  HB2 ASN A 138      33.898  93.969 116.999  1.00  0.00           H0.      0
ATOM    258  HB3 ASN A 138      34.521  95.601 116.851  1.00  0.00           H0.      0
ATOM    259 HD21 ASN A 138      32.981  96.395 119.908  1.00  0.00           H0.      0
ATOM    260 HD22 ASN A 138      34.460  96.128 119.089  1.00  0.00           H0.      0
ATOM    261  N   SER A 139      32.409  96.966 114.022  1.00  0.00           N0.      0
ATOM    262  CA  SER A 139      32.239  98.336 113.628  1.00  0.00           C0.     -1
ATOM    263  H01 SER A 139      33.076  98.955 113.972  1.00  0.00           H0.      0
ATOM    264  H02 SER A 139      31.324  98.763 114.054  1.00  0.00           H0.      0
ATOM    265  H   SER A 139      32.486  96.262 113.301  1.00  0.00           H0.      0
ATOM    266  HA  SER A 139      32.182  98.393 112.539  1.00  0.00           H0.      0
ATOM    267  CA  HID A 142      32.150 102.811 119.807  1.00  0.00           C0.     -1
ATOM    268  C   HID A 142      31.180 103.877 120.270  1.00  0.00           C0.      0
ATOM    269  O   HID A 142      31.004 104.151 121.463  1.00  0.00           O0.      0
ATOM    270  CB  HID A 142      33.251 103.360 118.904  1.00  0.00           C0.     -1
ATOM    271  CG  HID A 142      34.353 102.397 118.582  1.00  0.00           C0.      0
ATOM    272  CD2 HID A 142      34.902 101.990 117.380  1.00  0.00           C0.      0
ATOM    273  ND1 HID A 142      35.135 101.776 119.547  1.00  0.00           N0.      0
ATOM    274  CE1 HID A 142      36.101 101.042 118.924  1.00  0.00           C0.      0
ATOM    275  NE2 HID A 142      35.988 101.155 117.606  1.00  0.00           N0.      0
ATOM    276  H03 HID A 142      31.608 102.010 119.287  1.00  0.00           H0.      0
ATOM    277  HA  HID A 142      32.588 102.370 120.705  1.00  0.00           H0.      0
ATOM    278  HB2 HID A 142      32.837 103.705 117.950  1.00  0.00           H0.      0
ATOM    279  HB3 HID A 142      33.685 104.251 119.380  1.00  0.00           H0.      0
ATOM    280  HD1 HID A 142      35.000 101.825 120.548  1.00  0.00           H0.      0
ATOM    281  HD2 HID A 142      34.578 102.230 116.380  1.00  0.00           H0.      0
ATOM    282  HE1 HID A 142      36.836 100.457 119.452  1.00  0.00           H0.      0
ATOM    283  N   LEU A 143      30.532 104.496 119.253  1.00  0.00           N0.      0
ATOM    284  CA  LEU A 143      29.648 105.626 119.462  1.00  0.00           C0.     -1
ATOM    285  CB  LEU A 143      28.527 105.675 118.380  1.00  0.00           C0.     -1
ATOM    286  CG  LEU A 143      29.003 105.702 116.912  1.00  0.00           C0.      0
ATOM    287  CD1 LEU A 143      27.778 105.780 115.981  1.00  0.00           C0.      0
ATOM    288  CD2 LEU A 143      29.989 106.851 116.628  1.00  0.00           C0.      0
ATOM    289  H01 LEU A 143      29.207 105.521 120.456  1.00  0.00           H0.      0
ATOM    290  H   LEU A 143      30.769 104.248 118.304  1.00  0.00           H0.      0
ATOM    291  HA  LEU A 143      30.217 106.566 119.456  1.00  0.00           H0.      0
ATOM    292  HB2 LEU A 143      27.868 104.809 118.523  1.00  0.00           H0.      0
ATOM    293  HB3 LEU A 143      27.924 106.573 118.571  1.00  0.00           H0.      0
ATOM    294  HG  LEU A 143      29.512 104.748 116.697  1.00  0.00           H0.      0
ATOM    295 HD11 LEU A 143      28.070 105.693 114.931  1.00  0.00           H0.      0
ATOM    296 HD12 LEU A 143      27.066 104.976 116.201  1.00  0.00           H0.      0
ATOM    297 HD13 LEU A 143      27.260 106.738 116.113  1.00  0.00           H0.      0
ATOM    298 HD21 LEU A 143      29.530 107.817 116.872  1.00  0.00           H0.      0
ATOM    299 HD22 LEU A 143      30.910 106.755 117.213  1.00  0.00           H0.      0
ATOM    300 HD23 LEU A 143      30.272 106.869 115.570  1.00  0.00           H0.      0
ATOM    301  CA  ARG A 175      28.788  93.434 120.210  1.00  0.00           C0.     -1
ATOM    302  CB  ARG A 175      29.907  93.895 121.168  1.00  0.00           C0.     -1
ATOM    303  CG  ARG A 175      31.281  93.312 120.788  1.00  0.00           C0.      0
ATOM    304  CD  ARG A 175      32.419  93.834 121.684  1.00  0.00           C0.      0
ATOM    305  NE  ARG A 175      33.776  93.410 121.275  1.00  0.00           N0.      0
ATOM    306  CZ  ARG A 175      34.387  92.311 121.733  1.00  0.00           C0.      0
ATOM    307  NH1 ARG A 175      33.672  91.391 122.426  1.00  0.00           N1+      0
ATOM    308  NH2 ARG A 175      35.713  92.142 121.605  1.00  0.00           N0.      0
ATOM    309  H01 ARG A 175      29.016  93.743 119.183  1.00  0.00           H0.      0
ATOM    310  H02 ARG A 175      27.823  93.867 120.492  1.00  0.00           H0.      0
ATOM    311  HA  ARG A 175      28.686  92.342 120.222  1.00  0.00           H0.      0
ATOM    312  HB2 ARG A 175      29.972  94.992 121.142  1.00  0.00           H0.      0
ATOM    313  HB3 ARG A 175      29.651  93.618 122.201  1.00  0.00           H0.      0
ATOM    314  HG2 ARG A 175      31.242  92.214 120.814  1.00  0.00           H0.      0
ATOM    315  HG3 ARG A 175      31.490  93.595 119.756  1.00  0.00           H0.      0
ATOM    316  HD2 ARG A 175      32.424  94.927 121.668  1.00  0.00           H0.      0
ATOM    317  HD3 ARG A 175      32.275  93.529 122.726  1.00  0.00           H0.      0
ATOM    318  HE  ARG A 175      34.260  93.939 120.550  1.00  0.00           H0.      0
ATOM    319 HH11 ARG A 175      32.690  91.277 122.222  1.00  0.00           H0.      0
ATOM    320 HH12 ARG A 175      34.150  90.585 122.802  1.00  0.00           H0.      0
ATOM    321 HH21 ARG A 175      36.304  92.833 121.117  1.00  0.00           H0.      0
ATOM    322 HH22 ARG A 175      36.063  91.193 121.582  1.00  0.00           H0.      0
ATOM    323  CA  TYR A 194      39.972  88.131 115.994  1.00  0.00           C0.     -1
ATOM    324  CB  TYR A 194      39.453  89.249 117.043  1.00  0.00           C0.     -1
ATOM    325  CG  TYR A 194      38.967  90.510 116.363  1.00  0.00           C0.      0
ATOM    326  CD1 TYR A 194      37.718  91.075 116.668  1.00  0.00           C0.      0
ATOM    327  CD2 TYR A 194      39.765  91.163 115.407  1.00  0.00           C0.      0
ATOM    328  CE1 TYR A 194      37.259  92.235 116.025  1.00  0.00           C0.      0
ATOM    329  CE2 TYR A 194      39.324  92.314 114.755  1.00  0.00           C0.      0
ATOM    330  CZ  TYR A 194      38.059  92.851 115.051  1.00  0.00           C0.      0
ATOM    331  OH  TYR A 194      37.675  93.960 114.331  1.00  0.00           O0.      0
ATOM    332  H01 TYR A 194      40.129  87.181 116.516  1.00  0.00           H0.      0
ATOM    333  H03 TYR A 194      39.235  87.988 115.198  1.00  0.00           H0.      0
ATOM    334  HA  TYR A 194      40.927  88.446 115.566  1.00  0.00           H0.      0
ATOM    335  HB2 TYR A 194      38.646  88.822 117.648  1.00  0.00           H0.      0
ATOM    336  HB3 TYR A 194      40.286  89.478 117.719  1.00  0.00           H0.      0
ATOM    337  HD1 TYR A 194      37.085  90.618 117.421  1.00  0.00           H0.      0
ATOM    338  HD2 TYR A 194      40.754  90.780 115.189  1.00  0.00           H0.      0
ATOM    339  HE1 TYR A 194      36.291  92.650 116.287  1.00  0.00           H0.      0
ATOM    340  HE2 TYR A 194      39.955  92.829 114.041  1.00  0.00           H0.      0
ATOM    341  HH  TYR A 194      36.801  94.322 114.588  1.00  0.00           H0.      0
ATOM    342  CA  TYR A 220      44.397  94.222 125.445  1.00  0.00           C0.     -1
ATOM    343  CB  TYR A 220      43.954  94.320 123.952  1.00  0.00           C0.     -1
ATOM    344  CG  TYR A 220      42.498  94.590 123.588  1.00  0.00           C0.      0
ATOM    345  CD1 TYR A 220      41.864  95.819 123.854  1.00  0.00           C0.      0
ATOM    346  CD2 TYR A 220      41.787  93.659 122.809  1.00  0.00           C0.      0
ATOM    347  CE1 TYR A 220      40.598  96.120 123.337  1.00  0.00           C0.      0
ATOM    348  CE2 TYR A 220      40.519  93.940 122.287  1.00  0.00           C0.      0
ATOM    349  CZ  TYR A 220      39.929  95.187 122.531  1.00  0.00           C0.      0
ATOM    350  OH  TYR A 220      38.697  95.527 121.988  1.00  0.00           O0.      0
ATOM    351  H01 TYR A 220      45.476  94.046 125.496  1.00  0.00           H0.      0
ATOM    352  H02 TYR A 220      44.174  95.148 125.988  1.00  0.00           H0.      0
ATOM    353  HA  TYR A 220      43.885  93.398 125.955  1.00  0.00           H0.      0
ATOM    354  HB2 TYR A 220      44.565  95.107 123.485  1.00  0.00           H0.      0
ATOM    355  HB3 TYR A 220      44.251  93.386 123.457  1.00  0.00           H0.      0
ATOM    356  HD1 TYR A 220      42.380  96.570 124.447  1.00  0.00           H0.      0
ATOM    357  HD2 TYR A 220      42.246  92.705 122.567  1.00  0.00           H0.      0
ATOM    358  HE1 TYR A 220      40.136  97.082 123.532  1.00  0.00           H0.      0
ATOM    359  HE2 TYR A 220      40.006  93.199 121.685  1.00  0.00           H0.      0
ATOM    360  HH  TYR A 220      38.382  94.838 121.354  1.00  0.00           H0.      0
ATOM    361  CA  LEU A 240      39.095 100.657 123.441  1.00  0.00           C0.     -1
ATOM    362  CB  LEU A 240      38.871  99.841 122.143  1.00  0.00           C0.     -1
ATOM    363  CG  LEU A 240      39.890 100.128 121.015  1.00  0.00           C0.      0
ATOM    364  CD1 LEU A 240      39.757  99.094 119.881  1.00  0.00           C0.      0
ATOM    365  CD2 LEU A 240      39.762 101.560 120.461  1.00  0.00           C0.      0
ATOM    366  H01 LEU A 240      38.366 100.373 124.208  1.00  0.00           H0.      0
ATOM    367  H02 LEU A 240      40.100 100.476 123.843  1.00  0.00           H0.      0
ATOM    368  HA  LEU A 240      38.992 101.733 123.262  1.00  0.00           H0.      0
ATOM    369  HB2 LEU A 240      38.913  98.770 122.385  1.00  0.00           H0.      0
ATOM    370  HB3 LEU A 240      37.854 100.026 121.765  1.00  0.00           H0.      0
ATOM    371  HG  LEU A 240      40.898 100.022 121.449  1.00  0.00           H0.      0
ATOM    372 HD11 LEU A 240      39.912  98.077 120.260  1.00  0.00           H0.      0
ATOM    373 HD12 LEU A 240      38.761  99.131 119.423  1.00  0.00           H0.      0
ATOM    374 HD13 LEU A 240      40.489  99.283 119.088  1.00  0.00           H0.      0
ATOM    375 HD21 LEU A 240      40.483 101.735 119.656  1.00  0.00           H0.      0
ATOM    376 HD22 LEU A 240      38.761 101.727 120.041  1.00  0.00           H0.      0
ATOM    377 HD23 LEU A 240      39.929 102.314 121.238  1.00  0.00           H0.      0
ATOM    378  CA  TYR A 242      32.204 101.128 123.461  1.00  0.00           C0.     -1
ATOM    379  CB  TYR A 242      32.277  99.607 123.242  1.00  0.00           C0.     -1
ATOM    380  CG  TYR A 242      33.546  99.065 122.605  1.00  0.00           C0.      0
ATOM    381  CD1 TYR A 242      33.728  99.063 121.209  1.00  0.00           C0.      0
ATOM    382  CD2 TYR A 242      34.555  98.478 123.390  1.00  0.00           C0.      0
ATOM    383  CE1 TYR A 242      34.856  98.480 120.621  1.00  0.00           C0.      0
ATOM    384  CE2 TYR A 242      35.686  97.886 122.817  1.00  0.00           C0.      0
ATOM    385  CZ  TYR A 242      35.833  97.870 121.423  1.00  0.00           C0.      0
ATOM    386  OH  TYR A 242      36.897  97.267 120.793  1.00  0.00           O0.      0
ATOM    387  H01 TYR A 242      31.284 101.391 123.995  1.00  0.00           H0.      0
ATOM    388  H02 TYR A 242      33.055 101.480 124.056  1.00  0.00           H0.      0
ATOM    389  HA  TYR A 242      32.200 101.681 122.519  1.00  0.00           H0.      0
ATOM    390  HB2 TYR A 242      32.144  99.111 124.212  1.00  0.00           H0.      0
ATOM    391  HB3 TYR A 242      31.419  99.303 122.627  1.00  0.00           H0.      0
ATOM    392  HD1 TYR A 242      32.970  99.506 120.569  1.00  0.00           H0.      0
ATOM    393  HD2 TYR A 242      34.443  98.463 124.470  1.00  0.00           H0.      0
ATOM    394  HE1 TYR A 242      34.984  98.485 119.545  1.00  0.00           H0.      0
ATOM    395  HE2 TYR A 242      36.440  97.421 123.444  1.00  0.00           H0.      0
ATOM    396  HH  TYR A 242      37.519  96.863 121.434  1.00  0.00           H0.      0
ATOM    397  CA  TYR A 283      28.949  89.811 117.785  1.00  0.00           C0.     -1
ATOM    398  CB  TYR A 283      29.949  90.140 116.683  1.00  0.00           C0.     -1
ATOM    399  CG  TYR A 283      31.352  90.384 117.206  1.00  0.00           C0.      0
ATOM    400  CD1 TYR A 283      32.303  89.350 117.275  1.00  0.00           C0.      0
ATOM    401  CD2 TYR A 283      31.726  91.649 117.686  1.00  0.00           C0.      0
ATOM    402  CE1 TYR A 283      33.584  89.564 117.792  1.00  0.00           C0.      0
ATOM    403  CE2 TYR A 283      32.996  91.871 118.221  1.00  0.00           C0.      0
ATOM    404  CZ  TYR A 283      33.937  90.835 118.269  1.00  0.00           C0.      0
ATOM    405  OH  TYR A 283      35.199  91.026 118.781  1.00  0.00           O0.      0
ATOM    406  H01 TYR A 283      27.946  89.641 117.376  1.00  0.00           H0.      0
ATOM    407  H02 TYR A 283      29.250  88.909 118.331  1.00  0.00           H0.      0
ATOM    408  HA  TYR A 283      28.883  90.631 118.510  1.00  0.00           H0.      0
ATOM    409  HB2 TYR A 283      29.970  89.319 115.954  1.00  0.00           H0.      0
ATOM    410  HB3 TYR A 283      29.606  91.029 116.138  1.00  0.00           H0.      0
ATOM    411  HD1 TYR A 283      32.038  88.361 116.910  1.00  0.00           H0.      0
ATOM    412  HD2 TYR A 283      31.020  92.474 117.653  1.00  0.00           H0.      0
ATOM    413  HE1 TYR A 283      34.315  88.764 117.828  1.00  0.00           H0.      0
ATOM    414  HE2 TYR A 283      33.261  92.837 118.621  1.00  0.00           H0.      0
ATOM    415  HH  TYR A 283      35.376  91.990 118.891  1.00  0.00           H0.      0
ATOM    416  N   ACT A 293      38.638  95.900 118.528  1.00  0.00           N0.      0
ATOM    417  CA  ACT A 293      37.423  95.179 118.161  1.00  0.00           C0.      0
ATOM    418  C   ACT A 293      36.841  94.183 119.170  1.00  0.00           C0.      0
ATOM    419  O   ACT A 293      35.672  93.745 118.946  1.00  0.00           O0.      0
ATOM    420  OXT ACT A 293      37.560  93.795 120.163  1.00  0.00           O1-      0
ATOM    421  H1  ACT A 293      37.604  94.605 117.243  1.00  0.00           H0.      0
ATOM    422  H3  ACT A 293      36.641  95.905 117.914  1.00  0.00           H0.      0
ATOM    423  H01 ACT A 293      39.334  95.249 118.883  1.00  0.00           H0.      0
ATOM    424  H02 ACT A 293      38.426  96.549 119.281  1.00  0.00           H0.      0
ATOM    425  CA' SAM A 294      38.151  96.953 110.168  1.00  0.00           C0.      0
ATOM    426  CB  SAM A 294      38.344  97.928 111.360  1.00  0.00           C0.      0
ATOM    427  CG  SAM A 294      37.278  97.774 112.459  1.00  0.00           C0.      0
ATOM    428  SD  SAM A 294      37.684  98.857 113.915  1.00  0.00           S0.      0
ATOM    429  CE  SAM A 294      37.240  97.783 115.316  1.00  0.00           C0.      0
ATOM    430  C5' SAM A 294      36.279 100.050 113.986  1.00  0.00           C0.      0
ATOM    431  C4' SAM A 294      36.513 101.243 113.065  1.00  0.00           C0.      0
ATOM    432  O4' SAM A 294      35.356 102.115 113.224  1.00  0.00           O0.      0
ATOM    433  C3' SAM A 294      37.775 102.088 113.411  1.00  0.00           C0.      0
ATOM    434  O3' SAM A 294      38.796 101.925 112.441  1.00  0.00           O0.      0
ATOM    435  C2' SAM A 294      37.202 103.538 113.569  1.00  0.00           C0.      0
ATOM    436  O2' SAM A 294      37.996 104.608 113.120  1.00  0.00           O0.      0
ATOM    437  C1' SAM A 294      35.826 103.445 112.874  1.00  0.00           C0.      0
ATOM    438  OXT SAM A 294      37.302  94.911 111.098  1.00  0.00           O0.      0
ATOM    439  N1  SAM A 294      32.866 107.414 111.382  1.00  0.00           N0.      0
ATOM    440  C2  SAM A 294      33.577 106.514 110.671  1.00  0.00           C0.      0
ATOM    441  N3  SAM A 294      34.293 105.469 111.118  1.00  0.00           N0.      0
ATOM    442  C4  SAM A 294      34.209 105.334 112.454  1.00  0.00           C0.      0
ATOM    443  C5  SAM A 294      33.482 106.170 113.316  1.00  0.00           C0.      0
ATOM    444  C6  SAM A 294      32.814 107.272 112.734  1.00  0.00           C0.      0
ATOM    445  N6  SAM A 294      32.140 108.190 113.469  1.00  0.00           N0.      0
ATOM    446  N7  SAM A 294      33.660 105.790 114.640  1.00  0.00           N0.      0
ATOM    447  C8  SAM A 294      34.478 104.759 114.585  1.00  0.00           C0.      0
ATOM    448  N9  SAM A 294      34.854 104.428 113.284  1.00  0.00           N0.      0
ATOM    449  C'  SAM A 294      38.312  95.472 110.582  1.00  0.00           C0.      0
ATOM    450  N'  SAM A 294      36.808  97.104 109.532  1.00  0.00           N0.      0
ATOM    451  O'  SAM A 294      39.442  94.926 110.379  1.00  0.00           O0.      0
ATOM    452 HN61 SAM A 294      32.271 108.134 114.470  1.00  0.00           H0.      0
ATOM    453 HN62 SAM A 294      32.045 109.132 113.083  1.00  0.00           H0.      0
ATOM    454  HA  SAM A 294      38.896  97.200 109.408  1.00  0.00           H0.      0
ATOM    455  HB1 SAM A 294      38.333  98.952 110.970  1.00  0.00           H0.      0
ATOM    456  HB2 SAM A 294      39.342  97.748 111.777  1.00  0.00           H0.      0
ATOM    457  HG1 SAM A 294      37.222  96.751 112.838  1.00  0.00           H0.      0
ATOM    458  HG2 SAM A 294      36.284  98.065 112.109  1.00  0.00           H0.      0
ATOM    459  HE1 SAM A 294      36.217  97.418 115.215  1.00  0.00           H0.      0
ATOM    460  HE2 SAM A 294      37.384  98.373 116.221  1.00  0.00           H0.      0
ATOM    461  HE3 SAM A 294      37.944  96.952 115.314  1.00  0.00           H0.      0
ATOM    462 HO2' SAM A 294      38.397 104.417 112.234  1.00  0.00           H0.      0
ATOM    463 HO3' SAM A 294      38.441 102.223 111.559  1.00  0.00           H0.      0
ATOM    464  H01 SAM A 294      34.845 104.210 115.437  1.00  0.00           H0.      0
ATOM    465  H02 SAM A 294      36.577 100.923 112.016  1.00  0.00           H0.      0
ATOM    466  H03 SAM A 294      38.212 101.769 114.355  1.00  0.00           H0.      0
ATOM    467  H04 SAM A 294      37.031 103.709 114.637  1.00  0.00           H0.      0
ATOM    468  H05 SAM A 294      35.945 103.542 111.791  1.00  0.00           H0.      0
ATOM    469  H06 SAM A 294      33.586 106.673 109.598  1.00  0.00           H0.      0
ATOM    470  H07 SAM A 294      36.119  96.574 110.073  1.00  0.00           H0.      0
ATOM    471  H08 SAM A 294      36.791  96.742 108.435  1.00  0.00           H0.      0
ATOM    472  H09 SAM A 294      36.530  98.100 109.465  1.00  0.00           H0.      0
ATOM    473 H5'1 SAM A 294      36.237 100.376 115.028  1.00  0.00           H0.      0
ATOM    474 H5'2 SAM A 294      35.360  99.512 113.739  1.00  0.00           H0.      0
