# Supplementary material for: Computational Investigation of GNMT-Catalyzed Methyl Transfer Reaction: Integrating MD, QM, and ML Approaches
Source: J Comput Chem. Author manuscript; Available in PMC 2026 Jun 29. (PMC13312424; doi:10.1002/jcc.70434)
Supplement: SI-2 [file NIHMS2188582-supplement-SI-2.zip › QM-cluster-pdbs/clustering_316_R1_w_r.pdb]

ATOM      1  CA  TYR A  21      42.967 105.129 117.849  1.00  0.00           C0.     -1
ATOM      2  CB  TYR A  21      42.543 104.473 116.511  1.00  0.00           C0.     -1
ATOM      3  CG  TYR A  21      41.561 103.318 116.597  1.00  0.00           C0.      0
ATOM      4  CD1 TYR A  21      40.175 103.545 116.606  1.00  0.00           C0.      0
ATOM      5  CD2 TYR A  21      41.999 101.981 116.604  1.00  0.00           C0.      0
ATOM      6  CE1 TYR A  21      39.256 102.490 116.627  1.00  0.00           C0.      0
ATOM      7  CE2 TYR A  21      41.097 100.914 116.608  1.00  0.00           C0.      0
ATOM      8  CZ  TYR A  21      39.716 101.163 116.616  1.00  0.00           C0.      0
ATOM      9  OH  TYR A  21      38.870 100.080 116.583  1.00  0.00           O0.      0
ATOM     10  H01 TYR A  21      42.095 105.525 118.382  1.00  0.00           H0.      0
ATOM     11  H02 TYR A  21      43.664 105.955 117.666  1.00  0.00           H0.      0
ATOM     12  HA  TYR A  21      43.459 104.401 118.504  1.00  0.00           H0.      0
ATOM     13  HB2 TYR A  21      42.093 105.255 115.884  1.00  0.00           H0.      0
ATOM     14  HB3 TYR A  21      43.441 104.133 115.981  1.00  0.00           H0.      0
ATOM     15  HD1 TYR A  21      39.797 104.561 116.560  1.00  0.00           H0.      0
ATOM     16  HD2 TYR A  21      43.065 101.772 116.580  1.00  0.00           H0.      0
ATOM     17  HE1 TYR A  21      38.194 102.710 116.635  1.00  0.00           H0.      0
ATOM     18  HE2 TYR A  21      41.442  99.885 116.585  1.00  0.00           H0.      0
ATOM     19  HH  TYR A  21      37.922 100.350 116.613  1.00  0.00           H0.      0
ATOM     20  CA  TRP A  30      46.114  95.597 114.545  1.00  0.00           C0.     -1
ATOM     21  CB  TRP A  30      45.403  96.730 113.803  1.00  0.00           C0.     -1
ATOM     22  CG  TRP A  30      43.952  96.451 113.489  1.00  0.00           C0.      0
ATOM     23  CD1 TRP A  30      43.405  96.141 112.255  1.00  0.00           C0.      0
ATOM     24  CD2 TRP A  30      42.851  96.445 114.430  1.00  0.00           C0.      0
ATOM     25  CE2 TRP A  30      41.669  96.116 113.694  1.00  0.00           C0.      0
ATOM     26  CE3 TRP A  30      42.735  96.699 115.812  1.00  0.00           C0.      0
ATOM     27  NE1 TRP A  30      42.036  95.929 112.377  1.00  0.00           N0.      0
ATOM     28  CZ2 TRP A  30      40.410  96.015 114.301  1.00  0.00           C0.      0
ATOM     29  CZ3 TRP A  30      41.479  96.618 116.416  1.00  0.00           C0.      0
ATOM     30  CH2 TRP A  30      40.326  96.273 115.670  1.00  0.00           C0.      0
ATOM     31  H01 TRP A  30      46.111  94.678 113.947  1.00  0.00           H0.      0
ATOM     32  H03 TRP A  30      47.156  95.859 114.764  1.00  0.00           H0.      0
ATOM     33  HA  TRP A  30      45.615  95.374 115.495  1.00  0.00           H0.      0
ATOM     34  HB2 TRP A  30      45.471  97.648 114.405  1.00  0.00           H0.      0
ATOM     35  HB3 TRP A  30      45.937  96.941 112.867  1.00  0.00           H0.      0
ATOM     36  HD1 TRP A  30      43.895  96.059 111.296  1.00  0.00           H0.      0
ATOM     37  HE1 TRP A  30      41.366  95.767 111.631  1.00  0.00           H0.      0
ATOM     38  HE3 TRP A  30      43.611  96.952 116.401  1.00  0.00           H0.      0
ATOM     39  HZ2 TRP A  30      39.549  95.695 113.730  1.00  0.00           H0.      0
ATOM     40  HZ3 TRP A  30      41.382  96.809 117.480  1.00  0.00           H0.      0
ATOM     41  HH2 TRP A  30      39.363  96.203 116.164  1.00  0.00           H0.      0
ATOM     42  CA  TYR A  33      45.557  91.149 117.057  1.00  0.00           C0.     -1
ATOM     43  CB  TYR A  33      44.955  92.513 117.356  1.00  0.00           C0.     -1
ATOM     44  CG  TYR A  33      43.545  92.394 117.933  1.00  0.00           C0.      0
ATOM     45  CD1 TYR A  33      42.480  93.177 117.460  1.00  0.00           C0.      0
ATOM     46  CD2 TYR A  33      43.258  91.443 118.932  1.00  0.00           C0.      0
ATOM     47  CE1 TYR A  33      41.172  93.004 117.936  1.00  0.00           C0.      0
ATOM     48  CE2 TYR A  33      41.961  91.253 119.405  1.00  0.00           C0.      0
ATOM     49  CZ  TYR A  33      40.904  92.020 118.895  1.00  0.00           C0.      0
ATOM     50  OH  TYR A  33      39.648  91.716 119.372  1.00  0.00           O0.      0
ATOM     51  H01 TYR A  33      44.908  90.574 116.386  1.00  0.00           H0.      0
ATOM     52  H02 TYR A  33      46.538  91.246 116.576  1.00  0.00           H0.      0
ATOM     53  HA  TYR A  33      45.700  90.558 117.967  1.00  0.00           H0.      0
ATOM     54  HB2 TYR A  33      45.607  93.059 118.055  1.00  0.00           H0.      0
ATOM     55  HB3 TYR A  33      44.913  93.118 116.442  1.00  0.00           H0.      0
ATOM     56  HD1 TYR A  33      42.660  93.929 116.698  1.00  0.00           H0.      0
ATOM     57  HD2 TYR A  33      44.055  90.830 119.340  1.00  0.00           H0.      0
ATOM     58  HE1 TYR A  33      40.371  93.606 117.523  1.00  0.00           H0.      0
ATOM     59  HE2 TYR A  33      41.745  90.507 120.162  1.00  0.00           H0.      0
ATOM     60  HH  TYR A  33      38.978  92.394 119.165  1.00  0.00           H0.      0
ATOM     61  CA  ARG A  40      39.331  85.837 108.905  1.00  0.00           C0.     -1
ATOM     62  CB  ARG A  40      39.898  87.290 109.049  1.00  0.00           C0.     -1
ATOM     63  CG  ARG A  40      38.746  88.319 109.090  1.00  0.00           C0.      0
ATOM     64  CD  ARG A  40      39.149  89.726 109.569  1.00  0.00           C0.      0
ATOM     65  NE  ARG A  40      38.016  90.647 109.378  1.00  0.00           N0.      0
ATOM     66  CZ  ARG A  40      37.705  91.749 110.094  1.00  0.00           C0.      0
ATOM     67  NH1 ARG A  40      38.402  92.137 111.182  1.00  0.00           N1+      0
ATOM     68  NH2 ARG A  40      36.597  92.431 109.755  1.00  0.00           N0.      0
ATOM     69  H01 ARG A  40      38.721  85.749 107.998  1.00  0.00           H0.      0
ATOM     70  H02 ARG A  40      40.142  85.103 108.845  1.00  0.00           H0.      0
ATOM     71  HA  ARG A  40      38.702  85.587 109.767  1.00  0.00           H0.      0
ATOM     72  HB2 ARG A  40      40.488  87.353 109.973  1.00  0.00           H0.      0
ATOM     73  HB3 ARG A  40      40.577  87.516 108.218  1.00  0.00           H0.      0
ATOM     74  HG2 ARG A  40      38.307  88.396 108.084  1.00  0.00           H0.      0
ATOM     75  HG3 ARG A  40      37.951  87.950 109.750  1.00  0.00           H0.      0
ATOM     76  HD2 ARG A  40      39.400  89.692 110.634  1.00  0.00           H0.      0
ATOM     77  HD3 ARG A  40      40.032  90.086 109.024  1.00  0.00           H0.      0
ATOM     78  HE  ARG A  40      37.506  90.559 108.507  1.00  0.00           H0.      0
ATOM     79 HH11 ARG A  40      39.322  91.765 111.355  1.00  0.00           H0.      0
ATOM     80 HH12 ARG A  40      38.209  93.094 111.503  1.00  0.00           H0.      0
ATOM     81 HH21 ARG A  40      36.286  92.332 108.767  1.00  0.00           H0.      0
ATOM     82 HH22 ARG A  40      36.595  93.407 110.059  1.00  0.00           H0.      0
ATOM     83  CA  ALA A  64      35.140 101.524 108.521  1.00  0.00           C0.     -1
ATOM     84  C   ALA A  64      36.222 100.565 108.007  1.00  0.00           C0.      0
ATOM     85  O   ALA A  64      36.144  99.328 108.138  1.00  0.00           O0.      0
ATOM     86  CB  ALA A  64      34.410 100.971 109.751  1.00  0.00           C0.      0
ATOM     87  H02 ALA A  64      34.431 101.673 107.695  1.00  0.00           H0.      0
ATOM     88  HA  ALA A  64      35.591 102.498 108.742  1.00  0.00           H0.      0
ATOM     89  HB1 ALA A  64      33.474 101.511 109.921  1.00  0.00           H0.      0
ATOM     90  HB2 ALA A  64      34.173  99.912 109.611  1.00  0.00           H0.      0
ATOM     91  HB3 ALA A  64      35.021 101.070 110.654  1.00  0.00           H0.      0
ATOM     92  N   CYS A  65      37.245 101.143 107.331  1.00  0.00           N0.      0
ATOM     93  CA  CYS A  65      38.314 100.377 106.692  1.00  0.00           C0.     -1
ATOM     94  C   CYS A  65      39.368  99.767 107.642  1.00  0.00           C0.      0
ATOM     95  O   CYS A  65      39.987  98.754 107.287  1.00  0.00           O0.      0
ATOM     96  H01 CYS A  65      38.827 101.035 105.985  1.00  0.00           H0.      0
ATOM     97  H   CYS A  65      37.336 102.146 107.395  1.00  0.00           H0.      0
ATOM     98  HA  CYS A  65      37.879  99.544 106.137  1.00  0.00           H0.      0
ATOM     99  N   GLY A  66      39.603 100.426 108.798  1.00  0.00           N0.      0
ATOM    100  CA  GLY A  66      40.733 100.064 109.662  1.00  0.00           C0.     -1
ATOM    101  H01 GLY A  66      41.688 100.276 109.168  1.00  0.00           H0.      0
ATOM    102  H   GLY A  66      39.061 101.260 109.032  1.00  0.00           H0.      0
ATOM    103  HA2 GLY A  66      40.666 100.640 110.585  1.00  0.00           H0.      0
ATOM    104  HA3 GLY A  66      40.709  98.995 109.894  1.00  0.00           H0.      0
ATOM    105  CA  ASP A  70      37.351  93.724 104.636  1.00  0.00           C0.     -1
ATOM    106  CB  ASP A  70      36.329  94.430 105.608  1.00  0.00           C0.     -1
ATOM    107  CG  ASP A  70      36.128  93.753 106.966  1.00  0.00           C0.      0
ATOM    108  OD1 ASP A  70      35.781  94.504 107.946  1.00  0.00           O0.      0
ATOM    109  OD2 ASP A  70      36.254  92.495 107.047  1.00  0.00           O1-      0
ATOM    110  H01 ASP A  70      38.360  93.742 105.062  1.00  0.00           H0.      0
ATOM    111  H02 ASP A  70      37.371  94.234 103.668  1.00  0.00           H0.      0
ATOM    112  HA  ASP A  70      37.062  92.680 104.489  1.00  0.00           H0.      0
ATOM    113  HB2 ASP A  70      36.630  95.469 105.783  1.00  0.00           H0.      0
ATOM    114  HB3 ASP A  70      35.345  94.471 105.117  1.00  0.00           H0.      0
ATOM    115  CA  ASP A  85      37.681 105.600 108.281  1.00  0.00           C0.     -1
ATOM    116  C   ASP A  85      38.235 106.837 108.998  1.00  0.00           C0.      0
ATOM    117  O   ASP A  85      39.086 107.557 108.458  1.00  0.00           O0.      0
ATOM    118  CB  ASP A  85      38.768 104.498 108.214  1.00  0.00           C0.      0
ATOM    119  CG  ASP A  85      38.921 103.870 109.591  1.00  0.00           C0.      0
ATOM    120  OD1 ASP A  85      38.318 102.764 109.828  1.00  0.00           O0.      0
ATOM    121  OD2 ASP A  85      39.570 104.521 110.461  1.00  0.00           O1-      0
ATOM    122  H03 ASP A  85      37.413 105.909 107.266  1.00  0.00           H0.      0
ATOM    123  HA  ASP A  85      36.781 105.219 108.776  1.00  0.00           H0.      0
ATOM    124  HB2 ASP A  85      38.491 103.741 107.476  1.00  0.00           H0.      0
ATOM    125  HB3 ASP A  85      39.713 104.952 107.900  1.00  0.00           H0.      0
ATOM    126  N   ALA A  86      37.798 107.036 110.273  1.00  0.00           N0.      0
ATOM    127  CA  ALA A  86      38.201 108.190 111.082  1.00  0.00           C0.     -1
ATOM    128  C   ALA A  86      39.426 107.887 112.002  1.00  0.00           C0.      0
ATOM    129  O   ALA A  86      39.575 108.523 113.069  1.00  0.00           O0.      0
ATOM    130  CB  ALA A  86      37.008 108.723 111.875  1.00  0.00           C0.      0
ATOM    131  H   ALA A  86      37.033 106.459 110.613  1.00  0.00           H0.      0
ATOM    132  HA  ALA A  86      38.552 108.952 110.375  1.00  0.00           H0.      0
ATOM    133  HB1 ALA A  86      36.231 109.059 111.185  1.00  0.00           H0.      0
ATOM    134  HB2 ALA A  86      36.597 107.939 112.519  1.00  0.00           H0.      0
ATOM    135  HB3 ALA A  86      37.329 109.553 112.508  1.00  0.00           H0.      0
ATOM    136  N   SER A  87      40.322 106.987 111.549  1.00  0.00           N0.      0
ATOM    137  CA  SER A  87      41.624 106.722 112.186  1.00  0.00           C0.     -1
ATOM    138  CB  SER A  87      41.714 105.356 112.881  1.00  0.00           C0.      0
ATOM    139  OG  SER A  87      43.075 105.109 113.297  1.00  0.00           O0.      0
ATOM    140  H01 SER A  87      42.401 106.768 111.415  1.00  0.00           H0.      0
ATOM    141  H   SER A  87      40.047 106.359 110.794  1.00  0.00           H0.      0
ATOM    142  HA  SER A  87      41.799 107.526 112.906  1.00  0.00           H0.      0
ATOM    143  HB2 SER A  87      41.013 105.300 113.721  1.00  0.00           H0.      0
ATOM    144  HB3 SER A  87      41.459 104.554 112.186  1.00  0.00           H0.      0
ATOM    145  HG  SER A  87      43.266 105.687 114.049  1.00  0.00           H0.      0
ATOM    146  CA  ALA A 115      35.205 110.103 106.447  1.00  0.00           C0.     -1
ATOM    147  C   ALA A 115      34.780 109.886 107.887  1.00  0.00           C0.      0
ATOM    148  O   ALA A 115      35.373 109.095 108.632  1.00  0.00           O0.      0
ATOM    149  H01 ALA A 115      36.281 110.294 106.418  1.00  0.00           H0.      0
ATOM    150  H02 ALA A 115      34.682 110.932 105.964  1.00  0.00           H0.      0
ATOM    151  HA  ALA A 115      35.020 109.188 105.875  1.00  0.00           H0.      0
ATOM    152  N   ASN A 116      33.706 110.629 108.293  1.00  0.00           N0.      0
ATOM    153  CA  ASN A 116      33.085 110.449 109.592  1.00  0.00           C0.     -1
ATOM    154  C   ASN A 116      31.610 109.997 109.406  1.00  0.00           C0.      0
ATOM    155  O   ASN A 116      30.853 110.682 108.692  1.00  0.00           O0.      0
ATOM    156  CB  ASN A 116      33.086 111.765 110.413  1.00  0.00           C0.      0
ATOM    157  CG  ASN A 116      32.313 111.556 111.708  1.00  0.00           C0.      0
ATOM    158  ND2 ASN A 116      31.027 111.998 111.695  1.00  0.00           N0.      0
ATOM    159  OD1 ASN A 116      32.819 110.991 112.688  1.00  0.00           O0.      0
ATOM    160  H   ASN A 116      33.174 111.150 107.609  1.00  0.00           H0.      0
ATOM    161  HA  ASN A 116      33.653 109.687 110.128  1.00  0.00           H0.      0
ATOM    162  HB2 ASN A 116      34.117 112.034 110.652  1.00  0.00           H0.      0
ATOM    163  HB3 ASN A 116      32.640 112.562 109.811  1.00  0.00           H0.      0
ATOM    164 HD21 ASN A 116      30.427 111.720 112.461  1.00  0.00           H0.      0
ATOM    165 HD22 ASN A 116      30.582 112.210 110.811  1.00  0.00           H0.      0
ATOM    166  N   TRP A 117      31.213 108.912 110.104  1.00  0.00           N0.      0
ATOM    167  CA  TRP A 117      29.815 108.424 110.048  1.00  0.00           C0.     -1
ATOM    168  CB  TRP A 117      29.548 107.294 111.038  1.00  0.00           C0.     -1
ATOM    169  CG  TRP A 117      30.486 106.122 110.896  1.00  0.00           C0.      0
ATOM    170  CD1 TRP A 117      31.131 105.688 109.756  1.00  0.00           C0.      0
ATOM    171  CD2 TRP A 117      30.933 105.265 111.974  1.00  0.00           C0.      0
ATOM    172  CE2 TRP A 117      31.857 104.327 111.418  1.00  0.00           C0.      0
ATOM    173  CE3 TRP A 117      30.680 105.233 113.357  1.00  0.00           C0.      0
ATOM    174  NE1 TRP A 117      31.937 104.596 110.062  1.00  0.00           N0.      0
ATOM    175  CZ2 TRP A 117      32.519 103.376 112.209  1.00  0.00           C0.      0
ATOM    176  CZ3 TRP A 117      31.330 104.287 114.146  1.00  0.00           C0.      0
ATOM    177  CH2 TRP A 117      32.238 103.366 113.574  1.00  0.00           C0.      0
ATOM    178  H03 TRP A 117      29.151 109.272 110.247  1.00  0.00           H0.      0
ATOM    179  H   TRP A 117      31.923 108.368 110.606  1.00  0.00           H0.      0
ATOM    180  HA  TRP A 117      29.598 108.094 109.023  1.00  0.00           H0.      0
ATOM    181  HB2 TRP A 117      29.636 107.686 112.060  1.00  0.00           H0.      0
ATOM    182  HB3 TRP A 117      28.500 106.986 110.917  1.00  0.00           H0.      0
ATOM    183  HD1 TRP A 117      31.098 106.081 108.752  1.00  0.00           H0.      0
ATOM    184  HE1 TRP A 117      32.629 104.209 109.440  1.00  0.00           H0.      0
ATOM    185  HE3 TRP A 117      30.006 105.953 113.810  1.00  0.00           H0.      0
ATOM    186  HZ2 TRP A 117      33.252 102.698 111.790  1.00  0.00           H0.      0
ATOM    187  HZ3 TRP A 117      31.183 104.295 115.219  1.00  0.00           H0.      0
ATOM    188  HH2 TRP A 117      32.752 102.657 114.215  1.00  0.00           H0.      0
ATOM    189  CA  LEU A 136      32.238  94.852 109.434  1.00  0.00           C0.     -1
ATOM    190  C   LEU A 136      33.247  94.999 110.571  1.00  0.00           C0.      0
ATOM    191  O   LEU A 136      33.736  96.113 110.866  1.00  0.00           O0.      0
ATOM    192  H01 LEU A 136      32.801  94.788 108.495  1.00  0.00           H0.      0
ATOM    193  H02 LEU A 136      31.608  95.742 109.404  1.00  0.00           H0.      0
ATOM    194  HA  LEU A 136      31.619  93.958 109.536  1.00  0.00           H0.      0
ATOM    195  N   GLY A 137      33.601  93.875 111.252  1.00  0.00           N0.      0
ATOM    196  CA  GLY A 137      34.651  93.879 112.285  1.00  0.00           C0.     -1
ATOM    197  C   GLY A 137      34.169  94.392 113.646  1.00  0.00           C0.      0
ATOM    198  O   GLY A 137      35.004  94.795 114.479  1.00  0.00           O0.      0
ATOM    199  H   GLY A 137      33.299  92.983 110.884  1.00  0.00           H0.      0
ATOM    200  HA2 GLY A 137      35.025  92.858 112.399  1.00  0.00           H0.      0
ATOM    201  HA3 GLY A 137      35.492  94.504 111.969  1.00  0.00           H0.      0
ATOM    202  N   ASN A 138      32.840  94.370 113.900  1.00  0.00           N0.      0
ATOM    203  CA  ASN A 138      32.243  94.844 115.167  1.00  0.00           C0.     -1
ATOM    204  C   ASN A 138      32.539  96.362 115.335  1.00  0.00           C0.      0
ATOM    205  O   ASN A 138      33.099  96.825 116.338  1.00  0.00           O0.      0
ATOM    206  CB  ASN A 138      32.737  94.052 116.380  1.00  0.00           C0.      0
ATOM    207  CG  ASN A 138      32.139  94.609 117.665  1.00  0.00           C0.      0
ATOM    208  ND2 ASN A 138      32.996  94.637 118.712  1.00  0.00           N0.      0
ATOM    209  OD1 ASN A 138      30.957  94.981 117.734  1.00  0.00           O0.      0
ATOM    210  H   ASN A 138      32.237  93.995 113.180  1.00  0.00           H0.      0
ATOM    211  HA  ASN A 138      31.160  94.726 115.076  1.00  0.00           H0.      0
ATOM    212  HB2 ASN A 138      32.421  93.009 116.272  1.00  0.00           H0.      0
ATOM    213  HB3 ASN A 138      33.825  94.075 116.426  1.00  0.00           H0.      0
ATOM    214 HD21 ASN A 138      32.697  95.080 119.568  1.00  0.00           H0.      0
ATOM    215 HD22 ASN A 138      33.983  94.416 118.588  1.00  0.00           H0.      0
ATOM    216  N   SER A 139      32.112  97.143 114.321  1.00  0.00           N0.      0
ATOM    217  CA  SER A 139      32.426  98.572 114.226  1.00  0.00           C0.     -1
ATOM    218  CB  SER A 139      33.124  98.887 112.898  1.00  0.00           C0.      0
ATOM    219  OG  SER A 139      34.322  98.105 112.736  1.00  0.00           O0.      0
ATOM    220  H03 SER A 139      31.514  99.173 114.321  1.00  0.00           H0.      0
ATOM    221  H   SER A 139      31.690  96.695 113.518  1.00  0.00           H0.      0
ATOM    222  HA  SER A 139      33.084  98.808 115.065  1.00  0.00           H0.      0
ATOM    223  HB2 SER A 139      32.446  98.720 112.051  1.00  0.00           H0.      0
ATOM    224  HB3 SER A 139      33.412  99.944 112.891  1.00  0.00           H0.      0
ATOM    225  HG  SER A 139      34.113  97.306 112.219  1.00  0.00           H0.      0
ATOM    226  CA  HID A 142      32.345 102.250 119.286  1.00  0.00           C0.     -1
ATOM    227  CB  HID A 142      33.545 102.643 118.393  1.00  0.00           C0.     -1
ATOM    228  CG  HID A 142      34.482 101.572 117.942  1.00  0.00           C0.      0
ATOM    229  CD2 HID A 142      35.190 101.443 116.763  1.00  0.00           C0.      0
ATOM    230  ND1 HID A 142      34.989 100.572 118.761  1.00  0.00           N0.      0
ATOM    231  CE1 HID A 142      35.957  99.894 118.078  1.00  0.00           C0.      0
ATOM    232  NE2 HID A 142      36.110 100.406 116.862  1.00  0.00           N0.      0
ATOM    233  H01 HID A 142      31.697 101.521 118.786  1.00  0.00           H0.      0
ATOM    234  H02 HID A 142      31.754 103.142 119.509  1.00  0.00           H0.      0
ATOM    235  HA  HID A 142      32.668 101.813 120.240  1.00  0.00           H0.      0
ATOM    236  HB2 HID A 142      33.174 103.175 117.511  1.00  0.00           H0.      0
ATOM    237  HB3 HID A 142      34.130 103.401 118.937  1.00  0.00           H0.      0
ATOM    238  HD1 HID A 142      34.677 100.353 119.697  1.00  0.00           H0.      0
ATOM    239  HD2 HID A 142      35.100 102.028 115.862  1.00  0.00           H0.      0
ATOM    240  HE1 HID A 142      36.498  99.055 118.480  1.00  0.00           H0.      0
ATOM    241  CA  ARG A 175      28.661  93.451 120.293  1.00  0.00           C0.     -1
ATOM    242  CB  ARG A 175      29.304  94.049 121.553  1.00  0.00           C0.     -1
ATOM    243  CG  ARG A 175      30.778  94.381 121.245  1.00  0.00           C0.      0
ATOM    244  CD  ARG A 175      31.641  94.741 122.462  1.00  0.00           C0.      0
ATOM    245  NE  ARG A 175      33.026  95.094 122.089  1.00  0.00           N0.      0
ATOM    246  CZ  ARG A 175      34.003  94.210 121.791  1.00  0.00           C0.      0
ATOM    247  NH1 ARG A 175      33.777  92.895 121.744  1.00  0.00           N1+      0
ATOM    248  NH2 ARG A 175      35.243  94.669 121.539  1.00  0.00           N0.      0
ATOM    249  H01 ARG A 175      27.579  93.326 120.407  1.00  0.00           H0.      0
ATOM    250  H03 ARG A 175      28.848  94.090 119.422  1.00  0.00           H0.      0
ATOM    251  HA  ARG A 175      29.090  92.465 120.079  1.00  0.00           H0.      0
ATOM    252  HB2 ARG A 175      28.776  94.959 121.865  1.00  0.00           H0.      0
ATOM    253  HB3 ARG A 175      29.237  93.338 122.388  1.00  0.00           H0.      0
ATOM    254  HG2 ARG A 175      31.223  93.522 120.726  1.00  0.00           H0.      0
ATOM    255  HG3 ARG A 175      30.803  95.210 120.528  1.00  0.00           H0.      0
ATOM    256  HD2 ARG A 175      31.233  95.616 122.975  1.00  0.00           H0.      0
ATOM    257  HD3 ARG A 175      31.659  93.923 123.193  1.00  0.00           H0.      0
ATOM    258  HE  ARG A 175      33.289  96.071 122.149  1.00  0.00           H0.      0
ATOM    259 HH11 ARG A 175      32.848  92.537 121.898  1.00  0.00           H0.      0
ATOM    260 HH12 ARG A 175      34.538  92.236 121.446  1.00  0.00           H0.      0
ATOM    261 HH21 ARG A 175      35.428  95.661 121.524  1.00  0.00           H0.      0
ATOM    262 HH22 ARG A 175      35.965  94.055 121.176  1.00  0.00           H0.      0
ATOM    263  CA  TYR A 194      40.096  88.555 115.585  1.00  0.00           C0.     -1
ATOM    264  CB  TYR A 194      39.705  89.565 116.694  1.00  0.00           C0.     -1
ATOM    265  CG  TYR A 194      39.141  90.835 116.083  1.00  0.00           C0.      0
ATOM    266  CD1 TYR A 194      37.819  91.250 116.299  1.00  0.00           C0.      0
ATOM    267  CD2 TYR A 194      39.936  91.604 115.211  1.00  0.00           C0.      0
ATOM    268  CE1 TYR A 194      37.292  92.375 115.647  1.00  0.00           C0.      0
ATOM    269  CE2 TYR A 194      39.428  92.720 114.553  1.00  0.00           C0.      0
ATOM    270  CZ  TYR A 194      38.095  93.107 114.761  1.00  0.00           C0.      0
ATOM    271  OH  TYR A 194      37.641  94.204 114.068  1.00  0.00           O0.      0
ATOM    272  H01 TYR A 194      40.497  87.630 116.016  1.00  0.00           H0.      0
ATOM    273  H02 TYR A 194      39.224  88.300 114.972  1.00  0.00           H0.      0
ATOM    274  HA  TYR A 194      40.860  88.978 114.924  1.00  0.00           H0.      0
ATOM    275  HB2 TYR A 194      38.966  89.117 117.367  1.00  0.00           H0.      0
ATOM    276  HB3 TYR A 194      40.588  89.799 117.302  1.00  0.00           H0.      0
ATOM    277  HD1 TYR A 194      37.178  90.694 116.977  1.00  0.00           H0.      0
ATOM    278  HD2 TYR A 194      40.974  91.328 115.054  1.00  0.00           H0.      0
ATOM    279  HE1 TYR A 194      36.268  92.678 115.835  1.00  0.00           H0.      0
ATOM    280  HE2 TYR A 194      40.051  93.312 113.893  1.00  0.00           H0.      0
ATOM    281  HH  TYR A 194      36.689  94.372 114.239  1.00  0.00           H0.      0
ATOM    282  CA  TYR A 220      43.906  94.154 125.301  1.00  0.00           C0.     -1
ATOM    283  CB  TYR A 220      43.705  94.204 123.803  1.00  0.00           C0.     -1
ATOM    284  CG  TYR A 220      42.278  94.370 123.300  1.00  0.00           C0.      0
ATOM    285  CD1 TYR A 220      41.548  95.554 123.515  1.00  0.00           C0.      0
ATOM    286  CD2 TYR A 220      41.675  93.371 122.518  1.00  0.00           C0.      0
ATOM    287  CE1 TYR A 220      40.286  95.746 122.945  1.00  0.00           C0.      0
ATOM    288  CE2 TYR A 220      40.410  93.544 121.947  1.00  0.00           C0.      0
ATOM    289  CZ  TYR A 220      39.718  94.747 122.138  1.00  0.00           C0.      0
ATOM    290  OH  TYR A 220      38.496  94.998 121.549  1.00  0.00           O0.      0
ATOM    291  H01 TYR A 220      44.968  94.051 125.550  1.00  0.00           H0.      0
ATOM    292  H02 TYR A 220      43.538  95.066 125.788  1.00  0.00           H0.      0
ATOM    293  HA  TYR A 220      43.371  93.307 125.747  1.00  0.00           H0.      0
ATOM    294  HB2 TYR A 220      44.311  95.028 123.396  1.00  0.00           H0.      0
ATOM    295  HB3 TYR A 220      44.117  93.290 123.355  1.00  0.00           H0.      0
ATOM    296  HD1 TYR A 220      41.983  96.350 124.112  1.00  0.00           H0.      0
ATOM    297  HD2 TYR A 220      42.214  92.449 122.322  1.00  0.00           H0.      0
ATOM    298  HE1 TYR A 220      39.743  96.674 123.093  1.00  0.00           H0.      0
ATOM    299  HE2 TYR A 220      39.978  92.760 121.336  1.00  0.00           H0.      0
ATOM    300  HH  TYR A 220      38.269  94.295 120.902  1.00  0.00           H0.      0
ATOM    301  CA  TYR A 242      31.909 100.570 123.476  1.00  0.00           C0.     -1
ATOM    302  CB  TYR A 242      32.050  99.053 123.349  1.00  0.00           C0.     -1
ATOM    303  CG  TYR A 242      32.697  98.572 122.066  1.00  0.00           C0.      0
ATOM    304  CD1 TYR A 242      31.926  98.247 120.933  1.00  0.00           C0.      0
ATOM    305  CD2 TYR A 242      34.095  98.429 121.969  1.00  0.00           C0.      0
ATOM    306  CE1 TYR A 242      32.512  97.789 119.749  1.00  0.00           C0.      0
ATOM    307  CE2 TYR A 242      34.699  97.970 120.792  1.00  0.00           C0.      0
ATOM    308  CZ  TYR A 242      33.908  97.646 119.676  1.00  0.00           C0.      0
ATOM    309  OH  TYR A 242      34.547  97.198 118.561  1.00  0.00           O0.      0
ATOM    310  H01 TYR A 242      31.432 100.837 124.425  1.00  0.00           H0.      0
ATOM    311  H02 TYR A 242      32.888 101.061 123.438  1.00  0.00           H0.      0
ATOM    312  HA  TYR A 242      31.300 100.979 122.661  1.00  0.00           H0.      0
ATOM    313  HB2 TYR A 242      32.633  98.678 124.201  1.00  0.00           H0.      0
ATOM    314  HB3 TYR A 242      31.055  98.596 123.436  1.00  0.00           H0.      0
ATOM    315  HD1 TYR A 242      30.846  98.345 120.982  1.00  0.00           H0.      0
ATOM    316  HD2 TYR A 242      34.717  98.675 122.824  1.00  0.00           H0.      0
ATOM    317  HE1 TYR A 242      31.899  97.530 118.893  1.00  0.00           H0.      0
ATOM    318  HE2 TYR A 242      35.778  97.871 120.720  1.00  0.00           H0.      0
ATOM    319  HH  TYR A 242      33.926  97.019 117.820  1.00  0.00           H0.      0
ATOM    320  CA  TYR A 283      28.375  89.524 117.997  1.00  0.00           C0.     -1
ATOM    321  CB  TYR A 283      29.428  89.539 116.877  1.00  0.00           C0.     -1
ATOM    322  CG  TYR A 283      30.844  89.879 117.320  1.00  0.00           C0.      0
ATOM    323  CD1 TYR A 283      31.928  89.063 116.949  1.00  0.00           C0.      0
ATOM    324  CD2 TYR A 283      31.130  91.036 118.066  1.00  0.00           C0.      0
ATOM    325  CE1 TYR A 283      33.247  89.400 117.271  1.00  0.00           C0.      0
ATOM    326  CE2 TYR A 283      32.442  91.370 118.420  1.00  0.00           C0.      0
ATOM    327  CZ  TYR A 283      33.510  90.569 117.993  1.00  0.00           C0.      0
ATOM    328  OH  TYR A 283      34.829  90.881 118.285  1.00  0.00           O0.      0
ATOM    329  H01 TYR A 283      27.389  89.263 117.596  1.00  0.00           H0.      0
ATOM    330  H02 TYR A 283      28.636  88.792 118.770  1.00  0.00           H0.      0
ATOM    331  HA  TYR A 283      28.289  90.504 118.480  1.00  0.00           H0.      0
ATOM    332  HB2 TYR A 283      29.443  88.560 116.382  1.00  0.00           H0.      0
ATOM    333  HB3 TYR A 283      29.111  90.261 116.109  1.00  0.00           H0.      0
ATOM    334  HD1 TYR A 283      31.738  88.157 116.381  1.00  0.00           H0.      0
ATOM    335  HD2 TYR A 283      30.326  91.701 118.365  1.00  0.00           H0.      0
ATOM    336  HE1 TYR A 283      34.076  88.778 116.955  1.00  0.00           H0.      0
ATOM    337  HE2 TYR A 283      32.642  92.264 118.997  1.00  0.00           H0.      0
ATOM    338  HH  TYR A 283      34.986  91.860 118.323  1.00  0.00           H0.      0
ATOM    339  CA' SAM A 293      37.571  97.009 110.028  1.00  0.00           C0.      0
ATOM    340  CB  SAM A 293      37.236  98.046 111.126  1.00  0.00           C0.      0
ATOM    341  CG  SAM A 293      38.454  98.438 111.967  1.00  0.00           C0.      0
ATOM    342  SD  SAM A 293      38.108  98.836 113.722  1.00  0.00           S0.      0
ATOM    343  CE  SAM A 293      37.190  97.388 114.336  1.00  0.00           C0.      0
ATOM    344  C5' SAM A 293      36.721 100.032 113.615  1.00  0.00           C0.      0
ATOM    345  C4' SAM A 293      37.066 101.249 112.774  1.00  0.00           C0.      0
ATOM    346  O4' SAM A 293      35.950 102.175 112.923  1.00  0.00           O0.      0
ATOM    347  C3' SAM A 293      38.368 102.017 113.155  1.00  0.00           C0.      0
ATOM    348  O3' SAM A 293      39.366 101.869 112.153  1.00  0.00           O0.      0
ATOM    349  C2' SAM A 293      37.855 103.466 113.380  1.00  0.00           C0.      0
ATOM    350  O2' SAM A 293      38.709 104.525 112.995  1.00  0.00           O0.      0
ATOM    351  C1' SAM A 293      36.498 103.491 112.654  1.00  0.00           C0.      0
ATOM    352  OXT SAM A 293      39.403  95.744 110.882  1.00  0.00           O0.      0
ATOM    353  N1  SAM A 293      33.571 107.569 111.452  1.00  0.00           N0.      0
ATOM    354  C2  SAM A 293      34.339 106.774 110.686  1.00  0.00           C0.      0
ATOM    355  N3  SAM A 293      35.087 105.721 111.064  1.00  0.00           N0.      0
ATOM    356  C4  SAM A 293      34.969 105.475 112.384  1.00  0.00           C0.      0
ATOM    357  C5  SAM A 293      34.209 106.217 113.299  1.00  0.00           C0.      0
ATOM    358  C6  SAM A 293      33.505 107.338 112.796  1.00  0.00           C0.      0
ATOM    359  N6  SAM A 293      32.794 108.181 113.568  1.00  0.00           N0.      0
ATOM    360  N7  SAM A 293      34.364 105.704 114.580  1.00  0.00           N0.      0
ATOM    361  C8  SAM A 293      35.193 104.690 114.457  1.00  0.00           C0.      0
ATOM    362  N9  SAM A 293      35.598 104.499 113.140  1.00  0.00           N0.      0
ATOM    363  C'  SAM A 293      38.166  95.729 110.669  1.00  0.00           C0.      0
ATOM    364  N'  SAM A 293      36.281  96.731 109.302  1.00  0.00           N0.      0
ATOM    365  O'  SAM A 293      37.330  94.827 110.999  1.00  0.00           O0.      0
ATOM    366 HN61 SAM A 293      32.909 108.123 114.585  1.00  0.00           H0.      0
ATOM    367 HN62 SAM A 293      32.598 109.104 113.183  1.00  0.00           H0.      0
ATOM    368  HA  SAM A 293      38.275  97.413 109.297  1.00  0.00           H0.      0
ATOM    369  HB1 SAM A 293      36.459  97.604 111.756  1.00  0.00           H0.      0
ATOM    370  HB2 SAM A 293      36.798  98.931 110.654  1.00  0.00           H0.      0
ATOM    371  HG1 SAM A 293      38.956  99.331 111.587  1.00  0.00           H0.      0
ATOM    372  HG2 SAM A 293      39.190  97.629 112.009  1.00  0.00           H0.      0
ATOM    373  HE1 SAM A 293      36.145  97.444 114.029  1.00  0.00           H0.      0
ATOM    374  HE2 SAM A 293      37.271  97.360 115.426  1.00  0.00           H0.      0
ATOM    375  HE3 SAM A 293      37.658  96.487 113.944  1.00  0.00           H0.      0
ATOM    376 HO2' SAM A 293      39.056 104.415 112.067  1.00  0.00           H0.      0
ATOM    377 HO3' SAM A 293      39.000 102.210 111.296  1.00  0.00           H0.      0
ATOM    378  H01 SAM A 293      35.573 104.103 115.275  1.00  0.00           H0.      0
ATOM    379  H02 SAM A 293      37.146 100.976 111.715  1.00  0.00           H0.      0
ATOM    380  H03 SAM A 293      38.811 101.639 114.077  1.00  0.00           H0.      0
ATOM    381  H04 SAM A 293      37.675 103.601 114.449  1.00  0.00           H0.      0
ATOM    382  H05 SAM A 293      36.625 103.645 111.577  1.00  0.00           H0.      0
ATOM    383  H06 SAM A 293      34.392 107.049 109.640  1.00  0.00           H0.      0
ATOM    384  H07 SAM A 293      36.299  95.903 108.634  1.00  0.00           H0.      0
ATOM    385  H08 SAM A 293      36.010  97.587 108.791  1.00  0.00           H0.      0
ATOM    386  H09 SAM A 293      35.530  96.497 109.968  1.00  0.00           H0.      0
ATOM    387 H5'1 SAM A 293      36.522 100.306 114.656  1.00  0.00           H0.      0
ATOM    388 H5'2 SAM A 293      35.858  99.499 113.210  1.00  0.00           H0.      0
ATOM    389  N   ACT A 294      36.780  95.809 117.115  1.00  0.00           N0.      0
ATOM    390  CA  ACT A 294      37.523  94.929 118.011  1.00  0.00           C0.      0
ATOM    391  C   ACT A 294      36.735  93.826 118.724  1.00  0.00           C0.      0
ATOM    392  O   ACT A 294      35.586  93.495 118.315  1.00  0.00           O0.      0
ATOM    393  OXT ACT A 294      37.332  93.267 119.725  1.00  0.00           O1-      0
ATOM    394  H1  ACT A 294      38.031  95.526 118.776  1.00  0.00           H0.      0
ATOM    395  H3  ACT A 294      38.309  94.420 117.437  1.00  0.00           H0.      0
ATOM    396  H01 ACT A 294      36.247  95.257 116.447  1.00  0.00           H0.      0
ATOM    397  H02 ACT A 294      36.100  96.339 117.656  1.00  0.00           H0.      0
ATOM    398  O   WAT B 299      35.999 108.340 115.256  1.00  0.00           O0.      0
ATOM    399  H1  WAT B 299      36.591 107.599 115.004  1.00  0.00           H0.      0
ATOM    400  H2  WAT B 299      35.883 108.872 114.460  1.00  0.00           H0.      0
ATOM    401  O   WAT B 611      32.631 105.605 116.923  1.00  0.00           O0.      0
ATOM    402  H1  WAT B 611      33.112 105.454 116.090  1.00  0.00           H0.      0
ATOM    403  H2  WAT B 611      32.802 106.555 117.055  1.00  0.00           H0.      0
ATOM    404  O   WAT B2279      38.075 106.656 114.548  1.00  0.00           O0.      0
ATOM    405  H1  WAT B2279      38.272 105.941 113.897  1.00  0.00           H0.      0
ATOM    406  H2  WAT B2279      38.682 107.389 114.324  1.00  0.00           H0.      0
ATOM    407  O   WAT B2351      37.228 105.025 116.607  1.00  0.00           O0.      0
ATOM    408  H1  WAT B2351      37.737 105.064 117.426  1.00  0.00           H0.      0
ATOM    409  H2  WAT B2351      37.618 105.691 116.003  1.00  0.00           H0.      0
ATOM    410  O   WAT B4329      33.548 108.208 116.357  1.00  0.00           O0.      0
ATOM    411  H1  WAT B4329      34.482 108.109 116.038  1.00  0.00           H0.      0
ATOM    412  H2  WAT B4329      33.488 109.093 116.741  1.00  0.00           H0.      0
ATOM    413  O   WAT B8792      35.796  91.288 120.864  1.00  0.00           O0.      0
ATOM    414  H1  WAT B8792      35.446  90.821 120.080  1.00  0.00           H0.      0
ATOM    415  H2  WAT B8792      36.472  91.902 120.491  1.00  0.00           H0.      0
