# Supplementary material for: Computational Investigation of GNMT-Catalyzed Methyl Transfer Reaction: Integrating MD, QM, and ML Approaches
Source: J Comput Chem. Author manuscript; Available in PMC 2026 Jun 29. (PMC13312424; doi:10.1002/jcc.70434)
Supplement: SI-2 [file NIHMS2188582-supplement-SI-2.zip › QM-cluster-pdbs/sampling_339_R2_w_ts.pdb]

ATOM      1  CA  TYR A  21      42.708 105.565 118.320  1.00  0.00           C0.     -1
ATOM      2  CB  TYR A  21      41.986 105.258 116.986  1.00  0.00           C0.     -1
ATOM      3  CG  TYR A  21      41.185 103.968 116.958  1.00  0.00           C0.      0
ATOM      4  CD1 TYR A  21      39.880 103.904 117.477  1.00  0.00           C0.      0
ATOM      5  CD2 TYR A  21      41.703 102.799 116.370  1.00  0.00           C0.      0
ATOM      6  CE1 TYR A  21      39.106 102.740 117.386  1.00  0.00           C0.      0
ATOM      7  CE2 TYR A  21      40.951 101.626 116.285  1.00  0.00           C0.      0
ATOM      8  CZ  TYR A  21      39.640 101.589 116.781  1.00  0.00           C0.      0
ATOM      9  OH  TYR A  21      38.925 100.423 116.632  1.00  0.00           O0.      0
ATOM     10  H01 TYR A  21      41.990 105.632 119.146  1.00  0.00           H0.      0
ATOM     11  H02 TYR A  21      43.248 106.516 118.256  1.00  0.00           H0.      0
ATOM     12  HA  TYR A  21      43.428 104.776 118.564  1.00  0.00           H0.      0
ATOM     13  HB2 TYR A  21      41.309 106.094 116.759  1.00  0.00           H0.      0
ATOM     14  HB3 TYR A  21      42.717 105.238 116.169  1.00  0.00           H0.      0
ATOM     15  HD1 TYR A  21      39.454 104.780 117.963  1.00  0.00           H0.      0
ATOM     16  HD2 TYR A  21      42.704 102.805 115.952  1.00  0.00           H0.      0
ATOM     17  HE1 TYR A  21      38.097 102.728 117.780  1.00  0.00           H0.      0
ATOM     18  HE2 TYR A  21      41.368 100.743 115.815  1.00  0.00           H0.      0
ATOM     19  HH  TYR A  21      38.003 100.529 117.000  1.00  0.00           H0.      0
ATOM     20  CA  TRP A  30      46.215  94.949 113.955  1.00  0.00           C0.     -1
ATOM     21  CB  TRP A  30      45.503  95.942 113.050  1.00  0.00           C0.     -1
ATOM     22  CG  TRP A  30      44.003  95.766 113.045  1.00  0.00           C0.      0
ATOM     23  CD1 TRP A  30      43.205  95.235 112.048  1.00  0.00           C0.      0
ATOM     24  CD2 TRP A  30      43.114  96.096 114.138  1.00  0.00           C0.      0
ATOM     25  CE2 TRP A  30      41.790  95.728 113.737  1.00  0.00           C0.      0
ATOM     26  CE3 TRP A  30      43.306  96.696 115.399  1.00  0.00           C0.      0
ATOM     27  NE1 TRP A  30      41.875  95.194 112.463  1.00  0.00           N0.      0
ATOM     28  CZ2 TRP A  30      40.682  95.925 114.574  1.00  0.00           C0.      0
ATOM     29  CZ3 TRP A  30      42.201  96.921 116.219  1.00  0.00           C0.      0
ATOM     30  CH2 TRP A  30      40.903  96.534 115.810  1.00  0.00           C0.      0
ATOM     31  H01 TRP A  30      46.029  93.920 113.627  1.00  0.00           H0.      0
ATOM     32  H03 TRP A  30      47.299  95.114 113.956  1.00  0.00           H0.      0
ATOM     33  HA  TRP A  30      45.862  95.032 114.990  1.00  0.00           H0.      0
ATOM     34  HB2 TRP A  30      45.746  96.966 113.369  1.00  0.00           H0.      0
ATOM     35  HB3 TRP A  30      45.882  95.845 112.024  1.00  0.00           H0.      0
ATOM     36  HD1 TRP A  30      43.485  94.880 111.068  1.00  0.00           H0.      0
ATOM     37  HE1 TRP A  30      41.076  94.959 111.872  1.00  0.00           H0.      0
ATOM     38  HE3 TRP A  30      44.299  96.992 115.723  1.00  0.00           H0.      0
ATOM     39  HZ2 TRP A  30      39.702  95.572 114.275  1.00  0.00           H0.      0
ATOM     40  HZ3 TRP A  30      42.333  97.392 117.187  1.00  0.00           H0.      0
ATOM     41  HH2 TRP A  30      40.068  96.719 116.476  1.00  0.00           H0.      0
ATOM     42  CA  TYR A  33      45.498  90.843 116.508  1.00  0.00           C0.     -1
ATOM     43  CB  TYR A  33      44.900  92.263 116.778  1.00  0.00           C0.     -1
ATOM     44  CG  TYR A  33      43.564  92.271 117.510  1.00  0.00           C0.      0
ATOM     45  CD1 TYR A  33      42.589  93.239 117.206  1.00  0.00           C0.      0
ATOM     46  CD2 TYR A  33      43.257  91.332 118.512  1.00  0.00           C0.      0
ATOM     47  CE1 TYR A  33      41.339  93.242 117.835  1.00  0.00           C0.      0
ATOM     48  CE2 TYR A  33      42.013  91.327 119.149  1.00  0.00           C0.      0
ATOM     49  CZ  TYR A  33      41.036  92.261 118.785  1.00  0.00           C0.      0
ATOM     50  OH  TYR A  33      39.780  92.129 119.354  1.00  0.00           O0.      0
ATOM     51  H01 TYR A  33      44.781  90.221 115.960  1.00  0.00           H0.      0
ATOM     52  H02 TYR A  33      46.412  90.928 115.912  1.00  0.00           H0.      0
ATOM     53  HA  TYR A  33      45.752  90.331 117.442  1.00  0.00           H0.      0
ATOM     54  HB2 TYR A  33      45.640  92.845 117.349  1.00  0.00           H0.      0
ATOM     55  HB3 TYR A  33      44.778  92.786 115.822  1.00  0.00           H0.      0
ATOM     56  HD1 TYR A  33      42.791  93.990 116.448  1.00  0.00           H0.      0
ATOM     57  HD2 TYR A  33      43.988  90.583 118.793  1.00  0.00           H0.      0
ATOM     58  HE1 TYR A  33      40.594  93.973 117.542  1.00  0.00           H0.      0
ATOM     59  HE2 TYR A  33      41.775  90.584 119.902  1.00  0.00           H0.      0
ATOM     60  HH  TYR A  33      39.219  92.926 119.223  1.00  0.00           H0.      0
ATOM     61  CA  ARG A  40      39.239  85.365 109.377  1.00  0.00           C0.     -1
ATOM     62  CB  ARG A  40      39.688  86.804 109.710  1.00  0.00           C0.     -1
ATOM     63  CG  ARG A  40      39.290  87.235 111.137  1.00  0.00           C0.      0
ATOM     64  CD  ARG A  40      39.504  88.728 111.447  1.00  0.00           C0.      0
ATOM     65  NE  ARG A  40      38.547  89.543 110.679  1.00  0.00           N0.      0
ATOM     66  CZ  ARG A  40      38.531  90.893 110.614  1.00  0.00           C0.      0
ATOM     67  NH1 ARG A  40      39.336  91.635 111.389  1.00  0.00           N1+      0
ATOM     68  NH2 ARG A  40      37.720  91.507 109.741  1.00  0.00           N0.      0
ATOM     69  H01 ARG A  40      38.148  85.274 109.434  1.00  0.00           H0.      0
ATOM     70  H02 ARG A  40      39.551  85.081 108.367  1.00  0.00           H0.      0
ATOM     71  HA  ARG A  40      39.674  84.645 110.080  1.00  0.00           H0.      0
ATOM     72  HB2 ARG A  40      40.777  86.893 109.600  1.00  0.00           H0.      0
ATOM     73  HB3 ARG A  40      39.248  87.495 108.977  1.00  0.00           H0.      0
ATOM     74  HG2 ARG A  40      38.234  86.988 111.320  1.00  0.00           H0.      0
ATOM     75  HG3 ARG A  40      39.868  86.655 111.867  1.00  0.00           H0.      0
ATOM     76  HD2 ARG A  40      39.365  88.901 112.523  1.00  0.00           H0.      0
ATOM     77  HD3 ARG A  40      40.523  89.037 111.184  1.00  0.00           H0.      0
ATOM     78  HE  ARG A  40      37.797  89.056 110.209  1.00  0.00           H0.      0
ATOM     79 HH11 ARG A  40      39.675  91.267 112.267  1.00  0.00           H0.      0
ATOM     80 HH12 ARG A  40      39.352  92.665 111.251  1.00  0.00           H0.      0
ATOM     81 HH21 ARG A  40      37.264  90.974 109.016  1.00  0.00           H0.      0
ATOM     82 HH22 ARG A  40      37.528  92.529 109.847  1.00  0.00           H0.      0
ATOM     83  CA  ALA A  64      35.083 101.790 108.904  1.00  0.00           C0.     -1
ATOM     84  C   ALA A  64      36.149 100.717 108.705  1.00  0.00           C0.      0
ATOM     85  O   ALA A  64      36.338  99.764 109.482  1.00  0.00           O0.      0
ATOM     86  CB  ALA A  64      34.409 101.733 110.272  1.00  0.00           C0.      0
ATOM     87  H02 ALA A  64      34.336 101.653 108.110  1.00  0.00           H0.      0
ATOM     88  HA  ALA A  64      35.547 102.771 108.746  1.00  0.00           H0.      0
ATOM     89  HB1 ALA A  64      33.993 100.738 110.448  1.00  0.00           H0.      0
ATOM     90  HB2 ALA A  64      35.104 101.967 111.079  1.00  0.00           H0.      0
ATOM     91  HB3 ALA A  64      33.594 102.461 110.313  1.00  0.00           H0.      0
ATOM     92  N   CYS A  65      36.885 100.867 107.569  1.00  0.00           N0.      0
ATOM     93  CA  CYS A  65      37.791  99.830 107.096  1.00  0.00           C0.     -1
ATOM     94  C   CYS A  65      38.929  99.506 108.061  1.00  0.00           C0.      0
ATOM     95  O   CYS A  65      39.433  98.370 108.063  1.00  0.00           O0.      0
ATOM     96  H01 CYS A  65      38.222 100.163 106.148  1.00  0.00           H0.      0
ATOM     97  H   CYS A  65      36.663 101.635 106.952  1.00  0.00           H0.      0
ATOM     98  HA  CYS A  65      37.256  98.891 106.914  1.00  0.00           H0.      0
ATOM     99  N   GLY A  66      39.359 100.542 108.803  1.00  0.00           N0.      0
ATOM    100  CA  GLY A  66      40.486 100.414 109.708  1.00  0.00           C0.     -1
ATOM    101  H01 GLY A  66      41.251 101.156 109.463  1.00  0.00           H0.      0
ATOM    102  H   GLY A  66      38.774 101.370 108.917  1.00  0.00           H0.      0
ATOM    103  HA2 GLY A  66      40.184 100.569 110.747  1.00  0.00           H0.      0
ATOM    104  HA3 GLY A  66      40.909  99.415 109.592  1.00  0.00           H0.      0
ATOM    105  CA  VAL A  69      41.295  94.390 105.302  1.00  0.00           C0.     -1
ATOM    106  C   VAL A  69      39.976  93.881 104.669  1.00  0.00           C0.      0
ATOM    107  O   VAL A  69      39.998  93.112 103.693  1.00  0.00           O0.      0
ATOM    108  CB  VAL A  69      41.722  93.559 106.535  1.00  0.00           C0.     -1
ATOM    109  CG1 VAL A  69      41.980  92.088 106.165  1.00  0.00           C0.      0
ATOM    110  CG2 VAL A  69      42.959  94.188 107.201  1.00  0.00           C0.      0
ATOM    111  H01 VAL A  69      41.187  95.442 105.595  1.00  0.00           H0.      0
ATOM    112  HA  VAL A  69      42.063  94.325 104.525  1.00  0.00           H0.      0
ATOM    113  HB  VAL A  69      40.893  93.592 107.259  1.00  0.00           H0.      0
ATOM    114 HG11 VAL A  69      42.816  92.013 105.458  1.00  0.00           H0.      0
ATOM    115 HG12 VAL A  69      42.237  91.504 107.057  1.00  0.00           H0.      0
ATOM    116 HG13 VAL A  69      41.104  91.634 105.692  1.00  0.00           H0.      0
ATOM    117 HG21 VAL A  69      42.762  95.222 107.506  1.00  0.00           H0.      0
ATOM    118 HG22 VAL A  69      43.254  93.620 108.091  1.00  0.00           H0.      0
ATOM    119 HG23 VAL A  69      43.810  94.194 106.507  1.00  0.00           H0.      0
ATOM    120  N   ASP A  70      38.809  94.278 105.258  1.00  0.00           N0.      0
ATOM    121  CA  ASP A  70      37.463  93.869 104.790  1.00  0.00           C0.     -1
ATOM    122  CB  ASP A  70      36.518  93.608 105.977  1.00  0.00           C0.      0
ATOM    123  CG  ASP A  70      36.230  94.814 106.899  1.00  0.00           C0.      0
ATOM    124  OD1 ASP A  70      35.070  94.954 107.357  1.00  0.00           O0.      0
ATOM    125  OD2 ASP A  70      37.235  95.573 107.178  1.00  0.00           O1-      0
ATOM    126  H01 ASP A  70      37.044  94.650 104.141  1.00  0.00           H0.      0
ATOM    127  H   ASP A  70      38.790  94.928 106.041  1.00  0.00           H0.      0
ATOM    128  HA  ASP A  70      37.592  92.967 104.187  1.00  0.00           H0.      0
ATOM    129  HB2 ASP A  70      35.559  93.234 105.604  1.00  0.00           H0.      0
ATOM    130  HB3 ASP A  70      36.957  92.820 106.606  1.00  0.00           H0.      0
ATOM    131  CA  ASP A  85      37.659 105.296 108.078  1.00  0.00           C0.     -1
ATOM    132  C   ASP A  85      37.961 106.732 108.554  1.00  0.00           C0.      0
ATOM    133  O   ASP A  85      38.596 107.509 107.831  1.00  0.00           O0.      0
ATOM    134  CB  ASP A  85      38.883 104.413 108.353  1.00  0.00           C0.     -1
ATOM    135  CG  ASP A  85      38.907 103.946 109.801  1.00  0.00           C0.      0
ATOM    136  OD1 ASP A  85      38.292 102.862 110.082  1.00  0.00           O0.      0
ATOM    137  OD2 ASP A  85      39.489 104.676 110.662  1.00  0.00           O1-      0
ATOM    138  H01 ASP A  85      37.472 105.356 107.003  1.00  0.00           H0.      0
ATOM    139  HA  ASP A  85      36.769 104.885 108.568  1.00  0.00           H0.      0
ATOM    140  HB2 ASP A  85      38.845 103.528 107.709  1.00  0.00           H0.      0
ATOM    141  HB3 ASP A  85      39.796 104.968 108.122  1.00  0.00           H0.      0
ATOM    142  N   ALA A  86      37.577 107.067 109.824  1.00  0.00           N0.      0
ATOM    143  CA  ALA A  86      37.871 108.383 110.408  1.00  0.00           C0.     -1
ATOM    144  C   ALA A  86      39.250 108.489 111.165  1.00  0.00           C0.      0
ATOM    145  O   ALA A  86      39.554 109.600 111.628  1.00  0.00           O0.      0
ATOM    146  CB  ALA A  86      36.756 108.831 111.357  1.00  0.00           C0.      0
ATOM    147  H   ALA A  86      37.004 106.417 110.352  1.00  0.00           H0.      0
ATOM    148  HA  ALA A  86      37.962 109.084 109.573  1.00  0.00           H0.      0
ATOM    149  HB1 ALA A  86      35.814 108.966 110.824  1.00  0.00           H0.      0
ATOM    150  HB2 ALA A  86      36.599 108.098 112.157  1.00  0.00           H0.      0
ATOM    151  HB3 ALA A  86      37.055 109.774 111.820  1.00  0.00           H0.      0
ATOM    152  N   SER A  87      40.027 107.383 111.286  1.00  0.00           N0.      0
ATOM    153  CA  SER A  87      41.355 107.385 111.949  1.00  0.00           C0.     -1
ATOM    154  CB  SER A  87      41.462 106.285 113.013  1.00  0.00           C0.      0
ATOM    155  OG  SER A  87      42.809 106.204 113.538  1.00  0.00           O0.      0
ATOM    156  H01 SER A  87      42.141 107.231 111.200  1.00  0.00           H0.      0
ATOM    157  H   SER A  87      39.722 106.504 110.864  1.00  0.00           H0.      0
ATOM    158  HA  SER A  87      41.488 108.376 112.391  1.00  0.00           H0.      0
ATOM    159  HB2 SER A  87      40.732 106.449 113.813  1.00  0.00           H0.      0
ATOM    160  HB3 SER A  87      41.262 105.308 112.571  1.00  0.00           H0.      0
ATOM    161  HG  SER A  87      42.952 106.971 114.108  1.00  0.00           H0.      0
ATOM    162  CA  MET A  90      44.369 102.912 111.097  1.00  0.00           C0.     -1
ATOM    163  CB  MET A  90      42.948 102.456 111.468  1.00  0.00           C0.     -1
ATOM    164  CG  MET A  90      42.707 102.320 112.978  1.00  0.00           C0.      0
ATOM    165  SD  MET A  90      43.414 100.781 113.715  1.00  0.00           S0.      0
ATOM    166  CE  MET A  90      42.146  99.580 113.155  1.00  0.00           C0.      0
ATOM    167  H01 MET A  90      44.576 103.904 111.517  1.00  0.00           H0.      0
ATOM    168  H02 MET A  90      44.496 102.969 110.010  1.00  0.00           H0.      0
ATOM    169  HA  MET A  90      45.116 102.213 111.492  1.00  0.00           H0.      0
ATOM    170  HB2 MET A  90      42.214 103.176 111.075  1.00  0.00           H0.      0
ATOM    171  HB3 MET A  90      42.730 101.500 110.981  1.00  0.00           H0.      0
ATOM    172  HG2 MET A  90      43.156 103.163 113.515  1.00  0.00           H0.      0
ATOM    173  HG3 MET A  90      41.635 102.317 113.190  1.00  0.00           H0.      0
ATOM    174  HE1 MET A  90      42.192  99.428 112.074  1.00  0.00           H0.      0
ATOM    175  HE2 MET A  90      42.346  98.631 113.656  1.00  0.00           H0.      0
ATOM    176  HE3 MET A  90      41.147  99.934 113.425  1.00  0.00           H0.      0
ATOM    177  CA  ASN A 116      33.108 110.484 109.292  1.00  0.00           C0.     -1
ATOM    178  C   ASN A 116      31.575 110.241 109.294  1.00  0.00           C0.      0
ATOM    179  O   ASN A 116      30.822 111.085 108.785  1.00  0.00           O0.      0
ATOM    180  CB  ASN A 116      33.481 111.664 110.219  1.00  0.00           C0.      0
ATOM    181  CG  ASN A 116      33.324 111.257 111.673  1.00  0.00           C0.      0
ATOM    182  ND2 ASN A 116      34.454 111.257 112.426  1.00  0.00           N0.      0
ATOM    183  OD1 ASN A 116      32.224 110.912 112.135  1.00  0.00           O0.      0
ATOM    184  H03 ASN A 116      33.383 110.738 108.264  1.00  0.00           H0.      0
ATOM    185  HA  ASN A 116      33.652 109.582 109.588  1.00  0.00           H0.      0
ATOM    186  HB2 ASN A 116      34.501 112.000 110.009  1.00  0.00           H0.      0
ATOM    187  HB3 ASN A 116      32.801 112.497 110.010  1.00  0.00           H0.      0
ATOM    188 HD21 ASN A 116      34.420 110.853 113.353  1.00  0.00           H0.      0
ATOM    189 HD22 ASN A 116      35.361 111.410 112.012  1.00  0.00           H0.      0
ATOM    190  N   TRP A 117      31.112 109.085 109.844  1.00  0.00           N0.      0
ATOM    191  CA  TRP A 117      29.664 108.763 109.874  1.00  0.00           C0.     -1
ATOM    192  CB  TRP A 117      29.322 107.654 110.906  1.00  0.00           C0.     -1
ATOM    193  CG  TRP A 117      30.245 106.464 110.910  1.00  0.00           C0.      0
ATOM    194  CD1 TRP A 117      30.836 105.830 109.837  1.00  0.00           C0.      0
ATOM    195  CD2 TRP A 117      30.708 105.777 112.098  1.00  0.00           C0.      0
ATOM    196  CE2 TRP A 117      31.581 104.728 111.676  1.00  0.00           C0.      0
ATOM    197  CE3 TRP A 117      30.493 105.970 113.475  1.00  0.00           C0.      0
ATOM    198  NE1 TRP A 117      31.626 104.779 110.293  1.00  0.00           N0.      0
ATOM    199  CZ2 TRP A 117      32.227 103.882 112.590  1.00  0.00           C0.      0
ATOM    200  CZ3 TRP A 117      31.134 105.136 114.388  1.00  0.00           C0.      0
ATOM    201  CH2 TRP A 117      31.988 104.100 113.946  1.00  0.00           C0.      0
ATOM    202  H01 TRP A 117      29.110 109.677 110.106  1.00  0.00           H0.      0
ATOM    203  H   TRP A 117      31.764 108.477 110.337  1.00  0.00           H0.      0
ATOM    204  HA  TRP A 117      29.353 108.447 108.869  1.00  0.00           H0.      0
ATOM    205  HB2 TRP A 117      29.341 108.101 111.908  1.00  0.00           H0.      0
ATOM    206  HB3 TRP A 117      28.281 107.353 110.725  1.00  0.00           H0.      0
ATOM    207  HD1 TRP A 117      30.769 106.051 108.783  1.00  0.00           H0.      0
ATOM    208  HE1 TRP A 117      32.237 104.228 109.712  1.00  0.00           H0.      0
ATOM    209  HE3 TRP A 117      29.849 106.771 113.825  1.00  0.00           H0.      0
ATOM    210  HZ2 TRP A 117      32.905 103.103 112.267  1.00  0.00           H0.      0
ATOM    211  HZ3 TRP A 117      31.001 105.293 115.453  1.00  0.00           H0.      0
ATOM    212  HH2 TRP A 117      32.484 103.466 114.675  1.00  0.00           H0.      0
ATOM    213  CA  CYS A 135      31.300  97.321 107.416  1.00  0.00           C0.     -1
ATOM    214  C   CYS A 135      31.299  96.084 108.316  1.00  0.00           C0.      0
ATOM    215  O   CYS A 135      30.388  95.893 109.134  1.00  0.00           O0.      0
ATOM    216  CB  CYS A 135      31.807  98.527 108.210  1.00  0.00           C0.     -1
ATOM    217  SG  CYS A 135      33.604  98.503 108.596  1.00  0.00           S0.      0
ATOM    218  H01 CYS A 135      30.265  97.499 107.107  1.00  0.00           H0.      0
ATOM    219  HA  CYS A 135      31.914  97.169 106.523  1.00  0.00           H0.      0
ATOM    220  HB2 CYS A 135      31.663  99.445 107.631  1.00  0.00           H0.      0
ATOM    221  HB3 CYS A 135      31.233  98.627 109.136  1.00  0.00           H0.      0
ATOM    222  HG  CYS A 135      33.632  97.347 109.300  1.00  0.00           H0.      0
ATOM    223  N   LEU A 136      32.370  95.245 108.203  1.00  0.00           N0.      0
ATOM    224  CA  LEU A 136      32.533  94.140 109.116  1.00  0.00           C0.     -1
ATOM    225  C   LEU A 136      33.456  94.492 110.323  1.00  0.00           C0.      0
ATOM    226  O   LEU A 136      34.008  95.587 110.462  1.00  0.00           O0.      0
ATOM    227  H01 LEU A 136      32.998  93.303 108.585  1.00  0.00           H0.      0
ATOM    228  H   LEU A 136      33.199  95.482 107.658  1.00  0.00           H0.      0
ATOM    229  HA  LEU A 136      31.549  93.838 109.485  1.00  0.00           H0.      0
ATOM    230  N   GLY A 137      33.629  93.481 111.248  1.00  0.00           N0.      0
ATOM    231  CA  GLY A 137      34.769  93.480 112.181  1.00  0.00           C0.     -1
ATOM    232  C   GLY A 137      34.554  94.181 113.536  1.00  0.00           C0.      0
ATOM    233  O   GLY A 137      35.553  94.600 114.164  1.00  0.00           O0.      0
ATOM    234  H   GLY A 137      33.242  92.578 111.009  1.00  0.00           H0.      0
ATOM    235  HA2 GLY A 137      35.038  92.439 112.388  1.00  0.00           H0.      0
ATOM    236  HA3 GLY A 137      35.632  93.956 111.704  1.00  0.00           H0.      0
ATOM    237  N   ASN A 138      33.303  94.268 114.031  1.00  0.00           N0.      0
ATOM    238  CA  ASN A 138      32.908  95.043 115.245  1.00  0.00           C0.     -1
ATOM    239  C   ASN A 138      33.175  96.553 114.975  1.00  0.00           C0.      0
ATOM    240  O   ASN A 138      34.009  97.203 115.620  1.00  0.00           O0.      0
ATOM    241  CB  ASN A 138      33.519  94.555 116.536  1.00  0.00           C0.      0
ATOM    242  CG  ASN A 138      32.857  95.296 117.694  1.00  0.00           C0.      0
ATOM    243  ND2 ASN A 138      33.672  95.568 118.750  1.00  0.00           N0.      0
ATOM    244  OD1 ASN A 138      31.659  95.602 117.673  1.00  0.00           O0.      0
ATOM    245  H   ASN A 138      32.565  93.939 113.420  1.00  0.00           H0.      0
ATOM    246  HA  ASN A 138      31.825  94.919 115.328  1.00  0.00           H0.      0
ATOM    247  HB2 ASN A 138      33.308  93.489 116.627  1.00  0.00           H0.      0
ATOM    248  HB3 ASN A 138      34.594  94.673 116.560  1.00  0.00           H0.      0
ATOM    249 HD21 ASN A 138      33.356  96.223 119.453  1.00  0.00           H0.      0
ATOM    250 HD22 ASN A 138      34.655  95.318 118.687  1.00  0.00           H0.      0
ATOM    251  N   SER A 139      32.402  97.060 113.984  1.00  0.00           N0.      0
ATOM    252  CA  SER A 139      32.437  98.442 113.498  1.00  0.00           C0.     -1
ATOM    253  H01 SER A 139      31.431  98.868 113.502  1.00  0.00           H0.      0
ATOM    254  H02 SER A 139      32.844  98.488 112.482  1.00  0.00           H0.      0
ATOM    255  H   SER A 139      31.769  96.430 113.512  1.00  0.00           H0.      0
ATOM    256  HA  SER A 139      33.076  99.020 114.167  1.00  0.00           H0.      0
ATOM    257  CA  HID A 142      32.296 102.242 119.489  1.00  0.00           C0.     -1
ATOM    258  CB  HID A 142      33.319 102.672 118.416  1.00  0.00           C0.     -1
ATOM    259  CG  HID A 142      34.552 101.830 118.314  1.00  0.00           C0.      0
ATOM    260  CD2 HID A 142      35.350 101.515 117.230  1.00  0.00           C0.      0
ATOM    261  ND1 HID A 142      35.183 101.234 119.396  1.00  0.00           N0.      0
ATOM    262  CE1 HID A 142      36.297 100.582 118.953  1.00  0.00           C0.      0
ATOM    263  NE2 HID A 142      36.427 100.740 117.642  1.00  0.00           N0.      0
ATOM    264  H01 HID A 142      31.427 102.904 119.452  1.00  0.00           H0.      0
ATOM    265  H03 HID A 142      31.955 101.213 119.330  1.00  0.00           H0.      0
ATOM    266  HA  HID A 142      32.719 102.312 120.498  1.00  0.00           H0.      0
ATOM    267  HB2 HID A 142      32.829 102.663 117.435  1.00  0.00           H0.      0
ATOM    268  HB3 HID A 142      33.589 103.720 118.601  1.00  0.00           H0.      0
ATOM    269  HD1 HID A 142      34.827 101.193 120.341  1.00  0.00           H0.      0
ATOM    270  HD2 HID A 142      35.220 101.804 116.199  1.00  0.00           H0.      0
ATOM    271  HE1 HID A 142      36.953 100.017 119.593  1.00  0.00           H0.      0
ATOM    272  CA  ARG A 175      29.085  93.457 119.986  1.00  0.00           C0.     -1
ATOM    273  CB  ARG A 175      30.169  93.855 121.052  1.00  0.00           C0.     -1
ATOM    274  CG  ARG A 175      31.593  93.432 120.675  1.00  0.00           C0.      0
ATOM    275  CD  ARG A 175      32.662  93.839 121.708  1.00  0.00           C0.      0
ATOM    276  NE  ARG A 175      34.050  93.589 121.261  1.00  0.00           N0.      0
ATOM    277  CZ  ARG A 175      34.783  92.485 121.494  1.00  0.00           C0.      0
ATOM    278  NH1 ARG A 175      34.195  91.403 122.060  1.00  0.00           N1+      0
ATOM    279  NH2 ARG A 175      36.096  92.467 121.251  1.00  0.00           N0.      0
ATOM    280  H01 ARG A 175      28.095  93.797 120.305  1.00  0.00           H0.      0
ATOM    281  H02 ARG A 175      29.316  93.918 119.019  1.00  0.00           H0.      0
ATOM    282  HA  ARG A 175      29.052  92.371 119.856  1.00  0.00           H0.      0
ATOM    283  HB2 ARG A 175      30.142  94.946 121.187  1.00  0.00           H0.      0
ATOM    284  HB3 ARG A 175      29.891  93.414 122.020  1.00  0.00           H0.      0
ATOM    285  HG2 ARG A 175      31.627  92.349 120.517  1.00  0.00           H0.      0
ATOM    286  HG3 ARG A 175      31.847  93.901 119.723  1.00  0.00           H0.      0
ATOM    287  HD2 ARG A 175      32.596  94.912 121.914  1.00  0.00           H0.      0
ATOM    288  HD3 ARG A 175      32.516  93.323 122.663  1.00  0.00           H0.      0
ATOM    289  HE  ARG A 175      34.459  94.266 120.632  1.00  0.00           H0.      0
ATOM    290 HH11 ARG A 175      33.213  91.236 121.895  1.00  0.00           H0.      0
ATOM    291 HH12 ARG A 175      34.763  90.583 122.215  1.00  0.00           H0.      0
ATOM    292 HH21 ARG A 175      36.554  93.266 120.810  1.00  0.00           H0.      0
ATOM    293 HH22 ARG A 175      36.590  91.580 121.047  1.00  0.00           H0.      0
ATOM    294  CA  TYR A 194      39.961  88.261 116.328  1.00  0.00           C0.     -1
ATOM    295  CB  TYR A 194      39.850  89.549 117.197  1.00  0.00           C0.     -1
ATOM    296  CG  TYR A 194      39.391  90.733 116.360  1.00  0.00           C0.      0
ATOM    297  CD1 TYR A 194      38.080  91.224 116.437  1.00  0.00           C0.      0
ATOM    298  CD2 TYR A 194      40.266  91.360 115.452  1.00  0.00           C0.      0
ATOM    299  CE1 TYR A 194      37.644  92.297 115.649  1.00  0.00           C0.      0
ATOM    300  CE2 TYR A 194      39.850  92.428 114.653  1.00  0.00           C0.      0
ATOM    301  CZ  TYR A 194      38.530  92.903 114.744  1.00  0.00           C0.      0
ATOM    302  OH  TYR A 194      38.173  93.963 113.942  1.00  0.00           O0.      0
ATOM    303  H01 TYR A 194      40.304  87.409 116.926  1.00  0.00           H0.      0
ATOM    304  H02 TYR A 194      38.990  88.006 115.888  1.00  0.00           H0.      0
ATOM    305  HA  TYR A 194      40.674  88.414 115.509  1.00  0.00           H0.      0
ATOM    306  HB2 TYR A 194      39.150  89.383 118.024  1.00  0.00           H0.      0
ATOM    307  HB3 TYR A 194      40.826  89.765 117.638  1.00  0.00           H0.      0
ATOM    308  HD1 TYR A 194      37.373  90.768 117.120  1.00  0.00           H0.      0
ATOM    309  HD2 TYR A 194      41.299  91.032 115.397  1.00  0.00           H0.      0
ATOM    310  HE1 TYR A 194      36.624  92.656 115.739  1.00  0.00           H0.      0
ATOM    311  HE2 TYR A 194      40.543  92.933 113.989  1.00  0.00           H0.      0
ATOM    312  HH  TYR A 194      37.202  94.116 113.963  1.00  0.00           H0.      0
ATOM    313  CA  TYR A 220      44.305  93.695 125.151  1.00  0.00           C0.     -1
ATOM    314  CB  TYR A 220      43.926  93.878 123.608  1.00  0.00           C0.     -1
ATOM    315  CG  TYR A 220      42.497  94.247 123.268  1.00  0.00           C0.      0
ATOM    316  CD1 TYR A 220      41.914  95.465 123.667  1.00  0.00           C0.      0
ATOM    317  CD2 TYR A 220      41.742  93.415 122.426  1.00  0.00           C0.      0
ATOM    318  CE1 TYR A 220      40.653  95.860 123.205  1.00  0.00           C0.      0
ATOM    319  CE2 TYR A 220      40.480  93.791 121.961  1.00  0.00           C0.      0
ATOM    320  CZ  TYR A 220      39.946  95.033 122.322  1.00  0.00           C0.      0
ATOM    321  OH  TYR A 220      38.724  95.457 121.808  1.00  0.00           O0.      0
ATOM    322  H01 TYR A 220      45.368  93.450 125.238  1.00  0.00           H0.      0
ATOM    323  H02 TYR A 220      44.109  94.617 125.709  1.00  0.00           H0.      0
ATOM    324  HA  TYR A 220      43.714  92.888 125.595  1.00  0.00           H0.      0
ATOM    325  HB2 TYR A 220      44.598  94.648 123.203  1.00  0.00           H0.      0
ATOM    326  HB3 TYR A 220      44.180  92.945 123.091  1.00  0.00           H0.      0
ATOM    327  HD1 TYR A 220      42.465  96.134 124.322  1.00  0.00           H0.      0
ATOM    328  HD2 TYR A 220      42.159  92.469 122.097  1.00  0.00           H0.      0
ATOM    329  HE1 TYR A 220      40.232  96.811 123.505  1.00  0.00           H0.      0
ATOM    330  HE2 TYR A 220      39.934  93.129 121.303  1.00  0.00           H0.      0
ATOM    331  HH  TYR A 220      38.490  94.912 121.022  1.00  0.00           H0.      0
ATOM    332  CA  LEU A 240      39.398 100.099 123.372  1.00  0.00           C0.     -1
ATOM    333  CB  LEU A 240      39.171  99.274 122.160  1.00  0.00           C0.     -1
ATOM    334  CG  LEU A 240      40.223  99.438 121.033  1.00  0.00           C0.      0
ATOM    335  CD1 LEU A 240      39.979  98.424 119.898  1.00  0.00           C0.      0
ATOM    336  CD2 LEU A 240      40.246 100.871 120.468  1.00  0.00           C0.      0
ATOM    337  H01 LEU A 240      38.640  99.903 124.141  1.00  0.00           H0.      0
ATOM    338  H02 LEU A 240      40.379  99.893 123.823  1.00  0.00           H0.      0
ATOM    339  HA  LEU A 240      39.363 101.173 123.156  1.00  0.00           H0.      0
ATOM    340  HB2 LEU A 240      39.132  98.211 122.429  1.00  0.00           H0.      0
ATOM    341  HB3 LEU A 240      38.182  99.503 121.732  1.00  0.00           H0.      0
ATOM    342  HG  LEU A 240      41.211  99.224 121.472  1.00  0.00           H0.      0
ATOM    343 HD11 LEU A 240      39.020  98.620 119.401  1.00  0.00           H0.      0
ATOM    344 HD12 LEU A 240      40.764  98.497 119.136  1.00  0.00           H0.      0
ATOM    345 HD13 LEU A 240      39.959  97.397 120.277  1.00  0.00           H0.      0
ATOM    346 HD21 LEU A 240      39.263 101.139 120.059  1.00  0.00           H0.      0
ATOM    347 HD22 LEU A 240      40.507 101.611 121.231  1.00  0.00           H0.      0
ATOM    348 HD23 LEU A 240      40.969 100.960 119.650  1.00  0.00           H0.      0
ATOM    349  CA  TYR A 242      32.379 101.016 123.421  1.00  0.00           C0.     -1
ATOM    350  CB  TYR A 242      32.354  99.532 123.028  1.00  0.00           C0.     -1
ATOM    351  CG  TYR A 242      33.602  98.959 122.384  1.00  0.00           C0.      0
ATOM    352  CD1 TYR A 242      33.670  98.763 120.993  1.00  0.00           C0.      0
ATOM    353  CD2 TYR A 242      34.697  98.530 123.156  1.00  0.00           C0.      0
ATOM    354  CE1 TYR A 242      34.780  98.158 120.395  1.00  0.00           C0.      0
ATOM    355  CE2 TYR A 242      35.808  97.912 122.575  1.00  0.00           C0.      0
ATOM    356  CZ  TYR A 242      35.850  97.716 121.186  1.00  0.00           C0.      0
ATOM    357  OH  TYR A 242      36.905  97.115 120.543  1.00  0.00           O0.      0
ATOM    358  H01 TYR A 242      31.430 101.304 123.886  1.00  0.00           H0.      0
ATOM    359  H02 TYR A 242      33.185 101.224 124.134  1.00  0.00           H0.      0
ATOM    360  HA  TYR A 242      32.535 101.657 122.546  1.00  0.00           H0.      0
ATOM    361  HB2 TYR A 242      32.129  98.944 123.929  1.00  0.00           H0.      0
ATOM    362  HB3 TYR A 242      31.509  99.368 122.346  1.00  0.00           H0.      0
ATOM    363  HD1 TYR A 242      32.841  99.080 120.368  1.00  0.00           H0.      0
ATOM    364  HD2 TYR A 242      34.671  98.661 124.234  1.00  0.00           H0.      0
ATOM    365  HE1 TYR A 242      34.837  98.042 119.319  1.00  0.00           H0.      0
ATOM    366  HE2 TYR A 242      36.634  97.573 123.193  1.00  0.00           H0.      0
ATOM    367  HH  TYR A 242      37.590  96.816 121.175  1.00  0.00           H0.      0
ATOM    368  CA  TYR A 283      28.927  89.902 117.967  1.00  0.00           C0.     -1
ATOM    369  CB  TYR A 283      29.970  90.414 116.939  1.00  0.00           C0.     -1
ATOM    370  CG  TYR A 283      31.406  90.533 117.415  1.00  0.00           C0.      0
ATOM    371  CD1 TYR A 283      32.356  89.502 117.267  1.00  0.00           C0.      0
ATOM    372  CD2 TYR A 283      31.848  91.741 117.966  1.00  0.00           C0.      0
ATOM    373  CE1 TYR A 283      33.702  89.689 117.607  1.00  0.00           C0.      0
ATOM    374  CE2 TYR A 283      33.179  91.929 118.339  1.00  0.00           C0.      0
ATOM    375  CZ  TYR A 283      34.121  90.923 118.124  1.00  0.00           C0.      0
ATOM    376  OH  TYR A 283      35.459  91.150 118.400  1.00  0.00           O0.      0
ATOM    377  H01 TYR A 283      27.929  89.883 117.516  1.00  0.00           H0.      0
ATOM    378  H02 TYR A 283      29.174  88.888 118.303  1.00  0.00           H0.      0
ATOM    379  HA  TYR A 283      28.894  90.549 118.849  1.00  0.00           H0.      0
ATOM    380  HB2 TYR A 283      29.940  89.750 116.065  1.00  0.00           H0.      0
ATOM    381  HB3 TYR A 283      29.644  91.400 116.584  1.00  0.00           H0.      0
ATOM    382  HD1 TYR A 283      32.047  88.550 116.846  1.00  0.00           H0.      0
ATOM    383  HD2 TYR A 283      31.146  92.559 118.078  1.00  0.00           H0.      0
ATOM    384  HE1 TYR A 283      34.430  88.901 117.449  1.00  0.00           H0.      0
ATOM    385  HE2 TYR A 283      33.502  92.865 118.772  1.00  0.00           H0.      0
ATOM    386  HH  TYR A 283      35.630  92.118 118.482  1.00  0.00           H0.      0
ATOM    387  N   ACT A 293      36.731  95.993 116.667  1.00  0.00           N0.      0
ATOM    388  CA  ACT A 293      37.664  95.529 117.698  1.00  0.00           C0.      0
ATOM    389  C   ACT A 293      37.141  94.433 118.638  1.00  0.00           C0.      0
ATOM    390  O   ACT A 293      35.981  93.958 118.456  1.00  0.00           O0.      0
ATOM    391  OXT ACT A 293      37.926  94.057 119.575  1.00  0.00           O1-      0
ATOM    392  H1  ACT A 293      37.968  96.377 118.317  1.00  0.00           H0.      0
ATOM    393  H3  ACT A 293      38.561  95.139 117.205  1.00  0.00           H0.      0
ATOM    394  H01 ACT A 293      36.411  95.246 116.055  1.00  0.00           H0.      0
ATOM    395  H02 ACT A 293      35.902  96.447 117.042  1.00  0.00           H0.      0
ATOM    396  CA' SAM A 294      38.080  96.373 110.387  1.00  0.00           C0.      0
ATOM    397  CB  SAM A 294      37.958  96.876 111.840  1.00  0.00           C0.      0
ATOM    398  CG  SAM A 294      37.731  98.386 111.970  1.00  0.00           C0.      0
ATOM    399  SD  SAM A 294      38.123  98.960 113.684  1.00  0.00           S0.      0
ATOM    400  CE  SAM A 294      37.389  97.415 115.199  1.00  0.00           C0.      0
ATOM    401  C5' SAM A 294      36.794 100.195 113.947  1.00  0.00           C0.      0
ATOM    402  C4' SAM A 294      37.049 101.417 113.081  1.00  0.00           C0.      0
ATOM    403  O4' SAM A 294      35.975 102.384 113.316  1.00  0.00           O0.      0
ATOM    404  C3' SAM A 294      38.388 102.144 113.401  1.00  0.00           C0.      0
ATOM    405  O3' SAM A 294      39.353 101.969 112.377  1.00  0.00           O0.      0
ATOM    406  C2' SAM A 294      37.937 103.615 113.630  1.00  0.00           C0.      0
ATOM    407  O2' SAM A 294      38.824 104.620 113.210  1.00  0.00           O0.      0
ATOM    408  C1' SAM A 294      36.556 103.661 112.949  1.00  0.00           C0.      0
ATOM    409  OXT SAM A 294      37.251  94.141 110.167  1.00  0.00           O0.      0
ATOM    410  N1  SAM A 294      33.517 107.541 111.403  1.00  0.00           N0.      0
ATOM    411  C2  SAM A 294      34.225 106.628 110.717  1.00  0.00           C0.      0
ATOM    412  N3  SAM A 294      35.011 105.640 111.184  1.00  0.00           N0.      0
ATOM    413  C4  SAM A 294      35.019 105.611 112.530  1.00  0.00           C0.      0
ATOM    414  C5  SAM A 294      34.347 106.501 113.376  1.00  0.00           C0.      0
ATOM    415  C6  SAM A 294      33.561 107.516 112.768  1.00  0.00           C0.      0
ATOM    416  N6  SAM A 294      32.893 108.447 113.464  1.00  0.00           N0.      0
ATOM    417  N7  SAM A 294      34.619 106.185 114.704  1.00  0.00           N0.      0
ATOM    418  C8  SAM A 294      35.423 105.139 114.669  1.00  0.00           C0.      0
ATOM    419  N9  SAM A 294      35.701 104.741 113.372  1.00  0.00           N0.      0
ATOM    420  C'  SAM A 294      38.271  94.841 110.446  1.00  0.00           C0.      0
ATOM    421  N'  SAM A 294      36.875  96.693 109.548  1.00  0.00           N0.      0
ATOM    422  O'  SAM A 294      39.398  94.413 110.835  1.00  0.00           O0.      0
ATOM    423 HN61 SAM A 294      32.856 108.392 114.482  1.00  0.00           H0.      0
ATOM    424 HN62 SAM A 294      32.422 109.208 112.973  1.00  0.00           H0.      0
ATOM    425  HA  SAM A 294      38.930  96.842 109.886  1.00  0.00           H0.      0
ATOM    426  HB1 SAM A 294      38.893  96.589 112.331  1.00  0.00           H0.      0
ATOM    427  HB2 SAM A 294      37.150  96.333 112.346  1.00  0.00           H0.      0
ATOM    428  HG1 SAM A 294      36.704  98.671 111.732  1.00  0.00           H0.      0
ATOM    429  HG2 SAM A 294      38.391  98.946 111.303  1.00  0.00           H0.      0
ATOM    430  HE1 SAM A 294      36.338  97.516 114.965  1.00  0.00           H0.      0
ATOM    431  HE2 SAM A 294      37.825  98.002 115.995  1.00  0.00           H0.      0
ATOM    432  HE3 SAM A 294      37.957  96.609 114.769  1.00  0.00           H0.      0
ATOM    433 HO2' SAM A 294      39.099 104.508 112.257  1.00  0.00           H0.      0
ATOM    434 HO3' SAM A 294      38.972 102.296 111.520  1.00  0.00           H0.      0
ATOM    435  H01 SAM A 294      35.840 104.644 115.530  1.00  0.00           H0.      0
ATOM    436  H02 SAM A 294      37.041 101.147 112.017  1.00  0.00           H0.      0
ATOM    437  H03 SAM A 294      38.844 101.751 114.308  1.00  0.00           H0.      0
ATOM    438  H04 SAM A 294      37.791 103.760 114.704  1.00  0.00           H0.      0
ATOM    439  H05 SAM A 294      36.658 103.736 111.861  1.00  0.00           H0.      0
ATOM    440  H06 SAM A 294      34.163 106.710 109.637  1.00  0.00           H0.      0
ATOM    441  H07 SAM A 294      37.014  96.301 108.536  1.00  0.00           H0.      0
ATOM    442  H08 SAM A 294      36.714  97.711 109.487  1.00  0.00           H0.      0
ATOM    443  H09 SAM A 294      36.033  96.223 109.907  1.00  0.00           H0.      0
ATOM    444 H5'1 SAM A 294      36.843 100.458 115.006  1.00  0.00           H0.      0
ATOM    445 H5'2 SAM A 294      35.824  99.737 113.735  1.00  0.00           H0.      0
ATOM    446  O   WAT A1624      33.230 107.868 116.316  1.00  0.00           O0.      0
ATOM    447  H1  WAT A1624      33.740 108.510 116.828  1.00  0.00           H0.      0
ATOM    448  H2  WAT A1624      33.879 107.246 115.888  1.00  0.00           H0.      0
ATOM    449  O   WAT A6223      32.277 105.557 117.508  1.00  0.00           O0.      0
ATOM    450  H1  WAT A6223      32.456 106.482 117.235  1.00  0.00           H0.      0
ATOM    451  H2  WAT A6223      32.740 105.034 116.841  1.00  0.00           H0.      0
ATOM    452  O   WAT B1935      38.674 106.199 115.400  1.00  0.00           O0.      0
ATOM    453  H1  WAT B1935      38.725 105.880 114.477  1.00  0.00           H0.      0
ATOM    454  H2  WAT B1935      39.159 105.524 115.896  1.00  0.00           H0.      0
ATOM    455  O   WAT C1272      37.594  90.407 120.107  1.00  0.00           O0.      0
ATOM    456  H1  WAT C1272      38.402  90.871 119.812  1.00  0.00           H0.      0
ATOM    457  H2  WAT C1272      36.972  90.409 119.359  1.00  0.00           H0.      0
