# Supplementary material for: Computational Investigation of GNMT-Catalyzed Methyl Transfer Reaction: Integrating MD, QM, and ML Approaches
Source: J Comput Chem. Author manuscript; Available in PMC 2026 Jun 29. (PMC13312424; doi:10.1002/jcc.70434)
Supplement: SI-2 [file NIHMS2188582-supplement-SI-2.zip › QM-cluster-pdbs/clustering_10481_R2_w_ts.pdb]

ATOM      1  CA  TYR A  21      42.548 105.135 117.484  1.00  0.00           C0.     -1
ATOM      2  CB  TYR A  21      42.074 104.422 116.201  1.00  0.00           C0.     -1
ATOM      3  CG  TYR A  21      41.086 103.296 116.420  1.00  0.00           C0.      0
ATOM      4  CD1 TYR A  21      39.754 103.571 116.768  1.00  0.00           C0.      0
ATOM      5  CD2 TYR A  21      41.460 101.950 116.256  1.00  0.00           C0.      0
ATOM      6  CE1 TYR A  21      38.824 102.545 116.948  1.00  0.00           C0.      0
ATOM      7  CE2 TYR A  21      40.541 100.910 116.433  1.00  0.00           C0.      0
ATOM      8  CZ  TYR A  21      39.217 101.205 116.781  1.00  0.00           C0.      0
ATOM      9  OH  TYR A  21      38.318 100.165 116.905  1.00  0.00           O0.      0
ATOM     10  H01 TYR A  21      41.700 105.568 118.028  1.00  0.00           H0.      0
ATOM     11  H02 TYR A  21      43.247 105.944 117.242  1.00  0.00           H0.      0
ATOM     12  HA  TYR A  21      43.054 104.433 118.156  1.00  0.00           H0.      0
ATOM     13  HB2 TYR A  21      41.616 105.168 115.536  1.00  0.00           H0.      0
ATOM     14  HB3 TYR A  21      42.946 104.032 115.663  1.00  0.00           H0.      0
ATOM     15  HD1 TYR A  21      39.431 104.603 116.873  1.00  0.00           H0.      0
ATOM     16  HD2 TYR A  21      42.477 101.711 115.959  1.00  0.00           H0.      0
ATOM     17  HE1 TYR A  21      37.799 102.779 117.213  1.00  0.00           H0.      0
ATOM     18  HE2 TYR A  21      40.836  99.875 116.300  1.00  0.00           H0.      0
ATOM     19  HH  TYR A  21      37.485 100.505 117.328  1.00  0.00           H0.      0
ATOM     20  CA  TRP A  30      46.520  94.958 114.203  1.00  0.00           C0.     -1
ATOM     21  CB  TRP A  30      45.573  95.999 113.464  1.00  0.00           C0.     -1
ATOM     22  CG  TRP A  30      44.099  95.714 113.542  1.00  0.00           C0.      0
ATOM     23  CD1 TRP A  30      43.325  95.119 112.561  1.00  0.00           C0.      0
ATOM     24  CD2 TRP A  30      43.187  96.072 114.610  1.00  0.00           C0.      0
ATOM     25  CE2 TRP A  30      41.876  95.656 114.202  1.00  0.00           C0.      0
ATOM     26  CE3 TRP A  30      43.334  96.732 115.846  1.00  0.00           C0.      0
ATOM     27  NE1 TRP A  30      41.995  95.076 112.955  1.00  0.00           N0.      0
ATOM     28  CZ2 TRP A  30      40.742  95.873 114.998  1.00  0.00           C0.      0
ATOM     29  CZ3 TRP A  30      42.205  96.960 116.632  1.00  0.00           C0.      0
ATOM     30  CH2 TRP A  30      40.923  96.532 116.215  1.00  0.00           C0.      0
ATOM     31  H01 TRP A  30      46.382  93.958 113.778  1.00  0.00           H0.      0
ATOM     32  H03 TRP A  30      47.569  95.252 114.089  1.00  0.00           H0.      0
ATOM     33  HA  TRP A  30      46.280  94.916 115.271  1.00  0.00           H0.      0
ATOM     34  HB2 TRP A  30      45.776  96.994 113.883  1.00  0.00           H0.      0
ATOM     35  HB3 TRP A  30      45.878  96.039 112.411  1.00  0.00           H0.      0
ATOM     36  HD1 TRP A  30      43.628  94.739 111.599  1.00  0.00           H0.      0
ATOM     37  HE1 TRP A  30      41.208  94.704 112.412  1.00  0.00           H0.      0
ATOM     38  HE3 TRP A  30      44.313  97.062 116.181  1.00  0.00           H0.      0
ATOM     39  HZ2 TRP A  30      39.765  95.523 114.682  1.00  0.00           H0.      0
ATOM     40  HZ3 TRP A  30      42.308  97.466 117.587  1.00  0.00           H0.      0
ATOM     41  HH2 TRP A  30      40.068  96.711 116.859  1.00  0.00           H0.      0
ATOM     42  CA  TYR A  33      45.681  91.071 117.019  1.00  0.00           C0.     -1
ATOM     43  C   TYR A  33      44.628  90.260 116.261  1.00  0.00           C0.      0
ATOM     44  O   TYR A  33      43.898  89.434 116.823  1.00  0.00           O0.      0
ATOM     45  CB  TYR A  33      45.224  92.444 117.533  1.00  0.00           C0.     -1
ATOM     46  CG  TYR A  33      43.772  92.498 117.963  1.00  0.00           C0.      0
ATOM     47  CD1 TYR A  33      42.831  93.177 117.173  1.00  0.00           C0.      0
ATOM     48  CD2 TYR A  33      43.319  91.827 119.112  1.00  0.00           C0.      0
ATOM     49  CE1 TYR A  33      41.472  93.164 117.498  1.00  0.00           C0.      0
ATOM     50  CE2 TYR A  33      41.963  91.793 119.438  1.00  0.00           C0.      0
ATOM     51  CZ  TYR A  33      41.041  92.444 118.612  1.00  0.00           C0.      0
ATOM     52  OH  TYR A  33      39.692  92.348 118.936  1.00  0.00           O0.      0
ATOM     53  H02 TYR A  33      46.582  91.194 116.405  1.00  0.00           H0.      0
ATOM     54  HA  TYR A  33      45.957  90.442 117.872  1.00  0.00           H0.      0
ATOM     55  HB2 TYR A  33      45.884  92.735 118.359  1.00  0.00           H0.      0
ATOM     56  HB3 TYR A  33      45.371  93.190 116.743  1.00  0.00           H0.      0
ATOM     57  HD1 TYR A  33      43.157  93.724 116.294  1.00  0.00           H0.      0
ATOM     58  HD2 TYR A  33      44.030  91.300 119.741  1.00  0.00           H0.      0
ATOM     59  HE1 TYR A  33      40.762  93.698 116.880  1.00  0.00           H0.      0
ATOM     60  HE2 TYR A  33      41.609  91.252 120.308  1.00  0.00           H0.      0
ATOM     61  HH  TYR A  33      39.140  92.414 118.141  1.00  0.00           H0.      0
ATOM     62  N   ILE A  34      44.560  90.496 114.922  1.00  0.00           N0.      0
ATOM     63  CA  ILE A  34      43.831  89.624 113.990  1.00  0.00           C0.     -1
ATOM     64  CB  ILE A  34      43.816  90.310 112.592  1.00  0.00           C0.     -1
ATOM     65  CG1 ILE A  34      42.747  91.424 112.526  1.00  0.00           C0.      0
ATOM     66  CG2 ILE A  34      43.583  89.231 111.515  1.00  0.00           C0.      0
ATOM     67  CD1 ILE A  34      42.589  92.069 111.141  1.00  0.00           C0.      0
ATOM     68  H01 ILE A  34      44.319  88.642 113.935  1.00  0.00           H0.      0
ATOM     69  H   ILE A  34      45.273  91.086 114.517  1.00  0.00           H0.      0
ATOM     70  HA  ILE A  34      42.815  89.469 114.364  1.00  0.00           H0.      0
ATOM     71  HB  ILE A  34      44.808  90.756 112.416  1.00  0.00           H0.      0
ATOM     72 HG12 ILE A  34      41.783  90.987 112.826  1.00  0.00           H0.      0
ATOM     73 HG13 ILE A  34      42.980  92.198 113.268  1.00  0.00           H0.      0
ATOM     74 HG21 ILE A  34      44.322  88.427 111.601  1.00  0.00           H0.      0
ATOM     75 HG22 ILE A  34      42.586  88.784 111.629  1.00  0.00           H0.      0
ATOM     76 HG23 ILE A  34      43.654  89.643 110.505  1.00  0.00           H0.      0
ATOM     77 HD11 ILE A  34      41.845  92.870 111.167  1.00  0.00           H0.      0
ATOM     78 HD12 ILE A  34      43.539  92.487 110.789  1.00  0.00           H0.      0
ATOM     79 HD13 ILE A  34      42.250  91.341 110.396  1.00  0.00           H0.      0
ATOM     80  CA  ARG A  40      39.758  85.026 109.199  1.00  0.00           C0.     -1
ATOM     81  CB  ARG A  40      40.078  86.399 109.730  1.00  0.00           C0.     -1
ATOM     82  CG  ARG A  40      39.148  87.540 109.282  1.00  0.00           C0.      0
ATOM     83  CD  ARG A  40      39.515  88.837 110.023  1.00  0.00           C0.      0
ATOM     84  NE  ARG A  40      38.670  89.957 109.588  1.00  0.00           N0.      0
ATOM     85  CZ  ARG A  40      38.488  91.115 110.252  1.00  0.00           C0.      0
ATOM     86  NH1 ARG A  40      38.946  91.302 111.500  1.00  0.00           N1+      0
ATOM     87  NH2 ARG A  40      37.758  92.092 109.675  1.00  0.00           N0.      0
ATOM     88  H01 ARG A  40      40.474  84.286 109.571  1.00  0.00           H0.      0
ATOM     89  H02 ARG A  40      39.792  84.997 108.102  1.00  0.00           H0.      0
ATOM     90  HA  ARG A  40      38.755  84.700 109.504  1.00  0.00           H0.      0
ATOM     91  HB2 ARG A  40      40.069  86.366 110.831  1.00  0.00           H0.      0
ATOM     92  HB3 ARG A  40      41.108  86.669 109.453  1.00  0.00           H0.      0
ATOM     93  HG2 ARG A  40      39.233  87.691 108.197  1.00  0.00           H0.      0
ATOM     94  HG3 ARG A  40      38.102  87.285 109.496  1.00  0.00           H0.      0
ATOM     95  HD2 ARG A  40      39.370  88.670 111.097  1.00  0.00           H0.      0
ATOM     96  HD3 ARG A  40      40.574  89.080 109.863  1.00  0.00           H0.      0
ATOM     97  HE  ARG A  40      38.159  89.858 108.722  1.00  0.00           H0.      0
ATOM     98 HH11 ARG A  40      39.395  90.557 112.010  1.00  0.00           H0.      0
ATOM     99 HH12 ARG A  40      39.112  92.274 111.810  1.00  0.00           H0.      0
ATOM    100 HH21 ARG A  40      37.949  92.401 108.715  1.00  0.00           H0.      0
ATOM    101 HH22 ARG A  40      37.531  92.888 110.286  1.00  0.00           H0.      0
ATOM    102  CA  ALA A  64      34.793 100.717 108.505  1.00  0.00           C0.     -1
ATOM    103  C   ALA A  64      36.057  99.984 108.089  1.00  0.00           C0.      0
ATOM    104  O   ALA A  64      36.319  98.841 108.503  1.00  0.00           O0.      0
ATOM    105  H01 ALA A  64      34.776 101.758 108.174  1.00  0.00           H0.      0
ATOM    106  H03 ALA A  64      33.926 100.196 108.087  1.00  0.00           H0.      0
ATOM    107  HA  ALA A  64      34.709 100.689 109.595  1.00  0.00           H0.      0
ATOM    108  N   CYS A  65      36.897 100.619 107.227  1.00  0.00           N0.      0
ATOM    109  CA  CYS A  65      38.015  99.900 106.599  1.00  0.00           C0.     -1
ATOM    110  C   CYS A  65      39.062  99.406 107.606  1.00  0.00           C0.      0
ATOM    111  O   CYS A  65      39.484  98.234 107.561  1.00  0.00           O0.      0
ATOM    112  H02 CYS A  65      38.489 100.577 105.885  1.00  0.00           H0.      0
ATOM    113  H   CYS A  65      36.633 101.523 106.864  1.00  0.00           H0.      0
ATOM    114  HA  CYS A  65      37.645  99.018 106.070  1.00  0.00           H0.      0
ATOM    115  N   GLY A  66      39.525 100.353 108.436  1.00  0.00           N0.      0
ATOM    116  CA  GLY A  66      40.656 100.131 109.323  1.00  0.00           C0.     -1
ATOM    117  H01 GLY A  66      41.200  99.249 108.981  1.00  0.00           H0.      0
ATOM    118  H   GLY A  66      38.962 101.181 108.647  1.00  0.00           H0.      0
ATOM    119  HA2 GLY A  66      41.317 101.002 109.292  1.00  0.00           H0.      0
ATOM    120  HA3 GLY A  66      40.345  99.987 110.362  1.00  0.00           H0.      0
ATOM    121  CA  ASP A  70      37.784  93.140 104.700  1.00  0.00           C0.     -1
ATOM    122  CB  ASP A  70      36.826  93.016 105.914  1.00  0.00           C0.     -1
ATOM    123  CG  ASP A  70      36.991  94.134 106.957  1.00  0.00           C0.      0
ATOM    124  OD1 ASP A  70      36.122  95.046 106.993  1.00  0.00           O0.      0
ATOM    125  OD2 ASP A  70      38.019  94.051 107.728  1.00  0.00           O1-      0
ATOM    126  H01 ASP A  70      38.827  93.129 105.034  1.00  0.00           H0.      0
ATOM    127  H02 ASP A  70      37.607  94.078 104.162  1.00  0.00           H0.      0
ATOM    128  HA  ASP A  70      37.632  92.310 104.002  1.00  0.00           H0.      0
ATOM    129  HB2 ASP A  70      35.789  93.030 105.566  1.00  0.00           H0.      0
ATOM    130  HB3 ASP A  70      37.003  92.052 106.409  1.00  0.00           H0.      0
ATOM    131  CA  ASP A  85      37.759 105.047 108.163  1.00  0.00           C0.     -1
ATOM    132  C   ASP A  85      38.201 106.435 108.631  1.00  0.00           C0.      0
ATOM    133  O   ASP A  85      39.015 107.102 107.979  1.00  0.00           O0.      0
ATOM    134  CB  ASP A  85      38.943 104.055 108.256  1.00  0.00           C0.      0
ATOM    135  CG  ASP A  85      39.079 103.584 109.694  1.00  0.00           C0.      0
ATOM    136  OD1 ASP A  85      38.616 102.428 109.974  1.00  0.00           O0.      0
ATOM    137  OD2 ASP A  85      39.566 104.382 110.554  1.00  0.00           O1-      0
ATOM    138  H03 ASP A  85      37.451 105.147 107.117  1.00  0.00           H0.      0
ATOM    139  HA  ASP A  85      36.904 104.677 108.740  1.00  0.00           H0.      0
ATOM    140  HB2 ASP A  85      38.764 103.194 107.608  1.00  0.00           H0.      0
ATOM    141  HB3 ASP A  85      39.856 104.560 107.926  1.00  0.00           H0.      0
ATOM    142  N   ALA A  86      37.684 106.868 109.812  1.00  0.00           N0.      0
ATOM    143  CA  ALA A  86      37.997 108.194 110.340  1.00  0.00           C0.     -1
ATOM    144  C   ALA A  86      39.442 108.314 110.894  1.00  0.00           C0.      0
ATOM    145  O   ALA A  86      39.938 109.431 111.066  1.00  0.00           O0.      0
ATOM    146  CB  ALA A  86      36.993 108.572 111.441  1.00  0.00           C0.      0
ATOM    147  H   ALA A  86      37.035 106.268 110.312  1.00  0.00           H0.      0
ATOM    148  HA  ALA A  86      37.924 108.915 109.523  1.00  0.00           H0.      0
ATOM    149  HB1 ALA A  86      36.988 107.831 112.249  1.00  0.00           H0.      0
ATOM    150  HB2 ALA A  86      37.276 109.538 111.868  1.00  0.00           H0.      0
ATOM    151  HB3 ALA A  86      35.993 108.656 111.014  1.00  0.00           H0.      0
ATOM    152  N   SER A  87      40.061 107.152 111.289  1.00  0.00           N0.      0
ATOM    153  CA  SER A  87      41.472 107.156 111.746  1.00  0.00           C0.     -1
ATOM    154  CB  SER A  87      41.801 105.825 112.382  1.00  0.00           C0.     -1
ATOM    155  OG  SER A  87      43.181 105.782 112.813  1.00  0.00           O0.      0
ATOM    156  H01 SER A  87      42.151 107.352 110.907  1.00  0.00           H0.      0
ATOM    157  H   SER A  87      39.735 106.279 110.866  1.00  0.00           H0.      0
ATOM    158  HA  SER A  87      41.589 107.978 112.460  1.00  0.00           H0.      0
ATOM    159  HB2 SER A  87      41.120 105.618 113.215  1.00  0.00           H0.      0
ATOM    160  HB3 SER A  87      41.691 105.016 111.659  1.00  0.00           H0.      0
ATOM    161  HG  SER A  87      43.260 106.322 113.612  1.00  0.00           H0.      0
ATOM    162  CA  MET A  90      44.675 102.764 110.685  1.00  0.00           C0.     -1
ATOM    163  CB  MET A  90      43.296 102.335 111.327  1.00  0.00           C0.     -1
ATOM    164  CG  MET A  90      43.242 102.373 112.857  1.00  0.00           C0.      0
ATOM    165  SD  MET A  90      44.029 100.924 113.684  1.00  0.00           S0.      0
ATOM    166  CE  MET A  90      42.724  99.669 113.382  1.00  0.00           C0.      0
ATOM    167  H01 MET A  90      44.906 103.799 110.961  1.00  0.00           H0.      0
ATOM    168  H02 MET A  90      44.627 102.692 109.593  1.00  0.00           H0.      0
ATOM    169  HA  MET A  90      45.483 102.116 111.044  1.00  0.00           H0.      0
ATOM    170  HB2 MET A  90      42.515 103.008 110.945  1.00  0.00           H0.      0
ATOM    171  HB3 MET A  90      43.029 101.331 110.973  1.00  0.00           H0.      0
ATOM    172  HG2 MET A  90      43.736 103.273 113.237  1.00  0.00           H0.      0
ATOM    173  HG3 MET A  90      42.199 102.403 113.190  1.00  0.00           H0.      0
ATOM    174  HE1 MET A  90      41.761 100.033 113.748  1.00  0.00           H0.      0
ATOM    175  HE2 MET A  90      42.634  99.439 112.317  1.00  0.00           H0.      0
ATOM    176  HE3 MET A  90      43.000  98.760 113.921  1.00  0.00           H0.      0
ATOM    177  CA  ALA A 115      35.058 110.497 106.459  1.00  0.00           C0.     -1
ATOM    178  C   ALA A 115      34.782 110.163 107.913  1.00  0.00           C0.      0
ATOM    179  O   ALA A 115      35.573 109.488 108.586  1.00  0.00           O0.      0
ATOM    180  H01 ALA A 115      35.069 109.570 105.876  1.00  0.00           H0.      0
ATOM    181  H03 ALA A 115      34.321 111.177 106.026  1.00  0.00           H0.      0
ATOM    182  HA  ALA A 115      36.051 110.948 106.378  1.00  0.00           H0.      0
ATOM    183  N   ASN A 116      33.611 110.646 108.428  1.00  0.00           N0.      0
ATOM    184  CA  ASN A 116      33.167 110.272 109.763  1.00  0.00           C0.     -1
ATOM    185  C   ASN A 116      31.677 109.831 109.658  1.00  0.00           C0.      0
ATOM    186  O   ASN A 116      30.870 110.592 109.098  1.00  0.00           O0.      0
ATOM    187  CB  ASN A 116      33.362 111.408 110.799  1.00  0.00           C0.      0
ATOM    188  CG  ASN A 116      33.355 110.801 112.194  1.00  0.00           C0.      0
ATOM    189  ND2 ASN A 116      34.524 110.807 112.868  1.00  0.00           N0.      0
ATOM    190  OD1 ASN A 116      32.320 110.264 112.638  1.00  0.00           O0.      0
ATOM    191  H   ASN A 116      32.938 111.118 107.839  1.00  0.00           H0.      0
ATOM    192  HA  ASN A 116      33.786 109.422 110.062  1.00  0.00           H0.      0
ATOM    193  HB2 ASN A 116      34.307 111.914 110.583  1.00  0.00           H0.      0
ATOM    194  HB3 ASN A 116      32.549 112.134 110.704  1.00  0.00           H0.      0
ATOM    195 HD21 ASN A 116      34.625 110.291 113.756  1.00  0.00           H0.      0
ATOM    196 HD22 ASN A 116      35.355 111.174 112.430  1.00  0.00           H0.      0
ATOM    197  N   TRP A 117      31.340 108.610 110.143  1.00  0.00           N0.      0
ATOM    198  CA  TRP A 117      29.948 108.099 110.065  1.00  0.00           C0.     -1
ATOM    199  CB  TRP A 117      29.675 106.933 111.047  1.00  0.00           C0.     -1
ATOM    200  CG  TRP A 117      30.614 105.765 110.860  1.00  0.00           C0.      0
ATOM    201  CD1 TRP A 117      31.181 105.339 109.676  1.00  0.00           C0.      0
ATOM    202  CD2 TRP A 117      31.144 104.904 111.899  1.00  0.00           C0.      0
ATOM    203  CE2 TRP A 117      32.034 103.976 111.272  1.00  0.00           C0.      0
ATOM    204  CE3 TRP A 117      30.984 104.848 113.296  1.00  0.00           C0.      0
ATOM    205  NE1 TRP A 117      32.020 104.258 109.919  1.00  0.00           N0.      0
ATOM    206  CZ2 TRP A 117      32.760 103.023 112.001  1.00  0.00           C0.      0
ATOM    207  CZ3 TRP A 117      31.698 103.897 114.023  1.00  0.00           C0.      0
ATOM    208  CH2 TRP A 117      32.579 102.995 113.382  1.00  0.00           C0.      0
ATOM    209  H02 TRP A 117      29.273 108.934 110.274  1.00  0.00           H0.      0
ATOM    210  H   TRP A 117      32.057 108.034 110.588  1.00  0.00           H0.      0
ATOM    211  HA  TRP A 117      29.742 107.776 109.036  1.00  0.00           H0.      0
ATOM    212  HB2 TRP A 117      29.769 107.307 112.074  1.00  0.00           H0.      0
ATOM    213  HB3 TRP A 117      28.626 106.633 110.917  1.00  0.00           H0.      0
ATOM    214  HD1 TRP A 117      31.069 105.731 108.677  1.00  0.00           H0.      0
ATOM    215  HE1 TRP A 117      32.619 103.828 109.232  1.00  0.00           H0.      0
ATOM    216  HE3 TRP A 117      30.329 105.548 113.804  1.00  0.00           H0.      0
ATOM    217  HZ2 TRP A 117      33.464 102.355 111.517  1.00  0.00           H0.      0
ATOM    218  HZ3 TRP A 117      31.593 103.857 115.102  1.00  0.00           H0.      0
ATOM    219  HH2 TRP A 117      33.149 102.290 113.978  1.00  0.00           H0.      0
ATOM    220  CA  LEU A 136      32.235  94.663 110.393  1.00  0.00           C0.     -1
ATOM    221  C   LEU A 136      33.034  94.941 111.626  1.00  0.00           C0.      0
ATOM    222  O   LEU A 136      33.252  96.087 112.045  1.00  0.00           O0.      0
ATOM    223  H01 LEU A 136      32.842  94.973 109.533  1.00  0.00           H0.      0
ATOM    224  H02 LEU A 136      31.327  95.272 110.389  1.00  0.00           H0.      0
ATOM    225  HA  LEU A 136      31.964  93.612 110.280  1.00  0.00           H0.      0
ATOM    226  N   GLY A 137      33.491  93.831 112.274  1.00  0.00           N0.      0
ATOM    227  CA  GLY A 137      34.526  93.922 113.282  1.00  0.00           C0.     -1
ATOM    228  C   GLY A 137      34.087  94.455 114.629  1.00  0.00           C0.      0
ATOM    229  O   GLY A 137      34.942  94.623 115.522  1.00  0.00           O0.      0
ATOM    230  H   GLY A 137      33.350  92.936 111.829  1.00  0.00           H0.      0
ATOM    231  HA2 GLY A 137      34.951  92.926 113.433  1.00  0.00           H0.      0
ATOM    232  HA3 GLY A 137      35.350  94.553 112.926  1.00  0.00           H0.      0
ATOM    233  N   ASN A 138      32.775  94.711 114.752  1.00  0.00           N0.      0
ATOM    234  CA  ASN A 138      32.153  95.441 115.851  1.00  0.00           C0.     -1
ATOM    235  C   ASN A 138      32.705  96.887 115.920  1.00  0.00           C0.      0
ATOM    236  O   ASN A 138      33.583  97.214 116.727  1.00  0.00           O0.      0
ATOM    237  CB  ASN A 138      32.306  94.725 117.192  1.00  0.00           C0.      0
ATOM    238  CG  ASN A 138      31.540  95.474 118.277  1.00  0.00           C0.      0
ATOM    239  ND2 ASN A 138      32.220  95.620 119.437  1.00  0.00           N0.      0
ATOM    240  OD1 ASN A 138      30.384  95.878 118.091  1.00  0.00           O0.      0
ATOM    241  H   ASN A 138      32.211  94.511 113.939  1.00  0.00           H0.      0
ATOM    242  HA  ASN A 138      31.084  95.500 115.627  1.00  0.00           H0.      0
ATOM    243  HB2 ASN A 138      31.871  93.728 117.081  1.00  0.00           H0.      0
ATOM    244  HB3 ASN A 138      33.358  94.617 117.449  1.00  0.00           H0.      0
ATOM    245 HD21 ASN A 138      31.820  96.183 120.173  1.00  0.00           H0.      0
ATOM    246 HD22 ASN A 138      33.214  95.422 119.468  1.00  0.00           H0.      0
ATOM    247  N   SER A 139      32.119  97.744 115.046  1.00  0.00           N0.      0
ATOM    248  CA  SER A 139      32.676  99.063 114.747  1.00  0.00           C0.     -1
ATOM    249  CB  SER A 139      33.490  99.024 113.445  1.00  0.00           C0.      0
ATOM    250  OG  SER A 139      34.508  98.009 113.508  1.00  0.00           O0.      0
ATOM    251  H03 SER A 139      31.872  99.802 114.671  1.00  0.00           H0.      0
ATOM    252  H   SER A 139      31.472  97.355 114.373  1.00  0.00           H0.      0
ATOM    253  HA  SER A 139      33.321  99.330 115.586  1.00  0.00           H0.      0
ATOM    254  HB2 SER A 139      32.831  98.842 112.587  1.00  0.00           H0.      0
ATOM    255  HB3 SER A 139      33.984  99.991 113.295  1.00  0.00           H0.      0
ATOM    256  HG  SER A 139      34.171  97.209 113.062  1.00  0.00           H0.      0
ATOM    257  CA  HID A 142      32.087 103.321 119.338  1.00  0.00           C0.     -1
ATOM    258  CB  HID A 142      33.360 103.547 118.470  1.00  0.00           C0.     -1
ATOM    259  CG  HID A 142      34.468 102.557 118.609  1.00  0.00           C0.      0
ATOM    260  CD2 HID A 142      35.038 101.689 117.699  1.00  0.00           C0.      0
ATOM    261  ND1 HID A 142      35.259 102.438 119.745  1.00  0.00           N0.      0
ATOM    262  CE1 HID A 142      36.256 101.544 119.497  1.00  0.00           C0.      0
ATOM    263  NE2 HID A 142      36.145 101.068 118.262  1.00  0.00           N0.      0
ATOM    264  H01 HID A 142      31.646 102.340 119.132  1.00  0.00           H0.      0
ATOM    265  H02 HID A 142      31.345 104.093 119.113  1.00  0.00           H0.      0
ATOM    266  HA  HID A 142      32.318 103.373 120.408  1.00  0.00           H0.      0
ATOM    267  HB2 HID A 142      33.067 103.560 117.414  1.00  0.00           H0.      0
ATOM    268  HB3 HID A 142      33.751 104.552 118.682  1.00  0.00           H0.      0
ATOM    269  HD1 HID A 142      35.124 102.937 120.614  1.00  0.00           H0.      0
ATOM    270  HD2 HID A 142      34.727 101.488 116.686  1.00  0.00           H0.      0
ATOM    271  HE1 HID A 142      37.007 101.269 120.218  1.00  0.00           H0.      0
ATOM    272  CA  ARG A 175      28.727  92.380 119.988  1.00  0.00           C0.     -1
ATOM    273  CB  ARG A 175      30.004  92.924 120.647  1.00  0.00           C0.     -1
ATOM    274  CG  ARG A 175      30.047  92.660 122.158  1.00  0.00           C0.      0
ATOM    275  CD  ARG A 175      31.205  93.370 122.895  1.00  0.00           C0.      0
ATOM    276  NE  ARG A 175      32.506  93.334 122.205  1.00  0.00           N0.      0
ATOM    277  CZ  ARG A 175      33.112  92.228 121.768  1.00  0.00           C0.      0
ATOM    278  NH1 ARG A 175      32.633  90.998 122.087  1.00  0.00           N1+      0
ATOM    279  NH2 ARG A 175      34.198  92.327 120.990  1.00  0.00           N0.      0
ATOM    280  H01 ARG A 175      27.830  92.830 120.431  1.00  0.00           H0.      0
ATOM    281  H03 ARG A 175      28.717  92.600 118.915  1.00  0.00           H0.      0
ATOM    282  HA  ARG A 175      28.653  91.292 120.109  1.00  0.00           H0.      0
ATOM    283  HB2 ARG A 175      30.879  92.469 120.169  1.00  0.00           H0.      0
ATOM    284  HB3 ARG A 175      30.079  94.003 120.459  1.00  0.00           H0.      0
ATOM    285  HG2 ARG A 175      29.117  93.015 122.623  1.00  0.00           H0.      0
ATOM    286  HG3 ARG A 175      30.075  91.578 122.331  1.00  0.00           H0.      0
ATOM    287  HD2 ARG A 175      30.972  94.434 122.989  1.00  0.00           H0.      0
ATOM    288  HD3 ARG A 175      31.304  92.976 123.916  1.00  0.00           H0.      0
ATOM    289  HE  ARG A 175      32.996  94.225 122.041  1.00  0.00           H0.      0
ATOM    290 HH11 ARG A 175      32.083  90.888 122.925  1.00  0.00           H0.      0
ATOM    291 HH12 ARG A 175      33.168  90.190 121.804  1.00  0.00           H0.      0
ATOM    292 HH21 ARG A 175      34.389  93.200 120.473  1.00  0.00           H0.      0
ATOM    293 HH22 ARG A 175      34.563  91.486 120.557  1.00  0.00           H0.      0
ATOM    294  CA  TYR A 194      40.235  88.265 115.896  1.00  0.00           C0.     -1
ATOM    295  CB  TYR A 194      40.154  89.442 116.833  1.00  0.00           C0.     -1
ATOM    296  CG  TYR A 194      39.405  90.615 116.218  1.00  0.00           C0.      0
ATOM    297  CD1 TYR A 194      38.091  90.941 116.595  1.00  0.00           C0.      0
ATOM    298  CD2 TYR A 194      40.017  91.422 115.240  1.00  0.00           C0.      0
ATOM    299  CE1 TYR A 194      37.429  92.052 116.054  1.00  0.00           C0.      0
ATOM    300  CE2 TYR A 194      39.373  92.534 114.692  1.00  0.00           C0.      0
ATOM    301  CZ  TYR A 194      38.081  92.871 115.121  1.00  0.00           C0.      0
ATOM    302  OH  TYR A 194      37.518  94.039 114.648  1.00  0.00           O0.      0
ATOM    303  H01 TYR A 194      40.806  87.439 116.337  1.00  0.00           H0.      0
ATOM    304  H02 TYR A 194      39.238  87.887 115.638  1.00  0.00           H0.      0
ATOM    305  HA  TYR A 194      40.732  88.541 114.957  1.00  0.00           H0.      0
ATOM    306  HB2 TYR A 194      39.658  89.152 117.768  1.00  0.00           H0.      0
ATOM    307  HB3 TYR A 194      41.169  89.763 117.102  1.00  0.00           H0.      0
ATOM    308  HD1 TYR A 194      37.577  90.345 117.344  1.00  0.00           H0.      0
ATOM    309  HD2 TYR A 194      41.040  91.211 114.948  1.00  0.00           H0.      0
ATOM    310  HE1 TYR A 194      36.433  92.301 116.398  1.00  0.00           H0.      0
ATOM    311  HE2 TYR A 194      39.864  93.162 113.960  1.00  0.00           H0.      0
ATOM    312  HH  TYR A 194      36.618  94.179 115.024  1.00  0.00           H0.      0
ATOM    313  CA  TYR A 220      44.473  94.590 125.134  1.00  0.00           C0.     -1
ATOM    314  CB  TYR A 220      44.314  94.944 123.631  1.00  0.00           C0.     -1
ATOM    315  CG  TYR A 220      42.883  94.938 123.117  1.00  0.00           C0.      0
ATOM    316  CD1 TYR A 220      42.216  96.138 122.810  1.00  0.00           C0.      0
ATOM    317  CD2 TYR A 220      42.182  93.739 122.899  1.00  0.00           C0.      0
ATOM    318  CE1 TYR A 220      40.916  96.145 122.301  1.00  0.00           C0.      0
ATOM    319  CE2 TYR A 220      40.877  93.728 122.396  1.00  0.00           C0.      0
ATOM    320  CZ  TYR A 220      40.230  94.939 122.083  1.00  0.00           C0.      0
ATOM    321  OH  TYR A 220      38.962  95.007 121.575  1.00  0.00           O0.      0
ATOM    322  H01 TYR A 220      45.529  94.604 125.426  1.00  0.00           H0.      0
ATOM    323  H02 TYR A 220      43.931  95.308 125.760  1.00  0.00           H0.      0
ATOM    324  HA  TYR A 220      44.072  93.592 125.343  1.00  0.00           H0.      0
ATOM    325  HB2 TYR A 220      44.751  95.935 123.453  1.00  0.00           H0.      0
ATOM    326  HB3 TYR A 220      44.912  94.233 123.044  1.00  0.00           H0.      0
ATOM    327  HD1 TYR A 220      42.731  97.084 122.961  1.00  0.00           H0.      0
ATOM    328  HD2 TYR A 220      42.669  92.791 123.115  1.00  0.00           H0.      0
ATOM    329  HE1 TYR A 220      40.416  97.077 122.057  1.00  0.00           H0.      0
ATOM    330  HE2 TYR A 220      40.360  92.787 122.241  1.00  0.00           H0.      0
ATOM    331  HH  TYR A 220      38.574  94.102 121.435  1.00  0.00           H0.      0
ATOM    332  CA  TYR A 242      32.319 101.017 123.097  1.00  0.00           C0.     -1
ATOM    333  CB  TYR A 242      32.327  99.512 122.564  1.00  0.00           C0.     -1
ATOM    334  CG  TYR A 242      33.524  99.143 121.733  1.00  0.00           C0.      0
ATOM    335  CD1 TYR A 242      33.415  99.020 120.338  1.00  0.00           C0.      0
ATOM    336  CD2 TYR A 242      34.777  98.914 122.332  1.00  0.00           C0.      0
ATOM    337  CE1 TYR A 242      34.527  98.728 119.550  1.00  0.00           C0.      0
ATOM    338  CE2 TYR A 242      35.904  98.639 121.552  1.00  0.00           C0.      0
ATOM    339  CZ  TYR A 242      35.777  98.584 120.162  1.00  0.00           C0.      0
ATOM    340  OH  TYR A 242      36.930  98.399 119.405  1.00  0.00           O0.      0
ATOM    341  H01 TYR A 242      31.419 101.196 123.692  1.00  0.00           H0.      0
ATOM    342  H02 TYR A 242      33.200 101.204 123.719  1.00  0.00           H0.      0
ATOM    343  HA  TYR A 242      32.333 101.714 122.253  1.00  0.00           H0.      0
ATOM    344  HB2 TYR A 242      32.260  98.854 123.441  1.00  0.00           H0.      0
ATOM    345  HB3 TYR A 242      31.411  99.356 121.982  1.00  0.00           H0.      0
ATOM    346  HD1 TYR A 242      32.448  99.156 119.864  1.00  0.00           H0.      0
ATOM    347  HD2 TYR A 242      34.875  98.981 123.411  1.00  0.00           H0.      0
ATOM    348  HE1 TYR A 242      34.426  98.627 118.476  1.00  0.00           H0.      0
ATOM    349  HE2 TYR A 242      36.881  98.493 121.999  1.00  0.00           H0.      0
ATOM    350  HH  TYR A 242      36.906  99.044 118.675  1.00  0.00           H0.      0
ATOM    351  CA  TYR A 283      28.342  88.959 117.494  1.00  0.00           C0.     -1
ATOM    352  CB  TYR A 283      29.468  89.269 116.461  1.00  0.00           C0.     -1
ATOM    353  CG  TYR A 283      30.820  89.604 117.089  1.00  0.00           C0.      0
ATOM    354  CD1 TYR A 283      31.792  88.605 117.290  1.00  0.00           C0.      0
ATOM    355  CD2 TYR A 283      31.160  90.913 117.477  1.00  0.00           C0.      0
ATOM    356  CE1 TYR A 283      33.052  88.898 117.822  1.00  0.00           C0.      0
ATOM    357  CE2 TYR A 283      32.416  91.220 118.022  1.00  0.00           C0.      0
ATOM    358  CZ  TYR A 283      33.380  90.214 118.176  1.00  0.00           C0.      0
ATOM    359  OH  TYR A 283      34.644  90.446 118.699  1.00  0.00           O0.      0
ATOM    360  H01 TYR A 283      27.404  88.723 116.981  1.00  0.00           H0.      0
ATOM    361  H02 TYR A 283      28.619  88.104 118.121  1.00  0.00           H0.      0
ATOM    362  HA  TYR A 283      28.172  89.821 118.149  1.00  0.00           H0.      0
ATOM    363  HB2 TYR A 283      29.588  88.404 115.797  1.00  0.00           H0.      0
ATOM    364  HB3 TYR A 283      29.145  90.109 115.832  1.00  0.00           H0.      0
ATOM    365  HD1 TYR A 283      31.567  87.581 117.003  1.00  0.00           H0.      0
ATOM    366  HD2 TYR A 283      30.434  91.712 117.349  1.00  0.00           H0.      0
ATOM    367  HE1 TYR A 283      33.798  88.121 117.947  1.00  0.00           H0.      0
ATOM    368  HE2 TYR A 283      32.654  92.233 118.325  1.00  0.00           H0.      0
ATOM    369  HH  TYR A 283      34.969  91.365 118.557  1.00  0.00           H0.      0
ATOM    370  N   ACT A 293      36.329  96.203 117.550  1.00  0.00           N0.      0
ATOM    371  CA  ACT A 293      36.880  94.930 118.023  1.00  0.00           C0.      0
ATOM    372  C   ACT A 293      35.903  94.041 118.807  1.00  0.00           C0.      0
ATOM    373  O   ACT A 293      36.139  92.791 118.827  1.00  0.00           O0.      0
ATOM    374  OXT ACT A 293      34.933  94.585 119.435  1.00  0.00           O1-      0
ATOM    375  H1  ACT A 293      37.736  95.131 118.682  1.00  0.00           H0.      0
ATOM    376  H3  ACT A 293      37.257  94.348 117.184  1.00  0.00           H0.      0
ATOM    377  H01 ACT A 293      35.372  96.103 117.217  1.00  0.00           H0.      0
ATOM    378  H02 ACT A 293      36.355  96.895 118.294  1.00  0.00           H0.      0
ATOM    379  CA' SAM A 294      39.041  96.062 110.570  1.00  0.00           C0.      0
ATOM    380  CB  SAM A 294      39.020  97.225 111.593  1.00  0.00           C0.      0
ATOM    381  CG  SAM A 294      37.851  97.203 112.601  1.00  0.00           C0.      0
ATOM    382  SD  SAM A 294      38.243  98.293 114.049  1.00  0.00           S0.      0
ATOM    383  CE  SAM A 294      37.263  97.215 115.780  1.00  0.00           C0.      0
ATOM    384  C5' SAM A 294      37.037  99.668 113.905  1.00  0.00           C0.      0
ATOM    385  C4' SAM A 294      37.423 100.715 112.867  1.00  0.00           C0.      0
ATOM    386  O4' SAM A 294      36.322 101.694 112.863  1.00  0.00           O0.      0
ATOM    387  C3' SAM A 294      38.734 101.488 113.185  1.00  0.00           C0.      0
ATOM    388  O3' SAM A 294      39.716 101.373 112.166  1.00  0.00           O0.      0
ATOM    389  C2' SAM A 294      38.231 102.935 113.433  1.00  0.00           C0.      0
ATOM    390  O2' SAM A 294      39.144 103.968 113.132  1.00  0.00           O0.      0
ATOM    391  C1' SAM A 294      36.900 103.003 112.653  1.00  0.00           C0.      0
ATOM    392  OXT SAM A 294      37.468  94.380 111.196  1.00  0.00           O0.      0
ATOM    393  N1  SAM A 294      33.756 106.974 111.451  1.00  0.00           N0.      0
ATOM    394  C2  SAM A 294      34.486 106.154 110.676  1.00  0.00           C0.      0
ATOM    395  N3  SAM A 294      35.311 105.155 111.045  1.00  0.00           N0.      0
ATOM    396  C4  SAM A 294      35.327 104.985 112.382  1.00  0.00           C0.      0
ATOM    397  C5  SAM A 294      34.639 105.778 113.312  1.00  0.00           C0.      0
ATOM    398  C6  SAM A 294      33.834 106.832 112.806  1.00  0.00           C0.      0
ATOM    399  N6  SAM A 294      33.134 107.671 113.593  1.00  0.00           N0.      0
ATOM    400  N7  SAM A 294      34.876 105.323 114.606  1.00  0.00           N0.      0
ATOM    401  C8  SAM A 294      35.674 104.282 114.463  1.00  0.00           C0.      0
ATOM    402  N9  SAM A 294      35.996 104.027 113.137  1.00  0.00           N0.      0
ATOM    403  C'  SAM A 294      38.680  94.716 111.233  1.00  0.00           C0.      0
ATOM    404  N'  SAM A 294      38.120  96.261 109.403  1.00  0.00           N0.      0
ATOM    405  O'  SAM A 294      39.632  94.052 111.759  1.00  0.00           O0.      0
ATOM    406 HN61 SAM A 294      32.734 108.506 113.156  1.00  0.00           H0.      0
ATOM    407 HN62 SAM A 294      33.507 107.853 114.522  1.00  0.00           H0.      0
ATOM    408  HA  SAM A 294      40.049  95.993 110.157  1.00  0.00           H0.      0
ATOM    409  HB1 SAM A 294      39.044  98.182 111.061  1.00  0.00           H0.      0
ATOM    410  HB2 SAM A 294      39.960  97.156 112.152  1.00  0.00           H0.      0
ATOM    411  HG1 SAM A 294      37.710  96.199 113.013  1.00  0.00           H0.      0
ATOM    412  HG2 SAM A 294      36.898  97.522 112.172  1.00  0.00           H0.      0
ATOM    413  HE1 SAM A 294      36.243  97.395 115.463  1.00  0.00           H0.      0
ATOM    414  HE2 SAM A 294      37.729  97.874 116.496  1.00  0.00           H0.      0
ATOM    415  HE3 SAM A 294      37.708  96.255 115.566  1.00  0.00           H0.      0
ATOM    416 HO2' SAM A 294      39.363 103.982 112.157  1.00  0.00           H0.      0
ATOM    417 HO3' SAM A 294      39.347 101.766 111.335  1.00  0.00           H0.      0
ATOM    418  H01 SAM A 294      36.050 103.676 115.272  1.00  0.00           H0.      0
ATOM    419  H02 SAM A 294      37.502 100.275 111.865  1.00  0.00           H0.      0
ATOM    420  H03 SAM A 294      39.206 101.104 114.089  1.00  0.00           H0.      0
ATOM    421  H04 SAM A 294      38.012 103.025 114.499  1.00  0.00           H0.      0
ATOM    422  H05 SAM A 294      37.065 103.187 111.588  1.00  0.00           H0.      0
ATOM    423  H06 SAM A 294      34.418 106.343 109.610  1.00  0.00           H0.      0
ATOM    424  H07 SAM A 294      38.393  97.084 108.842  1.00  0.00           H0.      0
ATOM    425  H08 SAM A 294      37.105  96.329 109.664  1.00  0.00           H0.      0
ATOM    426  H09 SAM A 294      38.147  95.416 108.752  1.00  0.00           H0.      0
ATOM    427 H5'1 SAM A 294      37.028 100.120 114.900  1.00  0.00           H0.      0
ATOM    428 H5'2 SAM A 294      36.069  99.218 113.688  1.00  0.00           H0.      0
ATOM    429  O   WAT A3199      36.693 107.412 115.500  1.00  0.00           O0.      0
ATOM    430  H1  WAT A3199      36.069 106.666 115.470  1.00  0.00           H0.      0
ATOM    431  H2  WAT A3199      37.425 107.173 114.880  1.00  0.00           H0.      0
ATOM    432  O   WAT A4124      34.124  95.616 121.811  1.00  0.00           O0.      0
ATOM    433  H1  WAT A4124      34.692  95.468 121.031  1.00  0.00           H0.      0
ATOM    434  H2  WAT A4124      34.136  96.564 122.005  1.00  0.00           H0.      0
ATOM    435  O   WAT A6626      37.972  92.569 121.012  1.00  0.00           O0.      0
ATOM    436  H1  WAT A6626      38.686  92.329 120.388  1.00  0.00           H0.      0
ATOM    437  H2  WAT A6626      37.176  92.586 120.448  1.00  0.00           H0.      0
ATOM    438  O   WAT B 551      38.648 106.519 113.868  1.00  0.00           O0.      0
ATOM    439  H1  WAT B 551      39.027 106.946 113.080  1.00  0.00           H0.      0
ATOM    440  H2  WAT B 551      38.744 105.555 113.692  1.00  0.00           H0.      0
ATOM    441  O   WAT B3703      35.362  96.357 109.268  1.00  0.00           O0.      0
ATOM    442  H1  WAT B3703      35.376  97.303 109.032  1.00  0.00           H0.      0
ATOM    443  H2  WAT B3703      35.575  95.874 108.430  1.00  0.00           H0.      0
ATOM    444  O   WAT B8533      34.867 109.281 115.243  1.00  0.00           O0.      0
ATOM    445  H1  WAT B8533      35.655 108.667 115.275  1.00  0.00           H0.      0
ATOM    446  H2  WAT B8533      34.835 109.736 116.094  1.00  0.00           H0.      0
