# Supplementary material for: Computational Investigation of GNMT-Catalyzed Methyl Transfer Reaction: Integrating MD, QM, and ML Approaches
Source: J Comput Chem. Author manuscript; Available in PMC 2026 Jun 29. (PMC13312424; doi:10.1002/jcc.70434)
Supplement: SI-2 [file NIHMS2188582-supplement-SI-2.zip › QM-cluster-pdbs/clustering_54209_P1_wo_p.pdb]

ATOM      1  CA  TYR A  21      42.586 104.653 116.742  1.00  0.00           C0.     -1
ATOM      2  CB  TYR A  21      41.509 104.160 115.800  1.00  0.00           C0.     -1
ATOM      3  CG  TYR A  21      40.776 102.881 116.147  1.00  0.00           C0.      0
ATOM      4  CD1 TYR A  21      39.457 102.931 116.618  1.00  0.00           C0.      0
ATOM      5  CD2 TYR A  21      41.335 101.616 115.884  1.00  0.00           C0.      0
ATOM      6  CE1 TYR A  21      38.695 101.770 116.774  1.00  0.00           C0.      0
ATOM      7  CE2 TYR A  21      40.586 100.444 116.030  1.00  0.00           C0.      0
ATOM      8  CZ  TYR A  21      39.249 100.522 116.447  1.00  0.00           C0.      0
ATOM      9  OH  TYR A  21      38.497  99.368 116.505  1.00  0.00           O0.      0
ATOM     10  H01 TYR A  21      42.184 104.860 117.742  1.00  0.00           H0.      0
ATOM     11  H02 TYR A  21      43.039 105.577 116.363  1.00  0.00           H0.      0
ATOM     12  HA  TYR A  21      43.387 103.912 116.858  1.00  0.00           H0.      0
ATOM     13  HB2 TYR A  21      40.757 104.948 115.666  1.00  0.00           H0.      0
ATOM     14  HB3 TYR A  21      41.956 104.024 114.805  1.00  0.00           H0.      0
ATOM     15  HD1 TYR A  21      39.002 103.896 116.823  1.00  0.00           H0.      0
ATOM     16  HD2 TYR A  21      42.349 101.556 115.501  1.00  0.00           H0.      0
ATOM     17  HE1 TYR A  21      37.669 101.832 117.118  1.00  0.00           H0.      0
ATOM     18  HE2 TYR A  21      41.004  99.476 115.785  1.00  0.00           H0.      0
ATOM     19  HH  TYR A  21      37.540  99.613 116.431  1.00  0.00           H0.      0
ATOM     20  CA  TRP A  30      46.140  96.093 114.716  1.00  0.00           C0.     -1
ATOM     21  CB  TRP A  30      45.359  97.202 113.983  1.00  0.00           C0.     -1
ATOM     22  CG  TRP A  30      43.875  96.945 113.973  1.00  0.00           C0.      0
ATOM     23  CD1 TRP A  30      43.096  96.602 112.887  1.00  0.00           C0.      0
ATOM     24  CD2 TRP A  30      42.990  96.959 115.123  1.00  0.00           C0.      0
ATOM     25  CE2 TRP A  30      41.682  96.612 114.657  1.00  0.00           C0.      0
ATOM     26  CE3 TRP A  30      43.168  97.252 116.489  1.00  0.00           C0.      0
ATOM     27  NE1 TRP A  30      41.783  96.390 113.296  1.00  0.00           N0.      0
ATOM     28  CZ2 TRP A  30      40.574  96.553 115.514  1.00  0.00           C0.      0
ATOM     29  CZ3 TRP A  30      42.067  97.197 117.343  1.00  0.00           C0.      0
ATOM     30  CH2 TRP A  30      40.784  96.853 116.858  1.00  0.00           C0.      0
ATOM     31  H01 TRP A  30      45.983  95.126 114.226  1.00  0.00           H0.      0
ATOM     32  H03 TRP A  30      47.216  96.304 114.725  1.00  0.00           H0.      0
ATOM     33  HA  TRP A  30      45.804  95.998 115.754  1.00  0.00           H0.      0
ATOM     34  HB2 TRP A  30      45.568  98.168 114.465  1.00  0.00           H0.      0
ATOM     35  HB3 TRP A  30      45.722  97.287 112.951  1.00  0.00           H0.      0
ATOM     36  HD1 TRP A  30      43.377  96.494 111.851  1.00  0.00           H0.      0
ATOM     37  HE1 TRP A  30      41.007  96.208 112.680  1.00  0.00           H0.      0
ATOM     38  HE3 TRP A  30      44.146  97.526 116.871  1.00  0.00           H0.      0
ATOM     39  HZ2 TRP A  30      39.588  96.321 115.133  1.00  0.00           H0.      0
ATOM     40  HZ3 TRP A  30      42.191  97.428 118.395  1.00  0.00           H0.      0
ATOM     41  HH2 TRP A  30      39.941  96.854 117.541  1.00  0.00           H0.      0
ATOM     42  CA  TYR A  33      45.384  91.975 117.003  1.00  0.00           C0.     -1
ATOM     43  CB  TYR A  33      44.610  93.196 117.604  1.00  0.00           C0.     -1
ATOM     44  CG  TYR A  33      43.192  92.851 118.022  1.00  0.00           C0.      0
ATOM     45  CD1 TYR A  33      42.089  93.565 117.526  1.00  0.00           C0.      0
ATOM     46  CD2 TYR A  33      42.939  91.801 118.924  1.00  0.00           C0.      0
ATOM     47  CE1 TYR A  33      40.781  93.253 117.915  1.00  0.00           C0.      0
ATOM     48  CE2 TYR A  33      41.640  91.473 119.313  1.00  0.00           C0.      0
ATOM     49  CZ  TYR A  33      40.548  92.200 118.812  1.00  0.00           C0.      0
ATOM     50  OH  TYR A  33      39.296  91.826 119.226  1.00  0.00           O0.      0
ATOM     51  H01 TYR A  33      44.856  91.586 116.125  1.00  0.00           H0.      0
ATOM     52  H02 TYR A  33      46.395  92.270 116.700  1.00  0.00           H0.      0
ATOM     53  HA  TYR A  33      45.470  91.166 117.735  1.00  0.00           H0.      0
ATOM     54  HB2 TYR A  33      45.177  93.577 118.466  1.00  0.00           H0.      0
ATOM     55  HB3 TYR A  33      44.583  94.006 116.865  1.00  0.00           H0.      0
ATOM     56  HD1 TYR A  33      42.247  94.382 116.830  1.00  0.00           H0.      0
ATOM     57  HD2 TYR A  33      43.769  91.232 119.333  1.00  0.00           H0.      0
ATOM     58  HE1 TYR A  33      39.949  93.810 117.502  1.00  0.00           H0.      0
ATOM     59  HE2 TYR A  33      41.451  90.665 120.012  1.00  0.00           H0.      0
ATOM     60  HH  TYR A  33      38.614  92.460 118.919  1.00  0.00           H0.      0
ATOM     61  CA  ARG A  40      39.497  85.029 109.449  1.00  0.00           C0.     -1
ATOM     62  CB  ARG A  40      39.548  86.522 109.768  1.00  0.00           C0.     -1
ATOM     63  CG  ARG A  40      40.785  87.261 109.236  1.00  0.00           C0.      0
ATOM     64  CD  ARG A  40      40.746  88.768 109.541  1.00  0.00           C0.      0
ATOM     65  NE  ARG A  40      39.678  89.418 108.754  1.00  0.00           N0.      0
ATOM     66  CZ  ARG A  40      39.136  90.639 109.022  1.00  0.00           C0.      0
ATOM     67  NH1 ARG A  40      39.203  91.176 110.243  1.00  0.00           N1+      0
ATOM     68  NH2 ARG A  40      38.491  91.280 108.031  1.00  0.00           N0.      0
ATOM     69  H01 ARG A  40      39.493  84.855 108.365  1.00  0.00           H0.      0
ATOM     70  H02 ARG A  40      40.365  84.502 109.866  1.00  0.00           H0.      0
ATOM     71  HA  ARG A  40      38.594  84.569 109.865  1.00  0.00           H0.      0
ATOM     72  HB2 ARG A  40      38.649  87.011 109.368  1.00  0.00           H0.      0
ATOM     73  HB3 ARG A  40      39.508  86.662 110.859  1.00  0.00           H0.      0
ATOM     74  HG2 ARG A  40      41.693  86.846 109.691  1.00  0.00           H0.      0
ATOM     75  HG3 ARG A  40      40.883  87.103 108.151  1.00  0.00           H0.      0
ATOM     76  HD2 ARG A  40      40.548  88.917 110.605  1.00  0.00           H0.      0
ATOM     77  HD3 ARG A  40      41.713  89.232 109.308  1.00  0.00           H0.      0
ATOM     78  HE  ARG A  40      39.667  89.158 107.776  1.00  0.00           H0.      0
ATOM     79 HH11 ARG A  40      39.491  90.608 111.042  1.00  0.00           H0.      0
ATOM     80 HH12 ARG A  40      38.640  92.023 110.435  1.00  0.00           H0.      0
ATOM     81 HH21 ARG A  40      38.626  90.942 107.089  1.00  0.00           H0.      0
ATOM     82 HH22 ARG A  40      38.171  92.273 108.077  1.00  0.00           H0.      0
ATOM     83  CA  ALA A  64      34.778 100.682 108.580  1.00  0.00           C0.     -1
ATOM     84  C   ALA A  64      36.098 100.053 108.272  1.00  0.00           C0.      0
ATOM     85  O   ALA A  64      36.330  98.843 108.429  1.00  0.00           O0.      0
ATOM     86  H01 ALA A  64      34.101 100.521 107.733  1.00  0.00           H0.      0
ATOM     87  H02 ALA A  64      34.331 100.214 109.461  1.00  0.00           H0.      0
ATOM     88  HA  ALA A  64      34.857 101.760 108.753  1.00  0.00           H0.      0
ATOM     89  N   CYS A  65      37.006 100.867 107.691  1.00  0.00           N0.      0
ATOM     90  CA  CYS A  65      38.099 100.276 106.957  1.00  0.00           C0.     -1
ATOM     91  C   CYS A  65      39.215  99.635 107.788  1.00  0.00           C0.      0
ATOM     92  O   CYS A  65      39.776  98.608 107.383  1.00  0.00           O0.      0
ATOM     93  H02 CYS A  65      38.543 101.054 106.327  1.00  0.00           H0.      0
ATOM     94  H   CYS A  65      36.847 101.863 107.652  1.00  0.00           H0.      0
ATOM     95  HA  CYS A  65      37.721  99.483 106.306  1.00  0.00           H0.      0
ATOM     96  N   GLY A  66      39.564 100.295 108.912  1.00  0.00           N0.      0
ATOM     97  CA  GLY A  66      40.721  99.861 109.686  1.00  0.00           C0.     -1
ATOM     98  H01 GLY A  66      41.661 100.093 109.167  1.00  0.00           H0.      0
ATOM     99  H   GLY A  66      39.166 101.215 109.100  1.00  0.00           H0.      0
ATOM    100  HA2 GLY A  66      40.695 100.363 110.652  1.00  0.00           H0.      0
ATOM    101  HA3 GLY A  66      40.680  98.779 109.828  1.00  0.00           H0.      0
ATOM    102  CA  ASP A  70      37.778  93.419 104.540  1.00  0.00           C0.     -1
ATOM    103  CB  ASP A  70      36.589  93.384 105.549  1.00  0.00           C0.     -1
ATOM    104  CG  ASP A  70      36.842  94.246 106.788  1.00  0.00           C0.      0
ATOM    105  OD1 ASP A  70      37.715  93.863 107.629  1.00  0.00           O0.      0
ATOM    106  OD2 ASP A  70      36.159  95.316 106.884  1.00  0.00           O1-      0
ATOM    107  H01 ASP A  70      38.700  93.087 105.031  1.00  0.00           H0.      0
ATOM    108  H02 ASP A  70      37.938  94.438 104.170  1.00  0.00           H0.      0
ATOM    109  HA  ASP A  70      37.582  92.767 103.682  1.00  0.00           H0.      0
ATOM    110  HB2 ASP A  70      35.676  93.734 105.059  1.00  0.00           H0.      0
ATOM    111  HB3 ASP A  70      36.426  92.347 105.874  1.00  0.00           H0.      0
ATOM    112  CA  ASP A  85      37.442 105.636 108.122  1.00  0.00           C0.     -1
ATOM    113  C   ASP A  85      37.218 106.997 108.819  1.00  0.00           C0.      0
ATOM    114  O   ASP A  85      36.335 107.758 108.383  1.00  0.00           O0.      0
ATOM    115  CB  ASP A  85      38.822 104.949 108.261  1.00  0.00           C0.      0
ATOM    116  CG  ASP A  85      39.006 104.234 109.602  1.00  0.00           C0.      0
ATOM    117  OD1 ASP A  85      38.724 102.991 109.663  1.00  0.00           O0.      0
ATOM    118  OD2 ASP A  85      39.388 104.933 110.593  1.00  0.00           O1-      0
ATOM    119  H03 ASP A  85      37.222 105.815 107.065  1.00  0.00           H0.      0
ATOM    120  HA  ASP A  85      36.659 104.966 108.504  1.00  0.00           H0.      0
ATOM    121  HB2 ASP A  85      38.918 104.204 107.465  1.00  0.00           H0.      0
ATOM    122  HB3 ASP A  85      39.621 105.687 108.136  1.00  0.00           H0.      0
ATOM    123  N   ALA A  86      37.985 107.294 109.899  1.00  0.00           N0.      0
ATOM    124  CA  ALA A  86      37.758 108.486 110.735  1.00  0.00           C0.     -1
ATOM    125  CB  ALA A  86      37.149 108.111 112.095  1.00  0.00           C0.      0
ATOM    126  H01 ALA A  86      38.717 108.998 110.878  1.00  0.00           H0.      0
ATOM    127  H   ALA A  86      38.608 106.563 110.261  1.00  0.00           H0.      0
ATOM    128  HA  ALA A  86      37.095 109.147 110.173  1.00  0.00           H0.      0
ATOM    129  HB1 ALA A  86      36.115 107.777 111.977  1.00  0.00           H0.      0
ATOM    130  HB2 ALA A  86      37.713 107.296 112.564  1.00  0.00           H0.      0
ATOM    131  HB3 ALA A  86      37.171 108.971 112.777  1.00  0.00           H0.      0
ATOM    132  CA  MET A  90      44.481 103.149 109.883  1.00  0.00           C0.     -1
ATOM    133  CB  MET A  90      43.145 102.904 110.547  1.00  0.00           C0.     -1
ATOM    134  CG  MET A  90      43.126 103.071 112.075  1.00  0.00           C0.      0
ATOM    135  SD  MET A  90      44.037 101.774 113.021  1.00  0.00           S0.      0
ATOM    136  CE  MET A  90      42.891 100.359 112.802  1.00  0.00           C0.      0
ATOM    137  H01 MET A  90      44.832 104.174 110.062  1.00  0.00           H0.      0
ATOM    138  H02 MET A  90      44.420 103.002 108.798  1.00  0.00           H0.      0
ATOM    139  HA  MET A  90      45.246 102.466 110.272  1.00  0.00           H0.      0
ATOM    140  HB2 MET A  90      42.394 103.601 110.144  1.00  0.00           H0.      0
ATOM    141  HB3 MET A  90      42.776 101.901 110.299  1.00  0.00           H0.      0
ATOM    142  HG2 MET A  90      43.591 104.022 112.364  1.00  0.00           H0.      0
ATOM    143  HG3 MET A  90      42.090 103.069 112.430  1.00  0.00           H0.      0
ATOM    144  HE1 MET A  90      42.930  99.968 111.783  1.00  0.00           H0.      0
ATOM    145  HE2 MET A  90      43.199  99.568 113.489  1.00  0.00           H0.      0
ATOM    146  HE3 MET A  90      41.870 100.667 113.030  1.00  0.00           H0.      0
ATOM    147  CA  ALA A 115      35.145 110.570 106.870  1.00  0.00           C0.     -1
ATOM    148  C   ALA A 115      34.083 109.952 107.779  1.00  0.00           C0.      0
ATOM    149  O   ALA A 115      33.485 108.910 107.504  1.00  0.00           O0.      0
ATOM    150  H01 ALA A 115      36.070 110.004 107.026  1.00  0.00           H0.      0
ATOM    151  H03 ALA A 115      34.842 110.455 105.827  1.00  0.00           H0.      0
ATOM    152  HA  ALA A 115      35.327 111.627 107.081  1.00  0.00           H0.      0
ATOM    153  N   ASN A 116      33.860 110.626 108.953  1.00  0.00           N0.      0
ATOM    154  CA  ASN A 116      33.194 110.000 110.094  1.00  0.00           C0.     -1
ATOM    155  C   ASN A 116      31.690 109.681 109.806  1.00  0.00           C0.      0
ATOM    156  O   ASN A 116      30.960 110.523 109.267  1.00  0.00           O0.      0
ATOM    157  CB  ASN A 116      33.278 110.980 111.294  1.00  0.00           C0.      0
ATOM    158  CG  ASN A 116      33.033 110.236 112.593  1.00  0.00           C0.      0
ATOM    159  ND2 ASN A 116      34.150 109.913 113.303  1.00  0.00           N0.      0
ATOM    160  OD1 ASN A 116      31.893 109.915 112.961  1.00  0.00           O0.      0
ATOM    161  H   ASN A 116      34.441 111.428 109.148  1.00  0.00           H0.      0
ATOM    162  HA  ASN A 116      33.708 109.065 110.343  1.00  0.00           H0.      0
ATOM    163  HB2 ASN A 116      34.267 111.453 111.311  1.00  0.00           H0.      0
ATOM    164  HB3 ASN A 116      32.523 111.760 111.169  1.00  0.00           H0.      0
ATOM    165 HD21 ASN A 116      34.049 109.203 114.019  1.00  0.00           H0.      0
ATOM    166 HD22 ASN A 116      35.060 109.992 112.873  1.00  0.00           H0.      0
ATOM    167  N   TRP A 117      31.249 108.476 110.249  1.00  0.00           N0.      0
ATOM    168  CA  TRP A 117      29.840 108.062 110.086  1.00  0.00           C0.     -1
ATOM    169  CB  TRP A 117      29.474 106.814 110.874  1.00  0.00           C0.     -1
ATOM    170  CG  TRP A 117      30.436 105.668 110.635  1.00  0.00           C0.      0
ATOM    171  CD1 TRP A 117      31.103 105.382 109.460  1.00  0.00           C0.      0
ATOM    172  CD2 TRP A 117      30.929 104.727 111.620  1.00  0.00           C0.      0
ATOM    173  CE2 TRP A 117      31.901 103.898 110.975  1.00  0.00           C0.      0
ATOM    174  CE3 TRP A 117      30.682 104.532 112.990  1.00  0.00           C0.      0
ATOM    175  NE1 TRP A 117      31.963 104.308 109.656  1.00  0.00           N0.      0
ATOM    176  CZ2 TRP A 117      32.620 102.911 111.665  1.00  0.00           C0.      0
ATOM    177  CZ3 TRP A 117      31.391 103.550 113.680  1.00  0.00           C0.      0
ATOM    178  CH2 TRP A 117      32.352 102.748 113.023  1.00  0.00           C0.      0
ATOM    179  H02 TRP A 117      29.203 108.902 110.384  1.00  0.00           H0.      0
ATOM    180  H   TRP A 117      31.920 107.833 110.674  1.00  0.00           H0.      0
ATOM    181  HA  TRP A 117      29.645 107.898 109.016  1.00  0.00           H0.      0
ATOM    182  HB2 TRP A 117      29.471 107.047 111.947  1.00  0.00           H0.      0
ATOM    183  HB3 TRP A 117      28.443 106.539 110.615  1.00  0.00           H0.      0
ATOM    184  HD1 TRP A 117      31.059 105.881 108.505  1.00  0.00           H0.      0
ATOM    185  HE1 TRP A 117      32.649 103.999 108.986  1.00  0.00           H0.      0
ATOM    186  HE3 TRP A 117      29.962 105.152 113.508  1.00  0.00           H0.      0
ATOM    187  HZ2 TRP A 117      33.385 102.318 111.175  1.00  0.00           H0.      0
ATOM    188  HZ3 TRP A 117      31.218 103.409 114.742  1.00  0.00           H0.      0
ATOM    189  HH2 TRP A 117      32.908 102.010 113.592  1.00  0.00           H0.      0
ATOM    190  CA  LEU A 136      31.566  94.645 110.039  1.00  0.00           C0.     -1
ATOM    191  C   LEU A 136      32.515  94.862 111.239  1.00  0.00           C0.      0
ATOM    192  O   LEU A 136      32.843  96.009 111.590  1.00  0.00           O0.      0
ATOM    193  H01 LEU A 136      32.116  94.877 109.122  1.00  0.00           H0.      0
ATOM    194  H02 LEU A 136      30.728  95.340 110.124  1.00  0.00           H0.      0
ATOM    195  HA  LEU A 136      31.198  93.618 109.981  1.00  0.00           H0.      0
ATOM    196  N   GLY A 137      32.936  93.752 111.931  1.00  0.00           N0.      0
ATOM    197  CA  GLY A 137      34.060  93.792 112.892  1.00  0.00           C0.     -1
ATOM    198  C   GLY A 137      33.668  94.287 114.279  1.00  0.00           C0.      0
ATOM    199  O   GLY A 137      34.580  94.468 115.122  1.00  0.00           O0.      0
ATOM    200  H   GLY A 137      32.817  92.861 111.463  1.00  0.00           H0.      0
ATOM    201  HA2 GLY A 137      34.475  92.784 112.962  1.00  0.00           H0.      0
ATOM    202  HA3 GLY A 137      34.850  94.439 112.505  1.00  0.00           H0.      0
ATOM    203  N   ASN A 138      32.369  94.523 114.543  1.00  0.00           N0.      0
ATOM    204  CA  ASN A 138      31.868  95.161 115.789  1.00  0.00           C0.     -1
ATOM    205  C   ASN A 138      32.537  96.546 115.924  1.00  0.00           C0.      0
ATOM    206  O   ASN A 138      33.282  96.827 116.875  1.00  0.00           O0.      0
ATOM    207  CB  ASN A 138      32.120  94.285 117.020  1.00  0.00           C0.      0
ATOM    208  CG  ASN A 138      31.505  94.929 118.260  1.00  0.00           C0.      0
ATOM    209  ND2 ASN A 138      32.362  95.086 119.306  1.00  0.00           N0.      0
ATOM    210  OD1 ASN A 138      30.310  95.241 118.300  1.00  0.00           O0.      0
ATOM    211  H   ASN A 138      31.719  94.305 113.798  1.00  0.00           H0.      0
ATOM    212  HA  ASN A 138      30.791  95.298 115.661  1.00  0.00           H0.      0
ATOM    213  HB2 ASN A 138      31.627  93.322 116.851  1.00  0.00           H0.      0
ATOM    214  HB3 ASN A 138      33.187  94.114 117.150  1.00  0.00           H0.      0
ATOM    215 HD21 ASN A 138      32.047  95.660 120.078  1.00  0.00           H0.      0
ATOM    216 HD22 ASN A 138      33.362  95.068 119.120  1.00  0.00           H0.      0
ATOM    217  N   SER A 139      32.240  97.398 114.924  1.00  0.00           N0.      0
ATOM    218  CA  SER A 139      32.898  98.691 114.777  1.00  0.00           C0.     -1
ATOM    219  CB  SER A 139      33.468  98.871 113.367  1.00  0.00           C0.     -1
ATOM    220  OG  SER A 139      34.418  97.834 113.059  1.00  0.00           O0.      0
ATOM    221  H03 SER A 139      32.196  99.505 115.001  1.00  0.00           H0.      0
ATOM    222  H   SER A 139      31.690  97.054 114.147  1.00  0.00           H0.      0
ATOM    223  HA  SER A 139      33.702  98.730 115.512  1.00  0.00           H0.      0
ATOM    224  HB2 SER A 139      32.662  98.894 112.621  1.00  0.00           H0.      0
ATOM    225  HB3 SER A 139      34.000  99.826 113.318  1.00  0.00           H0.      0
ATOM    226  HG  SER A 139      33.948  97.102 112.619  1.00  0.00           H0.      0
ATOM    227  CA  HID A 142      32.919 103.136 118.582  1.00  0.00           C0.     -1
ATOM    228  C   HID A 142      32.246 104.522 118.389  1.00  0.00           C0.      0
ATOM    229  O   HID A 142      32.734 105.342 117.602  1.00  0.00           O0.      0
ATOM    230  CB  HID A 142      33.053 102.468 117.188  1.00  0.00           C0.      0
ATOM    231  CG  HID A 142      34.117 101.420 117.106  1.00  0.00           C0.      0
ATOM    232  CD2 HID A 142      34.997 101.078 116.092  1.00  0.00           C0.      0
ATOM    233  ND1 HID A 142      34.439 100.565 118.152  1.00  0.00           N0.      0
ATOM    234  CE1 HID A 142      35.478  99.771 117.762  1.00  0.00           C0.      0
ATOM    235  NE2 HID A 142      35.833 100.055 116.516  1.00  0.00           N0.      0
ATOM    236  H01 HID A 142      32.361 102.507 119.284  1.00  0.00           H0.      0
ATOM    237  HA  HID A 142      33.914 103.322 119.002  1.00  0.00           H0.      0
ATOM    238  HB2 HID A 142      32.076 102.053 116.900  1.00  0.00           H0.      0
ATOM    239  HB3 HID A 142      33.292 103.253 116.462  1.00  0.00           H0.      0
ATOM    240  HD1 HID A 142      33.979 100.516 119.050  1.00  0.00           H0.      0
ATOM    241  HD2 HID A 142      35.081 101.489 115.100  1.00  0.00           H0.      0
ATOM    242  HE1 HID A 142      35.965  99.055 118.397  1.00  0.00           H0.      0
ATOM    243  N   LEU A 143      31.115 104.786 119.106  1.00  0.00           N0.      0
ATOM    244  CA  LEU A 143      30.326 106.030 118.955  1.00  0.00           C0.     -1
ATOM    245  CB  LEU A 143      29.094 105.842 117.980  1.00  0.00           C0.     -1
ATOM    246  CG  LEU A 143      29.415 105.711 116.482  1.00  0.00           C0.      0
ATOM    247  CD1 LEU A 143      28.110 105.393 115.724  1.00  0.00           C0.      0
ATOM    248  CD2 LEU A 143      30.077 106.986 115.935  1.00  0.00           C0.      0
ATOM    249  H01 LEU A 143      29.963 106.320 119.945  1.00  0.00           H0.      0
ATOM    250  H   LEU A 143      30.723 104.049 119.674  1.00  0.00           H0.      0
ATOM    251  HA  LEU A 143      31.004 106.801 118.589  1.00  0.00           H0.      0
ATOM    252  HB2 LEU A 143      28.537 104.958 118.318  1.00  0.00           H0.      0
ATOM    253  HB3 LEU A 143      28.430 106.707 118.122  1.00  0.00           H0.      0
ATOM    254  HG  LEU A 143      30.114 104.873 116.344  1.00  0.00           H0.      0
ATOM    255 HD11 LEU A 143      27.653 104.468 116.096  1.00  0.00           H0.      0
ATOM    256 HD12 LEU A 143      27.384 106.206 115.858  1.00  0.00           H0.      0
ATOM    257 HD13 LEU A 143      28.282 105.275 114.650  1.00  0.00           H0.      0
ATOM    258 HD21 LEU A 143      31.056 107.146 116.398  1.00  0.00           H0.      0
ATOM    259 HD22 LEU A 143      30.218 106.919 114.852  1.00  0.00           H0.      0
ATOM    260 HD23 LEU A 143      29.451 107.865 116.137  1.00  0.00           H0.      0
ATOM    261  CA  ARG A 175      28.619  91.779 119.669  1.00  0.00           C0.     -1
ATOM    262  CB  ARG A 175      29.896  92.044 120.488  1.00  0.00           C0.     -1
ATOM    263  CG  ARG A 175      31.196  91.703 119.733  1.00  0.00           C0.      0
ATOM    264  CD  ARG A 175      32.438  92.090 120.558  1.00  0.00           C0.      0
ATOM    265  NE  ARG A 175      33.721  91.968 119.841  1.00  0.00           N0.      0
ATOM    266  CZ  ARG A 175      34.476  90.866 119.853  1.00  0.00           C0.      0
ATOM    267  NH1 ARG A 175      33.984  89.710 120.372  1.00  0.00           N1+      0
ATOM    268  NH2 ARG A 175      35.727  90.905 119.370  1.00  0.00           N0.      0
ATOM    269  H01 ARG A 175      28.610  92.400 118.765  1.00  0.00           H0.      0
ATOM    270  H02 ARG A 175      27.723  92.018 120.252  1.00  0.00           H0.      0
ATOM    271  HA  ARG A 175      28.554  90.728 119.362  1.00  0.00           H0.      0
ATOM    272  HB2 ARG A 175      29.926  93.107 120.767  1.00  0.00           H0.      0
ATOM    273  HB3 ARG A 175      29.861  91.473 121.427  1.00  0.00           H0.      0
ATOM    274  HG2 ARG A 175      31.211  90.633 119.479  1.00  0.00           H0.      0
ATOM    275  HG3 ARG A 175      31.221  92.247 118.783  1.00  0.00           H0.      0
ATOM    276  HD2 ARG A 175      32.354  93.141 120.841  1.00  0.00           H0.      0
ATOM    277  HD3 ARG A 175      32.491  91.501 121.481  1.00  0.00           H0.      0
ATOM    278  HE  ARG A 175      34.143  92.808 119.418  1.00  0.00           H0.      0
ATOM    279 HH11 ARG A 175      32.985  89.574 120.398  1.00  0.00           H0.      0
ATOM    280 HH12 ARG A 175      34.535  88.868 120.286  1.00  0.00           H0.      0
ATOM    281 HH21 ARG A 175      36.216  91.818 119.260  1.00  0.00           H0.      0
ATOM    282 HH22 ARG A 175      36.303  90.078 119.427  1.00  0.00           H0.      0
ATOM    283  CA  TYR A 193      37.663  88.641 112.664  1.00  0.00           C0.     -1
ATOM    284  C   TYR A 193      39.065  88.834 113.267  1.00  0.00           C0.      0
ATOM    285  O   TYR A 193      39.912  89.533 112.674  1.00  0.00           O0.      0
ATOM    286  CB  TYR A 193      36.884  90.006 112.764  1.00  0.00           C0.     -1
ATOM    287  CG  TYR A 193      35.534  90.027 112.087  1.00  0.00           C0.      0
ATOM    288  CD1 TYR A 193      34.462  89.228 112.523  1.00  0.00           C0.      0
ATOM    289  CD2 TYR A 193      35.305  90.931 111.037  1.00  0.00           C0.      0
ATOM    290  CE1 TYR A 193      33.195  89.339 111.941  1.00  0.00           C0.      0
ATOM    291  CE2 TYR A 193      34.046  91.051 110.447  1.00  0.00           C0.      0
ATOM    292  CZ  TYR A 193      32.985  90.261 110.904  1.00  0.00           C0.      0
ATOM    293  OH  TYR A 193      31.746  90.470 110.323  1.00  0.00           O0.      0
ATOM    294  H03 TYR A 193      37.106  87.846 113.170  1.00  0.00           H0.      0
ATOM    295  HA  TYR A 193      37.779  88.363 111.612  1.00  0.00           H0.      0
ATOM    296  HB2 TYR A 193      36.773  90.240 113.829  1.00  0.00           H0.      0
ATOM    297  HB3 TYR A 193      37.506  90.797 112.341  1.00  0.00           H0.      0
ATOM    298  HD1 TYR A 193      34.607  88.528 113.341  1.00  0.00           H0.      0
ATOM    299  HD2 TYR A 193      36.099  91.598 110.721  1.00  0.00           H0.      0
ATOM    300  HE1 TYR A 193      32.372  88.726 112.300  1.00  0.00           H0.      0
ATOM    301  HE2 TYR A 193      33.888  91.776 109.658  1.00  0.00           H0.      0
ATOM    302  HH  TYR A 193      31.096  89.876 110.722  1.00  0.00           H0.      0
ATOM    303  N   TYR A 194      39.318  88.248 114.473  1.00  0.00           N0.      0
ATOM    304  CA  TYR A 194      40.441  88.606 115.387  1.00  0.00           C0.     -1
ATOM    305  CB  TYR A 194      39.912  89.438 116.562  1.00  0.00           C0.     -1
ATOM    306  CG  TYR A 194      39.164  90.662 116.058  1.00  0.00           C0.      0
ATOM    307  CD1 TYR A 194      37.809  90.869 116.345  1.00  0.00           C0.      0
ATOM    308  CD2 TYR A 194      39.806  91.589 115.216  1.00  0.00           C0.      0
ATOM    309  CE1 TYR A 194      37.100  91.946 115.796  1.00  0.00           C0.      0
ATOM    310  CE2 TYR A 194      39.115  92.657 114.651  1.00  0.00           C0.      0
ATOM    311  CZ  TYR A 194      37.752  92.830 114.924  1.00  0.00           C0.      0
ATOM    312  OH  TYR A 194      37.121  93.900 114.336  1.00  0.00           O0.      0
ATOM    313  H01 TYR A 194      40.923  87.687 115.732  1.00  0.00           H0.      0
ATOM    314  H   TYR A 194      38.537  87.773 114.907  1.00  0.00           H0.      0
ATOM    315  HA  TYR A 194      41.157  89.168 114.786  1.00  0.00           H0.      0
ATOM    316  HB2 TYR A 194      39.247  88.826 117.184  1.00  0.00           H0.      0
ATOM    317  HB3 TYR A 194      40.756  89.734 117.199  1.00  0.00           H0.      0
ATOM    318  HD1 TYR A 194      37.290  90.179 117.002  1.00  0.00           H0.      0
ATOM    319  HD2 TYR A 194      40.860  91.471 114.993  1.00  0.00           H0.      0
ATOM    320  HE1 TYR A 194      36.050  92.090 116.033  1.00  0.00           H0.      0
ATOM    321  HE2 TYR A 194      39.610  93.360 113.992  1.00  0.00           H0.      0
ATOM    322  HH  TYR A 194      36.177  93.964 114.607  1.00  0.00           H0.      0
ATOM    323  CA  TYR A 242      32.447 100.665 123.029  1.00  0.00           C0.     -1
ATOM    324  CB  TYR A 242      32.540  99.133 123.047  1.00  0.00           C0.     -1
ATOM    325  CG  TYR A 242      33.593  98.584 122.118  1.00  0.00           C0.      0
ATOM    326  CD1 TYR A 242      33.266  98.190 120.811  1.00  0.00           C0.      0
ATOM    327  CD2 TYR A 242      34.931  98.480 122.532  1.00  0.00           C0.      0
ATOM    328  CE1 TYR A 242      34.239  97.709 119.932  1.00  0.00           C0.      0
ATOM    329  CE2 TYR A 242      35.919  98.006 121.667  1.00  0.00           C0.      0
ATOM    330  CZ  TYR A 242      35.564  97.625 120.371  1.00  0.00           C0.      0
ATOM    331  OH  TYR A 242      36.507  97.193 119.446  1.00  0.00           O0.      0
ATOM    332  H01 TYR A 242      33.399 101.119 123.327  1.00  0.00           H0.      0
ATOM    333  H02 TYR A 242      31.671 101.019 123.716  1.00  0.00           H0.      0
ATOM    334  HA  TYR A 242      32.205 101.029 122.023  1.00  0.00           H0.      0
ATOM    335  HB2 TYR A 242      32.749  98.801 124.073  1.00  0.00           H0.      0
ATOM    336  HB3 TYR A 242      31.563  98.711 122.779  1.00  0.00           H0.      0
ATOM    337  HD1 TYR A 242      32.235  98.260 120.473  1.00  0.00           H0.      0
ATOM    338  HD2 TYR A 242      35.203  98.774 123.540  1.00  0.00           H0.      0
ATOM    339  HE1 TYR A 242      33.972  97.411 118.925  1.00  0.00           H0.      0
ATOM    340  HE2 TYR A 242      36.951  97.936 121.997  1.00  0.00           H0.      0
ATOM    341  HH  TYR A 242      37.397  97.249 119.821  1.00  0.00           H0.      0
ATOM    342  CA' SAM A 293      37.196  95.585 110.185  1.00  0.00           C0.      0
ATOM    343  CB  SAM A 293      37.428  96.338 111.506  1.00  0.00           C0.      0
ATOM    344  CG  SAM A 293      38.291  97.599 111.342  1.00  0.00           C0.      0
ATOM    345  SD  SAM A 293      38.719  98.384 112.956  1.00  0.00           S0.      0
ATOM    346  C5' SAM A 293      37.373  99.621 113.136  1.00  0.00           C0.      0
ATOM    347  C4' SAM A 293      37.648 100.904 112.358  1.00  0.00           C0.      0
ATOM    348  O4' SAM A 293      36.448 101.749 112.500  1.00  0.00           O0.      0
ATOM    349  C3' SAM A 293      38.855 101.752 112.864  1.00  0.00           C0.      0
ATOM    350  O3' SAM A 293      39.869 101.936 111.879  1.00  0.00           O0.      0
ATOM    351  C2' SAM A 293      38.203 103.093 113.301  1.00  0.00           C0.      0
ATOM    352  O2' SAM A 293      38.993 104.255 113.196  1.00  0.00           O0.      0
ATOM    353  C1' SAM A 293      36.905 103.121 112.467  1.00  0.00           C0.      0
ATOM    354  OXT SAM A 293      35.453  93.955 110.308  1.00  0.00           O0.      0
ATOM    355  N1  SAM A 293      33.503 106.916 111.558  1.00  0.00           N0.      0
ATOM    356  C2  SAM A 293      34.321 106.236 110.718  1.00  0.00           C0.      0
ATOM    357  N3  SAM A 293      35.155 105.226 111.005  1.00  0.00           N0.      0
ATOM    358  C4  SAM A 293      35.134 104.915 112.316  1.00  0.00           C0.      0
ATOM    359  C5  SAM A 293      34.339 105.532 113.292  1.00  0.00           C0.      0
ATOM    360  C6  SAM A 293      33.484 106.566 112.868  1.00  0.00           C0.      0
ATOM    361  N6  SAM A 293      32.702 107.235 113.747  1.00  0.00           N0.      0
ATOM    362  N7  SAM A 293      34.587 105.004 114.549  1.00  0.00           N0.      0
ATOM    363  C8  SAM A 293      35.514 104.091 114.346  1.00  0.00           C0.      0
ATOM    364  N9  SAM A 293      35.886 103.982 113.009  1.00  0.00           N0.      0
ATOM    365  C'  SAM A 293      36.697  94.138 110.444  1.00  0.00           C0.      0
ATOM    366  N'  SAM A 293      36.145  96.246 109.350  1.00  0.00           N0.      0
ATOM    367  O'  SAM A 293      37.568  93.303 110.821  1.00  0.00           O0.      0
ATOM    368 HN61 SAM A 293      32.102 107.998 113.441  1.00  0.00           H0.      0
ATOM    369 HN62 SAM A 293      32.581 106.842 114.669  1.00  0.00           H0.      0
ATOM    370  HA  SAM A 293      38.106  95.523 109.588  1.00  0.00           H0.      0
ATOM    371  HB1 SAM A 293      37.920  95.646 112.198  1.00  0.00           H0.      0
ATOM    372  HB2 SAM A 293      36.464  96.605 111.959  1.00  0.00           H0.      0
ATOM    373  HG1 SAM A 293      37.820  98.345 110.694  1.00  0.00           H0.      0
ATOM    374  HG2 SAM A 293      39.245  97.337 110.869  1.00  0.00           H0.      0
ATOM    375 HO2' SAM A 293      39.251 104.387 112.251  1.00  0.00           H0.      0
ATOM    376 HO3' SAM A 293      39.465 102.364 111.082  1.00  0.00           H0.      0
ATOM    377  H01 SAM A 293      35.966 103.488 115.114  1.00  0.00           H0.      0
ATOM    378  H02 SAM A 293      37.794 100.686 111.293  1.00  0.00           H0.      0
ATOM    379  H03 SAM A 293      39.347 101.271 113.708  1.00  0.00           H0.      0
ATOM    380  H04 SAM A 293      37.931 102.997 114.354  1.00  0.00           H0.      0
ATOM    381  H05 SAM A 293      37.094 103.440 111.438  1.00  0.00           H0.      0
ATOM    382  H06 SAM A 293      34.309 106.577 109.689  1.00  0.00           H0.      0
ATOM    383  H07 SAM A 293      36.206  95.892 108.325  1.00  0.00           H0.      0
ATOM    384  H08 SAM A 293      36.180  97.274 109.316  1.00  0.00           H0.      0
ATOM    385  H09 SAM A 293      35.247  95.903 109.717  1.00  0.00           H0.      0
ATOM    386 H5'1 SAM A 293      37.310  99.838 114.205  1.00  0.00           H0.      0
ATOM    387 H5'2 SAM A 293      36.426  99.168 112.831  1.00  0.00           H0.      0
ATOM    388  N   ACT A 294      36.077  96.079 116.827  1.00  0.00           N0.      0
ATOM    389  CA  ACT A 294      37.007  95.078 117.426  1.00  0.00           C0.      0
ATOM    390  C   ACT A 294      36.294  94.125 118.388  1.00  0.00           C0.      0
ATOM    391  O   ACT A 294      35.040  94.214 118.524  1.00  0.00           O0.      0
ATOM    392  CE  ACT A 294      36.660  96.826 115.655  1.00  0.00           C0.      0
ATOM    393  OXT ACT A 294      37.039  93.271 118.953  1.00  0.00           O1-      0
ATOM    394  HE1 ACT A 294      35.883  97.446 115.212  1.00  0.00           H0.      0
ATOM    395  HE2 ACT A 294      37.493  97.438 115.993  1.00  0.00           H0.      0
ATOM    396  HE3 ACT A 294      37.004  96.096 114.926  1.00  0.00           H0.      0
ATOM    397  H1  ACT A 294      37.808  95.606 117.943  1.00  0.00           H0.      0
ATOM    398  H3  ACT A 294      37.448  94.499 116.617  1.00  0.00           H0.      0
ATOM    399  H01 ACT A 294      35.810  96.731 117.570  1.00  0.00           H0.      0
ATOM    400  H02 ACT A 294      35.212  95.602 116.530  1.00  0.00           H0.      0
