# Supplementary material for: Computational Investigation of GNMT-Catalyzed Methyl Transfer Reaction: Integrating MD, QM, and ML Approaches
Source: J Comput Chem. Author manuscript; Available in PMC 2026 Jun 29. (PMC13312424; doi:10.1002/jcc.70434)
Supplement: SI-2 [file NIHMS2188582-supplement-SI-2.zip › QM-cluster-pdbs/sampling_12000_R2_w_r.pdb]

ATOM      1  CA  TYR A  21      42.495 105.277 117.497  1.00  0.00           C0.     -1
ATOM      2  CB  TYR A  21      41.882 104.742 116.194  1.00  0.00           C0.     -1
ATOM      3  CG  TYR A  21      41.051 103.485 116.384  1.00  0.00           C0.      0
ATOM      4  CD1 TYR A  21      39.656 103.491 116.222  1.00  0.00           C0.      0
ATOM      5  CD2 TYR A  21      41.659 102.267 116.744  1.00  0.00           C0.      0
ATOM      6  CE1 TYR A  21      38.891 102.332 116.420  1.00  0.00           C0.      0
ATOM      7  CE2 TYR A  21      40.912 101.106 116.939  1.00  0.00           C0.      0
ATOM      8  CZ  TYR A  21      39.517 101.127 116.784  1.00  0.00           C0.      0
ATOM      9  OH  TYR A  21      38.832  99.955 116.990  1.00  0.00           O0.      0
ATOM     10  H01 TYR A  21      41.712 105.523 118.223  1.00  0.00           H0.      0
ATOM     11  H02 TYR A  21      43.086 106.181 117.311  1.00  0.00           H0.      0
ATOM     12  HA  TYR A  21      43.154 104.532 117.958  1.00  0.00           H0.      0
ATOM     13  HB2 TYR A  21      41.246 105.520 115.751  1.00  0.00           H0.      0
ATOM     14  HB3 TYR A  21      42.680 104.558 115.462  1.00  0.00           H0.      0
ATOM     15  HD1 TYR A  21      39.157 104.411 115.927  1.00  0.00           H0.      0
ATOM     16  HD2 TYR A  21      42.738 102.227 116.864  1.00  0.00           H0.      0
ATOM     17  HE1 TYR A  21      37.814 102.369 116.305  1.00  0.00           H0.      0
ATOM     18  HE2 TYR A  21      41.394 100.169 117.190  1.00  0.00           H0.      0
ATOM     19  HH  TYR A  21      37.853 100.111 116.964  1.00  0.00           H0.      0
ATOM     20  CA  TRP A  30      46.105  95.257 114.368  1.00  0.00           C0.     -1
ATOM     21  CB  TRP A  30      45.490  96.343 113.564  1.00  0.00           C0.     -1
ATOM     22  CG  TRP A  30      43.984  96.231 113.477  1.00  0.00           C0.      0
ATOM     23  CD1 TRP A  30      43.218  95.725 112.441  1.00  0.00           C0.      0
ATOM     24  CD2 TRP A  30      43.051  96.625 114.509  1.00  0.00           C0.      0
ATOM     25  CE2 TRP A  30      41.733  96.344 114.023  1.00  0.00           C0.      0
ATOM     26  CE3 TRP A  30      43.201  97.210 115.781  1.00  0.00           C0.      0
ATOM     27  NE1 TRP A  30      41.867  95.785 112.766  1.00  0.00           N0.      0
ATOM     28  CZ2 TRP A  30      40.585  96.661 114.763  1.00  0.00           C0.      0
ATOM     29  CZ3 TRP A  30      42.060  97.529 116.516  1.00  0.00           C0.      0
ATOM     30  CH2 TRP A  30      40.766  97.270 116.004  1.00  0.00           C0.      0
ATOM     31  H01 TRP A  30      45.900  94.273 113.926  1.00  0.00           H0.      0
ATOM     32  H03 TRP A  30      47.195  95.363 114.443  1.00  0.00           H0.      0
ATOM     33  HA  TRP A  30      45.707  95.238 115.391  1.00  0.00           H0.      0
ATOM     34  HB2 TRP A  30      45.745  97.324 113.991  1.00  0.00           H0.      0
ATOM     35  HB3 TRP A  30      45.907  96.345 112.548  1.00  0.00           H0.      0
ATOM     36  HD1 TRP A  30      43.537  95.338 111.484  1.00  0.00           H0.      0
ATOM     37  HE1 TRP A  30      41.085  95.503 112.171  1.00  0.00           H0.      0
ATOM     38  HE3 TRP A  30      44.189  97.424 116.177  1.00  0.00           H0.      0
ATOM     39  HZ2 TRP A  30      39.594  96.449 114.382  1.00  0.00           H0.      0
ATOM     40  HZ3 TRP A  30      42.161  97.989 117.494  1.00  0.00           H0.      0
ATOM     41  HH2 TRP A  30      39.903  97.619 116.559  1.00  0.00           H0.      0
ATOM     42  CA  TYR A  33      44.933  91.191 116.688  1.00  0.00           C0.     -1
ATOM     43  C   TYR A  33      44.125  90.343 115.725  1.00  0.00           C0.      0
ATOM     44  O   TYR A  33      43.544  89.309 116.077  1.00  0.00           O0.      0
ATOM     45  CB  TYR A  33      44.328  92.633 116.941  1.00  0.00           C0.     -1
ATOM     46  CG  TYR A  33      43.004  92.813 117.654  1.00  0.00           C0.      0
ATOM     47  CD1 TYR A  33      42.318  94.022 117.431  1.00  0.00           C0.      0
ATOM     48  CD2 TYR A  33      42.494  91.931 118.618  1.00  0.00           C0.      0
ATOM     49  CE1 TYR A  33      41.189  94.363 118.170  1.00  0.00           C0.      0
ATOM     50  CE2 TYR A  33      41.353  92.261 119.364  1.00  0.00           C0.      0
ATOM     51  CZ  TYR A  33      40.719  93.486 119.151  1.00  0.00           C0.      0
ATOM     52  OH  TYR A  33      39.597  93.812 119.920  1.00  0.00           O0.      0
ATOM     53  H02 TYR A  33      45.948  91.335 116.299  1.00  0.00           H0.      0
ATOM     54  HA  TYR A  33      45.011  90.639 117.627  1.00  0.00           H0.      0
ATOM     55  HB2 TYR A  33      45.094  93.179 117.512  1.00  0.00           H0.      0
ATOM     56  HB3 TYR A  33      44.269  93.148 115.974  1.00  0.00           H0.      0
ATOM     57  HD1 TYR A  33      42.679  94.716 116.679  1.00  0.00           H0.      0
ATOM     58  HD2 TYR A  33      42.987  90.981 118.799  1.00  0.00           H0.      0
ATOM     59  HE1 TYR A  33      40.684  95.302 117.973  1.00  0.00           H0.      0
ATOM     60  HE2 TYR A  33      40.968  91.586 120.120  1.00  0.00           H0.      0
ATOM     61  HH  TYR A  33      39.593  94.764 120.103  1.00  0.00           H0.      0
ATOM     62  N   ILE A  34      44.083  90.798 114.438  1.00  0.00           N0.      0
ATOM     63  CA  ILE A  34      43.504  89.984 113.371  1.00  0.00           C0.     -1
ATOM     64  CB  ILE A  34      43.769  90.578 111.960  1.00  0.00           C0.     -1
ATOM     65  CG1 ILE A  34      43.162  91.992 111.781  1.00  0.00           C0.      0
ATOM     66  CG2 ILE A  34      43.278  89.585 110.893  1.00  0.00           C0.      0
ATOM     67  CD1 ILE A  34      41.631  92.037 111.835  1.00  0.00           C0.      0
ATOM     68  H01 ILE A  34      43.917  88.969 113.427  1.00  0.00           H0.      0
ATOM     69  H   ILE A  34      44.684  91.567 114.178  1.00  0.00           H0.      0
ATOM     70  HA  ILE A  34      42.425  89.891 113.534  1.00  0.00           H0.      0
ATOM     71  HB  ILE A  34      44.861  90.676 111.850  1.00  0.00           H0.      0
ATOM     72 HG12 ILE A  34      43.567  92.671 112.542  1.00  0.00           H0.      0
ATOM     73 HG13 ILE A  34      43.502  92.386 110.813  1.00  0.00           H0.      0
ATOM     74 HG21 ILE A  34      43.393  90.006 109.888  1.00  0.00           H0.      0
ATOM     75 HG22 ILE A  34      43.846  88.649 110.938  1.00  0.00           H0.      0
ATOM     76 HG23 ILE A  34      42.221  89.338 111.036  1.00  0.00           H0.      0
ATOM     77 HD11 ILE A  34      41.258  91.660 112.794  1.00  0.00           H0.      0
ATOM     78 HD12 ILE A  34      41.246  93.054 111.722  1.00  0.00           H0.      0
ATOM     79 HD13 ILE A  34      41.195  91.436 111.029  1.00  0.00           H0.      0
ATOM     80  CA  ARG A  40      39.476  85.208 109.386  1.00  0.00           C0.     -1
ATOM     81  CB  ARG A  40      40.023  86.633 109.504  1.00  0.00           C0.     -1
ATOM     82  CG  ARG A  40      38.897  87.697 109.510  1.00  0.00           C0.      0
ATOM     83  CD  ARG A  40      39.354  89.076 110.028  1.00  0.00           C0.      0
ATOM     84  NE  ARG A  40      38.326  90.102 109.782  1.00  0.00           N0.      0
ATOM     85  CZ  ARG A  40      38.011  91.175 110.549  1.00  0.00           C0.      0
ATOM     86  NH1 ARG A  40      38.448  91.298 111.832  1.00  0.00           N1+      0
ATOM     87  NH2 ARG A  40      37.161  92.081 110.074  1.00  0.00           N0.      0
ATOM     88  H01 ARG A  40      40.287  84.472 109.360  1.00  0.00           H0.      0
ATOM     89  H02 ARG A  40      38.884  85.086 108.471  1.00  0.00           H0.      0
ATOM     90  HA  ARG A  40      38.828  84.967 110.237  1.00  0.00           H0.      0
ATOM     91  HB2 ARG A  40      40.605  86.719 110.434  1.00  0.00           H0.      0
ATOM     92  HB3 ARG A  40      40.720  86.846 108.683  1.00  0.00           H0.      0
ATOM     93  HG2 ARG A  40      38.500  87.806 108.491  1.00  0.00           H0.      0
ATOM     94  HG3 ARG A  40      38.063  87.353 110.135  1.00  0.00           H0.      0
ATOM     95  HD2 ARG A  40      39.539  89.007 111.104  1.00  0.00           H0.      0
ATOM     96  HD3 ARG A  40      40.296  89.371 109.547  1.00  0.00           H0.      0
ATOM     97  HE  ARG A  40      37.978  90.162 108.832  1.00  0.00           H0.      0
ATOM     98 HH11 ARG A  40      39.255  90.773 112.130  1.00  0.00           H0.      0
ATOM     99 HH12 ARG A  40      38.399  92.236 112.222  1.00  0.00           H0.      0
ATOM    100 HH21 ARG A  40      37.029  92.167 109.035  1.00  0.00           H0.      0
ATOM    101 HH22 ARG A  40      37.075  92.958 110.610  1.00  0.00           H0.      0
ATOM    102  CA  ALA A  64      34.656 100.921 108.281  1.00  0.00           C0.     -1
ATOM    103  C   ALA A  64      35.935 100.113 107.968  1.00  0.00           C0.      0
ATOM    104  O   ALA A  64      36.117  98.969 108.420  1.00  0.00           O0.      0
ATOM    105  CB  ALA A  64      34.162 100.659 109.710  1.00  0.00           C0.      0
ATOM    106  H03 ALA A  64      33.901 100.599 107.550  1.00  0.00           H0.      0
ATOM    107  HA  ALA A  64      34.836 101.989 108.110  1.00  0.00           H0.      0
ATOM    108  HB1 ALA A  64      34.802 101.151 110.451  1.00  0.00           H0.      0
ATOM    109  HB2 ALA A  64      33.141 101.027 109.841  1.00  0.00           H0.      0
ATOM    110  HB3 ALA A  64      34.174  99.586 109.923  1.00  0.00           H0.      0
ATOM    111  N   CYS A  65      36.832 100.693 107.123  1.00  0.00           N0.      0
ATOM    112  CA  CYS A  65      37.928  99.949 106.485  1.00  0.00           C0.     -1
ATOM    113  C   CYS A  65      39.079  99.498 107.405  1.00  0.00           C0.      0
ATOM    114  O   CYS A  65      39.642  98.416 107.172  1.00  0.00           O0.      0
ATOM    115  H01 CYS A  65      38.342 100.587 105.699  1.00  0.00           H0.      0
ATOM    116  H   CYS A  65      36.648 101.637 106.813  1.00  0.00           H0.      0
ATOM    117  HA  CYS A  65      37.536  99.038 106.026  1.00  0.00           H0.      0
ATOM    118  N   GLY A  66      39.457 100.370 108.361  1.00  0.00           N0.      0
ATOM    119  CA  GLY A  66      40.665 100.177 109.170  1.00  0.00           C0.     -1
ATOM    120  H01 GLY A  66      41.039  99.168 108.997  1.00  0.00           H0.      0
ATOM    121  H   GLY A  66      38.914 101.221 108.529  1.00  0.00           H0.      0
ATOM    122  HA2 GLY A  66      41.432 100.903 108.883  1.00  0.00           H0.      0
ATOM    123  HA3 GLY A  66      40.427 100.314 110.226  1.00  0.00           H0.      0
ATOM    124  CA  ASP A  70      37.439  93.024 104.643  1.00  0.00           C0.     -1
ATOM    125  CB  ASP A  70      36.244  93.559 105.486  1.00  0.00           C0.     -1
ATOM    126  CG  ASP A  70      36.477  93.417 106.999  1.00  0.00           C0.      0
ATOM    127  OD1 ASP A  70      36.110  94.382 107.760  1.00  0.00           O0.      0
ATOM    128  OD2 ASP A  70      36.993  92.333 107.402  1.00  0.00           O1-      0
ATOM    129  H01 ASP A  70      38.342  93.614 104.835  1.00  0.00           H0.      0
ATOM    130  H02 ASP A  70      37.215  93.077 103.572  1.00  0.00           H0.      0
ATOM    131  HA  ASP A  70      37.647  91.986 104.914  1.00  0.00           H0.      0
ATOM    132  HB2 ASP A  70      36.043  94.610 105.258  1.00  0.00           H0.      0
ATOM    133  HB3 ASP A  70      35.338  92.991 105.233  1.00  0.00           H0.      0
ATOM    134  CA  ASP A  85      37.561 105.517 107.709  1.00  0.00           C0.     -1
ATOM    135  C   ASP A  85      38.122 106.832 108.260  1.00  0.00           C0.      0
ATOM    136  O   ASP A  85      38.888 107.531 107.583  1.00  0.00           O0.      0
ATOM    137  CB  ASP A  85      38.664 104.427 107.679  1.00  0.00           C0.      0
ATOM    138  CG  ASP A  85      38.923 103.921 109.092  1.00  0.00           C0.      0
ATOM    139  OD1 ASP A  85      38.415 102.790 109.413  1.00  0.00           O0.      0
ATOM    140  OD2 ASP A  85      39.554 104.671 109.898  1.00  0.00           O1-      0
ATOM    141  H03 ASP A  85      37.224 105.717 106.687  1.00  0.00           H0.      0
ATOM    142  HA  ASP A  85      36.702 105.171 108.295  1.00  0.00           H0.      0
ATOM    143  HB2 ASP A  85      38.347 103.590 107.051  1.00  0.00           H0.      0
ATOM    144  HB3 ASP A  85      39.576 104.861 107.258  1.00  0.00           H0.      0
ATOM    145  N   ALA A  86      37.765 107.146 109.534  1.00  0.00           N0.      0
ATOM    146  CA  ALA A  86      38.119 108.423 110.137  1.00  0.00           C0.     -1
ATOM    147  C   ALA A  86      39.559 108.477 110.810  1.00  0.00           C0.      0
ATOM    148  O   ALA A  86      39.901 109.555 111.320  1.00  0.00           O0.      0
ATOM    149  CB  ALA A  86      37.090 108.841 111.192  1.00  0.00           C0.      0
ATOM    150  H   ALA A  86      37.076 106.563 110.000  1.00  0.00           H0.      0
ATOM    151  HA  ALA A  86      38.153 109.168 109.336  1.00  0.00           H0.      0
ATOM    152  HB1 ALA A  86      37.035 108.106 112.004  1.00  0.00           H0.      0
ATOM    153  HB2 ALA A  86      37.417 109.790 111.626  1.00  0.00           H0.      0
ATOM    154  HB3 ALA A  86      36.111 108.960 110.727  1.00  0.00           H0.      0
ATOM    155  N   SER A  87      40.351 107.365 110.824  1.00  0.00           N0.      0
ATOM    156  CA  SER A  87      41.697 107.304 111.478  1.00  0.00           C0.     -1
ATOM    157  CB  SER A  87      41.748 106.099 112.466  1.00  0.00           C0.     -1
ATOM    158  OG  SER A  87      43.068 105.926 113.020  1.00  0.00           O0.      0
ATOM    159  H01 SER A  87      42.479 107.184 110.720  1.00  0.00           H0.      0
ATOM    160  H   SER A  87      40.015 106.523 110.355  1.00  0.00           H0.      0
ATOM    161  HA  SER A  87      41.843 108.254 111.997  1.00  0.00           H0.      0
ATOM    162  HB2 SER A  87      40.989 106.228 113.247  1.00  0.00           H0.      0
ATOM    163  HB3 SER A  87      41.522 105.174 111.934  1.00  0.00           H0.      0
ATOM    164  HG  SER A  87      43.226 106.648 113.644  1.00  0.00           H0.      0
ATOM    165  CA  MET A  90      44.779 102.968 110.858  1.00  0.00           C0.     -1
ATOM    166  CB  MET A  90      43.433 102.768 111.481  1.00  0.00           C0.     -1
ATOM    167  CG  MET A  90      42.888 101.340 111.351  1.00  0.00           C0.      0
ATOM    168  SD  MET A  90      43.610 100.085 112.492  1.00  0.00           S0.      0
ATOM    169  CE  MET A  90      42.486 100.331 113.917  1.00  0.00           C0.      0
ATOM    170  H01 MET A  90      45.128 104.000 110.981  1.00  0.00           H0.      0
ATOM    171  H02 MET A  90      44.757 102.749 109.782  1.00  0.00           H0.      0
ATOM    172  HA  MET A  90      45.530 102.307 111.311  1.00  0.00           H0.      0
ATOM    173  HB2 MET A  90      43.444 103.067 112.537  1.00  0.00           H0.      0
ATOM    174  HB3 MET A  90      42.702 103.434 110.998  1.00  0.00           H0.      0
ATOM    175  HG2 MET A  90      41.809 101.340 111.523  1.00  0.00           H0.      0
ATOM    176  HG3 MET A  90      43.073 100.965 110.339  1.00  0.00           H0.      0
ATOM    177  HE1 MET A  90      42.550 101.353 114.296  1.00  0.00           H0.      0
ATOM    178  HE2 MET A  90      41.452 100.117 113.631  1.00  0.00           H0.      0
ATOM    179  HE3 MET A  90      42.781  99.636 114.704  1.00  0.00           H0.      0
ATOM    180  CA  ALA A 115      35.587 110.646 106.284  1.00  0.00           C0.     -1
ATOM    181  C   ALA A 115      35.047 110.214 107.636  1.00  0.00           C0.      0
ATOM    182  O   ALA A 115      35.545 109.261 108.254  1.00  0.00           O0.      0
ATOM    183  H01 ALA A 115      36.640 110.922 106.396  1.00  0.00           H0.      0
ATOM    184  H03 ALA A 115      35.543 109.797 105.595  1.00  0.00           H0.      0
ATOM    185  HA  ALA A 115      35.042 111.488 105.850  1.00  0.00           H0.      0
ATOM    186  N   ASN A 116      34.001 110.938 108.132  1.00  0.00           N0.      0
ATOM    187  CA  ASN A 116      33.368 110.600 109.400  1.00  0.00           C0.     -1
ATOM    188  C   ASN A 116      31.832 110.600 109.186  1.00  0.00           C0.      0
ATOM    189  O   ASN A 116      31.288 111.531 108.571  1.00  0.00           O0.      0
ATOM    190  CB  ASN A 116      33.789 111.586 110.524  1.00  0.00           C0.      0
ATOM    191  CG  ASN A 116      33.477 110.990 111.886  1.00  0.00           C0.      0
ATOM    192  ND2 ASN A 116      34.547 110.699 112.670  1.00  0.00           N0.      0
ATOM    193  OD1 ASN A 116      32.311 110.755 112.243  1.00  0.00           O0.      0
ATOM    194  H   ASN A 116      33.549 111.650 107.573  1.00  0.00           H0.      0
ATOM    195  HA  ASN A 116      33.709 109.601 109.670  1.00  0.00           H0.      0
ATOM    196  HB2 ASN A 116      34.857 111.794 110.415  1.00  0.00           H0.      0
ATOM    197  HB3 ASN A 116      33.242 112.527 110.405  1.00  0.00           H0.      0
ATOM    198 HD21 ASN A 116      34.390 110.171 113.518  1.00  0.00           H0.      0
ATOM    199 HD22 ASN A 116      35.487 110.723 112.303  1.00  0.00           H0.      0
ATOM    200  N   TRP A 117      31.186 109.524 109.678  1.00  0.00           N0.      0
ATOM    201  CA  TRP A 117      29.732 109.269 109.566  1.00  0.00           C0.     -1
ATOM    202  CB  TRP A 117      29.432 107.898 110.254  1.00  0.00           C0.     -1
ATOM    203  CG  TRP A 117      30.365 106.790 109.834  1.00  0.00           C0.      0
ATOM    204  CD1 TRP A 117      31.043 106.678 108.636  1.00  0.00           C0.      0
ATOM    205  CD2 TRP A 117      30.808 105.684 110.659  1.00  0.00           C0.      0
ATOM    206  CE2 TRP A 117      31.771 104.947 109.899  1.00  0.00           C0.      0
ATOM    207  CE3 TRP A 117      30.510 105.253 111.966  1.00  0.00           C0.      0
ATOM    208  NE1 TRP A 117      31.876 105.568 108.670  1.00  0.00           N0.      0
ATOM    209  CZ2 TRP A 117      32.447 103.837 110.418  1.00  0.00           C0.      0
ATOM    210  CZ3 TRP A 117      31.167 104.135 112.478  1.00  0.00           C0.      0
ATOM    211  CH2 TRP A 117      32.132 103.437 111.715  1.00  0.00           C0.      0
ATOM    212  H02 TRP A 117      29.168 110.072 110.051  1.00  0.00           H0.      0
ATOM    213  H   TRP A 117      31.751 108.820 110.147  1.00  0.00           H0.      0
ATOM    214  HA  TRP A 117      29.448 109.251 108.507  1.00  0.00           H0.      0
ATOM    215  HB2 TRP A 117      29.518 108.034 111.340  1.00  0.00           H0.      0
ATOM    216  HB3 TRP A 117      28.382 107.644 110.056  1.00  0.00           H0.      0
ATOM    217  HD1 TRP A 117      31.022 107.322 107.772  1.00  0.00           H0.      0
ATOM    218  HE1 TRP A 117      32.530 105.317 107.946  1.00  0.00           H0.      0
ATOM    219  HE3 TRP A 117      29.784 105.790 112.569  1.00  0.00           H0.      0
ATOM    220  HZ2 TRP A 117      33.204 103.321 109.841  1.00  0.00           H0.      0
ATOM    221  HZ3 TRP A 117      30.945 103.785 113.481  1.00  0.00           H0.      0
ATOM    222  HH2 TRP A 117      32.649 102.588 112.149  1.00  0.00           H0.      0
ATOM    223  CA  LEU A 136      31.659  94.766 109.467  1.00  0.00           C0.     -1
ATOM    224  C   LEU A 136      32.786  94.936 110.472  1.00  0.00           C0.      0
ATOM    225  O   LEU A 136      33.471  95.978 110.549  1.00  0.00           O0.      0
ATOM    226  H01 LEU A 136      32.070  94.986 108.476  1.00  0.00           H0.      0
ATOM    227  H02 LEU A 136      30.876  95.503 109.674  1.00  0.00           H0.      0
ATOM    228  HA  LEU A 136      31.222  93.766 109.479  1.00  0.00           H0.      0
ATOM    229  N   GLY A 137      33.009  93.881 111.307  1.00  0.00           N0.      0
ATOM    230  CA  GLY A 137      34.140  93.843 112.227  1.00  0.00           C0.     -1
ATOM    231  C   GLY A 137      33.904  94.558 113.569  1.00  0.00           C0.      0
ATOM    232  O   GLY A 137      34.848  94.716 114.359  1.00  0.00           O0.      0
ATOM    233  H   GLY A 137      32.495  93.027 111.143  1.00  0.00           H0.      0
ATOM    234  HA2 GLY A 137      34.381  92.800 112.447  1.00  0.00           H0.      0
ATOM    235  HA3 GLY A 137      35.028  94.295 111.772  1.00  0.00           H0.      0
ATOM    236  N   ASN A 138      32.634  94.963 113.832  1.00  0.00           N0.      0
ATOM    237  CA  ASN A 138      32.147  95.455 115.141  1.00  0.00           C0.     -1
ATOM    238  C   ASN A 138      32.444  96.935 115.393  1.00  0.00           C0.      0
ATOM    239  O   ASN A 138      32.849  97.345 116.483  1.00  0.00           O0.      0
ATOM    240  CB  ASN A 138      32.599  94.578 116.303  1.00  0.00           C0.      0
ATOM    241  CG  ASN A 138      31.775  94.866 117.554  1.00  0.00           C0.      0
ATOM    242  ND2 ASN A 138      32.460  94.689 118.715  1.00  0.00           N0.      0
ATOM    243  OD1 ASN A 138      30.578  95.168 117.507  1.00  0.00           O0.      0
ATOM    244  H   ASN A 138      31.940  94.673 113.155  1.00  0.00           H0.      0
ATOM    245  HA  ASN A 138      31.054  95.374 115.092  1.00  0.00           H0.      0
ATOM    246  HB2 ASN A 138      32.433  93.530 116.027  1.00  0.00           H0.      0
ATOM    247  HB3 ASN A 138      33.663  94.698 116.490  1.00  0.00           H0.      0
ATOM    248 HD21 ASN A 138      32.059  94.926 119.611  1.00  0.00           H0.      0
ATOM    249 HD22 ASN A 138      33.449  94.492 118.683  1.00  0.00           H0.      0
ATOM    250  N   SER A 139      32.126  97.733 114.345  1.00  0.00           N0.      0
ATOM    251  CA  SER A 139      32.503  99.135 114.294  1.00  0.00           C0.     -1
ATOM    252  CB  SER A 139      33.117  99.468 112.921  1.00  0.00           C0.      0
ATOM    253  OG  SER A 139      34.186  98.569 112.556  1.00  0.00           O0.      0
ATOM    254  H03 SER A 139      31.641  99.791 114.473  1.00  0.00           H0.      0
ATOM    255  H   SER A 139      31.859  97.279 113.483  1.00  0.00           H0.      0
ATOM    256  HA  SER A 139      33.229  99.306 115.093  1.00  0.00           H0.      0
ATOM    257  HB2 SER A 139      32.341  99.472 112.144  1.00  0.00           H0.      0
ATOM    258  HB3 SER A 139      33.560 100.468 112.954  1.00  0.00           H0.      0
ATOM    259  HG  SER A 139      33.829  97.778 112.124  1.00  0.00           H0.      0
ATOM    260  CA  HID A 142      32.352 102.849 118.900  1.00  0.00           C0.     -1
ATOM    261  CB  HID A 142      33.546 103.066 118.023  1.00  0.00           C0.     -1
ATOM    262  CG  HID A 142      34.560 101.965 118.006  1.00  0.00           C0.      0
ATOM    263  CD2 HID A 142      35.238 101.363 116.964  1.00  0.00           C0.      0
ATOM    264  ND1 HID A 142      35.115 101.406 119.150  1.00  0.00           N0.      0
ATOM    265  CE1 HID A 142      36.089 100.522 118.777  1.00  0.00           C0.      0
ATOM    266  NE2 HID A 142      36.187 100.478 117.455  1.00  0.00           N0.      0
ATOM    267  H01 HID A 142      31.810 101.936 118.625  1.00  0.00           H0.      0
ATOM    268  H02 HID A 142      31.657 103.690 118.811  1.00  0.00           H0.      0
ATOM    269  HA  HID A 142      32.621 102.763 119.961  1.00  0.00           H0.      0
ATOM    270  HB2 HID A 142      33.215 103.238 116.993  1.00  0.00           H0.      0
ATOM    271  HB3 HID A 142      34.049 104.000 118.320  1.00  0.00           H0.      0
ATOM    272  HD1 HID A 142      34.831 101.597 120.101  1.00  0.00           H0.      0
ATOM    273  HD2 HID A 142      35.102 101.514 115.905  1.00  0.00           H0.      0
ATOM    274  HE1 HID A 142      36.684  99.956 119.475  1.00  0.00           H0.      0
ATOM    275  CA  ARG A 175      28.746  92.095 119.901  1.00  0.00           C0.     -1
ATOM    276  CB  ARG A 175      30.053  92.444 120.706  1.00  0.00           C0.     -1
ATOM    277  CG  ARG A 175      30.535  91.281 121.578  1.00  0.00           C0.      0
ATOM    278  CD  ARG A 175      31.755  91.634 122.450  1.00  0.00           C0.      0
ATOM    279  NE  ARG A 175      32.920  92.136 121.699  1.00  0.00           N0.      0
ATOM    280  CZ  ARG A 175      33.760  91.353 121.026  1.00  0.00           C0.      0
ATOM    281  NH1 ARG A 175      33.533  90.021 120.913  1.00  0.00           N1+      0
ATOM    282  NH2 ARG A 175      34.905  91.843 120.512  1.00  0.00           N0.      0
ATOM    283  H01 ARG A 175      27.909  91.906 120.582  1.00  0.00           H0.      0
ATOM    284  H03 ARG A 175      28.478  92.922 119.236  1.00  0.00           H0.      0
ATOM    285  HA  ARG A 175      28.907  91.200 119.295  1.00  0.00           H0.      0
ATOM    286  HB2 ARG A 175      30.841  92.724 119.998  1.00  0.00           H0.      0
ATOM    287  HB3 ARG A 175      29.863  93.324 121.335  1.00  0.00           H0.      0
ATOM    288  HG2 ARG A 175      29.733  90.960 122.256  1.00  0.00           H0.      0
ATOM    289  HG3 ARG A 175      30.745  90.419 120.929  1.00  0.00           H0.      0
ATOM    290  HD2 ARG A 175      31.483  92.429 123.149  1.00  0.00           H0.      0
ATOM    291  HD3 ARG A 175      32.070  90.770 123.047  1.00  0.00           H0.      0
ATOM    292  HE  ARG A 175      33.114  93.148 121.687  1.00  0.00           H0.      0
ATOM    293 HH11 ARG A 175      32.586  89.679 120.972  1.00  0.00           H0.      0
ATOM    294 HH12 ARG A 175      34.150  89.488 120.316  1.00  0.00           H0.      0
ATOM    295 HH21 ARG A 175      35.087  92.840 120.555  1.00  0.00           H0.      0
ATOM    296 HH22 ARG A 175      35.258  91.374 119.680  1.00  0.00           H0.      0
ATOM    297  CA  TYR A 194      40.423  88.916 115.856  1.00  0.00           C0.     -1
ATOM    298  CB  TYR A 194      40.030  89.983 116.790  1.00  0.00           C0.     -1
ATOM    299  CG  TYR A 194      39.348  91.171 116.128  1.00  0.00           C0.      0
ATOM    300  CD1 TYR A 194      37.959  91.363 116.213  1.00  0.00           C0.      0
ATOM    301  CD2 TYR A 194      40.100  92.120 115.411  1.00  0.00           C0.      0
ATOM    302  CE1 TYR A 194      37.343  92.488 115.651  1.00  0.00           C0.      0
ATOM    303  CE2 TYR A 194      39.501  93.248 114.843  1.00  0.00           C0.      0
ATOM    304  CZ  TYR A 194      38.121  93.450 114.991  1.00  0.00           C0.      0
ATOM    305  OH  TYR A 194      37.590  94.655 114.569  1.00  0.00           O0.      0
ATOM    306  H01 TYR A 194      40.930  88.092 116.370  1.00  0.00           H0.      0
ATOM    307  H02 TYR A 194      39.554  88.498 115.327  1.00  0.00           H0.      0
ATOM    308  HA  TYR A 194      41.127  89.279 115.103  1.00  0.00           H0.      0
ATOM    309  HB2 TYR A 194      39.358  89.588 117.565  1.00  0.00           H0.      0
ATOM    310  HB3 TYR A 194      40.918  90.349 117.317  1.00  0.00           H0.      0
ATOM    311  HD1 TYR A 194      37.346  90.644 116.749  1.00  0.00           H0.      0
ATOM    312  HD2 TYR A 194      41.175  91.996 115.330  1.00  0.00           H0.      0
ATOM    313  HE1 TYR A 194      36.275  92.641 115.754  1.00  0.00           H0.      0
ATOM    314  HE2 TYR A 194      40.084  93.982 114.303  1.00  0.00           H0.      0
ATOM    315  HH  TYR A 194      36.636  94.575 114.345  1.00  0.00           H0.      0
ATOM    316  CA  TYR A 220      44.478  95.142 125.650  1.00  0.00           C0.     -1
ATOM    317  CB  TYR A 220      44.279  95.296 124.157  1.00  0.00           C0.     -1
ATOM    318  CG  TYR A 220      42.851  95.518 123.675  1.00  0.00           C0.      0
ATOM    319  CD1 TYR A 220      42.472  96.723 123.055  1.00  0.00           C0.      0
ATOM    320  CD2 TYR A 220      41.883  94.502 123.760  1.00  0.00           C0.      0
ATOM    321  CE1 TYR A 220      41.194  96.904 122.515  1.00  0.00           C0.      0
ATOM    322  CE2 TYR A 220      40.599  94.666 123.229  1.00  0.00           C0.      0
ATOM    323  CZ  TYR A 220      40.258  95.868 122.589  1.00  0.00           C0.      0
ATOM    324  OH  TYR A 220      39.014  96.041 121.987  1.00  0.00           O0.      0
ATOM    325  H01 TYR A 220      45.534  94.970 125.886  1.00  0.00           H0.      0
ATOM    326  H02 TYR A 220      44.153  96.039 126.190  1.00  0.00           H0.      0
ATOM    327  HA  TYR A 220      43.906  94.295 126.048  1.00  0.00           H0.      0
ATOM    328  HB2 TYR A 220      44.893  96.132 123.797  1.00  0.00           H0.      0
ATOM    329  HB3 TYR A 220      44.673  94.400 123.654  1.00  0.00           H0.      0
ATOM    330  HD1 TYR A 220      43.197  97.527 122.973  1.00  0.00           H0.      0
ATOM    331  HD2 TYR A 220      42.139  93.556 124.229  1.00  0.00           H0.      0
ATOM    332  HE1 TYR A 220      40.924  97.831 122.021  1.00  0.00           H0.      0
ATOM    333  HE2 TYR A 220      39.874  93.863 123.296  1.00  0.00           H0.      0
ATOM    334  HH  TYR A 220      38.466  95.209 122.082  1.00  0.00           H0.      0
ATOM    335  CA  TYR A 242      31.984 100.982 123.184  1.00  0.00           C0.     -1
ATOM    336  CB  TYR A 242      32.135  99.454 123.052  1.00  0.00           C0.     -1
ATOM    337  CG  TYR A 242      33.443  98.959 122.446  1.00  0.00           C0.      0
ATOM    338  CD1 TYR A 242      33.507  98.510 121.113  1.00  0.00           C0.      0
ATOM    339  CD2 TYR A 242      34.623  98.888 123.210  1.00  0.00           C0.      0
ATOM    340  CE1 TYR A 242      34.694  98.011 120.561  1.00  0.00           C0.      0
ATOM    341  CE2 TYR A 242      35.819  98.397 122.674  1.00  0.00           C0.      0
ATOM    342  CZ  TYR A 242      35.855  97.958 121.344  1.00  0.00           C0.      0
ATOM    343  OH  TYR A 242      37.027  97.507 120.747  1.00  0.00           O0.      0
ATOM    344  H01 TYR A 242      31.019 101.233 123.638  1.00  0.00           H0.      0
ATOM    345  H02 TYR A 242      32.777 101.405 123.811  1.00  0.00           H0.      0
ATOM    346  HA  TYR A 242      32.038 101.467 122.202  1.00  0.00           H0.      0
ATOM    347  HB2 TYR A 242      32.021  99.006 124.049  1.00  0.00           H0.      0
ATOM    348  HB3 TYR A 242      31.305  99.069 122.447  1.00  0.00           H0.      0
ATOM    349  HD1 TYR A 242      32.616  98.541 120.495  1.00  0.00           H0.      0
ATOM    350  HD2 TYR A 242      34.608  99.214 124.246  1.00  0.00           H0.      0
ATOM    351  HE1 TYR A 242      34.716  97.675 119.531  1.00  0.00           H0.      0
ATOM    352  HE2 TYR A 242      36.717  98.353 123.283  1.00  0.00           H0.      0
ATOM    353  HH  TYR A 242      37.730  97.259 121.387  1.00  0.00           H0.      0
ATOM    354  CA  TYR A 283      28.502  88.810 117.453  1.00  0.00           C0.     -1
ATOM    355  CB  TYR A 283      29.493  89.338 116.363  1.00  0.00           C0.     -1
ATOM    356  CG  TYR A 283      30.880  89.722 116.848  1.00  0.00           C0.      0
ATOM    357  CD1 TYR A 283      31.965  88.834 116.723  1.00  0.00           C0.      0
ATOM    358  CD2 TYR A 283      31.145  91.001 117.370  1.00  0.00           C0.      0
ATOM    359  CE1 TYR A 283      33.271  89.219 117.047  1.00  0.00           C0.      0
ATOM    360  CE2 TYR A 283      32.441  91.391 117.720  1.00  0.00           C0.      0
ATOM    361  CZ  TYR A 283      33.513  90.514 117.517  1.00  0.00           C0.      0
ATOM    362  OH  TYR A 283      34.827  90.892 117.780  1.00  0.00           O0.      0
ATOM    363  H01 TYR A 283      27.548  88.534 116.991  1.00  0.00           H0.      0
ATOM    364  H02 TYR A 283      28.914  87.927 117.954  1.00  0.00           H0.      0
ATOM    365  HA  TYR A 283      28.308  89.573 118.212  1.00  0.00           H0.      0
ATOM    366  HB2 TYR A 283      29.592  88.567 115.589  1.00  0.00           H0.      0
ATOM    367  HB3 TYR A 283      29.034  90.209 115.878  1.00  0.00           H0.      0
ATOM    368  HD1 TYR A 283      31.792  87.838 116.327  1.00  0.00           H0.      0
ATOM    369  HD2 TYR A 283      30.336  91.717 117.479  1.00  0.00           H0.      0
ATOM    370  HE1 TYR A 283      34.106  88.543 116.899  1.00  0.00           H0.      0
ATOM    371  HE2 TYR A 283      32.619  92.376 118.132  1.00  0.00           H0.      0
ATOM    372  HH  TYR A 283      34.917  91.864 117.701  1.00  0.00           H0.      0
ATOM    373  N   ACT A 293      37.420  96.384 118.262  1.00  0.00           N0.      0
ATOM    374  CA  ACT A 293      36.928  95.314 117.753  1.00  0.00           C0.      0
ATOM    375  C   ACT A 293      35.965  94.464 118.576  1.00  0.00           C0.      0
ATOM    376  O   ACT A 293      35.264  93.663 117.918  1.00  0.00           O0.      0
ATOM    377  OXT ACT A 293      35.918  94.697 119.825  1.00  0.00           O1-      0
ATOM    378  H1  ACT A 293      37.139  95.050 116.718  1.00  0.00           H0.      0
ATOM    379  H3  ACT A 293      35.233  96.816 116.165  1.00  0.00           H0.      0
ATOM    380  H01 ACT A 293      37.995  97.008 117.694  1.00  0.00           H0.      0
ATOM    381  H02 ACT A 293      37.199  96.688 119.242  1.00  0.00           H0.      0
ATOM    382  CA' SAM A 294      38.106  96.381 110.189  1.00  0.00           C0.      0
ATOM    383  CB  SAM A 294      38.383  97.653 111.016  1.00  0.00           C0.      0
ATOM    384  CG  SAM A 294      37.600  97.704 112.338  1.00  0.00           C0.      0
ATOM    385  SD  SAM A 294      38.284  98.927 113.541  1.00  0.00           S0.      0
ATOM    386  CE  SAM A 294      35.884  97.456 115.568  1.00  0.00           C0.      0
ATOM    387  C5' SAM A 294      37.002 100.236 113.485  1.00  0.00           C0.      0
ATOM    388  C4' SAM A 294      37.283 101.270 112.407  1.00  0.00           C0.      0
ATOM    389  O4' SAM A 294      36.102 102.151 112.340  1.00  0.00           O0.      0
ATOM    390  C3' SAM A 294      38.517 102.175 112.697  1.00  0.00           C0.      0
ATOM    391  O3' SAM A 294      39.538 102.076 111.719  1.00  0.00           O0.      0
ATOM    392  C2' SAM A 294      37.892 103.596 112.824  1.00  0.00           C0.      0
ATOM    393  O2' SAM A 294      38.696 104.683 112.419  1.00  0.00           O0.      0
ATOM    394  C1' SAM A 294      36.552 103.483 112.060  1.00  0.00           C0.      0
ATOM    395  OXT SAM A 294      37.207  94.490 111.366  1.00  0.00           O0.      0
ATOM    396  N1  SAM A 294      33.565 107.619 111.035  1.00  0.00           N0.      0
ATOM    397  C2  SAM A 294      34.433 106.939 110.264  1.00  0.00           C0.      0
ATOM    398  N3  SAM A 294      35.191 105.877 110.593  1.00  0.00           N0.      0
ATOM    399  C4  SAM A 294      34.968 105.473 111.857  1.00  0.00           C0.      0
ATOM    400  C5  SAM A 294      34.090 106.079 112.771  1.00  0.00           C0.      0
ATOM    401  C6  SAM A 294      33.384 107.231 112.331  1.00  0.00           C0.      0
ATOM    402  N6  SAM A 294      32.564 107.951 113.114  1.00  0.00           N0.      0
ATOM    403  N7  SAM A 294      34.105 105.377 113.974  1.00  0.00           N0.      0
ATOM    404  C8  SAM A 294      34.965 104.388 113.797  1.00  0.00           C0.      0
ATOM    405  N9  SAM A 294      35.531 104.403 112.537  1.00  0.00           N0.      0
ATOM    406  C'  SAM A 294      38.281  95.111 111.066  1.00  0.00           C0.      0
ATOM    407  N'  SAM A 294      36.715  96.376 109.595  1.00  0.00           N0.      0
ATOM    408  O'  SAM A 294      39.448  94.828 111.428  1.00  0.00           O0.      0
ATOM    409 HN61 SAM A 294      32.253 108.857 112.762  1.00  0.00           H0.      0
ATOM    410 HN62 SAM A 294      32.563 107.818 114.134  1.00  0.00           H0.      0
ATOM    411  HA  SAM A 294      38.796  96.347 109.342  1.00  0.00           H0.      0
ATOM    412  HB1 SAM A 294      38.188  98.544 110.409  1.00  0.00           H0.      0
ATOM    413  HB2 SAM A 294      39.456  97.644 111.234  1.00  0.00           H0.      0
ATOM    414  HG1 SAM A 294      37.639  96.734 112.843  1.00  0.00           H0.      0
ATOM    415  HG2 SAM A 294      36.546  97.951 112.182  1.00  0.00           H0.      0
ATOM    416  HE1 SAM A 294      35.350  97.724 114.655  1.00  0.00           H0.      0
ATOM    417  HE2 SAM A 294      36.125  98.365 116.125  1.00  0.00           H0.      0
ATOM    418  HE3 SAM A 294      36.798  96.934 115.285  1.00  0.00           H0.      0
ATOM    419 HO2' SAM A 294      39.076 104.548 111.506  1.00  0.00           H0.      0
ATOM    420 HO3' SAM A 294      39.153 102.319 110.837  1.00  0.00           H0.      0
ATOM    421  H01 SAM A 294      35.208 103.633 114.525  1.00  0.00           H0.      0
ATOM    422  H02 SAM A 294      37.408 100.792 111.430  1.00  0.00           H0.      0
ATOM    423  H03 SAM A 294      38.985 101.895 113.642  1.00  0.00           H0.      0
ATOM    424  H04 SAM A 294      37.655 103.776 113.877  1.00  0.00           H0.      0
ATOM    425  H05 SAM A 294      36.685 103.657 110.988  1.00  0.00           H0.      0
ATOM    426  H06 SAM A 294      34.574 107.332 109.264  1.00  0.00           H0.      0
ATOM    427  H07 SAM A 294      36.501  97.261 109.102  1.00  0.00           H0.      0
ATOM    428  H08 SAM A 294      36.021  96.219 110.334  1.00  0.00           H0.      0
ATOM    429  H09 SAM A 294      36.600  95.569 108.932  1.00  0.00           H0.      0
ATOM    430 H5'1 SAM A 294      37.005 100.713 114.471  1.00  0.00           H0.      0
ATOM    431 H5'2 SAM A 294      36.027  99.768 113.331  1.00  0.00           H0.      0
ATOM    432  O   WAT A3098      37.640  93.801 121.796  1.00  0.00           O0.      0
ATOM    433  H1  WAT A3098      36.969  94.107 121.154  1.00  0.00           H0.      0
ATOM    434  H2  WAT A3098      38.310  93.348 121.249  1.00  0.00           H0.      0
ATOM    435  O   WAT B3703      33.980  96.170 107.611  1.00  0.00           O0.      0
ATOM    436  H1  WAT B3703      33.885  96.370 108.554  1.00  0.00           H0.      0
ATOM    437  H2  WAT B3703      34.694  95.500 107.546  1.00  0.00           H0.      0
ATOM    438  O   WAT B5324      32.651 107.758 115.952  1.00  0.00           O0.      0
ATOM    439  H1  WAT B5324      32.319 106.838 116.080  1.00  0.00           H0.      0
ATOM    440  H2  WAT B5324      33.600 107.711 116.132  1.00  0.00           H0.      0
ATOM    441  O   WAT B7075      32.000 105.136 115.762  1.00  0.00           O0.      0
ATOM    442  H1  WAT B7075      32.757 105.142 115.122  1.00  0.00           H0.      0
ATOM    443  H2  WAT B7075      31.201 105.111 115.218  1.00  0.00           H0.      0
ATOM    444  O   WAT B8319      33.607  94.866 121.390  1.00  0.00           O0.      0
ATOM    445  H1  WAT B8319      34.418  95.009 120.864  1.00  0.00           H0.      0
ATOM    446  H2  WAT B8319      33.529  95.614 121.996  1.00  0.00           H0.      0
ATOM    447  O   WAT C2279      37.632 106.594 114.045  1.00  0.00           O0.      0
ATOM    448  H1  WAT C2279      36.695 106.559 113.814  1.00  0.00           H0.      0
ATOM    449  H2  WAT C2279      38.095 106.060 113.366  1.00  0.00           H0.      0
