# Supplementary material for: Computational Investigation of GNMT-Catalyzed Methyl Transfer Reaction: Integrating MD, QM, and ML Approaches
Source: J Comput Chem. Author manuscript; Available in PMC 2026 Jun 29. (PMC13312424; doi:10.1002/jcc.70434)
Supplement: SI-2 [file NIHMS2188582-supplement-SI-2.zip › QM-cluster-pdbs/clustering_9194_R1_w_p.pdb]

ATOM      1  CA  TYR A  21      43.216 104.701 117.704  1.00  0.00           C0.     -1
ATOM      2  CB  TYR A  21      42.388 104.320 116.420  1.00  0.00           C0.     -1
ATOM      3  CG  TYR A  21      41.473 103.121 116.573  1.00  0.00           C0.      0
ATOM      4  CD1 TYR A  21      40.078 103.264 116.660  1.00  0.00           C0.      0
ATOM      5  CD2 TYR A  21      41.994 101.813 116.585  1.00  0.00           C0.      0
ATOM      6  CE1 TYR A  21      39.231 102.152 116.767  1.00  0.00           C0.      0
ATOM      7  CE2 TYR A  21      41.167 100.696 116.687  1.00  0.00           C0.      0
ATOM      8  CZ  TYR A  21      39.777 100.859 116.783  1.00  0.00           C0.      0
ATOM      9  OH  TYR A  21      39.006  99.720 116.873  1.00  0.00           O0.      0
ATOM     10  H01 TYR A  21      42.545 104.950 118.534  1.00  0.00           H0.      0
ATOM     11  H02 TYR A  21      43.857 105.565 117.499  1.00  0.00           H0.      0
ATOM     12  HA  TYR A  21      43.850 103.863 118.016  1.00  0.00           H0.      0
ATOM     13  HB2 TYR A  21      41.792 105.189 116.119  1.00  0.00           H0.      0
ATOM     14  HB3 TYR A  21      43.090 104.139 115.598  1.00  0.00           H0.      0
ATOM     15  HD1 TYR A  21      39.640 104.258 116.621  1.00  0.00           H0.      0
ATOM     16  HD2 TYR A  21      43.064 101.666 116.477  1.00  0.00           H0.      0
ATOM     17  HE1 TYR A  21      38.156 102.289 116.833  1.00  0.00           H0.      0
ATOM     18  HE2 TYR A  21      41.577  99.694 116.656  1.00  0.00           H0.      0
ATOM     19  HH  TYR A  21      38.046  99.927 116.996  1.00  0.00           H0.      0
ATOM     20  CA  TRP A  30      46.222  94.986 113.962  1.00  0.00           C0.     -1
ATOM     21  CB  TRP A  30      45.572  95.911 112.970  1.00  0.00           C0.     -1
ATOM     22  CG  TRP A  30      44.071  95.925 113.070  1.00  0.00           C0.      0
ATOM     23  CD1 TRP A  30      43.149  95.566 112.106  1.00  0.00           C0.      0
ATOM     24  CD2 TRP A  30      43.308  96.313 114.236  1.00  0.00           C0.      0
ATOM     25  CE2 TRP A  30      41.922  96.158 113.903  1.00  0.00           C0.      0
ATOM     26  CE3 TRP A  30      43.661  96.805 115.507  1.00  0.00           C0.      0
ATOM     27  NE1 TRP A  30      41.857  95.681 112.605  1.00  0.00           N0.      0
ATOM     28  CZ2 TRP A  30      40.907  96.486 114.813  1.00  0.00           C0.      0
ATOM     29  CZ3 TRP A  30      42.652  97.128 116.409  1.00  0.00           C0.      0
ATOM     30  CH2 TRP A  30      41.292  96.971 116.062  1.00  0.00           C0.      0
ATOM     31  H01 TRP A  30      45.897  93.951 113.802  1.00  0.00           H0.      0
ATOM     32  H03 TRP A  30      47.316  95.008 113.880  1.00  0.00           H0.      0
ATOM     33  HA  TRP A  30      45.963  95.250 114.992  1.00  0.00           H0.      0
ATOM     34  HB2 TRP A  30      45.957  96.932 113.120  1.00  0.00           H0.      0
ATOM     35  HB3 TRP A  30      45.862  95.630 111.949  1.00  0.00           H0.      0
ATOM     36  HD1 TRP A  30      43.315  95.237 111.091  1.00  0.00           H0.      0
ATOM     37  HE1 TRP A  30      41.025  95.661 112.003  1.00  0.00           H0.      0
ATOM     38  HE3 TRP A  30      44.702  96.945 115.777  1.00  0.00           H0.      0
ATOM     39  HZ2 TRP A  30      39.867  96.366 114.538  1.00  0.00           H0.      0
ATOM     40  HZ3 TRP A  30      42.908  97.507 117.394  1.00  0.00           H0.      0
ATOM     41  HH2 TRP A  30      40.541  97.256 116.787  1.00  0.00           H0.      0
ATOM     42  CA  TYR A  33      45.601  91.102 116.720  1.00  0.00           C0.     -1
ATOM     43  CB  TYR A  33      45.255  92.601 116.923  1.00  0.00           C0.     -1
ATOM     44  CG  TYR A  33      43.902  92.989 117.495  1.00  0.00           C0.      0
ATOM     45  CD1 TYR A  33      42.809  93.268 116.655  1.00  0.00           C0.      0
ATOM     46  CD2 TYR A  33      43.740  93.227 118.872  1.00  0.00           C0.      0
ATOM     47  CE1 TYR A  33      41.604  93.767 117.157  1.00  0.00           C0.      0
ATOM     48  CE2 TYR A  33      42.549  93.747 119.390  1.00  0.00           C0.      0
ATOM     49  CZ  TYR A  33      41.485  94.021 118.524  1.00  0.00           C0.      0
ATOM     50  OH  TYR A  33      40.280  94.571 118.992  1.00  0.00           O0.      0
ATOM     51  H01 TYR A  33      44.890  90.623 116.037  1.00  0.00           H0.      0
ATOM     52  H02 TYR A  33      46.605  91.008 116.294  1.00  0.00           H0.      0
ATOM     53  HA  TYR A  33      45.576  90.556 117.670  1.00  0.00           H0.      0
ATOM     54  HB2 TYR A  33      46.031  93.037 117.567  1.00  0.00           H0.      0
ATOM     55  HB3 TYR A  33      45.360  93.099 115.952  1.00  0.00           H0.      0
ATOM     56  HD1 TYR A  33      42.910  93.136 115.584  1.00  0.00           H0.      0
ATOM     57  HD2 TYR A  33      44.570  93.041 119.547  1.00  0.00           H0.      0
ATOM     58  HE1 TYR A  33      40.788  93.998 116.487  1.00  0.00           H0.      0
ATOM     59  HE2 TYR A  33      42.462  93.959 120.448  1.00  0.00           H0.      0
ATOM     60  HH  TYR A  33      40.292  94.584 119.964  1.00  0.00           H0.      0
ATOM     61  CA  ARG A  40      39.332  85.402 109.746  1.00  0.00           C0.     -1
ATOM     62  CB  ARG A  40      39.869  86.829 109.979  1.00  0.00           C0.     -1
ATOM     63  CG  ARG A  40      38.756  87.887 109.852  1.00  0.00           C0.      0
ATOM     64  CD  ARG A  40      39.190  89.313 110.230  1.00  0.00           C0.      0
ATOM     65  NE  ARG A  40      38.076  90.236 109.949  1.00  0.00           N0.      0
ATOM     66  CZ  ARG A  40      38.056  91.568 110.205  1.00  0.00           C0.      0
ATOM     67  NH1 ARG A  40      38.890  92.132 111.095  1.00  0.00           N1+      0
ATOM     68  NH2 ARG A  40      37.138  92.324 109.589  1.00  0.00           N0.      0
ATOM     69  H01 ARG A  40      38.885  85.310 108.749  1.00  0.00           H0.      0
ATOM     70  H02 ARG A  40      40.134  84.661 109.826  1.00  0.00           H0.      0
ATOM     71  HA  ARG A  40      38.562  85.150 110.485  1.00  0.00           H0.      0
ATOM     72  HB2 ARG A  40      40.319  86.890 110.980  1.00  0.00           H0.      0
ATOM     73  HB3 ARG A  40      40.669  87.051 109.260  1.00  0.00           H0.      0
ATOM     74  HG2 ARG A  40      38.390  87.890 108.815  1.00  0.00           H0.      0
ATOM     75  HG3 ARG A  40      37.906  87.602 110.487  1.00  0.00           H0.      0
ATOM     76  HD2 ARG A  40      39.434  89.351 111.298  1.00  0.00           H0.      0
ATOM     77  HD3 ARG A  40      40.086  89.610 109.669  1.00  0.00           H0.      0
ATOM     78  HE  ARG A  40      37.447  89.948 109.210  1.00  0.00           H0.      0
ATOM     79 HH11 ARG A  40      39.380  91.585 111.787  1.00  0.00           H0.      0
ATOM     80 HH12 ARG A  40      38.808  93.153 111.209  1.00  0.00           H0.      0
ATOM     81 HH21 ARG A  40      36.851  92.119 108.604  1.00  0.00           H0.      0
ATOM     82 HH22 ARG A  40      37.218  93.331 109.748  1.00  0.00           H0.      0
ATOM     83  CA  ALA A  64      34.471 100.993 108.464  1.00  0.00           C0.     -1
ATOM     84  C   ALA A  64      35.694 100.301 107.873  1.00  0.00           C0.      0
ATOM     85  O   ALA A  64      35.894  99.076 107.980  1.00  0.00           O0.      0
ATOM     86  CB  ALA A  64      34.032 100.353 109.790  1.00  0.00           C0.      0
ATOM     87  H02 ALA A  64      33.666 100.907 107.721  1.00  0.00           H0.      0
ATOM     88  HA  ALA A  64      34.674 102.061 108.600  1.00  0.00           H0.      0
ATOM     89  HB1 ALA A  64      34.043  99.262 109.705  1.00  0.00           H0.      0
ATOM     90  HB2 ALA A  64      34.697 100.641 110.611  1.00  0.00           H0.      0
ATOM     91  HB3 ALA A  64      33.018 100.668 110.054  1.00  0.00           H0.      0
ATOM     92  N   CYS A  65      36.530 101.087 107.155  1.00  0.00           N0.      0
ATOM     93  CA  CYS A  65      37.687 100.537 106.455  1.00  0.00           C0.     -1
ATOM     94  C   CYS A  65      38.778  99.980 107.374  1.00  0.00           C0.      0
ATOM     95  O   CYS A  65      39.418  98.966 107.055  1.00  0.00           O0.      0
ATOM     96  H01 CYS A  65      38.116 101.328 105.834  1.00  0.00           H0.      0
ATOM     97  H   CYS A  65      36.402 102.087 107.197  1.00  0.00           H0.      0
ATOM     98  HA  CYS A  65      37.371  99.717 105.807  1.00  0.00           H0.      0
ATOM     99  N   GLY A  66      39.035 100.709 108.478  1.00  0.00           N0.      0
ATOM    100  CA  GLY A  66      40.153 100.372 109.338  1.00  0.00           C0.     -1
ATOM    101  C   GLY A  66      41.492 100.349 108.521  1.00  0.00           C0.      0
ATOM    102  O   GLY A  66      41.862 101.348 107.899  1.00  0.00           O0.      0
ATOM    103  H   GLY A  66      38.416 101.473 108.764  1.00  0.00           H0.      0
ATOM    104  HA2 GLY A  66      40.226 101.122 110.124  1.00  0.00           H0.      0
ATOM    105  HA3 GLY A  66      40.002  99.401 109.818  1.00  0.00           H0.      0
ATOM    106  N   THR A  67      42.236  99.196 108.587  1.00  0.00           N0.      0
ATOM    107  CA  THR A  67      43.469  98.976 107.779  1.00  0.00           C0.     -1
ATOM    108  H01 THR A  67      43.224  98.670 106.756  1.00  0.00           H0.      0
ATOM    109  H02 THR A  67      44.068  98.203 108.263  1.00  0.00           H0.      0
ATOM    110  H   THR A  67      41.753  98.369 108.913  1.00  0.00           H0.      0
ATOM    111  HA  THR A  67      44.027  99.913 107.745  1.00  0.00           H0.      0
ATOM    112  CA  VAL A  69      41.516  94.189 105.634  1.00  0.00           C0.     -1
ATOM    113  C   VAL A  69      40.207  93.567 105.061  1.00  0.00           C0.      0
ATOM    114  O   VAL A  69      40.235  92.436 104.557  1.00  0.00           O0.      0
ATOM    115  CB  VAL A  69      41.780  93.654 107.072  1.00  0.00           C0.     -1
ATOM    116  CG1 VAL A  69      43.083  94.259 107.623  1.00  0.00           C0.      0
ATOM    117  CG2 VAL A  69      40.606  93.930 108.028  1.00  0.00           C0.      0
ATOM    118  H03 VAL A  69      41.454  95.285 105.660  1.00  0.00           H0.      0
ATOM    119  HA  VAL A  69      42.329  93.898 104.965  1.00  0.00           H0.      0
ATOM    120  HB  VAL A  69      41.909  92.565 106.986  1.00  0.00           H0.      0
ATOM    121 HG11 VAL A  69      42.985  95.348 107.729  1.00  0.00           H0.      0
ATOM    122 HG12 VAL A  69      43.317  93.846 108.612  1.00  0.00           H0.      0
ATOM    123 HG13 VAL A  69      43.933  94.059 106.960  1.00  0.00           H0.      0
ATOM    124 HG21 VAL A  69      40.419  95.006 108.116  1.00  0.00           H0.      0
ATOM    125 HG22 VAL A  69      39.682  93.448 107.695  1.00  0.00           H0.      0
ATOM    126 HG23 VAL A  69      40.832  93.567 109.036  1.00  0.00           H0.      0
ATOM    127  N   ASP A  70      39.028  94.268 105.194  1.00  0.00           N0.      0
ATOM    128  CA  ASP A  70      37.716  93.778 104.674  1.00  0.00           C0.     -1
ATOM    129  CB  ASP A  70      36.516  94.247 105.470  1.00  0.00           C0.     -1
ATOM    130  CG  ASP A  70      36.414  93.630 106.875  1.00  0.00           C0.      0
ATOM    131  OD1 ASP A  70      36.103  94.393 107.850  1.00  0.00           O0.      0
ATOM    132  OD2 ASP A  70      36.611  92.380 106.962  1.00  0.00           O1-      0
ATOM    133  H01 ASP A  70      37.616  94.085 103.624  1.00  0.00           H0.      0
ATOM    134  H   ASP A  70      39.069  95.209 105.562  1.00  0.00           H0.      0
ATOM    135  HA  ASP A  70      37.772  92.688 104.699  1.00  0.00           H0.      0
ATOM    136  HB2 ASP A  70      36.495  95.339 105.561  1.00  0.00           H0.      0
ATOM    137  HB3 ASP A  70      35.614  93.958 104.914  1.00  0.00           H0.      0
ATOM    138  CA  ASP A  85      36.663 105.467 108.143  1.00  0.00           C0.     -1
ATOM    139  C   ASP A  85      37.079 106.798 108.822  1.00  0.00           C0.      0
ATOM    140  O   ASP A  85      37.660 107.682 108.182  1.00  0.00           O0.      0
ATOM    141  CB  ASP A  85      37.896 104.521 108.100  1.00  0.00           C0.      0
ATOM    142  CG  ASP A  85      38.152 103.916 109.477  1.00  0.00           C0.      0
ATOM    143  OD1 ASP A  85      37.611 102.777 109.726  1.00  0.00           O0.      0
ATOM    144  OD2 ASP A  85      38.822 104.579 110.321  1.00  0.00           O1-      0
ATOM    145  H01 ASP A  85      36.342 105.722 107.132  1.00  0.00           H0.      0
ATOM    146  HA  ASP A  85      35.833 104.988 108.674  1.00  0.00           H0.      0
ATOM    147  HB2 ASP A  85      37.723 103.717 107.378  1.00  0.00           H0.      0
ATOM    148  HB3 ASP A  85      38.771 105.089 107.771  1.00  0.00           H0.      0
ATOM    149  N   ALA A  86      36.856 106.896 110.170  1.00  0.00           N0.      0
ATOM    150  CA  ALA A  86      37.141 108.102 110.965  1.00  0.00           C0.     -1
ATOM    151  C   ALA A  86      38.505 108.088 111.720  1.00  0.00           C0.      0
ATOM    152  O   ALA A  86      38.672 108.911 112.644  1.00  0.00           O0.      0
ATOM    153  CB  ALA A  86      36.032 108.320 111.997  1.00  0.00           C0.      0
ATOM    154  H   ALA A  86      36.321 106.157 110.616  1.00  0.00           H0.      0
ATOM    155  HA  ALA A  86      37.189 108.938 110.258  1.00  0.00           H0.      0
ATOM    156  HB1 ALA A  86      35.061 108.378 111.509  1.00  0.00           H0.      0
ATOM    157  HB2 ALA A  86      36.019 107.508 112.731  1.00  0.00           H0.      0
ATOM    158  HB3 ALA A  86      36.246 109.244 112.538  1.00  0.00           H0.      0
ATOM    159  N   SER A  87      39.460 107.212 111.342  1.00  0.00           N0.      0
ATOM    160  CA  SER A  87      40.790 107.189 111.990  1.00  0.00           C0.     -1
ATOM    161  CB  SER A  87      40.942 106.007 112.960  1.00  0.00           C0.      0
ATOM    162  OG  SER A  87      42.306 105.901 113.423  1.00  0.00           O0.      0
ATOM    163  H01 SER A  87      41.556 107.108 111.212  1.00  0.00           H0.      0
ATOM    164  H   SER A  87      39.211 106.441 110.718  1.00  0.00           H0.      0
ATOM    165  HA  SER A  87      40.911 108.140 112.513  1.00  0.00           H0.      0
ATOM    166  HB2 SER A  87      40.234 106.100 113.791  1.00  0.00           H0.      0
ATOM    167  HB3 SER A  87      40.728 105.068 112.448  1.00  0.00           H0.      0
ATOM    168  HG  SER A  87      42.460 106.602 114.071  1.00  0.00           H0.      0
ATOM    169  CA  MET A  90      43.987 103.051 110.794  1.00  0.00           C0.     -1
ATOM    170  CB  MET A  90      42.571 102.732 111.243  1.00  0.00           C0.     -1
ATOM    171  CG  MET A  90      42.425 102.366 112.727  1.00  0.00           C0.      0
ATOM    172  SD  MET A  90      43.222 100.776 113.217  1.00  0.00           S0.      0
ATOM    173  CE  MET A  90      42.098  99.578 112.403  1.00  0.00           C0.      0
ATOM    174  H01 MET A  90      44.377 103.932 111.319  1.00  0.00           H0.      0
ATOM    175  H02 MET A  90      44.018 103.253 109.717  1.00  0.00           H0.      0
ATOM    176  HA  MET A  90      44.660 102.211 111.001  1.00  0.00           H0.      0
ATOM    177  HB2 MET A  90      41.915 103.594 111.049  1.00  0.00           H0.      0
ATOM    178  HB3 MET A  90      42.174 101.916 110.631  1.00  0.00           H0.      0
ATOM    179  HG2 MET A  90      42.877 103.140 113.357  1.00  0.00           H0.      0
ATOM    180  HG3 MET A  90      41.365 102.299 112.991  1.00  0.00           H0.      0
ATOM    181  HE1 MET A  90      41.056  99.824 112.624  1.00  0.00           H0.      0
ATOM    182  HE2 MET A  90      42.250  99.558 111.322  1.00  0.00           H0.      0
ATOM    183  HE3 MET A  90      42.326  98.591 112.812  1.00  0.00           H0.      0
ATOM    184  CA  ALA A 115      34.977 110.210 106.517  1.00  0.00           C0.     -1
ATOM    185  C   ALA A 115      34.359 109.400 107.697  1.00  0.00           C0.      0
ATOM    186  O   ALA A 115      34.433 108.167 107.738  1.00  0.00           O0.      0
ATOM    187  H01 ALA A 115      36.045 109.977 106.487  1.00  0.00           H0.      0
ATOM    188  H03 ALA A 115      34.523 109.869 105.583  1.00  0.00           H0.      0
ATOM    189  HA  ALA A 115      34.839 111.288 106.622  1.00  0.00           H0.      0
ATOM    190  N   ASN A 116      33.781 110.134 108.712  1.00  0.00           N0.      0
ATOM    191  CA  ASN A 116      33.052 109.560 109.872  1.00  0.00           C0.     -1
ATOM    192  C   ASN A 116      31.509 109.593 109.545  1.00  0.00           C0.      0
ATOM    193  O   ASN A 116      31.045 110.586 108.965  1.00  0.00           O0.      0
ATOM    194  CB  ASN A 116      33.330 110.500 111.074  1.00  0.00           C0.      0
ATOM    195  CG  ASN A 116      32.691 110.057 112.382  1.00  0.00           C0.      0
ATOM    196  ND2 ASN A 116      33.528 109.960 113.446  1.00  0.00           N0.      0
ATOM    197  OD1 ASN A 116      31.474 109.833 112.482  1.00  0.00           O0.      0
ATOM    198  H   ASN A 116      33.496 111.078 108.483  1.00  0.00           H0.      0
ATOM    199  HA  ASN A 116      33.415 108.554 110.042  1.00  0.00           H0.      0
ATOM    200  HB2 ASN A 116      34.410 110.623 111.180  1.00  0.00           H0.      0
ATOM    201  HB3 ASN A 116      32.909 111.482 110.822  1.00  0.00           H0.      0
ATOM    202 HD21 ASN A 116      33.169 109.575 114.309  1.00  0.00           H0.      0
ATOM    203 HD22 ASN A 116      34.529 109.989 113.329  1.00  0.00           H0.      0
ATOM    204  N   TRP A 117      30.787 108.519 109.923  1.00  0.00           N0.      0
ATOM    205  CA  TRP A 117      29.295 108.400 109.847  1.00  0.00           C0.     -1
ATOM    206  CB  TRP A 117      28.884 107.236 110.665  1.00  0.00           C0.     -1
ATOM    207  CG  TRP A 117      29.682 105.969 110.453  1.00  0.00           C0.      0
ATOM    208  CD1 TRP A 117      30.337 105.559 109.310  1.00  0.00           C0.      0
ATOM    209  CD2 TRP A 117      30.026 105.014 111.487  1.00  0.00           C0.      0
ATOM    210  CE2 TRP A 117      30.918 104.059 110.906  1.00  0.00           C0.      0
ATOM    211  CE3 TRP A 117      29.714 104.904 112.855  1.00  0.00           C0.      0
ATOM    212  NE1 TRP A 117      31.066 104.405 109.576  1.00  0.00           N0.      0
ATOM    213  CZ2 TRP A 117      31.516 103.040 111.659  1.00  0.00           C0.      0
ATOM    214  CZ3 TRP A 117      30.300 103.886 113.605  1.00  0.00           C0.      0
ATOM    215  CH2 TRP A 117      31.197 102.966 113.014  1.00  0.00           C0.      0
ATOM    216  H02 TRP A 117      28.843 109.330 110.207  1.00  0.00           H0.      0
ATOM    217  H   TRP A 117      31.272 107.837 110.508  1.00  0.00           H0.      0
ATOM    218  HA  TRP A 117      29.010 108.288 108.793  1.00  0.00           H0.      0
ATOM    219  HB2 TRP A 117      28.977 107.500 111.728  1.00  0.00           H0.      0
ATOM    220  HB3 TRP A 117      27.811 107.052 110.506  1.00  0.00           H0.      0
ATOM    221  HD1 TRP A 117      30.378 106.022 108.337  1.00  0.00           H0.      0
ATOM    222  HE1 TRP A 117      31.700 103.965 108.928  1.00  0.00           H0.      0
ATOM    223  HE3 TRP A 117      29.048 105.618 113.328  1.00  0.00           H0.      0
ATOM    224  HZ2 TRP A 117      32.227 102.353 111.214  1.00  0.00           H0.      0
ATOM    225  HZ3 TRP A 117      30.080 103.806 114.665  1.00  0.00           H0.      0
ATOM    226  HH2 TRP A 117      31.661 102.201 113.629  1.00  0.00           H0.      0
ATOM    227  CA  CYS A 135      31.327  97.922 107.685  1.00  0.00           C0.     -1
ATOM    228  C   CYS A 135      31.533  96.415 107.909  1.00  0.00           C0.      0
ATOM    229  O   CYS A 135      31.125  95.570 107.107  1.00  0.00           O0.      0
ATOM    230  H01 CYS A 135      31.508  98.513 108.587  1.00  0.00           H0.      0
ATOM    231  H02 CYS A 135      30.305  98.090 107.339  1.00  0.00           H0.      0
ATOM    232  HA  CYS A 135      32.011  98.261 106.900  1.00  0.00           H0.      0
ATOM    233  N   LEU A 136      32.196  96.068 109.055  1.00  0.00           N0.      0
ATOM    234  CA  LEU A 136      32.657  94.706 109.343  1.00  0.00           C0.     -1
ATOM    235  C   LEU A 136      33.754  94.835 110.408  1.00  0.00           C0.      0
ATOM    236  O   LEU A 136      34.237  95.942 110.699  1.00  0.00           O0.      0
ATOM    237  H03 LEU A 136      33.088  94.248 108.443  1.00  0.00           H0.      0
ATOM    238  H   LEU A 136      32.672  96.784 109.592  1.00  0.00           H0.      0
ATOM    239  HA  LEU A 136      31.840  94.066 109.694  1.00  0.00           H0.      0
ATOM    240  N   GLY A 137      34.136  93.708 111.064  1.00  0.00           N0.      0
ATOM    241  CA  GLY A 137      35.262  93.748 112.004  1.00  0.00           C0.     -1
ATOM    242  C   GLY A 137      34.937  94.403 113.344  1.00  0.00           C0.      0
ATOM    243  O   GLY A 137      35.852  94.764 114.107  1.00  0.00           O0.      0
ATOM    244  H   GLY A 137      33.852  92.811 110.693  1.00  0.00           H0.      0
ATOM    245  HA2 GLY A 137      35.598  92.722 112.177  1.00  0.00           H0.      0
ATOM    246  HA3 GLY A 137      36.107  94.296 111.574  1.00  0.00           H0.      0
ATOM    247  N   ASN A 138      33.627  94.487 113.652  1.00  0.00           N0.      0
ATOM    248  CA  ASN A 138      33.044  95.413 114.624  1.00  0.00           C0.     -1
ATOM    249  C   ASN A 138      33.098  96.833 114.029  1.00  0.00           C0.      0
ATOM    250  O   ASN A 138      34.165  97.371 113.719  1.00  0.00           O0.      0
ATOM    251  CB  ASN A 138      33.671  95.367 116.019  1.00  0.00           C0.      0
ATOM    252  CG  ASN A 138      32.713  96.001 117.031  1.00  0.00           C0.      0
ATOM    253  ND2 ASN A 138      33.119  95.950 118.323  1.00  0.00           N0.      0
ATOM    254  OD1 ASN A 138      31.645  96.527 116.686  1.00  0.00           O0.      0
ATOM    255  H   ASN A 138      33.003  94.201 112.908  1.00  0.00           H0.      0
ATOM    256  HA  ASN A 138      31.999  95.112 114.725  1.00  0.00           H0.      0
ATOM    257  HB2 ASN A 138      33.888  94.331 116.297  1.00  0.00           H0.      0
ATOM    258  HB3 ASN A 138      34.621  95.909 116.011  1.00  0.00           H0.      0
ATOM    259 HD21 ASN A 138      32.560  96.418 119.023  1.00  0.00           H0.      0
ATOM    260 HD22 ASN A 138      33.970  95.474 118.617  1.00  0.00           H0.      0
ATOM    261  N   SER A 139      31.880  97.383 113.809  1.00  0.00           N0.      0
ATOM    262  CA  SER A 139      31.789  98.732 113.278  1.00  0.00           C0.     -1
ATOM    263  H01 SER A 139      32.126  99.487 114.001  1.00  0.00           H0.      0
ATOM    264  H02 SER A 139      30.755  98.942 113.000  1.00  0.00           H0.      0
ATOM    265  H   SER A 139      31.133  97.051 114.406  1.00  0.00           H0.      0
ATOM    266  HA  SER A 139      32.423  98.813 112.392  1.00  0.00           H0.      0
ATOM    267  CA  HID A 142      32.505 102.257 119.426  1.00  0.00           C0.     -1
ATOM    268  C   HID A 142      31.957 103.616 119.864  1.00  0.00           C0.      0
ATOM    269  O   HID A 142      32.649 104.394 120.531  1.00  0.00           O0.      0
ATOM    270  CB  HID A 142      33.608 102.519 118.388  1.00  0.00           C0.     -1
ATOM    271  CG  HID A 142      34.712 101.517 118.308  1.00  0.00           C0.      0
ATOM    272  CD2 HID A 142      35.263 100.830 117.243  1.00  0.00           C0.      0
ATOM    273  ND1 HID A 142      35.549 101.233 119.379  1.00  0.00           N0.      0
ATOM    274  CE1 HID A 142      36.546 100.410 118.946  1.00  0.00           C0.      0
ATOM    275  NE2 HID A 142      36.403 100.148 117.652  1.00  0.00           N0.      0
ATOM    276  H03 HID A 142      31.732 101.595 119.024  1.00  0.00           H0.      0
ATOM    277  HA  HID A 142      32.926 101.772 120.313  1.00  0.00           H0.      0
ATOM    278  HB2 HID A 142      33.163 102.627 117.393  1.00  0.00           H0.      0
ATOM    279  HB3 HID A 142      34.060 103.491 118.629  1.00  0.00           H0.      0
ATOM    280  HD1 HID A 142      35.436 101.573 120.324  1.00  0.00           H0.      0
ATOM    281  HD2 HID A 142      34.921 100.803 116.220  1.00  0.00           H0.      0
ATOM    282  HE1 HID A 142      37.326 100.032 119.584  1.00  0.00           H0.      0
ATOM    283  N   LEU A 143      30.732 103.947 119.383  1.00  0.00           N0.      0
ATOM    284  CA  LEU A 143      30.216 105.320 119.389  1.00  0.00           C0.     -1
ATOM    285  CB  LEU A 143      29.408 105.532 118.053  1.00  0.00           C0.     -1
ATOM    286  CG  LEU A 143      28.723 106.907 117.918  1.00  0.00           C0.      0
ATOM    287  CD1 LEU A 143      29.707 108.077 118.106  1.00  0.00           C0.      0
ATOM    288  CD2 LEU A 143      28.030 107.000 116.545  1.00  0.00           C0.      0
ATOM    289  H01 LEU A 143      29.566 105.499 120.254  1.00  0.00           H0.      0
ATOM    290  H   LEU A 143      30.241 103.269 118.816  1.00  0.00           H0.      0
ATOM    291  HA  LEU A 143      31.071 105.996 119.468  1.00  0.00           H0.      0
ATOM    292  HB2 LEU A 143      30.094 105.386 117.205  1.00  0.00           H0.      0
ATOM    293  HB3 LEU A 143      28.646 104.743 117.982  1.00  0.00           H0.      0
ATOM    294  HG  LEU A 143      27.952 106.977 118.701  1.00  0.00           H0.      0
ATOM    295 HD11 LEU A 143      29.193 109.034 117.960  1.00  0.00           H0.      0
ATOM    296 HD12 LEU A 143      30.144 108.088 119.110  1.00  0.00           H0.      0
ATOM    297 HD13 LEU A 143      30.525 108.022 117.378  1.00  0.00           H0.      0
ATOM    298 HD21 LEU A 143      27.320 106.178 116.398  1.00  0.00           H0.      0
ATOM    299 HD22 LEU A 143      27.483 107.945 116.444  1.00  0.00           H0.      0
ATOM    300 HD23 LEU A 143      28.774 106.954 115.738  1.00  0.00           H0.      0
ATOM    301  CA  ARG A 175      29.040  93.293 120.073  1.00  0.00           C0.     -1
ATOM    302  CB  ARG A 175      29.998  93.720 121.214  1.00  0.00           C0.     -1
ATOM    303  CG  ARG A 175      31.462  93.411 120.858  1.00  0.00           C0.      0
ATOM    304  CD  ARG A 175      32.459  93.769 121.975  1.00  0.00           C0.      0
ATOM    305  NE  ARG A 175      33.845  93.394 121.645  1.00  0.00           N0.      0
ATOM    306  CZ  ARG A 175      34.368  92.180 121.839  1.00  0.00           C0.      0
ATOM    307  NH1 ARG A 175      33.625  91.173 122.343  1.00  0.00           N1+      0
ATOM    308  NH2 ARG A 175      35.686  91.976 121.629  1.00  0.00           N0.      0
ATOM    309  H01 ARG A 175      29.283  93.821 119.143  1.00  0.00           H0.      0
ATOM    310  H02 ARG A 175      27.998  93.511 120.328  1.00  0.00           H0.      0
ATOM    311  HA  ARG A 175      29.130  92.219 119.881  1.00  0.00           H0.      0
ATOM    312  HB2 ARG A 175      29.884  94.794 121.413  1.00  0.00           H0.      0
ATOM    313  HB3 ARG A 175      29.723  93.196 122.140  1.00  0.00           H0.      0
ATOM    314  HG2 ARG A 175      31.556  92.347 120.601  1.00  0.00           H0.      0
ATOM    315  HG3 ARG A 175      31.741  93.961 119.952  1.00  0.00           H0.      0
ATOM    316  HD2 ARG A 175      32.461  94.848 122.154  1.00  0.00           H0.      0
ATOM    317  HD3 ARG A 175      32.187  93.289 122.922  1.00  0.00           H0.      0
ATOM    318  HE  ARG A 175      34.360  93.976 120.977  1.00  0.00           H0.      0
ATOM    319 HH11 ARG A 175      32.622  91.177 122.239  1.00  0.00           H0.      0
ATOM    320 HH12 ARG A 175      34.062  90.287 122.547  1.00  0.00           H0.      0
ATOM    321 HH21 ARG A 175      36.239  92.741 121.233  1.00  0.00           H0.      0
ATOM    322 HH22 ARG A 175      35.970  91.054 121.325  1.00  0.00           H0.      0
ATOM    323  CA  TYR A 194      40.197  88.625 115.750  1.00  0.00           C0.     -1
ATOM    324  CB  TYR A 194      40.098  89.844 116.609  1.00  0.00           C0.     -1
ATOM    325  CG  TYR A 194      39.644  91.066 115.833  1.00  0.00           C0.      0
ATOM    326  CD1 TYR A 194      38.371  91.621 116.026  1.00  0.00           C0.      0
ATOM    327  CD2 TYR A 194      40.483  91.660 114.872  1.00  0.00           C0.      0
ATOM    328  CE1 TYR A 194      37.951  92.742 115.302  1.00  0.00           C0.      0
ATOM    329  CE2 TYR A 194      40.092  92.796 114.161  1.00  0.00           C0.      0
ATOM    330  CZ  TYR A 194      38.820  93.350 114.381  1.00  0.00           C0.      0
ATOM    331  OH  TYR A 194      38.482  94.483 113.692  1.00  0.00           O0.      0
ATOM    332  H01 TYR A 194      40.539  87.752 116.319  1.00  0.00           H0.      0
ATOM    333  H03 TYR A 194      39.226  88.372 115.305  1.00  0.00           H0.      0
ATOM    334  HA  TYR A 194      40.903  88.773 114.923  1.00  0.00           H0.      0
ATOM    335  HB2 TYR A 194      39.405  89.676 117.443  1.00  0.00           H0.      0
ATOM    336  HB3 TYR A 194      41.077  90.056 117.066  1.00  0.00           H0.      0
ATOM    337  HD1 TYR A 194      37.705  91.184 116.764  1.00  0.00           H0.      0
ATOM    338  HD2 TYR A 194      41.473  91.247 114.705  1.00  0.00           H0.      0
ATOM    339  HE1 TYR A 194      36.953  93.142 115.436  1.00  0.00           H0.      0
ATOM    340  HE2 TYR A 194      40.762  93.287 113.463  1.00  0.00           H0.      0
ATOM    341  HH  TYR A 194      37.512  94.647 113.776  1.00  0.00           H0.      0
ATOM    342  CA  TYR A 220      44.091  93.999 125.034  1.00  0.00           C0.     -1
ATOM    343  CB  TYR A 220      43.486  93.980 123.612  1.00  0.00           C0.     -1
ATOM    344  CG  TYR A 220      42.024  94.320 123.404  1.00  0.00           C0.      0
ATOM    345  CD1 TYR A 220      41.463  95.540 123.823  1.00  0.00           C0.      0
ATOM    346  CD2 TYR A 220      41.221  93.466 122.632  1.00  0.00           C0.      0
ATOM    347  CE1 TYR A 220      40.166  95.907 123.457  1.00  0.00           C0.      0
ATOM    348  CE2 TYR A 220      39.926  93.823 122.234  1.00  0.00           C0.      0
ATOM    349  CZ  TYR A 220      39.405  95.059 122.640  1.00  0.00           C0.      0
ATOM    350  OH  TYR A 220      38.139  95.479 122.255  1.00  0.00           O0.      0
ATOM    351  H01 TYR A 220      45.155  93.749 124.986  1.00  0.00           H0.      0
ATOM    352  H02 TYR A 220      43.997  94.987 125.500  1.00  0.00           H0.      0
ATOM    353  HA  TYR A 220      43.594  93.272 125.686  1.00  0.00           H0.      0
ATOM    354  HB2 TYR A 220      44.077  94.673 122.993  1.00  0.00           H0.      0
ATOM    355  HB3 TYR A 220      43.663  92.986 123.182  1.00  0.00           H0.      0
ATOM    356  HD1 TYR A 220      42.052  96.225 124.425  1.00  0.00           H0.      0
ATOM    357  HD2 TYR A 220      41.621  92.511 122.305  1.00  0.00           H0.      0
ATOM    358  HE1 TYR A 220      39.744  96.848 123.785  1.00  0.00           H0.      0
ATOM    359  HE2 TYR A 220      39.346  93.139 121.624  1.00  0.00           H0.      0
ATOM    360  HH  TYR A 220      37.730  94.806 121.667  1.00  0.00           H0.      0
ATOM    361  CA  LEU A 240      39.194 100.239 123.373  1.00  0.00           C0.     -1
ATOM    362  CB  LEU A 240      38.978  99.277 122.156  1.00  0.00           C0.     -1
ATOM    363  CG  LEU A 240      40.189  99.196 121.196  1.00  0.00           C0.      0
ATOM    364  CD1 LEU A 240      39.990  98.107 120.122  1.00  0.00           C0.      0
ATOM    365  CD2 LEU A 240      40.488 100.548 120.522  1.00  0.00           C0.      0
ATOM    366  H01 LEU A 240      38.335 100.199 124.052  1.00  0.00           H0.      0
ATOM    367  H02 LEU A 240      40.090  99.950 123.935  1.00  0.00           H0.      0
ATOM    368  HA  LEU A 240      39.318 101.275 123.043  1.00  0.00           H0.      0
ATOM    369  HB2 LEU A 240      38.752  98.273 122.535  1.00  0.00           H0.      0
ATOM    370  HB3 LEU A 240      38.088  99.601 121.597  1.00  0.00           H0.      0
ATOM    371  HG  LEU A 240      41.063  98.909 121.802  1.00  0.00           H0.      0
ATOM    372 HD11 LEU A 240      39.185  98.389 119.433  1.00  0.00           H0.      0
ATOM    373 HD12 LEU A 240      40.900  97.980 119.525  1.00  0.00           H0.      0
ATOM    374 HD13 LEU A 240      39.749  97.141 120.580  1.00  0.00           H0.      0
ATOM    375 HD21 LEU A 240      40.740 101.322 121.254  1.00  0.00           H0.      0
ATOM    376 HD22 LEU A 240      41.323 100.461 119.819  1.00  0.00           H0.      0
ATOM    377 HD23 LEU A 240      39.620 100.895 119.946  1.00  0.00           H0.      0
ATOM    378  CA  TYR A 242      32.054 100.564 123.246  1.00  0.00           C0.     -1
ATOM    379  CB  TYR A 242      32.074  99.054 123.030  1.00  0.00           C0.     -1
ATOM    380  CG  TYR A 242      33.326  98.532 122.344  1.00  0.00           C0.      0
ATOM    381  CD1 TYR A 242      33.495  98.611 120.948  1.00  0.00           C0.      0
ATOM    382  CD2 TYR A 242      34.364  97.955 123.095  1.00  0.00           C0.      0
ATOM    383  CE1 TYR A 242      34.658  98.145 120.324  1.00  0.00           C0.      0
ATOM    384  CE2 TYR A 242      35.531  97.481 122.489  1.00  0.00           C0.      0
ATOM    385  CZ  TYR A 242      35.678  97.584 121.101  1.00  0.00           C0.      0
ATOM    386  OH  TYR A 242      36.840  97.147 120.471  1.00  0.00           O0.      0
ATOM    387  H01 TYR A 242      31.137 100.874 123.759  1.00  0.00           H0.      0
ATOM    388  H02 TYR A 242      32.908 100.887 123.852  1.00  0.00           H0.      0
ATOM    389  HA  TYR A 242      32.102 101.103 122.293  1.00  0.00           H0.      0
ATOM    390  HB2 TYR A 242      31.969  98.550 123.999  1.00  0.00           H0.      0
ATOM    391  HB3 TYR A 242      31.194  98.767 122.438  1.00  0.00           H0.      0
ATOM    392  HD1 TYR A 242      32.710  99.046 120.337  1.00  0.00           H0.      0
ATOM    393  HD2 TYR A 242      34.258  97.872 124.172  1.00  0.00           H0.      0
ATOM    394  HE1 TYR A 242      34.781  98.219 119.250  1.00  0.00           H0.      0
ATOM    395  HE2 TYR A 242      36.316  97.028 123.084  1.00  0.00           H0.      0
ATOM    396  HH  TYR A 242      37.459  96.797 121.147  1.00  0.00           H0.      0
ATOM    397  CA  TYR A 283      28.640  89.757 117.941  1.00  0.00           C0.     -1
ATOM    398  CB  TYR A 283      29.585  90.010 116.703  1.00  0.00           C0.     -1
ATOM    399  CG  TYR A 283      30.960  90.450 117.157  1.00  0.00           C0.      0
ATOM    400  CD1 TYR A 283      31.920  89.502 117.556  1.00  0.00           C0.      0
ATOM    401  CD2 TYR A 283      31.289  91.809 117.280  1.00  0.00           C0.      0
ATOM    402  CE1 TYR A 283      33.155  89.890 118.076  1.00  0.00           C0.      0
ATOM    403  CE2 TYR A 283      32.524  92.213 117.799  1.00  0.00           C0.      0
ATOM    404  CZ  TYR A 283      33.457  91.251 118.208  1.00  0.00           C0.      0
ATOM    405  OH  TYR A 283      34.676  91.589 118.754  1.00  0.00           O0.      0
ATOM    406  H01 TYR A 283      27.657  89.402 117.614  1.00  0.00           H0.      0
ATOM    407  H02 TYR A 283      29.081  89.005 118.604  1.00  0.00           H0.      0
ATOM    408  HA  TYR A 283      28.506  90.683 118.508  1.00  0.00           H0.      0
ATOM    409  HB2 TYR A 283      29.655  89.086 116.117  1.00  0.00           H0.      0
ATOM    410  HB3 TYR A 283      29.133  90.772 116.059  1.00  0.00           H0.      0
ATOM    411  HD1 TYR A 283      31.690  88.444 117.465  1.00  0.00           H0.      0
ATOM    412  HD2 TYR A 283      30.568  92.564 116.982  1.00  0.00           H0.      0
ATOM    413  HE1 TYR A 283      33.891  89.156 118.385  1.00  0.00           H0.      0
ATOM    414  HE2 TYR A 283      32.748  93.267 117.913  1.00  0.00           H0.      0
ATOM    415  HH  TYR A 283      34.745  92.558 118.843  1.00  0.00           H0.      0
ATOM    416  CA' SAM A 293      37.958  97.023 109.803  1.00  0.00           C0.      0
ATOM    417  CB  SAM A 293      37.837  98.077 110.925  1.00  0.00           C0.      0
ATOM    418  CG  SAM A 293      37.256  97.522 112.243  1.00  0.00           C0.      0
ATOM    419  SD  SAM A 293      37.854  98.397 113.750  1.00  0.00           S0.      0
ATOM    420  CE  SAM A 293      37.887  96.793 116.783  1.00  0.00           C0.      0
ATOM    421  C5' SAM A 293      36.631  99.749 113.907  1.00  0.00           C0.      0
ATOM    422  C4' SAM A 293      36.808 100.848 112.869  1.00  0.00           C0.      0
ATOM    423  O4' SAM A 293      35.638 101.729 112.986  1.00  0.00           O0.      0
ATOM    424  C3' SAM A 293      38.072 101.742 113.031  1.00  0.00           C0.      0
ATOM    425  O3' SAM A 293      38.899 101.737 111.874  1.00  0.00           O0.      0
ATOM    426  C2' SAM A 293      37.478 103.146 113.342  1.00  0.00           C0.      0
ATOM    427  O2' SAM A 293      38.242 104.258 112.926  1.00  0.00           O0.      0
ATOM    428  C1' SAM A 293      36.079 103.066 112.698  1.00  0.00           C0.      0
ATOM    429  OXT SAM A 293      39.946  96.013 110.573  1.00  0.00           O0.      0
ATOM    430  N1  SAM A 293      32.720 106.811 111.610  1.00  0.00           N0.      0
ATOM    431  C2  SAM A 293      33.574 106.122 110.832  1.00  0.00           C0.      0
ATOM    432  N3  SAM A 293      34.439 105.160 111.191  1.00  0.00           N0.      0
ATOM    433  C4  SAM A 293      34.366 104.898 112.510  1.00  0.00           C0.      0
ATOM    434  C5  SAM A 293      33.530 105.530 113.439  1.00  0.00           C0.      0
ATOM    435  C6  SAM A 293      32.667 106.543 112.947  1.00  0.00           C0.      0
ATOM    436  N6  SAM A 293      31.819 107.239 113.721  1.00  0.00           N0.      0
ATOM    437  N7  SAM A 293      33.756 105.009 114.710  1.00  0.00           N0.      0
ATOM    438  C8  SAM A 293      34.696 104.095 114.555  1.00  0.00           C0.      0
ATOM    439  N9  SAM A 293      35.108 103.987 113.239  1.00  0.00           N0.      0
ATOM    440  C'  SAM A 293      38.728  95.806 110.355  1.00  0.00           C0.      0
ATOM    441  N'  SAM A 293      36.599  96.651 109.280  1.00  0.00           N0.      0
ATOM    442  O'  SAM A 293      38.053  94.757 110.618  1.00  0.00           O0.      0
ATOM    443 HN61 SAM A 293      31.379 108.067 113.323  1.00  0.00           H0.      0
ATOM    444 HN62 SAM A 293      31.835 107.102 114.734  1.00  0.00           H0.      0
ATOM    445  HA  SAM A 293      38.510  97.448 108.960  1.00  0.00           H0.      0
ATOM    446  HB1 SAM A 293      37.256  98.928 110.555  1.00  0.00           H0.      0
ATOM    447  HB2 SAM A 293      38.847  98.438 111.123  1.00  0.00           H0.      0
ATOM    448  HG1 SAM A 293      37.593  96.494 112.392  1.00  0.00           H0.      0
ATOM    449  HG2 SAM A 293      36.163  97.506 112.268  1.00  0.00           H0.      0
ATOM    450  HE1 SAM A 293      36.873  97.153 116.618  1.00  0.00           H0.      0
ATOM    451  HE2 SAM A 293      38.557  97.645 116.865  1.00  0.00           H0.      0
ATOM    452  HE3 SAM A 293      38.185  96.143 115.963  1.00  0.00           H0.      0
ATOM    453 HO2' SAM A 293      38.502 104.202 111.967  1.00  0.00           H0.      0
ATOM    454 HO3' SAM A 293      38.390 102.101 111.106  1.00  0.00           H0.      0
ATOM    455  H01 SAM A 293      35.110 103.482 115.339  1.00  0.00           H0.      0
ATOM    456  H02 SAM A 293      36.815 100.429 111.859  1.00  0.00           H0.      0
ATOM    457  H03 SAM A 293      38.701 101.394 113.852  1.00  0.00           H0.      0
ATOM    458  H04 SAM A 293      37.357 103.245 114.425  1.00  0.00           H0.      0
ATOM    459  H05 SAM A 293      36.136 103.249 111.620  1.00  0.00           H0.      0
ATOM    460  H06 SAM A 293      33.586 106.403 109.783  1.00  0.00           H0.      0
ATOM    461  H07 SAM A 293      35.955  96.378 110.035  1.00  0.00           H0.      0
ATOM    462  H08 SAM A 293      36.599  95.834 108.615  1.00  0.00           H0.      0
ATOM    463  H09 SAM A 293      36.191  97.473 108.802  1.00  0.00           H0.      0
ATOM    464 H5'1 SAM A 293      36.774 100.159 114.911  1.00  0.00           H0.      0
ATOM    465 H5'2 SAM A 293      35.626  99.322 113.845  1.00  0.00           H0.      0
ATOM    466  N   ACT A 294      37.903  95.996 118.066  1.00  0.00           N0.      0
ATOM    467  CA  ACT A 294      37.065  94.752 117.937  1.00  0.00           C0.      0
ATOM    468  C   ACT A 294      36.476  94.322 119.276  1.00  0.00           C0.      0
ATOM    469  O   ACT A 294      35.211  94.280 119.361  1.00  0.00           O0.      0
ATOM    470  OXT ACT A 294      37.280  93.982 120.199  1.00  0.00           O1-      0
ATOM    471  H1  ACT A 294      37.701  93.963 117.531  1.00  0.00           H0.      0
ATOM    472  H3  ACT A 294      36.266  94.961 117.229  1.00  0.00           H0.      0
ATOM    473  H01 ACT A 294      38.867  95.707 118.320  1.00  0.00           H0.      0
ATOM    474  H02 ACT A 294      37.534  96.578 118.842  1.00  0.00           H0.      0
ATOM    475  O   WAT B5548      32.451 106.668 116.481  1.00  0.00           O0.      0
ATOM    476  H1  WAT B5548      31.933 106.217 117.157  1.00  0.00           H0.      0
ATOM    477  H2  WAT B5548      33.012 105.980 116.048  1.00  0.00           H0.      0
ATOM    478  O   WAT B5997      38.928  91.818 119.379  1.00  0.00           O0.      0
ATOM    479  H1  WAT B5997      39.645  92.051 118.773  1.00  0.00           H0.      0
ATOM    480  H2  WAT B5997      38.472  92.653 119.573  1.00  0.00           H0.      0
ATOM    481  O   WAT B9140      37.720 106.541 114.430  1.00  0.00           O0.      0
ATOM    482  H1  WAT B9140      37.925 105.814 113.809  1.00  0.00           H0.      0
ATOM    483  H2  WAT B9140      38.079 107.351 114.037  1.00  0.00           H0.      0
