# Supplementary material for: Computational Investigation of GNMT-Catalyzed Methyl Transfer Reaction: Integrating MD, QM, and ML Approaches
Source: J Comput Chem. Author manuscript; Available in PMC 2026 Jun 29. (PMC13312424; doi:10.1002/jcc.70434)
Supplement: SI-2 [file NIHMS2188582-supplement-SI-2.zip › QM-cluster-pdbs/clustering_3694_R1_wo_r.pdb]

ATOM      1  CA  TYR A  21      42.172 104.771 117.413  1.00  0.00           C0.     -1
ATOM      2  CB  TYR A  21      41.292 104.229 116.371  1.00  0.00           C0.     -1
ATOM      3  CG  TYR A  21      40.563 102.913 116.584  1.00  0.00           C0.      0
ATOM      4  CD1 TYR A  21      39.268 102.879 117.128  1.00  0.00           C0.      0
ATOM      5  CD2 TYR A  21      41.096 101.710 116.088  1.00  0.00           C0.      0
ATOM      6  CE1 TYR A  21      38.514 101.700 117.153  1.00  0.00           C0.      0
ATOM      7  CE2 TYR A  21      40.362 100.522 116.111  1.00  0.00           C0.      0
ATOM      8  CZ  TYR A  21      39.061 100.517 116.630  1.00  0.00           C0.      0
ATOM      9  OH  TYR A  21      38.350  99.334 116.568  1.00  0.00           O0.      0
ATOM     10  H01 TYR A  21      41.638 104.979 118.351  1.00  0.00           H0.      0
ATOM     11  H02 TYR A  21      42.630 105.711 117.082  1.00  0.00           H0.      0
ATOM     12  HA  TYR A  21      42.991 104.082 117.662  1.00  0.00           H0.      0
ATOM     13  HB2 TYR A  21      40.524 104.981 116.131  1.00  0.00           H0.      0
ATOM     14  HB3 TYR A  21      41.873 104.133 115.445  1.00  0.00           H0.      0
ATOM     15  HD1 TYR A  21      38.824 103.796 117.505  1.00  0.00           H0.      0
ATOM     16  HD2 TYR A  21      42.078 101.712 115.624  1.00  0.00           H0.      0
ATOM     17  HE1 TYR A  21      37.510 101.703 117.562  1.00  0.00           H0.      0
ATOM     18  HE2 TYR A  21      40.772  99.604 115.707  1.00  0.00           H0.      0
ATOM     19  HH  TYR A  21      37.450  99.442 116.967  1.00  0.00           H0.      0
ATOM     20  CA  TRP A  30      46.324  95.113 114.228  1.00  0.00           C0.     -1
ATOM     21  CB  TRP A  30      45.809  96.200 113.183  1.00  0.00           C0.     -1
ATOM     22  CG  TRP A  30      44.311  96.137 113.008  1.00  0.00           C0.      0
ATOM     23  CD1 TRP A  30      43.608  95.675 111.907  1.00  0.00           C0.      0
ATOM     24  CD2 TRP A  30      43.314  96.474 114.006  1.00  0.00           C0.      0
ATOM     25  CE2 TRP A  30      42.032  96.172 113.440  1.00  0.00           C0.      0
ATOM     26  CE3 TRP A  30      43.365  97.021 115.304  1.00  0.00           C0.      0
ATOM     27  NE1 TRP A  30      42.243  95.686 112.168  1.00  0.00           N0.      0
ATOM     28  CZ2 TRP A  30      40.835  96.363 114.146  1.00  0.00           C0.      0
ATOM     29  CZ3 TRP A  30      42.173  97.238 115.997  1.00  0.00           C0.      0
ATOM     30  CH2 TRP A  30      40.919  96.902 115.429  1.00  0.00           C0.      0
ATOM     31  H01 TRP A  30      46.056  94.110 113.881  1.00  0.00           H0.      0
ATOM     32  H03 TRP A  30      47.412  95.171 114.346  1.00  0.00           H0.      0
ATOM     33  HA  TRP A  30      45.856  95.279 115.203  1.00  0.00           H0.      0
ATOM     34  HB2 TRP A  30      46.114  97.193 113.538  1.00  0.00           H0.      0
ATOM     35  HB3 TRP A  30      46.307  96.033 112.221  1.00  0.00           H0.      0
ATOM     36  HD1 TRP A  30      43.985  95.332 110.955  1.00  0.00           H0.      0
ATOM     37  HE1 TRP A  30      41.482  95.502 111.516  1.00  0.00           H0.      0
ATOM     38  HE3 TRP A  30      44.317  97.276 115.759  1.00  0.00           H0.      0
ATOM     39  HZ2 TRP A  30      39.888  96.069 113.709  1.00  0.00           H0.      0
ATOM     40  HZ3 TRP A  30      42.202  97.661 116.996  1.00  0.00           H0.      0
ATOM     41  HH2 TRP A  30      40.016  97.060 116.008  1.00  0.00           H0.      0
ATOM     42  CA  TYR A  33      45.717  91.166 117.025  1.00  0.00           C0.     -1
ATOM     43  CB  TYR A  33      45.366  92.669 117.227  1.00  0.00           C0.     -1
ATOM     44  CG  TYR A  33      43.987  92.913 117.821  1.00  0.00           C0.      0
ATOM     45  CD1 TYR A  33      43.146  93.916 117.303  1.00  0.00           C0.      0
ATOM     46  CD2 TYR A  33      43.524  92.180 118.926  1.00  0.00           C0.      0
ATOM     47  CE1 TYR A  33      41.904  94.199 117.876  1.00  0.00           C0.      0
ATOM     48  CE2 TYR A  33      42.281  92.449 119.509  1.00  0.00           C0.      0
ATOM     49  CZ  TYR A  33      41.477  93.469 118.989  1.00  0.00           C0.      0
ATOM     50  OH  TYR A  33      40.254  93.805 119.547  1.00  0.00           O0.      0
ATOM     51  H01 TYR A  33      44.972  90.681 116.385  1.00  0.00           H0.      0
ATOM     52  H02 TYR A  33      46.700  91.063 116.553  1.00  0.00           H0.      0
ATOM     53  HA  TYR A  33      45.746  90.629 117.979  1.00  0.00           H0.      0
ATOM     54  HB2 TYR A  33      46.132  93.124 117.872  1.00  0.00           H0.      0
ATOM     55  HB3 TYR A  33      45.432  93.184 116.262  1.00  0.00           H0.      0
ATOM     56  HD1 TYR A  33      43.465  94.495 116.442  1.00  0.00           H0.      0
ATOM     57  HD2 TYR A  33      44.141  91.396 119.353  1.00  0.00           H0.      0
ATOM     58  HE1 TYR A  33      41.263  94.965 117.460  1.00  0.00           H0.      0
ATOM     59  HE2 TYR A  33      41.948  91.875 120.370  1.00  0.00           H0.      0
ATOM     60  HH  TYR A  33      40.049  93.198 120.271  1.00  0.00           H0.      0
ATOM     61  CA  ARG A  40      40.198  85.522 109.157  1.00  0.00           C0.     -1
ATOM     62  CB  ARG A  40      40.542  86.944 109.666  1.00  0.00           C0.     -1
ATOM     63  CG  ARG A  40      39.322  87.881 109.555  1.00  0.00           C0.      0
ATOM     64  CD  ARG A  40      39.512  89.275 110.180  1.00  0.00           C0.      0
ATOM     65  NE  ARG A  40      38.312  90.082 109.896  1.00  0.00           N0.      0
ATOM     66  CZ  ARG A  40      38.034  91.318 110.376  1.00  0.00           C0.      0
ATOM     67  NH1 ARG A  40      38.670  91.831 111.445  1.00  0.00           N1+      0
ATOM     68  NH2 ARG A  40      37.033  92.010 109.817  1.00  0.00           N0.      0
ATOM     69  H01 ARG A  40      39.870  85.552 108.111  1.00  0.00           H0.      0
ATOM     70  H02 ARG A  40      41.067  84.859 109.221  1.00  0.00           H0.      0
ATOM     71  HA  ARG A  40      39.390  85.083 109.753  1.00  0.00           H0.      0
ATOM     72  HB2 ARG A  40      40.872  86.888 110.713  1.00  0.00           H0.      0
ATOM     73  HB3 ARG A  40      41.380  87.358 109.090  1.00  0.00           H0.      0
ATOM     74  HG2 ARG A  40      39.070  88.004 108.491  1.00  0.00           H0.      0
ATOM     75  HG3 ARG A  40      38.454  87.406 110.032  1.00  0.00           H0.      0
ATOM     76  HD2 ARG A  40      39.634  89.178 111.265  1.00  0.00           H0.      0
ATOM     77  HD3 ARG A  40      40.409  89.763 109.776  1.00  0.00           H0.      0
ATOM     78  HE  ARG A  40      37.827  89.853 109.038  1.00  0.00           H0.      0
ATOM     79 HH11 ARG A  40      39.447  91.353 111.873  1.00  0.00           H0.      0
ATOM     80 HH12 ARG A  40      38.537  92.835 111.621  1.00  0.00           H0.      0
ATOM     81 HH21 ARG A  40      36.783  91.843 108.819  1.00  0.00           H0.      0
ATOM     82 HH22 ARG A  40      36.996  93.004 110.048  1.00  0.00           H0.      0
ATOM     83  CA  ALA A  64      34.329 100.807 108.822  1.00  0.00           C0.     -1
ATOM     84  C   ALA A  64      35.397  99.893 108.179  1.00  0.00           C0.      0
ATOM     85  O   ALA A  64      35.240  98.658 108.139  1.00  0.00           O0.      0
ATOM     86  H01 ALA A  64      33.604 101.103 108.056  1.00  0.00           H0.      0
ATOM     87  H02 ALA A  64      33.813 100.243 109.600  1.00  0.00           H0.      0
ATOM     88  HA  ALA A  64      34.777 101.709 109.250  1.00  0.00           H0.      0
ATOM     89  N   CYS A  65      36.467 100.506 107.590  1.00  0.00           N0.      0
ATOM     90  CA  CYS A  65      37.488  99.792 106.787  1.00  0.00           C0.     -1
ATOM     91  C   CYS A  65      38.664  99.174 107.568  1.00  0.00           C0.      0
ATOM     92  O   CYS A  65      39.205  98.140 107.140  1.00  0.00           O0.      0
ATOM     93  H02 CYS A  65      37.889 100.499 106.054  1.00  0.00           H0.      0
ATOM     94  H   CYS A  65      36.682 101.444 107.912  1.00  0.00           H0.      0
ATOM     95  HA  CYS A  65      36.994  98.978 106.256  1.00  0.00           H0.      0
ATOM     96  N   GLY A  66      39.077  99.845 108.664  1.00  0.00           N0.      0
ATOM     97  CA  GLY A  66      40.311  99.497 109.378  1.00  0.00           C0.     -1
ATOM     98  H01 GLY A  66      41.196  99.775 108.795  1.00  0.00           H0.      0
ATOM     99  H   GLY A  66      38.567 100.674 108.975  1.00  0.00           H0.      0
ATOM    100  HA2 GLY A  66      40.315 100.032 110.328  1.00  0.00           H0.      0
ATOM    101  HA3 GLY A  66      40.354  98.421 109.571  1.00  0.00           H0.      0
ATOM    102  CA  VAL A  69      40.638  94.160 106.213  1.00  0.00           C0.     -1
ATOM    103  C   VAL A  69      39.488  93.484 105.407  1.00  0.00           C0.      0
ATOM    104  O   VAL A  69      39.619  92.334 104.969  1.00  0.00           O0.      0
ATOM    105  CB  VAL A  69      40.461  94.031 107.736  1.00  0.00           C0.     -1
ATOM    106  CG1 VAL A  69      40.229  92.573 108.165  1.00  0.00           C0.      0
ATOM    107  CG2 VAL A  69      41.690  94.625 108.445  1.00  0.00           C0.      0
ATOM    108  H01 VAL A  69      40.720  95.221 105.944  1.00  0.00           H0.      0
ATOM    109  HA  VAL A  69      41.557  93.653 105.903  1.00  0.00           H0.      0
ATOM    110  HB  VAL A  69      39.579  94.616 108.035  1.00  0.00           H0.      0
ATOM    111 HG11 VAL A  69      40.187  92.512 109.257  1.00  0.00           H0.      0
ATOM    112 HG12 VAL A  69      39.293  92.181 107.756  1.00  0.00           H0.      0
ATOM    113 HG13 VAL A  69      41.048  91.932 107.814  1.00  0.00           H0.      0
ATOM    114 HG21 VAL A  69      41.804  95.691 108.217  1.00  0.00           H0.      0
ATOM    115 HG22 VAL A  69      41.585  94.520 109.527  1.00  0.00           H0.      0
ATOM    116 HG23 VAL A  69      42.604  94.104 108.128  1.00  0.00           H0.      0
ATOM    117  N   ASP A  70      38.329  94.204 105.227  1.00  0.00           N0.      0
ATOM    118  CA  ASP A  70      37.049  93.652 104.688  1.00  0.00           C0.     -1
ATOM    119  CB  ASP A  70      35.886  93.948 105.740  1.00  0.00           C0.     -1
ATOM    120  CG  ASP A  70      36.142  93.305 107.107  1.00  0.00           C0.      0
ATOM    121  OD1 ASP A  70      35.971  94.036 108.141  1.00  0.00           O0.      0
ATOM    122  OD2 ASP A  70      36.466  92.082 107.136  1.00  0.00           O1-      0
ATOM    123  H01 ASP A  70      36.814  94.105 103.720  1.00  0.00           H0.      0
ATOM    124  H   ASP A  70      38.287  95.127 105.643  1.00  0.00           H0.      0
ATOM    125  HA  ASP A  70      37.192  92.577 104.578  1.00  0.00           H0.      0
ATOM    126  HB2 ASP A  70      35.766  95.029 105.863  1.00  0.00           H0.      0
ATOM    127  HB3 ASP A  70      34.949  93.550 105.329  1.00  0.00           H0.      0
ATOM    128  CA  ASP A  85      37.080 104.936 108.280  1.00  0.00           C0.     -1
ATOM    129  C   ASP A  85      37.610 106.217 108.956  1.00  0.00           C0.      0
ATOM    130  O   ASP A  85      38.338 107.000 108.334  1.00  0.00           O0.      0
ATOM    131  CB  ASP A  85      38.226 103.892 108.193  1.00  0.00           C0.      0
ATOM    132  CG  ASP A  85      38.440 103.253 109.560  1.00  0.00           C0.      0
ATOM    133  OD1 ASP A  85      37.790 102.163 109.799  1.00  0.00           O0.      0
ATOM    134  OD2 ASP A  85      39.170 103.841 110.404  1.00  0.00           O1-      0
ATOM    135  H01 ASP A  85      36.761 105.214 107.272  1.00  0.00           H0.      0
ATOM    136  HA  ASP A  85      36.222 104.518 108.818  1.00  0.00           H0.      0
ATOM    137  HB2 ASP A  85      37.973 103.123 107.458  1.00  0.00           H0.      0
ATOM    138  HB3 ASP A  85      39.139 104.396 107.865  1.00  0.00           H0.      0
ATOM    139  N   ALA A  86      37.314 106.378 110.277  1.00  0.00           N0.      0
ATOM    140  CA  ALA A  86      37.666 107.603 111.005  1.00  0.00           C0.     -1
ATOM    141  C   ALA A  86      39.145 107.726 111.393  1.00  0.00           C0.      0
ATOM    142  O   ALA A  86      39.563 108.820 111.809  1.00  0.00           O0.      0
ATOM    143  CB  ALA A  86      36.835 107.707 112.295  1.00  0.00           C0.      0
ATOM    144  H   ALA A  86      36.600 105.779 110.684  1.00  0.00           H0.      0
ATOM    145  HA  ALA A  86      37.442 108.457 110.359  1.00  0.00           H0.      0
ATOM    146  HB1 ALA A  86      35.781 107.862 112.063  1.00  0.00           H0.      0
ATOM    147  HB2 ALA A  86      36.948 106.798 112.897  1.00  0.00           H0.      0
ATOM    148  HB3 ALA A  86      37.200 108.554 112.881  1.00  0.00           H0.      0
ATOM    149  N   SER A  87      39.896 106.605 111.338  1.00  0.00           N0.      0
ATOM    150  CA  SER A  87      41.254 106.580 111.870  1.00  0.00           C0.     -1
ATOM    151  CB  SER A  87      41.303 105.865 113.227  1.00  0.00           C0.      0
ATOM    152  OG  SER A  87      42.665 105.611 113.637  1.00  0.00           O0.      0
ATOM    153  H01 SER A  87      41.911 106.049 111.172  1.00  0.00           H0.      0
ATOM    154  H   SER A  87      39.496 105.743 110.968  1.00  0.00           H0.      0
ATOM    155  HA  SER A  87      41.596 107.614 111.957  1.00  0.00           H0.      0
ATOM    156  HB2 SER A  87      40.759 106.449 113.982  1.00  0.00           H0.      0
ATOM    157  HB3 SER A  87      40.822 104.888 113.156  1.00  0.00           H0.      0
ATOM    158  HG  SER A  87      43.082 106.459 113.843  1.00  0.00           H0.      0
ATOM    159  CA  MET A  90      44.158 102.648 109.920  1.00  0.00           C0.     -1
ATOM    160  CB  MET A  90      42.786 102.293 110.439  1.00  0.00           C0.     -1
ATOM    161  CG  MET A  90      42.571 102.509 111.947  1.00  0.00           C0.      0
ATOM    162  SD  MET A  90      43.391 101.261 113.031  1.00  0.00           S0.      0
ATOM    163  CE  MET A  90      42.235  99.851 112.827  1.00  0.00           C0.      0
ATOM    164  H01 MET A  90      44.384 103.709 110.090  1.00  0.00           H0.      0
ATOM    165  H02 MET A  90      44.239 102.458 108.843  1.00  0.00           H0.      0
ATOM    166  HA  MET A  90      44.935 102.060 110.424  1.00  0.00           H0.      0
ATOM    167  HB2 MET A  90      42.023 102.896 109.922  1.00  0.00           H0.      0
ATOM    168  HB3 MET A  90      42.553 101.249 110.194  1.00  0.00           H0.      0
ATOM    169  HG2 MET A  90      42.960 103.483 112.266  1.00  0.00           H0.      0
ATOM    170  HG3 MET A  90      41.500 102.487 112.179  1.00  0.00           H0.      0
ATOM    171  HE1 MET A  90      42.311  99.410 111.829  1.00  0.00           H0.      0
ATOM    172  HE2 MET A  90      42.507  99.091 113.562  1.00  0.00           H0.      0
ATOM    173  HE3 MET A  90      41.207 100.178 113.002  1.00  0.00           H0.      0
ATOM    174  CA  ALA A 115      35.338 109.983 107.226  1.00  0.00           C0.     -1
ATOM    175  C   ALA A 115      34.760 109.615 108.578  1.00  0.00           C0.      0
ATOM    176  O   ALA A 115      35.226 108.678 109.244  1.00  0.00           O0.      0
ATOM    177  H01 ALA A 115      36.386 110.270 107.357  1.00  0.00           H0.      0
ATOM    178  H03 ALA A 115      35.321 109.102 106.578  1.00  0.00           H0.      0
ATOM    179  HA  ALA A 115      34.804 110.801 106.736  1.00  0.00           H0.      0
ATOM    180  N   ASN A 116      33.723 110.384 109.031  1.00  0.00           N0.      0
ATOM    181  CA  ASN A 116      33.108 110.111 110.318  1.00  0.00           C0.     -1
ATOM    182  C   ASN A 116      31.563 109.943 110.145  1.00  0.00           C0.      0
ATOM    183  O   ASN A 116      30.926 110.798 109.509  1.00  0.00           O0.      0
ATOM    184  CB  ASN A 116      33.426 111.207 111.375  1.00  0.00           C0.      0
ATOM    185  CG  ASN A 116      33.322 110.590 112.758  1.00  0.00           C0.      0
ATOM    186  ND2 ASN A 116      34.500 110.339 113.383  1.00  0.00           N0.      0
ATOM    187  OD1 ASN A 116      32.227 110.276 113.255  1.00  0.00           O0.      0
ATOM    188  H   ASN A 116      33.282 111.068 108.432  1.00  0.00           H0.      0
ATOM    189  HA  ASN A 116      33.543 109.169 110.658  1.00  0.00           H0.      0
ATOM    190  HB2 ASN A 116      34.432 111.591 111.184  1.00  0.00           H0.      0
ATOM    191  HB3 ASN A 116      32.715 112.033 111.282  1.00  0.00           H0.      0
ATOM    192 HD21 ASN A 116      34.497 109.806 114.242  1.00  0.00           H0.      0
ATOM    193 HD22 ASN A 116      35.385 110.477 112.917  1.00  0.00           H0.      0
ATOM    194  N   TRP A 117      31.009 108.846 110.714  1.00  0.00           N0.      0
ATOM    195  CA  TRP A 117      29.553 108.517 110.672  1.00  0.00           C0.     -1
ATOM    196  CB  TRP A 117      29.292 107.205 111.385  1.00  0.00           C0.     -1
ATOM    197  CG  TRP A 117      30.183 106.051 111.004  1.00  0.00           C0.      0
ATOM    198  CD1 TRP A 117      30.767 105.788 109.783  1.00  0.00           C0.      0
ATOM    199  CD2 TRP A 117      30.638 105.014 111.910  1.00  0.00           C0.      0
ATOM    200  CE2 TRP A 117      31.504 104.151 111.169  1.00  0.00           C0.      0
ATOM    201  CE3 TRP A 117      30.433 104.756 113.279  1.00  0.00           C0.      0
ATOM    202  NE1 TRP A 117      31.547 104.640 109.876  1.00  0.00           N0.      0
ATOM    203  CZ2 TRP A 117      32.164 103.067 111.763  1.00  0.00           C0.      0
ATOM    204  CZ3 TRP A 117      31.089 103.679 113.872  1.00  0.00           C0.      0
ATOM    205  CH2 TRP A 117      31.948 102.842 113.122  1.00  0.00           C0.      0
ATOM    206  H02 TRP A 117      28.985 109.329 111.138  1.00  0.00           H0.      0
ATOM    207  H   TRP A 117      31.634 108.193 111.189  1.00  0.00           H0.      0
ATOM    208  HA  TRP A 117      29.243 108.470 109.620  1.00  0.00           H0.      0
ATOM    209  HB2 TRP A 117      29.405 107.369 112.466  1.00  0.00           H0.      0
ATOM    210  HB3 TRP A 117      28.233 106.948 111.236  1.00  0.00           H0.      0
ATOM    211  HD1 TRP A 117      30.709 106.340 108.858  1.00  0.00           H0.      0
ATOM    212  HE1 TRP A 117      32.147 104.291 109.145  1.00  0.00           H0.      0
ATOM    213  HE3 TRP A 117      29.790 105.400 113.870  1.00  0.00           H0.      0
ATOM    214  HZ2 TRP A 117      32.847 102.443 111.197  1.00  0.00           H0.      0
ATOM    215  HZ3 TRP A 117      30.957 103.488 114.932  1.00  0.00           H0.      0
ATOM    216  HH2 TRP A 117      32.474 102.031 113.613  1.00  0.00           H0.      0
ATOM    217  CA  LEU A 136      32.324  94.281 109.426  1.00  0.00           C0.     -1
ATOM    218  C   LEU A 136      33.455  94.536 110.459  1.00  0.00           C0.      0
ATOM    219  O   LEU A 136      33.947  95.667 110.590  1.00  0.00           O0.      0
ATOM    220  H01 LEU A 136      32.790  94.228 108.436  1.00  0.00           H0.      0
ATOM    221  H02 LEU A 136      31.645  95.134 109.451  1.00  0.00           H0.      0
ATOM    222  HA  LEU A 136      31.775  93.356 109.617  1.00  0.00           H0.      0
ATOM    223  N   GLY A 137      33.876  93.490 111.254  1.00  0.00           N0.      0
ATOM    224  CA  GLY A 137      34.999  93.584 112.229  1.00  0.00           C0.     -1
ATOM    225  C   GLY A 137      34.589  94.063 113.612  1.00  0.00           C0.      0
ATOM    226  O   GLY A 137      35.472  94.265 114.469  1.00  0.00           O0.      0
ATOM    227  H   GLY A 137      33.557  92.562 111.011  1.00  0.00           H0.      0
ATOM    228  HA2 GLY A 137      35.460  92.596 112.307  1.00  0.00           H0.      0
ATOM    229  HA3 GLY A 137      35.768  94.258 111.843  1.00  0.00           H0.      0
ATOM    230  N   ASN A 138      33.263  94.189 113.817  1.00  0.00           N0.      0
ATOM    231  CA  ASN A 138      32.614  95.041 114.813  1.00  0.00           C0.     -1
ATOM    232  C   ASN A 138      32.744  96.504 114.334  1.00  0.00           C0.      0
ATOM    233  O   ASN A 138      33.814  96.967 113.904  1.00  0.00           O0.      0
ATOM    234  CB  ASN A 138      33.107  94.842 116.246  1.00  0.00           C0.      0
ATOM    235  CG  ASN A 138      32.083  95.426 117.222  1.00  0.00           C0.      0
ATOM    236  ND2 ASN A 138      32.540  95.582 118.482  1.00  0.00           N0.      0
ATOM    237  OD1 ASN A 138      30.928  95.725 116.875  1.00  0.00           O0.      0
ATOM    238  H   ASN A 138      32.713  94.020 112.982  1.00  0.00           H0.      0
ATOM    239  HA  ASN A 138      31.558  94.766 114.799  1.00  0.00           H0.      0
ATOM    240  HB2 ASN A 138      33.217  93.768 116.438  1.00  0.00           H0.      0
ATOM    241  HB3 ASN A 138      34.086  95.298 116.398  1.00  0.00           H0.      0
ATOM    242 HD21 ASN A 138      31.927  95.997 119.170  1.00  0.00           H0.      0
ATOM    243 HD22 ASN A 138      33.487  95.305 118.747  1.00  0.00           H0.      0
ATOM    244  N   SER A 139      31.581  97.182 114.360  1.00  0.00           N0.      0
ATOM    245  CA  SER A 139      31.476  98.543 113.861  1.00  0.00           C0.     -1
ATOM    246  H01 SER A 139      30.427  98.774 113.667  1.00  0.00           H0.      0
ATOM    247  H03 SER A 139      31.876  99.277 114.572  1.00  0.00           H0.      0
ATOM    248  H   SER A 139      30.842  96.797 114.940  1.00  0.00           H0.      0
ATOM    249  HA  SER A 139      32.044  98.628 112.932  1.00  0.00           H0.      0
ATOM    250  CA  HID A 142      32.233 102.478 119.087  1.00  0.00           C0.     -1
ATOM    251  C   HID A 142      31.771 103.944 119.237  1.00  0.00           C0.      0
ATOM    252  O   HID A 142      32.473 104.756 119.853  1.00  0.00           O0.      0
ATOM    253  CB  HID A 142      33.434 102.478 118.150  1.00  0.00           C0.     -1
ATOM    254  CG  HID A 142      34.290 101.254 118.118  1.00  0.00           C0.      0
ATOM    255  CD2 HID A 142      34.882 100.607 117.054  1.00  0.00           C0.      0
ATOM    256  ND1 HID A 142      34.829 100.642 119.243  1.00  0.00           N0.      0
ATOM    257  CE1 HID A 142      35.707  99.679 118.837  1.00  0.00           C0.      0
ATOM    258  NE2 HID A 142      35.765  99.634 117.511  1.00  0.00           N0.      0
ATOM    259  H02 HID A 142      31.437 101.824 118.715  1.00  0.00           H0.      0
ATOM    260  HA  HID A 142      32.512 102.132 120.088  1.00  0.00           H0.      0
ATOM    261  HB2 HID A 142      33.103 102.689 117.126  1.00  0.00           H0.      0
ATOM    262  HB3 HID A 142      34.068 103.329 118.441  1.00  0.00           H0.      0
ATOM    263  HD1 HID A 142      34.603 100.852 120.206  1.00  0.00           H0.      0
ATOM    264  HD2 HID A 142      34.736 100.805 116.003  1.00  0.00           H0.      0
ATOM    265  HE1 HID A 142      36.261  99.055 119.517  1.00  0.00           H0.      0
ATOM    266  N   LEU A 143      30.631 104.310 118.590  1.00  0.00           N0.      0
ATOM    267  CA  LEU A 143      30.183 105.715 118.474  1.00  0.00           C0.     -1
ATOM    268  CB  LEU A 143      29.242 105.851 117.254  1.00  0.00           C0.     -1
ATOM    269  CG  LEU A 143      28.746 107.289 116.995  1.00  0.00           C0.      0
ATOM    270  CD1 LEU A 143      29.894 108.225 116.575  1.00  0.00           C0.      0
ATOM    271  CD2 LEU A 143      27.646 107.281 115.917  1.00  0.00           C0.      0
ATOM    272  H01 LEU A 143      29.668 106.028 119.391  1.00  0.00           H0.      0
ATOM    273  H   LEU A 143      30.092 103.602 118.113  1.00  0.00           H0.      0
ATOM    274  HA  LEU A 143      31.077 106.335 118.369  1.00  0.00           H0.      0
ATOM    275  HB2 LEU A 143      29.771 105.490 116.360  1.00  0.00           H0.      0
ATOM    276  HB3 LEU A 143      28.374 105.193 117.404  1.00  0.00           H0.      0
ATOM    277  HG  LEU A 143      28.307 107.671 117.930  1.00  0.00           H0.      0
ATOM    278 HD11 LEU A 143      30.681 108.283 117.335  1.00  0.00           H0.      0
ATOM    279 HD12 LEU A 143      30.345 107.868 115.640  1.00  0.00           H0.      0
ATOM    280 HD13 LEU A 143      29.524 109.241 116.401  1.00  0.00           H0.      0
ATOM    281 HD21 LEU A 143      28.041 106.899 114.966  1.00  0.00           H0.      0
ATOM    282 HD22 LEU A 143      26.802 106.646 116.212  1.00  0.00           H0.      0
ATOM    283 HD23 LEU A 143      27.266 108.293 115.737  1.00  0.00           H0.      0
ATOM    284  CA  ARG A 175      28.495  93.451 120.031  1.00  0.00           C0.     -1
ATOM    285  CB  ARG A 175      29.556  93.980 121.024  1.00  0.00           C0.     -1
ATOM    286  CG  ARG A 175      30.934  93.387 120.659  1.00  0.00           C0.      0
ATOM    287  CD  ARG A 175      32.102  93.838 121.554  1.00  0.00           C0.      0
ATOM    288  NE  ARG A 175      33.383  93.227 121.156  1.00  0.00           N0.      0
ATOM    289  CZ  ARG A 175      33.713  91.953 121.377  1.00  0.00           C0.      0
ATOM    290  NH1 ARG A 175      32.895  91.121 122.067  1.00  0.00           N1+      0
ATOM    291  NH2 ARG A 175      34.892  91.481 120.926  1.00  0.00           N0.      0
ATOM    292  H01 ARG A 175      28.755  93.738 119.005  1.00  0.00           H0.      0
ATOM    293  H02 ARG A 175      27.500  93.852 120.253  1.00  0.00           H0.      0
ATOM    294  HA  ARG A 175      28.437  92.357 120.074  1.00  0.00           H0.      0
ATOM    295  HB2 ARG A 175      29.595  95.077 120.985  1.00  0.00           H0.      0
ATOM    296  HB3 ARG A 175      29.285  93.705 122.052  1.00  0.00           H0.      0
ATOM    297  HG2 ARG A 175      30.865  92.291 120.678  1.00  0.00           H0.      0
ATOM    298  HG3 ARG A 175      31.178  93.656 119.625  1.00  0.00           H0.      0
ATOM    299  HD2 ARG A 175      32.250  94.921 121.492  1.00  0.00           H0.      0
ATOM    300  HD3 ARG A 175      31.903  93.618 122.611  1.00  0.00           H0.      0
ATOM    301  HE  ARG A 175      34.004  93.740 120.505  1.00  0.00           H0.      0
ATOM    302 HH11 ARG A 175      32.110  91.500 122.574  1.00  0.00           H0.      0
ATOM    303 HH12 ARG A 175      33.282  90.263 122.435  1.00  0.00           H0.      0
ATOM    304 HH21 ARG A 175      35.409  92.021 120.213  1.00  0.00           H0.      0
ATOM    305 HH22 ARG A 175      34.991  90.479 120.833  1.00  0.00           H0.      0
ATOM    306  CA  TYR A 194      40.219  88.331 116.479  1.00  0.00           C0.     -1
ATOM    307  CB  TYR A 194      40.035  89.506 117.405  1.00  0.00           C0.     -1
ATOM    308  CG  TYR A 194      39.522  90.713 116.628  1.00  0.00           C0.      0
ATOM    309  CD1 TYR A 194      38.148  90.886 116.392  1.00  0.00           C0.      0
ATOM    310  CD2 TYR A 194      40.411  91.623 116.027  1.00  0.00           C0.      0
ATOM    311  CE1 TYR A 194      37.673  91.916 115.573  1.00  0.00           C0.      0
ATOM    312  CE2 TYR A 194      39.953  92.656 115.205  1.00  0.00           C0.      0
ATOM    313  CZ  TYR A 194      38.578  92.805 114.970  1.00  0.00           C0.      0
ATOM    314  OH  TYR A 194      38.167  93.842 114.162  1.00  0.00           O0.      0
ATOM    315  H01 TYR A 194      40.590  87.444 117.009  1.00  0.00           H0.      0
ATOM    316  H03 TYR A 194      39.272  88.061 115.996  1.00  0.00           H0.      0
ATOM    317  HA  TYR A 194      40.935  88.569 115.683  1.00  0.00           H0.      0
ATOM    318  HB2 TYR A 194      39.326  89.251 118.204  1.00  0.00           H0.      0
ATOM    319  HB3 TYR A 194      40.984  89.763 117.894  1.00  0.00           H0.      0
ATOM    320  HD1 TYR A 194      37.431  90.217 116.858  1.00  0.00           H0.      0
ATOM    321  HD2 TYR A 194      41.476  91.536 116.220  1.00  0.00           H0.      0
ATOM    322  HE1 TYR A 194      36.607  92.046 115.422  1.00  0.00           H0.      0
ATOM    323  HE2 TYR A 194      40.640  93.376 114.775  1.00  0.00           H0.      0
ATOM    324  HH  TYR A 194      37.187  93.918 114.183  1.00  0.00           H0.      0
ATOM    325  CA  LEU A 240      39.043  99.522 123.368  1.00  0.00           C0.     -1
ATOM    326  CB  LEU A 240      38.929  98.546 122.229  1.00  0.00           C0.     -1
ATOM    327  CG  LEU A 240      39.739  98.904 120.958  1.00  0.00           C0.      0
ATOM    328  CD1 LEU A 240      39.576  97.809 119.885  1.00  0.00           C0.      0
ATOM    329  CD2 LEU A 240      39.346 100.277 120.384  1.00  0.00           C0.      0
ATOM    330  H01 LEU A 240      38.496  99.169 124.251  1.00  0.00           H0.      0
ATOM    331  H02 LEU A 240      40.089  99.672 123.668  1.00  0.00           H0.      0
ATOM    332  HA  LEU A 240      38.635 100.506 123.108  1.00  0.00           H0.      0
ATOM    333  HB2 LEU A 240      39.246  97.546 122.562  1.00  0.00           H0.      0
ATOM    334  HB3 LEU A 240      37.874  98.437 121.937  1.00  0.00           H0.      0
ATOM    335  HG  LEU A 240      40.803  98.950 121.242  1.00  0.00           H0.      0
ATOM    336 HD11 LEU A 240      39.917  96.832 120.248  1.00  0.00           H0.      0
ATOM    337 HD12 LEU A 240      38.521  97.699 119.602  1.00  0.00           H0.      0
ATOM    338 HD13 LEU A 240      40.141  98.057 118.979  1.00  0.00           H0.      0
ATOM    339 HD21 LEU A 240      38.278 100.299 120.129  1.00  0.00           H0.      0
ATOM    340 HD22 LEU A 240      39.536 101.090 121.094  1.00  0.00           H0.      0
ATOM    341 HD23 LEU A 240      39.903 100.493 119.467  1.00  0.00           H0.      0
ATOM    342  CA  TYR A 242      32.022 100.237 123.249  1.00  0.00           C0.     -1
ATOM    343  CB  TYR A 242      31.974  98.769 122.993  1.00  0.00           C0.     -1
ATOM    344  CG  TYR A 242      33.232  98.167 122.420  1.00  0.00           C0.      0
ATOM    345  CD1 TYR A 242      33.327  97.904 121.046  1.00  0.00           C0.      0
ATOM    346  CD2 TYR A 242      34.316  97.824 123.245  1.00  0.00           C0.      0
ATOM    347  CE1 TYR A 242      34.449  97.270 120.516  1.00  0.00           C0.      0
ATOM    348  CE2 TYR A 242      35.441  97.179 122.728  1.00  0.00           C0.      0
ATOM    349  CZ  TYR A 242      35.492  96.870 121.363  1.00  0.00           C0.      0
ATOM    350  OH  TYR A 242      36.568  96.170 120.871  1.00  0.00           O0.      0
ATOM    351  H01 TYR A 242      31.083 100.601 123.682  1.00  0.00           H0.      0
ATOM    352  H02 TYR A 242      32.830 100.500 123.943  1.00  0.00           H0.      0
ATOM    353  HA  TYR A 242      32.197 100.802 122.323  1.00  0.00           H0.      0
ATOM    354  HB2 TYR A 242      31.735  98.248 123.932  1.00  0.00           H0.      0
ATOM    355  HB3 TYR A 242      31.140  98.544 122.313  1.00  0.00           H0.      0
ATOM    356  HD1 TYR A 242      32.513  98.197 120.387  1.00  0.00           H0.      0
ATOM    357  HD2 TYR A 242      34.261  98.031 124.310  1.00  0.00           H0.      0
ATOM    358  HE1 TYR A 242      34.521  97.077 119.455  1.00  0.00           H0.      0
ATOM    359  HE2 TYR A 242      36.262  96.876 123.367  1.00  0.00           H0.      0
ATOM    360  HH  TYR A 242      36.207  95.610 120.154  1.00  0.00           H0.      0
ATOM    361  CA  TYR A 283      28.657  89.847 117.744  1.00  0.00           C0.     -1
ATOM    362  CB  TYR A 283      29.682  89.847 116.654  1.00  0.00           C0.     -1
ATOM    363  CG  TYR A 283      31.129  89.983 117.105  1.00  0.00           C0.      0
ATOM    364  CD1 TYR A 283      31.992  88.874 117.072  1.00  0.00           C0.      0
ATOM    365  CD2 TYR A 283      31.666  91.214 117.523  1.00  0.00           C0.      0
ATOM    366  CE1 TYR A 283      33.341  88.987 117.410  1.00  0.00           C0.      0
ATOM    367  CE2 TYR A 283      33.017  91.343 117.873  1.00  0.00           C0.      0
ATOM    368  CZ  TYR A 283      33.869  90.226 117.796  1.00  0.00           C0.      0
ATOM    369  OH  TYR A 283      35.209  90.270 118.093  1.00  0.00           O0.      0
ATOM    370  H01 TYR A 283      27.643  89.751 117.338  1.00  0.00           H0.      0
ATOM    371  H02 TYR A 283      28.815  89.018 118.445  1.00  0.00           H0.      0
ATOM    372  HA  TYR A 283      28.691  90.775 118.328  1.00  0.00           H0.      0
ATOM    373  HB2 TYR A 283      29.594  88.922 116.068  1.00  0.00           H0.      0
ATOM    374  HB3 TYR A 283      29.459  90.664 115.951  1.00  0.00           H0.      0
ATOM    375  HD1 TYR A 283      31.604  87.911 116.754  1.00  0.00           H0.      0
ATOM    376  HD2 TYR A 283      31.026  92.091 117.563  1.00  0.00           H0.      0
ATOM    377  HE1 TYR A 283      34.005  88.131 117.360  1.00  0.00           H0.      0
ATOM    378  HE2 TYR A 283      33.407  92.300 118.203  1.00  0.00           H0.      0
ATOM    379  HH  TYR A 283      35.533  91.193 118.187  1.00  0.00           H0.      0
ATOM    380  CA' SAM A 293      37.738  96.684 109.964  1.00  0.00           C0.      0
ATOM    381  CB  SAM A 293      37.589  97.769 111.054  1.00  0.00           C0.      0
ATOM    382  CG  SAM A 293      36.956  97.204 112.343  1.00  0.00           C0.      0
ATOM    383  SD  SAM A 293      37.520  98.101 113.843  1.00  0.00           S0.      0
ATOM    384  CE  SAM A 293      36.920  96.962 115.126  1.00  0.00           C0.      0
ATOM    385  C5' SAM A 293      36.302  99.461 113.984  1.00  0.00           C0.      0
ATOM    386  C4' SAM A 293      36.597 100.580 112.988  1.00  0.00           C0.      0
ATOM    387  O4' SAM A 293      35.565 101.583 113.197  1.00  0.00           O0.      0
ATOM    388  C3' SAM A 293      37.979 101.281 113.172  1.00  0.00           C0.      0
ATOM    389  O3' SAM A 293      38.828 101.080 112.051  1.00  0.00           O0.      0
ATOM    390  C2' SAM A 293      37.589 102.766 113.458  1.00  0.00           C0.      0
ATOM    391  O2' SAM A 293      38.478 103.759 113.013  1.00  0.00           O0.      0
ATOM    392  C1' SAM A 293      36.159 102.866 112.871  1.00  0.00           C0.      0
ATOM    393  OXT SAM A 293      39.708  95.640 110.748  1.00  0.00           O0.      0
ATOM    394  N1  SAM A 293      33.255 107.058 111.973  1.00  0.00           N0.      0
ATOM    395  C2  SAM A 293      33.986 106.290 111.140  1.00  0.00           C0.      0
ATOM    396  N3  SAM A 293      34.730 105.211 111.440  1.00  0.00           N0.      0
ATOM    397  C4  SAM A 293      34.677 104.907 112.750  1.00  0.00           C0.      0
ATOM    398  C5  SAM A 293      33.961 105.615 113.728  1.00  0.00           C0.      0
ATOM    399  C6  SAM A 293      33.232 106.745 113.296  1.00  0.00           C0.      0
ATOM    400  N6  SAM A 293      32.516 107.520 114.143  1.00  0.00           N0.      0
ATOM    401  N7  SAM A 293      34.151 105.052 114.984  1.00  0.00           N0.      0
ATOM    402  C8  SAM A 293      34.962 104.034 114.777  1.00  0.00           C0.      0
ATOM    403  N9  SAM A 293      35.327 103.897 113.438  1.00  0.00           N0.      0
ATOM    404  C'  SAM A 293      38.479  95.472 110.582  1.00  0.00           C0.      0
ATOM    405  N'  SAM A 293      36.396  96.331 109.393  1.00  0.00           N0.      0
ATOM    406  O'  SAM A 293      37.760  94.490 110.964  1.00  0.00           O0.      0
ATOM    407 HN61 SAM A 293      32.244 108.461 113.851  1.00  0.00           H0.      0
ATOM    408 HN62 SAM A 293      32.619 107.343 115.131  1.00  0.00           H0.      0
ATOM    409  HA  SAM A 293      38.337  97.072 109.139  1.00  0.00           H0.      0
ATOM    410  HB1 SAM A 293      37.002  98.603 110.659  1.00  0.00           H0.      0
ATOM    411  HB2 SAM A 293      38.591  98.153 111.263  1.00  0.00           H0.      0
ATOM    412  HG1 SAM A 293      37.292  96.177 112.518  1.00  0.00           H0.      0
ATOM    413  HG2 SAM A 293      35.862  97.199 112.341  1.00  0.00           H0.      0
ATOM    414  HE1 SAM A 293      35.906  96.647 114.880  1.00  0.00           H0.      0
ATOM    415  HE2 SAM A 293      36.961  97.490 116.075  1.00  0.00           H0.      0
ATOM    416  HE3 SAM A 293      37.602  96.109 115.154  1.00  0.00           H0.      0
ATOM    417 HO2' SAM A 293      38.751 103.608 112.074  1.00  0.00           H0.      0
ATOM    418 HO3' SAM A 293      38.424 101.491 111.242  1.00  0.00           H0.      0
ATOM    419  H01 SAM A 293      35.322 103.354 115.532  1.00  0.00           H0.      0
ATOM    420  H02 SAM A 293      36.532 100.221 111.956  1.00  0.00           H0.      0
ATOM    421  H03 SAM A 293      38.525 100.878 114.027  1.00  0.00           H0.      0
ATOM    422  H04 SAM A 293      37.511 102.883 114.544  1.00  0.00           H0.      0
ATOM    423  H05 SAM A 293      36.190 103.022 111.787  1.00  0.00           H0.      0
ATOM    424  H06 SAM A 293      34.008 106.617 110.108  1.00  0.00           H0.      0
ATOM    425  H07 SAM A 293      36.012  97.137 108.867  1.00  0.00           H0.      0
ATOM    426  H08 SAM A 293      35.694  96.082 110.108  1.00  0.00           H0.      0
ATOM    427  H09 SAM A 293      36.406  95.485 108.755  1.00  0.00           H0.      0
ATOM    428 H5'1 SAM A 293      36.427  99.829 115.001  1.00  0.00           H0.      0
ATOM    429 H5'2 SAM A 293      35.301  99.037 113.861  1.00  0.00           H0.      0
ATOM    430  N   ACT A 294      38.155  94.645 117.567  1.00  0.00           N0.      0
ATOM    431  CA  ACT A 294      36.699  94.765 117.586  1.00  0.00           C0.      0
ATOM    432  C   ACT A 294      35.942  93.898 118.598  1.00  0.00           C0.      0
ATOM    433  O   ACT A 294      36.232  92.679 118.739  1.00  0.00           O0.      0
ATOM    434  OXT ACT A 294      35.030  94.494 119.292  1.00  0.00           O1-      0
ATOM    435  H1  ACT A 294      36.317  94.507 116.592  1.00  0.00           H0.      0
ATOM    436  H3  ACT A 294      36.425  95.808 117.777  1.00  0.00           H0.      0
ATOM    437  H01 ACT A 294      38.557  94.816 118.486  1.00  0.00           H0.      0
ATOM    438  H02 ACT A 294      38.417  93.694 117.326  1.00  0.00           H0.      0
