# Supplementary material for: Computational Investigation of GNMT-Catalyzed Methyl Transfer Reaction: Integrating MD, QM, and ML Approaches
Source: J Comput Chem. Author manuscript; Available in PMC 2026 Jun 29. (PMC13312424; doi:10.1002/jcc.70434)
Supplement: SI-2 [file NIHMS2188582-supplement-SI-2.zip › QM-cluster-pdbs/clustering_2121_R2_w_r.pdb]

ATOM      1  CA  TYR A  21      42.758 105.046 117.593  1.00  0.00           C0.     -1
ATOM      2  CB  TYR A  21      42.326 104.466 116.190  1.00  0.00           C0.     -1
ATOM      3  CG  TYR A  21      41.307 103.351 116.324  1.00  0.00           C0.      0
ATOM      4  CD1 TYR A  21      39.970 103.633 116.652  1.00  0.00           C0.      0
ATOM      5  CD2 TYR A  21      41.665 102.003 116.146  1.00  0.00           C0.      0
ATOM      6  CE1 TYR A  21      39.020 102.617 116.786  1.00  0.00           C0.      0
ATOM      7  CE2 TYR A  21      40.724 100.975 116.256  1.00  0.00           C0.      0
ATOM      8  CZ  TYR A  21      39.394 101.280 116.567  1.00  0.00           C0.      0
ATOM      9  OH  TYR A  21      38.480 100.248 116.597  1.00  0.00           O0.      0
ATOM     10  H01 TYR A  21      41.886 105.442 118.125  1.00  0.00           H0.      0
ATOM     11  H02 TYR A  21      43.488 105.854 117.470  1.00  0.00           H0.      0
ATOM     12  HA  TYR A  21      43.206 104.258 118.209  1.00  0.00           H0.      0
ATOM     13  HB2 TYR A  21      41.914 105.277 115.587  1.00  0.00           H0.      0
ATOM     14  HB3 TYR A  21      43.213 104.101 115.664  1.00  0.00           H0.      0
ATOM     15  HD1 TYR A  21      39.660 104.665 116.791  1.00  0.00           H0.      0
ATOM     16  HD2 TYR A  21      42.685 101.752 115.877  1.00  0.00           H0.      0
ATOM     17  HE1 TYR A  21      37.993 102.856 117.038  1.00  0.00           H0.      0
ATOM     18  HE2 TYR A  21      41.005  99.940 116.094  1.00  0.00           H0.      0
ATOM     19  HH  TYR A  21      37.595 100.558 116.937  1.00  0.00           H0.      0
ATOM     20  CA  TRP A  30      46.369  94.960 114.354  1.00  0.00           C0.     -1
ATOM     21  CB  TRP A  30      45.644  96.047 113.586  1.00  0.00           C0.     -1
ATOM     22  CG  TRP A  30      44.149  95.892 113.446  1.00  0.00           C0.      0
ATOM     23  CD1 TRP A  30      43.443  95.574 112.299  1.00  0.00           C0.      0
ATOM     24  CD2 TRP A  30      43.159  96.125 114.477  1.00  0.00           C0.      0
ATOM     25  CE2 TRP A  30      41.871  95.929 113.884  1.00  0.00           C0.      0
ATOM     26  CE3 TRP A  30      43.232  96.492 115.836  1.00  0.00           C0.      0
ATOM     27  NE1 TRP A  30      42.075  95.583 112.560  1.00  0.00           N0.      0
ATOM     28  CZ2 TRP A  30      40.685  96.088 114.612  1.00  0.00           C0.      0
ATOM     29  CZ3 TRP A  30      42.050  96.655 116.559  1.00  0.00           C0.      0
ATOM     30  CH2 TRP A  30      40.785  96.451 115.955  1.00  0.00           C0.      0
ATOM     31  H01 TRP A  30      46.248  93.984 113.868  1.00  0.00           H0.      0
ATOM     32  H03 TRP A  30      47.442  95.175 114.421  1.00  0.00           H0.      0
ATOM     33  HA  TRP A  30      45.982  94.865 115.376  1.00  0.00           H0.      0
ATOM     34  HB2 TRP A  30      45.847  97.016 114.068  1.00  0.00           H0.      0
ATOM     35  HB3 TRP A  30      46.080  96.124 112.580  1.00  0.00           H0.      0
ATOM     36  HD1 TRP A  30      43.815  95.353 111.310  1.00  0.00           H0.      0
ATOM     37  HE1 TRP A  30      41.338  95.441 111.876  1.00  0.00           H0.      0
ATOM     38  HE3 TRP A  30      44.194  96.649 116.312  1.00  0.00           H0.      0
ATOM     39  HZ2 TRP A  30      39.730  95.856 114.158  1.00  0.00           H0.      0
ATOM     40  HZ3 TRP A  30      42.095  96.933 117.608  1.00  0.00           H0.      0
ATOM     41  HH2 TRP A  30      39.884  96.564 116.550  1.00  0.00           H0.      0
ATOM     42  CA  TYR A  33      45.459  90.724 116.827  1.00  0.00           C0.     -1
ATOM     43  CB  TYR A  33      44.893  91.944 117.483  1.00  0.00           C0.     -1
ATOM     44  CG  TYR A  33      43.562  91.772 118.194  1.00  0.00           C0.      0
ATOM     45  CD1 TYR A  33      42.538  92.715 118.012  1.00  0.00           C0.      0
ATOM     46  CD2 TYR A  33      43.320  90.702 119.074  1.00  0.00           C0.      0
ATOM     47  CE1 TYR A  33      41.301  92.578 118.643  1.00  0.00           C0.      0
ATOM     48  CE2 TYR A  33      42.086  90.553 119.710  1.00  0.00           C0.      0
ATOM     49  CZ  TYR A  33      41.058  91.475 119.471  1.00  0.00           C0.      0
ATOM     50  OH  TYR A  33      39.829  91.237 120.038  1.00  0.00           O0.      0
ATOM     51  H01 TYR A  33      44.770  90.317 116.076  1.00  0.00           H0.      0
ATOM     52  H02 TYR A  33      46.405  90.952 116.323  1.00  0.00           H0.      0
ATOM     53  HA  TYR A  33      45.662  89.922 117.548  1.00  0.00           H0.      0
ATOM     54  HB2 TYR A  33      45.631  92.335 118.202  1.00  0.00           H0.      0
ATOM     55  HB3 TYR A  33      44.774  92.740 116.735  1.00  0.00           H0.      0
ATOM     56  HD1 TYR A  33      42.699  93.560 117.348  1.00  0.00           H0.      0
ATOM     57  HD2 TYR A  33      44.098  89.967 119.257  1.00  0.00           H0.      0
ATOM     58  HE1 TYR A  33      40.516  93.298 118.454  1.00  0.00           H0.      0
ATOM     59  HE2 TYR A  33      41.892  89.712 120.368  1.00  0.00           H0.      0
ATOM     60  HH  TYR A  33      39.223  91.980 119.839  1.00  0.00           H0.      0
ATOM     61  CA  ARG A  40      39.344  85.524 108.898  1.00  0.00           C0.     -1
ATOM     62  CB  ARG A  40      39.909  86.961 109.006  1.00  0.00           C0.     -1
ATOM     63  CG  ARG A  40      38.842  88.055 108.868  1.00  0.00           C0.      0
ATOM     64  CD  ARG A  40      39.427  89.464 109.062  1.00  0.00           C0.      0
ATOM     65  NE  ARG A  40      38.377  90.465 108.826  1.00  0.00           N0.      0
ATOM     66  CZ  ARG A  40      38.304  91.704 109.351  1.00  0.00           C0.      0
ATOM     67  NH1 ARG A  40      39.318  92.224 110.066  1.00  0.00           N1+      0
ATOM     68  NH2 ARG A  40      37.186  92.420 109.175  1.00  0.00           N0.      0
ATOM     69  H01 ARG A  40      38.855  85.366 107.929  1.00  0.00           H0.      0
ATOM     70  H02 ARG A  40      40.145  84.784 108.999  1.00  0.00           H0.      0
ATOM     71  HA  ARG A  40      38.604  85.335 109.685  1.00  0.00           H0.      0
ATOM     72  HB2 ARG A  40      40.416  87.074 109.975  1.00  0.00           H0.      0
ATOM     73  HB3 ARG A  40      40.678  87.108 108.235  1.00  0.00           H0.      0
ATOM     74  HG2 ARG A  40      38.381  87.990 107.871  1.00  0.00           H0.      0
ATOM     75  HG3 ARG A  40      38.043  87.898 109.604  1.00  0.00           H0.      0
ATOM     76  HD2 ARG A  40      39.793  89.578 110.089  1.00  0.00           H0.      0
ATOM     77  HD3 ARG A  40      40.271  89.625 108.378  1.00  0.00           H0.      0
ATOM     78  HE  ARG A  40      37.633  90.197 108.197  1.00  0.00           H0.      0
ATOM     79 HH11 ARG A  40      40.241  91.839 109.935  1.00  0.00           H0.      0
ATOM     80 HH12 ARG A  40      39.281  93.218 110.355  1.00  0.00           H0.      0
ATOM     81 HH21 ARG A  40      36.354  91.961 108.838  1.00  0.00           H0.      0
ATOM     82 HH22 ARG A  40      37.117  93.372 109.601  1.00  0.00           H0.      0
ATOM     83  CA  ALA A  64      34.686 101.584 108.790  1.00  0.00           C0.     -1
ATOM     84  C   ALA A  64      35.885 100.681 108.642  1.00  0.00           C0.      0
ATOM     85  O   ALA A  64      36.307  99.983 109.589  1.00  0.00           O0.      0
ATOM     86  CB  ALA A  64      34.814 102.584 109.942  1.00  0.00           C0.      0
ATOM     87  H02 ALA A  64      33.816 100.943 108.959  1.00  0.00           H0.      0
ATOM     88  HA  ALA A  64      34.508 102.123 107.851  1.00  0.00           H0.      0
ATOM     89  HB1 ALA A  64      34.796 102.074 110.908  1.00  0.00           H0.      0
ATOM     90  HB2 ALA A  64      35.747 103.139 109.865  1.00  0.00           H0.      0
ATOM     91  HB3 ALA A  64      33.994 103.305 109.920  1.00  0.00           H0.      0
ATOM     92  N   CYS A  65      36.459 100.682 107.415  1.00  0.00           N0.      0
ATOM     93  CA  CYS A  65      37.502  99.763 106.968  1.00  0.00           C0.     -1
ATOM     94  C   CYS A  65      38.879  99.877 107.684  1.00  0.00           C0.      0
ATOM     95  O   CYS A  65      39.747  99.039 107.400  1.00  0.00           O0.      0
ATOM     96  H01 CYS A  65      37.676  99.945 105.905  1.00  0.00           H0.      0
ATOM     97  H   CYS A  65      36.059 101.298 106.723  1.00  0.00           H0.      0
ATOM     98  HA  CYS A  65      37.190  98.718 107.072  1.00  0.00           H0.      0
ATOM     99  N   GLY A  66      39.071 100.890 108.563  1.00  0.00           N0.      0
ATOM    100  CA  GLY A  66      40.317 101.055 109.327  1.00  0.00           C0.     -1
ATOM    101  H01 GLY A  66      40.789 102.012 109.084  1.00  0.00           H0.      0
ATOM    102  H   GLY A  66      38.309 101.493 108.859  1.00  0.00           H0.      0
ATOM    103  HA2 GLY A  66      40.106 101.032 110.399  1.00  0.00           H0.      0
ATOM    104  HA3 GLY A  66      40.992 100.241 109.060  1.00  0.00           H0.      0
ATOM    105  CA  VAL A  69      41.632  94.126 105.549  1.00  0.00           C0.     -1
ATOM    106  C   VAL A  69      40.247  93.580 105.037  1.00  0.00           C0.      0
ATOM    107  O   VAL A  69      40.220  92.614 104.255  1.00  0.00           O0.      0
ATOM    108  CB  VAL A  69      42.007  93.546 106.937  1.00  0.00           C0.     -1
ATOM    109  CG1 VAL A  69      41.275  94.284 108.073  1.00  0.00           C0.      0
ATOM    110  CG2 VAL A  69      41.772  92.027 107.022  1.00  0.00           C0.      0
ATOM    111  H01 VAL A  69      41.627  95.221 105.594  1.00  0.00           H0.      0
ATOM    112  HA  VAL A  69      42.357  93.806 104.796  1.00  0.00           H0.      0
ATOM    113  HB  VAL A  69      43.085  93.726 107.063  1.00  0.00           H0.      0
ATOM    114 HG11 VAL A  69      41.472  95.361 108.040  1.00  0.00           H0.      0
ATOM    115 HG12 VAL A  69      40.192  94.145 108.002  1.00  0.00           H0.      0
ATOM    116 HG13 VAL A  69      41.599  93.918 109.054  1.00  0.00           H0.      0
ATOM    117 HG21 VAL A  69      42.181  91.630 107.960  1.00  0.00           H0.      0
ATOM    118 HG22 VAL A  69      40.700  91.798 106.986  1.00  0.00           H0.      0
ATOM    119 HG23 VAL A  69      42.248  91.498 106.189  1.00  0.00           H0.      0
ATOM    120  N   ASP A  70      39.103  94.145 105.527  1.00  0.00           N0.      0
ATOM    121  CA  ASP A  70      37.701  93.795 105.096  1.00  0.00           C0.     -1
ATOM    122  CB  ASP A  70      36.720  94.386 106.054  1.00  0.00           C0.     -1
ATOM    123  CG  ASP A  70      36.892  95.762 106.709  1.00  0.00           C0.      0
ATOM    124  OD1 ASP A  70      38.019  96.314 106.793  1.00  0.00           O0.      0
ATOM    125  OD2 ASP A  70      35.822  96.209 107.266  1.00  0.00           O1-      0
ATOM    126  H01 ASP A  70      37.547  94.170 104.074  1.00  0.00           H0.      0
ATOM    127  H   ASP A  70      39.140  95.025 106.046  1.00  0.00           H0.      0
ATOM    128  HA  ASP A  70      37.617  92.706 105.053  1.00  0.00           H0.      0
ATOM    129  HB2 ASP A  70      35.722  94.375 105.600  1.00  0.00           H0.      0
ATOM    130  HB3 ASP A  70      36.641  93.716 106.926  1.00  0.00           H0.      0
ATOM    131  CA  ASP A  85      37.365 105.540 108.163  1.00  0.00           C0.     -1
ATOM    132  C   ASP A  85      37.757 106.976 108.666  1.00  0.00           C0.      0
ATOM    133  O   ASP A  85      38.437 107.703 107.932  1.00  0.00           O0.      0
ATOM    134  CB  ASP A  85      38.494 104.576 108.558  1.00  0.00           C0.     -1
ATOM    135  CG  ASP A  85      38.425 104.086 109.996  1.00  0.00           C0.      0
ATOM    136  OD1 ASP A  85      37.969 102.912 110.196  1.00  0.00           O0.      0
ATOM    137  OD2 ASP A  85      38.807 104.858 110.930  1.00  0.00           O1-      0
ATOM    138  H01 ASP A  85      37.292 105.612 107.077  1.00  0.00           H0.      0
ATOM    139  HA  ASP A  85      36.403 105.212 108.573  1.00  0.00           H0.      0
ATOM    140  HB2 ASP A  85      38.459 103.695 107.910  1.00  0.00           H0.      0
ATOM    141  HB3 ASP A  85      39.457 105.072 108.393  1.00  0.00           H0.      0
ATOM    142  N   ALA A  86      37.420 107.343 109.947  1.00  0.00           N0.      0
ATOM    143  CA  ALA A  86      37.786 108.655 110.551  1.00  0.00           C0.     -1
ATOM    144  C   ALA A  86      39.082 108.651 111.336  1.00  0.00           C0.      0
ATOM    145  O   ALA A  86      39.652 109.713 111.609  1.00  0.00           O0.      0
ATOM    146  CB  ALA A  86      36.638 109.194 111.406  1.00  0.00           C0.      0
ATOM    147  H   ALA A  86      36.858 106.701 110.496  1.00  0.00           H0.      0
ATOM    148  HA  ALA A  86      37.946 109.329 109.705  1.00  0.00           H0.      0
ATOM    149  HB1 ALA A  86      36.336 108.478 112.172  1.00  0.00           H0.      0
ATOM    150  HB2 ALA A  86      36.975 110.105 111.906  1.00  0.00           H0.      0
ATOM    151  HB3 ALA A  86      35.785 109.420 110.770  1.00  0.00           H0.      0
ATOM    152  N   SER A  87      39.494 107.428 111.772  1.00  0.00           N0.      0
ATOM    153  CA  SER A  87      40.846 107.315 112.284  1.00  0.00           C0.     -1
ATOM    154  CB  SER A  87      41.074 106.034 113.080  1.00  0.00           C0.      0
ATOM    155  OG  SER A  87      42.488 105.857 113.312  1.00  0.00           O0.      0
ATOM    156  H01 SER A  87      41.572 107.329 111.458  1.00  0.00           H0.      0
ATOM    157  H   SER A  87      39.135 106.608 111.270  1.00  0.00           H0.      0
ATOM    158  HA  SER A  87      41.050 108.196 112.901  1.00  0.00           H0.      0
ATOM    159  HB2 SER A  87      40.502 106.039 114.017  1.00  0.00           H0.      0
ATOM    160  HB3 SER A  87      40.758 105.161 112.511  1.00  0.00           H0.      0
ATOM    161  HG  SER A  87      42.790 106.566 113.897  1.00  0.00           H0.      0
ATOM    162  CA  MET A  90      44.094 103.417 111.043  1.00  0.00           C0.     -1
ATOM    163  CB  MET A  90      42.659 103.106 111.455  1.00  0.00           C0.     -1
ATOM    164  CG  MET A  90      42.520 102.553 112.878  1.00  0.00           C0.      0
ATOM    165  SD  MET A  90      43.261 100.876 113.132  1.00  0.00           S0.      0
ATOM    166  CE  MET A  90      41.804  99.802 112.832  1.00  0.00           C0.      0
ATOM    167  H01 MET A  90      44.518 104.192 111.694  1.00  0.00           H0.      0
ATOM    168  H02 MET A  90      44.142 103.781 110.010  1.00  0.00           H0.      0
ATOM    169  HA  MET A  90      44.725 102.524 111.117  1.00  0.00           H0.      0
ATOM    170  HB2 MET A  90      42.053 104.017 111.385  1.00  0.00           H0.      0
ATOM    171  HB3 MET A  90      42.221 102.387 110.752  1.00  0.00           H0.      0
ATOM    172  HG2 MET A  90      43.016 103.225 113.583  1.00  0.00           H0.      0
ATOM    173  HG3 MET A  90      41.467 102.487 113.164  1.00  0.00           H0.      0
ATOM    174  HE1 MET A  90      42.090  98.782 113.105  1.00  0.00           H0.      0
ATOM    175  HE2 MET A  90      40.966 100.125 113.453  1.00  0.00           H0.      0
ATOM    176  HE3 MET A  90      41.502  99.823 111.783  1.00  0.00           H0.      0
ATOM    177  CA  ALA A 115      35.320 111.064 106.273  1.00  0.00           C0.     -1
ATOM    178  C   ALA A 115      34.958 110.740 107.713  1.00  0.00           C0.      0
ATOM    179  O   ALA A 115      35.377 109.716 108.264  1.00  0.00           O0.      0
ATOM    180  H01 ALA A 115      36.375 110.829 106.114  1.00  0.00           H0.      0
ATOM    181  H03 ALA A 115      34.731 110.428 105.603  1.00  0.00           H0.      0
ATOM    182  HA  ALA A 115      35.137 112.110 106.012  1.00  0.00           H0.      0
ATOM    183  N   ASN A 116      34.143 111.646 108.360  1.00  0.00           N0.      0
ATOM    184  CA  ASN A 116      33.541 111.275 109.633  1.00  0.00           C0.     -1
ATOM    185  C   ASN A 116      32.025 110.951 109.415  1.00  0.00           C0.      0
ATOM    186  O   ASN A 116      31.300 111.801 108.875  1.00  0.00           O0.      0
ATOM    187  CB  ASN A 116      33.726 112.303 110.779  1.00  0.00           C0.      0
ATOM    188  CG  ASN A 116      33.593 111.536 112.097  1.00  0.00           C0.      0
ATOM    189  ND2 ASN A 116      34.723 111.373 112.818  1.00  0.00           N0.      0
ATOM    190  OD1 ASN A 116      32.497 111.041 112.423  1.00  0.00           O0.      0
ATOM    191  H   ASN A 116      33.645 112.333 107.807  1.00  0.00           H0.      0
ATOM    192  HA  ASN A 116      34.054 110.354 109.920  1.00  0.00           H0.      0
ATOM    193  HB2 ASN A 116      34.708 112.774 110.680  1.00  0.00           H0.      0
ATOM    194  HB3 ASN A 116      32.957 113.079 110.715  1.00  0.00           H0.      0
ATOM    195 HD21 ASN A 116      34.819 110.619 113.517  1.00  0.00           H0.      0
ATOM    196 HD22 ASN A 116      35.591 111.715 112.433  1.00  0.00           H0.      0
ATOM    197  N   TRP A 117      31.588 109.725 109.803  1.00  0.00           N0.      0
ATOM    198  CA  TRP A 117      30.148 109.340 109.788  1.00  0.00           C0.     -1
ATOM    199  CB  TRP A 117      29.879 108.195 110.805  1.00  0.00           C0.     -1
ATOM    200  CG  TRP A 117      30.560 106.889 110.525  1.00  0.00           C0.      0
ATOM    201  CD1 TRP A 117      31.173 106.445 109.375  1.00  0.00           C0.      0
ATOM    202  CD2 TRP A 117      30.697 105.833 111.502  1.00  0.00           C0.      0
ATOM    203  CE2 TRP A 117      31.411 104.762 110.882  1.00  0.00           C0.      0
ATOM    204  CE3 TRP A 117      30.294 105.709 112.842  1.00  0.00           C0.      0
ATOM    205  NE1 TRP A 117      31.680 105.163 109.585  1.00  0.00           N0.      0
ATOM    206  CZ2 TRP A 117      31.713 103.580 111.574  1.00  0.00           C0.      0
ATOM    207  CZ3 TRP A 117      30.596 104.538 113.532  1.00  0.00           C0.      0
ATOM    208  CH2 TRP A 117      31.301 103.486 112.903  1.00  0.00           C0.      0
ATOM    209  H02 TRP A 117      29.555 110.222 110.047  1.00  0.00           H0.      0
ATOM    210  H   TRP A 117      32.223 109.126 110.335  1.00  0.00           H0.      0
ATOM    211  HA  TRP A 117      29.859 109.033 108.775  1.00  0.00           H0.      0
ATOM    212  HB2 TRP A 117      30.182 108.548 111.800  1.00  0.00           H0.      0
ATOM    213  HB3 TRP A 117      28.789 108.053 110.850  1.00  0.00           H0.      0
ATOM    214  HD1 TRP A 117      31.318 106.946 108.431  1.00  0.00           H0.      0
ATOM    215  HE1 TRP A 117      32.220 104.642 108.913  1.00  0.00           H0.      0
ATOM    216  HE3 TRP A 117      29.767 106.519 113.334  1.00  0.00           H0.      0
ATOM    217  HZ2 TRP A 117      32.246 102.766 111.102  1.00  0.00           H0.      0
ATOM    218  HZ3 TRP A 117      30.303 104.441 114.571  1.00  0.00           H0.      0
ATOM    219  HH2 TRP A 117      31.523 102.579 113.458  1.00  0.00           H0.      0
ATOM    220  CA  CYS A 135      31.634  97.181 107.285  1.00  0.00           C0.     -1
ATOM    221  C   CYS A 135      31.574  95.959 108.190  1.00  0.00           C0.      0
ATOM    222  O   CYS A 135      30.571  95.698 108.864  1.00  0.00           O0.      0
ATOM    223  CB  CYS A 135      31.885  98.441 108.103  1.00  0.00           C0.     -1
ATOM    224  SG  CYS A 135      33.449  98.485 109.060  1.00  0.00           S0.      0
ATOM    225  H01 CYS A 135      30.668  97.272 106.778  1.00  0.00           H0.      0
ATOM    226  HA  CYS A 135      32.415  97.062 106.526  1.00  0.00           H0.      0
ATOM    227  HB2 CYS A 135      31.930  99.311 107.441  1.00  0.00           H0.      0
ATOM    228  HB3 CYS A 135      31.047  98.596 108.790  1.00  0.00           H0.      0
ATOM    229  HG  CYS A 135      33.362  97.276 109.656  1.00  0.00           H0.      0
ATOM    230  N   LEU A 136      32.716  95.200 108.248  1.00  0.00           N0.      0
ATOM    231  CA  LEU A 136      32.819  94.153 109.240  1.00  0.00           C0.     -1
ATOM    232  C   LEU A 136      33.628  94.610 110.480  1.00  0.00           C0.      0
ATOM    233  O   LEU A 136      34.066  95.757 110.607  1.00  0.00           O0.      0
ATOM    234  H01 LEU A 136      33.307  93.269 108.814  1.00  0.00           H0.      0
ATOM    235  H   LEU A 136      33.578  95.535 107.818  1.00  0.00           H0.      0
ATOM    236  HA  LEU A 136      31.803  93.880 109.541  1.00  0.00           H0.      0
ATOM    237  N   GLY A 137      33.872  93.661 111.441  1.00  0.00           N0.      0
ATOM    238  CA  GLY A 137      35.061  93.799 112.294  1.00  0.00           C0.     -1
ATOM    239  C   GLY A 137      34.920  94.454 113.647  1.00  0.00           C0.      0
ATOM    240  O   GLY A 137      35.943  94.817 114.259  1.00  0.00           O0.      0
ATOM    241  H   GLY A 137      33.567  92.716 111.242  1.00  0.00           H0.      0
ATOM    242  HA2 GLY A 137      35.477  92.798 112.455  1.00  0.00           H0.      0
ATOM    243  HA3 GLY A 137      35.823  94.366 111.749  1.00  0.00           H0.      0
ATOM    244  N   ASN A 138      33.678  94.572 114.148  1.00  0.00           N0.      0
ATOM    245  CA  ASN A 138      33.338  95.505 115.226  1.00  0.00           C0.     -1
ATOM    246  C   ASN A 138      33.311  96.938 114.554  1.00  0.00           C0.      0
ATOM    247  O   ASN A 138      34.343  97.624 114.493  1.00  0.00           O0.      0
ATOM    248  CB  ASN A 138      34.251  95.497 116.441  1.00  0.00           C0.      0
ATOM    249  CG  ASN A 138      33.522  96.096 117.639  1.00  0.00           C0.      0
ATOM    250  ND2 ASN A 138      34.051  95.767 118.845  1.00  0.00           N0.      0
ATOM    251  OD1 ASN A 138      32.535  96.829 117.498  1.00  0.00           O0.      0
ATOM    252  H   ASN A 138      32.930  94.339 113.505  1.00  0.00           H0.      0
ATOM    253  HA  ASN A 138      32.322  95.256 115.543  1.00  0.00           H0.      0
ATOM    254  HB2 ASN A 138      34.637  94.503 116.661  1.00  0.00           H0.      0
ATOM    255  HB3 ASN A 138      35.117  96.124 116.222  1.00  0.00           H0.      0
ATOM    256 HD21 ASN A 138      33.767  96.311 119.649  1.00  0.00           H0.      0
ATOM    257 HD22 ASN A 138      34.919  95.238 118.888  1.00  0.00           H0.      0
ATOM    258  N   SER A 139      32.158  97.313 113.949  1.00  0.00           N0.      0
ATOM    259  CA  SER A 139      32.019  98.559 113.150  1.00  0.00           C0.     -1
ATOM    260  H01 SER A 139      32.552  98.467 112.198  1.00  0.00           H0.      0
ATOM    261  H02 SER A 139      32.432  99.404 113.706  1.00  0.00           H0.      0
ATOM    262  H   SER A 139      31.331  96.753 114.098  1.00  0.00           H0.      0
ATOM    263  HA  SER A 139      30.959  98.725 112.960  1.00  0.00           H0.      0
ATOM    264  CA  HID A 142      32.382 102.674 120.010  1.00  0.00           C0.     -1
ATOM    265  CB  HID A 142      33.464 103.209 119.132  1.00  0.00           C0.     -1
ATOM    266  CG  HID A 142      34.541 102.236 118.761  1.00  0.00           C0.      0
ATOM    267  CD2 HID A 142      35.049 101.846 117.536  1.00  0.00           C0.      0
ATOM    268  ND1 HID A 142      35.328 101.563 119.688  1.00  0.00           N0.      0
ATOM    269  CE1 HID A 142      36.254 100.816 119.022  1.00  0.00           C0.      0
ATOM    270  NE2 HID A 142      36.112 100.969 117.711  1.00  0.00           N0.      0
ATOM    271  H01 HID A 142      31.632 103.445 120.218  1.00  0.00           H0.      0
ATOM    272  H03 HID A 142      31.864 101.827 119.542  1.00  0.00           H0.      0
ATOM    273  HA  HID A 142      32.764 102.328 120.978  1.00  0.00           H0.      0
ATOM    274  HB2 HID A 142      33.037 103.596 118.199  1.00  0.00           H0.      0
ATOM    275  HB3 HID A 142      33.937 104.075 119.624  1.00  0.00           H0.      0
ATOM    276  HD1 HID A 142      35.206 101.581 120.691  1.00  0.00           H0.      0
ATOM    277  HD2 HID A 142      34.704 102.125 116.553  1.00  0.00           H0.      0
ATOM    278  HE1 HID A 142      36.984 100.192 119.511  1.00  0.00           H0.      0
ATOM    279  CA  ARG A 175      29.910  93.385 119.807  1.00  0.00           C0.     -1
ATOM    280  CB  ARG A 175      31.085  93.743 120.879  1.00  0.00           C0.     -1
ATOM    281  CG  ARG A 175      32.385  93.054 120.456  1.00  0.00           C0.      0
ATOM    282  CD  ARG A 175      33.540  93.260 121.445  1.00  0.00           C0.      0
ATOM    283  NE  ARG A 175      34.789  92.637 120.986  1.00  0.00           N0.      0
ATOM    284  CZ  ARG A 175      35.120  91.358 121.194  1.00  0.00           C0.      0
ATOM    285  NH1 ARG A 175      34.265  90.511 121.814  1.00  0.00           N1+      0
ATOM    286  NH2 ARG A 175      36.358  90.946 120.879  1.00  0.00           N0.      0
ATOM    287  H01 ARG A 175      28.975  93.880 120.083  1.00  0.00           H0.      0
ATOM    288  H02 ARG A 175      30.214  93.714 118.809  1.00  0.00           H0.      0
ATOM    289  HA  ARG A 175      29.755  92.302 119.788  1.00  0.00           H0.      0
ATOM    290  HB2 ARG A 175      31.218  94.831 120.912  1.00  0.00           H0.      0
ATOM    291  HB3 ARG A 175      30.767  93.412 121.876  1.00  0.00           H0.      0
ATOM    292  HG2 ARG A 175      32.200  91.979 120.313  1.00  0.00           H0.      0
ATOM    293  HG3 ARG A 175      32.695  93.437 119.479  1.00  0.00           H0.      0
ATOM    294  HD2 ARG A 175      33.747  94.327 121.568  1.00  0.00           H0.      0
ATOM    295  HD3 ARG A 175      33.296  92.866 122.438  1.00  0.00           H0.      0
ATOM    296  HE  ARG A 175      35.305  93.112 120.237  1.00  0.00           H0.      0
ATOM    297 HH11 ARG A 175      33.271  90.669 121.753  1.00  0.00           H0.      0
ATOM    298 HH12 ARG A 175      34.565  89.568 122.011  1.00  0.00           H0.      0
ATOM    299 HH21 ARG A 175      36.984  91.647 120.456  1.00  0.00           H0.      0
ATOM    300 HH22 ARG A 175      36.513  89.973 120.661  1.00  0.00           H0.      0
ATOM    301  CA  TYR A 194      40.579  88.202 115.886  1.00  0.00           C0.     -1
ATOM    302  CB  TYR A 194      40.317  89.198 116.997  1.00  0.00           C0.     -1
ATOM    303  CG  TYR A 194      39.798  90.511 116.418  1.00  0.00           C0.      0
ATOM    304  CD1 TYR A 194      38.473  90.943 116.575  1.00  0.00           C0.      0
ATOM    305  CD2 TYR A 194      40.647  91.294 115.611  1.00  0.00           C0.      0
ATOM    306  CE1 TYR A 194      37.993  92.091 115.922  1.00  0.00           C0.      0
ATOM    307  CE2 TYR A 194      40.190  92.435 114.958  1.00  0.00           C0.      0
ATOM    308  CZ  TYR A 194      38.848  92.829 115.088  1.00  0.00           C0.      0
ATOM    309  OH  TYR A 194      38.452  93.931 114.373  1.00  0.00           O0.      0
ATOM    310  H01 TYR A 194      40.957  87.249 116.277  1.00  0.00           H0.      0
ATOM    311  H02 TYR A 194      39.664  87.993 115.317  1.00  0.00           H0.      0
ATOM    312  HA  TYR A 194      41.323  88.588 115.179  1.00  0.00           H0.      0
ATOM    313  HB2 TYR A 194      39.588  88.800 117.713  1.00  0.00           H0.      0
ATOM    314  HB3 TYR A 194      41.238  89.384 117.559  1.00  0.00           H0.      0
ATOM    315  HD1 TYR A 194      37.790  90.382 117.206  1.00  0.00           H0.      0
ATOM    316  HD2 TYR A 194      41.689  91.008 115.506  1.00  0.00           H0.      0
ATOM    317  HE1 TYR A 194      36.960  92.398 116.055  1.00  0.00           H0.      0
ATOM    318  HE2 TYR A 194      40.850  93.035 114.342  1.00  0.00           H0.      0
ATOM    319  HH  TYR A 194      37.486  94.088 114.404  1.00  0.00           H0.      0
ATOM    320  CA  TYR A 220      44.001  93.751 124.871  1.00  0.00           C0.     -1
ATOM    321  CB  TYR A 220      43.720  93.906 123.383  1.00  0.00           C0.     -1
ATOM    322  CG  TYR A 220      42.278  94.217 123.030  1.00  0.00           C0.      0
ATOM    323  CD1 TYR A 220      41.785  95.533 123.036  1.00  0.00           C0.      0
ATOM    324  CD2 TYR A 220      41.399  93.190 122.653  1.00  0.00           C0.      0
ATOM    325  CE1 TYR A 220      40.472  95.824 122.649  1.00  0.00           C0.      0
ATOM    326  CE2 TYR A 220      40.082  93.461 122.280  1.00  0.00           C0.      0
ATOM    327  CZ  TYR A 220      39.626  94.783 122.253  1.00  0.00           C0.      0
ATOM    328  OH  TYR A 220      38.332  95.073 121.820  1.00  0.00           O0.      0
ATOM    329  H01 TYR A 220      45.060  93.531 125.050  1.00  0.00           H0.      0
ATOM    330  H02 TYR A 220      43.749  94.668 125.418  1.00  0.00           H0.      0
ATOM    331  HA  TYR A 220      43.408  92.936 125.302  1.00  0.00           H0.      0
ATOM    332  HB2 TYR A 220      44.363  94.701 122.980  1.00  0.00           H0.      0
ATOM    333  HB3 TYR A 220      44.016  92.985 122.863  1.00  0.00           H0.      0
ATOM    334  HD1 TYR A 220      42.444  96.349 123.320  1.00  0.00           H0.      0
ATOM    335  HD2 TYR A 220      41.754  92.165 122.621  1.00  0.00           H0.      0
ATOM    336  HE1 TYR A 220      40.115  96.846 122.630  1.00  0.00           H0.      0
ATOM    337  HE2 TYR A 220      39.435  92.651 121.974  1.00  0.00           H0.      0
ATOM    338  HH  TYR A 220      38.022  94.304 121.295  1.00  0.00           H0.      0
ATOM    339  CA  LEU A 240      39.237 100.354 123.032  1.00  0.00           C0.     -1
ATOM    340  CB  LEU A 240      38.928  99.396 121.815  1.00  0.00           C0.     -1
ATOM    341  CG  LEU A 240      40.018  99.370 120.722  1.00  0.00           C0.      0
ATOM    342  CD1 LEU A 240      39.688  98.323 119.641  1.00  0.00           C0.      0
ATOM    343  CD2 LEU A 240      40.227 100.755 120.082  1.00  0.00           C0.      0
ATOM    344  H01 LEU A 240      38.461 100.257 123.798  1.00  0.00           H0.      0
ATOM    345  H02 LEU A 240      40.203 100.097 123.484  1.00  0.00           H0.      0
ATOM    346  HA  LEU A 240      39.275 101.399 122.711  1.00  0.00           H0.      0
ATOM    347  HB2 LEU A 240      38.771  98.380 122.199  1.00  0.00           H0.      0
ATOM    348  HB3 LEU A 240      37.970  99.696 121.367  1.00  0.00           H0.      0
ATOM    349  HG  LEU A 240      40.962  99.071 121.206  1.00  0.00           H0.      0
ATOM    350 HD11 LEU A 240      40.492  98.263 118.898  1.00  0.00           H0.      0
ATOM    351 HD12 LEU A 240      39.551  97.328 120.079  1.00  0.00           H0.      0
ATOM    352 HD13 LEU A 240      38.770  98.582 119.101  1.00  0.00           H0.      0
ATOM    353 HD21 LEU A 240      39.295 101.121 119.634  1.00  0.00           H0.      0
ATOM    354 HD22 LEU A 240      40.564 101.497 120.814  1.00  0.00           H0.      0
ATOM    355 HD23 LEU A 240      40.970 100.708 119.279  1.00  0.00           H0.      0
ATOM    356  CA  TYR A 242      32.162 100.776 123.653  1.00  0.00           C0.     -1
ATOM    357  CB  TYR A 242      32.190  99.305 123.379  1.00  0.00           C0.     -1
ATOM    358  CG  TYR A 242      33.429  98.756 122.680  1.00  0.00           C0.      0
ATOM    359  CD1 TYR A 242      33.634  98.943 121.300  1.00  0.00           C0.      0
ATOM    360  CD2 TYR A 242      34.374  97.979 123.373  1.00  0.00           C0.      0
ATOM    361  CE1 TYR A 242      34.720  98.362 120.637  1.00  0.00           C0.      0
ATOM    362  CE2 TYR A 242      35.465  97.386 122.725  1.00  0.00           C0.      0
ATOM    363  CZ  TYR A 242      35.636  97.567 121.345  1.00  0.00           C0.      0
ATOM    364  OH  TYR A 242      36.658  96.981 120.631  1.00  0.00           O0.      0
ATOM    365  H01 TYR A 242      31.238 101.063 124.167  1.00  0.00           H0.      0
ATOM    366  H02 TYR A 242      33.004 101.085 124.284  1.00  0.00           H0.      0
ATOM    367  HA  TYR A 242      32.216 101.362 122.729  1.00  0.00           H0.      0
ATOM    368  HB2 TYR A 242      32.070  98.759 124.325  1.00  0.00           H0.      0
ATOM    369  HB3 TYR A 242      31.313  99.037 122.772  1.00  0.00           H0.      0
ATOM    370  HD1 TYR A 242      32.923  99.531 120.726  1.00  0.00           H0.      0
ATOM    371  HD2 TYR A 242      34.244  97.814 124.439  1.00  0.00           H0.      0
ATOM    372  HE1 TYR A 242      34.861  98.507 119.573  1.00  0.00           H0.      0
ATOM    373  HE2 TYR A 242      36.170  96.774 123.280  1.00  0.00           H0.      0
ATOM    374  HH  TYR A 242      37.273  96.481 121.208  1.00  0.00           H0.      0
ATOM    375  CA  TYR A 283      28.704  89.934 117.826  1.00  0.00           C0.     -1
ATOM    376  CB  TYR A 283      29.534  90.194 116.569  1.00  0.00           C0.     -1
ATOM    377  CG  TYR A 283      30.991  90.497 116.898  1.00  0.00           C0.      0
ATOM    378  CD1 TYR A 283      31.833  89.494 117.418  1.00  0.00           C0.      0
ATOM    379  CD2 TYR A 283      31.536  91.780 116.743  1.00  0.00           C0.      0
ATOM    380  CE1 TYR A 283      33.154  89.763 117.779  1.00  0.00           C0.      0
ATOM    381  CE2 TYR A 283      32.863  92.063 117.093  1.00  0.00           C0.      0
ATOM    382  CZ  TYR A 283      33.680  91.056 117.622  1.00  0.00           C0.      0
ATOM    383  OH  TYR A 283      34.990  91.248 117.999  1.00  0.00           O0.      0
ATOM    384  H01 TYR A 283      27.665  89.691 117.573  1.00  0.00           H0.      0
ATOM    385  H02 TYR A 283      29.114  89.097 118.402  1.00  0.00           H0.      0
ATOM    386  HA  TYR A 283      28.697  90.815 118.477  1.00  0.00           H0.      0
ATOM    387  HB2 TYR A 283      29.480  89.317 115.909  1.00  0.00           H0.      0
ATOM    388  HB3 TYR A 283      29.107  91.034 116.008  1.00  0.00           H0.      0
ATOM    389  HD1 TYR A 283      31.446  88.487 117.547  1.00  0.00           H0.      0
ATOM    390  HD2 TYR A 283      30.915  92.578 116.345  1.00  0.00           H0.      0
ATOM    391  HE1 TYR A 283      33.793  88.986 118.182  1.00  0.00           H0.      0
ATOM    392  HE2 TYR A 283      33.253  93.063 116.960  1.00  0.00           H0.      0
ATOM    393  HH  TYR A 283      35.240  92.192 118.060  1.00  0.00           H0.      0
ATOM    394  N   ACT A 293      37.573  96.019 117.742  1.00  0.00           N0.      0
ATOM    395  CA  ACT A 293      38.233  94.848 118.309  1.00  0.00           C0.      0
ATOM    396  C   ACT A 293      37.320  93.832 118.995  1.00  0.00           C0.      0
ATOM    397  O   ACT A 293      36.092  93.757 118.667  1.00  0.00           O0.      0
ATOM    398  OXT ACT A 293      37.841  93.099 119.909  1.00  0.00           O1-      0
ATOM    399  H1  ACT A 293      38.987  95.168 119.032  1.00  0.00           H0.      0
ATOM    400  H3  ACT A 293      38.762  94.314 117.508  1.00  0.00           H0.      0
ATOM    401  H01 ACT A 293      37.118  96.544 118.487  1.00  0.00           H0.      0
ATOM    402  H02 ACT A 293      36.852  95.706 117.100  1.00  0.00           H0.      0
ATOM    403  CA' SAM A 294      37.986  97.033 110.022  1.00  0.00           C0.      0
ATOM    404  CB  SAM A 294      38.331  97.944 111.220  1.00  0.00           C0.      0
ATOM    405  CG  SAM A 294      37.339  97.764 112.381  1.00  0.00           C0.      0
ATOM    406  SD  SAM A 294      37.812  98.815 113.829  1.00  0.00           S0.      0
ATOM    407  CE  SAM A 294      37.409  97.701 115.208  1.00  0.00           C0.      0
ATOM    408  C5' SAM A 294      36.424 100.032 113.944  1.00  0.00           C0.      0
ATOM    409  C4' SAM A 294      36.702 101.230 113.040  1.00  0.00           C0.      0
ATOM    410  O4' SAM A 294      35.562 102.147 113.172  1.00  0.00           O0.      0
ATOM    411  C3' SAM A 294      37.979 102.031 113.444  1.00  0.00           C0.      0
ATOM    412  O3' SAM A 294      38.992 101.973 112.456  1.00  0.00           O0.      0
ATOM    413  C2' SAM A 294      37.410 103.450 113.744  1.00  0.00           C0.      0
ATOM    414  O2' SAM A 294      38.258 104.546 113.493  1.00  0.00           O0.      0
ATOM    415  C1' SAM A 294      36.108 103.470 112.925  1.00  0.00           C0.      0
ATOM    416  OXT SAM A 294      39.318  95.100 110.618  1.00  0.00           O0.      0
ATOM    417  N1  SAM A 294      33.521 107.732 111.467  1.00  0.00           N0.      0
ATOM    418  C2  SAM A 294      34.306 106.891 110.777  1.00  0.00           C0.      0
ATOM    419  N3  SAM A 294      34.950 105.790 111.211  1.00  0.00           N0.      0
ATOM    420  C4  SAM A 294      34.686 105.534 112.505  1.00  0.00           C0.      0
ATOM    421  C5  SAM A 294      33.873 106.311 113.342  1.00  0.00           C0.      0
ATOM    422  C6  SAM A 294      33.290 107.484 112.787  1.00  0.00           C0.      0
ATOM    423  N6  SAM A 294      32.521 108.347 113.478  1.00  0.00           N0.      0
ATOM    424  N7  SAM A 294      33.851 105.756 114.621  1.00  0.00           N0.      0
ATOM    425  C8  SAM A 294      34.630 104.689 114.564  1.00  0.00           C0.      0
ATOM    426  N9  SAM A 294      35.161 104.493 113.307  1.00  0.00           N0.      0
ATOM    427  C'  SAM A 294      38.170  95.531 110.332  1.00  0.00           C0.      0
ATOM    428  N'  SAM A 294      36.569  97.254 109.587  1.00  0.00           N0.      0
ATOM    429  O'  SAM A 294      37.100  94.839 110.265  1.00  0.00           O0.      0
ATOM    430 HN61 SAM A 294      32.566 108.299 114.494  1.00  0.00           H0.      0
ATOM    431 HN62 SAM A 294      32.417 109.287 113.080  1.00  0.00           H0.      0
ATOM    432  HA  SAM A 294      38.626  97.289 109.173  1.00  0.00           H0.      0
ATOM    433  HB1 SAM A 294      38.334  98.987 110.886  1.00  0.00           H0.      0
ATOM    434  HB2 SAM A 294      39.345  97.692 111.545  1.00  0.00           H0.      0
ATOM    435  HG1 SAM A 294      37.325  96.734 112.753  1.00  0.00           H0.      0
ATOM    436  HG2 SAM A 294      36.316  98.036 112.111  1.00  0.00           H0.      0
ATOM    437  HE1 SAM A 294      36.337  97.504 115.192  1.00  0.00           H0.      0
ATOM    438  HE2 SAM A 294      37.745  98.190 116.119  1.00  0.00           H0.      0
ATOM    439  HE3 SAM A 294      37.972  96.782 115.064  1.00  0.00           H0.      0
ATOM    440 HO2' SAM A 294      38.528 104.546 112.532  1.00  0.00           H0.      0
ATOM    441 HO3' SAM A 294      38.623 102.321 111.602  1.00  0.00           H0.      0
ATOM    442  H01 SAM A 294      34.833 104.028 115.390  1.00  0.00           H0.      0
ATOM    443  H02 SAM A 294      36.776 100.928 111.988  1.00  0.00           H0.      0
ATOM    444  H03 SAM A 294      38.430 101.627 114.348  1.00  0.00           H0.      0
ATOM    445  H04 SAM A 294      37.150 103.491 114.806  1.00  0.00           H0.      0
ATOM    446  H05 SAM A 294      36.322 103.612 111.865  1.00  0.00           H0.      0
ATOM    447  H06 SAM A 294      34.473 107.162 109.740  1.00  0.00           H0.      0
ATOM    448  H07 SAM A 294      36.354  96.884 108.596  1.00  0.00           H0.      0
ATOM    449  H08 SAM A 294      36.355  98.269 109.590  1.00  0.00           H0.      0
ATOM    450  H09 SAM A 294      35.921  96.724 110.181  1.00  0.00           H0.      0
ATOM    451 H5'1 SAM A 294      36.413 100.338 114.993  1.00  0.00           H0.      0
ATOM    452 H5'2 SAM A 294      35.494  99.506 113.717  1.00  0.00           H0.      0
ATOM    453  O   WAT A2401      35.469 109.233 114.603  1.00  0.00           O0.      0
ATOM    454  H1  WAT A2401      36.082 108.507 114.375  1.00  0.00           H0.      0
ATOM    455  H2  WAT A2401      34.840 108.876 115.259  1.00  0.00           H0.      0
ATOM    456  O   WAT A3856      33.508 107.999 116.187  1.00  0.00           O0.      0
ATOM    457  H1  WAT A3856      33.302 108.022 117.129  1.00  0.00           H0.      0
ATOM    458  H2  WAT A3856      33.650 107.064 115.920  1.00  0.00           H0.      0
ATOM    459  O   WAT A7569      32.039 104.303 116.403  1.00  0.00           O0.      0
ATOM    460  H1  WAT A7569      31.926 103.523 115.847  1.00  0.00           H0.      0
ATOM    461  H2  WAT A7569      32.429 104.972 115.811  1.00  0.00           H0.      0
ATOM    462  O   WAT B1969      37.371 107.151 113.964  1.00  0.00           O0.      0
ATOM    463  H1  WAT B1969      37.507 106.182 113.919  1.00  0.00           H0.      0
ATOM    464  H2  WAT B1969      38.078 107.490 113.391  1.00  0.00           H0.      0
