# Supplementary material for: Computational Investigation of GNMT-Catalyzed Methyl Transfer Reaction: Integrating MD, QM, and ML Approaches
Source: J Comput Chem. Author manuscript; Available in PMC 2026 Jun 29. (PMC13312424; doi:10.1002/jcc.70434)
Supplement: SI-2 [file NIHMS2188582-supplement-SI-2.zip › QM-cluster-pdbs/sampling_18203_P1_wo_ts.pdb]

ATOM      1  CA  TYR A  21      42.660 104.873 117.169  1.00  0.00           C0.     -1
ATOM      2  CB  TYR A  21      41.652 104.351 116.097  1.00  0.00           C0.     -1
ATOM      3  CG  TYR A  21      40.933 103.057 116.404  1.00  0.00           C0.      0
ATOM      4  CD1 TYR A  21      39.620 103.071 116.898  1.00  0.00           C0.      0
ATOM      5  CD2 TYR A  21      41.513 101.805 116.125  1.00  0.00           C0.      0
ATOM      6  CE1 TYR A  21      38.887 101.892 117.068  1.00  0.00           C0.      0
ATOM      7  CE2 TYR A  21      40.795 100.616 116.285  1.00  0.00           C0.      0
ATOM      8  CZ  TYR A  21      39.467 100.657 116.734  1.00  0.00           C0.      0
ATOM      9  OH  TYR A  21      38.761  99.473 116.806  1.00  0.00           O0.      0
ATOM     10  H01 TYR A  21      42.154 105.077 118.120  1.00  0.00           H0.      0
ATOM     11  H02 TYR A  21      43.131 105.798 116.819  1.00  0.00           H0.      0
ATOM     12  HA  TYR A  21      43.448 104.134 117.355  1.00  0.00           H0.      0
ATOM     13  HB2 TYR A  21      40.901 105.131 115.922  1.00  0.00           H0.      0
ATOM     14  HB3 TYR A  21      42.198 104.245 115.154  1.00  0.00           H0.      0
ATOM     15  HD1 TYR A  21      39.148 104.023 117.125  1.00  0.00           H0.      0
ATOM     16  HD2 TYR A  21      42.524 101.754 115.732  1.00  0.00           H0.      0
ATOM     17  HE1 TYR A  21      37.868 101.935 117.431  1.00  0.00           H0.      0
ATOM     18  HE2 TYR A  21      41.238  99.657 116.039  1.00  0.00           H0.      0
ATOM     19  HH  TYR A  21      37.799  99.674 116.925  1.00  0.00           H0.      0
ATOM     20  CA  TRP A  30      46.677  95.467 114.592  1.00  0.00           C0.     -1
ATOM     21  CB  TRP A  30      46.031  96.689 113.936  1.00  0.00           C0.     -1
ATOM     22  CG  TRP A  30      44.573  96.447 113.626  1.00  0.00           C0.      0
ATOM     23  CD1 TRP A  30      44.039  96.029 112.424  1.00  0.00           C0.      0
ATOM     24  CD2 TRP A  30      43.467  96.505 114.562  1.00  0.00           C0.      0
ATOM     25  CE2 TRP A  30      42.286  96.102 113.857  1.00  0.00           C0.      0
ATOM     26  CE3 TRP A  30      43.351  96.895 115.911  1.00  0.00           C0.      0
ATOM     27  NE1 TRP A  30      42.671  95.815 112.561  1.00  0.00           N0.      0
ATOM     28  CZ2 TRP A  30      41.025  96.067 114.470  1.00  0.00           C0.      0
ATOM     29  CZ3 TRP A  30      42.095  96.879 116.516  1.00  0.00           C0.      0
ATOM     30  CH2 TRP A  30      40.945  96.465 115.804  1.00  0.00           C0.      0
ATOM     31  H01 TRP A  30      46.614  94.596 113.930  1.00  0.00           H0.      0
ATOM     32  H03 TRP A  30      47.734  95.646 114.824  1.00  0.00           H0.      0
ATOM     33  HA  TRP A  30      46.165  95.211 115.527  1.00  0.00           H0.      0
ATOM     34  HB2 TRP A  30      46.130  97.561 114.597  1.00  0.00           H0.      0
ATOM     35  HB3 TRP A  30      46.566  96.939 113.011  1.00  0.00           H0.      0
ATOM     36  HD1 TRP A  30      44.531  95.864 111.477  1.00  0.00           H0.      0
ATOM     37  HE1 TRP A  30      42.047  95.543 111.816  1.00  0.00           H0.      0
ATOM     38  HE3 TRP A  30      44.226  97.211 116.469  1.00  0.00           H0.      0
ATOM     39  HZ2 TRP A  30      40.144  95.737 113.929  1.00  0.00           H0.      0
ATOM     40  HZ3 TRP A  30      41.993  97.181 117.552  1.00  0.00           H0.      0
ATOM     41  HH2 TRP A  30      39.983  96.467 116.304  1.00  0.00           H0.      0
ATOM     42  CA  TYR A  33      45.580  91.243 116.970  1.00  0.00           C0.     -1
ATOM     43  CB  TYR A  33      45.081  92.684 117.387  1.00  0.00           C0.     -1
ATOM     44  CG  TYR A  33      43.651  92.629 117.903  1.00  0.00           C0.      0
ATOM     45  CD1 TYR A  33      42.602  93.331 117.285  1.00  0.00           C0.      0
ATOM     46  CD2 TYR A  33      43.325  91.805 118.997  1.00  0.00           C0.      0
ATOM     47  CE1 TYR A  33      41.277  93.209 117.726  1.00  0.00           C0.      0
ATOM     48  CE2 TYR A  33      42.012  91.666 119.440  1.00  0.00           C0.      0
ATOM     49  CZ  TYR A  33      40.971  92.362 118.802  1.00  0.00           C0.      0
ATOM     50  OH  TYR A  33      39.702  92.149 119.274  1.00  0.00           O0.      0
ATOM     51  H01 TYR A  33      44.921  90.829 116.199  1.00  0.00           H0.      0
ATOM     52  H02 TYR A  33      46.602  91.284 116.576  1.00  0.00           H0.      0
ATOM     53  HA  TYR A  33      45.569  90.567 117.831  1.00  0.00           H0.      0
ATOM     54  HB2 TYR A  33      45.759  93.084 118.153  1.00  0.00           H0.      0
ATOM     55  HB3 TYR A  33      45.140  93.353 116.522  1.00  0.00           H0.      0
ATOM     56  HD1 TYR A  33      42.814  93.985 116.444  1.00  0.00           H0.      0
ATOM     57  HD2 TYR A  33      44.113  91.257 119.507  1.00  0.00           H0.      0
ATOM     58  HE1 TYR A  33      40.487  93.747 117.214  1.00  0.00           H0.      0
ATOM     59  HE2 TYR A  33      41.768  91.025 120.280  1.00  0.00           H0.      0
ATOM     60  HH  TYR A  33      39.042  92.774 118.901  1.00  0.00           H0.      0
ATOM     61  CA  ARG A  40      39.057  84.865 110.163  1.00  0.00           C0.     -1
ATOM     62  CB  ARG A  40      39.439  86.272 110.371  1.00  0.00           C0.     -1
ATOM     63  CG  ARG A  40      39.401  87.122 109.084  1.00  0.00           C0.      0
ATOM     64  CD  ARG A  40      39.575  88.628 109.327  1.00  0.00           C0.      0
ATOM     65  NE  ARG A  40      38.368  89.187 109.963  1.00  0.00           N0.      0
ATOM     66  CZ  ARG A  40      38.216  90.504 110.260  1.00  0.00           C0.      0
ATOM     67  NH1 ARG A  40      39.252  91.342 110.215  1.00  0.00           N1+      0
ATOM     68  NH2 ARG A  40      37.020  90.968 110.666  1.00  0.00           N0.      0
ATOM     69  H01 ARG A  40      38.030  84.774 109.784  1.00  0.00           H0.      0
ATOM     70  H02 ARG A  40      39.711  84.366 109.434  1.00  0.00           H0.      0
ATOM     71  HA  ARG A  40      39.110  84.285 111.092  1.00  0.00           H0.      0
ATOM     72  HB2 ARG A  40      38.776  86.737 111.117  1.00  0.00           H0.      0
ATOM     73  HB3 ARG A  40      40.451  86.344 110.796  1.00  0.00           H0.      0
ATOM     74  HG2 ARG A  40      40.195  86.791 108.403  1.00  0.00           H0.      0
ATOM     75  HG3 ARG A  40      38.453  86.953 108.550  1.00  0.00           H0.      0
ATOM     76  HD2 ARG A  40      40.434  88.795 109.989  1.00  0.00           H0.      0
ATOM     77  HD3 ARG A  40      39.770  89.144 108.378  1.00  0.00           H0.      0
ATOM     78  HE  ARG A  40      37.516  88.655 109.845  1.00  0.00           H0.      0
ATOM     79 HH11 ARG A  40      40.145  91.023 109.875  1.00  0.00           H0.      0
ATOM     80 HH12 ARG A  40      39.111  92.362 110.445  1.00  0.00           H0.      0
ATOM     81 HH21 ARG A  40      36.219  90.361 110.570  1.00  0.00           H0.      0
ATOM     82 HH22 ARG A  40      36.848  92.005 110.645  1.00  0.00           H0.      0
ATOM     83  CA  ALA A  64      34.203 100.993 108.864  1.00  0.00           C0.     -1
ATOM     84  C   ALA A  64      35.402 100.105 108.623  1.00  0.00           C0.      0
ATOM     85  O   ALA A  64      35.443  98.931 109.018  1.00  0.00           O0.      0
ATOM     86  H01 ALA A  64      33.450 100.795 108.093  1.00  0.00           H0.      0
ATOM     87  H02 ALA A  64      33.762 100.762 109.836  1.00  0.00           H0.      0
ATOM     88  HA  ALA A  64      34.462 102.055 108.828  1.00  0.00           H0.      0
ATOM     89  N   CYS A  65      36.390 100.662 107.870  1.00  0.00           N0.      0
ATOM     90  CA  CYS A  65      37.351  99.836 107.166  1.00  0.00           C0.     -1
ATOM     91  C   CYS A  65      38.728  99.516 107.854  1.00  0.00           C0.      0
ATOM     92  O   CYS A  65      39.400  98.610 107.344  1.00  0.00           O0.      0
ATOM     93  H02 CYS A  65      37.587 100.310 106.208  1.00  0.00           H0.      0
ATOM     94  H   CYS A  65      36.279 101.622 107.579  1.00  0.00           H0.      0
ATOM     95  HA  CYS A  65      36.907  98.858 106.967  1.00  0.00           H0.      0
ATOM     96  N   GLY A  66      39.135 100.229 108.938  1.00  0.00           N0.      0
ATOM     97  CA  GLY A  66      40.484 100.045 109.553  1.00  0.00           C0.     -1
ATOM     98  H01 GLY A  66      41.251 100.598 109.000  1.00  0.00           H0.      0
ATOM     99  H   GLY A  66      38.620 101.065 109.224  1.00  0.00           H0.      0
ATOM    100  HA2 GLY A  66      40.438 100.407 110.581  1.00  0.00           H0.      0
ATOM    101  HA3 GLY A  66      40.736  98.983 109.534  1.00  0.00           H0.      0
ATOM    102  CA  ASP A  70      38.079  93.315 105.073  1.00  0.00           C0.     -1
ATOM    103  CB  ASP A  70      36.903  93.386 106.100  1.00  0.00           C0.     -1
ATOM    104  CG  ASP A  70      37.041  94.500 107.140  1.00  0.00           C0.      0
ATOM    105  OD1 ASP A  70      35.910  94.984 107.559  1.00  0.00           O0.      0
ATOM    106  OD2 ASP A  70      38.169  94.835 107.551  1.00  0.00           O1-      0
ATOM    107  H01 ASP A  70      39.031  93.268 105.609  1.00  0.00           H0.      0
ATOM    108  H02 ASP A  70      38.093  94.210 104.441  1.00  0.00           H0.      0
ATOM    109  HA  ASP A  70      37.984  92.435 104.427  1.00  0.00           H0.      0
ATOM    110  HB2 ASP A  70      35.943  93.502 105.586  1.00  0.00           H0.      0
ATOM    111  HB3 ASP A  70      36.850  92.436 106.655  1.00  0.00           H0.      0
ATOM    112  CA  ASP A  85      37.636 105.383 108.275  1.00  0.00           C0.     -1
ATOM    113  C   ASP A  85      38.070 106.720 108.876  1.00  0.00           C0.      0
ATOM    114  O   ASP A  85      38.736 107.536 108.225  1.00  0.00           O0.      0
ATOM    115  CB  ASP A  85      38.765 104.318 108.348  1.00  0.00           C0.      0
ATOM    116  CG  ASP A  85      38.959 103.815 109.776  1.00  0.00           C0.      0
ATOM    117  OD1 ASP A  85      38.401 102.711 110.104  1.00  0.00           O0.      0
ATOM    118  OD2 ASP A  85      39.618 104.537 110.584  1.00  0.00           O1-      0
ATOM    119  H03 ASP A  85      37.392 105.570 107.225  1.00  0.00           H0.      0
ATOM    120  HA  ASP A  85      36.740 104.998 108.776  1.00  0.00           H0.      0
ATOM    121  HB2 ASP A  85      38.505 103.471 107.706  1.00  0.00           H0.      0
ATOM    122  HB3 ASP A  85      39.697 104.762 107.985  1.00  0.00           H0.      0
ATOM    123  N   ALA A  86      37.706 106.930 110.171  1.00  0.00           N0.      0
ATOM    124  CA  ALA A  86      38.005 108.174 110.877  1.00  0.00           C0.     -1
ATOM    125  C   ALA A  86      39.449 108.311 111.387  1.00  0.00           C0.      0
ATOM    126  O   ALA A  86      39.817 109.404 111.849  1.00  0.00           O0.      0
ATOM    127  CB  ALA A  86      37.058 108.329 112.079  1.00  0.00           C0.      0
ATOM    128  H   ALA A  86      37.117 106.242 110.631  1.00  0.00           H0.      0
ATOM    129  HA  ALA A  86      37.846 109.002 110.178  1.00  0.00           H0.      0
ATOM    130  HB1 ALA A  86      36.020 108.396 111.748  1.00  0.00           H0.      0
ATOM    131  HB2 ALA A  86      37.160 107.475 112.759  1.00  0.00           H0.      0
ATOM    132  HB3 ALA A  86      37.324 109.237 112.626  1.00  0.00           H0.      0
ATOM    133  N   SER A  87      40.211 107.199 111.361  1.00  0.00           N0.      0
ATOM    134  CA  SER A  87      41.553 107.177 111.927  1.00  0.00           C0.     -1
ATOM    135  CB  SER A  87      41.725 106.006 112.900  1.00  0.00           C0.      0
ATOM    136  OG  SER A  87      43.087 105.924 113.383  1.00  0.00           O0.      0
ATOM    137  H01 SER A  87      42.308 107.089 111.134  1.00  0.00           H0.      0
ATOM    138  H   SER A  87      39.854 106.340 110.937  1.00  0.00           H0.      0
ATOM    139  HA  SER A  87      41.707 108.134 112.433  1.00  0.00           H0.      0
ATOM    140  HB2 SER A  87      41.007 106.082 113.722  1.00  0.00           H0.      0
ATOM    141  HB3 SER A  87      41.536 105.059 112.394  1.00  0.00           H0.      0
ATOM    142  HG  SER A  87      43.235 106.668 113.983  1.00  0.00           H0.      0
ATOM    143  CA  MET A  90      44.300 103.102 110.734  1.00  0.00           C0.     -1
ATOM    144  CB  MET A  90      43.056 102.660 111.364  1.00  0.00           C0.     -1
ATOM    145  CG  MET A  90      43.111 102.493 112.889  1.00  0.00           C0.      0
ATOM    146  SD  MET A  90      43.966 100.957 113.453  1.00  0.00           S0.      0
ATOM    147  CE  MET A  90      42.660  99.738 113.042  1.00  0.00           C0.      0
ATOM    148  H01 MET A  90      44.610 104.088 111.108  1.00  0.00           H0.      0
ATOM    149  H02 MET A  90      44.203 103.185 109.644  1.00  0.00           H0.      0
ATOM    150  HA  MET A  90      45.128 102.407 110.933  1.00  0.00           H0.      0
ATOM    151  HB2 MET A  90      42.244 103.372 111.152  1.00  0.00           H0.      0
ATOM    152  HB3 MET A  90      42.710 101.713 110.925  1.00  0.00           H0.      0
ATOM    153  HG2 MET A  90      43.636 103.337 113.348  1.00  0.00           H0.      0
ATOM    154  HG3 MET A  90      42.096 102.460 113.294  1.00  0.00           H0.      0
ATOM    155  HE1 MET A  90      41.707 100.051 113.476  1.00  0.00           H0.      0
ATOM    156  HE2 MET A  90      42.542  99.631 111.961  1.00  0.00           H0.      0
ATOM    157  HE3 MET A  90      42.959  98.778 113.465  1.00  0.00           H0.      0
ATOM    158  CA  ALA A 115      35.536 109.845 106.446  1.00  0.00           C0.     -1
ATOM    159  C   ALA A 115      35.036 109.931 107.875  1.00  0.00           C0.      0
ATOM    160  O   ALA A 115      35.746 110.254 108.842  1.00  0.00           O0.      0
ATOM    161  H01 ALA A 115      36.370 109.136 106.406  1.00  0.00           H0.      0
ATOM    162  H03 ALA A 115      34.761 109.531 105.745  1.00  0.00           H0.      0
ATOM    163  HA  ALA A 115      35.925 110.818 106.131  1.00  0.00           H0.      0
ATOM    164  N   ASN A 116      33.719 109.634 108.007  1.00  0.00           N0.      0
ATOM    165  CA  ASN A 116      33.117 109.409 109.305  1.00  0.00           C0.     -1
ATOM    166  C   ASN A 116      31.846 108.563 108.998  1.00  0.00           C0.      0
ATOM    167  O   ASN A 116      31.785 107.946 107.916  1.00  0.00           O0.      0
ATOM    168  CB  ASN A 116      32.840 110.735 110.063  1.00  0.00           C0.      0
ATOM    169  CG  ASN A 116      32.919 110.471 111.552  1.00  0.00           C0.      0
ATOM    170  ND2 ASN A 116      34.151 110.600 112.090  1.00  0.00           N0.      0
ATOM    171  OD1 ASN A 116      31.922 110.095 112.204  1.00  0.00           O0.      0
ATOM    172  H   ASN A 116      33.242 109.144 107.256  1.00  0.00           H0.      0
ATOM    173  HA  ASN A 116      33.780 108.796 109.924  1.00  0.00           H0.      0
ATOM    174  HB2 ASN A 116      33.600 111.458 109.763  1.00  0.00           H0.      0
ATOM    175  HB3 ASN A 116      31.856 111.135 109.812  1.00  0.00           H0.      0
ATOM    176 HD21 ASN A 116      34.320 110.241 113.021  1.00  0.00           H0.      0
ATOM    177 HD22 ASN A 116      34.948 110.715 111.475  1.00  0.00           H0.      0
ATOM    178  N   TRP A 117      30.854 108.554 109.907  1.00  0.00           N0.      0
ATOM    179  CA  TRP A 117      29.634 107.756 109.723  1.00  0.00           C0.     -1
ATOM    180  CB  TRP A 117      29.493 106.638 110.825  1.00  0.00           C0.     -1
ATOM    181  CG  TRP A 117      30.600 105.618 110.791  1.00  0.00           C0.      0
ATOM    182  CD1 TRP A 117      31.394 105.284 109.712  1.00  0.00           C0.      0
ATOM    183  CD2 TRP A 117      31.058 104.809 111.903  1.00  0.00           C0.      0
ATOM    184  CE2 TRP A 117      32.138 104.000 111.426  1.00  0.00           C0.      0
ATOM    185  CE3 TRP A 117      30.691 104.711 113.259  1.00  0.00           C0.      0
ATOM    186  NE1 TRP A 117      32.296 104.293 110.084  1.00  0.00           N0.      0
ATOM    187  CZ2 TRP A 117      32.847 103.126 112.260  1.00  0.00           C0.      0
ATOM    188  CZ3 TRP A 117      31.394 103.841 114.091  1.00  0.00           C0.      0
ATOM    189  CH2 TRP A 117      32.462 103.058 113.598  1.00  0.00           C0.      0
ATOM    190  H02 TRP A 117      28.763 108.417 109.775  1.00  0.00           H0.      0
ATOM    191  H   TRP A 117      31.005 109.024 110.799  1.00  0.00           H0.      0
ATOM    192  HA  TRP A 117      29.678 107.319 108.725  1.00  0.00           H0.      0
ATOM    193  HB2 TRP A 117      29.472 107.124 111.810  1.00  0.00           H0.      0
ATOM    194  HB3 TRP A 117      28.507 106.169 110.693  1.00  0.00           H0.      0
ATOM    195  HD1 TRP A 117      31.420 105.708 108.721  1.00  0.00           H0.      0
ATOM    196  HE1 TRP A 117      33.091 104.013 109.531  1.00  0.00           H0.      0
ATOM    197  HE3 TRP A 117      29.878 105.312 113.653  1.00  0.00           H0.      0
ATOM    198  HZ2 TRP A 117      33.694 102.554 111.896  1.00  0.00           H0.      0
ATOM    199  HZ3 TRP A 117      31.130 103.768 115.142  1.00  0.00           H0.      0
ATOM    200  HH2 TRP A 117      33.008 102.413 114.278  1.00  0.00           H0.      0
ATOM    201  CA  LEU A 136      31.286  94.539 109.743  1.00  0.00           C0.     -1
ATOM    202  C   LEU A 136      32.470  94.777 110.706  1.00  0.00           C0.      0
ATOM    203  O   LEU A 136      33.044  95.873 110.799  1.00  0.00           O0.      0
ATOM    204  H01 LEU A 136      31.669  94.513 108.718  1.00  0.00           H0.      0
ATOM    205  H02 LEU A 136      30.596  95.381 109.825  1.00  0.00           H0.      0
ATOM    206  HA  LEU A 136      30.756  93.607 109.951  1.00  0.00           H0.      0
ATOM    207  N   GLY A 137      32.854  93.711 111.488  1.00  0.00           N0.      0
ATOM    208  CA  GLY A 137      34.058  93.738 112.342  1.00  0.00           C0.     -1
ATOM    209  C   GLY A 137      33.873  94.455 113.665  1.00  0.00           C0.      0
ATOM    210  O   GLY A 137      34.864  94.692 114.386  1.00  0.00           O0.      0
ATOM    211  H   GLY A 137      32.440  92.811 111.294  1.00  0.00           H0.      0
ATOM    212  HA2 GLY A 137      34.331  92.701 112.562  1.00  0.00           H0.      0
ATOM    213  HA3 GLY A 137      34.908  94.164 111.801  1.00  0.00           H0.      0
ATOM    214  N   ASN A 138      32.607  94.765 114.001  1.00  0.00           N0.      0
ATOM    215  CA  ASN A 138      32.208  95.327 115.293  1.00  0.00           C0.     -1
ATOM    216  C   ASN A 138      32.822  96.721 115.507  1.00  0.00           C0.      0
ATOM    217  O   ASN A 138      33.566  96.981 116.457  1.00  0.00           O0.      0
ATOM    218  CB  ASN A 138      32.537  94.397 116.471  1.00  0.00           C0.      0
ATOM    219  CG  ASN A 138      31.949  94.979 117.753  1.00  0.00           C0.      0
ATOM    220  ND2 ASN A 138      32.797  94.992 118.816  1.00  0.00           N0.      0
ATOM    221  OD1 ASN A 138      30.778  95.377 117.802  1.00  0.00           O0.      0
ATOM    222  H   ASN A 138      31.890  94.466 113.353  1.00  0.00           H0.      0
ATOM    223  HA  ASN A 138      31.121  95.450 115.259  1.00  0.00           H0.      0
ATOM    224  HB2 ASN A 138      32.065  93.425 116.281  1.00  0.00           H0.      0
ATOM    225  HB3 ASN A 138      33.612  94.251 116.564  1.00  0.00           H0.      0
ATOM    226 HD21 ASN A 138      32.524  95.560 119.608  1.00  0.00           H0.      0
ATOM    227 HD22 ASN A 138      33.796  94.903 118.631  1.00  0.00           H0.      0
ATOM    228  N   SER A 139      32.437  97.630 114.583  1.00  0.00           N0.      0
ATOM    229  CA  SER A 139      32.970  98.981 114.555  1.00  0.00           C0.     -1
ATOM    230  CB  SER A 139      33.406  99.365 113.132  1.00  0.00           C0.     -1
ATOM    231  OG  SER A 139      34.388  98.435 112.619  1.00  0.00           O0.      0
ATOM    232  H03 SER A 139      32.230  99.706 114.919  1.00  0.00           H0.      0
ATOM    233  H   SER A 139      31.796  97.342 113.856  1.00  0.00           H0.      0
ATOM    234  HA  SER A 139      33.823  99.003 115.236  1.00  0.00           H0.      0
ATOM    235  HB2 SER A 139      32.541  99.428 112.459  1.00  0.00           H0.      0
ATOM    236  HB3 SER A 139      33.891 100.344 113.150  1.00  0.00           H0.      0
ATOM    237  HG  SER A 139      33.938  97.649 112.271  1.00  0.00           H0.      0
ATOM    238  CA  HID A 142      32.557 102.600 119.184  1.00  0.00           C0.     -1
ATOM    239  C   HID A 142      31.909 103.981 119.390  1.00  0.00           C0.      0
ATOM    240  O   HID A 142      32.482 104.859 120.046  1.00  0.00           O0.      0
ATOM    241  CB  HID A 142      33.768 102.825 118.258  1.00  0.00           C0.     -1
ATOM    242  CG  HID A 142      34.642 101.634 118.025  1.00  0.00           C0.      0
ATOM    243  CD2 HID A 142      35.280 101.169 116.889  1.00  0.00           C0.      0
ATOM    244  ND1 HID A 142      35.097 100.807 119.045  1.00  0.00           N0.      0
ATOM    245  CE1 HID A 142      35.966  99.899 118.516  1.00  0.00           C0.      0
ATOM    246  NE2 HID A 142      36.100 100.093 117.211  1.00  0.00           N0.      0
ATOM    247  H01 HID A 142      31.864 101.870 118.754  1.00  0.00           H0.      0
ATOM    248  HA  HID A 142      32.878 102.233 120.164  1.00  0.00           H0.      0
ATOM    249  HB2 HID A 142      33.420 103.194 117.286  1.00  0.00           H0.      0
ATOM    250  HB3 HID A 142      34.365 103.636 118.698  1.00  0.00           H0.      0
ATOM    251  HD1 HID A 142      34.802 100.833 120.011  1.00  0.00           H0.      0
ATOM    252  HD2 HID A 142      35.227 101.554 115.882  1.00  0.00           H0.      0
ATOM    253  HE1 HID A 142      36.471  99.140 119.089  1.00  0.00           H0.      0
ATOM    254  N   LEU A 143      30.745 104.207 118.723  1.00  0.00           N0.      0
ATOM    255  CA  LEU A 143      30.174 105.554 118.515  1.00  0.00           C0.     -1
ATOM    256  CB  LEU A 143      29.282 105.508 117.247  1.00  0.00           C0.     -1
ATOM    257  CG  LEU A 143      28.833 106.898 116.748  1.00  0.00           C0.      0
ATOM    258  CD1 LEU A 143      30.011 107.690 116.146  1.00  0.00           C0.      0
ATOM    259  CD2 LEU A 143      27.701 106.754 115.714  1.00  0.00           C0.      0
ATOM    260  H01 LEU A 143      29.588 105.867 119.387  1.00  0.00           H0.      0
ATOM    261  H   LEU A 143      30.344 103.448 118.188  1.00  0.00           H0.      0
ATOM    262  HA  LEU A 143      31.006 106.254 118.404  1.00  0.00           H0.      0
ATOM    263  HB2 LEU A 143      29.840 105.012 116.441  1.00  0.00           H0.      0
ATOM    264  HB3 LEU A 143      28.399 104.890 117.460  1.00  0.00           H0.      0
ATOM    265  HG  LEU A 143      28.438 107.460 117.608  1.00  0.00           H0.      0
ATOM    266 HD11 LEU A 143      30.425 107.156 115.281  1.00  0.00           H0.      0
ATOM    267 HD12 LEU A 143      29.682 108.678 115.805  1.00  0.00           H0.      0
ATOM    268 HD13 LEU A 143      30.818 107.840 116.872  1.00  0.00           H0.      0
ATOM    269 HD21 LEU A 143      28.042 106.175 114.845  1.00  0.00           H0.      0
ATOM    270 HD22 LEU A 143      26.834 106.239 116.142  1.00  0.00           H0.      0
ATOM    271 HD23 LEU A 143      27.372 107.735 115.352  1.00  0.00           H0.      0
ATOM    272  CA  ARG A 175      29.109  91.797 119.613  1.00  0.00           C0.     -1
ATOM    273  CB  ARG A 175      30.377  92.087 120.458  1.00  0.00           C0.     -1
ATOM    274  CG  ARG A 175      31.690  91.761 119.717  1.00  0.00           C0.      0
ATOM    275  CD  ARG A 175      32.921  92.209 120.526  1.00  0.00           C0.      0
ATOM    276  NE  ARG A 175      34.211  92.028 119.839  1.00  0.00           N0.      0
ATOM    277  CZ  ARG A 175      35.053  91.017 120.074  1.00  0.00           C0.      0
ATOM    278  NH1 ARG A 175      34.632  89.924 120.769  1.00  0.00           N1+      0
ATOM    279  NH2 ARG A 175      36.320  91.097 119.647  1.00  0.00           N0.      0
ATOM    280  H01 ARG A 175      29.110  92.409 118.704  1.00  0.00           H0.      0
ATOM    281  H02 ARG A 175      28.201  92.028 120.179  1.00  0.00           H0.      0
ATOM    282  HA  ARG A 175      29.067  90.742 119.315  1.00  0.00           H0.      0
ATOM    283  HB2 ARG A 175      30.384  93.151 120.734  1.00  0.00           H0.      0
ATOM    284  HB3 ARG A 175      30.335  91.518 121.397  1.00  0.00           H0.      0
ATOM    285  HG2 ARG A 175      31.743  90.683 119.503  1.00  0.00           H0.      0
ATOM    286  HG3 ARG A 175      31.705  92.277 118.749  1.00  0.00           H0.      0
ATOM    287  HD2 ARG A 175      32.831  93.278 120.733  1.00  0.00           H0.      0
ATOM    288  HD3 ARG A 175      32.961  91.690 121.491  1.00  0.00           H0.      0
ATOM    289  HE  ARG A 175      34.582  92.786 119.238  1.00  0.00           H0.      0
ATOM    290 HH11 ARG A 175      33.655  89.674 120.727  1.00  0.00           H0.      0
ATOM    291 HH12 ARG A 175      35.271  89.151 120.878  1.00  0.00           H0.      0
ATOM    292 HH21 ARG A 175      36.740  92.026 119.410  1.00  0.00           H0.      0
ATOM    293 HH22 ARG A 175      36.947  90.320 119.792  1.00  0.00           H0.      0
ATOM    294  CA  TYR A 194      40.095  88.388 115.718  1.00  0.00           C0.     -1
ATOM    295  CB  TYR A 194      40.008  89.519 116.730  1.00  0.00           C0.     -1
ATOM    296  CG  TYR A 194      39.338  90.732 116.087  1.00  0.00           C0.      0
ATOM    297  CD1 TYR A 194      38.002  91.071 116.347  1.00  0.00           C0.      0
ATOM    298  CD2 TYR A 194      40.023  91.492 115.118  1.00  0.00           C0.      0
ATOM    299  CE1 TYR A 194      37.363  92.120 115.669  1.00  0.00           C0.      0
ATOM    300  CE2 TYR A 194      39.403  92.537 114.432  1.00  0.00           C0.      0
ATOM    301  CZ  TYR A 194      38.065  92.858 114.705  1.00  0.00           C0.      0
ATOM    302  OH  TYR A 194      37.522  93.933 114.034  1.00  0.00           O0.      0
ATOM    303  H01 TYR A 194      40.575  87.497 116.142  1.00  0.00           H0.      0
ATOM    304  H03 TYR A 194      39.096  88.100 115.368  1.00  0.00           H0.      0
ATOM    305  HA  TYR A 194      40.676  88.693 114.840  1.00  0.00           H0.      0
ATOM    306  HB2 TYR A 194      39.434  89.209 117.611  1.00  0.00           H0.      0
ATOM    307  HB3 TYR A 194      41.008  89.795 117.087  1.00  0.00           H0.      0
ATOM    308  HD1 TYR A 194      37.444  90.517 117.096  1.00  0.00           H0.      0
ATOM    309  HD2 TYR A 194      41.064  91.267 114.906  1.00  0.00           H0.      0
ATOM    310  HE1 TYR A 194      36.337  92.382 115.912  1.00  0.00           H0.      0
ATOM    311  HE2 TYR A 194      39.933  93.114 113.683  1.00  0.00           H0.      0
ATOM    312  HH  TYR A 194      36.562  94.037 114.199  1.00  0.00           H0.      0
ATOM    313  CA  TYR A 242      32.287 100.158 123.085  1.00  0.00           C0.     -1
ATOM    314  CB  TYR A 242      32.266  98.572 122.960  1.00  0.00           C0.     -1
ATOM    315  CG  TYR A 242      33.361  98.043 122.071  1.00  0.00           C0.      0
ATOM    316  CD1 TYR A 242      33.226  98.064 120.671  1.00  0.00           C0.      0
ATOM    317  CD2 TYR A 242      34.553  97.544 122.618  1.00  0.00           C0.      0
ATOM    318  CE1 TYR A 242      34.251  97.614 119.837  1.00  0.00           C0.      0
ATOM    319  CE2 TYR A 242      35.591  97.095 121.798  1.00  0.00           C0.      0
ATOM    320  CZ  TYR A 242      35.437  97.138 120.410  1.00  0.00           C0.      0
ATOM    321  OH  TYR A 242      36.451  96.769 119.544  1.00  0.00           O0.      0
ATOM    322  H01 TYR A 242      31.485 100.499 123.748  1.00  0.00           H0.      0
ATOM    323  H02 TYR A 242      33.248 100.491 123.489  1.00  0.00           H0.      0
ATOM    324  HA  TYR A 242      32.146 100.615 122.099  1.00  0.00           H0.      0
ATOM    325  HB2 TYR A 242      32.359  98.145 123.965  1.00  0.00           H0.      0
ATOM    326  HB3 TYR A 242      31.284  98.274 122.572  1.00  0.00           H0.      0
ATOM    327  HD1 TYR A 242      32.307  98.436 120.228  1.00  0.00           H0.      0
ATOM    328  HD2 TYR A 242      34.673  97.511 123.696  1.00  0.00           H0.      0
ATOM    329  HE1 TYR A 242      34.136  97.620 118.760  1.00  0.00           H0.      0
ATOM    330  HE2 TYR A 242      36.513  96.722 122.233  1.00  0.00           H0.      0
ATOM    331  HH  TYR A 242      37.149  96.303 120.026  1.00  0.00           H0.      0
ATOM    332  CA' SAM A 293      37.488  95.888 110.372  1.00  0.00           C0.      0
ATOM    333  CB  SAM A 293      37.673  96.488 111.774  1.00  0.00           C0.      0
ATOM    334  CG  SAM A 293      37.599  98.015 111.834  1.00  0.00           C0.      0
ATOM    335  SD  SAM A 293      38.249  98.577 113.471  1.00  0.00           S0.      0
ATOM    336  C5' SAM A 293      37.096  99.945 113.836  1.00  0.00           C0.      0
ATOM    337  C4' SAM A 293      37.373 101.167 112.984  1.00  0.00           C0.      0
ATOM    338  O4' SAM A 293      36.245 102.071 113.206  1.00  0.00           O0.      0
ATOM    339  C3' SAM A 293      38.670 101.948 113.349  1.00  0.00           C0.      0
ATOM    340  O3' SAM A 293      39.659 101.863 112.333  1.00  0.00           O0.      0
ATOM    341  C2' SAM A 293      38.147 103.395 113.628  1.00  0.00           C0.      0
ATOM    342  O2' SAM A 293      38.972 104.464 113.236  1.00  0.00           O0.      0
ATOM    343  C1' SAM A 293      36.763 103.396 112.948  1.00  0.00           C0.      0
ATOM    344  OXT SAM A 293      36.589  93.660 110.483  1.00  0.00           O0.      0
ATOM    345  N1  SAM A 293      33.604 107.241 111.687  1.00  0.00           N0.      0
ATOM    346  C2  SAM A 293      34.398 106.452 110.946  1.00  0.00           C0.      0
ATOM    347  N3  SAM A 293      35.212 105.462 111.347  1.00  0.00           N0.      0
ATOM    348  C4  SAM A 293      35.142 105.277 112.679  1.00  0.00           C0.      0
ATOM    349  C5  SAM A 293      34.352 106.005 113.579  1.00  0.00           C0.      0
ATOM    350  C6  SAM A 293      33.563 107.042 113.032  1.00  0.00           C0.      0
ATOM    351  N6  SAM A 293      32.795 107.855 113.785  1.00  0.00           N0.      0
ATOM    352  N7  SAM A 293      34.542 105.551 114.879  1.00  0.00           N0.      0
ATOM    353  C8  SAM A 293      35.426 104.578 114.768  1.00  0.00           C0.      0
ATOM    354  N9  SAM A 293      35.835 104.369 113.453  1.00  0.00           N0.      0
ATOM    355  C'  SAM A 293      37.650  94.361 110.507  1.00  0.00           C0.      0
ATOM    356  N'  SAM A 293      36.176  96.226 109.750  1.00  0.00           N0.      0
ATOM    357  O'  SAM A 293      38.828  93.952 110.706  1.00  0.00           O0.      0
ATOM    358 HN61 SAM A 293      32.314 108.643 113.350  1.00  0.00           H0.      0
ATOM    359 HN62 SAM A 293      32.770 107.725 114.784  1.00  0.00           H0.      0
ATOM    360  HA  SAM A 293      38.256  96.240 109.682  1.00  0.00           H0.      0
ATOM    361  HB1 SAM A 293      38.647  96.134 112.127  1.00  0.00           H0.      0
ATOM    362  HB2 SAM A 293      36.923  96.056 112.446  1.00  0.00           H0.      0
ATOM    363  HG1 SAM A 293      36.571  98.376 111.737  1.00  0.00           H0.      0
ATOM    364  HG2 SAM A 293      38.217  98.483 111.062  1.00  0.00           H0.      0
ATOM    365 HO2' SAM A 293      39.268 104.342 112.301  1.00  0.00           H0.      0
ATOM    366 HO3' SAM A 293      39.257 102.195 111.491  1.00  0.00           H0.      0
ATOM    367  H01 SAM A 293      35.812 103.986 115.583  1.00  0.00           H0.      0
ATOM    368  H02 SAM A 293      37.407 100.910 111.918  1.00  0.00           H0.      0
ATOM    369  H03 SAM A 293      39.135 101.545 114.248  1.00  0.00           H0.      0
ATOM    370  H04 SAM A 293      37.997 103.493 114.706  1.00  0.00           H0.      0
ATOM    371  H05 SAM A 293      36.862 103.564 111.871  1.00  0.00           H0.      0
ATOM    372  H06 SAM A 293      34.395 106.656 109.880  1.00  0.00           H0.      0
ATOM    373  H07 SAM A 293      36.076  97.233 109.570  1.00  0.00           H0.      0
ATOM    374  H08 SAM A 293      35.388  95.924 110.328  1.00  0.00           H0.      0
ATOM    375  H09 SAM A 293      36.073  95.667 108.709  1.00  0.00           H0.      0
ATOM    376 H5'1 SAM A 293      37.218 100.174 114.894  1.00  0.00           H0.      0
ATOM    377 H5'2 SAM A 293      36.087  99.569 113.661  1.00  0.00           H0.      0
ATOM    378  N   ACT A 294      36.363  96.052 116.564  1.00  0.00           N0.      0
ATOM    379  CA  ACT A 294      37.288  95.156 117.247  1.00  0.00           C0.      0
ATOM    380  C   ACT A 294      36.638  94.140 118.191  1.00  0.00           C0.      0
ATOM    381  O   ACT A 294      37.426  93.501 118.963  1.00  0.00           O0.      0
ATOM    382  CE  ACT A 294      37.308  97.235 114.962  1.00  0.00           C0.      0
ATOM    383  OXT ACT A 294      35.384  93.955 118.139  1.00  0.00           O1-      0
ATOM    384  HE1 ACT A 294      36.289  97.479 114.697  1.00  0.00           H0.      0
ATOM    385  HE2 ACT A 294      37.794  97.756 115.771  1.00  0.00           H0.      0
ATOM    386  HE3 ACT A 294      37.715  96.293 114.625  1.00  0.00           H0.      0
ATOM    387  H1  ACT A 294      38.014  95.745 117.812  1.00  0.00           H0.      0
ATOM    388  H3  ACT A 294      37.855  94.589 116.503  1.00  0.00           H0.      0
ATOM    389  H01 ACT A 294      35.918  96.677 117.229  1.00  0.00           H0.      0
ATOM    390  H02 ACT A 294      35.621  95.540 116.093  1.00  0.00           H0.      0
