# Supplementary material for: Computational Investigation of GNMT-Catalyzed Methyl Transfer Reaction: Integrating MD, QM, and ML Approaches
Source: J Comput Chem. Author manuscript; Available in PMC 2026 Jun 29. (PMC13312424; doi:10.1002/jcc.70434)
Supplement: SI-2 [file NIHMS2188582-supplement-SI-2.zip › QM-cluster-pdbs/sampling_12345_R1_w_p.pdb]

ATOM      1  CA  TYR A  21      42.003 105.572 118.441  1.00  0.00           C0.     -1
ATOM      2  CB  TYR A  21      41.361 105.081 117.183  1.00  0.00           C0.     -1
ATOM      3  CG  TYR A  21      40.701 103.717 117.221  1.00  0.00           C0.      0
ATOM      4  CD1 TYR A  21      39.310 103.607 117.347  1.00  0.00           C0.      0
ATOM      5  CD2 TYR A  21      41.433 102.533 117.032  1.00  0.00           C0.      0
ATOM      6  CE1 TYR A  21      38.654 102.373 117.281  1.00  0.00           C0.      0
ATOM      7  CE2 TYR A  21      40.799 101.292 116.974  1.00  0.00           C0.      0
ATOM      8  CZ  TYR A  21      39.405 101.199 117.100  1.00  0.00           C0.      0
ATOM      9  OH  TYR A  21      38.837  99.946 117.008  1.00  0.00           O0.      0
ATOM     10  H01 TYR A  21      41.276 105.655 119.259  1.00  0.00           H0.      0
ATOM     11  H02 TYR A  21      42.453 106.561 118.295  1.00  0.00           H0.      0
ATOM     12  HA  TYR A  21      42.797 104.895 118.782  1.00  0.00           H0.      0
ATOM     13  HB2 TYR A  21      40.603 105.805 116.852  1.00  0.00           H0.      0
ATOM     14  HB3 TYR A  21      42.115 105.068 116.381  1.00  0.00           H0.      0
ATOM     15  HD1 TYR A  21      38.727 104.513 117.449  1.00  0.00           H0.      0
ATOM     16  HD2 TYR A  21      42.511 102.583 116.904  1.00  0.00           H0.      0
ATOM     17  HE1 TYR A  21      37.573 102.339 117.339  1.00  0.00           H0.      0
ATOM     18  HE2 TYR A  21      41.368 100.391 116.804  1.00  0.00           H0.      0
ATOM     19  HH  TYR A  21      37.921  99.946 117.379  1.00  0.00           H0.      0
ATOM     20  CA  TRP A  30      46.717  96.083 114.298  1.00  0.00           C0.     -1
ATOM     21  CB  TRP A  30      45.843  97.085 113.587  1.00  0.00           C0.     -1
ATOM     22  CG  TRP A  30      44.378  96.760 113.668  1.00  0.00           C0.      0
ATOM     23  CD1 TRP A  30      43.593  96.076 112.757  1.00  0.00           C0.      0
ATOM     24  CD2 TRP A  30      43.505  97.148 114.747  1.00  0.00           C0.      0
ATOM     25  CE2 TRP A  30      42.188  96.695 114.414  1.00  0.00           C0.      0
ATOM     26  CE3 TRP A  30      43.709  97.884 115.928  1.00  0.00           C0.      0
ATOM     27  NE1 TRP A  30      42.279  96.015 113.215  1.00  0.00           N0.      0
ATOM     28  CZ2 TRP A  30      41.076  97.038 115.194  1.00  0.00           C0.      0
ATOM     29  CZ3 TRP A  30      42.607  98.205 116.714  1.00  0.00           C0.      0
ATOM     30  CH2 TRP A  30      41.302  97.813 116.331  1.00  0.00           C0.      0
ATOM     31  H01 TRP A  30      46.584  95.079 113.877  1.00  0.00           H0.      0
ATOM     32  H03 TRP A  30      47.781  96.342 114.221  1.00  0.00           H0.      0
ATOM     33  HA  TRP A  30      46.467  96.026 115.365  1.00  0.00           H0.      0
ATOM     34  HB2 TRP A  30      46.006  98.088 114.004  1.00  0.00           H0.      0
ATOM     35  HB3 TRP A  30      46.142  97.149 112.532  1.00  0.00           H0.      0
ATOM     36  HD1 TRP A  30      42.392  97.743 110.813  1.00  0.00           H0.      0
ATOM     37  HE1 TRP A  30      41.491  95.681 112.660  1.00  0.00           H0.      0
ATOM     38  HE3 TRP A  30      44.704  98.220 116.204  1.00  0.00           H0.      0
ATOM     39  HZ2 TRP A  30      40.077  96.747 114.895  1.00  0.00           H0.      0
ATOM     40  HZ3 TRP A  30      42.741  98.787 117.620  1.00  0.00           H0.      0
ATOM     41  HH2 TRP A  30      40.463  98.177 116.906  1.00  0.00           H0.      0
ATOM     42  CA  TYR A  33      46.335  91.902 116.818  1.00  0.00           C0.     -1
ATOM     43  C   TYR A  33      45.300  90.974 116.160  1.00  0.00           C0.      0
ATOM     44  O   TYR A  33      44.836  89.992 116.757  1.00  0.00           O0.      0
ATOM     45  CB  TYR A  33      45.907  93.300 117.194  1.00  0.00           C0.     -1
ATOM     46  CG  TYR A  33      44.467  93.456 117.670  1.00  0.00           C0.      0
ATOM     47  CD1 TYR A  33      43.756  94.616 117.322  1.00  0.00           C0.      0
ATOM     48  CD2 TYR A  33      43.798  92.484 118.436  1.00  0.00           C0.      0
ATOM     49  CE1 TYR A  33      42.426  94.807 117.703  1.00  0.00           C0.      0
ATOM     50  CE2 TYR A  33      42.461  92.657 118.815  1.00  0.00           C0.      0
ATOM     51  CZ  TYR A  33      41.772  93.817 118.436  1.00  0.00           C0.      0
ATOM     52  OH  TYR A  33      40.435  93.998 118.766  1.00  0.00           O0.      0
ATOM     53  H02 TYR A  33      47.220  91.957 116.170  1.00  0.00           H0.      0
ATOM     54  HA  TYR A  33      46.643  91.351 117.712  1.00  0.00           H0.      0
ATOM     55  HB2 TYR A  33      46.601  93.673 117.961  1.00  0.00           H0.      0
ATOM     56  HB3 TYR A  33      46.034  93.972 116.336  1.00  0.00           H0.      0
ATOM     57  HD1 TYR A  33      44.236  95.381 116.723  1.00  0.00           H0.      0
ATOM     58  HD2 TYR A  33      44.302  91.565 118.709  1.00  0.00           H0.      0
ATOM     59  HE1 TYR A  33      41.892  95.696 117.401  1.00  0.00           H0.      0
ATOM     60  HE2 TYR A  33      41.949  91.885 119.380  1.00  0.00           H0.      0
ATOM     61  HH  TYR A  33      40.041  93.113 118.992  1.00  0.00           H0.      0
ATOM     62  N   ILE A  34      44.951  91.249 114.874  1.00  0.00           N0.      0
ATOM     63  CA  ILE A  34      44.206  90.287 114.042  1.00  0.00           C0.     -1
ATOM     64  CB  ILE A  34      44.199  90.816 112.541  1.00  0.00           C0.     -1
ATOM     65  CG1 ILE A  34      43.244  92.035 112.453  1.00  0.00           C0.      0
ATOM     66  CG2 ILE A  34      43.778  89.671 111.608  1.00  0.00           C0.      0
ATOM     67  CD1 ILE A  34      43.123  92.684 111.066  1.00  0.00           C0.      0
ATOM     68  H01 ILE A  34      44.684  89.303 114.106  1.00  0.00           H0.      0
ATOM     69  H   ILE A  34      45.438  91.996 114.397  1.00  0.00           H0.      0
ATOM     70  HA  ILE A  34      43.178  90.190 114.405  1.00  0.00           H0.      0
ATOM     71  HB  ILE A  34      45.223  91.128 112.286  1.00  0.00           H0.      0
ATOM     72 HG12 ILE A  34      42.253  91.704 112.800  1.00  0.00           H0.      0
ATOM     73 HG13 ILE A  34      43.561  92.801 113.173  1.00  0.00           H0.      0
ATOM     74 HG21 ILE A  34      43.781  89.982 110.559  1.00  0.00           H0.      0
ATOM     75 HG22 ILE A  34      44.456  88.815 111.705  1.00  0.00           H0.      0
ATOM     76 HG23 ILE A  34      42.766  89.325 111.857  1.00  0.00           H0.      0
ATOM     77 HD11 ILE A  34      42.768  91.975 110.309  1.00  0.00           H0.      0
ATOM     78 HD12 ILE A  34      42.416  93.521 111.091  1.00  0.00           H0.      0
ATOM     79 HD13 ILE A  34      44.091  93.070 110.726  1.00  0.00           H0.      0
ATOM     80  CA  ARG A  40      40.020  85.441 110.035  1.00  0.00           C0.     -1
ATOM     81  CB  ARG A  40      40.650  86.818 110.095  1.00  0.00           C0.     -1
ATOM     82  CG  ARG A  40      39.618  87.924 109.800  1.00  0.00           C0.      0
ATOM     83  CD  ARG A  40      40.143  89.346 110.047  1.00  0.00           C0.      0
ATOM     84  NE  ARG A  40      39.136  90.335 109.643  1.00  0.00           N0.      0
ATOM     85  CZ  ARG A  40      38.738  91.419 110.341  1.00  0.00           C0.      0
ATOM     86  NH1 ARG A  40      39.418  91.843 111.438  1.00  0.00           N1+      0
ATOM     87  NH2 ARG A  40      37.610  92.037 109.984  1.00  0.00           N0.      0
ATOM     88  H01 ARG A  40      40.755  84.652 110.229  1.00  0.00           H0.      0
ATOM     89  H02 ARG A  40      39.580  85.249 109.048  1.00  0.00           H0.      0
ATOM     90  HA  ARG A  40      39.220  85.341 110.779  1.00  0.00           H0.      0
ATOM     91  HB2 ARG A  40      41.085  86.985 111.091  1.00  0.00           H0.      0
ATOM     92  HB3 ARG A  40      41.480  86.894 109.379  1.00  0.00           H0.      0
ATOM     93  HG2 ARG A  40      39.288  87.837 108.755  1.00  0.00           H0.      0
ATOM     94  HG3 ARG A  40      38.728  87.772 110.425  1.00  0.00           H0.      0
ATOM     95  HD2 ARG A  40      40.349  89.480 111.114  1.00  0.00           H0.      0
ATOM     96  HD3 ARG A  40      41.081  89.512 109.501  1.00  0.00           H0.      0
ATOM     97  HE  ARG A  40      38.609  90.147 108.798  1.00  0.00           H0.      0
ATOM     98 HH11 ARG A  40      40.403  91.627 111.493  1.00  0.00           H0.      0
ATOM     99 HH12 ARG A  40      39.161  92.796 111.730  1.00  0.00           H0.      0
ATOM    100 HH21 ARG A  40      37.235  91.870 109.017  1.00  0.00           H0.      0
ATOM    101 HH22 ARG A  40      37.532  93.006 110.294  1.00  0.00           H0.      0
ATOM    102  CA  ALA A  64      34.536 100.438 108.841  1.00  0.00           C0.     -1
ATOM    103  C   ALA A  64      35.727  99.681 108.277  1.00  0.00           C0.      0
ATOM    104  O   ALA A  64      35.830  98.447 108.382  1.00  0.00           O0.      0
ATOM    105  H01 ALA A  64      33.761 100.527 108.072  1.00  0.00           H0.      0
ATOM    106  H03 ALA A  64      34.127  99.881 109.685  1.00  0.00           H0.      0
ATOM    107  HA  ALA A  64      34.815 101.444 109.172  1.00  0.00           H0.      0
ATOM    108  N   CYS A  65      36.634 100.418 107.585  1.00  0.00           N0.      0
ATOM    109  CA  CYS A  65      37.683  99.789 106.787  1.00  0.00           C0.     -1
ATOM    110  C   CYS A  65      38.911  99.263 107.559  1.00  0.00           C0.      0
ATOM    111  O   CYS A  65      39.521  98.281 107.110  1.00  0.00           O0.      0
ATOM    112  H02 CYS A  65      38.032 100.519 106.050  1.00  0.00           H0.      0
ATOM    113  H   CYS A  65      36.553 101.424 107.597  1.00  0.00           H0.      0
ATOM    114  HA  CYS A  65      37.265  98.931 106.256  1.00  0.00           H0.      0
ATOM    115  N   GLY A  66      39.290  99.960 108.650  1.00  0.00           N0.      0
ATOM    116  CA  GLY A  66      40.581  99.718 109.308  1.00  0.00           C0.     -1
ATOM    117  H01 GLY A  66      41.384 100.253 108.787  1.00  0.00           H0.      0
ATOM    118  H   GLY A  66      38.731 100.750 108.983  1.00  0.00           H0.      0
ATOM    119  HA2 GLY A  66      40.524 100.073 110.339  1.00  0.00           H0.      0
ATOM    120  HA3 GLY A  66      40.832  98.657 109.299  1.00  0.00           H0.      0
ATOM    121  CA  ASP A  70      37.640  92.982 104.805  1.00  0.00           C0.     -1
ATOM    122  CB  ASP A  70      36.545  93.563 105.699  1.00  0.00           C0.     -1
ATOM    123  CG  ASP A  70      36.683  93.131 107.170  1.00  0.00           C0.      0
ATOM    124  OD1 ASP A  70      36.533  94.009 108.079  1.00  0.00           O0.      0
ATOM    125  OD2 ASP A  70      36.911  91.895 107.390  1.00  0.00           O1-      0
ATOM    126  H01 ASP A  70      38.628  93.355 105.101  1.00  0.00           H0.      0
ATOM    127  H02 ASP A  70      37.482  93.248 103.753  1.00  0.00           H0.      0
ATOM    128  HA  ASP A  70      37.655  91.892 104.893  1.00  0.00           H0.      0
ATOM    129  HB2 ASP A  70      36.540  94.657 105.663  1.00  0.00           H0.      0
ATOM    130  HB3 ASP A  70      35.560  93.222 105.346  1.00  0.00           H0.      0
ATOM    131  CA  ASP A  85      37.550 104.940 108.333  1.00  0.00           C0.     -1
ATOM    132  C   ASP A  85      38.004 106.272 108.931  1.00  0.00           C0.      0
ATOM    133  O   ASP A  85      38.698 107.069 108.289  1.00  0.00           O0.      0
ATOM    134  CB  ASP A  85      38.688 103.883 108.446  1.00  0.00           C0.      0
ATOM    135  CG  ASP A  85      38.766 103.312 109.859  1.00  0.00           C0.      0
ATOM    136  OD1 ASP A  85      38.182 102.191 110.066  1.00  0.00           O0.      0
ATOM    137  OD2 ASP A  85      39.346 103.991 110.761  1.00  0.00           O1-      0
ATOM    138  H03 ASP A  85      37.328 105.119 107.278  1.00  0.00           H0.      0
ATOM    139  HA  ASP A  85      36.643 104.567 108.822  1.00  0.00           H0.      0
ATOM    140  HB2 ASP A  85      38.500 103.064 107.746  1.00  0.00           H0.      0
ATOM    141  HB3 ASP A  85      39.638 104.356 108.178  1.00  0.00           H0.      0
ATOM    142  N   ALA A  86      37.677 106.460 110.237  1.00  0.00           N0.      0
ATOM    143  CA  ALA A  86      38.008 107.687 110.948  1.00  0.00           C0.     -1
ATOM    144  C   ALA A  86      39.496 107.838 111.314  1.00  0.00           C0.      0
ATOM    145  O   ALA A  86      39.910 108.941 111.703  1.00  0.00           O0.      0
ATOM    146  CB  ALA A  86      37.171 107.778 112.231  1.00  0.00           C0.      0
ATOM    147  H   ALA A  86      37.019 105.818 110.665  1.00  0.00           H0.      0
ATOM    148  HA  ALA A  86      37.775 108.536 110.297  1.00  0.00           H0.      0
ATOM    149  HB1 ALA A  86      36.113 107.905 111.984  1.00  0.00           H0.      0
ATOM    150  HB2 ALA A  86      37.297 106.871 112.831  1.00  0.00           H0.      0
ATOM    151  HB3 ALA A  86      37.506 108.633 112.823  1.00  0.00           H0.      0
ATOM    152  N   SER A  87      40.253 106.723 111.248  1.00  0.00           N0.      0
ATOM    153  CA  SER A  87      41.642 106.703 111.708  1.00  0.00           C0.     -1
ATOM    154  CB  SER A  87      41.872 105.459 112.509  1.00  0.00           C0.     -1
ATOM    155  OG  SER A  87      43.247 105.335 112.939  1.00  0.00           O0.      0
ATOM    156  H01 SER A  87      42.339 106.733 110.859  1.00  0.00           H0.      0
ATOM    157  H   SER A  87      39.837 105.847 110.922  1.00  0.00           H0.      0
ATOM    158  HA  SER A  87      41.802 107.609 112.301  1.00  0.00           H0.      0
ATOM    159  HB2 SER A  87      41.183 105.422 113.365  1.00  0.00           H0.      0
ATOM    160  HB3 SER A  87      41.675 104.572 111.903  1.00  0.00           H0.      0
ATOM    161  HG  SER A  87      43.415 106.028 113.593  1.00  0.00           H0.      0
ATOM    162  CA  MET A  90      44.597 102.364 109.889  1.00  0.00           C0.     -1
ATOM    163  CB  MET A  90      43.147 102.275 110.404  1.00  0.00           C0.     -1
ATOM    164  CG  MET A  90      42.930 102.017 111.892  1.00  0.00           C0.      0
ATOM    165  SD  MET A  90      43.273 100.271 112.393  1.00  0.00           S0.      0
ATOM    166  CE  MET A  90      42.089 100.235 113.790  1.00  0.00           C0.      0
ATOM    167  H01 MET A  90      45.148 103.160 110.405  1.00  0.00           H0.      0
ATOM    168  H02 MET A  90      44.609 102.581 108.815  1.00  0.00           H0.      0
ATOM    169  HA  MET A  90      45.137 101.423 110.050  1.00  0.00           H0.      0
ATOM    170  HB2 MET A  90      42.644 103.226 110.168  1.00  0.00           H0.      0
ATOM    171  HB3 MET A  90      42.613 101.507 109.836  1.00  0.00           H0.      0
ATOM    172  HG2 MET A  90      43.522 102.704 112.506  1.00  0.00           H0.      0
ATOM    173  HG3 MET A  90      41.872 102.184 112.120  1.00  0.00           H0.      0
ATOM    174  HE1 MET A  90      41.086 100.448 113.415  1.00  0.00           H0.      0
ATOM    175  HE2 MET A  90      42.117  99.247 114.237  1.00  0.00           H0.      0
ATOM    176  HE3 MET A  90      42.367 100.975 114.543  1.00  0.00           H0.      0
ATOM    177  CA  ALA A 115      35.733 109.665 106.708  1.00  0.00           C0.     -1
ATOM    178  C   ALA A 115      35.042 109.214 108.019  1.00  0.00           C0.      0
ATOM    179  O   ALA A 115      35.464 108.242 108.657  1.00  0.00           O0.      0
ATOM    180  H01 ALA A 115      35.672 110.746 106.558  1.00  0.00           H0.      0
ATOM    181  H03 ALA A 115      36.776 109.350 106.769  1.00  0.00           H0.      0
ATOM    182  HA  ALA A 115      35.264 109.165 105.853  1.00  0.00           H0.      0
ATOM    183  N   ASN A 116      33.944 109.932 108.443  1.00  0.00           N0.      0
ATOM    184  CA  ASN A 116      33.251 109.695 109.722  1.00  0.00           C0.     -1
ATOM    185  C   ASN A 116      31.763 109.304 109.513  1.00  0.00           C0.      0
ATOM    186  O   ASN A 116      31.035 110.005 108.788  1.00  0.00           O0.      0
ATOM    187  CB  ASN A 116      33.288 110.986 110.586  1.00  0.00           C0.      0
ATOM    188  CG  ASN A 116      32.475 110.802 111.859  1.00  0.00           C0.      0
ATOM    189  ND2 ASN A 116      31.194 111.254 111.801  1.00  0.00           N0.      0
ATOM    190  OD1 ASN A 116      32.950 110.260 112.867  1.00  0.00           O0.      0
ATOM    191  H   ASN A 116      33.572 110.664 107.853  1.00  0.00           H0.      0
ATOM    192  HA  ASN A 116      33.788 108.898 110.235  1.00  0.00           H0.      0
ATOM    193  HB2 ASN A 116      34.324 111.199 110.858  1.00  0.00           H0.      0
ATOM    194  HB3 ASN A 116      32.898 111.820 109.993  1.00  0.00           H0.      0
ATOM    195 HD21 ASN A 116      30.570 111.004 112.557  1.00  0.00           H0.      0
ATOM    196 HD22 ASN A 116      30.777 111.461 110.902  1.00  0.00           H0.      0
ATOM    197  N   TRP A 117      31.319 108.263 110.253  1.00  0.00           N0.      0
ATOM    198  CA  TRP A 117      29.894 107.851 110.280  1.00  0.00           C0.     -1
ATOM    199  CB  TRP A 117      29.618 106.817 111.340  1.00  0.00           C0.     -1
ATOM    200  CG  TRP A 117      30.479 105.583 111.186  1.00  0.00           C0.      0
ATOM    201  CD1 TRP A 117      31.085 105.141 110.025  1.00  0.00           C0.      0
ATOM    202  CD2 TRP A 117      30.915 104.690 112.239  1.00  0.00           C0.      0
ATOM    203  CE2 TRP A 117      31.798 103.731 111.648  1.00  0.00           C0.      0
ATOM    204  CE3 TRP A 117      30.676 104.625 113.625  1.00  0.00           C0.      0
ATOM    205  NE1 TRP A 117      31.861 104.022 110.297  1.00  0.00           N0.      0
ATOM    206  CZ2 TRP A 117      32.448 102.744 112.402  1.00  0.00           C0.      0
ATOM    207  CZ3 TRP A 117      31.308 103.636 114.375  1.00  0.00           C0.      0
ATOM    208  CH2 TRP A 117      32.188 102.708 113.770  1.00  0.00           C0.      0
ATOM    209  H02 TRP A 117      29.286 108.748 110.443  1.00  0.00           H0.      0
ATOM    210  H   TRP A 117      32.003 107.737 110.807  1.00  0.00           H0.      0
ATOM    211  HA  TRP A 117      29.618 107.472 109.287  1.00  0.00           H0.      0
ATOM    212  HB2 TRP A 117      29.802 107.249 112.333  1.00  0.00           H0.      0
ATOM    213  HB3 TRP A 117      28.548 106.567 111.308  1.00  0.00           H0.      0
ATOM    214  HD1 TRP A 117      31.051 105.553 109.029  1.00  0.00           H0.      0
ATOM    215  HE1 TRP A 117      32.493 103.590 109.642  1.00  0.00           H0.      0
ATOM    216  HE3 TRP A 117      30.021 105.345 114.104  1.00  0.00           H0.      0
ATOM    217  HZ2 TRP A 117      33.156 102.056 111.953  1.00  0.00           H0.      0
ATOM    218  HZ3 TRP A 117      31.143 103.587 115.446  1.00  0.00           H0.      0
ATOM    219  HH2 TRP A 117      32.696 101.973 114.385  1.00  0.00           H0.      0
ATOM    220  CA  LEU A 136      32.627  94.440 109.442  1.00  0.00           C0.     -1
ATOM    221  C   LEU A 136      33.764  94.635 110.456  1.00  0.00           C0.      0
ATOM    222  O   LEU A 136      34.457  95.657 110.455  1.00  0.00           O0.      0
ATOM    223  H01 LEU A 136      33.078  94.246 108.463  1.00  0.00           H0.      0
ATOM    224  H02 LEU A 136      32.056  95.368 109.376  1.00  0.00           H0.      0
ATOM    225  HA  LEU A 136      31.960  93.615 109.700  1.00  0.00           H0.      0
ATOM    226  N   GLY A 137      33.972  93.624 111.371  1.00  0.00           N0.      0
ATOM    227  CA  GLY A 137      35.123  93.614 112.283  1.00  0.00           C0.     -1
ATOM    228  C   GLY A 137      34.850  94.207 113.693  1.00  0.00           C0.      0
ATOM    229  O   GLY A 137      35.809  94.452 114.450  1.00  0.00           O0.      0
ATOM    230  H   GLY A 137      33.489  92.750 111.216  1.00  0.00           H0.      0
ATOM    231  HA2 GLY A 137      35.474  92.585 112.404  1.00  0.00           H0.      0
ATOM    232  HA3 GLY A 137      35.948  94.191 111.859  1.00  0.00           H0.      0
ATOM    233  N   ASN A 138      33.549  94.338 114.065  1.00  0.00           N0.      0
ATOM    234  CA  ASN A 138      33.012  95.301 115.062  1.00  0.00           C0.     -1
ATOM    235  C   ASN A 138      33.015  96.683 114.364  1.00  0.00           C0.      0
ATOM    236  O   ASN A 138      33.892  96.998 113.551  1.00  0.00           O0.      0
ATOM    237  CB  ASN A 138      33.729  95.300 116.416  1.00  0.00           C0.      0
ATOM    238  CG  ASN A 138      32.826  95.860 117.521  1.00  0.00           C0.      0
ATOM    239  ND2 ASN A 138      33.314  95.715 118.772  1.00  0.00           N0.      0
ATOM    240  OD1 ASN A 138      31.742  96.420 117.288  1.00  0.00           O0.      0
ATOM    241  H   ASN A 138      32.912  94.184 113.290  1.00  0.00           H0.      0
ATOM    242  HA  ASN A 138      31.975  94.999 115.229  1.00  0.00           H0.      0
ATOM    243  HB2 ASN A 138      34.041  94.285 116.676  1.00  0.00           H0.      0
ATOM    244  HB3 ASN A 138      34.642  95.900 116.358  1.00  0.00           H0.      0
ATOM    245 HD21 ASN A 138      32.806  96.121 119.545  1.00  0.00           H0.      0
ATOM    246 HD22 ASN A 138      34.118  95.120 118.953  1.00  0.00           H0.      0
ATOM    247  N   SER A 139      31.942  97.443 114.659  1.00  0.00           N0.      0
ATOM    248  CA  SER A 139      31.783  98.745 114.040  1.00  0.00           C0.     -1
ATOM    249  H01 SER A 139      30.766  99.104 114.210  1.00  0.00           H0.      0
ATOM    250  H03 SER A 139      32.489  99.485 114.438  1.00  0.00           H0.      0
ATOM    251  H   SER A 139      31.449  97.211 115.518  1.00  0.00           H0.      0
ATOM    252  HA  SER A 139      31.962  98.662 112.966  1.00  0.00           H0.      0
ATOM    253  CA  HID A 142      32.761 102.924 119.233  1.00  0.00           C0.     -1
ATOM    254  CB  HID A 142      33.800 102.852 118.109  1.00  0.00           C0.     -1
ATOM    255  CG  HID A 142      34.881 101.852 118.351  1.00  0.00           C0.      0
ATOM    256  CD2 HID A 142      35.318 100.758 117.632  1.00  0.00           C0.      0
ATOM    257  ND1 HID A 142      35.718 101.894 119.460  1.00  0.00           N0.      0
ATOM    258  CE1 HID A 142      36.611 100.867 119.374  1.00  0.00           C0.      0
ATOM    259  NE2 HID A 142      36.394 100.154 118.274  1.00  0.00           N0.      0
ATOM    260  H01 HID A 142      31.988 103.661 118.994  1.00  0.00           H0.      0
ATOM    261  H02 HID A 142      32.274 101.954 119.384  1.00  0.00           H0.      0
ATOM    262  HA  HID A 142      33.216 103.223 120.185  1.00  0.00           H0.      0
ATOM    263  HB2 HID A 142      33.308 102.598 117.163  1.00  0.00           H0.      0
ATOM    264  HB3 HID A 142      34.258 103.837 117.959  1.00  0.00           H0.      0
ATOM    265  HD1 HID A 142      35.680 102.580 120.201  1.00  0.00           H0.      0
ATOM    266  HD2 HID A 142      34.927 100.379 116.701  1.00  0.00           H0.      0
ATOM    267  HE1 HID A 142      37.386 100.692 120.101  1.00  0.00           H0.      0
ATOM    268  CA  ARG A 175      28.903  92.309 120.178  1.00  0.00           C0.     -1
ATOM    269  CB  ARG A 175      29.993  92.495 121.268  1.00  0.00           C0.     -1
ATOM    270  CG  ARG A 175      31.418  92.365 120.702  1.00  0.00           C0.      0
ATOM    271  CD  ARG A 175      32.480  92.763 121.742  1.00  0.00           C0.      0
ATOM    272  NE  ARG A 175      33.865  92.489 121.333  1.00  0.00           N0.      0
ATOM    273  CZ  ARG A 175      34.504  91.340 121.576  1.00  0.00           C0.      0
ATOM    274  NH1 ARG A 175      33.842  90.280 122.093  1.00  0.00           N1+      0
ATOM    275  NH2 ARG A 175      35.838  91.273 121.414  1.00  0.00           N0.      0
ATOM    276  H01 ARG A 175      27.899  92.379 120.609  1.00  0.00           H0.      0
ATOM    277  H02 ARG A 175      28.999  93.076 119.401  1.00  0.00           H0.      0
ATOM    278  HA  ARG A 175      29.005  91.330 119.697  1.00  0.00           H0.      0
ATOM    279  HB2 ARG A 175      29.873  93.485 121.732  1.00  0.00           H0.      0
ATOM    280  HB3 ARG A 175      29.848  91.755 122.067  1.00  0.00           H0.      0
ATOM    281  HG2 ARG A 175      31.588  91.337 120.354  1.00  0.00           H0.      0
ATOM    282  HG3 ARG A 175      31.532  93.002 119.815  1.00  0.00           H0.      0
ATOM    283  HD2 ARG A 175      32.418  93.837 121.947  1.00  0.00           H0.      0
ATOM    284  HD3 ARG A 175      32.304  92.249 122.694  1.00  0.00           H0.      0
ATOM    285  HE  ARG A 175      34.314  93.098 120.643  1.00  0.00           H0.      0
ATOM    286 HH11 ARG A 175      32.864  90.155 121.877  1.00  0.00           H0.      0
ATOM    287 HH12 ARG A 175      34.360  89.446 122.325  1.00  0.00           H0.      0
ATOM    288 HH21 ARG A 175      36.325  92.095 121.034  1.00  0.00           H0.      0
ATOM    289 HH22 ARG A 175      36.238  90.375 121.178  1.00  0.00           H0.      0
ATOM    290  CA  TYR A 194      40.717  88.539 115.597  1.00  0.00           C0.     -1
ATOM    291  CB  TYR A 194      40.780  89.702 116.545  1.00  0.00           C0.     -1
ATOM    292  CG  TYR A 194      40.169  90.979 115.990  1.00  0.00           C0.      0
ATOM    293  CD1 TYR A 194      38.783  91.084 115.773  1.00  0.00           C0.      0
ATOM    294  CD2 TYR A 194      40.970  92.092 115.668  1.00  0.00           C0.      0
ATOM    295  CE1 TYR A 194      38.209  92.255 115.261  1.00  0.00           C0.      0
ATOM    296  CE2 TYR A 194      40.413  93.267 115.161  1.00  0.00           C0.      0
ATOM    297  CZ  TYR A 194      39.027  93.358 114.959  1.00  0.00           C0.      0
ATOM    298  OH  TYR A 194      38.517  94.552 114.518  1.00  0.00           O0.      0
ATOM    299  H01 TYR A 194      41.174  87.643 116.033  1.00  0.00           H0.      0
ATOM    300  H02 TYR A 194      39.683  88.288 115.330  1.00  0.00           H0.      0
ATOM    301  HA  TYR A 194      41.247  88.760 114.662  1.00  0.00           H0.      0
ATOM    302  HB2 TYR A 194      40.276  89.436 117.486  1.00  0.00           H0.      0
ATOM    303  HB3 TYR A 194      41.826  89.905 116.811  1.00  0.00           H0.      0
ATOM    304  HD1 TYR A 194      38.139  90.235 115.992  1.00  0.00           H0.      0
ATOM    305  HD2 TYR A 194      42.040  92.047 115.841  1.00  0.00           H0.      0
ATOM    306  HE1 TYR A 194      37.138  92.321 115.100  1.00  0.00           H0.      0
ATOM    307  HE2 TYR A 194      41.037  94.123 114.937  1.00  0.00           H0.      0
ATOM    308  HH  TYR A 194      37.552  94.475 114.335  1.00  0.00           H0.      0
ATOM    309  CA  LEU A 240      39.185  99.860 123.230  1.00  0.00           C0.     -1
ATOM    310  CB  LEU A 240      39.076  98.972 122.031  1.00  0.00           C0.     -1
ATOM    311  CG  LEU A 240      40.308  98.956 121.096  1.00  0.00           C0.      0
ATOM    312  CD1 LEU A 240      40.073  97.974 119.934  1.00  0.00           C0.      0
ATOM    313  CD2 LEU A 240      40.652 100.353 120.549  1.00  0.00           C0.      0
ATOM    314  H01 LEU A 240      38.309  99.762 123.882  1.00  0.00           H0.      0
ATOM    315  H02 LEU A 240      40.070  99.612 123.832  1.00  0.00           H0.      0
ATOM    316  HA  LEU A 240      39.267 100.918 122.956  1.00  0.00           H0.      0
ATOM    317  HB2 LEU A 240      38.884  97.937 122.350  1.00  0.00           H0.      0
ATOM    318  HB3 LEU A 240      38.193  99.250 121.434  1.00  0.00           H0.      0
ATOM    319  HG  LEU A 240      41.166  98.597 121.686  1.00  0.00           H0.      0
ATOM    320 HD11 LEU A 240      39.783  96.982 120.304  1.00  0.00           H0.      0
ATOM    321 HD12 LEU A 240      39.276  98.356 119.285  1.00  0.00           H0.      0
ATOM    322 HD13 LEU A 240      40.973  97.857 119.321  1.00  0.00           H0.      0
ATOM    323 HD21 LEU A 240      41.499 100.305 119.857  1.00  0.00           H0.      0
ATOM    324 HD22 LEU A 240      39.807 100.773 119.988  1.00  0.00           H0.      0
ATOM    325 HD23 LEU A 240      40.912 101.053 121.350  1.00  0.00           H0.      0
ATOM    326  CA  TYR A 242      32.167 100.355 123.312  1.00  0.00           C0.     -1
ATOM    327  CB  TYR A 242      32.248  98.833 123.020  1.00  0.00           C0.     -1
ATOM    328  CG  TYR A 242      33.518  98.225 122.442  1.00  0.00           C0.      0
ATOM    329  CD1 TYR A 242      34.126  98.684 121.257  1.00  0.00           C0.      0
ATOM    330  CD2 TYR A 242      34.041  97.059 123.028  1.00  0.00           C0.      0
ATOM    331  CE1 TYR A 242      35.200  97.999 120.674  1.00  0.00           C0.      0
ATOM    332  CE2 TYR A 242      35.113  96.361 122.460  1.00  0.00           C0.      0
ATOM    333  CZ  TYR A 242      35.686  96.834 121.277  1.00  0.00           C0.      0
ATOM    334  OH  TYR A 242      36.746  96.167 120.664  1.00  0.00           O0.      0
ATOM    335  H01 TYR A 242      31.176 100.600 123.706  1.00  0.00           H0.      0
ATOM    336  H02 TYR A 242      32.919 100.657 124.049  1.00  0.00           H0.      0
ATOM    337  HA  TYR A 242      32.327 100.949 122.404  1.00  0.00           H0.      0
ATOM    338  HB2 TYR A 242      32.018  98.299 123.951  1.00  0.00           H0.      0
ATOM    339  HB3 TYR A 242      31.422  98.589 122.334  1.00  0.00           H0.      0
ATOM    340  HD1 TYR A 242      33.750  99.575 120.764  1.00  0.00           H0.      0
ATOM    341  HD2 TYR A 242      33.594  96.678 123.942  1.00  0.00           H0.      0
ATOM    342  HE1 TYR A 242      35.648  98.354 119.754  1.00  0.00           H0.      0
ATOM    343  HE2 TYR A 242      35.493  95.461 122.935  1.00  0.00           H0.      0
ATOM    344  HH  TYR A 242      36.935  95.329 121.116  1.00  0.00           H0.      0
ATOM    345  CA  TYR A 283      28.455  89.020 117.664  1.00  0.00           C0.     -1
ATOM    346  CB  TYR A 283      29.486  89.183 116.555  1.00  0.00           C0.     -1
ATOM    347  CG  TYR A 283      30.826  89.669 117.078  1.00  0.00           C0.      0
ATOM    348  CD1 TYR A 283      31.672  88.795 117.785  1.00  0.00           C0.      0
ATOM    349  CD2 TYR A 283      31.249  90.998 116.913  1.00  0.00           C0.      0
ATOM    350  CE1 TYR A 283      32.893  89.224 118.303  1.00  0.00           C0.      0
ATOM    351  CE2 TYR A 283      32.475  91.443 117.421  1.00  0.00           C0.      0
ATOM    352  CZ  TYR A 283      33.303  90.553 118.118  1.00  0.00           C0.      0
ATOM    353  OH  TYR A 283      34.522  90.914 118.640  1.00  0.00           O0.      0
ATOM    354  H01 TYR A 283      27.509  88.627 117.274  1.00  0.00           H0.      0
ATOM    355  H02 TYR A 283      28.813  88.329 118.436  1.00  0.00           H0.      0
ATOM    356  HA  TYR A 283      28.246  89.980 118.149  1.00  0.00           H0.      0
ATOM    357  HB2 TYR A 283      29.623  88.222 116.041  1.00  0.00           H0.      0
ATOM    358  HB3 TYR A 283      29.112  89.887 115.802  1.00  0.00           H0.      0
ATOM    359  HD1 TYR A 283      31.370  87.761 117.927  1.00  0.00           H0.      0
ATOM    360  HD2 TYR A 283      30.614  91.696 116.376  1.00  0.00           H0.      0
ATOM    361  HE1 TYR A 283      33.546  88.546 118.842  1.00  0.00           H0.      0
ATOM    362  HE2 TYR A 283      32.783  92.474 117.280  1.00  0.00           H0.      0
ATOM    363  HH  TYR A 283      34.663  91.879 118.573  1.00  0.00           H0.      0
ATOM    364  CA' SAM A 293      38.366  96.550 110.260  1.00  0.00           C0.      0
ATOM    365  CB  SAM A 293      38.145  97.667 111.310  1.00  0.00           C0.      0
ATOM    366  CG  SAM A 293      37.283  97.203 112.507  1.00  0.00           C0.      0
ATOM    367  SD  SAM A 293      37.641  98.062 114.093  1.00  0.00           S0.      0
ATOM    368  CE  SAM A 293      38.134  96.497 117.153  1.00  0.00           C0.      0
ATOM    369  C5' SAM A 293      36.504  99.490 114.027  1.00  0.00           C0.      0
ATOM    370  C4' SAM A 293      36.926 100.556 113.025  1.00  0.00           C0.      0
ATOM    371  O4' SAM A 293      35.861 101.567 113.024  1.00  0.00           O0.      0
ATOM    372  C3' SAM A 293      38.262 101.285 113.360  1.00  0.00           C0.      0
ATOM    373  O3' SAM A 293      39.225 101.185 112.319  1.00  0.00           O0.      0
ATOM    374  C2' SAM A 293      37.798 102.740 113.658  1.00  0.00           C0.      0
ATOM    375  O2' SAM A 293      38.716 103.785 113.395  1.00  0.00           O0.      0
ATOM    376  C1' SAM A 293      36.481 102.851 112.866  1.00  0.00           C0.      0
ATOM    377  OXT SAM A 293      40.233  95.404 111.211  1.00  0.00           O0.      0
ATOM    378  N1  SAM A 293      33.587 106.964 111.721  1.00  0.00           N0.      0
ATOM    379  C2  SAM A 293      34.339 106.161 110.940  1.00  0.00           C0.      0
ATOM    380  N3  SAM A 293      35.077 105.102 111.308  1.00  0.00           N0.      0
ATOM    381  C4  SAM A 293      34.964 104.846 112.625  1.00  0.00           C0.      0
ATOM    382  C5  SAM A 293      34.205 105.584 113.545  1.00  0.00           C0.      0
ATOM    383  C6  SAM A 293      33.523 106.718 113.057  1.00  0.00           C0.      0
ATOM    384  N6  SAM A 293      32.824 107.565 113.850  1.00  0.00           N0.      0
ATOM    385  N7  SAM A 293      34.336 105.042 114.814  1.00  0.00           N0.      0
ATOM    386  C8  SAM A 293      35.158 104.020 114.678  1.00  0.00           C0.      0
ATOM    387  N9  SAM A 293      35.581 103.861 113.370  1.00  0.00           N0.      0
ATOM    388  C'  SAM A 293      38.996  95.330 110.960  1.00  0.00           C0.      0
ATOM    389  N'  SAM A 293      37.067  96.202 109.589  1.00  0.00           N0.      0
ATOM    390  O'  SAM A 293      38.215  94.392 111.311  1.00  0.00           O0.      0
ATOM    391 HN61 SAM A 293      32.681 108.516 113.505  1.00  0.00           H0.      0
ATOM    392 HN62 SAM A 293      32.949 107.463 114.850  1.00  0.00           H0.      0
ATOM    393  HA  SAM A 293      39.037  96.907 109.475  1.00  0.00           H0.      0
ATOM    394  HB1 SAM A 293      37.708  98.539 110.813  1.00  0.00           H0.      0
ATOM    395  HB2 SAM A 293      39.134  97.971 111.665  1.00  0.00           H0.      0
ATOM    396  HG1 SAM A 293      37.496  96.156 112.730  1.00  0.00           H0.      0
ATOM    397  HG2 SAM A 293      36.208  97.272 112.313  1.00  0.00           H0.      0
ATOM    398  HE1 SAM A 293      37.156  96.971 117.068  1.00  0.00           H0.      0
ATOM    399  HE2 SAM A 293      38.875  97.239 117.428  1.00  0.00           H0.      0
ATOM    400  HE3 SAM A 293      38.394  96.016 116.212  1.00  0.00           H0.      0
ATOM    401 HO2' SAM A 293      39.006 103.759 112.444  1.00  0.00           H0.      0
ATOM    402 HO3' SAM A 293      38.837 101.547 111.480  1.00  0.00           H0.      0
ATOM    403  H01 SAM A 293      35.486 103.381 115.481  1.00  0.00           H0.      0
ATOM    404  H02 SAM A 293      37.000 100.137 112.017  1.00  0.00           H0.      0
ATOM    405  H03 SAM A 293      38.732 100.848 114.242  1.00  0.00           H0.      0
ATOM    406  H04 SAM A 293      37.568 102.802 114.726  1.00  0.00           H0.      0
ATOM    407  H05 SAM A 293      36.672 103.076 111.812  1.00  0.00           H0.      0
ATOM    408  H06 SAM A 293      34.390 106.446 109.895  1.00  0.00           H0.      0
ATOM    409  H07 SAM A 293      36.320  95.950 110.253  1.00  0.00           H0.      0
ATOM    410  H08 SAM A 293      37.111  95.387 108.930  1.00  0.00           H0.      0
ATOM    411  H09 SAM A 293      36.708  97.019 109.061  1.00  0.00           H0.      0
ATOM    412 H5'1 SAM A 293      36.513  99.919 115.034  1.00  0.00           H0.      0
ATOM    413 H5'2 SAM A 293      35.492  99.132 113.810  1.00  0.00           H0.      0
ATOM    414  N   ACT A 294      38.067  95.448 118.228  1.00  0.00           N0.      0
ATOM    415  CA  ACT A 294      37.129  94.334 117.840  1.00  0.00           C0.      0
ATOM    416  C   ACT A 294      36.448  93.719 119.060  1.00  0.00           C0.      0
ATOM    417  O   ACT A 294      35.185  93.570 119.008  1.00  0.00           O0.      0
ATOM    418  OXT ACT A 294      37.181  93.375 120.037  1.00  0.00           O1-      0
ATOM    419  H1  ACT A 294      37.717  93.574 117.316  1.00  0.00           H0.      0
ATOM    420  H3  ACT A 294      36.393  94.727 117.143  1.00  0.00           H0.      0
ATOM    421  H01 ACT A 294      39.017  95.051 118.412  1.00  0.00           H0.      0
ATOM    422  H02 ACT A 294      37.729  95.884 119.102  1.00  0.00           H0.      0
ATOM    423  O   WAT A4547      34.444 106.769 116.955  1.00  0.00           O0.      0
ATOM    424  H1  WAT A4547      34.154 106.092 116.303  1.00  0.00           H0.      0
ATOM    425  H2  WAT A4547      35.049 107.343 116.419  1.00  0.00           H0.      0
ATOM    426  O   WAT A6274      42.231  97.057 110.149  1.00  0.00           O0.      0
ATOM    427  H1  WAT A6274      41.477  96.530 110.484  1.00  0.00           H0.      0
ATOM    428  H2  WAT A6274      43.848  95.682 111.787  1.00  0.00           H0.      0
ATOM    429  O   WAT B5598      36.358 104.912 117.387  1.00  0.00           O0.      0
ATOM    430  H1  WAT B5598      36.759 104.903 118.265  1.00  0.00           H0.      0
ATOM    431  H2  WAT B5598      35.686 105.645 117.377  1.00  0.00           H0.      0
ATOM    432  O   WAT B7730      37.850 105.815 115.189  1.00  0.00           O0.      0
ATOM    433  H1  WAT B7730      37.428 105.310 115.911  1.00  0.00           H0.      0
ATOM    434  H2  WAT B7730      38.214 105.191 114.528  1.00  0.00           H0.      0
ATOM    435  O   WAT B8657      36.207 107.947 115.284  1.00  0.00           O0.      0
ATOM    436  H1  WAT B8657      36.862 107.220 115.128  1.00  0.00           H0.      0
ATOM    437  H2  WAT B8657      35.825 108.166 114.426  1.00  0.00           H0.      0
ATOM    438  O   WAT C 541      39.191  91.695 119.100  1.00  0.00           O0.      0
ATOM    439  H1  WAT C 541      38.377  92.094 119.466  1.00  0.00           H0.      0
ATOM    440  H2  WAT C 541      39.019  91.439 118.179  1.00  0.00           H0.      0
