# Supplementary material for: Computational Investigation of GNMT-Catalyzed Methyl Transfer Reaction: Integrating MD, QM, and ML Approaches
Source: J Comput Chem. Author manuscript; Available in PMC 2026 Jun 29. (PMC13312424; doi:10.1002/jcc.70434)
Supplement: SI-2 [file NIHMS2188582-supplement-SI-2.zip › QM-cluster-pdbs/sampling_25000_R1_wo_r.pdb]

ATOM      1  CA  TYR A  21      42.275 104.396 117.485  1.00  0.00           C0.     -1
ATOM      2  CB  TYR A  21      41.416 104.263 116.210  1.00  0.00           C0.     -1
ATOM      3  CG  TYR A  21      40.562 103.020 116.208  1.00  0.00           C0.      0
ATOM      4  CD1 TYR A  21      39.293 103.016 116.806  1.00  0.00           C0.      0
ATOM      5  CD2 TYR A  21      41.033 101.827 115.635  1.00  0.00           C0.      0
ATOM      6  CE1 TYR A  21      38.493 101.868 116.807  1.00  0.00           C0.      0
ATOM      7  CE2 TYR A  21      40.251 100.673 115.631  1.00  0.00           C0.      0
ATOM      8  CZ  TYR A  21      38.969 100.699 116.196  1.00  0.00           C0.      0
ATOM      9  OH  TYR A  21      38.204  99.559 116.090  1.00  0.00           O0.      0
ATOM     10  H01 TYR A  21      41.643 104.431 118.380  1.00  0.00           H0.      0
ATOM     11  H02 TYR A  21      42.881 105.309 117.457  1.00  0.00           H0.      0
ATOM     12  HA  TYR A  21      42.951 103.539 117.586  1.00  0.00           H0.      0
ATOM     13  HB2 TYR A  21      40.772 105.148 116.120  1.00  0.00           H0.      0
ATOM     14  HB3 TYR A  21      42.071 104.267 115.331  1.00  0.00           H0.      0
ATOM     15  HD1 TYR A  21      38.918 103.926 117.266  1.00  0.00           H0.      0
ATOM     16  HD2 TYR A  21      42.009 101.804 115.159  1.00  0.00           H0.      0
ATOM     17  HE1 TYR A  21      37.511 101.882 117.266  1.00  0.00           H0.      0
ATOM     18  HE2 TYR A  21      40.609  99.757 115.177  1.00  0.00           H0.      0
ATOM     19  HH  TYR A  21      37.261  99.735 116.352  1.00  0.00           H0.      0
ATOM     20  CA  TRP A  30      45.898  94.358 114.563  1.00  0.00           C0.     -1
ATOM     21  CB  TRP A  30      45.567  95.527 113.607  1.00  0.00           C0.     -1
ATOM     22  CG  TRP A  30      44.105  95.624 113.280  1.00  0.00           C0.      0
ATOM     23  CD1 TRP A  30      43.469  95.207 112.125  1.00  0.00           C0.      0
ATOM     24  CD2 TRP A  30      43.072  96.154 114.141  1.00  0.00           C0.      0
ATOM     25  CE2 TRP A  30      41.833  96.025 113.435  1.00  0.00           C0.      0
ATOM     26  CE3 TRP A  30      43.075  96.757 115.414  1.00  0.00           C0.      0
ATOM     27  NE1 TRP A  30      42.100  95.421 112.222  1.00  0.00           N0.      0
ATOM     28  CZ2 TRP A  30      40.625  96.484 113.972  1.00  0.00           C0.      0
ATOM     29  CZ3 TRP A  30      41.874  97.229 115.941  1.00  0.00           C0.      0
ATOM     30  CH2 TRP A  30      40.658  97.097 115.225  1.00  0.00           C0.      0
ATOM     31  H01 TRP A  30      45.575  93.406 114.127  1.00  0.00           H0.      0
ATOM     32  H03 TRP A  30      46.975  94.300 114.761  1.00  0.00           H0.      0
ATOM     33  HA  TRP A  30      45.383  94.482 115.522  1.00  0.00           H0.      0
ATOM     34  HB2 TRP A  30      45.909  96.467 114.061  1.00  0.00           H0.      0
ATOM     35  HB3 TRP A  30      46.142  95.405 112.680  1.00  0.00           H0.      0
ATOM     36  HD1 TRP A  30      43.896  94.774 111.233  1.00  0.00           H0.      0
ATOM     37  HE1 TRP A  30      41.436  95.412 111.439  1.00  0.00           H0.      0
ATOM     38  HE3 TRP A  30      44.001  96.866 115.971  1.00  0.00           H0.      0
ATOM     39  HZ2 TRP A  30      39.703  96.333 113.430  1.00  0.00           H0.      0
ATOM     40  HZ3 TRP A  30      41.863  97.716 116.911  1.00  0.00           H0.      0
ATOM     41  HH2 TRP A  30      39.748  97.494 115.660  1.00  0.00           H0.      0
ATOM     42  CA  TYR A  33      44.230  90.152 115.145  1.00  0.00           C0.     -1
ATOM     43  CB  TYR A  33      44.479  91.106 116.334  1.00  0.00           C0.     -1
ATOM     44  CG  TYR A  33      43.198  91.694 116.897  1.00  0.00           C0.      0
ATOM     45  CD1 TYR A  33      42.763  92.985 116.558  1.00  0.00           C0.      0
ATOM     46  CD2 TYR A  33      42.387  90.933 117.758  1.00  0.00           C0.      0
ATOM     47  CE1 TYR A  33      41.564  93.505 117.056  1.00  0.00           C0.      0
ATOM     48  CE2 TYR A  33      41.184  91.433 118.254  1.00  0.00           C0.      0
ATOM     49  CZ  TYR A  33      40.766  92.723 117.901  1.00  0.00           C0.      0
ATOM     50  OH  TYR A  33      39.567  93.159 118.427  1.00  0.00           O0.      0
ATOM     51  H01 TYR A  33      43.769  90.690 114.308  1.00  0.00           H0.      0
ATOM     52  H02 TYR A  33      45.168  89.710 114.790  1.00  0.00           H0.      0
ATOM     53  HA  TYR A  33      43.555  89.338 115.434  1.00  0.00           H0.      0
ATOM     54  HB2 TYR A  33      45.007  90.556 117.124  1.00  0.00           H0.      0
ATOM     55  HB3 TYR A  33      45.146  91.914 116.013  1.00  0.00           H0.      0
ATOM     56  HD1 TYR A  33      43.356  93.597 115.887  1.00  0.00           H0.      0
ATOM     57  HD2 TYR A  33      42.705  89.934 118.044  1.00  0.00           H0.      0
ATOM     58  HE1 TYR A  33      41.259  94.508 116.773  1.00  0.00           H0.      0
ATOM     59  HE2 TYR A  33      40.557  90.842 118.912  1.00  0.00           H0.      0
ATOM     60  HH  TYR A  33      39.365  94.052 118.104  1.00  0.00           H0.      0
ATOM     61  CA  ARG A  40      40.688  85.897 110.400  1.00  0.00           C0.     -1
ATOM     62  CB  ARG A  40      40.810  87.396 110.709  1.00  0.00           C0.     -1
ATOM     63  CG  ARG A  40      39.577  88.189 110.246  1.00  0.00           C0.      0
ATOM     64  CD  ARG A  40      39.646  89.665 110.650  1.00  0.00           C0.      0
ATOM     65  NE  ARG A  40      38.530  90.406 110.045  1.00  0.00           N0.      0
ATOM     66  CZ  ARG A  40      38.385  91.747 110.146  1.00  0.00           C0.      0
ATOM     67  NH1 ARG A  40      39.088  92.432 111.058  1.00  0.00           N1+      0
ATOM     68  NH2 ARG A  40      37.503  92.385 109.358  1.00  0.00           N0.      0
ATOM     69  H01 ARG A  40      40.562  85.726 109.324  1.00  0.00           H0.      0
ATOM     70  H02 ARG A  40      41.581  85.352 110.725  1.00  0.00           H0.      0
ATOM     71  HA  ARG A  40      39.822  85.461 110.912  1.00  0.00           H0.      0
ATOM     72  HB2 ARG A  40      40.950  87.537 111.788  1.00  0.00           H0.      0
ATOM     73  HB3 ARG A  40      41.705  87.806 110.222  1.00  0.00           H0.      0
ATOM     74  HG2 ARG A  40      39.492  88.115 109.152  1.00  0.00           H0.      0
ATOM     75  HG3 ARG A  40      38.667  87.741 110.670  1.00  0.00           H0.      0
ATOM     76  HD2 ARG A  40      39.591  89.748 111.744  1.00  0.00           H0.      0
ATOM     77  HD3 ARG A  40      40.601  90.105 110.331  1.00  0.00           H0.      0
ATOM     78  HE  ARG A  40      38.023  89.957 109.294  1.00  0.00           H0.      0
ATOM     79 HH11 ARG A  40      39.508  91.971 111.853  1.00  0.00           H0.      0
ATOM     80 HH12 ARG A  40      38.941  93.453 111.083  1.00  0.00           H0.      0
ATOM     81 HH21 ARG A  40      37.345  92.096 108.369  1.00  0.00           H0.      0
ATOM     82 HH22 ARG A  40      37.510  93.404 109.420  1.00  0.00           H0.      0
ATOM     83  CA  ALA A  64      35.051 101.027 109.488  1.00  0.00           C0.     -1
ATOM     84  C   ALA A  64      35.928 100.346 108.454  1.00  0.00           C0.      0
ATOM     85  O   ALA A  64      35.718  99.167 108.105  1.00  0.00           O0.      0
ATOM     86  H01 ALA A  64      34.093 101.286 109.023  1.00  0.00           H0.      0
ATOM     87  H02 ALA A  64      34.832 100.332 110.302  1.00  0.00           H0.      0
ATOM     88  HA  ALA A  64      35.505 101.935 109.892  1.00  0.00           H0.      0
ATOM     89  N   CYS A  65      36.900 101.118 107.918  1.00  0.00           N0.      0
ATOM     90  CA  CYS A  65      37.813 100.597 106.907  1.00  0.00           C0.     -1
ATOM     91  C   CYS A  65      39.057  99.879 107.463  1.00  0.00           C0.      0
ATOM     92  O   CYS A  65      39.493  98.860 106.907  1.00  0.00           O0.      0
ATOM     93  H02 CYS A  65      38.138 101.429 106.273  1.00  0.00           H0.      0
ATOM     94  H   CYS A  65      37.174 101.971 108.416  1.00  0.00           H0.      0
ATOM     95  HA  CYS A  65      37.282  99.875 106.288  1.00  0.00           H0.      0
ATOM     96  N   GLY A  66      39.616 100.437 108.559  1.00  0.00           N0.      0
ATOM     97  CA  GLY A  66      40.832  99.914 109.186  1.00  0.00           C0.     -1
ATOM     98  H01 GLY A  66      41.730 100.220 108.638  1.00  0.00           H0.      0
ATOM     99  H   GLY A  66      39.223 101.300 108.925  1.00  0.00           H0.      0
ATOM    100  HA2 GLY A  66      40.871 100.301 110.202  1.00  0.00           H0.      0
ATOM    101  HA3 GLY A  66      40.805  98.822 109.213  1.00  0.00           H0.      0
ATOM    102  CA  ASP A  70      38.177  93.435 104.202  1.00  0.00           C0.     -1
ATOM    103  CB  ASP A  70      37.288  94.258 105.137  1.00  0.00           C0.     -1
ATOM    104  CG  ASP A  70      37.107  93.636 106.529  1.00  0.00           C0.      0
ATOM    105  OD1 ASP A  70      36.817  94.431 107.494  1.00  0.00           O0.      0
ATOM    106  OD2 ASP A  70      37.215  92.381 106.650  1.00  0.00           O1-      0
ATOM    107  H01 ASP A  70      39.198  93.364 104.595  1.00  0.00           H0.      0
ATOM    108  H02 ASP A  70      38.228  93.885 103.204  1.00  0.00           H0.      0
ATOM    109  HA  ASP A  70      37.790  92.416 104.109  1.00  0.00           H0.      0
ATOM    110  HB2 ASP A  70      37.682  95.272 105.269  1.00  0.00           H0.      0
ATOM    111  HB3 ASP A  70      36.285  94.374 104.699  1.00  0.00           H0.      0
ATOM    112  CA  ASP A  85      37.232 105.910 108.457  1.00  0.00           C0.     -1
ATOM    113  C   ASP A  85      37.771 107.152 109.154  1.00  0.00           C0.      0
ATOM    114  O   ASP A  85      38.462 107.989 108.559  1.00  0.00           O0.      0
ATOM    115  CB  ASP A  85      38.342 104.845 108.234  1.00  0.00           C0.      0
ATOM    116  CG  ASP A  85      38.649 104.087 109.519  1.00  0.00           C0.      0
ATOM    117  OD1 ASP A  85      38.202 102.881 109.623  1.00  0.00           O0.      0
ATOM    118  OD2 ASP A  85      39.271 104.675 110.445  1.00  0.00           O1-      0
ATOM    119  H03 ASP A  85      36.858 106.227 107.479  1.00  0.00           H0.      0
ATOM    120  HA  ASP A  85      36.399 105.467 109.014  1.00  0.00           H0.      0
ATOM    121  HB2 ASP A  85      38.019 104.137 107.467  1.00  0.00           H0.      0
ATOM    122  HB3 ASP A  85      39.248 105.349 107.882  1.00  0.00           H0.      0
ATOM    123  N   ALA A  86      37.465 107.243 110.474  1.00  0.00           N0.      0
ATOM    124  CA  ALA A  86      37.847 108.386 111.293  1.00  0.00           C0.     -1
ATOM    125  C   ALA A  86      39.324 108.396 111.732  1.00  0.00           C0.      0
ATOM    126  O   ALA A  86      39.779 109.412 112.279  1.00  0.00           O0.      0
ATOM    127  CB  ALA A  86      36.965 108.406 112.552  1.00  0.00           C0.      0
ATOM    128  H   ALA A  86      36.858 106.536 110.872  1.00  0.00           H0.      0
ATOM    129  HA  ALA A  86      37.682 109.296 110.709  1.00  0.00           H0.      0
ATOM    130  HB1 ALA A  86      37.117 107.494 113.142  1.00  0.00           H0.      0
ATOM    131  HB2 ALA A  86      37.235 109.263 113.173  1.00  0.00           H0.      0
ATOM    132  HB3 ALA A  86      35.911 108.474 112.272  1.00  0.00           H0.      0
ATOM    133  N   SER A  87      40.018 107.248 111.557  1.00  0.00           N0.      0
ATOM    134  CA  SER A  87      41.399 107.101 112.007  1.00  0.00           C0.     -1
ATOM    135  CB  SER A  87      41.576 105.809 112.815  1.00  0.00           C0.     -1
ATOM    136  OG  SER A  87      42.949 105.623 113.226  1.00  0.00           O0.      0
ATOM    137  H01 SER A  87      42.087 107.085 111.152  1.00  0.00           H0.      0
ATOM    138  H   SER A  87      39.594 106.471 111.053  1.00  0.00           H0.      0
ATOM    139  HA  SER A  87      41.636 107.980 112.613  1.00  0.00           H0.      0
ATOM    140  HB2 SER A  87      40.895 105.799 113.672  1.00  0.00           H0.      0
ATOM    141  HB3 SER A  87      41.333 104.945 112.200  1.00  0.00           H0.      0
ATOM    142  HG  SER A  87      43.151 106.281 113.907  1.00  0.00           H0.      0
ATOM    143  CA  MET A  90      44.054 103.494 110.445  1.00  0.00           C0.     -1
ATOM    144  CB  MET A  90      42.655 102.904 110.679  1.00  0.00           C0.     -1
ATOM    145  CG  MET A  90      42.425 102.492 112.146  1.00  0.00           C0.      0
ATOM    146  SD  MET A  90      43.437 101.069 112.760  1.00  0.00           S0.      0
ATOM    147  CE  MET A  90      42.311  99.637 112.528  1.00  0.00           C0.      0
ATOM    148  H01 MET A  90      44.199 104.383 111.070  1.00  0.00           H0.      0
ATOM    149  H02 MET A  90      44.198 103.782 109.397  1.00  0.00           H0.      0
ATOM    150  HA  MET A  90      44.828 102.763 110.706  1.00  0.00           H0.      0
ATOM    151  HB2 MET A  90      41.884 103.642 110.415  1.00  0.00           H0.      0
ATOM    152  HB3 MET A  90      42.497 102.040 110.023  1.00  0.00           H0.      0
ATOM    153  HG2 MET A  90      42.702 103.324 112.800  1.00  0.00           H0.      0
ATOM    154  HG3 MET A  90      41.373 102.255 112.324  1.00  0.00           H0.      0
ATOM    155  HE1 MET A  90      42.625  98.855 113.224  1.00  0.00           H0.      0
ATOM    156  HE2 MET A  90      41.284  99.928 112.758  1.00  0.00           H0.      0
ATOM    157  HE3 MET A  90      42.357  99.238 111.512  1.00  0.00           H0.      0
ATOM    158  CA  ALA A 115      35.277 110.558 107.344  1.00  0.00           C0.     -1
ATOM    159  C   ALA A 115      34.751 110.400 108.763  1.00  0.00           C0.      0
ATOM    160  O   ALA A 115      35.506 110.350 109.755  1.00  0.00           O0.      0
ATOM    161  H01 ALA A 115      35.776 111.527 107.241  1.00  0.00           H0.      0
ATOM    162  H03 ALA A 115      36.031 109.784 107.171  1.00  0.00           H0.      0
ATOM    163  HA  ALA A 115      34.492 110.477 106.590  1.00  0.00           H0.      0
ATOM    164  N   ASN A 116      33.407 110.302 108.880  1.00  0.00           N0.      0
ATOM    165  CA  ASN A 116      32.734 109.868 110.101  1.00  0.00           C0.     -1
ATOM    166  C   ASN A 116      31.427 109.229 109.605  1.00  0.00           C0.      0
ATOM    167  O   ASN A 116      30.831 109.696 108.621  1.00  0.00           O0.      0
ATOM    168  CB  ASN A 116      32.459 111.018 111.123  1.00  0.00           C0.      0
ATOM    169  CG  ASN A 116      33.070 110.673 112.472  1.00  0.00           C0.      0
ATOM    170  ND2 ASN A 116      34.424 110.689 112.494  1.00  0.00           N0.      0
ATOM    171  OD1 ASN A 116      32.368 110.373 113.454  1.00  0.00           O0.      0
ATOM    172  H   ASN A 116      32.804 110.369 108.067  1.00  0.00           H0.      0
ATOM    173  HA  ASN A 116      33.359 109.111 110.581  1.00  0.00           H0.      0
ATOM    174  HB2 ASN A 116      32.894 111.942 110.732  1.00  0.00           H0.      0
ATOM    175  HB3 ASN A 116      31.388 111.174 111.264  1.00  0.00           H0.      0
ATOM    176 HD21 ASN A 116      34.887 110.337 113.320  1.00  0.00           H0.      0
ATOM    177 HD22 ASN A 116      34.942 110.687 111.611  1.00  0.00           H0.      0
ATOM    178  N   TRP A 117      31.011 108.152 110.291  1.00  0.00           N0.      0
ATOM    179  CA  TRP A 117      29.820 107.405 109.866  1.00  0.00           C0.     -1
ATOM    180  CB  TRP A 117      29.616 106.210 110.811  1.00  0.00           C0.     -1
ATOM    181  CG  TRP A 117      30.741 105.214 110.802  1.00  0.00           C0.      0
ATOM    182  CD1 TRP A 117      31.531 104.827 109.738  1.00  0.00           C0.      0
ATOM    183  CD2 TRP A 117      31.192 104.455 111.948  1.00  0.00           C0.      0
ATOM    184  CE2 TRP A 117      32.260 103.614 111.509  1.00  0.00           C0.      0
ATOM    185  CE3 TRP A 117      30.811 104.428 113.301  1.00  0.00           C0.      0
ATOM    186  NE1 TRP A 117      32.425 103.845 110.154  1.00  0.00           N0.      0
ATOM    187  CZ2 TRP A 117      32.947 102.765 112.385  1.00  0.00           C0.      0
ATOM    188  CZ3 TRP A 117      31.492 103.585 114.175  1.00  0.00           C0.      0
ATOM    189  CH2 TRP A 117      32.550 102.763 113.722  1.00  0.00           C0.      0
ATOM    190  H02 TRP A 117      28.949 108.067 109.891  1.00  0.00           H0.      0
ATOM    191  H   TRP A 117      31.632 107.752 110.996  1.00  0.00           H0.      0
ATOM    192  HA  TRP A 117      29.944 107.075 108.827  1.00  0.00           H0.      0
ATOM    193  HB2 TRP A 117      29.483 106.593 111.831  1.00  0.00           H0.      0
ATOM    194  HB3 TRP A 117      28.666 105.726 110.545  1.00  0.00           H0.      0
ATOM    195  HD1 TRP A 117      31.528 105.168 108.715  1.00  0.00           H0.      0
ATOM    196  HE1 TRP A 117      33.228 103.548 109.622  1.00  0.00           H0.      0
ATOM    197  HE3 TRP A 117      30.008 105.062 113.663  1.00  0.00           H0.      0
ATOM    198  HZ2 TRP A 117      33.784 102.162 112.059  1.00  0.00           H0.      0
ATOM    199  HZ3 TRP A 117      31.211 103.563 115.222  1.00  0.00           H0.      0
ATOM    200  HH2 TRP A 117      33.072 102.125 114.425  1.00  0.00           H0.      0
ATOM    201  CA  LEU A 136      33.692  94.404 108.400  1.00  0.00           C0.     -1
ATOM    202  C   LEU A 136      34.373  94.717 109.706  1.00  0.00           C0.      0
ATOM    203  O   LEU A 136      34.709  95.869 110.030  1.00  0.00           O0.      0
ATOM    204  H01 LEU A 136      34.476  94.385 107.633  1.00  0.00           H0.      0
ATOM    205  H02 LEU A 136      32.983  95.198 108.157  1.00  0.00           H0.      0
ATOM    206  HA  LEU A 136      33.177  93.440 108.408  1.00  0.00           H0.      0
ATOM    207  N   GLY A 137      34.619  93.662 110.539  1.00  0.00           N0.      0
ATOM    208  CA  GLY A 137      35.548  93.814 111.653  1.00  0.00           C0.     -1
ATOM    209  C   GLY A 137      34.954  94.409 112.919  1.00  0.00           C0.      0
ATOM    210  O   GLY A 137      35.712  94.614 113.892  1.00  0.00           O0.      0
ATOM    211  H   GLY A 137      34.499  92.731 110.163  1.00  0.00           H0.      0
ATOM    212  HA2 GLY A 137      35.958  92.831 111.903  1.00  0.00           H0.      0
ATOM    213  HA3 GLY A 137      36.389  94.449 111.355  1.00  0.00           H0.      0
ATOM    214  N   ASN A 138      33.633  94.642 112.954  1.00  0.00           N0.      0
ATOM    215  CA  ASN A 138      32.958  95.392 114.011  1.00  0.00           C0.     -1
ATOM    216  C   ASN A 138      33.240  96.913 113.862  1.00  0.00           C0.      0
ATOM    217  O   ASN A 138      34.200  97.351 113.204  1.00  0.00           O0.      0
ATOM    218  CB  ASN A 138      33.319  94.871 115.417  1.00  0.00           C0.      0
ATOM    219  CG  ASN A 138      32.261  95.198 116.465  1.00  0.00           C0.      0
ATOM    220  ND2 ASN A 138      32.589  94.825 117.720  1.00  0.00           N0.      0
ATOM    221  OD1 ASN A 138      31.175  95.745 116.190  1.00  0.00           O0.      0
ATOM    222  H   ASN A 138      33.142  94.523 112.078  1.00  0.00           H0.      0
ATOM    223  HA  ASN A 138      31.885  95.235 113.869  1.00  0.00           H0.      0
ATOM    224  HB2 ASN A 138      33.430  93.782 115.367  1.00  0.00           H0.      0
ATOM    225  HB3 ASN A 138      34.289  95.248 115.742  1.00  0.00           H0.      0
ATOM    226 HD21 ASN A 138      31.950  95.062 118.465  1.00  0.00           H0.      0
ATOM    227 HD22 ASN A 138      33.534  94.506 117.952  1.00  0.00           H0.      0
ATOM    228  N   SER A 139      32.364  97.694 114.517  1.00  0.00           N0.      0
ATOM    229  CA  SER A 139      32.509  99.147 114.566  1.00  0.00           C0.     -1
ATOM    230  H01 SER A 139      31.751  99.552 115.238  1.00  0.00           H0.      0
ATOM    231  H03 SER A 139      33.499  99.424 114.938  1.00  0.00           H0.      0
ATOM    232  H   SER A 139      31.646  97.229 115.071  1.00  0.00           H0.      0
ATOM    233  HA  SER A 139      32.378  99.594 113.575  1.00  0.00           H0.      0
ATOM    234  CA  HID A 142      31.628 102.379 117.703  1.00  0.00           C0.     -1
ATOM    235  CB  HID A 142      33.112 102.720 117.463  1.00  0.00           C0.     -1
ATOM    236  CG  HID A 142      33.980 101.522 117.245  1.00  0.00           C0.      0
ATOM    237  CD2 HID A 142      34.966 101.265 116.314  1.00  0.00           C0.      0
ATOM    238  ND1 HID A 142      33.967 100.391 118.056  1.00  0.00           N0.      0
ATOM    239  CE1 HID A 142      34.925  99.525 117.617  1.00  0.00           C0.      0
ATOM    240  NE2 HID A 142      35.551 100.029 116.562  1.00  0.00           N0.      0
ATOM    241  H01 HID A 142      31.041 103.295 117.825  1.00  0.00           H0.      0
ATOM    242  H02 HID A 142      31.212 101.814 116.862  1.00  0.00           H0.      0
ATOM    243  HA  HID A 142      31.491 101.781 118.611  1.00  0.00           H0.      0
ATOM    244  HB2 HID A 142      33.216 103.379 116.596  1.00  0.00           H0.      0
ATOM    245  HB3 HID A 142      33.489 103.291 118.324  1.00  0.00           H0.      0
ATOM    246  HD1 HID A 142      33.376 100.234 118.861  1.00  0.00           H0.      0
ATOM    247  HD2 HID A 142      35.263 101.870 115.475  1.00  0.00           H0.      0
ATOM    248  HE1 HID A 142      35.143  98.588 118.096  1.00  0.00           H0.      0
ATOM    249  CA  ARG A 175      29.839  94.625 120.368  1.00  0.00           C0.     -1
ATOM    250  CB  ARG A 175      30.724  94.243 121.564  1.00  0.00           C0.     -1
ATOM    251  CG  ARG A 175      32.165  93.947 121.125  1.00  0.00           C0.      0
ATOM    252  CD  ARG A 175      33.107  93.601 122.289  1.00  0.00           C0.      0
ATOM    253  NE  ARG A 175      34.490  93.385 121.828  1.00  0.00           N0.      0
ATOM    254  CZ  ARG A 175      34.876  92.308 121.128  1.00  0.00           C0.      0
ATOM    255  NH1 ARG A 175      34.148  91.173 121.162  1.00  0.00           N1+      0
ATOM    256  NH2 ARG A 175      36.057  92.325 120.478  1.00  0.00           N0.      0
ATOM    257  H01 ARG A 175      28.804  94.806 120.676  1.00  0.00           H0.      0
ATOM    258  H02 ARG A 175      30.205  95.543 119.890  1.00  0.00           H0.      0
ATOM    259  HA  ARG A 175      29.829  93.828 119.614  1.00  0.00           H0.      0
ATOM    260  HB2 ARG A 175      30.729  95.061 122.297  1.00  0.00           H0.      0
ATOM    261  HB3 ARG A 175      30.302  93.364 122.072  1.00  0.00           H0.      0
ATOM    262  HG2 ARG A 175      32.169  93.127 120.394  1.00  0.00           H0.      0
ATOM    263  HG3 ARG A 175      32.576  94.828 120.621  1.00  0.00           H0.      0
ATOM    264  HD2 ARG A 175      33.145  94.429 123.001  1.00  0.00           H0.      0
ATOM    265  HD3 ARG A 175      32.757  92.727 122.850  1.00  0.00           H0.      0
ATOM    266  HE  ARG A 175      35.070  94.224 121.749  1.00  0.00           H0.      0
ATOM    267 HH11 ARG A 175      33.228  91.182 121.569  1.00  0.00           H0.      0
ATOM    268 HH12 ARG A 175      34.304  90.464 120.454  1.00  0.00           H0.      0
ATOM    269 HH21 ARG A 175      36.422  93.242 120.200  1.00  0.00           H0.      0
ATOM    270 HH22 ARG A 175      36.220  91.603 119.785  1.00  0.00           H0.      0
ATOM    271  CA  TYR A 194      40.324  88.145 114.477  1.00  0.00           C0.     -1
ATOM    272  CB  TYR A 194      39.891  89.059 115.641  1.00  0.00           C0.     -1
ATOM    273  CG  TYR A 194      39.451  90.424 115.153  1.00  0.00           C0.      0
ATOM    274  CD1 TYR A 194      38.108  90.822 115.199  1.00  0.00           C0.      0
ATOM    275  CD2 TYR A 194      40.388  91.324 114.614  1.00  0.00           C0.      0
ATOM    276  CE1 TYR A 194      37.702  92.071 114.720  1.00  0.00           C0.      0
ATOM    277  CE2 TYR A 194      40.005  92.582 114.145  1.00  0.00           C0.      0
ATOM    278  CZ  TYR A 194      38.654  92.959 114.194  1.00  0.00           C0.      0
ATOM    279  OH  TYR A 194      38.313  94.199 113.714  1.00  0.00           O0.      0
ATOM    280  H01 TYR A 194      40.646  87.161 114.838  1.00  0.00           H0.      0
ATOM    281  H02 TYR A 194      39.497  87.997 113.773  1.00  0.00           H0.      0
ATOM    282  HA  TYR A 194      41.160  88.593 113.927  1.00  0.00           H0.      0
ATOM    283  HB2 TYR A 194      39.072  88.586 116.196  1.00  0.00           H0.      0
ATOM    284  HB3 TYR A 194      40.727  89.173 116.342  1.00  0.00           H0.      0
ATOM    285  HD1 TYR A 194      37.364  90.163 115.637  1.00  0.00           H0.      0
ATOM    286  HD2 TYR A 194      41.438  91.055 114.598  1.00  0.00           H0.      0
ATOM    287  HE1 TYR A 194      36.659  92.364 114.773  1.00  0.00           H0.      0
ATOM    288  HE2 TYR A 194      40.735  93.289 113.769  1.00  0.00           H0.      0
ATOM    289  HH  TYR A 194      37.330  94.309 113.742  1.00  0.00           H0.      0
ATOM    290  CA  LEU A 240      38.052  99.539 123.190  1.00  0.00           C0.     -1
ATOM    291  CB  LEU A 240      37.966  98.655 121.936  1.00  0.00           C0.     -1
ATOM    292  CG  LEU A 240      37.872  99.423 120.601  1.00  0.00           C0.      0
ATOM    293  CD1 LEU A 240      37.973  98.437 119.423  1.00  0.00           C0.      0
ATOM    294  CD2 LEU A 240      36.586 100.263 120.510  1.00  0.00           C0.      0
ATOM    295  H01 LEU A 240      38.194  98.930 124.090  1.00  0.00           H0.      0
ATOM    296  H02 LEU A 240      38.896 100.237 123.121  1.00  0.00           H0.      0
ATOM    297  HA  LEU A 240      37.141 100.131 123.333  1.00  0.00           H0.      0
ATOM    298  HB2 LEU A 240      38.857  98.011 121.896  1.00  0.00           H0.      0
ATOM    299  HB3 LEU A 240      37.106  97.976 122.014  1.00  0.00           H0.      0
ATOM    300  HG  LEU A 240      38.731 100.111 120.544  1.00  0.00           H0.      0
ATOM    301 HD11 LEU A 240      37.154  97.709 119.453  1.00  0.00           H0.      0
ATOM    302 HD12 LEU A 240      37.945  98.944 118.455  1.00  0.00           H0.      0
ATOM    303 HD13 LEU A 240      38.912  97.871 119.471  1.00  0.00           H0.      0
ATOM    304 HD21 LEU A 240      35.701  99.618 120.590  1.00  0.00           H0.      0
ATOM    305 HD22 LEU A 240      36.531 101.010 121.309  1.00  0.00           H0.      0
ATOM    306 HD23 LEU A 240      36.533 100.795 119.553  1.00  0.00           H0.      0
ATOM    307  CA  TYR A 242      30.555  99.985 121.079  1.00  0.00           C0.     -1
ATOM    308  CB  TYR A 242      30.691  98.557 120.513  1.00  0.00           C0.     -1
ATOM    309  CG  TYR A 242      32.060  97.941 120.709  1.00  0.00           C0.      0
ATOM    310  CD1 TYR A 242      32.835  97.525 119.617  1.00  0.00           C0.      0
ATOM    311  CD2 TYR A 242      32.580  97.734 122.003  1.00  0.00           C0.      0
ATOM    312  CE1 TYR A 242      34.070  96.886 119.797  1.00  0.00           C0.      0
ATOM    313  CE2 TYR A 242      33.811  97.111 122.197  1.00  0.00           C0.      0
ATOM    314  CZ  TYR A 242      34.550  96.660 121.093  1.00  0.00           C0.      0
ATOM    315  OH  TYR A 242      35.705  95.957 121.345  1.00  0.00           O0.      0
ATOM    316  H01 TYR A 242      29.550 100.381 120.898  1.00  0.00           H0.      0
ATOM    317  H02 TYR A 242      30.736 100.004 122.159  1.00  0.00           H0.      0
ATOM    318  HA  TYR A 242      31.278 100.664 120.612  1.00  0.00           H0.      0
ATOM    319  HB2 TYR A 242      29.934  97.917 120.989  1.00  0.00           H0.      0
ATOM    320  HB3 TYR A 242      30.453  98.566 119.442  1.00  0.00           H0.      0
ATOM    321  HD1 TYR A 242      32.454  97.662 118.608  1.00  0.00           H0.      0
ATOM    322  HD2 TYR A 242      32.006  98.052 122.867  1.00  0.00           H0.      0
ATOM    323  HE1 TYR A 242      34.627  96.521 118.944  1.00  0.00           H0.      0
ATOM    324  HE2 TYR A 242      34.205  96.945 123.194  1.00  0.00           H0.      0
ATOM    325  HH  TYR A 242      36.134  95.659 120.496  1.00  0.00           H0.      0
ATOM    326  CA  TYR A 283      30.463  89.616 120.969  1.00  0.00           C0.     -1
ATOM    327  CB  TYR A 283      30.647  89.115 119.521  1.00  0.00           C0.     -1
ATOM    328  CG  TYR A 283      31.923  89.635 118.895  1.00  0.00           C0.      0
ATOM    329  CD1 TYR A 283      33.107  88.877 118.893  1.00  0.00           C0.      0
ATOM    330  CD2 TYR A 283      31.973  90.929 118.350  1.00  0.00           C0.      0
ATOM    331  CE1 TYR A 283      34.311  89.406 118.408  1.00  0.00           C0.      0
ATOM    332  CE2 TYR A 283      33.160  91.467 117.856  1.00  0.00           C0.      0
ATOM    333  CZ  TYR A 283      34.346  90.719 117.911  1.00  0.00           C0.      0
ATOM    334  OH  TYR A 283      35.558  91.242 117.532  1.00  0.00           O0.      0
ATOM    335  H01 TYR A 283      29.529  89.242 121.403  1.00  0.00           H0.      0
ATOM    336  H02 TYR A 283      31.291  89.277 121.604  1.00  0.00           H0.      0
ATOM    337  HA  TYR A 283      30.434  90.713 120.999  1.00  0.00           H0.      0
ATOM    338  HB2 TYR A 283      30.651  88.018 119.516  1.00  0.00           H0.      0
ATOM    339  HB3 TYR A 283      29.785  89.431 118.921  1.00  0.00           H0.      0
ATOM    340  HD1 TYR A 283      33.093  87.865 119.286  1.00  0.00           H0.      0
ATOM    341  HD2 TYR A 283      31.068  91.530 118.315  1.00  0.00           H0.      0
ATOM    342  HE1 TYR A 283      35.224  88.820 118.417  1.00  0.00           H0.      0
ATOM    343  HE2 TYR A 283      33.171  92.467 117.451  1.00  0.00           H0.      0
ATOM    344  HH  TYR A 283      35.471  92.224 117.453  1.00  0.00           H0.      0
ATOM    345  CA' SAM A 293      38.307  97.122 109.429  1.00  0.00           C0.      0
ATOM    346  CB  SAM A 293      38.072  98.146 110.566  1.00  0.00           C0.      0
ATOM    347  CG  SAM A 293      37.344  97.524 111.773  1.00  0.00           C0.      0
ATOM    348  SD  SAM A 293      37.741  98.414 113.325  1.00  0.00           S0.      0
ATOM    349  CE  SAM A 293      37.068  97.244 114.533  1.00  0.00           C0.      0
ATOM    350  C5' SAM A 293      36.511  99.766 113.356  1.00  0.00           C0.      0
ATOM    351  C4' SAM A 293      36.965 100.948 112.501  1.00  0.00           C0.      0
ATOM    352  O4' SAM A 293      36.005 102.010 112.771  1.00  0.00           O0.      0
ATOM    353  C3' SAM A 293      38.381 101.520 112.799  1.00  0.00           C0.      0
ATOM    354  O3' SAM A 293      39.226 101.445 111.659  1.00  0.00           O0.      0
ATOM    355  C2' SAM A 293      38.091 102.969 113.299  1.00  0.00           C0.      0
ATOM    356  O2' SAM A 293      39.077 103.935 113.050  1.00  0.00           O0.      0
ATOM    357  C1' SAM A 293      36.718 103.275 112.671  1.00  0.00           C0.      0
ATOM    358  OXT SAM A 293      40.259  95.999 110.166  1.00  0.00           O0.      0
ATOM    359  N1  SAM A 293      33.389 107.143 112.002  1.00  0.00           N0.      0
ATOM    360  C2  SAM A 293      34.124 106.433 111.125  1.00  0.00           C0.      0
ATOM    361  N3  SAM A 293      35.015 105.460 111.374  1.00  0.00           N0.      0
ATOM    362  C4  SAM A 293      35.111 105.196 112.691  1.00  0.00           C0.      0
ATOM    363  C5  SAM A 293      34.420 105.856 113.715  1.00  0.00           C0.      0
ATOM    364  C6  SAM A 293      33.533 106.889 113.333  1.00  0.00           C0.      0
ATOM    365  N6  SAM A 293      32.835 107.622 114.225  1.00  0.00           N0.      0
ATOM    366  N7  SAM A 293      34.811 105.375 114.959  1.00  0.00           N0.      0
ATOM    367  C8  SAM A 293      35.708 104.447 114.696  1.00  0.00           C0.      0
ATOM    368  N9  SAM A 293      35.942 104.292 113.330  1.00  0.00           N0.      0
ATOM    369  C'  SAM A 293      39.019  95.894 110.024  1.00  0.00           C0.      0
ATOM    370  N'  SAM A 293      37.013  96.760 108.770  1.00  0.00           N0.      0
ATOM    371  O'  SAM A 293      38.262  94.947 110.425  1.00  0.00           O0.      0
ATOM    372 HN61 SAM A 293      33.077 107.500 115.199  1.00  0.00           H0.      0
ATOM    373 HN62 SAM A 293      32.496 108.545 113.946  1.00  0.00           H0.      0
ATOM    374  HA  SAM A 293      38.939  97.564 108.660  1.00  0.00           H0.      0
ATOM    375  HB1 SAM A 293      37.520  99.002 110.175  1.00  0.00           H0.      0
ATOM    376  HB2 SAM A 293      39.055  98.514 110.870  1.00  0.00           H0.      0
ATOM    377  HG1 SAM A 293      37.703  96.506 111.952  1.00  0.00           H0.      0
ATOM    378  HG2 SAM A 293      36.256  97.474 111.670  1.00  0.00           H0.      0
ATOM    379  HE1 SAM A 293      37.233  97.644 115.529  1.00  0.00           H0.      0
ATOM    380  HE2 SAM A 293      37.651  96.331 114.427  1.00  0.00           H0.      0
ATOM    381  HE3 SAM A 293      36.020  97.058 114.307  1.00  0.00           H0.      0
ATOM    382 HO2' SAM A 293      39.198 104.061 112.079  1.00  0.00           H0.      0
ATOM    383 HO3' SAM A 293      38.863 102.025 110.943  1.00  0.00           H0.      0
ATOM    384  H01 SAM A 293      36.241 103.871 115.435  1.00  0.00           H0.      0
ATOM    385  H02 SAM A 293      36.926 100.696 111.437  1.00  0.00           H0.      0
ATOM    386  H03 SAM A 293      38.892 100.964 113.581  1.00  0.00           H0.      0
ATOM    387  H04 SAM A 293      37.978 102.918 114.385  1.00  0.00           H0.      0
ATOM    388  H05 SAM A 293      36.818 103.569 111.623  1.00  0.00           H0.      0
ATOM    389  H06 SAM A 293      33.979 106.690 110.081  1.00  0.00           H0.      0
ATOM    390  H07 SAM A 293      36.305  96.423 109.443  1.00  0.00           H0.      0
ATOM    391  H08 SAM A 293      37.101  95.963 108.080  1.00  0.00           H0.      0
ATOM    392  H09 SAM A 293      36.604  97.596 108.315  1.00  0.00           H0.      0
ATOM    393 H5'1 SAM A 293      36.449 100.057 114.402  1.00  0.00           H0.      0
ATOM    394 H5'2 SAM A 293      35.545  99.356 113.050  1.00  0.00           H0.      0
ATOM    395  N   ACT A 294      38.280  95.737 117.166  1.00  0.00           N0.      0
ATOM    396  CA  ACT A 294      37.269  94.716 116.902  1.00  0.00           C0.      0
ATOM    397  C   ACT A 294      36.374  94.492 118.109  1.00  0.00           C0.      0
ATOM    398  O   ACT A 294      36.812  94.859 119.249  1.00  0.00           O0.      0
ATOM    399  OXT ACT A 294      35.268  93.891 117.919  1.00  0.00           O1-      0
ATOM    400  H1  ACT A 294      37.691  93.733 116.646  1.00  0.00           H0.      0
ATOM    401  H3  ACT A 294      36.631  95.000 116.060  1.00  0.00           H0.      0
ATOM    402  H01 ACT A 294      39.129  95.638 116.623  1.00  0.00           H0.      0
ATOM    403  H02 ACT A 294      38.452  95.857 118.159  1.00  0.00           H0.      0
