# Supplementary material for: Computational Investigation of GNMT-Catalyzed Methyl Transfer Reaction: Integrating MD, QM, and ML Approaches
Source: J Comput Chem. Author manuscript; Available in PMC 2026 Jun 29. (PMC13312424; doi:10.1002/jcc.70434)
Supplement: SI-2 [file NIHMS2188582-supplement-SI-2.zip › QM-cluster-pdbs/sampling_25000_R1_w_p.pdb]

ATOM      1  CA  TYR A  21      41.790 104.639 117.869  1.00  0.00           C0.     -1
ATOM      2  CB  TYR A  21      41.040 104.467 116.532  1.00  0.00           C0.     -1
ATOM      3  CG  TYR A  21      40.224 103.195 116.464  1.00  0.00           C0.      0
ATOM      4  CD1 TYR A  21      38.897 103.178 116.919  1.00  0.00           C0.      0
ATOM      5  CD2 TYR A  21      40.769 101.998 115.966  1.00  0.00           C0.      0
ATOM      6  CE1 TYR A  21      38.125 102.012 116.869  1.00  0.00           C0.      0
ATOM      7  CE2 TYR A  21      40.013 100.826 115.914  1.00  0.00           C0.      0
ATOM      8  CZ  TYR A  21      38.684 100.831 116.357  1.00  0.00           C0.      0
ATOM      9  OH  TYR A  21      37.977  99.652 116.261  1.00  0.00           O0.      0
ATOM     10  H01 TYR A  21      41.086 104.662 118.709  1.00  0.00           H0.      0
ATOM     11  H02 TYR A  21      42.367 105.572 117.880  1.00  0.00           H0.      0
ATOM     12  HA  TYR A  21      42.483 103.806 118.035  1.00  0.00           H0.      0
ATOM     13  HB2 TYR A  21      40.372 105.322 116.372  1.00  0.00           H0.      0
ATOM     14  HB3 TYR A  21      41.768 104.475 115.711  1.00  0.00           H0.      0
ATOM     15  HD1 TYR A  21      38.439 104.084 117.298  1.00  0.00           H0.      0
ATOM     16  HD2 TYR A  21      41.791 101.989 115.597  1.00  0.00           H0.      0
ATOM     17  HE1 TYR A  21      37.097 102.033 117.211  1.00  0.00           H0.      0
ATOM     18  HE2 TYR A  21      40.425  99.908 115.514  1.00  0.00           H0.      0
ATOM     19  HH  TYR A  21      37.005  99.805 116.377  1.00  0.00           H0.      0
ATOM     20  CA  TRP A  30      46.142  94.330 114.750  1.00  0.00           C0.     -1
ATOM     21  CB  TRP A  30      45.764  95.608 113.969  1.00  0.00           C0.     -1
ATOM     22  CG  TRP A  30      44.276  95.742 113.770  1.00  0.00           C0.      0
ATOM     23  CD1 TRP A  30      43.536  95.363 112.664  1.00  0.00           C0.      0
ATOM     24  CD2 TRP A  30      43.325  96.257 114.730  1.00  0.00           C0.      0
ATOM     25  CE2 TRP A  30      42.023  96.151 114.138  1.00  0.00           C0.      0
ATOM     26  CE3 TRP A  30      43.452  96.844 116.003  1.00  0.00           C0.      0
ATOM     27  NE1 TRP A  30      42.182  95.577 112.891  1.00  0.00           N0.      0
ATOM     28  CZ2 TRP A  30      40.877  96.645 114.779  1.00  0.00           C0.      0
ATOM     29  CZ3 TRP A  30      42.314  97.331 116.642  1.00  0.00           C0.      0
ATOM     30  CH2 TRP A  30      41.040  97.239 116.033  1.00  0.00           C0.      0
ATOM     31  H01 TRP A  30      45.780  93.440 114.223  1.00  0.00           H0.      0
ATOM     32  H03 TRP A  30      47.229  94.242 114.865  1.00  0.00           H0.      0
ATOM     33  HA  TRP A  30      45.695  94.339 115.750  1.00  0.00           H0.      0
ATOM     34  HB2 TRP A  30      46.147  96.486 114.505  1.00  0.00           H0.      0
ATOM     35  HB3 TRP A  30      46.265  95.596 112.993  1.00  0.00           H0.      0
ATOM     36  HD1 TRP A  30      43.874  94.976 111.716  1.00  0.00           H0.      0
ATOM     37  HE1 TRP A  30      41.469  95.542 112.155  1.00  0.00           H0.      0
ATOM     38  HE3 TRP A  30      44.427  96.931 116.473  1.00  0.00           H0.      0
ATOM     39  HZ2 TRP A  30      39.912  96.613 114.286  1.00  0.00           H0.      0
ATOM     40  HZ3 TRP A  30      42.400  97.800 117.617  1.00  0.00           H0.      0
ATOM     41  HH2 TRP A  30      40.190  97.678 116.540  1.00  0.00           H0.      0
ATOM     42  CA  TYR A  33      44.290  89.759 115.203  1.00  0.00           C0.     -1
ATOM     43  CB  TYR A  33      44.494  90.880 116.242  1.00  0.00           C0.     -1
ATOM     44  CG  TYR A  33      43.245  91.623 116.682  1.00  0.00           C0.      0
ATOM     45  CD1 TYR A  33      43.002  92.938 116.248  1.00  0.00           C0.      0
ATOM     46  CD2 TYR A  33      42.325  91.049 117.577  1.00  0.00           C0.      0
ATOM     47  CE1 TYR A  33      41.908  93.668 116.710  1.00  0.00           C0.      0
ATOM     48  CE2 TYR A  33      41.211  91.763 118.037  1.00  0.00           C0.      0
ATOM     49  CZ  TYR A  33      41.019  93.081 117.610  1.00  0.00           C0.      0
ATOM     50  OH  TYR A  33      39.950  93.868 118.036  1.00  0.00           O0.      0
ATOM     51  H01 TYR A  33      43.885  90.160 114.267  1.00  0.00           H0.      0
ATOM     52  H02 TYR A  33      45.242  89.265 114.978  1.00  0.00           H0.      0
ATOM     53  HA  TYR A  33      43.591  88.999 115.573  1.00  0.00           H0.      0
ATOM     54  HB2 TYR A  33      44.974  90.444 117.129  1.00  0.00           H0.      0
ATOM     55  HB3 TYR A  33      45.208  91.608 115.837  1.00  0.00           H0.      0
ATOM     56  HD1 TYR A  33      43.680  93.409 115.547  1.00  0.00           H0.      0
ATOM     57  HD2 TYR A  33      42.486  90.036 117.935  1.00  0.00           H0.      0
ATOM     58  HE1 TYR A  33      41.744  94.686 116.386  1.00  0.00           H0.      0
ATOM     59  HE2 TYR A  33      40.513  91.301 118.729  1.00  0.00           H0.      0
ATOM     60  HH  TYR A  33      39.473  93.462 118.772  1.00  0.00           H0.      0
ATOM     61  CA  ARG A  40      40.574  85.657 110.115  1.00  0.00           C0.     -1
ATOM     62  CB  ARG A  40      40.833  87.150 110.360  1.00  0.00           C0.     -1
ATOM     63  CG  ARG A  40      39.609  88.012 110.014  1.00  0.00           C0.      0
ATOM     64  CD  ARG A  40      39.816  89.490 110.357  1.00  0.00           C0.      0
ATOM     65  NE  ARG A  40      38.685  90.282 109.854  1.00  0.00           N0.      0
ATOM     66  CZ  ARG A  40      38.587  91.625 110.012  1.00  0.00           C0.      0
ATOM     67  NH1 ARG A  40      39.315  92.252 110.947  1.00  0.00           N1+      0
ATOM     68  NH2 ARG A  40      37.718  92.315 109.260  1.00  0.00           N0.      0
ATOM     69  H01 ARG A  40      40.312  85.470 109.067  1.00  0.00           H0.      0
ATOM     70  H02 ARG A  40      41.459  85.056 110.352  1.00  0.00           H0.      0
ATOM     71  HA  ARG A  40      39.746  85.297 110.737  1.00  0.00           H0.      0
ATOM     72  HB2 ARG A  40      41.107  87.306 111.411  1.00  0.00           H0.      0
ATOM     73  HB3 ARG A  40      41.691  87.484 109.761  1.00  0.00           H0.      0
ATOM     74  HG2 ARG A  40      39.396  87.913 108.940  1.00  0.00           H0.      0
ATOM     75  HG3 ARG A  40      38.726  87.639 110.551  1.00  0.00           H0.      0
ATOM     76  HD2 ARG A  40      39.879  89.602 111.445  1.00  0.00           H0.      0
ATOM     77  HD3 ARG A  40      40.759  89.857 109.928  1.00  0.00           H0.      0
ATOM     78  HE  ARG A  40      38.176  89.901 109.068  1.00  0.00           H0.      0
ATOM     79 HH11 ARG A  40      39.765  91.746 111.695  1.00  0.00           H0.      0
ATOM     80 HH12 ARG A  40      39.210  93.278 111.005  1.00  0.00           H0.      0
ATOM     81 HH21 ARG A  40      37.539  92.059 108.263  1.00  0.00           H0.      0
ATOM     82 HH22 ARG A  40      37.754  93.331 109.347  1.00  0.00           H0.      0
ATOM     83  CA  ALA A  64      35.172 101.000 109.309  1.00  0.00           C0.     -1
ATOM     84  C   ALA A  64      36.104 100.282 108.354  1.00  0.00           C0.      0
ATOM     85  O   ALA A  64      36.014  99.055 108.151  1.00  0.00           O0.      0
ATOM     86  H01 ALA A  64      34.218 101.185 108.800  1.00  0.00           H0.      0
ATOM     87  H02 ALA A  64      34.968 100.363 110.172  1.00  0.00           H0.      0
ATOM     88  HA  ALA A  64      35.574 101.956 109.650  1.00  0.00           H0.      0
ATOM     89  N   CYS A  65      36.982 101.078 107.694  1.00  0.00           N0.      0
ATOM     90  CA  CYS A  65      37.939 100.508 106.750  1.00  0.00           C0.     -1
ATOM     91  C   CYS A  65      39.174  99.865 107.407  1.00  0.00           C0.      0
ATOM     92  O   CYS A  65      39.641  98.804 106.962  1.00  0.00           O0.      0
ATOM     93  H02 CYS A  65      38.268 101.301 106.070  1.00  0.00           H0.      0
ATOM     94  H   CYS A  65      37.217 101.967 108.142  1.00  0.00           H0.      0
ATOM     95  HA  CYS A  65      37.443  99.730 106.170  1.00  0.00           H0.      0
ATOM     96  N   GLY A  66      39.690 100.554 108.447  1.00  0.00           N0.      0
ATOM     97  CA  GLY A  66      40.905 100.158 109.153  1.00  0.00           C0.     -1
ATOM     98  H01 GLY A  66      41.755 100.778 108.848  1.00  0.00           H0.      0
ATOM     99  H   GLY A  66      39.215 101.396 108.767  1.00  0.00           H0.      0
ATOM    100  HA2 GLY A  66      40.753 100.279 110.227  1.00  0.00           H0.      0
ATOM    101  HA3 GLY A  66      41.148  99.121 108.926  1.00  0.00           H0.      0
ATOM    102  CA  ASP A  70      38.451  93.548 104.178  1.00  0.00           C0.     -1
ATOM    103  CB  ASP A  70      37.473  94.282 105.102  1.00  0.00           C0.     -1
ATOM    104  CG  ASP A  70      37.335  93.633 106.486  1.00  0.00           C0.      0
ATOM    105  OD1 ASP A  70      37.121  94.409 107.481  1.00  0.00           O0.      0
ATOM    106  OD2 ASP A  70      37.401  92.369 106.566  1.00  0.00           O1-      0
ATOM    107  H01 ASP A  70      39.470  93.582 104.581  1.00  0.00           H0.      0
ATOM    108  H02 ASP A  70      38.467  93.996 103.178  1.00  0.00           H0.      0
ATOM    109  HA  ASP A  70      38.165  92.496 104.089  1.00  0.00           H0.      0
ATOM    110  HB2 ASP A  70      37.768  95.328 105.243  1.00  0.00           H0.      0
ATOM    111  HB3 ASP A  70      36.471  94.298 104.647  1.00  0.00           H0.      0
ATOM    112  CA  ASP A  85      37.206 105.798 108.431  1.00  0.00           C0.     -1
ATOM    113  C   ASP A  85      37.649 107.002 109.247  1.00  0.00           C0.      0
ATOM    114  O   ASP A  85      38.378 107.882 108.772  1.00  0.00           O0.      0
ATOM    115  CB  ASP A  85      38.398 104.826 108.212  1.00  0.00           C0.      0
ATOM    116  CG  ASP A  85      38.668 104.045 109.490  1.00  0.00           C0.      0
ATOM    117  OD1 ASP A  85      38.193 102.849 109.557  1.00  0.00           O0.      0
ATOM    118  OD2 ASP A  85      39.264 104.619 110.444  1.00  0.00           O1-      0
ATOM    119  H03 ASP A  85      36.864 106.171 107.462  1.00  0.00           H0.      0
ATOM    120  HA  ASP A  85      36.373 105.271 108.909  1.00  0.00           H0.      0
ATOM    121  HB2 ASP A  85      38.163 104.131 107.402  1.00  0.00           H0.      0
ATOM    122  HB3 ASP A  85      39.282 105.408 107.931  1.00  0.00           H0.      0
ATOM    123  N   ALA A  86      37.265 106.983 110.552  1.00  0.00           N0.      0
ATOM    124  CA  ALA A  86      37.519 108.100 111.451  1.00  0.00           C0.     -1
ATOM    125  C   ALA A  86      38.787 107.907 112.311  1.00  0.00           C0.      0
ATOM    126  O   ALA A  86      38.895 108.496 113.408  1.00  0.00           O0.      0
ATOM    127  CB  ALA A  86      36.296 108.362 112.334  1.00  0.00           C0.      0
ATOM    128  H   ALA A  86      36.568 106.299 110.823  1.00  0.00           H0.      0
ATOM    129  HA  ALA A  86      37.719 108.971 110.813  1.00  0.00           H0.      0
ATOM    130  HB1 ALA A  86      36.115 107.517 113.007  1.00  0.00           H0.      0
ATOM    131  HB2 ALA A  86      36.470 109.241 112.959  1.00  0.00           H0.      0
ATOM    132  HB3 ALA A  86      35.417 108.519 111.704  1.00  0.00           H0.      0
ATOM    133  N   SER A  87      39.763 107.142 111.784  1.00  0.00           N0.      0
ATOM    134  CA  SER A  87      41.084 107.020 112.404  1.00  0.00           C0.     -1
ATOM    135  CB  SER A  87      41.313 105.634 113.017  1.00  0.00           C0.     -1
ATOM    136  OG  SER A  87      42.674 105.483 113.480  1.00  0.00           O0.      0
ATOM    137  H01 SER A  87      41.852 107.205 111.645  1.00  0.00           H0.      0
ATOM    138  H   SER A  87      39.541 106.516 111.010  1.00  0.00           H0.      0
ATOM    139  HA  SER A  87      41.156 107.796 113.170  1.00  0.00           H0.      0
ATOM    140  HB2 SER A  87      40.598 105.456 113.824  1.00  0.00           H0.      0
ATOM    141  HB3 SER A  87      41.165 104.859 112.267  1.00  0.00           H0.      0
ATOM    142  HG  SER A  87      42.786 106.042 114.261  1.00  0.00           H0.      0
ATOM    143  CA  MET A  90      44.368 103.266 111.106  1.00  0.00           C0.     -1
ATOM    144  CB  MET A  90      42.890 102.856 111.029  1.00  0.00           C0.     -1
ATOM    145  CG  MET A  90      42.409 101.992 112.199  1.00  0.00           C0.      0
ATOM    146  SD  MET A  90      43.188 100.315 112.134  1.00  0.00           S0.      0
ATOM    147  CE  MET A  90      41.962  99.331 113.071  1.00  0.00           C0.      0
ATOM    148  H01 MET A  90      44.546 103.859 112.010  1.00  0.00           H0.      0
ATOM    149  H02 MET A  90      44.652 103.874 110.239  1.00  0.00           H0.      0
ATOM    150  HA  MET A  90      45.026 102.389 111.132  1.00  0.00           H0.      0
ATOM    151  HB2 MET A  90      42.267 103.758 110.996  1.00  0.00           H0.      0
ATOM    152  HB3 MET A  90      42.701 102.320 110.091  1.00  0.00           H0.      0
ATOM    153  HG2 MET A  90      42.655 102.473 113.152  1.00  0.00           H0.      0
ATOM    154  HG3 MET A  90      41.325 101.856 112.143  1.00  0.00           H0.      0
ATOM    155  HE1 MET A  90      42.120  99.404 114.148  1.00  0.00           H0.      0
ATOM    156  HE2 MET A  90      40.946  99.651 112.824  1.00  0.00           H0.      0
ATOM    157  HE3 MET A  90      42.089  98.291 112.773  1.00  0.00           H0.      0
ATOM    158  CA  ALA A 115      34.672 109.686 106.825  1.00  0.00           C0.     -1
ATOM    159  C   ALA A 115      34.216 109.316 108.224  1.00  0.00           C0.      0
ATOM    160  O   ALA A 115      34.818 108.473 108.905  1.00  0.00           O0.      0
ATOM    161  H01 ALA A 115      35.749 109.872 106.842  1.00  0.00           H0.      0
ATOM    162  H03 ALA A 115      34.496 108.839 106.153  1.00  0.00           H0.      0
ATOM    163  HA  ALA A 115      34.161 110.565 106.424  1.00  0.00           H0.      0
ATOM    164  N   ASN A 116      33.104 109.969 108.672  1.00  0.00           N0.      0
ATOM    165  CA  ASN A 116      32.485 109.653 109.955  1.00  0.00           C0.     -1
ATOM    166  C   ASN A 116      31.013 109.296 109.702  1.00  0.00           C0.      0
ATOM    167  O   ASN A 116      30.255 110.106 109.144  1.00  0.00           O0.      0
ATOM    168  CB  ASN A 116      32.626 110.835 110.950  1.00  0.00           C0.      0
ATOM    169  CG  ASN A 116      32.350 110.338 112.360  1.00  0.00           C0.      0
ATOM    170  ND2 ASN A 116      33.392 110.335 113.221  1.00  0.00           N0.      0
ATOM    171  OD1 ASN A 116      31.227 109.893 112.665  1.00  0.00           O0.      0
ATOM    172  H   ASN A 116      32.586 110.576 108.050  1.00  0.00           H0.      0
ATOM    173  HA  ASN A 116      33.024 108.790 110.347  1.00  0.00           H0.      0
ATOM    174  HB2 ASN A 116      33.631 111.253 110.856  1.00  0.00           H0.      0
ATOM    175  HB3 ASN A 116      31.899 111.610 110.687  1.00  0.00           H0.      0
ATOM    176 HD21 ASN A 116      33.300 109.885 114.138  1.00  0.00           H0.      0
ATOM    177 HD22 ASN A 116      34.310 110.618 112.914  1.00  0.00           H0.      0
ATOM    178  N   TRP A 117      30.670 108.054 110.087  1.00  0.00           N0.      0
ATOM    179  CA  TRP A 117      29.317 107.525 109.944  1.00  0.00           C0.     -1
ATOM    180  CB  TRP A 117      29.109 106.318 110.874  1.00  0.00           C0.     -1
ATOM    181  CG  TRP A 117      30.123 105.216 110.690  1.00  0.00           C0.      0
ATOM    182  CD1 TRP A 117      30.770 104.852 109.527  1.00  0.00           C0.      0
ATOM    183  CD2 TRP A 117      30.673 104.385 111.741  1.00  0.00           C0.      0
ATOM    184  CE2 TRP A 117      31.671 103.549 111.149  1.00  0.00           C0.      0
ATOM    185  CE3 TRP A 117      30.447 104.294 113.126  1.00  0.00           C0.      0
ATOM    186  NE1 TRP A 117      31.689 103.844 109.798  1.00  0.00           N0.      0
ATOM    187  CZ2 TRP A 117      32.456 102.667 111.907  1.00  0.00           C0.      0
ATOM    188  CZ3 TRP A 117      31.210 103.404 113.879  1.00  0.00           C0.      0
ATOM    189  CH2 TRP A 117      32.211 102.606 113.278  1.00  0.00           C0.      0
ATOM    190  H02 TRP A 117      28.600 108.317 110.181  1.00  0.00           H0.      0
ATOM    191  H   TRP A 117      31.386 107.474 110.537  1.00  0.00           H0.      0
ATOM    192  HA  TRP A 117      29.135 107.236 108.899  1.00  0.00           H0.      0
ATOM    193  HB2 TRP A 117      29.160 106.667 111.913  1.00  0.00           H0.      0
ATOM    194  HB3 TRP A 117      28.085 105.948 110.724  1.00  0.00           H0.      0
ATOM    195  HD1 TRP A 117      30.672 105.250 108.529  1.00  0.00           H0.      0
ATOM    196  HE1 TRP A 117      32.355 103.481 109.135  1.00  0.00           H0.      0
ATOM    197  HE3 TRP A 117      29.702 104.921 113.604  1.00  0.00           H0.      0
ATOM    198  HZ2 TRP A 117      33.251 102.081 111.461  1.00  0.00           H0.      0
ATOM    199  HZ3 TRP A 117      31.041 103.328 114.948  1.00  0.00           H0.      0
ATOM    200  HH2 TRP A 117      32.811 101.947 113.894  1.00  0.00           H0.      0
ATOM    201  CA  LEU A 136      33.949  94.168 108.271  1.00  0.00           C0.     -1
ATOM    202  C   LEU A 136      34.644  94.576 109.548  1.00  0.00           C0.      0
ATOM    203  O   LEU A 136      34.975  95.745 109.785  1.00  0.00           O0.      0
ATOM    204  H01 LEU A 136      34.708  94.180 107.482  1.00  0.00           H0.      0
ATOM    205  H02 LEU A 136      33.180  94.903 108.023  1.00  0.00           H0.      0
ATOM    206  HA  LEU A 136      33.500  93.173 108.326  1.00  0.00           H0.      0
ATOM    207  N   GLY A 137      34.887  93.574 110.456  1.00  0.00           N0.      0
ATOM    208  CA  GLY A 137      35.819  93.798 111.555  1.00  0.00           C0.     -1
ATOM    209  C   GLY A 137      35.209  94.395 112.813  1.00  0.00           C0.      0
ATOM    210  O   GLY A 137      35.974  94.696 113.762  1.00  0.00           O0.      0
ATOM    211  H   GLY A 137      34.799  92.624 110.123  1.00  0.00           H0.      0
ATOM    212  HA2 GLY A 137      36.278  92.841 111.821  1.00  0.00           H0.      0
ATOM    213  HA3 GLY A 137      36.628  94.462 111.237  1.00  0.00           H0.      0
ATOM    214  N   ASN A 138      33.873  94.491 112.869  1.00  0.00           N0.      0
ATOM    215  CA  ASN A 138      33.132  95.262 113.865  1.00  0.00           C0.     -1
ATOM    216  C   ASN A 138      33.347  96.781 113.613  1.00  0.00           C0.      0
ATOM    217  O   ASN A 138      34.243  97.203 112.875  1.00  0.00           O0.      0
ATOM    218  CB  ASN A 138      33.496  94.859 115.309  1.00  0.00           C0.      0
ATOM    219  CG  ASN A 138      32.388  95.178 116.312  1.00  0.00           C0.      0
ATOM    220  ND2 ASN A 138      32.711  94.941 117.603  1.00  0.00           N0.      0
ATOM    221  OD1 ASN A 138      31.274  95.614 115.972  1.00  0.00           O0.      0
ATOM    222  H   ASN A 138      33.402  94.293 111.994  1.00  0.00           H0.      0
ATOM    223  HA  ASN A 138      32.072  95.034 113.715  1.00  0.00           H0.      0
ATOM    224  HB2 ASN A 138      33.689  93.780 115.334  1.00  0.00           H0.      0
ATOM    225  HB3 ASN A 138      34.422  95.345 115.620  1.00  0.00           H0.      0
ATOM    226 HD21 ASN A 138      32.029  95.161 118.315  1.00  0.00           H0.      0
ATOM    227 HD22 ASN A 138      33.635  94.613 117.881  1.00  0.00           H0.      0
ATOM    228  N   SER A 139      32.478  97.569 114.279  1.00  0.00           N0.      0
ATOM    229  CA  SER A 139      32.578  99.023 114.229  1.00  0.00           C0.     -1
ATOM    230  H01 SER A 139      31.754  99.452 114.802  1.00  0.00           H0.      0
ATOM    231  H03 SER A 139      33.524  99.364 114.658  1.00  0.00           H0.      0
ATOM    232  H   SER A 139      31.770  97.119 114.853  1.00  0.00           H0.      0
ATOM    233  HA  SER A 139      32.518  99.384 113.198  1.00  0.00           H0.      0
ATOM    234  CA  HID A 142      31.777 103.141 117.772  1.00  0.00           C0.     -1
ATOM    235  CB  HID A 142      33.174 103.227 117.132  1.00  0.00           C0.     -1
ATOM    236  CG  HID A 142      33.926 101.934 117.093  1.00  0.00           C0.      0
ATOM    237  CD2 HID A 142      34.700 101.347 116.111  1.00  0.00           C0.      0
ATOM    238  ND1 HID A 142      34.036 101.076 118.181  1.00  0.00           N0.      0
ATOM    239  CE1 HID A 142      34.851 100.035 117.838  1.00  0.00           C0.      0
ATOM    240  NE2 HID A 142      35.272 100.172 116.588  1.00  0.00           N0.      0
ATOM    241  H01 HID A 142      31.272 104.111 117.717  1.00  0.00           H0.      0
ATOM    242  H02 HID A 142      31.154 102.403 117.254  1.00  0.00           H0.      0
ATOM    243  HA  HID A 142      31.825 102.857 118.830  1.00  0.00           H0.      0
ATOM    244  HB2 HID A 142      33.086 103.595 116.106  1.00  0.00           H0.      0
ATOM    245  HB3 HID A 142      33.781 103.974 117.666  1.00  0.00           H0.      0
ATOM    246  HD1 HID A 142      33.607 101.208 119.086  1.00  0.00           H0.      0
ATOM    247  HD2 HID A 142      34.884 101.693 115.106  1.00  0.00           H0.      0
ATOM    248  HE1 HID A 142      35.107  99.238 118.513  1.00  0.00           H0.      0
ATOM    249  CA  ARG A 175      29.782  95.095 120.784  1.00  0.00           C0.     -1
ATOM    250  CB  ARG A 175      30.792  94.564 121.811  1.00  0.00           C0.     -1
ATOM    251  CG  ARG A 175      32.124  94.146 121.171  1.00  0.00           C0.      0
ATOM    252  CD  ARG A 175      33.141  93.658 122.217  1.00  0.00           C0.      0
ATOM    253  NE  ARG A 175      34.454  93.347 121.630  1.00  0.00           N0.      0
ATOM    254  CZ  ARG A 175      34.736  92.219 120.979  1.00  0.00           C0.      0
ATOM    255  NH1 ARG A 175      33.876  91.180 120.987  1.00  0.00           N1+      0
ATOM    256  NH2 ARG A 175      35.953  92.064 120.399  1.00  0.00           N0.      0
ATOM    257  H01 ARG A 175      28.842  95.387 121.265  1.00  0.00           H0.      0
ATOM    258  H02 ARG A 175      30.181  95.976 120.267  1.00  0.00           H0.      0
ATOM    259  HA  ARG A 175      29.550  94.335 120.028  1.00  0.00           H0.      0
ATOM    260  HB2 ARG A 175      30.990  95.340 122.564  1.00  0.00           H0.      0
ATOM    261  HB3 ARG A 175      30.357  93.709 122.349  1.00  0.00           H0.      0
ATOM    262  HG2 ARG A 175      31.951  93.363 120.418  1.00  0.00           H0.      0
ATOM    263  HG3 ARG A 175      32.560  95.003 120.647  1.00  0.00           H0.      0
ATOM    264  HD2 ARG A 175      33.311  94.442 122.957  1.00  0.00           H0.      0
ATOM    265  HD3 ARG A 175      32.769  92.784 122.764  1.00  0.00           H0.      0
ATOM    266  HE  ARG A 175      35.116  94.125 121.532  1.00  0.00           H0.      0
ATOM    267 HH11 ARG A 175      32.911  91.340 121.229  1.00  0.00           H0.      0
ATOM    268 HH12 ARG A 175      34.031  90.413 120.343  1.00  0.00           H0.      0
ATOM    269 HH21 ARG A 175      36.474  92.922 120.236  1.00  0.00           H0.      0
ATOM    270 HH22 ARG A 175      36.003  91.430 119.606  1.00  0.00           H0.      0
ATOM    271  CA  TYR A 194      40.181  88.034 113.982  1.00  0.00           C0.     -1
ATOM    272  CB  TYR A 194      39.875  88.876 115.235  1.00  0.00           C0.     -1
ATOM    273  CG  TYR A 194      39.504  90.293 114.838  1.00  0.00           C0.      0
ATOM    274  CD1 TYR A 194      38.164  90.695 114.720  1.00  0.00           C0.      0
ATOM    275  CD2 TYR A 194      40.502  91.229 114.513  1.00  0.00           C0.      0
ATOM    276  CE1 TYR A 194      37.827  91.995 114.328  1.00  0.00           C0.      0
ATOM    277  CE2 TYR A 194      40.185  92.537 114.138  1.00  0.00           C0.      0
ATOM    278  CZ  TYR A 194      38.843  92.928 114.067  1.00  0.00           C0.      0
ATOM    279  OH  TYR A 194      38.579  94.262 113.800  1.00  0.00           O0.      0
ATOM    280  H01 TYR A 194      40.450  87.004 114.242  1.00  0.00           H0.      0
ATOM    281  H02 TYR A 194      39.311  88.002 113.317  1.00  0.00           H0.      0
ATOM    282  HA  TYR A 194      41.018  88.472 113.427  1.00  0.00           H0.      0
ATOM    283  HB2 TYR A 194      39.054  88.419 115.800  1.00  0.00           H0.      0
ATOM    284  HB3 TYR A 194      40.753  88.894 115.893  1.00  0.00           H0.      0
ATOM    285  HD1 TYR A 194      37.369  89.995 114.959  1.00  0.00           H0.      0
ATOM    286  HD2 TYR A 194      41.544  90.947 114.598  1.00  0.00           H0.      0
ATOM    287  HE1 TYR A 194      36.787  92.293 114.270  1.00  0.00           H0.      0
ATOM    288  HE2 TYR A 194      40.958  93.266 113.930  1.00  0.00           H0.      0
ATOM    289  HH  TYR A 194      37.608  94.406 113.634  1.00  0.00           H0.      0
ATOM    290  CA  LEU A 240      38.226  99.287 123.243  1.00  0.00           C0.     -1
ATOM    291  CB  LEU A 240      38.070  98.494 121.937  1.00  0.00           C0.     -1
ATOM    292  CG  LEU A 240      38.011  99.353 120.659  1.00  0.00           C0.      0
ATOM    293  CD1 LEU A 240      37.937  98.440 119.424  1.00  0.00           C0.      0
ATOM    294  CD2 LEU A 240      36.833 100.344 120.679  1.00  0.00           C0.      0
ATOM    295  H01 LEU A 240      38.353  98.613 124.099  1.00  0.00           H0.      0
ATOM    296  H02 LEU A 240      39.104  99.945 123.202  1.00  0.00           H0.      0
ATOM    297  HA  LEU A 240      37.350  99.913 123.444  1.00  0.00           H0.      0
ATOM    298  HB2 LEU A 240      38.911  97.793 121.841  1.00  0.00           H0.      0
ATOM    299  HB3 LEU A 240      37.164  97.875 121.987  1.00  0.00           H0.      0
ATOM    300  HG  LEU A 240      38.943  99.938 120.598  1.00  0.00           H0.      0
ATOM    301 HD11 LEU A 240      37.014  97.847 119.453  1.00  0.00           H0.      0
ATOM    302 HD12 LEU A 240      37.952  99.011 118.492  1.00  0.00           H0.      0
ATOM    303 HD13 LEU A 240      38.776  97.734 119.402  1.00  0.00           H0.      0
ATOM    304 HD21 LEU A 240      35.882  99.804 120.795  1.00  0.00           H0.      0
ATOM    305 HD22 LEU A 240      36.916 101.056 121.507  1.00  0.00           H0.      0
ATOM    306 HD23 LEU A 240      36.793 100.919 119.747  1.00  0.00           H0.      0
ATOM    307  CA  TYR A 242      31.432 100.346 121.237  1.00  0.00           C0.     -1
ATOM    308  CB  TYR A 242      31.245  98.886 120.777  1.00  0.00           C0.     -1
ATOM    309  CG  TYR A 242      32.523  98.073 120.836  1.00  0.00           C0.      0
ATOM    310  CD1 TYR A 242      33.168  97.631 119.671  1.00  0.00           C0.      0
ATOM    311  CD2 TYR A 242      33.104  97.743 122.075  1.00  0.00           C0.      0
ATOM    312  CE1 TYR A 242      34.339  96.860 119.731  1.00  0.00           C0.      0
ATOM    313  CE2 TYR A 242      34.270  96.984 122.150  1.00  0.00           C0.      0
ATOM    314  CZ  TYR A 242      34.881  96.521 120.975  1.00  0.00           C0.      0
ATOM    315  OH  TYR A 242      35.970  95.689 121.122  1.00  0.00           O0.      0
ATOM    316  H01 TYR A 242      30.484 100.894 121.199  1.00  0.00           H0.      0
ATOM    317  H02 TYR A 242      31.815 100.394 122.261  1.00  0.00           H0.      0
ATOM    318  HA  TYR A 242      32.148 100.869 120.592  1.00  0.00           H0.      0
ATOM    319  HB2 TYR A 242      30.482  98.413 121.409  1.00  0.00           H0.      0
ATOM    320  HB3 TYR A 242      30.853  98.874 119.753  1.00  0.00           H0.      0
ATOM    321  HD1 TYR A 242      32.746  97.872 118.701  1.00  0.00           H0.      0
ATOM    322  HD2 TYR A 242      32.631  98.080 122.993  1.00  0.00           H0.      0
ATOM    323  HE1 TYR A 242      34.799  96.503 118.819  1.00  0.00           H0.      0
ATOM    324  HE2 TYR A 242      34.714  96.730 123.106  1.00  0.00           H0.      0
ATOM    325  HH  TYR A 242      36.391  95.447 120.250  1.00  0.00           H0.      0
ATOM    326  CA  TYR A 283      30.164  89.848 120.669  1.00  0.00           C0.     -1
ATOM    327  CB  TYR A 283      30.308  89.477 119.177  1.00  0.00           C0.     -1
ATOM    328  CG  TYR A 283      31.654  89.868 118.616  1.00  0.00           C0.      0
ATOM    329  CD1 TYR A 283      32.750  88.988 118.652  1.00  0.00           C0.      0
ATOM    330  CD2 TYR A 283      31.856  91.158 118.099  1.00  0.00           C0.      0
ATOM    331  CE1 TYR A 283      34.025  89.397 118.237  1.00  0.00           C0.      0
ATOM    332  CE2 TYR A 283      33.115  91.574 117.674  1.00  0.00           C0.      0
ATOM    333  CZ  TYR A 283      34.210  90.707 117.774  1.00  0.00           C0.      0
ATOM    334  OH  TYR A 283      35.490  91.136 117.488  1.00  0.00           O0.      0
ATOM    335  H01 TYR A 283      29.185  89.548 121.058  1.00  0.00           H0.      0
ATOM    336  H02 TYR A 283      30.935  89.350 121.270  1.00  0.00           H0.      0
ATOM    337  HA  TYR A 283      30.264  90.932 120.811  1.00  0.00           H0.      0
ATOM    338  HB2 TYR A 283      30.155  88.397 119.061  1.00  0.00           H0.      0
ATOM    339  HB3 TYR A 283      29.512  89.971 118.607  1.00  0.00           H0.      0
ATOM    340  HD1 TYR A 283      32.611  87.977 119.023  1.00  0.00           H0.      0
ATOM    341  HD2 TYR A 283      31.020  91.848 118.037  1.00  0.00           H0.      0
ATOM    342  HE1 TYR A 283      34.872  88.722 118.279  1.00  0.00           H0.      0
ATOM    343  HE2 TYR A 283      33.253  92.576 117.298  1.00  0.00           H0.      0
ATOM    344  HH  TYR A 283      35.456  92.119 117.432  1.00  0.00           H0.      0
ATOM    345  CA' SAM A 293      38.698  97.039 109.554  1.00  0.00           C0.      0
ATOM    346  CB  SAM A 293      38.423  98.089 110.654  1.00  0.00           C0.      0
ATOM    347  CG  SAM A 293      37.534  97.536 111.784  1.00  0.00           C0.      0
ATOM    348  SD  SAM A 293      37.762  98.384 113.389  1.00  0.00           S0.      0
ATOM    349  CE  SAM A 293      37.493  96.621 116.407  1.00  0.00           C0.      0
ATOM    350  C5' SAM A 293      36.502  99.703 113.315  1.00  0.00           C0.      0
ATOM    351  C4' SAM A 293      36.898 100.892 112.451  1.00  0.00           C0.      0
ATOM    352  O4' SAM A 293      35.832 101.898 112.612  1.00  0.00           O0.      0
ATOM    353  C3' SAM A 293      38.237 101.587 112.821  1.00  0.00           C0.      0
ATOM    354  O3' SAM A 293      39.167 101.587 111.742  1.00  0.00           O0.      0
ATOM    355  C2' SAM A 293      37.792 103.007 113.271  1.00  0.00           C0.      0
ATOM    356  O2' SAM A 293      38.709 104.062 113.054  1.00  0.00           O0.      0
ATOM    357  C1' SAM A 293      36.461 103.193 112.532  1.00  0.00           C0.      0
ATOM    358  OXT SAM A 293      40.501  95.937 110.645  1.00  0.00           O0.      0
ATOM    359  N1  SAM A 293      32.938 106.712 111.380  1.00  0.00           N0.      0
ATOM    360  C2  SAM A 293      33.787 106.014 110.609  1.00  0.00           C0.      0
ATOM    361  N3  SAM A 293      34.715 105.125 110.999  1.00  0.00           N0.      0
ATOM    362  C4  SAM A 293      34.734 104.987 112.337  1.00  0.00           C0.      0
ATOM    363  C5  SAM A 293      33.948 105.689 113.257  1.00  0.00           C0.      0
ATOM    364  C6  SAM A 293      32.984 106.581 112.734  1.00  0.00           C0.      0
ATOM    365  N6  SAM A 293      32.109 107.278 113.486  1.00  0.00           N0.      0
ATOM    366  N7  SAM A 293      34.323 105.339 114.549  1.00  0.00           N0.      0
ATOM    367  C8  SAM A 293      35.293 104.448 114.421  1.00  0.00           C0.      0
ATOM    368  N9  SAM A 293      35.578 104.189 113.092  1.00  0.00           N0.      0
ATOM    369  C'  SAM A 293      39.316  95.805 110.229  1.00  0.00           C0.      0
ATOM    370  N'  SAM A 293      37.427  96.702 108.833  1.00  0.00           N0.      0
ATOM    371  O'  SAM A 293      38.565  94.799 110.413  1.00  0.00           O0.      0
ATOM    372 HN61 SAM A 293      32.367 107.507 114.444  1.00  0.00           H0.      0
ATOM    373 HN62 SAM A 293      31.608 108.041 113.030  1.00  0.00           H0.      0
ATOM    374  HA  SAM A 293      39.386  97.442 108.808  1.00  0.00           H0.      0
ATOM    375  HB1 SAM A 293      37.987  98.988 110.210  1.00  0.00           H0.      0
ATOM    376  HB2 SAM A 293      39.391  98.380 111.067  1.00  0.00           H0.      0
ATOM    377  HG1 SAM A 293      37.801  96.497 111.997  1.00  0.00           H0.      0
ATOM    378  HG2 SAM A 293      36.468  97.536 111.537  1.00  0.00           H0.      0
ATOM    379  HE1 SAM A 293      37.045  96.779 117.385  1.00  0.00           H0.      0
ATOM    380  HE2 SAM A 293      38.207  97.412 116.206  1.00  0.00           H0.      0
ATOM    381  HE3 SAM A 293      36.745  96.622 115.616  1.00  0.00           H0.      0
ATOM    382 HO2' SAM A 293      38.957 104.129 112.097  1.00  0.00           H0.      0
ATOM    383 HO3' SAM A 293      38.781 102.053 110.959  1.00  0.00           H0.      0
ATOM    384  H01 SAM A 293      35.840 104.035 115.253  1.00  0.00           H0.      0
ATOM    385  H02 SAM A 293      36.946 100.606 111.396  1.00  0.00           H0.      0
ATOM    386  H03 SAM A 293      38.738 101.071 113.637  1.00  0.00           H0.      0
ATOM    387  H04 SAM A 293      37.610 102.976 114.348  1.00  0.00           H0.      0
ATOM    388  H05 SAM A 293      36.630 103.472 111.487  1.00  0.00           H0.      0
ATOM    389  H06 SAM A 293      33.732 106.220 109.548  1.00  0.00           H0.      0
ATOM    390  H07 SAM A 293      36.687  96.368 109.470  1.00  0.00           H0.      0
ATOM    391  H08 SAM A 293      37.517  95.918 108.136  1.00  0.00           H0.      0
ATOM    392  H09 SAM A 293      37.045  97.547 108.373  1.00  0.00           H0.      0
ATOM    393 H5'1 SAM A 293      36.376 100.032 114.345  1.00  0.00           H0.      0
ATOM    394 H5'2 SAM A 293      35.558  99.264 112.982  1.00  0.00           H0.      0
ATOM    395  N   ACT A 294      38.169  95.283 116.409  1.00  0.00           N0.      0
ATOM    396  CA  ACT A 294      37.204  94.165 116.635  1.00  0.00           C0.      0
ATOM    397  C   ACT A 294      36.504  94.271 117.983  1.00  0.00           C0.      0
ATOM    398  O   ACT A 294      37.158  94.753 118.956  1.00  0.00           O0.      0
ATOM    399  OXT ACT A 294      35.327  93.798 118.031  1.00  0.00           O1-      0
ATOM    400  H1  ACT A 294      37.761  93.227 116.585  1.00  0.00           H0.      0
ATOM    401  H3  ACT A 294      36.476  94.189 115.827  1.00  0.00           H0.      0
ATOM    402  H01 ACT A 294      38.606  95.112 115.482  1.00  0.00           H0.      0
ATOM    403  H02 ACT A 294      38.912  95.205 117.121  1.00  0.00           H0.      0
ATOM    404  O   WAT B3229      36.594 105.299 117.052  1.00  0.00           O0.      0
ATOM    405  H1  WAT B3229      35.860 105.931 117.144  1.00  0.00           H0.      0
ATOM    406  H2  WAT B3229      37.143 105.627 116.306  1.00  0.00           H0.      0
ATOM    407  O   WAT B3684      34.121 106.726 116.858  1.00  0.00           O0.      0
ATOM    408  H1  WAT B3684      34.110 106.165 116.024  1.00  0.00           H0.      0
ATOM    409  H2  WAT B3684      33.482 106.340 117.472  1.00  0.00           H0.      0
ATOM    410  O   WAT B3750      33.024 108.897 115.718  1.00  0.00           O0.      0
ATOM    411  H1  WAT B3750      32.321 109.221 116.295  1.00  0.00           H0.      0
ATOM    412  H2  WAT B3750      33.541 108.229 116.233  1.00  0.00           H0.      0
ATOM    413  O   WAT B4228      42.725  97.537 110.016  1.00  0.00           O0.      0
ATOM    414  H1  WAT B4228      41.885  97.096 110.247  1.00  0.00           H0.      0
ATOM    415  H2  WAT B4228      42.734  98.392 110.472  1.00  0.00           H0.      0
ATOM    416  O   WAT B9027      38.089 106.088 114.855  1.00  0.00           O0.      0
ATOM    417  H1  WAT B9027      38.368 106.966 114.542  1.00  0.00           H0.      0
ATOM    418  H2  WAT B9027      38.358 105.432 114.179  1.00  0.00           H0.      0
