# Supplementary material for: Computational Investigation of GNMT-Catalyzed Methyl Transfer Reaction: Integrating MD, QM, and ML Approaches
Source: J Comput Chem. Author manuscript; Available in PMC 2026 Jun 29. (PMC13312424; doi:10.1002/jcc.70434)
Supplement: SI-2 [file NIHMS2188582-supplement-SI-2.zip › QM-cluster-pdbs/sampling_14432_P1_wo_p.pdb]

ATOM      1  CA  ILE A  17      34.156 110.126 119.820  1.00  0.00           C0.     -1
ATOM      2  CB  ILE A  17      34.414 109.953 118.323  1.00  0.00           C0.     -1
ATOM      3  CG1 ILE A  17      33.139 110.169 117.475  1.00  0.00           C0.      0
ATOM      4  CG2 ILE A  17      35.004 108.558 118.036  1.00  0.00           C0.      0
ATOM      5  CD1 ILE A  17      32.587 111.601 117.500  1.00  0.00           C0.      0
ATOM      6  H01 ILE A  17      33.785 111.128 120.061  1.00  0.00           H0.      0
ATOM      7  H02 ILE A  17      35.075 109.964 120.396  1.00  0.00           H0.      0
ATOM      8  HA  ILE A  17      33.410 109.398 120.168  1.00  0.00           H0.      0
ATOM      9  HB  ILE A  17      35.152 110.708 118.007  1.00  0.00           H0.      0
ATOM     10 HG12 ILE A  17      33.366 109.890 116.434  1.00  0.00           H0.      0
ATOM     11 HG13 ILE A  17      32.365 109.464 117.816  1.00  0.00           H0.      0
ATOM     12 HG21 ILE A  17      34.299 107.773 118.343  1.00  0.00           H0.      0
ATOM     13 HG22 ILE A  17      35.207 108.419 116.967  1.00  0.00           H0.      0
ATOM     14 HG23 ILE A  17      35.940 108.402 118.585  1.00  0.00           H0.      0
ATOM     15 HD11 ILE A  17      32.263 111.891 118.505  1.00  0.00           H0.      0
ATOM     16 HD12 ILE A  17      33.352 112.318 117.174  1.00  0.00           H0.      0
ATOM     17 HD13 ILE A  17      31.726 111.703 116.830  1.00  0.00           H0.      0
ATOM     18  CA  TYR A  21      43.036 105.494 117.855  1.00  0.00           C0.     -1
ATOM     19  CB  TYR A  21      42.227 105.186 116.631  1.00  0.00           C0.     -1
ATOM     20  CG  TYR A  21      41.371 103.927 116.683  1.00  0.00           C0.      0
ATOM     21  CD1 TYR A  21      40.006 103.982 117.011  1.00  0.00           C0.      0
ATOM     22  CD2 TYR A  21      41.903 102.670 116.344  1.00  0.00           C0.      0
ATOM     23  CE1 TYR A  21      39.197 102.839 116.999  1.00  0.00           C0.      0
ATOM     24  CE2 TYR A  21      41.112 101.520 116.325  1.00  0.00           C0.      0
ATOM     25  CZ  TYR A  21      39.748 101.593 116.650  1.00  0.00           C0.      0
ATOM     26  OH  TYR A  21      39.014 100.433 116.586  1.00  0.00           O0.      0
ATOM     27  H01 TYR A  21      43.617 106.415 117.726  1.00  0.00           H0.      0
ATOM     28  H03 TYR A  21      42.396 105.625 118.737  1.00  0.00           H0.      0
ATOM     29  HA  TYR A  21      43.742 104.686 118.085  1.00  0.00           H0.      0
ATOM     30  HB2 TYR A  21      41.561 106.036 116.419  1.00  0.00           H0.      0
ATOM     31  HB3 TYR A  21      42.887 105.116 115.755  1.00  0.00           H0.      0
ATOM     32  HD1 TYR A  21      39.558 104.941 117.258  1.00  0.00           H0.      0
ATOM     33  HD2 TYR A  21      42.945 102.588 116.052  1.00  0.00           H0.      0
ATOM     34  HE1 TYR A  21      38.143 102.917 117.242  1.00  0.00           H0.      0
ATOM     35  HE2 TYR A  21      41.534 100.564 116.036  1.00  0.00           H0.      0
ATOM     36  HH  TYR A  21      38.080 100.576 116.891  1.00  0.00           H0.      0
ATOM     37  CA  TRP A  30      46.772  95.620 114.867  1.00  0.00           C0.     -1
ATOM     38  CB  TRP A  30      45.978  96.868 114.388  1.00  0.00           C0.     -1
ATOM     39  CG  TRP A  30      44.534  96.570 114.067  1.00  0.00           C0.      0
ATOM     40  CD1 TRP A  30      44.031  96.120 112.862  1.00  0.00           C0.      0
ATOM     41  CD2 TRP A  30      43.403  96.657 114.971  1.00  0.00           C0.      0
ATOM     42  CE2 TRP A  30      42.239  96.241 114.246  1.00  0.00           C0.      0
ATOM     43  CE3 TRP A  30      43.255  97.081 116.306  1.00  0.00           C0.      0
ATOM     44  NE1 TRP A  30      42.660  95.903 112.971  1.00  0.00           N0.      0
ATOM     45  CZ2 TRP A  30      40.960  96.237 114.820  1.00  0.00           C0.      0
ATOM     46  CZ3 TRP A  30      41.983  97.089 116.876  1.00  0.00           C0.      0
ATOM     47  CH2 TRP A  30      40.850  96.669 116.141  1.00  0.00           C0.      0
ATOM     48  H01 TRP A  30      46.756  94.839 114.099  1.00  0.00           H0.      0
ATOM     49  H02 TRP A  30      47.816  95.878 115.080  1.00  0.00           H0.      0
ATOM     50  HA  TRP A  30      46.327  95.207 115.779  1.00  0.00           H0.      0
ATOM     51  HB2 TRP A  30      46.027  97.645 115.161  1.00  0.00           H0.      0
ATOM     52  HB3 TRP A  30      46.473  97.283 113.501  1.00  0.00           H0.      0
ATOM     53  HD1 TRP A  30      44.545  95.937 111.931  1.00  0.00           H0.      0
ATOM     54  HE1 TRP A  30      42.048  95.682 112.201  1.00  0.00           H0.      0
ATOM     55  HE3 TRP A  30      44.117  97.404 116.879  1.00  0.00           H0.      0
ATOM     56  HZ2 TRP A  30      40.085  95.914 114.265  1.00  0.00           H0.      0
ATOM     57  HZ3 TRP A  30      41.856  97.418 117.902  1.00  0.00           H0.      0
ATOM     58  HH2 TRP A  30      39.873  96.694 116.612  1.00  0.00           H0.      0
ATOM     59  CA  TYR A  33      45.733  91.516 116.998  1.00  0.00           C0.     -1
ATOM     60  CB  TYR A  33      45.063  92.803 117.488  1.00  0.00           C0.     -1
ATOM     61  CG  TYR A  33      43.603  92.635 117.888  1.00  0.00           C0.      0
ATOM     62  CD1 TYR A  33      42.586  93.411 117.306  1.00  0.00           C0.      0
ATOM     63  CD2 TYR A  33      43.224  91.700 118.871  1.00  0.00           C0.      0
ATOM     64  CE1 TYR A  33      41.243  93.259 117.672  1.00  0.00           C0.      0
ATOM     65  CE2 TYR A  33      41.890  91.535 119.242  1.00  0.00           C0.      0
ATOM     66  CZ  TYR A  33      40.885  92.308 118.637  1.00  0.00           C0.      0
ATOM     67  OH  TYR A  33      39.593  92.059 119.029  1.00  0.00           O0.      0
ATOM     68  H01 TYR A  33      45.208  91.113 116.124  1.00  0.00           H0.      0
ATOM     69  H02 TYR A  33      46.776  91.700 116.716  1.00  0.00           H0.      0
ATOM     70  HA  TYR A  33      45.729  90.742 117.774  1.00  0.00           H0.      0
ATOM     71  HB2 TYR A  33      45.635  93.199 118.341  1.00  0.00           H0.      0
ATOM     72  HB3 TYR A  33      45.123  93.566 116.702  1.00  0.00           H0.      0
ATOM     73  HD1 TYR A  33      42.839  94.149 116.551  1.00  0.00           H0.      0
ATOM     74  HD2 TYR A  33      43.984  91.091 119.353  1.00  0.00           H0.      0
ATOM     75  HE1 TYR A  33      40.483  93.854 117.178  1.00  0.00           H0.      0
ATOM     76  HE2 TYR A  33      41.604  90.805 119.991  1.00  0.00           H0.      0
ATOM     77  HH  TYR A  33      38.932  92.605 118.558  1.00  0.00           H0.      0
ATOM     78  CA  ARG A  40      39.661  85.406 109.892  1.00  0.00           C0.     -1
ATOM     79  CB  ARG A  40      39.862  86.857 110.246  1.00  0.00           C0.     -1
ATOM     80  CG  ARG A  40      40.148  87.749 109.024  1.00  0.00           C0.      0
ATOM     81  CD  ARG A  40      40.152  89.250 109.348  1.00  0.00           C0.      0
ATOM     82  NE  ARG A  40      38.787  89.702 109.666  1.00  0.00           N0.      0
ATOM     83  CZ  ARG A  40      38.481  90.962 110.059  1.00  0.00           C0.      0
ATOM     84  NH1 ARG A  40      39.441  91.842 110.352  1.00  0.00           N1+      0
ATOM     85  NH2 ARG A  40      37.195  91.320 110.226  1.00  0.00           N0.      0
ATOM     86  H01 ARG A  40      38.805  85.275 109.218  1.00  0.00           H0.      0
ATOM     87  H02 ARG A  40      40.542  84.990 109.386  1.00  0.00           H0.      0
ATOM     88  HA  ARG A  40      39.476  84.797 110.784  1.00  0.00           H0.      0
ATOM     89  HB2 ARG A  40      38.971  87.237 110.766  1.00  0.00           H0.      0
ATOM     90  HB3 ARG A  40      40.693  86.965 110.958  1.00  0.00           H0.      0
ATOM     91  HG2 ARG A  40      41.124  87.489 108.597  1.00  0.00           H0.      0
ATOM     92  HG3 ARG A  40      39.407  87.556 108.234  1.00  0.00           H0.      0
ATOM     93  HD2 ARG A  40      40.794  89.435 110.218  1.00  0.00           H0.      0
ATOM     94  HD3 ARG A  40      40.551  89.820 108.499  1.00  0.00           H0.      0
ATOM     95  HE  ARG A  40      38.032  89.154 109.278  1.00  0.00           H0.      0
ATOM     96 HH11 ARG A  40      40.403  91.627 110.144  1.00  0.00           H0.      0
ATOM     97 HH12 ARG A  40      39.181  92.815 110.640  1.00  0.00           H0.      0
ATOM     98 HH21 ARG A  40      36.475  90.679 109.927  1.00  0.00           H0.      0
ATOM     99 HH22 ARG A  40      36.952  92.336 110.283  1.00  0.00           H0.      0
ATOM    100  CA  ALA A  64      34.324 101.387 108.593  1.00  0.00           C0.     -1
ATOM    101  C   ALA A  64      35.493 100.482 108.147  1.00  0.00           C0.      0
ATOM    102  O   ALA A  64      35.454  99.256 108.325  1.00  0.00           O0.      0
ATOM    103  H01 ALA A  64      33.631 101.524 107.756  1.00  0.00           H0.      0
ATOM    104  H02 ALA A  64      33.799 100.891 109.411  1.00  0.00           H0.      0
ATOM    105  HA  ALA A  64      34.674 102.371 108.923  1.00  0.00           H0.      0
ATOM    106  N   CYS A  65      36.530 101.081 107.481  1.00  0.00           N0.      0
ATOM    107  CA  CYS A  65      37.616 100.322 106.822  1.00  0.00           C0.     -1
ATOM    108  C   CYS A  65      38.755  99.833 107.719  1.00  0.00           C0.      0
ATOM    109  O   CYS A  65      39.383  98.811 107.404  1.00  0.00           O0.      0
ATOM    110  H02 CYS A  65      38.037 100.961 106.040  1.00  0.00           H0.      0
ATOM    111  H   CYS A  65      36.593 102.089 107.506  1.00  0.00           H0.      0
ATOM    112  HA  CYS A  65      37.182  99.438 106.352  1.00  0.00           H0.      0
ATOM    113  N   GLY A  66      39.058 100.605 108.782  1.00  0.00           N0.      0
ATOM    114  CA  GLY A  66      40.244 100.325 109.583  1.00  0.00           C0.     -1
ATOM    115  H01 GLY A  66      41.158 100.674 109.086  1.00  0.00           H0.      0
ATOM    116  H   GLY A  66      38.531 101.457 108.987  1.00  0.00           H0.      0
ATOM    117  HA2 GLY A  66      40.139 100.828 110.546  1.00  0.00           H0.      0
ATOM    118  HA3 GLY A  66      40.338  99.247 109.739  1.00  0.00           H0.      0
ATOM    119  CA  ASP A  70      37.983  93.280 104.616  1.00  0.00           C0.     -1
ATOM    120  CB  ASP A  70      36.798  93.658 105.547  1.00  0.00           C0.     -1
ATOM    121  CG  ASP A  70      37.146  94.507 106.764  1.00  0.00           C0.      0
ATOM    122  OD1 ASP A  70      36.063  95.136 107.228  1.00  0.00           O0.      0
ATOM    123  OD2 ASP A  70      38.264  94.570 107.268  1.00  0.00           O1-      0
ATOM    124  H01 ASP A  70      38.773  92.779 105.184  1.00  0.00           H0.      0
ATOM    125  H02 ASP A  70      38.417  94.174 104.157  1.00  0.00           H0.      0
ATOM    126  HA  ASP A  70      37.640  92.612 103.820  1.00  0.00           H0.      0
ATOM    127  HB2 ASP A  70      36.019  94.182 104.984  1.00  0.00           H0.      0
ATOM    128  HB3 ASP A  70      36.325  92.741 105.930  1.00  0.00           H0.      0
ATOM    129  CA  ASP A  85      37.351 105.831 107.960  1.00  0.00           C0.     -1
ATOM    130  C   ASP A  85      37.588 107.213 108.655  1.00  0.00           C0.      0
ATOM    131  O   ASP A  85      38.202 108.104 108.048  1.00  0.00           O0.      0
ATOM    132  CB  ASP A  85      38.500 104.837 108.271  1.00  0.00           C0.     -1
ATOM    133  CG  ASP A  85      38.423 104.244 109.670  1.00  0.00           C0.      0
ATOM    134  OD1 ASP A  85      37.953 103.065 109.818  1.00  0.00           O0.      0
ATOM    135  OD2 ASP A  85      38.818 104.975 110.628  1.00  0.00           O1-      0
ATOM    136  H03 ASP A  85      37.324 106.040 106.889  1.00  0.00           H0.      0
ATOM    137  HA  ASP A  85      36.388 105.400 108.261  1.00  0.00           H0.      0
ATOM    138  HB2 ASP A  85      38.469 104.021 107.541  1.00  0.00           H0.      0
ATOM    139  HB3 ASP A  85      39.458 105.356 108.156  1.00  0.00           H0.      0
ATOM    140  N   ALA A  86      37.176 107.379 109.949  1.00  0.00           N0.      0
ATOM    141  CA  ALA A  86      37.461 108.599 110.748  1.00  0.00           C0.     -1
ATOM    142  C   ALA A  86      38.957 108.690 111.203  1.00  0.00           C0.      0
ATOM    143  O   ALA A  86      39.373 109.773 111.644  1.00  0.00           O0.      0
ATOM    144  CB  ALA A  86      36.569 108.636 111.993  1.00  0.00           C0.      0
ATOM    145  H   ALA A  86      36.625 106.648 110.388  1.00  0.00           H0.      0
ATOM    146  HA  ALA A  86      37.285 109.472 110.115  1.00  0.00           H0.      0
ATOM    147  HB1 ALA A  86      36.856 109.495 112.607  1.00  0.00           H0.      0
ATOM    148  HB2 ALA A  86      35.516 108.721 111.720  1.00  0.00           H0.      0
ATOM    149  HB3 ALA A  86      36.708 107.728 112.591  1.00  0.00           H0.      0
ATOM    150  N   SER A  87      39.688 107.552 111.143  1.00  0.00           N0.      0
ATOM    151  CA  SER A  87      41.078 107.424 111.613  1.00  0.00           C0.     -1
ATOM    152  CB  SER A  87      41.205 106.334 112.688  1.00  0.00           C0.      0
ATOM    153  OG  SER A  87      42.586 106.144 113.076  1.00  0.00           O0.      0
ATOM    154  H01 SER A  87      41.736 107.172 110.772  1.00  0.00           H0.      0
ATOM    155  H   SER A  87      39.251 106.699 110.782  1.00  0.00           H0.      0
ATOM    156  HA  SER A  87      41.381 108.399 112.007  1.00  0.00           H0.      0
ATOM    157  HB2 SER A  87      40.571 106.571 113.550  1.00  0.00           H0.      0
ATOM    158  HB3 SER A  87      40.873 105.372 112.296  1.00  0.00           H0.      0
ATOM    159  HG  SER A  87      42.857 106.913 113.596  1.00  0.00           H0.      0
ATOM    160  CA  MET A  90      43.985 102.932 110.814  1.00  0.00           C0.     -1
ATOM    161  CB  MET A  90      42.580 102.815 111.388  1.00  0.00           C0.     -1
ATOM    162  CG  MET A  90      42.555 102.571 112.904  1.00  0.00           C0.      0
ATOM    163  SD  MET A  90      43.370 101.006 113.452  1.00  0.00           S0.      0
ATOM    164  CE  MET A  90      42.073  99.790 113.017  1.00  0.00           C0.      0
ATOM    165  H01 MET A  90      44.525 103.769 111.276  1.00  0.00           H0.      0
ATOM    166  H02 MET A  90      43.962 103.105 109.731  1.00  0.00           H0.      0
ATOM    167  HA  MET A  90      44.560 102.019 111.001  1.00  0.00           H0.      0
ATOM    168  HB2 MET A  90      42.011 103.734 111.195  1.00  0.00           H0.      0
ATOM    169  HB3 MET A  90      42.033 102.010 110.886  1.00  0.00           H0.      0
ATOM    170  HG2 MET A  90      43.080 103.381 113.422  1.00  0.00           H0.      0
ATOM    171  HG3 MET A  90      41.524 102.553 113.266  1.00  0.00           H0.      0
ATOM    172  HE1 MET A  90      41.951  99.703 111.934  1.00  0.00           H0.      0
ATOM    173  HE2 MET A  90      42.384  98.823 113.420  1.00  0.00           H0.      0
ATOM    174  HE3 MET A  90      41.115 100.073 113.460  1.00  0.00           H0.      0
ATOM    175  CA  ALA A 115      35.316 110.365 106.958  1.00  0.00           C0.     -1
ATOM    176  C   ALA A 115      34.524 109.894 108.180  1.00  0.00           C0.      0
ATOM    177  O   ALA A 115      34.616 108.726 108.579  1.00  0.00           O0.      0
ATOM    178  H01 ALA A 115      36.339 109.993 107.067  1.00  0.00           H0.      0
ATOM    179  H03 ALA A 115      34.889 109.917 106.055  1.00  0.00           H0.      0
ATOM    180  HA  ALA A 115      35.325 111.452 106.845  1.00  0.00           H0.      0
ATOM    181  N   ASN A 116      33.742 110.826 108.819  1.00  0.00           N0.      0
ATOM    182  CA  ASN A 116      32.975 110.514 110.030  1.00  0.00           C0.     -1
ATOM    183  C   ASN A 116      31.465 110.331 109.693  1.00  0.00           C0.      0
ATOM    184  O   ASN A 116      30.873 111.206 109.042  1.00  0.00           O0.      0
ATOM    185  CB  ASN A 116      33.165 111.626 111.094  1.00  0.00           C0.      0
ATOM    186  CG  ASN A 116      32.862 111.060 112.470  1.00  0.00           C0.      0
ATOM    187  ND2 ASN A 116      33.935 110.880 113.284  1.00  0.00           N0.      0
ATOM    188  OD1 ASN A 116      31.712 110.737 112.806  1.00  0.00           O0.      0
ATOM    189  H   ASN A 116      33.547 111.704 108.358  1.00  0.00           H0.      0
ATOM    190  HA  ASN A 116      33.382 109.574 110.407  1.00  0.00           H0.      0
ATOM    191  HB2 ASN A 116      34.191 111.997 111.034  1.00  0.00           H0.      0
ATOM    192  HB3 ASN A 116      32.483 112.455 110.881  1.00  0.00           H0.      0
ATOM    193 HD21 ASN A 116      33.812 110.353 114.138  1.00  0.00           H0.      0
ATOM    194 HD22 ASN A 116      34.877 111.008 112.945  1.00  0.00           H0.      0
ATOM    195  N   TRP A 117      30.885 109.194 110.139  1.00  0.00           N0.      0
ATOM    196  CA  TRP A 117      29.461 108.862 109.883  1.00  0.00           C0.     -1
ATOM    197  CB  TRP A 117      29.021 107.664 110.668  1.00  0.00           C0.     -1
ATOM    198  CG  TRP A 117      29.948 106.475 110.534  1.00  0.00           C0.      0
ATOM    199  CD1 TRP A 117      30.631 106.078 109.401  1.00  0.00           C0.      0
ATOM    200  CD2 TRP A 117      30.370 105.587 111.598  1.00  0.00           C0.      0
ATOM    201  CE2 TRP A 117      31.317 104.672 111.039  1.00  0.00           C0.      0
ATOM    202  CE3 TRP A 117      30.078 105.500 112.972  1.00  0.00           C0.      0
ATOM    203  NE1 TRP A 117      31.438 104.987 109.699  1.00  0.00           N0.      0
ATOM    204  CZ2 TRP A 117      31.967 103.700 111.811  1.00  0.00           C0.      0
ATOM    205  CZ3 TRP A 117      30.724 104.535 113.743  1.00  0.00           C0.      0
ATOM    206  CH2 TRP A 117      31.659 103.643 113.169  1.00  0.00           C0.      0
ATOM    207  H02 TRP A 117      28.852 109.739 110.128  1.00  0.00           H0.      0
ATOM    208  H   TRP A 117      31.455 108.541 110.679  1.00  0.00           H0.      0
ATOM    209  HA  TRP A 117      29.335 108.691 108.805  1.00  0.00           H0.      0
ATOM    210  HB2 TRP A 117      28.960 107.928 111.732  1.00  0.00           H0.      0
ATOM    211  HB3 TRP A 117      27.997 107.407 110.363  1.00  0.00           H0.      0
ATOM    212  HD1 TRP A 117      30.625 106.502 108.409  1.00  0.00           H0.      0
ATOM    213  HE1 TRP A 117      32.105 104.576 109.065  1.00  0.00           H0.      0
ATOM    214  HE3 TRP A 117      29.376 106.189 113.431  1.00  0.00           H0.      0
ATOM    215  HZ2 TRP A 117      32.705 103.034 111.376  1.00  0.00           H0.      0
ATOM    216  HZ3 TRP A 117      30.519 104.473 114.807  1.00  0.00           H0.      0
ATOM    217  HH2 TRP A 117      32.161 102.916 113.799  1.00  0.00           H0.      0
ATOM    218  CA  LEU A 136      31.390  95.127 109.865  1.00  0.00           C0.     -1
ATOM    219  C   LEU A 136      32.556  95.185 110.878  1.00  0.00           C0.      0
ATOM    220  O   LEU A 136      33.180  96.240 111.094  1.00  0.00           O0.      0
ATOM    221  H01 LEU A 136      31.773  95.416 108.883  1.00  0.00           H0.      0
ATOM    222  H02 LEU A 136      30.637  95.861 110.166  1.00  0.00           H0.      0
ATOM    223  HA  LEU A 136      30.930  94.139 109.800  1.00  0.00           H0.      0
ATOM    224  N   GLY A 137      32.879  94.045 111.572  1.00  0.00           N0.      0
ATOM    225  CA  GLY A 137      33.982  93.982 112.562  1.00  0.00           C0.     -1
ATOM    226  C   GLY A 137      33.604  94.569 113.945  1.00  0.00           C0.      0
ATOM    227  O   GLY A 137      34.519  94.782 114.752  1.00  0.00           O0.      0
ATOM    228  H   GLY A 137      32.435  93.178 111.301  1.00  0.00           H0.      0
ATOM    229  HA2 GLY A 137      34.264  92.936 112.697  1.00  0.00           H0.      0
ATOM    230  HA3 GLY A 137      34.854  94.524 112.193  1.00  0.00           H0.      0
ATOM    231  N   ASN A 138      32.288  94.794 114.214  1.00  0.00           N0.      0
ATOM    232  CA  ASN A 138      31.761  95.383 115.485  1.00  0.00           C0.     -1
ATOM    233  C   ASN A 138      32.446  96.738 115.704  1.00  0.00           C0.      0
ATOM    234  O   ASN A 138      33.310  96.912 116.578  1.00  0.00           O0.      0
ATOM    235  CB  ASN A 138      32.007  94.445 116.681  1.00  0.00           C0.      0
ATOM    236  CG  ASN A 138      31.527  95.106 117.972  1.00  0.00           C0.      0
ATOM    237  ND2 ASN A 138      32.472  95.229 118.947  1.00  0.00           N0.      0
ATOM    238  OD1 ASN A 138      30.354  95.473 118.105  1.00  0.00           O0.      0
ATOM    239  H   ASN A 138      31.629  94.575 113.478  1.00  0.00           H0.      0
ATOM    240  HA  ASN A 138      30.689  95.533 115.344  1.00  0.00           H0.      0
ATOM    241  HB2 ASN A 138      31.432  93.527 116.521  1.00  0.00           H0.      0
ATOM    242  HB3 ASN A 138      33.065  94.191 116.738  1.00  0.00           H0.      0
ATOM    243 HD21 ASN A 138      32.250  95.848 119.717  1.00  0.00           H0.      0
ATOM    244 HD22 ASN A 138      33.451  95.166 118.680  1.00  0.00           H0.      0
ATOM    245  N   SER A 139      32.029  97.694 114.857  1.00  0.00           N0.      0
ATOM    246  CA  SER A 139      32.769  98.923 114.675  1.00  0.00           C0.     -1
ATOM    247  CB  SER A 139      33.421  98.905 113.252  1.00  0.00           C0.     -1
ATOM    248  OG  SER A 139      32.384  98.606 112.301  1.00  0.00           O0.      0
ATOM    249  H03 SER A 139      32.092  99.780 114.745  1.00  0.00           H0.      0
ATOM    250  H   SER A 139      31.464  97.434 114.056  1.00  0.00           H0.      0
ATOM    251  HA  SER A 139      33.523  99.010 115.459  1.00  0.00           H0.      0
ATOM    252  HB2 SER A 139      33.861  99.887 113.040  1.00  0.00           H0.      0
ATOM    253  HB3 SER A 139      34.210  98.142 113.222  1.00  0.00           H0.      0
ATOM    254  HG  SER A 139      32.676  97.869 111.733  1.00  0.00           H0.      0
ATOM    255  CA  HID A 142      32.537 103.411 118.740  1.00  0.00           C0.     -1
ATOM    256  CB  HID A 142      33.786 103.455 117.893  1.00  0.00           C0.     -1
ATOM    257  CG  HID A 142      34.769 102.334 117.975  1.00  0.00           C0.      0
ATOM    258  CD2 HID A 142      35.471 101.694 116.971  1.00  0.00           C0.      0
ATOM    259  ND1 HID A 142      35.337 101.867 119.152  1.00  0.00           N0.      0
ATOM    260  CE1 HID A 142      36.336 100.991 118.834  1.00  0.00           C0.      0
ATOM    261  NE2 HID A 142      36.444 100.868 117.518  1.00  0.00           N0.      0
ATOM    262  H01 HID A 142      31.929 102.527 118.517  1.00  0.00           H0.      0
ATOM    263  H02 HID A 142      31.925 104.298 118.552  1.00  0.00           H0.      0
ATOM    264  HA  HID A 142      32.762 103.392 119.814  1.00  0.00           H0.      0
ATOM    265  HB2 HID A 142      33.492 103.542 116.840  1.00  0.00           H0.      0
ATOM    266  HB3 HID A 142      34.321 104.393 118.113  1.00  0.00           H0.      0
ATOM    267  HD1 HID A 142      35.044 102.107 120.088  1.00  0.00           H0.      0
ATOM    268  HD2 HID A 142      35.351 101.800 115.903  1.00  0.00           H0.      0
ATOM    269  HE1 HID A 142      36.937 100.489 119.571  1.00  0.00           H0.      0
ATOM    270  CA  ARG A 175      28.678  92.131 119.818  1.00  0.00           C0.     -1
ATOM    271  CB  ARG A 175      29.997  92.265 120.506  1.00  0.00           C0.     -1
ATOM    272  CG  ARG A 175      31.216  91.922 119.623  1.00  0.00           C0.      0
ATOM    273  CD  ARG A 175      32.532  92.247 120.354  1.00  0.00           C0.      0
ATOM    274  NE  ARG A 175      33.755  92.026 119.564  1.00  0.00           N0.      0
ATOM    275  CZ  ARG A 175      34.439  90.879 119.563  1.00  0.00           C0.      0
ATOM    276  NH1 ARG A 175      33.899  89.766 120.131  1.00  0.00           N1+      0
ATOM    277  NH2 ARG A 175      35.667  90.827 119.030  1.00  0.00           N0.      0
ATOM    278  H01 ARG A 175      27.847  92.371 120.491  1.00  0.00           H0.      0
ATOM    279  H03 ARG A 175      28.613  92.811 118.959  1.00  0.00           H0.      0
ATOM    280  HA  ARG A 175      28.513  91.111 119.445  1.00  0.00           H0.      0
ATOM    281  HB2 ARG A 175      30.120  93.299 120.862  1.00  0.00           H0.      0
ATOM    282  HB3 ARG A 175      30.026  91.631 121.405  1.00  0.00           H0.      0
ATOM    283  HG2 ARG A 175      31.179  90.862 119.330  1.00  0.00           H0.      0
ATOM    284  HG3 ARG A 175      31.175  92.502 118.695  1.00  0.00           H0.      0
ATOM    285  HD2 ARG A 175      32.529  93.308 120.614  1.00  0.00           H0.      0
ATOM    286  HD3 ARG A 175      32.605  91.676 121.287  1.00  0.00           H0.      0
ATOM    287  HE  ARG A 175      34.210  92.833 119.103  1.00  0.00           H0.      0
ATOM    288 HH11 ARG A 175      32.895  89.692 120.193  1.00  0.00           H0.      0
ATOM    289 HH12 ARG A 175      34.392  88.890 120.039  1.00  0.00           H0.      0
ATOM    290 HH21 ARG A 175      36.210  91.698 118.847  1.00  0.00           H0.      0
ATOM    291 HH22 ARG A 175      36.167  89.951 119.027  1.00  0.00           H0.      0
ATOM    292  CA  TYR A 194      40.505  88.638 115.335  1.00  0.00           C0.     -1
ATOM    293  CB  TYR A 194      40.620  89.838 116.339  1.00  0.00           C0.     -1
ATOM    294  CG  TYR A 194      39.967  91.042 115.685  1.00  0.00           C0.      0
ATOM    295  CD1 TYR A 194      38.617  91.350 115.909  1.00  0.00           C0.      0
ATOM    296  CD2 TYR A 194      40.660  91.794 114.720  1.00  0.00           C0.      0
ATOM    297  CE1 TYR A 194      37.975  92.365 115.193  1.00  0.00           C0.      0
ATOM    298  CE2 TYR A 194      40.039  92.822 114.009  1.00  0.00           C0.      0
ATOM    299  CZ  TYR A 194      38.684  93.112 114.242  1.00  0.00           C0.      0
ATOM    300  OH  TYR A 194      38.031  94.141 113.603  1.00  0.00           O0.      0
ATOM    301  H01 TYR A 194      40.959  87.726 115.742  1.00  0.00           H0.      0
ATOM    302  H02 TYR A 194      39.452  88.434 115.112  1.00  0.00           H0.      0
ATOM    303  HA  TYR A 194      41.009  88.886 114.395  1.00  0.00           H0.      0
ATOM    304  HB2 TYR A 194      40.121  89.597 117.283  1.00  0.00           H0.      0
ATOM    305  HB3 TYR A 194      41.671  90.043 116.565  1.00  0.00           H0.      0
ATOM    306  HD1 TYR A 194      38.056  90.790 116.651  1.00  0.00           H0.      0
ATOM    307  HD2 TYR A 194      41.710  91.584 114.541  1.00  0.00           H0.      0
ATOM    308  HE1 TYR A 194      36.922  92.577 115.342  1.00  0.00           H0.      0
ATOM    309  HE2 TYR A 194      40.599  93.409 113.289  1.00  0.00           H0.      0
ATOM    310  HH  TYR A 194      38.402  94.275 112.694  1.00  0.00           H0.      0
ATOM    311  CA  TYR A 242      32.459 100.675 122.962  1.00  0.00           C0.     -1
ATOM    312  CB  TYR A 242      32.559  99.108 122.566  1.00  0.00           C0.     -1
ATOM    313  CG  TYR A 242      33.654  98.774 121.589  1.00  0.00           C0.      0
ATOM    314  CD1 TYR A 242      33.373  98.591 120.224  1.00  0.00           C0.      0
ATOM    315  CD2 TYR A 242      34.978  98.596 122.023  1.00  0.00           C0.      0
ATOM    316  CE1 TYR A 242      34.369  98.227 119.317  1.00  0.00           C0.      0
ATOM    317  CE2 TYR A 242      35.988  98.227 121.131  1.00  0.00           C0.      0
ATOM    318  CZ  TYR A 242      35.672  98.036 119.783  1.00  0.00           C0.      0
ATOM    319  OH  TYR A 242      36.628  97.659 118.849  1.00  0.00           O0.      0
ATOM    320  H01 TYR A 242      31.640 100.824 123.672  1.00  0.00           H0.      0
ATOM    321  H02 TYR A 242      33.397 101.005 123.419  1.00  0.00           H0.      0
ATOM    322  HA  TYR A 242      32.273 101.274 122.064  1.00  0.00           H0.      0
ATOM    323  HB2 TYR A 242      32.702  98.546 123.497  1.00  0.00           H0.      0
ATOM    324  HB3 TYR A 242      31.589  98.809 122.154  1.00  0.00           H0.      0
ATOM    325  HD1 TYR A 242      32.356  98.727 119.866  1.00  0.00           H0.      0
ATOM    326  HD2 TYR A 242      35.218  98.727 123.074  1.00  0.00           H0.      0
ATOM    327  HE1 TYR A 242      34.135  98.087 118.269  1.00  0.00           H0.      0
ATOM    328  HE2 TYR A 242      37.004  98.075 121.484  1.00  0.00           H0.      0
ATOM    329  HH  TYR A 242      37.502  97.608 119.259  1.00  0.00           H0.      0
ATOM    330  CA' SAM A 293      37.481  96.262 110.225  1.00  0.00           C0.      0
ATOM    331  CB  SAM A 293      37.596  96.932 111.615  1.00  0.00           C0.      0
ATOM    332  CG  SAM A 293      37.587  98.463 111.632  1.00  0.00           C0.      0
ATOM    333  SD  SAM A 293      38.178  99.013 113.301  1.00  0.00           S0.      0
ATOM    334  C5' SAM A 293      36.903 100.243 113.754  1.00  0.00           C0.      0
ATOM    335  C4' SAM A 293      37.017 101.510 112.929  1.00  0.00           C0.      0
ATOM    336  O4' SAM A 293      35.837 102.343 113.199  1.00  0.00           O0.      0
ATOM    337  C3' SAM A 293      38.267 102.377 113.254  1.00  0.00           C0.      0
ATOM    338  O3' SAM A 293      39.206 102.411 112.187  1.00  0.00           O0.      0
ATOM    339  C2' SAM A 293      37.649 103.767 113.610  1.00  0.00           C0.      0
ATOM    340  O2' SAM A 293      38.399 104.905 113.271  1.00  0.00           O0.      0
ATOM    341  C1' SAM A 293      36.267 103.696 112.925  1.00  0.00           C0.      0
ATOM    342  OXT SAM A 293      38.706  94.364 111.013  1.00  0.00           O0.      0
ATOM    343  N1  SAM A 293      33.053 107.571 111.749  1.00  0.00           N0.      0
ATOM    344  C2  SAM A 293      33.858 106.813 110.971  1.00  0.00           C0.      0
ATOM    345  N3  SAM A 293      34.668 105.807 111.342  1.00  0.00           N0.      0
ATOM    346  C4  SAM A 293      34.602 105.570 112.666  1.00  0.00           C0.      0
ATOM    347  C5  SAM A 293      33.819 106.277 113.591  1.00  0.00           C0.      0
ATOM    348  C6  SAM A 293      33.018 107.325 113.086  1.00  0.00           C0.      0
ATOM    349  N6  SAM A 293      32.242 108.093 113.880  1.00  0.00           N0.      0
ATOM    350  N7  SAM A 293      34.019 105.796 114.880  1.00  0.00           N0.      0
ATOM    351  C8  SAM A 293      34.901 104.825 114.739  1.00  0.00           C0.      0
ATOM    352  N9  SAM A 293      35.291 104.634 113.418  1.00  0.00           N0.      0
ATOM    353  C'  SAM A 293      37.601  94.749 110.470  1.00  0.00           C0.      0
ATOM    354  N'  SAM A 293      36.261  96.568 109.462  1.00  0.00           N0.      0
ATOM    355  O'  SAM A 293      36.621  94.002 110.212  1.00  0.00           O0.      0
ATOM    356 HN61 SAM A 293      31.802 108.937 113.516  1.00  0.00           H0.      0
ATOM    357 HN62 SAM A 293      32.220 107.899 114.869  1.00  0.00           H0.      0
ATOM    358  HA  SAM A 293      38.334  96.564 109.606  1.00  0.00           H0.      0
ATOM    359  HB1 SAM A 293      38.533  96.577 112.057  1.00  0.00           H0.      0
ATOM    360  HB2 SAM A 293      36.786  96.563 112.260  1.00  0.00           H0.      0
ATOM    361  HG1 SAM A 293      36.584  98.862 111.455  1.00  0.00           H0.      0
ATOM    362  HG2 SAM A 293      38.247  98.875 110.863  1.00  0.00           H0.      0
ATOM    363 HO2' SAM A 293      38.633 104.840 112.314  1.00  0.00           H0.      0
ATOM    364 HO3' SAM A 293      38.737 102.653 111.354  1.00  0.00           H0.      0
ATOM    365  H01 SAM A 293      35.305 104.223 115.536  1.00  0.00           H0.      0
ATOM    366  H02 SAM A 293      37.025 101.276 111.857  1.00  0.00           H0.      0
ATOM    367  H03 SAM A 293      38.811 101.978 114.110  1.00  0.00           H0.      0
ATOM    368  H04 SAM A 293      37.488 103.799 114.693  1.00  0.00           H0.      0
ATOM    369  H05 SAM A 293      36.359 103.863 111.846  1.00  0.00           H0.      0
ATOM    370  H06 SAM A 293      33.879 107.092 109.926  1.00  0.00           H0.      0
ATOM    371  H07 SAM A 293      36.212  97.553 109.196  1.00  0.00           H0.      0
ATOM    372  H08 SAM A 293      35.428  96.349 110.009  1.00  0.00           H0.      0
ATOM    373  H09 SAM A 293      36.226  95.660 108.111  1.00  0.00           H0.      0
ATOM    374 H5'1 SAM A 293      37.069 100.459 114.812  1.00  0.00           H0.      0
ATOM    375 H5'2 SAM A 293      35.911  99.800 113.644  1.00  0.00           H0.      0
ATOM    376  N   ACT A 294      36.069  96.080 116.608  1.00  0.00           N0.      0
ATOM    377  CA  ACT A 294      37.028  95.043 117.080  1.00  0.00           C0.      0
ATOM    378  C   ACT A 294      36.349  94.016 117.988  1.00  0.00           C0.      0
ATOM    379  O   ACT A 294      37.099  93.093 118.422  1.00  0.00           O0.      0
ATOM    380  CE  ACT A 294      36.639  96.966 115.543  1.00  0.00           C0.      0
ATOM    381  OXT ACT A 294      35.108  94.142 118.215  1.00  0.00           O1-      0
ATOM    382  HE1 ACT A 294      35.857  97.648 115.216  1.00  0.00           H0.      0
ATOM    383  HE2 ACT A 294      37.474  97.534 115.950  1.00  0.00           H0.      0
ATOM    384  HE3 ACT A 294      36.971  96.342 114.715  1.00  0.00           H0.      0
ATOM    385  H1  ACT A 294      37.842  95.537 117.614  1.00  0.00           H0.      0
ATOM    386  H3  ACT A 294      37.447  94.537 116.210  1.00  0.00           H0.      0
ATOM    387  H01 ACT A 294      35.811  96.654 117.416  1.00  0.00           H0.      0
ATOM    388  H02 ACT A 294      35.214  95.629 116.242  1.00  0.00           H0.      0
