# Supplementary material for: Computational Investigation of GNMT-Catalyzed Methyl Transfer Reaction: Integrating MD, QM, and ML Approaches
Source: J Comput Chem. Author manuscript; Available in PMC 2026 Jun 29. (PMC13312424; doi:10.1002/jcc.70434)
Supplement: SI-2 [file NIHMS2188582-supplement-SI-2.zip › QM-cluster-pdbs/sampling_13_P1_w_p.pdb]

ATOM      1  CA  TYR A  21      42.702 104.669 117.628  1.00  0.00           C0.     -1
ATOM      2  CB  TYR A  21      42.298 103.881 116.388  1.00  0.00           C0.     -1
ATOM      3  CG  TYR A  21      41.269 102.793 116.588  1.00  0.00           C0.      0
ATOM      4  CD1 TYR A  21      39.900 103.087 116.513  1.00  0.00           C0.      0
ATOM      5  CD2 TYR A  21      41.649 101.454 116.787  1.00  0.00           C0.      0
ATOM      6  CE1 TYR A  21      38.934 102.083 116.629  1.00  0.00           C0.      0
ATOM      7  CE2 TYR A  21      40.697 100.440 116.904  1.00  0.00           C0.      0
ATOM      8  CZ  TYR A  21      39.334 100.751 116.827  1.00  0.00           C0.      0
ATOM      9  OH  TYR A  21      38.429  99.720 116.941  1.00  0.00           O0.      0
ATOM     10  H01 TYR A  21      41.838 105.177 118.075  1.00  0.00           H0.      0
ATOM     11  H02 TYR A  21      43.451 105.431 117.379  1.00  0.00           H0.      0
ATOM     12  HA  TYR A  21      43.130 104.012 118.395  1.00  0.00           H0.      0
ATOM     13  HB2 TYR A  21      41.932 104.583 115.628  1.00  0.00           H0.      0
ATOM     14  HB3 TYR A  21      43.197 103.426 115.950  1.00  0.00           H0.      0
ATOM     15  HD1 TYR A  21      39.592 104.111 116.332  1.00  0.00           H0.      0
ATOM     16  HD2 TYR A  21      42.703 101.199 116.804  1.00  0.00           H0.      0
ATOM     17  HE1 TYR A  21      37.883 102.335 116.557  1.00  0.00           H0.      0
ATOM     18  HE2 TYR A  21      40.993  99.404 117.017  1.00  0.00           H0.      0
ATOM     19  HH  TYR A  21      37.511 100.065 116.807  1.00  0.00           H0.      0
ATOM     20  CA  TRP A  30      46.264  95.368 114.619  1.00  0.00           C0.     -1
ATOM     21  CB  TRP A  30      45.498  96.435 113.882  1.00  0.00           C0.     -1
ATOM     22  CG  TRP A  30      44.018  96.167 113.756  1.00  0.00           C0.      0
ATOM     23  CD1 TRP A  30      43.327  95.734 112.640  1.00  0.00           C0.      0
ATOM     24  CD2 TRP A  30      43.032  96.329 114.803  1.00  0.00           C0.      0
ATOM     25  CE2 TRP A  30      41.758  95.974 114.249  1.00  0.00           C0.      0
ATOM     26  CE3 TRP A  30      43.100  96.781 116.135  1.00  0.00           C0.      0
ATOM     27  NE1 TRP A  30      41.973  95.602 112.934  1.00  0.00           N0.      0
ATOM     28  CZ2 TRP A  30      40.573  96.061 114.996  1.00  0.00           C0.      0
ATOM     29  CZ3 TRP A  30      41.923  96.876 116.875  1.00  0.00           C0.      0
ATOM     30  CH2 TRP A  30      40.677  96.525 116.307  1.00  0.00           C0.      0
ATOM     31  H01 TRP A  30      46.169  94.396 114.119  1.00  0.00           H0.      0
ATOM     32  H03 TRP A  30      47.332  95.611 114.682  1.00  0.00           H0.      0
ATOM     33  HA  TRP A  30      45.892  95.245 115.643  1.00  0.00           H0.      0
ATOM     34  HB2 TRP A  30      45.640  97.403 114.386  1.00  0.00           H0.      0
ATOM     35  HB3 TRP A  30      45.920  96.561 112.876  1.00  0.00           H0.      0
ATOM     36  HD1 TRP A  30      43.699  95.515 111.651  1.00  0.00           H0.      0
ATOM     37  HE1 TRP A  30      41.237  95.382 112.266  1.00  0.00           H0.      0
ATOM     38  HE3 TRP A  30      44.053  97.055 116.575  1.00  0.00           H0.      0
ATOM     39  HZ2 TRP A  30      39.613  95.782 114.578  1.00  0.00           H0.      0
ATOM     40  HZ3 TRP A  30      41.959  97.221 117.903  1.00  0.00           H0.      0
ATOM     41  HH2 TRP A  30      39.779  96.644 116.901  1.00  0.00           H0.      0
ATOM     42  CA  TYR A  33      45.423  91.345 116.934  1.00  0.00           C0.     -1
ATOM     43  CB  TYR A  33      44.880  92.640 117.420  1.00  0.00           C0.     -1
ATOM     44  CG  TYR A  33      43.436  92.553 117.905  1.00  0.00           C0.      0
ATOM     45  CD1 TYR A  33      42.421  93.327 117.319  1.00  0.00           C0.      0
ATOM     46  CD2 TYR A  33      43.075  91.684 118.953  1.00  0.00           C0.      0
ATOM     47  CE1 TYR A  33      41.095  93.243 117.755  1.00  0.00           C0.      0
ATOM     48  CE2 TYR A  33      41.753  91.585 119.393  1.00  0.00           C0.      0
ATOM     49  CZ  TYR A  33      40.758  92.366 118.790  1.00  0.00           C0.      0
ATOM     50  OH  TYR A  33      39.462  92.227 119.252  1.00  0.00           O0.      0
ATOM     51  H01 TYR A  33      44.831  90.953 116.097  1.00  0.00           H0.      0
ATOM     52  H02 TYR A  33      46.459  91.445 116.587  1.00  0.00           H0.      0
ATOM     53  HA  TYR A  33      45.417  90.577 117.718  1.00  0.00           H0.      0
ATOM     54  HB2 TYR A  33      45.511  93.025 118.236  1.00  0.00           H0.      0
ATOM     55  HB3 TYR A  33      44.930  93.394 116.625  1.00  0.00           H0.      0
ATOM     56  HD1 TYR A  33      42.662  94.009 116.511  1.00  0.00           H0.      0
ATOM     57  HD2 TYR A  33      43.837  91.078 119.434  1.00  0.00           H0.      0
ATOM     58  HE1 TYR A  33      40.330  93.838 117.270  1.00  0.00           H0.      0
ATOM     59  HE2 TYR A  33      41.480  90.911 120.198  1.00  0.00           H0.      0
ATOM     60  HH  TYR A  33      38.894  92.928 118.880  1.00  0.00           H0.      0
ATOM     61  CA  ARG A  40      40.440  85.723 108.775  1.00  0.00           C0.     -1
ATOM     62  CB  ARG A  40      40.807  87.196 109.141  1.00  0.00           C0.     -1
ATOM     63  CG  ARG A  40      39.634  88.176 108.957  1.00  0.00           C0.      0
ATOM     64  CD  ARG A  40      40.003  89.600 109.407  1.00  0.00           C0.      0
ATOM     65  NE  ARG A  40      38.854  90.505 109.271  1.00  0.00           N0.      0
ATOM     66  CZ  ARG A  40      38.644  91.636 109.981  1.00  0.00           C0.      0
ATOM     67  NH1 ARG A  40      39.503  92.013 110.958  1.00  0.00           N1+      0
ATOM     68  NH2 ARG A  40      37.534  92.340 109.757  1.00  0.00           N0.      0
ATOM     69  H01 ARG A  40      40.123  85.650 107.728  1.00  0.00           H0.      0
ATOM     70  H02 ARG A  40      41.302  85.063 108.919  1.00  0.00           H0.      0
ATOM     71  HA  ARG A  40      39.620  85.361 109.406  1.00  0.00           H0.      0
ATOM     72  HB2 ARG A  40      41.145  87.229 110.186  1.00  0.00           H0.      0
ATOM     73  HB3 ARG A  40      41.656  87.521 108.525  1.00  0.00           H0.      0
ATOM     74  HG2 ARG A  40      39.327  88.191 107.902  1.00  0.00           H0.      0
ATOM     75  HG3 ARG A  40      38.769  87.835 109.540  1.00  0.00           H0.      0
ATOM     76  HD2 ARG A  40      40.296  89.560 110.462  1.00  0.00           H0.      0
ATOM     77  HD3 ARG A  40      40.862  89.971 108.831  1.00  0.00           H0.      0
ATOM     78  HE  ARG A  40      38.174  90.308 108.548  1.00  0.00           H0.      0
ATOM     79 HH11 ARG A  40      40.384  91.532 111.047  1.00  0.00           H0.      0
ATOM     80 HH12 ARG A  40      39.513  93.004 111.218  1.00  0.00           H0.      0
ATOM     81 HH21 ARG A  40      37.096  92.318 108.796  1.00  0.00           H0.      0
ATOM     82 HH22 ARG A  40      37.365  93.148 110.356  1.00  0.00           H0.      0
ATOM     83  CA  ALA A  64      34.554 100.571 108.375  1.00  0.00           C0.     -1
ATOM     84  C   ALA A  64      35.836  99.823 107.892  1.00  0.00           C0.      0
ATOM     85  O   ALA A  64      35.959  98.603 108.099  1.00  0.00           O0.      0
ATOM     86  CB  ALA A  64      34.218 100.203 109.828  1.00  0.00           C0.      0
ATOM     87  H02 ALA A  64      33.747 100.254 107.703  1.00  0.00           H0.      0
ATOM     88  HA  ALA A  64      34.675 101.654 108.258  1.00  0.00           H0.      0
ATOM     89  HB1 ALA A  64      34.946 100.630 110.527  1.00  0.00           H0.      0
ATOM     90  HB2 ALA A  64      33.229 100.589 110.098  1.00  0.00           H0.      0
ATOM     91  HB3 ALA A  64      34.207  99.115 109.954  1.00  0.00           H0.      0
ATOM     92  N   CYS A  65      36.795 100.509 107.200  1.00  0.00           N0.      0
ATOM     93  CA  CYS A  65      37.990  99.861 106.585  1.00  0.00           C0.     -1
ATOM     94  C   CYS A  65      38.987  99.247 107.616  1.00  0.00           C0.      0
ATOM     95  O   CYS A  65      39.475  98.130 107.386  1.00  0.00           O0.      0
ATOM     96  H01 CYS A  65      38.497 100.620 105.985  1.00  0.00           H0.      0
ATOM     97  H   CYS A  65      36.711 101.514 107.138  1.00  0.00           H0.      0
ATOM     98  HA  CYS A  65      37.670  99.037 105.947  1.00  0.00           H0.      0
ATOM     99  N   GLY A  66      39.309  99.990 108.704  1.00  0.00           N0.      0
ATOM    100  CA  GLY A  66      40.408  99.603 109.619  1.00  0.00           C0.     -1
ATOM    101  H01 GLY A  66      41.383  99.794 109.153  1.00  0.00           H0.      0
ATOM    102  H   GLY A  66      38.911 100.924 108.826  1.00  0.00           H0.      0
ATOM    103  HA2 GLY A  66      40.324 100.199 110.527  1.00  0.00           H0.      0
ATOM    104  HA3 GLY A  66      40.352  98.538 109.840  1.00  0.00           H0.      0
ATOM    105  CA  ASP A  70      37.270  93.317 104.537  1.00  0.00           C0.     -1
ATOM    106  CB  ASP A  70      36.150  93.864 105.409  1.00  0.00           C0.     -1
ATOM    107  CG  ASP A  70      36.342  93.543 106.907  1.00  0.00           C0.      0
ATOM    108  OD1 ASP A  70      36.079  94.461 107.748  1.00  0.00           O0.      0
ATOM    109  OD2 ASP A  70      36.725  92.365 107.202  1.00  0.00           O1-      0
ATOM    110  H01 ASP A  70      38.230  93.783 104.789  1.00  0.00           H0.      0
ATOM    111  H02 ASP A  70      37.078  93.501 103.474  1.00  0.00           H0.      0
ATOM    112  HA  ASP A  70      37.376  92.239 104.691  1.00  0.00           H0.      0
ATOM    113  HB2 ASP A  70      36.055  94.950 105.308  1.00  0.00           H0.      0
ATOM    114  HB3 ASP A  70      35.189  93.427 105.098  1.00  0.00           H0.      0
ATOM    115  CA  ASP A  85      37.612 105.386 107.900  1.00  0.00           C0.     -1
ATOM    116  C   ASP A  85      38.037 106.679 108.635  1.00  0.00           C0.      0
ATOM    117  O   ASP A  85      38.835 107.465 108.109  1.00  0.00           O0.      0
ATOM    118  CB  ASP A  85      38.754 104.337 107.922  1.00  0.00           C0.      0
ATOM    119  CG  ASP A  85      38.950 103.773 109.327  1.00  0.00           C0.      0
ATOM    120  OD1 ASP A  85      38.502 102.602 109.578  1.00  0.00           O0.      0
ATOM    121  OD2 ASP A  85      39.495 104.524 110.194  1.00  0.00           O1-      0
ATOM    122  H03 ASP A  85      37.397 105.669 106.866  1.00  0.00           H0.      0
ATOM    123  HA  ASP A  85      36.703 104.961 108.342  1.00  0.00           H0.      0
ATOM    124  HB2 ASP A  85      38.515 103.521 107.235  1.00  0.00           H0.      0
ATOM    125  HB3 ASP A  85      39.679 104.818 107.587  1.00  0.00           H0.      0
ATOM    126  N   ALA A  86      37.554 106.863 109.903  1.00  0.00           N0.      0
ATOM    127  CA  ALA A  86      37.839 108.064 110.716  1.00  0.00           C0.     -1
ATOM    128  C   ALA A  86      39.036 107.861 111.671  1.00  0.00           C0.      0
ATOM    129  O   ALA A  86      39.115 108.513 112.740  1.00  0.00           O0.      0
ATOM    130  CB  ALA A  86      36.577 108.584 111.385  1.00  0.00           C0.      0
ATOM    131  H   ALA A  86      36.855 106.211 110.246  1.00  0.00           H0.      0
ATOM    132  HA  ALA A  86      38.194 108.814 109.995  1.00  0.00           H0.      0
ATOM    133  HB1 ALA A  86      36.093 107.819 111.998  1.00  0.00           H0.      0
ATOM    134  HB2 ALA A  86      36.813 109.437 112.022  1.00  0.00           H0.      0
ATOM    135  HB3 ALA A  86      35.873 108.879 110.608  1.00  0.00           H0.      0
ATOM    136  N   SER A  87      40.022 107.079 111.204  1.00  0.00           N0.      0
ATOM    137  CA  SER A  87      41.359 107.008 111.801  1.00  0.00           C0.     -1
ATOM    138  CB  SER A  87      41.494 105.972 112.896  1.00  0.00           C0.     -1
ATOM    139  OG  SER A  87      42.859 105.908 113.370  1.00  0.00           O0.      0
ATOM    140  H01 SER A  87      42.067 106.782 110.998  1.00  0.00           H0.      0
ATOM    141  H   SER A  87      39.798 106.390 110.484  1.00  0.00           H0.      0
ATOM    142  HA  SER A  87      41.598 108.000 112.199  1.00  0.00           H0.      0
ATOM    143  HB2 SER A  87      40.798 106.184 113.715  1.00  0.00           H0.      0
ATOM    144  HB3 SER A  87      41.265 104.976 112.516  1.00  0.00           H0.      0
ATOM    145  HG  SER A  87      43.015 106.676 113.937  1.00  0.00           H0.      0
ATOM    146  CA  MET A  90      44.583 102.337 110.836  1.00  0.00           C0.     -1
ATOM    147  CB  MET A  90      43.122 102.263 111.311  1.00  0.00           C0.     -1
ATOM    148  CG  MET A  90      42.953 102.328 112.836  1.00  0.00           C0.      0
ATOM    149  SD  MET A  90      43.607 100.850 113.727  1.00  0.00           S0.      0
ATOM    150  CE  MET A  90      42.194  99.707 113.499  1.00  0.00           C0.      0
ATOM    151  H01 MET A  90      45.048 103.279 111.153  1.00  0.00           H0.      0
ATOM    152  H02 MET A  90      44.648 102.278 109.744  1.00  0.00           H0.      0
ATOM    153  HA  MET A  90      45.168 101.513 111.260  1.00  0.00           H0.      0
ATOM    154  HB2 MET A  90      42.548 103.095 110.877  1.00  0.00           H0.      0
ATOM    155  HB3 MET A  90      42.653 101.345 110.935  1.00  0.00           H0.      0
ATOM    156  HG2 MET A  90      43.470 103.202 113.246  1.00  0.00           H0.      0
ATOM    157  HG3 MET A  90      41.892 102.419 113.089  1.00  0.00           H0.      0
ATOM    158  HE1 MET A  90      41.981  99.554 112.438  1.00  0.00           H0.      0
ATOM    159  HE2 MET A  90      42.466  98.750 113.948  1.00  0.00           H0.      0
ATOM    160  HE3 MET A  90      41.302 100.092 113.997  1.00  0.00           H0.      0
ATOM    161  CA  ALA A 115      35.322 110.174 106.427  1.00  0.00           C0.     -1
ATOM    162  C   ALA A 115      34.858 109.733 107.817  1.00  0.00           C0.      0
ATOM    163  O   ALA A 115      35.269 108.677 108.317  1.00  0.00           O0.      0
ATOM    164  H01 ALA A 115      36.415 110.199 106.421  1.00  0.00           H0.      0
ATOM    165  H03 ALA A 115      35.002 109.428 105.693  1.00  0.00           H0.      0
ATOM    166  HA  ALA A 115      34.937 111.154 106.134  1.00  0.00           H0.      0
ATOM    167  N   ASN A 116      34.001 110.574 108.481  1.00  0.00           N0.      0
ATOM    168  CA  ASN A 116      33.433 110.247 109.791  1.00  0.00           C0.     -1
ATOM    169  C   ASN A 116      31.865 110.056 109.626  1.00  0.00           C0.      0
ATOM    170  O   ASN A 116      31.217 110.988 109.126  1.00  0.00           O0.      0
ATOM    171  CB  ASN A 116      33.744 111.345 110.835  1.00  0.00           C0.      0
ATOM    172  CG  ASN A 116      33.409 110.844 112.233  1.00  0.00           C0.      0
ATOM    173  ND2 ASN A 116      34.427 110.774 113.124  1.00  0.00           N0.      0
ATOM    174  OD1 ASN A 116      32.257 110.472 112.515  1.00  0.00           O0.      0
ATOM    175  H   ASN A 116      33.562 111.335 107.978  1.00  0.00           H0.      0
ATOM    176  HA  ASN A 116      33.881 109.302 110.098  1.00  0.00           H0.      0
ATOM    177  HB2 ASN A 116      34.797 111.627 110.746  1.00  0.00           H0.      0
ATOM    178  HB3 ASN A 116      33.131 112.226 110.614  1.00  0.00           H0.      0
ATOM    179 HD21 ASN A 116      34.282 110.334 114.031  1.00  0.00           H0.      0
ATOM    180 HD22 ASN A 116      35.368 111.025 112.864  1.00  0.00           H0.      0
ATOM    181  N   TRP A 117      31.324 108.867 110.006  1.00  0.00           N0.      0
ATOM    182  CA  TRP A 117      29.857 108.539 109.971  1.00  0.00           C0.     -1
ATOM    183  CB  TRP A 117      29.501 107.469 111.008  1.00  0.00           C0.     -1
ATOM    184  CG  TRP A 117      30.286 106.191 110.819  1.00  0.00           C0.      0
ATOM    185  CD1 TRP A 117      30.774 105.691 109.628  1.00  0.00           C0.      0
ATOM    186  CD2 TRP A 117      30.755 105.298 111.859  1.00  0.00           C0.      0
ATOM    187  CE2 TRP A 117      31.535 104.279 111.227  1.00  0.00           C0.      0
ATOM    188  CE3 TRP A 117      30.627 105.279 113.260  1.00  0.00           C0.      0
ATOM    189  NE1 TRP A 117      31.511 104.538 109.869  1.00  0.00           N0.      0
ATOM    190  CZ2 TRP A 117      32.184 103.271 111.955  1.00  0.00           C0.      0
ATOM    191  CZ3 TRP A 117      31.265 104.276 113.986  1.00  0.00           C0.      0
ATOM    192  CH2 TRP A 117      32.036 103.282 113.340  1.00  0.00           C0.      0
ATOM    193  H02 TRP A 117      29.308 109.466 110.159  1.00  0.00           H0.      0
ATOM    194  H   TRP A 117      31.954 108.180 110.428  1.00  0.00           H0.      0
ATOM    195  HA  TRP A 117      29.588 108.202 108.961  1.00  0.00           H0.      0
ATOM    196  HB2 TRP A 117      29.699 107.865 112.012  1.00  0.00           H0.      0
ATOM    197  HB3 TRP A 117      28.418 107.288 110.951  1.00  0.00           H0.      0
ATOM    198  HD1 TRP A 117      30.679 106.079 108.626  1.00  0.00           H0.      0
ATOM    199  HE1 TRP A 117      32.042 104.038 109.174  1.00  0.00           H0.      0
ATOM    200  HE3 TRP A 117      30.059 106.050 113.771  1.00  0.00           H0.      0
ATOM    201  HZ2 TRP A 117      32.799 102.526 111.462  1.00  0.00           H0.      0
ATOM    202  HZ3 TRP A 117      31.186 104.265 115.068  1.00  0.00           H0.      0
ATOM    203  HH2 TRP A 117      32.536 102.524 113.935  1.00  0.00           H0.      0
ATOM    204  CA  LEU A 136      32.588  94.941 109.785  1.00  0.00           C0.     -1
ATOM    205  C   LEU A 136      33.536  95.270 110.954  1.00  0.00           C0.      0
ATOM    206  O   LEU A 136      34.199  96.322 110.951  1.00  0.00           O0.      0
ATOM    207  H01 LEU A 136      33.211  94.711 108.912  1.00  0.00           H0.      0
ATOM    208  H02 LEU A 136      31.996  95.830 109.560  1.00  0.00           H0.      0
ATOM    209  HA  LEU A 136      31.927  94.096 109.992  1.00  0.00           H0.      0
ATOM    210  N   GLY A 137      33.637  94.371 111.993  1.00  0.00           N0.      0
ATOM    211  CA  GLY A 137      34.648  94.501 113.067  1.00  0.00           C0.     -1
ATOM    212  C   GLY A 137      34.089  94.679 114.494  1.00  0.00           C0.      0
ATOM    213  O   GLY A 137      34.883  94.915 115.412  1.00  0.00           O0.      0
ATOM    214  H   GLY A 137      33.237  93.454 111.841  1.00  0.00           H0.      0
ATOM    215  HA2 GLY A 137      35.324  93.643 113.069  1.00  0.00           H0.      0
ATOM    216  HA3 GLY A 137      35.257  95.376 112.845  1.00  0.00           H0.      0
ATOM    217  N   ASN A 138      32.740  94.556 114.694  1.00  0.00           N0.      0
ATOM    218  CA  ASN A 138      32.039  95.163 115.870  1.00  0.00           C0.     -1
ATOM    219  C   ASN A 138      32.280  96.688 115.742  1.00  0.00           C0.      0
ATOM    220  O   ASN A 138      33.171  97.268 116.381  1.00  0.00           O0.      0
ATOM    221  CB  ASN A 138      32.489  94.612 117.227  1.00  0.00           C0.      0
ATOM    222  CG  ASN A 138      31.879  95.473 118.333  1.00  0.00           C0.      0
ATOM    223  ND2 ASN A 138      32.724  95.821 119.337  1.00  0.00           N0.      0
ATOM    224  OD1 ASN A 138      30.688  95.806 118.296  1.00  0.00           O0.      0
ATOM    225  H   ASN A 138      32.193  94.495 113.844  1.00  0.00           H0.      0
ATOM    226  HA  ASN A 138      30.975  94.955 115.741  1.00  0.00           H0.      0
ATOM    227  HB2 ASN A 138      32.116  93.586 117.325  1.00  0.00           H0.      0
ATOM    228  HB3 ASN A 138      33.573  94.578 117.295  1.00  0.00           H0.      0
ATOM    229 HD21 ASN A 138      32.415  96.523 119.997  1.00  0.00           H0.      0
ATOM    230 HD22 ASN A 138      33.723  95.663 119.240  1.00  0.00           H0.      0
ATOM    231  N   SER A 139      31.507  97.278 114.799  1.00  0.00           N0.      0
ATOM    232  CA  SER A 139      31.740  98.615 114.253  1.00  0.00           C0.     -1
ATOM    233  H01 SER A 139      32.221  98.558 113.270  1.00  0.00           H0.      0
ATOM    234  H03 SER A 139      30.796  99.157 114.163  1.00  0.00           H0.      0
ATOM    235  H   SER A 139      30.805  96.711 114.344  1.00  0.00           H0.      0
ATOM    236  HA  SER A 139      32.398  99.152 114.938  1.00  0.00           H0.      0
ATOM    237  CA  HID A 142      32.298 102.793 118.892  1.00  0.00           C0.     -1
ATOM    238  CB  HID A 142      33.116 103.168 117.639  1.00  0.00           C0.     -1
ATOM    239  CG  HID A 142      34.322 102.282 117.552  1.00  0.00           C0.      0
ATOM    240  CD2 HID A 142      34.852 101.475 116.565  1.00  0.00           C0.      0
ATOM    241  ND1 HID A 142      35.119 102.038 118.665  1.00  0.00           N0.      0
ATOM    242  CE1 HID A 142      36.066 101.117 118.336  1.00  0.00           C0.      0
ATOM    243  NE2 HID A 142      35.933 100.758 117.066  1.00  0.00           N0.      0
ATOM    244  H01 HID A 142      31.369 103.370 118.937  1.00  0.00           H0.      0
ATOM    245  H02 HID A 142      32.041 101.728 118.883  1.00  0.00           H0.      0
ATOM    246  HA  HID A 142      32.850 103.001 119.815  1.00  0.00           H0.      0
ATOM    247  HB2 HID A 142      32.514 103.032 116.734  1.00  0.00           H0.      0
ATOM    248  HB3 HID A 142      33.413 104.225 117.669  1.00  0.00           H0.      0
ATOM    249  HD1 HID A 142      34.993 102.446 119.580  1.00  0.00           H0.      0
ATOM    250  HD2 HID A 142      34.534 101.372 115.539  1.00  0.00           H0.      0
ATOM    251  HE1 HID A 142      36.811 100.745 119.020  1.00  0.00           H0.      0
ATOM    252  CA  ARG A 175      29.843  92.660 119.750  1.00  0.00           C0.     -1
ATOM    253  CB  ARG A 175      30.874  93.131 120.801  1.00  0.00           C0.     -1
ATOM    254  CG  ARG A 175      32.295  92.623 120.509  1.00  0.00           C0.      0
ATOM    255  CD  ARG A 175      33.323  93.168 121.516  1.00  0.00           C0.      0
ATOM    256  NE  ARG A 175      34.709  93.011 121.059  1.00  0.00           N0.      0
ATOM    257  CZ  ARG A 175      35.526  91.994 121.336  1.00  0.00           C0.      0
ATOM    258  NH1 ARG A 175      35.111  90.951 122.100  1.00  0.00           N1+      0
ATOM    259  NH2 ARG A 175      36.800  92.051 120.916  1.00  0.00           N0.      0
ATOM    260  H01 ARG A 175      28.834  92.989 120.020  1.00  0.00           H0.      0
ATOM    261  H02 ARG A 175      30.075  93.080 118.766  1.00  0.00           H0.      0
ATOM    262  HA  ARG A 175      29.833  91.566 119.668  1.00  0.00           H0.      0
ATOM    263  HB2 ARG A 175      30.886  94.227 120.825  1.00  0.00           H0.      0
ATOM    264  HB3 ARG A 175      30.563  92.793 121.799  1.00  0.00           H0.      0
ATOM    265  HG2 ARG A 175      32.311  91.524 120.502  1.00  0.00           H0.      0
ATOM    266  HG3 ARG A 175      32.600  92.946 119.507  1.00  0.00           H0.      0
ATOM    267  HD2 ARG A 175      33.164  94.243 121.638  1.00  0.00           H0.      0
ATOM    268  HD3 ARG A 175      33.206  92.712 122.505  1.00  0.00           H0.      0
ATOM    269  HE  ARG A 175      35.034  93.693 120.353  1.00  0.00           H0.      0
ATOM    270 HH11 ARG A 175      34.127  90.738 122.153  1.00  0.00           H0.      0
ATOM    271 HH12 ARG A 175      35.743  90.180 122.257  1.00  0.00           H0.      0
ATOM    272 HH21 ARG A 175      37.110  92.858 120.356  1.00  0.00           H0.      0
ATOM    273 HH22 ARG A 175      37.387  91.230 120.914  1.00  0.00           H0.      0
ATOM    274  CA  TYR A 194      40.406  88.438 115.625  1.00  0.00           C0.     -1
ATOM    275  CB  TYR A 194      40.355  89.643 116.552  1.00  0.00           C0.     -1
ATOM    276  CG  TYR A 194      39.648  90.839 115.932  1.00  0.00           C0.      0
ATOM    277  CD1 TYR A 194      38.390  91.264 116.386  1.00  0.00           C0.      0
ATOM    278  CD2 TYR A 194      40.239  91.557 114.876  1.00  0.00           C0.      0
ATOM    279  CE1 TYR A 194      37.735  92.355 115.803  1.00  0.00           C0.      0
ATOM    280  CE2 TYR A 194      39.603  92.653 114.290  1.00  0.00           C0.      0
ATOM    281  CZ  TYR A 194      38.334  93.047 114.742  1.00  0.00           C0.      0
ATOM    282  OH  TYR A 194      37.665  94.134 114.219  1.00  0.00           O0.      0
ATOM    283  H01 TYR A 194      40.931  87.596 116.093  1.00  0.00           H0.      0
ATOM    284  H02 TYR A 194      39.396  88.102 115.359  1.00  0.00           H0.      0
ATOM    285  HA  TYR A 194      40.928  88.680 114.691  1.00  0.00           H0.      0
ATOM    286  HB2 TYR A 194      39.848  89.377 117.487  1.00  0.00           H0.      0
ATOM    287  HB3 TYR A 194      41.375  89.938 116.834  1.00  0.00           H0.      0
ATOM    288  HD1 TYR A 194      37.922  90.743 117.216  1.00  0.00           H0.      0
ATOM    289  HD2 TYR A 194      41.229  91.273 114.529  1.00  0.00           H0.      0
ATOM    290  HE1 TYR A 194      36.751  92.665 116.137  1.00  0.00           H0.      0
ATOM    291  HE2 TYR A 194      40.088  93.222 113.506  1.00  0.00           H0.      0
ATOM    292  HH  TYR A 194      37.751  94.195 113.236  1.00  0.00           H0.      0
ATOM    293  CA  TYR A 220      43.618  94.295 125.395  1.00  0.00           C0.     -1
ATOM    294  CB  TYR A 220      43.443  94.503 123.832  1.00  0.00           C0.     -1
ATOM    295  CG  TYR A 220      42.054  94.823 123.294  1.00  0.00           C0.      0
ATOM    296  CD1 TYR A 220      41.383  96.026 123.592  1.00  0.00           C0.      0
ATOM    297  CD2 TYR A 220      41.442  93.965 122.363  1.00  0.00           C0.      0
ATOM    298  CE1 TYR A 220      40.176  96.370 122.970  1.00  0.00           C0.      0
ATOM    299  CE2 TYR A 220      40.235  94.291 121.735  1.00  0.00           C0.      0
ATOM    300  CZ  TYR A 220      39.604  95.509 122.023  1.00  0.00           C0.      0
ATOM    301  OH  TYR A 220      38.424  95.883 121.388  1.00  0.00           O0.      0
ATOM    302  H01 TYR A 220      44.670  94.092 125.621  1.00  0.00           H0.      0
ATOM    303  H02 TYR A 220      43.309  95.191 125.944  1.00  0.00           H0.      0
ATOM    304  HA  TYR A 220      43.012  93.451 125.742  1.00  0.00           H0.      0
ATOM    305  HB2 TYR A 220      44.128  95.310 123.535  1.00  0.00           H0.      0
ATOM    306  HB3 TYR A 220      43.805  93.597 123.332  1.00  0.00           H0.      0
ATOM    307  HD1 TYR A 220      41.823  96.722 124.302  1.00  0.00           H0.      0
ATOM    308  HD2 TYR A 220      41.932  93.035 122.091  1.00  0.00           H0.      0
ATOM    309  HE1 TYR A 220      39.685  97.311 123.197  1.00  0.00           H0.      0
ATOM    310  HE2 TYR A 220      39.802  93.605 121.016  1.00  0.00           H0.      0
ATOM    311  HH  TYR A 220      38.193  95.212 120.712  1.00  0.00           H0.      0
ATOM    312  CA  TYR A 242      31.823 101.027 123.398  1.00  0.00           C0.     -1
ATOM    313  CB  TYR A 242      31.945  99.525 123.140  1.00  0.00           C0.     -1
ATOM    314  CG  TYR A 242      33.142  99.084 122.306  1.00  0.00           C0.      0
ATOM    315  CD1 TYR A 242      33.160  99.242 120.907  1.00  0.00           C0.      0
ATOM    316  CD2 TYR A 242      34.251  98.460 122.902  1.00  0.00           C0.      0
ATOM    317  CE1 TYR A 242      34.238  98.798 120.132  1.00  0.00           C0.      0
ATOM    318  CE2 TYR A 242      35.337  98.005 122.144  1.00  0.00           C0.      0
ATOM    319  CZ  TYR A 242      35.330  98.177 120.756  1.00  0.00           C0.      0
ATOM    320  OH  TYR A 242      36.380  97.750 119.953  1.00  0.00           O0.      0
ATOM    321  H01 TYR A 242      30.928 101.246 123.991  1.00  0.00           H0.      0
ATOM    322  H02 TYR A 242      32.695 101.407 123.943  1.00  0.00           H0.      0
ATOM    323  HA  TYR A 242      31.750 101.586 122.457  1.00  0.00           H0.      0
ATOM    324  HB2 TYR A 242      31.983  99.000 124.103  1.00  0.00           H0.      0
ATOM    325  HB3 TYR A 242      31.028  99.179 122.642  1.00  0.00           H0.      0
ATOM    326  HD1 TYR A 242      32.316  99.711 120.410  1.00  0.00           H0.      0
ATOM    327  HD2 TYR A 242      34.263  98.312 123.978  1.00  0.00           H0.      0
ATOM    328  HE1 TYR A 242      34.230  98.926 119.056  1.00  0.00           H0.      0
ATOM    329  HE2 TYR A 242      36.176  97.509 122.622  1.00  0.00           H0.      0
ATOM    330  HH  TYR A 242      37.090  97.354 120.494  1.00  0.00           H0.      0
ATOM    331  CA' SAM A 293      37.965  96.550 110.366  1.00  0.00           C0.      0
ATOM    332  CB  SAM A 293      37.633  97.636 111.415  1.00  0.00           C0.      0
ATOM    333  CG  SAM A 293      38.858  98.091 112.219  1.00  0.00           C0.      0
ATOM    334  SD  SAM A 293      38.510  98.721 113.901  1.00  0.00           S0.      0
ATOM    335  C5' SAM A 293      37.118  99.875 113.603  1.00  0.00           C0.      0
ATOM    336  C4' SAM A 293      37.408 100.980 112.597  1.00  0.00           C0.      0
ATOM    337  O4' SAM A 293      36.211 101.842 112.581  1.00  0.00           O0.      0
ATOM    338  C3' SAM A 293      38.631 101.881 112.923  1.00  0.00           C0.      0
ATOM    339  O3' SAM A 293      39.630 101.846 111.910  1.00  0.00           O0.      0
ATOM    340  C2' SAM A 293      37.986 103.274 113.130  1.00  0.00           C0.      0
ATOM    341  O2' SAM A 293      38.759 104.410 112.800  1.00  0.00           O0.      0
ATOM    342  C1' SAM A 293      36.655 103.191 112.358  1.00  0.00           C0.      0
ATOM    343  OXT SAM A 293      39.592  94.980 111.231  1.00  0.00           O0.      0
ATOM    344  N1  SAM A 293      33.464 107.118 111.233  1.00  0.00           N0.      0
ATOM    345  C2  SAM A 293      34.177 106.304 110.435  1.00  0.00           C0.      0
ATOM    346  N3  SAM A 293      34.991 105.290 110.785  1.00  0.00           N0.      0
ATOM    347  C4  SAM A 293      35.002 105.095 112.119  1.00  0.00           C0.      0
ATOM    348  C5  SAM A 293      34.323 105.879 113.064  1.00  0.00           C0.      0
ATOM    349  C6  SAM A 293      33.542 106.957 112.584  1.00  0.00           C0.      0
ATOM    350  N6  SAM A 293      32.899 107.806 113.406  1.00  0.00           N0.      0
ATOM    351  N7  SAM A 293      34.557 105.393 114.344  1.00  0.00           N0.      0
ATOM    352  C8  SAM A 293      35.355 104.354 114.189  1.00  0.00           C0.      0
ATOM    353  N9  SAM A 293      35.668 104.127 112.855  1.00  0.00           N0.      0
ATOM    354  C'  SAM A 293      38.370  95.256 111.096  1.00  0.00           C0.      0
ATOM    355  N'  SAM A 293      36.719  96.323 109.557  1.00  0.00           N0.      0
ATOM    356  O'  SAM A 293      37.404  94.562 111.562  1.00  0.00           O0.      0
ATOM    357 HN61 SAM A 293      33.337 107.968 114.319  1.00  0.00           H0.      0
ATOM    358 HN62 SAM A 293      32.477 108.636 112.987  1.00  0.00           H0.      0
ATOM    359  HA  SAM A 293      38.752  96.864 109.678  1.00  0.00           H0.      0
ATOM    360  HB1 SAM A 293      36.872  97.218 112.085  1.00  0.00           H0.      0
ATOM    361  HB2 SAM A 293      37.182  98.490 110.898  1.00  0.00           H0.      0
ATOM    362  HG1 SAM A 293      39.404  98.856 111.679  1.00  0.00           H0.      0
ATOM    363  HG2 SAM A 293      39.546  97.259 112.389  1.00  0.00           H0.      0
ATOM    364 HO2' SAM A 293      39.104 104.353 111.868  1.00  0.00           H0.      0
ATOM    365 HO3' SAM A 293      39.228 102.146 111.054  1.00  0.00           H0.      0
ATOM    366  H01 SAM A 293      35.741 103.759 115.001  1.00  0.00           H0.      0
ATOM    367  H02 SAM A 293      37.544 100.571 111.590  1.00  0.00           H0.      0
ATOM    368  H03 SAM A 293      39.125 101.554 113.838  1.00  0.00           H0.      0
ATOM    369  H04 SAM A 293      37.750 103.369 114.193  1.00  0.00           H0.      0
ATOM    370  H05 SAM A 293      36.794 103.392 111.291  1.00  0.00           H0.      0
ATOM    371  H06 SAM A 293      34.121 106.529 109.377  1.00  0.00           H0.      0
ATOM    372  H07 SAM A 293      36.722  95.482 108.923  1.00  0.00           H0.      0
ATOM    373  H08 SAM A 293      36.524  97.149 108.962  1.00  0.00           H0.      0
ATOM    374  H09 SAM A 293      35.901  96.212 110.179  1.00  0.00           H0.      0
ATOM    375 H5'1 SAM A 293      36.913 100.324 114.580  1.00  0.00           H0.      0
ATOM    376 H5'2 SAM A 293      36.221  99.327 113.298  1.00  0.00           H0.      0
ATOM    377  N   ACT A 294      35.947  96.705 117.227  1.00  0.00           N0.      0
ATOM    378  CA  ACT A 294      36.971  95.647 117.475  1.00  0.00           C0.      0
ATOM    379  C   ACT A 294      36.610  94.817 118.696  1.00  0.00           C0.      0
ATOM    380  O   ACT A 294      35.401  94.778 119.050  1.00  0.00           O0.      0
ATOM    381  CE  ACT A 294      36.305  97.548 116.043  1.00  0.00           C0.      0
ATOM    382  OXT ACT A 294      37.571  94.210 119.279  1.00  0.00           O1-      0
ATOM    383  HE1 ACT A 294      35.529  98.299 115.912  1.00  0.00           H0.      0
ATOM    384  HE2 ACT A 294      37.268  98.011 116.228  1.00  0.00           H0.      0
ATOM    385  HE3 ACT A 294      36.364  96.891 115.180  1.00  0.00           H0.      0
ATOM    386  H1  ACT A 294      37.932  96.134 117.632  1.00  0.00           H0.      0
ATOM    387  H3  ACT A 294      37.029  95.022 116.580  1.00  0.00           H0.      0
ATOM    388  H01 ACT A 294      35.885  97.277 118.083  1.00  0.00           H0.      0
ATOM    389  H02 ACT A 294      35.026  96.286 117.040  1.00  0.00           H0.      0
ATOM    390  O   WAT B2102      36.812 104.696 116.859  1.00  0.00           O0.      0
ATOM    391  H1  WAT B2102      37.509 105.057 116.252  1.00  0.00           H0.      0
ATOM    392  H2  WAT B2102      37.274 104.318 117.618  1.00  0.00           H0.      0
ATOM    393  O   WAT B2227      38.641 105.771 115.199  1.00  0.00           O0.      0
ATOM    394  H1  WAT B2227      38.798 105.368 114.319  1.00  0.00           H0.      0
ATOM    395  H2  WAT B2227      38.218 106.642 115.041  1.00  0.00           H0.      0
ATOM    396  O   WAT B2264      37.110 107.904 114.455  1.00  0.00           O0.      0
ATOM    397  H1  WAT B2264      37.758 108.314 113.828  1.00  0.00           H0.      0
ATOM    398  H2  WAT B2264      36.573 107.294 113.929  1.00  0.00           H0.      0
ATOM    399  O   WAT B2286      34.633 108.686 115.542  1.00  0.00           O0.      0
ATOM    400  H1  WAT B2286      34.578 108.000 116.249  1.00  0.00           H0.      0
ATOM    401  H2  WAT B2286      35.546 108.604 115.203  1.00  0.00           H0.      0
ATOM    402  O   WAT B2320      34.542 106.331 116.988  1.00  0.00           O0.      0
ATOM    403  H1  WAT B2320      34.293 105.982 116.103  1.00  0.00           H0.      0
ATOM    404  H2  WAT B2320      35.407 105.890 117.137  1.00  0.00           H0.      0
