# Supplementary material for: Computational Investigation of GNMT-Catalyzed Methyl Transfer Reaction: Integrating MD, QM, and ML Approaches
Source: J Comput Chem. Author manuscript; Available in PMC 2026 Jun 29. (PMC13312424; doi:10.1002/jcc.70434)
Supplement: SI-2 [file NIHMS2188582-supplement-SI-2.zip › QM-cluster-pdbs/clustering_23066_P2_w_p.pdb]

ATOM      1  CA  TYR A  21      43.276 105.541 117.383  1.00  0.00           C0.     -1
ATOM      2  CB  TYR A  21      42.768 104.800 116.135  1.00  0.00           C0.     -1
ATOM      3  CG  TYR A  21      41.636 103.800 116.352  1.00  0.00           C0.      0
ATOM      4  CD1 TYR A  21      40.390 104.168 116.892  1.00  0.00           C0.      0
ATOM      5  CD2 TYR A  21      41.791 102.462 115.943  1.00  0.00           C0.      0
ATOM      6  CE1 TYR A  21      39.346 103.240 117.030  1.00  0.00           C0.      0
ATOM      7  CE2 TYR A  21      40.761 101.528 116.070  1.00  0.00           C0.      0
ATOM      8  CZ  TYR A  21      39.533 101.909 116.625  1.00  0.00           C0.      0
ATOM      9  OH  TYR A  21      38.552 100.936 116.714  1.00  0.00           O0.      0
ATOM     10  H01 TYR A  21      42.476 106.122 117.858  1.00  0.00           H0.      0
ATOM     11  H02 TYR A  21      44.081 106.235 117.116  1.00  0.00           H0.      0
ATOM     12  HA  TYR A  21      43.664 104.838 118.129  1.00  0.00           H0.      0
ATOM     13  HB2 TYR A  21      42.451 105.537 115.387  1.00  0.00           H0.      0
ATOM     14  HB3 TYR A  21      43.605 104.266 115.670  1.00  0.00           H0.      0
ATOM     15  HD1 TYR A  21      40.219 105.196 117.198  1.00  0.00           H0.      0
ATOM     16  HD2 TYR A  21      42.724 102.148 115.487  1.00  0.00           H0.      0
ATOM     17  HE1 TYR A  21      38.391 103.555 117.442  1.00  0.00           H0.      0
ATOM     18  HE2 TYR A  21      40.893 100.505 115.738  1.00  0.00           H0.      0
ATOM     19  HH  TYR A  21      37.814 101.211 117.287  1.00  0.00           H0.      0
ATOM     20  CA  TRP A  30      46.450  96.122 114.965  1.00  0.00           C0.     -1
ATOM     21  CB  TRP A  30      45.550  97.314 114.528  1.00  0.00           C0.     -1
ATOM     22  CG  TRP A  30      44.295  96.965 113.780  1.00  0.00           C0.      0
ATOM     23  CD1 TRP A  30      44.108  96.947 112.410  1.00  0.00           C0.      0
ATOM     24  CD2 TRP A  30      43.007  96.664 114.366  1.00  0.00           C0.      0
ATOM     25  CE2 TRP A  30      42.089  96.462 113.286  1.00  0.00           C0.      0
ATOM     26  CE3 TRP A  30      42.530  96.604 115.690  1.00  0.00           C0.      0
ATOM     27  NE1 TRP A  30      42.792  96.620 112.104  1.00  0.00           N0.      0
ATOM     28  CZ2 TRP A  30      40.734  96.182 113.514  1.00  0.00           C0.      0
ATOM     29  CZ3 TRP A  30      41.175  96.359 115.913  1.00  0.00           C0.      0
ATOM     30  CH2 TRP A  30      40.287  96.146 114.834  1.00  0.00           C0.      0
ATOM     31  H01 TRP A  30      46.793  95.558 114.090  1.00  0.00           H0.      0
ATOM     32  H03 TRP A  30      47.328  96.483 115.513  1.00  0.00           H0.      0
ATOM     33  HA  TRP A  30      45.896  95.433 115.614  1.00  0.00           H0.      0
ATOM     34  HB2 TRP A  30      45.278  97.888 115.425  1.00  0.00           H0.      0
ATOM     35  HB3 TRP A  30      46.157  97.991 113.912  1.00  0.00           H0.      0
ATOM     36  HD1 TRP A  30      44.816  97.164 111.625  1.00  0.00           H0.      0
ATOM     37  HE1 TRP A  30      42.354  96.757 111.188  1.00  0.00           H0.      0
ATOM     38  HE3 TRP A  30      43.207  96.758 116.525  1.00  0.00           H0.      0
ATOM     39  HZ2 TRP A  30      40.070  95.974 112.685  1.00  0.00           H0.      0
ATOM     40  HZ3 TRP A  30      40.795  96.322 116.930  1.00  0.00           H0.      0
ATOM     41  HH2 TRP A  30      39.241  95.935 115.028  1.00  0.00           H0.      0
ATOM     42  CA  ILE A  34      43.775  90.389 113.665  1.00  0.00           C0.     -1
ATOM     43  CB  ILE A  34      43.596  91.132 112.335  1.00  0.00           C0.     -1
ATOM     44  CG1 ILE A  34      42.350  92.048 112.383  1.00  0.00           C0.      0
ATOM     45  CG2 ILE A  34      43.528  90.123 111.173  1.00  0.00           C0.      0
ATOM     46  CD1 ILE A  34      42.087  92.886 111.123  1.00  0.00           C0.      0
ATOM     47  H01 ILE A  34      44.688  89.782 113.663  1.00  0.00           H0.      0
ATOM     48  H02 ILE A  34      43.834  91.087 114.509  1.00  0.00           H0.      0
ATOM     49  HA  ILE A  34      42.928  89.714 113.845  1.00  0.00           H0.      0
ATOM     50  HB  ILE A  34      44.475  91.776 112.175  1.00  0.00           H0.      0
ATOM     51 HG12 ILE A  34      41.473  91.419 112.593  1.00  0.00           H0.      0
ATOM     52 HG13 ILE A  34      42.452  92.727 113.241  1.00  0.00           H0.      0
ATOM     53 HG21 ILE A  34      44.422  89.488 111.154  1.00  0.00           H0.      0
ATOM     54 HG22 ILE A  34      42.658  89.462 111.293  1.00  0.00           H0.      0
ATOM     55 HG23 ILE A  34      43.448  90.619 110.201  1.00  0.00           H0.      0
ATOM     56 HD11 ILE A  34      42.942  93.535 110.900  1.00  0.00           H0.      0
ATOM     57 HD12 ILE A  34      41.905  92.255 110.244  1.00  0.00           H0.      0
ATOM     58 HD13 ILE A  34      41.211  93.532 111.249  1.00  0.00           H0.      0
ATOM     59  CA  ARG A  40      39.933  85.672 109.176  1.00  0.00           C0.     -1
ATOM     60  CB  ARG A  40      40.419  87.072 109.534  1.00  0.00           C0.     -1
ATOM     61  CG  ARG A  40      39.318  88.156 109.427  1.00  0.00           C0.      0
ATOM     62  CD  ARG A  40      39.912  89.578 109.366  1.00  0.00           C0.      0
ATOM     63  NE  ARG A  40      38.917  90.664 109.334  1.00  0.00           N0.      0
ATOM     64  CZ  ARG A  40      38.522  91.408 110.394  1.00  0.00           C0.      0
ATOM     65  NH1 ARG A  40      38.856  91.033 111.655  1.00  0.00           N1+      0
ATOM     66  NH2 ARG A  40      37.737  92.460 110.186  1.00  0.00           N0.      0
ATOM     67  H01 ARG A  40      39.573  85.635 108.141  1.00  0.00           H0.      0
ATOM     68  H02 ARG A  40      40.737  84.935 109.279  1.00  0.00           H0.      0
ATOM     69  HA  ARG A  40      39.107  85.358 109.826  1.00  0.00           H0.      0
ATOM     70  HB2 ARG A  40      40.835  87.082 110.551  1.00  0.00           H0.      0
ATOM     71  HB3 ARG A  40      41.248  87.345 108.864  1.00  0.00           H0.      0
ATOM     72  HG2 ARG A  40      38.722  87.990 108.519  1.00  0.00           H0.      0
ATOM     73  HG3 ARG A  40      38.627  88.078 110.277  1.00  0.00           H0.      0
ATOM     74  HD2 ARG A  40      40.599  89.746 110.203  1.00  0.00           H0.      0
ATOM     75  HD3 ARG A  40      40.519  89.679 108.461  1.00  0.00           H0.      0
ATOM     76  HE  ARG A  40      38.622  91.025 108.432  1.00  0.00           H0.      0
ATOM     77 HH11 ARG A  40      39.539  90.308 111.801  1.00  0.00           H0.      0
ATOM     78 HH12 ARG A  40      38.760  91.698 112.414  1.00  0.00           H0.      0
ATOM     79 HH21 ARG A  40      37.608  92.784 109.195  1.00  0.00           H0.      0
ATOM     80 HH22 ARG A  40      37.589  93.162 110.919  1.00  0.00           H0.      0
ATOM     81  CA  ALA A  64      34.896 100.987 108.453  1.00  0.00           C0.     -1
ATOM     82  C   ALA A  64      36.123 100.222 107.936  1.00  0.00           C0.      0
ATOM     83  O   ALA A  64      36.272  99.006 108.154  1.00  0.00           O0.      0
ATOM     84  H01 ALA A  64      35.020 101.170 109.527  1.00  0.00           H0.      0
ATOM     85  H02 ALA A  64      34.753 101.946 107.949  1.00  0.00           H0.      0
ATOM     86  HA  ALA A  64      34.013 100.361 108.311  1.00  0.00           H0.      0
ATOM     87  N   CYS A  65      37.061 100.913 107.229  1.00  0.00           N0.      0
ATOM     88  CA  CYS A  65      38.265 100.264 106.662  1.00  0.00           C0.     -1
ATOM     89  C   CYS A  65      39.247  99.762 107.712  1.00  0.00           C0.      0
ATOM     90  O   CYS A  65      39.891  98.710 107.532  1.00  0.00           O0.      0
ATOM     91  H02 CYS A  65      38.763 100.998 106.023  1.00  0.00           H0.      0
ATOM     92  H   CYS A  65      36.942 101.909 107.110  1.00  0.00           H0.      0
ATOM     93  HA  CYS A  65      37.964  99.411 106.051  1.00  0.00           H0.      0
ATOM     94  N   GLY A  66      39.409 100.582 108.758  1.00  0.00           N0.      0
ATOM     95  CA  GLY A  66      40.574 100.444 109.606  1.00  0.00           C0.     -1
ATOM     96  H01 GLY A  66      41.481 100.738 109.065  1.00  0.00           H0.      0
ATOM     97  H   GLY A  66      38.885 101.457 108.834  1.00  0.00           H0.      0
ATOM     98  HA2 GLY A  66      40.455 101.073 110.485  1.00  0.00           H0.      0
ATOM     99  HA3 GLY A  66      40.701  99.410 109.930  1.00  0.00           H0.      0
ATOM    100  CA  ASP A  70      37.441  93.651 104.688  1.00  0.00           C0.     -1
ATOM    101  CB  ASP A  70      36.229  93.742 105.646  1.00  0.00           C0.     -1
ATOM    102  CG  ASP A  70      36.618  93.787 107.138  1.00  0.00           C0.      0
ATOM    103  OD1 ASP A  70      35.987  94.615 107.872  1.00  0.00           O0.      0
ATOM    104  OD2 ASP A  70      37.512  92.975 107.539  1.00  0.00           O1-      0
ATOM    105  H01 ASP A  70      38.067  94.547 104.765  1.00  0.00           H0.      0
ATOM    106  H02 ASP A  70      37.112  93.551 103.648  1.00  0.00           H0.      0
ATOM    107  HA  ASP A  70      38.058  92.786 104.949  1.00  0.00           H0.      0
ATOM    108  HB2 ASP A  70      35.622  94.626 105.428  1.00  0.00           H0.      0
ATOM    109  HB3 ASP A  70      35.587  92.861 105.499  1.00  0.00           H0.      0
ATOM    110  CA  ASP A  85      37.516 105.717 108.002  1.00  0.00           C0.     -1
ATOM    111  C   ASP A  85      38.114 107.026 108.504  1.00  0.00           C0.      0
ATOM    112  O   ASP A  85      38.841 107.723 107.784  1.00  0.00           O0.      0
ATOM    113  CB  ASP A  85      38.628 104.642 107.871  1.00  0.00           C0.      0
ATOM    114  CG  ASP A  85      39.010 104.160 109.261  1.00  0.00           C0.      0
ATOM    115  OD1 ASP A  85      38.505 103.052 109.662  1.00  0.00           O0.      0
ATOM    116  OD2 ASP A  85      39.720 104.915 109.991  1.00  0.00           O1-      0
ATOM    117  H03 ASP A  85      37.091 105.914 107.012  1.00  0.00           H0.      0
ATOM    118  HA  ASP A  85      36.714 105.363 108.657  1.00  0.00           H0.      0
ATOM    119  HB2 ASP A  85      38.265 103.800 107.276  1.00  0.00           H0.      0
ATOM    120  HB3 ASP A  85      39.491 105.085 107.366  1.00  0.00           H0.      0
ATOM    121  N   ALA A  86      37.852 107.321 109.804  1.00  0.00           N0.      0
ATOM    122  CA  ALA A  86      38.273 108.572 110.424  1.00  0.00           C0.     -1
ATOM    123  C   ALA A  86      39.579 108.449 111.218  1.00  0.00           C0.      0
ATOM    124  O   ALA A  86      39.794 109.174 112.215  1.00  0.00           O0.      0
ATOM    125  CB  ALA A  86      37.136 109.152 111.274  1.00  0.00           C0.      0
ATOM    126  H   ALA A  86      37.182 106.743 110.301  1.00  0.00           H0.      0
ATOM    127  HA  ALA A  86      38.494 109.257 109.594  1.00  0.00           H0.      0
ATOM    128  HB1 ALA A  86      36.831 108.461 112.068  1.00  0.00           H0.      0
ATOM    129  HB2 ALA A  86      37.470 110.075 111.754  1.00  0.00           H0.      0
ATOM    130  HB3 ALA A  86      36.278 109.361 110.632  1.00  0.00           H0.      0
ATOM    131  N   SER A  87      40.492 107.590 110.728  1.00  0.00           N0.      0
ATOM    132  CA  SER A  87      41.783 107.414 111.391  1.00  0.00           C0.     -1
ATOM    133  CB  SER A  87      41.702 106.335 112.459  1.00  0.00           C0.     -1
ATOM    134  OG  SER A  87      43.013 106.079 113.020  1.00  0.00           O0.      0
ATOM    135  H01 SER A  87      42.528 107.131 110.642  1.00  0.00           H0.      0
ATOM    136  H   SER A  87      40.178 106.838 110.113  1.00  0.00           H0.      0
ATOM    137  HA  SER A  87      42.070 108.373 111.831  1.00  0.00           H0.      0
ATOM    138  HB2 SER A  87      40.986 106.615 113.239  1.00  0.00           H0.      0
ATOM    139  HB3 SER A  87      41.377 105.389 112.023  1.00  0.00           H0.      0
ATOM    140  HG  SER A  87      43.261 106.843 113.560  1.00  0.00           H0.      0
ATOM    141  CA  MET A  90      44.435 102.782 110.211  1.00  0.00           C0.     -1
ATOM    142  CB  MET A  90      43.003 102.691 110.791  1.00  0.00           C0.     -1
ATOM    143  CG  MET A  90      42.974 102.709 112.326  1.00  0.00           C0.      0
ATOM    144  SD  MET A  90      43.716 101.207 113.103  1.00  0.00           S0.      0
ATOM    145  CE  MET A  90      42.331 100.026 112.889  1.00  0.00           C0.      0
ATOM    146  H01 MET A  90      44.918 103.719 110.515  1.00  0.00           H0.      0
ATOM    147  H02 MET A  90      44.423 102.745 109.115  1.00  0.00           H0.      0
ATOM    148  HA  MET A  90      45.046 101.950 110.577  1.00  0.00           H0.      0
ATOM    149  HB2 MET A  90      42.386 103.523 110.424  1.00  0.00           H0.      0
ATOM    150  HB3 MET A  90      42.534 101.774 110.438  1.00  0.00           H0.      0
ATOM    151  HG2 MET A  90      43.527 103.571 112.715  1.00  0.00           H0.      0
ATOM    152  HG3 MET A  90      41.942 102.786 112.681  1.00  0.00           H0.      0
ATOM    153  HE1 MET A  90      42.257  99.677 111.857  1.00  0.00           H0.      0
ATOM    154  HE2 MET A  90      42.531  99.165 113.528  1.00  0.00           H0.      0
ATOM    155  HE3 MET A  90      41.388 100.490 113.185  1.00  0.00           H0.      0
ATOM    156  CA  ALA A 115      35.578 111.037 106.188  1.00  0.00           C0.     -1
ATOM    157  C   ALA A 115      34.942 110.570 107.552  1.00  0.00           C0.      0
ATOM    158  O   ALA A 115      35.418 109.577 108.120  1.00  0.00           O0.      0
ATOM    159  H01 ALA A 115      36.642 111.214 106.365  1.00  0.00           H0.      0
ATOM    160  H03 ALA A 115      35.475 110.216 105.473  1.00  0.00           H0.      0
ATOM    161  HA  ALA A 115      35.115 111.940 105.783  1.00  0.00           H0.      0
ATOM    162  N   ASN A 116      33.887 111.276 108.100  1.00  0.00           N0.      0
ATOM    163  CA  ASN A 116      33.157 110.873 109.359  1.00  0.00           C0.     -1
ATOM    164  C   ASN A 116      31.702 110.648 109.023  1.00  0.00           C0.      0
ATOM    165  O   ASN A 116      31.000 111.527 108.500  1.00  0.00           O0.      0
ATOM    166  CB  ASN A 116      33.361 111.902 110.496  1.00  0.00           C0.      0
ATOM    167  CG  ASN A 116      33.056 111.219 111.825  1.00  0.00           C0.      0
ATOM    168  ND2 ASN A 116      34.083 111.056 112.680  1.00  0.00           N0.      0
ATOM    169  OD1 ASN A 116      31.907 110.783 112.054  1.00  0.00           O0.      0
ATOM    170  H   ASN A 116      33.452 112.011 107.557  1.00  0.00           H0.      0
ATOM    171  HA  ASN A 116      33.628 109.935 109.657  1.00  0.00           H0.      0
ATOM    172  HB2 ASN A 116      34.388 112.272 110.458  1.00  0.00           H0.      0
ATOM    173  HB3 ASN A 116      32.680 112.748 110.354  1.00  0.00           H0.      0
ATOM    174 HD21 ASN A 116      33.979 110.522 113.562  1.00  0.00           H0.      0
ATOM    175 HD22 ASN A 116      35.008 111.362 112.419  1.00  0.00           H0.      0
ATOM    176  N   TRP A 117      31.294 109.405 109.325  1.00  0.00           N0.      0
ATOM    177  CA  TRP A 117      29.904 109.021 109.195  1.00  0.00           C0.     -1
ATOM    178  CB  TRP A 117      29.594 107.836 110.084  1.00  0.00           C0.     -1
ATOM    179  CG  TRP A 117      30.490 106.648 109.819  1.00  0.00           C0.      0
ATOM    180  CD1 TRP A 117      31.202 106.388 108.665  1.00  0.00           C0.      0
ATOM    181  CD2 TRP A 117      30.848 105.607 110.761  1.00  0.00           C0.      0
ATOM    182  CE2 TRP A 117      31.795 104.752 110.114  1.00  0.00           C0.      0
ATOM    183  CE3 TRP A 117      30.492 105.336 112.095  1.00  0.00           C0.      0
ATOM    184  NE1 TRP A 117      31.974 105.245 108.835  1.00  0.00           N0.      0
ATOM    185  CZ2 TRP A 117      32.387 103.662 110.766  1.00  0.00           C0.      0
ATOM    186  CZ3 TRP A 117      31.076 104.251 112.745  1.00  0.00           C0.      0
ATOM    187  CH2 TRP A 117      32.015 103.422 112.087  1.00  0.00           C0.      0
ATOM    188  H02 TRP A 117      29.276 109.878 109.458  1.00  0.00           H0.      0
ATOM    189  H   TRP A 117      31.931 108.791 109.834  1.00  0.00           H0.      0
ATOM    190  HA  TRP A 117      29.675 108.783 108.146  1.00  0.00           H0.      0
ATOM    191  HB2 TRP A 117      29.715 108.135 111.134  1.00  0.00           H0.      0
ATOM    192  HB3 TRP A 117      28.535 107.568 109.960  1.00  0.00           H0.      0
ATOM    193  HD1 TRP A 117      31.248 106.946 107.744  1.00  0.00           H0.      0
ATOM    194  HE1 TRP A 117      32.655 104.908 108.173  1.00  0.00           H0.      0
ATOM    195  HE3 TRP A 117      29.790 105.977 112.616  1.00  0.00           H0.      0
ATOM    196  HZ2 TRP A 117      33.121 103.038 110.267  1.00  0.00           H0.      0
ATOM    197  HZ3 TRP A 117      30.822 104.043 113.779  1.00  0.00           H0.      0
ATOM    198  HH2 TRP A 117      32.468 102.596 112.626  1.00  0.00           H0.      0
ATOM    199  CA  LEU A 136      32.402  94.797 109.812  1.00  0.00           C0.     -1
ATOM    200  C   LEU A 136      33.287  95.237 111.004  1.00  0.00           C0.      0
ATOM    201  O   LEU A 136      33.715  96.413 111.065  1.00  0.00           O0.      0
ATOM    202  H01 LEU A 136      33.061  94.659 108.946  1.00  0.00           H0.      0
ATOM    203  H02 LEU A 136      31.698  95.601 109.592  1.00  0.00           H0.      0
ATOM    204  HA  LEU A 136      31.864  93.866 110.005  1.00  0.00           H0.      0
ATOM    205  N   GLY A 137      33.623  94.327 111.965  1.00  0.00           N0.      0
ATOM    206  CA  GLY A 137      34.622  94.591 113.039  1.00  0.00           C0.     -1
ATOM    207  C   GLY A 137      34.041  95.352 114.279  1.00  0.00           C0.      0
ATOM    208  O   GLY A 137      34.826  95.903 115.059  1.00  0.00           O0.      0
ATOM    209  H   GLY A 137      33.327  93.370 111.826  1.00  0.00           H0.      0
ATOM    210  HA2 GLY A 137      35.032  93.641 113.379  1.00  0.00           H0.      0
ATOM    211  HA3 GLY A 137      35.445  95.182 112.641  1.00  0.00           H0.      0
ATOM    212  N   ASN A 138      32.687  95.385 114.496  1.00  0.00           N0.      0
ATOM    213  CA  ASN A 138      32.034  96.118 115.639  1.00  0.00           C0.     -1
ATOM    214  C   ASN A 138      32.603  97.549 115.694  1.00  0.00           C0.      0
ATOM    215  O   ASN A 138      33.301  97.955 116.636  1.00  0.00           O0.      0
ATOM    216  CB  ASN A 138      32.180  95.402 116.983  1.00  0.00           C0.      0
ATOM    217  CG  ASN A 138      31.395  96.170 118.048  1.00  0.00           C0.      0
ATOM    218  ND2 ASN A 138      32.081  96.457 119.184  1.00  0.00           N0.      0
ATOM    219  OD1 ASN A 138      30.212  96.477 117.861  1.00  0.00           O0.      0
ATOM    220  H   ASN A 138      32.089  94.907 113.835  1.00  0.00           H0.      0
ATOM    221  HA  ASN A 138      30.971  96.176 115.393  1.00  0.00           H0.      0
ATOM    222  HB2 ASN A 138      31.747  94.402 116.881  1.00  0.00           H0.      0
ATOM    223  HB3 ASN A 138      33.228  95.298 117.252  1.00  0.00           H0.      0
ATOM    224 HD21 ASN A 138      31.665  97.111 119.835  1.00  0.00           H0.      0
ATOM    225 HD22 ASN A 138      33.094  96.375 119.188  1.00  0.00           H0.      0
ATOM    226  N   SER A 139      32.261  98.311 114.636  1.00  0.00           N0.      0
ATOM    227  CA  SER A 139      32.896  99.591 114.350  1.00  0.00           C0.     -1
ATOM    228  CB  SER A 139      33.493  99.608 112.936  1.00  0.00           C0.      0
ATOM    229  OG  SER A 139      34.495  98.595 112.784  1.00  0.00           O0.      0
ATOM    230  H03 SER A 139      32.179 100.414 114.462  1.00  0.00           H0.      0
ATOM    231  H   SER A 139      31.717  97.880 113.900  1.00  0.00           H0.      0
ATOM    232  HA  SER A 139      33.688  99.723 115.090  1.00  0.00           H0.      0
ATOM    233  HB2 SER A 139      32.699  99.498 112.184  1.00  0.00           H0.      0
ATOM    234  HB3 SER A 139      33.975 100.580 112.774  1.00  0.00           H0.      0
ATOM    235  HG  SER A 139      34.134  97.818 112.322  1.00  0.00           H0.      0
ATOM    236  CA  HID A 142      32.605 104.274 118.322  1.00  0.00           C0.     -1
ATOM    237  CB  HID A 142      33.836 104.115 117.436  1.00  0.00           C0.     -1
ATOM    238  CG  HID A 142      34.829 103.124 117.951  1.00  0.00           C0.      0
ATOM    239  CD2 HID A 142      35.126 101.833 117.567  1.00  0.00           C0.      0
ATOM    240  ND1 HID A 142      35.654 103.359 119.046  1.00  0.00           N0.      0
ATOM    241  CE1 HID A 142      36.399 102.245 119.286  1.00  0.00           C0.      0
ATOM    242  NE2 HID A 142      36.103 101.294 118.400  1.00  0.00           N0.      0
ATOM    243  H01 HID A 142      32.059 103.329 118.411  1.00  0.00           H0.      0
ATOM    244  H02 HID A 142      31.930 105.025 117.898  1.00  0.00           H0.      0
ATOM    245  HA  HID A 142      32.875 104.603 119.332  1.00  0.00           H0.      0
ATOM    246  HB2 HID A 142      33.521 103.788 116.438  1.00  0.00           H0.      0
ATOM    247  HB3 HID A 142      34.316 105.093 117.295  1.00  0.00           H0.      0
ATOM    248  HD1 HID A 142      35.706 104.224 119.569  1.00  0.00           H0.      0
ATOM    249  HD2 HID A 142      34.691 101.262 116.763  1.00  0.00           H0.      0
ATOM    250  HE1 HID A 142      37.118 102.163 120.084  1.00  0.00           H0.      0
ATOM    251  CA  ARG A 175      28.637  92.843 119.914  1.00  0.00           C0.     -1
ATOM    252  CB  ARG A 175      29.642  93.480 120.842  1.00  0.00           C0.     -1
ATOM    253  CG  ARG A 175      31.085  93.229 120.377  1.00  0.00           C0.      0
ATOM    254  CD  ARG A 175      32.136  93.847 121.311  1.00  0.00           C0.      0
ATOM    255  NE  ARG A 175      33.511  93.535 120.897  1.00  0.00           N0.      0
ATOM    256  CZ  ARG A 175      34.111  92.371 121.146  1.00  0.00           C0.      0
ATOM    257  NH1 ARG A 175      33.503  91.421 121.896  1.00  0.00           N1+      0
ATOM    258  NH2 ARG A 175      35.379  92.167 120.729  1.00  0.00           N0.      0
ATOM    259  H01 ARG A 175      27.608  93.011 120.251  1.00  0.00           H0.      0
ATOM    260  H03 ARG A 175      28.723  93.254 118.900  1.00  0.00           H0.      0
ATOM    261  HA  ARG A 175      28.791  91.758 119.844  1.00  0.00           H0.      0
ATOM    262  HB2 ARG A 175      29.469  94.564 120.900  1.00  0.00           H0.      0
ATOM    263  HB3 ARG A 175      29.516  93.091 121.863  1.00  0.00           H0.      0
ATOM    264  HG2 ARG A 175      31.256  92.148 120.276  1.00  0.00           H0.      0
ATOM    265  HG3 ARG A 175      31.224  93.652 119.376  1.00  0.00           H0.      0
ATOM    266  HD2 ARG A 175      32.046  94.935 121.295  1.00  0.00           H0.      0
ATOM    267  HD3 ARG A 175      31.987  93.526 122.349  1.00  0.00           H0.      0
ATOM    268  HE  ARG A 175      34.000  94.212 120.283  1.00  0.00           H0.      0
ATOM    269 HH11 ARG A 175      32.513  91.469 122.072  1.00  0.00           H0.      0
ATOM    270 HH12 ARG A 175      33.934  90.514 121.990  1.00  0.00           H0.      0
ATOM    271 HH21 ARG A 175      35.700  92.763 119.948  1.00  0.00           H0.      0
ATOM    272 HH22 ARG A 175      35.696  91.209 120.676  1.00  0.00           H0.      0
ATOM    273  CA  TYR A 194      40.468  89.011 115.952  1.00  0.00           C0.     -1
ATOM    274  CB  TYR A 194      40.274  90.165 116.860  1.00  0.00           C0.     -1
ATOM    275  CG  TYR A 194      39.507  91.280 116.164  1.00  0.00           C0.      0
ATOM    276  CD1 TYR A 194      38.172  91.577 116.481  1.00  0.00           C0.      0
ATOM    277  CD2 TYR A 194      40.106  91.987 115.109  1.00  0.00           C0.      0
ATOM    278  CE1 TYR A 194      37.468  92.557 115.780  1.00  0.00           C0.      0
ATOM    279  CE2 TYR A 194      39.412  92.967 114.390  1.00  0.00           C0.      0
ATOM    280  CZ  TYR A 194      38.085  93.265 114.740  1.00  0.00           C0.      0
ATOM    281  OH  TYR A 194      37.361  94.276 114.162  1.00  0.00           O0.      0
ATOM    282  H01 TYR A 194      41.028  88.197 116.429  1.00  0.00           H0.      0
ATOM    283  H02 TYR A 194      39.507  88.599 115.619  1.00  0.00           H0.      0
ATOM    284  HA  TYR A 194      41.022  89.298 115.050  1.00  0.00           H0.      0
ATOM    285  HB2 TYR A 194      39.729  89.862 117.763  1.00  0.00           H0.      0
ATOM    286  HB3 TYR A 194      41.246  90.547 117.203  1.00  0.00           H0.      0
ATOM    287  HD1 TYR A 194      37.667  91.039 117.278  1.00  0.00           H0.      0
ATOM    288  HD2 TYR A 194      41.140  91.782 114.855  1.00  0.00           H0.      0
ATOM    289  HE1 TYR A 194      36.445  92.793 116.042  1.00  0.00           H0.      0
ATOM    290  HE2 TYR A 194      39.916  93.547 113.625  1.00  0.00           H0.      0
ATOM    291  HH  TYR A 194      37.629  94.484 113.235  1.00  0.00           H0.      0
ATOM    292  CA  LEU A 240      38.171  99.108 124.089  1.00  0.00           C0.     -1
ATOM    293  CB  LEU A 240      37.582  97.948 123.152  1.00  0.00           C0.     -1
ATOM    294  CG  LEU A 240      38.430  97.688 121.887  1.00  0.00           C0.      0
ATOM    295  CD1 LEU A 240      37.873  96.490 121.092  1.00  0.00           C0.      0
ATOM    296  CD2 LEU A 240      38.525  98.930 120.979  1.00  0.00           C0.      0
ATOM    297  H01 LEU A 240      37.592  99.176 125.016  1.00  0.00           H0.      0
ATOM    298  H02 LEU A 240      39.215  98.892 124.343  1.00  0.00           H0.      0
ATOM    299  HA  LEU A 240      38.128 100.077 123.582  1.00  0.00           H0.      0
ATOM    300  HB2 LEU A 240      37.522  97.024 123.743  1.00  0.00           H0.      0
ATOM    301  HB3 LEU A 240      36.557  98.214 122.859  1.00  0.00           H0.      0
ATOM    302  HG  LEU A 240      39.448  97.430 122.220  1.00  0.00           H0.      0
ATOM    303 HD11 LEU A 240      37.787  95.596 121.721  1.00  0.00           H0.      0
ATOM    304 HD12 LEU A 240      36.879  96.720 120.691  1.00  0.00           H0.      0
ATOM    305 HD13 LEU A 240      38.529  96.245 120.247  1.00  0.00           H0.      0
ATOM    306 HD21 LEU A 240      37.524  99.235 120.651  1.00  0.00           H0.      0
ATOM    307 HD22 LEU A 240      38.997  99.774 121.492  1.00  0.00           H0.      0
ATOM    308 HD23 LEU A 240      39.117  98.711 120.082  1.00  0.00           H0.      0
ATOM    309  CA  TYR A 242      31.446 100.538 124.486  1.00  0.00           C0.     -1
ATOM    310  CB  TYR A 242      31.257  99.407 123.501  1.00  0.00           C0.     -1
ATOM    311  CG  TYR A 242      32.346  99.278 122.443  1.00  0.00           C0.      0
ATOM    312  CD1 TYR A 242      32.629 100.327 121.551  1.00  0.00           C0.      0
ATOM    313  CD2 TYR A 242      33.088  98.092 122.305  1.00  0.00           C0.      0
ATOM    314  CE1 TYR A 242      33.614 100.208 120.565  1.00  0.00           C0.      0
ATOM    315  CE2 TYR A 242      34.080  97.955 121.327  1.00  0.00           C0.      0
ATOM    316  CZ  TYR A 242      34.349  99.017 120.455  1.00  0.00           C0.      0
ATOM    317  OH  TYR A 242      35.339  98.843 119.505  1.00  0.00           O0.      0
ATOM    318  H01 TYR A 242      30.623 100.570 125.209  1.00  0.00           H0.      0
ATOM    319  H02 TYR A 242      32.382 100.425 125.046  1.00  0.00           H0.      0
ATOM    320  HA  TYR A 242      31.481 101.511 123.983  1.00  0.00           H0.      0
ATOM    321  HB2 TYR A 242      31.189  98.455 124.043  1.00  0.00           H0.      0
ATOM    322  HB3 TYR A 242      30.287  99.532 122.995  1.00  0.00           H0.      0
ATOM    323  HD1 TYR A 242      32.066 101.254 121.616  1.00  0.00           H0.      0
ATOM    324  HD2 TYR A 242      32.894  97.262 122.979  1.00  0.00           H0.      0
ATOM    325  HE1 TYR A 242      33.795 101.025 119.877  1.00  0.00           H0.      0
ATOM    326  HE2 TYR A 242      34.644  97.035 121.228  1.00  0.00           H0.      0
ATOM    327  HH  TYR A 242      35.625  99.703 119.106  1.00  0.00           H0.      0
ATOM    328  CA  TYR A 283      28.728  89.208 117.291  1.00  0.00           C0.     -1
ATOM    329  CB  TYR A 283      29.682  89.652 116.147  1.00  0.00           C0.     -1
ATOM    330  CG  TYR A 283      31.075  90.044 116.616  1.00  0.00           C0.      0
ATOM    331  CD1 TYR A 283      32.131  89.113 116.600  1.00  0.00           C0.      0
ATOM    332  CD2 TYR A 283      31.366  91.342 117.074  1.00  0.00           C0.      0
ATOM    333  CE1 TYR A 283      33.423  89.461 116.999  1.00  0.00           C0.      0
ATOM    334  CE2 TYR A 283      32.657  91.705 117.477  1.00  0.00           C0.      0
ATOM    335  CZ  TYR A 283      33.699  90.767 117.429  1.00  0.00           C0.      0
ATOM    336  OH  TYR A 283      34.992  91.063 117.790  1.00  0.00           O0.      0
ATOM    337  H01 TYR A 283      27.744  88.938 116.893  1.00  0.00           H0.      0
ATOM    338  H02 TYR A 283      29.137  88.340 117.820  1.00  0.00           H0.      0
ATOM    339  HA  TYR A 283      28.596  90.017 118.019  1.00  0.00           H0.      0
ATOM    340  HB2 TYR A 283      29.765  88.836 115.418  1.00  0.00           H0.      0
ATOM    341  HB3 TYR A 283      29.225  90.499 115.619  1.00  0.00           H0.      0
ATOM    342  HD1 TYR A 283      31.939  88.101 116.253  1.00  0.00           H0.      0
ATOM    343  HD2 TYR A 283      30.572  92.084 117.110  1.00  0.00           H0.      0
ATOM    344  HE1 TYR A 283      34.232  88.740 116.964  1.00  0.00           H0.      0
ATOM    345  HE2 TYR A 283      32.865  92.711 117.825  1.00  0.00           H0.      0
ATOM    346  HH  TYR A 283      35.129  92.025 117.918  1.00  0.00           H0.      0
ATOM    347  N   ACT A 293      35.867  97.082 117.375  1.00  0.00           N0.      0
ATOM    348  CA  ACT A 293      36.468  95.723 117.511  1.00  0.00           C0.      0
ATOM    349  C   ACT A 293      35.634  94.839 118.440  1.00  0.00           C0.      0
ATOM    350  O   ACT A 293      34.779  95.400 119.192  1.00  0.00           O0.      0
ATOM    351  CE  ACT A 293      36.710  98.039 116.588  1.00  0.00           C0.      0
ATOM    352  OXT ACT A 293      35.893  93.599 118.416  1.00  0.00           O1-      0
ATOM    353  HE1 ACT A 293      36.160  98.974 116.491  1.00  0.00           H0.      0
ATOM    354  HE2 ACT A 293      37.651  98.222 117.107  1.00  0.00           H0.      0
ATOM    355  HE3 ACT A 293      36.898  97.621 115.600  1.00  0.00           H0.      0
ATOM    356  H1  ACT A 293      37.474  95.828 117.928  1.00  0.00           H0.      0
ATOM    357  H3  ACT A 293      36.538  95.282 116.516  1.00  0.00           H0.      0
ATOM    358  H01 ACT A 293      35.654  97.491 118.305  1.00  0.00           H0.      0
ATOM    359  H02 ACT A 293      34.954  97.010 116.894  1.00  0.00           H0.      0
ATOM    360  CA' SAM A 294      37.557  96.917 110.308  1.00  0.00           C0.      0
ATOM    361  CB  SAM A 294      37.311  97.928 111.447  1.00  0.00           C0.      0
ATOM    362  CG  SAM A 294      38.602  98.627 111.897  1.00  0.00           C0.      0
ATOM    363  SD  SAM A 294      38.574  99.287 113.612  1.00  0.00           S0.      0
ATOM    364  C5' SAM A 294      37.172 100.472 113.532  1.00  0.00           C0.      0
ATOM    365  C4' SAM A 294      37.396 101.626 112.565  1.00  0.00           C0.      0
ATOM    366  O4' SAM A 294      36.144 102.402 112.528  1.00  0.00           O0.      0
ATOM    367  C3' SAM A 294      38.530 102.623 112.945  1.00  0.00           C0.      0
ATOM    368  O3' SAM A 294      39.634 102.573 112.054  1.00  0.00           O0.      0
ATOM    369  C2' SAM A 294      37.812 104.010 112.955  1.00  0.00           C0.      0
ATOM    370  O2' SAM A 294      38.545 105.113 112.446  1.00  0.00           O0.      0
ATOM    371  C1' SAM A 294      36.497 103.749 112.184  1.00  0.00           C0.      0
ATOM    372  OXT SAM A 294      37.328  94.890 111.563  1.00  0.00           O0.      0
ATOM    373  N1  SAM A 294      33.496 107.779 110.907  1.00  0.00           N0.      0
ATOM    374  C2  SAM A 294      34.427 107.107 110.207  1.00  0.00           C0.      0
ATOM    375  N3  SAM A 294      35.157 106.044 110.595  1.00  0.00           N0.      0
ATOM    376  C4  SAM A 294      34.856 105.658 111.847  1.00  0.00           C0.      0
ATOM    377  C5  SAM A 294      33.928 106.273 112.698  1.00  0.00           C0.      0
ATOM    378  C6  SAM A 294      33.223 107.396 112.187  1.00  0.00           C0.      0
ATOM    379  N6  SAM A 294      32.304 108.080 112.889  1.00  0.00           N0.      0
ATOM    380  N7  SAM A 294      33.925 105.631 113.934  1.00  0.00           N0.      0
ATOM    381  C8  SAM A 294      34.814 104.655 113.830  1.00  0.00           C0.      0
ATOM    382  N9  SAM A 294      35.409 104.622 112.584  1.00  0.00           N0.      0
ATOM    383  C'  SAM A 294      38.138  95.602 110.868  1.00  0.00           C0.      0
ATOM    384  N'  SAM A 294      36.249  96.634 109.620  1.00  0.00           N0.      0
ATOM    385  O'  SAM A 294      39.341  95.335 110.650  1.00  0.00           O0.      0
ATOM    386 HN61 SAM A 294      32.037 109.014 112.561  1.00  0.00           H0.      0
ATOM    387 HN62 SAM A 294      32.259 107.909 113.890  1.00  0.00           H0.      0
ATOM    388  HA  SAM A 294      38.228  97.325 109.549  1.00  0.00           H0.      0
ATOM    389  HB1 SAM A 294      36.852  97.398 112.288  1.00  0.00           H0.      0
ATOM    390  HB2 SAM A 294      36.582  98.674 111.114  1.00  0.00           H0.      0
ATOM    391  HG1 SAM A 294      38.850  99.430 111.202  1.00  0.00           H0.      0
ATOM    392  HG2 SAM A 294      39.449  97.936 111.895  1.00  0.00           H0.      0
ATOM    393 HO2' SAM A 294      39.067 104.883 111.634  1.00  0.00           H0.      0
ATOM    394 HO3' SAM A 294      39.292 102.740 111.139  1.00  0.00           H0.      0
ATOM    395  H01 SAM A 294      35.059 103.938 114.596  1.00  0.00           H0.      0
ATOM    396  H02 SAM A 294      37.589 101.257 111.552  1.00  0.00           H0.      0
ATOM    397  H03 SAM A 294      38.933 102.394 113.933  1.00  0.00           H0.      0
ATOM    398  H04 SAM A 294      37.553 104.267 113.987  1.00  0.00           H0.      0
ATOM    399  H05 SAM A 294      36.647 103.873 111.107  1.00  0.00           H0.      0
ATOM    400  H06 SAM A 294      34.637 107.500 109.218  1.00  0.00           H0.      0
ATOM    401  H07 SAM A 294      36.281  95.781 108.987  1.00  0.00           H0.      0
ATOM    402  H08 SAM A 294      36.003  97.463 109.050  1.00  0.00           H0.      0
ATOM    403  H09 SAM A 294      35.492  96.486 110.303  1.00  0.00           H0.      0
ATOM    404 H5'1 SAM A 294      37.081 100.857 114.554  1.00  0.00           H0.      0
ATOM    405 H5'2 SAM A 294      36.261  99.929 113.273  1.00  0.00           H0.      0
ATOM    406  O   WAT A3926      38.695 107.319 114.081  1.00  0.00           O0.      0
ATOM    407  H1  WAT A3926      38.702 106.552 113.467  1.00  0.00           H0.      0
ATOM    408  H2  WAT A3926      39.085 108.066 113.587  1.00  0.00           H0.      0
ATOM    409  O   WAT B7734      41.214  97.068 109.703  1.00  0.00           O0.      0
ATOM    410  H1  WAT B7734      40.485  96.447 109.921  1.00  0.00           H0.      0
ATOM    411  H2  WAT B7734      40.921  97.609 108.948  1.00  0.00           H0.      0
ATOM    412  O   WAT B9102      36.096 107.805 114.509  1.00  0.00           O0.      0
ATOM    413  H1  WAT B9102      35.681 106.939 114.595  1.00  0.00           H0.      0
ATOM    414  H2  WAT B9102      37.074 107.668 114.410  1.00  0.00           H0.      0
ATOM    415  O   WAT C 131      34.174 109.600 115.094  1.00  0.00           O0.      0
ATOM    416  H1  WAT C 131      34.967 109.045 114.907  1.00  0.00           H0.      0
ATOM    417  H2  WAT C 131      33.509 108.971 115.422  1.00  0.00           H0.      0
ATOM    418  O   WAT C3090      32.620 107.231 115.760  1.00  0.00           O0.      0
ATOM    419  H1  WAT C3090      33.061 106.504 115.253  1.00  0.00           H0.      0
ATOM    420  H2  WAT C3090      31.722 106.937 115.965  1.00  0.00           H0.      0
