# Supplementary material for: Computational Investigation of GNMT-Catalyzed Methyl Transfer Reaction: Integrating MD, QM, and ML Approaches
Source: J Comput Chem. Author manuscript; Available in PMC 2026 Jun 29. (PMC13312424; doi:10.1002/jcc.70434)
Supplement: SI-2 [file NIHMS2188582-supplement-SI-2.zip › QM-cluster-pdbs/sampling_22262_P2_wo_p.pdb]

ATOM      1  CA  GLN A  20      38.717 107.740 117.953  1.00  0.00           C0.     -1
ATOM      2  C   GLN A  20      39.992 107.020 118.355  1.00  0.00           C0.      0
ATOM      3  O   GLN A  20      40.242 106.716 119.528  1.00  0.00           O0.      0
ATOM      4  CB  GLN A  20      37.541 106.699 117.904  1.00  0.00           C0.     -1
ATOM      5  CG  GLN A  20      36.441 107.009 116.883  1.00  0.00           C0.      0
ATOM      6  CD  GLN A  20      35.355 107.950 117.401  1.00  0.00           C0.      0
ATOM      7  NE2 GLN A  20      34.218 107.991 116.625  1.00  0.00           N0.      0
ATOM      8  OE1 GLN A  20      35.495 108.623 118.423  1.00  0.00           O0.      0
ATOM      9  H01 GLN A  20      38.828 108.209 116.968  1.00  0.00           H0.      0
ATOM     10  HA  GLN A  20      38.489 108.526 118.676  1.00  0.00           H0.      0
ATOM     11  HB2 GLN A  20      37.969 105.722 117.645  1.00  0.00           H0.      0
ATOM     12  HB3 GLN A  20      37.108 106.612 118.906  1.00  0.00           H0.      0
ATOM     13  HG2 GLN A  20      36.870 107.429 115.963  1.00  0.00           H0.      0
ATOM     14  HG3 GLN A  20      35.955 106.077 116.574  1.00  0.00           H0.      0
ATOM     15 HE21 GLN A  20      33.389 108.275 117.133  1.00  0.00           H0.      0
ATOM     16 HE22 GLN A  20      34.078 107.201 115.993  1.00  0.00           H0.      0
ATOM     17  N   TYR A  21      40.782 106.644 117.304  1.00  0.00           N0.      0
ATOM     18  CA  TYR A  21      42.015 105.885 117.468  1.00  0.00           C0.     -1
ATOM     19  CB  TYR A  21      42.201 104.781 116.398  1.00  0.00           C0.     -1
ATOM     20  CG  TYR A  21      41.260 103.597 116.576  1.00  0.00           C0.      0
ATOM     21  CD1 TYR A  21      39.873 103.693 116.361  1.00  0.00           C0.      0
ATOM     22  CD2 TYR A  21      41.762 102.354 117.006  1.00  0.00           C0.      0
ATOM     23  CE1 TYR A  21      39.016 102.610 116.608  1.00  0.00           C0.      0
ATOM     24  CE2 TYR A  21      40.924 101.263 117.240  1.00  0.00           C0.      0
ATOM     25  CZ  TYR A  21      39.540 101.390 117.063  1.00  0.00           C0.      0
ATOM     26  OH  TYR A  21      38.767 100.281 117.340  1.00  0.00           O0.      0
ATOM     27  H01 TYR A  21      42.879 106.564 117.430  1.00  0.00           H0.      0
ATOM     28  H   TYR A  21      40.562 107.001 116.385  1.00  0.00           H0.      0
ATOM     29  HA  TYR A  21      41.983 105.448 118.469  1.00  0.00           H0.      0
ATOM     30  HB2 TYR A  21      42.088 105.225 115.398  1.00  0.00           H0.      0
ATOM     31  HB3 TYR A  21      43.235 104.426 116.457  1.00  0.00           H0.      0
ATOM     32  HD1 TYR A  21      39.451 104.622 115.992  1.00  0.00           H0.      0
ATOM     33  HD2 TYR A  21      42.831 102.238 117.146  1.00  0.00           H0.      0
ATOM     34  HE1 TYR A  21      37.948 102.715 116.440  1.00  0.00           H0.      0
ATOM     35  HE2 TYR A  21      41.324 100.304 117.549  1.00  0.00           H0.      0
ATOM     36  HH  TYR A  21      37.820 100.503 117.373  1.00  0.00           H0.      0
ATOM     37  CA  TRP A  30      45.754  96.401 114.615  1.00  0.00           C0.     -1
ATOM     38  CB  TRP A  30      45.003  97.617 114.150  1.00  0.00           C0.     -1
ATOM     39  CG  TRP A  30      43.540  97.308 113.927  1.00  0.00           C0.      0
ATOM     40  CD1 TRP A  30      42.919  96.961 112.741  1.00  0.00           C0.      0
ATOM     41  CD2 TRP A  30      42.530  97.196 114.959  1.00  0.00           C0.      0
ATOM     42  CE2 TRP A  30      41.316  96.778 114.322  1.00  0.00           C0.      0
ATOM     43  CE3 TRP A  30      42.527  97.426 116.348  1.00  0.00           C0.      0
ATOM     44  NE1 TRP A  30      41.587  96.641 112.974  1.00  0.00           N0.      0
ATOM     45  CZ2 TRP A  30      40.127  96.582 115.041  1.00  0.00           C0.      0
ATOM     46  CZ3 TRP A  30      41.346  97.235 117.064  1.00  0.00           C0.      0
ATOM     47  CH2 TRP A  30      40.162  96.814 116.415  1.00  0.00           C0.      0
ATOM     48  H01 TRP A  30      46.813  96.619 114.801  1.00  0.00           H0.      0
ATOM     49  H02 TRP A  30      45.703  95.600 113.868  1.00  0.00           H0.      0
ATOM     50  HA  TRP A  30      45.327  96.005 115.545  1.00  0.00           H0.      0
ATOM     51  HB2 TRP A  30      45.097  98.427 114.886  1.00  0.00           H0.      0
ATOM     52  HB3 TRP A  30      45.441  98.001 113.220  1.00  0.00           H0.      0
ATOM     53  HD1 TRP A  30      43.330  96.917 111.744  1.00  0.00           H0.      0
ATOM     54  HE1 TRP A  30      40.892  96.362 112.285  1.00  0.00           H0.      0
ATOM     55  HE3 TRP A  30      43.432  97.751 116.854  1.00  0.00           H0.      0
ATOM     56  HZ2 TRP A  30      39.218  96.265 114.545  1.00  0.00           H0.      0
ATOM     57  HZ3 TRP A  30      41.329  97.411 118.135  1.00  0.00           H0.      0
ATOM     58  HH2 TRP A  30      39.260  96.675 117.002  1.00  0.00           H0.      0
ATOM     59  CA  ILE A  34      43.701  90.811 113.261  1.00  0.00           C0.     -1
ATOM     60  CB  ILE A  34      43.713  91.555 111.890  1.00  0.00           C0.     -1
ATOM     61  CG1 ILE A  34      42.539  92.568 111.880  1.00  0.00           C0.      0
ATOM     62  CG2 ILE A  34      43.630  90.551 110.729  1.00  0.00           C0.      0
ATOM     63  CD1 ILE A  34      42.404  93.432 110.618  1.00  0.00           C0.      0
ATOM     64  H01 ILE A  34      44.542  90.113 113.344  1.00  0.00           H0.      0
ATOM     65  H03 ILE A  34      43.760  91.522 114.093  1.00  0.00           H0.      0
ATOM     66  HA  ILE A  34      42.772  90.237 113.366  1.00  0.00           H0.      0
ATOM     67  HB  ILE A  34      44.655  92.117 111.805  1.00  0.00           H0.      0
ATOM     68 HG12 ILE A  34      41.603  92.009 112.038  1.00  0.00           H0.      0
ATOM     69 HG13 ILE A  34      42.646  93.230 112.751  1.00  0.00           H0.      0
ATOM     70 HG21 ILE A  34      42.683  89.993 110.773  1.00  0.00           H0.      0
ATOM     71 HG22 ILE A  34      43.683  91.048 109.755  1.00  0.00           H0.      0
ATOM     72 HG23 ILE A  34      44.447  89.822 110.781  1.00  0.00           H0.      0
ATOM     73 HD11 ILE A  34      43.318  94.010 110.437  1.00  0.00           H0.      0
ATOM     74 HD12 ILE A  34      42.208  92.824 109.727  1.00  0.00           H0.      0
ATOM     75 HD13 ILE A  34      41.573  94.139 110.726  1.00  0.00           H0.      0
ATOM     76  CA  ARG A  40      39.420  86.096 108.907  1.00  0.00           C0.     -1
ATOM     77  CB  ARG A  40      39.982  87.528 109.279  1.00  0.00           C0.     -1
ATOM     78  CG  ARG A  40      38.931  88.654 109.187  1.00  0.00           C0.      0
ATOM     79  CD  ARG A  40      39.599  90.045 109.133  1.00  0.00           C0.      0
ATOM     80  NE  ARG A  40      38.662  91.177 109.134  1.00  0.00           N0.      0
ATOM     81  CZ  ARG A  40      38.274  91.892 110.212  1.00  0.00           C0.      0
ATOM     82  NH1 ARG A  40      38.656  91.526 111.461  1.00  0.00           N1+      0
ATOM     83  NH2 ARG A  40      37.456  92.926 110.029  1.00  0.00           N0.      0
ATOM     84  H01 ARG A  40      39.054  86.090 107.875  1.00  0.00           H0.      0
ATOM     85  H02 ARG A  40      40.207  85.341 109.004  1.00  0.00           H0.      0
ATOM     86  HA  ARG A  40      38.591  85.821 109.570  1.00  0.00           H0.      0
ATOM     87  HB2 ARG A  40      40.406  87.500 110.291  1.00  0.00           H0.      0
ATOM     88  HB3 ARG A  40      40.814  87.753 108.596  1.00  0.00           H0.      0
ATOM     89  HG2 ARG A  40      38.321  88.526 108.283  1.00  0.00           H0.      0
ATOM     90  HG3 ARG A  40      38.245  88.607 110.043  1.00  0.00           H0.      0
ATOM     91  HD2 ARG A  40      40.310  90.162 109.959  1.00  0.00           H0.      0
ATOM     92  HD3 ARG A  40      40.194  90.127 108.217  1.00  0.00           H0.      0
ATOM     93  HE  ARG A  40      38.319  91.530 108.245  1.00  0.00           H0.      0
ATOM     94 HH11 ARG A  40      39.367  90.824 111.591  1.00  0.00           H0.      0
ATOM     95 HH12 ARG A  40      38.531  92.170 112.232  1.00  0.00           H0.      0
ATOM     96 HH21 ARG A  40      37.278  93.218 109.040  1.00  0.00           H0.      0
ATOM     97 HH22 ARG A  40      37.253  93.587 110.784  1.00  0.00           H0.      0
ATOM     98  CA  ALA A  64      34.801 101.233 107.897  1.00  0.00           C0.     -1
ATOM     99  C   ALA A  64      36.127 100.520 107.698  1.00  0.00           C0.      0
ATOM    100  O   ALA A  64      36.361  99.367 108.101  1.00  0.00           O0.      0
ATOM    101  CB  ALA A  64      34.188 100.920 109.271  1.00  0.00           C0.      0
ATOM    102  H02 ALA A  64      34.127 100.896 107.097  1.00  0.00           H0.      0
ATOM    103  HA  ALA A  64      34.933 102.313 107.772  1.00  0.00           H0.      0
ATOM    104  HB1 ALA A  64      33.189 101.358 109.363  1.00  0.00           H0.      0
ATOM    105  HB2 ALA A  64      34.105  99.839 109.415  1.00  0.00           H0.      0
ATOM    106  HB3 ALA A  64      34.814 101.321 110.077  1.00  0.00           H0.      0
ATOM    107  N   CYS A  65      37.035 101.226 106.981  1.00  0.00           N0.      0
ATOM    108  CA  CYS A  65      38.144 100.591 106.301  1.00  0.00           C0.     -1
ATOM    109  C   CYS A  65      39.434 100.252 107.067  1.00  0.00           C0.      0
ATOM    110  O   CYS A  65      40.228  99.472 106.518  1.00  0.00           O0.      0
ATOM    111  H01 CYS A  65      38.440 101.239 105.470  1.00  0.00           H0.      0
ATOM    112  H   CYS A  65      36.747 102.136 106.653  1.00  0.00           H0.      0
ATOM    113  HA  CYS A  65      37.813  99.640 105.871  1.00  0.00           H0.      0
ATOM    114  N   GLY A  66      39.676 100.850 108.250  1.00  0.00           N0.      0
ATOM    115  CA  GLY A  66      40.962 100.627 108.929  1.00  0.00           C0.     -1
ATOM    116  H01 GLY A  66      41.778 101.150 108.419  1.00  0.00           H0.      0
ATOM    117  H   GLY A  66      39.003 101.506 108.652  1.00  0.00           H0.      0
ATOM    118  HA2 GLY A  66      40.875 101.002 109.950  1.00  0.00           H0.      0
ATOM    119  HA3 GLY A  66      41.194  99.559 108.944  1.00  0.00           H0.      0
ATOM    120  CA  ASP A  70      37.001  93.960 104.518  1.00  0.00           C0.     -1
ATOM    121  CB  ASP A  70      35.955  94.400 105.571  1.00  0.00           C0.     -1
ATOM    122  CG  ASP A  70      36.434  94.267 107.029  1.00  0.00           C0.      0
ATOM    123  OD1 ASP A  70      35.982  95.129 107.849  1.00  0.00           O0.      0
ATOM    124  OD2 ASP A  70      37.199  93.298 107.337  1.00  0.00           O1-      0
ATOM    125  H01 ASP A  70      37.885  94.607 104.554  1.00  0.00           H0.      0
ATOM    126  H02 ASP A  70      36.583  94.007 103.506  1.00  0.00           H0.      0
ATOM    127  HA  ASP A  70      37.328  92.936 104.720  1.00  0.00           H0.      0
ATOM    128  HB2 ASP A  70      35.648  95.439 105.414  1.00  0.00           H0.      0
ATOM    129  HB3 ASP A  70      35.051  93.782 105.467  1.00  0.00           H0.      0
ATOM    130  CA  ASP A  85      37.467 105.616 107.481  1.00  0.00           C0.     -1
ATOM    131  C   ASP A  85      37.998 106.975 107.998  1.00  0.00           C0.      0
ATOM    132  O   ASP A  85      38.598 107.759 107.248  1.00  0.00           O0.      0
ATOM    133  CB  ASP A  85      38.394 104.447 107.786  1.00  0.00           C0.     -1
ATOM    134  CG  ASP A  85      38.613 104.070 109.253  1.00  0.00           C0.      0
ATOM    135  OD1 ASP A  85      38.155 102.937 109.636  1.00  0.00           O0.      0
ATOM    136  OD2 ASP A  85      39.256 104.866 110.002  1.00  0.00           O1-      0
ATOM    137  H03 ASP A  85      37.363 105.721 106.399  1.00  0.00           H0.      0
ATOM    138  HA  ASP A  85      36.472 105.426 107.907  1.00  0.00           H0.      0
ATOM    139  HB2 ASP A  85      38.026 103.558 107.273  1.00  0.00           H0.      0
ATOM    140  HB3 ASP A  85      39.383 104.674 107.365  1.00  0.00           H0.      0
ATOM    141  N   ALA A  86      37.775 107.244 109.315  1.00  0.00           N0.      0
ATOM    142  CA  ALA A  86      38.185 108.483 109.986  1.00  0.00           C0.     -1
ATOM    143  C   ALA A  86      39.679 108.660 110.309  1.00  0.00           C0.      0
ATOM    144  O   ALA A  86      40.105 109.809 110.502  1.00  0.00           O0.      0
ATOM    145  CB  ALA A  86      37.440 108.578 111.333  1.00  0.00           C0.      0
ATOM    146  H   ALA A  86      37.267 106.563 109.866  1.00  0.00           H0.      0
ATOM    147  HA  ALA A  86      37.911 109.331 109.353  1.00  0.00           H0.      0
ATOM    148  HB1 ALA A  86      37.633 107.684 111.937  1.00  0.00           H0.      0
ATOM    149  HB2 ALA A  86      37.799 109.453 111.881  1.00  0.00           H0.      0
ATOM    150  HB3 ALA A  86      36.365 108.679 111.174  1.00  0.00           H0.      0
ATOM    151  N   SER A  87      40.418 107.548 110.532  1.00  0.00           N0.      0
ATOM    152  CA  SER A  87      41.734 107.651 111.173  1.00  0.00           C0.     -1
ATOM    153  CB  SER A  87      41.963 106.425 112.081  1.00  0.00           C0.     -1
ATOM    154  OG  SER A  87      43.255 106.456 112.718  1.00  0.00           O0.      0
ATOM    155  H01 SER A  87      42.543 107.708 110.433  1.00  0.00           H0.      0
ATOM    156  H   SER A  87      40.033 106.635 110.281  1.00  0.00           H0.      0
ATOM    157  HA  SER A  87      41.746 108.581 111.749  1.00  0.00           H0.      0
ATOM    158  HB2 SER A  87      41.149 106.343 112.813  1.00  0.00           H0.      0
ATOM    159  HB3 SER A  87      41.952 105.514 111.481  1.00  0.00           H0.      0
ATOM    160  HG  SER A  87      43.253 107.174 113.367  1.00  0.00           H0.      0
ATOM    161  CA  MET A  90      44.352 103.260 110.725  1.00  0.00           C0.     -1
ATOM    162  CB  MET A  90      42.926 102.852 111.090  1.00  0.00           C0.     -1
ATOM    163  CG  MET A  90      42.625 103.032 112.590  1.00  0.00           C0.      0
ATOM    164  SD  MET A  90      43.305 101.679 113.647  1.00  0.00           S0.      0
ATOM    165  CE  MET A  90      41.833 100.591 113.715  1.00  0.00           C0.      0
ATOM    166  H01 MET A  90      44.523 104.317 110.964  1.00  0.00           H0.      0
ATOM    167  H02 MET A  90      44.556 103.113 109.658  1.00  0.00           H0.      0
ATOM    168  HA  MET A  90      45.080 102.666 111.292  1.00  0.00           H0.      0
ATOM    169  HB2 MET A  90      42.203 103.450 110.516  1.00  0.00           H0.      0
ATOM    170  HB3 MET A  90      42.748 101.807 110.814  1.00  0.00           H0.      0
ATOM    171  HG2 MET A  90      43.060 103.969 112.954  1.00  0.00           H0.      0
ATOM    172  HG3 MET A  90      41.546 103.062 112.758  1.00  0.00           H0.      0
ATOM    173  HE1 MET A  90      41.040 101.056 114.303  1.00  0.00           H0.      0
ATOM    174  HE2 MET A  90      41.459 100.385 112.710  1.00  0.00           H0.      0
ATOM    175  HE3 MET A  90      42.128  99.653 114.188  1.00  0.00           H0.      0
ATOM    176  CA  ALA A 115      36.170 111.015 106.350  1.00  0.00           C0.     -1
ATOM    177  C   ALA A 115      35.547 110.925 107.741  1.00  0.00           C0.      0
ATOM    178  O   ALA A 115      36.250 110.872 108.771  1.00  0.00           O0.      0
ATOM    179  H01 ALA A 115      36.836 110.155 106.221  1.00  0.00           H0.      0
ATOM    180  H03 ALA A 115      35.426 111.023 105.551  1.00  0.00           H0.      0
ATOM    181  HA  ALA A 115      36.782 111.920 106.285  1.00  0.00           H0.      0
ATOM    182  N   ASN A 116      34.194 110.886 107.803  1.00  0.00           N0.      0
ATOM    183  CA  ASN A 116      33.456 110.650 109.045  1.00  0.00           C0.     -1
ATOM    184  C   ASN A 116      32.042 110.259 108.617  1.00  0.00           C0.      0
ATOM    185  O   ASN A 116      31.557 110.658 107.547  1.00  0.00           O0.      0
ATOM    186  CB  ASN A 116      33.435 111.892 109.999  1.00  0.00           C0.      0
ATOM    187  CG  ASN A 116      33.859 111.468 111.395  1.00  0.00           C0.      0
ATOM    188  ND2 ASN A 116      35.183 111.213 111.515  1.00  0.00           N0.      0
ATOM    189  OD1 ASN A 116      33.038 111.335 112.320  1.00  0.00           O0.      0
ATOM    190  H   ASN A 116      33.618 110.980 106.974  1.00  0.00           H0.      0
ATOM    191  HA  ASN A 116      33.927 109.816 109.571  1.00  0.00           H0.      0
ATOM    192  HB2 ASN A 116      34.122 112.644 109.603  1.00  0.00           H0.      0
ATOM    193  HB3 ASN A 116      32.436 112.328 110.056  1.00  0.00           H0.      0
ATOM    194 HD21 ASN A 116      35.512 110.772 112.363  1.00  0.00           H0.      0
ATOM    195 HD22 ASN A 116      35.746 111.126 110.666  1.00  0.00           H0.      0
ATOM    196  N   TRP A 117      31.395 109.480 109.500  1.00  0.00           N0.      0
ATOM    197  CA  TRP A 117      30.057 108.957 109.215  1.00  0.00           C0.     -1
ATOM    198  CB  TRP A 117      29.784 107.770 110.169  1.00  0.00           C0.     -1
ATOM    199  CG  TRP A 117      30.764 106.633 110.032  1.00  0.00           C0.      0
ATOM    200  CD1 TRP A 117      31.502 106.288 108.918  1.00  0.00           C0.      0
ATOM    201  CD2 TRP A 117      31.140 105.702 111.077  1.00  0.00           C0.      0
ATOM    202  CE2 TRP A 117      32.120 104.818 110.528  1.00  0.00           C0.      0
ATOM    203  CE3 TRP A 117      30.774 105.549 112.428  1.00  0.00           C0.      0
ATOM    204  NE1 TRP A 117      32.299 105.186 109.206  1.00  0.00           N0.      0
ATOM    205  CZ2 TRP A 117      32.744 103.825 111.294  1.00  0.00           C0.      0
ATOM    206  CZ3 TRP A 117      31.387 104.557 113.191  1.00  0.00           C0.      0
ATOM    207  CH2 TRP A 117      32.365 103.704 112.630  1.00  0.00           C0.      0
ATOM    208  H02 TRP A 117      29.305 109.740 109.362  1.00  0.00           H0.      0
ATOM    209  H   TRP A 117      31.947 109.041 110.237  1.00  0.00           H0.      0
ATOM    210  HA  TRP A 117      30.006 108.647 108.165  1.00  0.00           H0.      0
ATOM    211  HB2 TRP A 117      29.810 108.142 111.203  1.00  0.00           H0.      0
ATOM    212  HB3 TRP A 117      28.754 107.426 109.999  1.00  0.00           H0.      0
ATOM    213  HD1 TRP A 117      31.535 106.748 107.943  1.00  0.00           H0.      0
ATOM    214  HE1 TRP A 117      33.027 104.833 108.606  1.00  0.00           H0.      0
ATOM    215  HE3 TRP A 117      30.034 106.202 112.873  1.00  0.00           H0.      0
ATOM    216  HZ2 TRP A 117      33.520 103.194 110.879  1.00  0.00           H0.      0
ATOM    217  HZ3 TRP A 117      31.128 104.448 114.239  1.00  0.00           H0.      0
ATOM    218  HH2 TRP A 117      32.855 102.963 113.252  1.00  0.00           H0.      0
ATOM    219  CA  LEU A 136      31.850  95.021 109.629  1.00  0.00           C0.     -1
ATOM    220  C   LEU A 136      32.831  95.455 110.698  1.00  0.00           C0.      0
ATOM    221  O   LEU A 136      33.447  96.540 110.620  1.00  0.00           O0.      0
ATOM    222  H01 LEU A 136      32.405  94.825 108.705  1.00  0.00           H0.      0
ATOM    223  H02 LEU A 136      31.152  95.838 109.427  1.00  0.00           H0.      0
ATOM    224  HA  LEU A 136      31.289  94.125 109.903  1.00  0.00           H0.      0
ATOM    225  N   GLY A 137      33.001  94.595 111.736  1.00  0.00           N0.      0
ATOM    226  CA  GLY A 137      34.029  94.786 112.750  1.00  0.00           C0.     -1
ATOM    227  C   GLY A 137      33.541  95.376 114.087  1.00  0.00           C0.      0
ATOM    228  O   GLY A 137      34.360  95.760 114.929  1.00  0.00           O0.      0
ATOM    229  H   GLY A 137      32.568  93.685 111.662  1.00  0.00           H0.      0
ATOM    230  HA2 GLY A 137      34.518  93.834 112.975  1.00  0.00           H0.      0
ATOM    231  HA3 GLY A 137      34.815  95.439 112.369  1.00  0.00           H0.      0
ATOM    232  N   ASN A 138      32.198  95.434 114.317  1.00  0.00           N0.      0
ATOM    233  CA  ASN A 138      31.640  96.128 115.501  1.00  0.00           C0.     -1
ATOM    234  C   ASN A 138      32.254  97.528 115.571  1.00  0.00           C0.      0
ATOM    235  O   ASN A 138      32.962  97.922 116.511  1.00  0.00           O0.      0
ATOM    236  CB  ASN A 138      31.821  95.356 116.813  1.00  0.00           C0.      0
ATOM    237  CG  ASN A 138      31.083  96.092 117.932  1.00  0.00           C0.      0
ATOM    238  ND2 ASN A 138      31.801  96.305 119.063  1.00  0.00           N0.      0
ATOM    239  OD1 ASN A 138      29.905  96.442 117.790  1.00  0.00           O0.      0
ATOM    240  H   ASN A 138      31.572  95.130 113.584  1.00  0.00           H0.      0
ATOM    241  HA  ASN A 138      30.565  96.234 115.328  1.00  0.00           H0.      0
ATOM    242  HB2 ASN A 138      31.374  94.366 116.687  1.00  0.00           H0.      0
ATOM    243  HB3 ASN A 138      32.876  95.224 117.044  1.00  0.00           H0.      0
ATOM    244 HD21 ASN A 138      31.417  96.930 119.759  1.00  0.00           H0.      0
ATOM    245 HD22 ASN A 138      32.809  96.172 119.049  1.00  0.00           H0.      0
ATOM    246  N   SER A 139      31.940  98.272 114.494  1.00  0.00           N0.      0
ATOM    247  CA  SER A 139      32.699  99.444 114.133  1.00  0.00           C0.     -1
ATOM    248  CB  SER A 139      33.291  99.333 112.725  1.00  0.00           C0.      0
ATOM    249  OG  SER A 139      34.211  98.234 112.669  1.00  0.00           O0.      0
ATOM    250  H03 SER A 139      32.080 100.350 114.192  1.00  0.00           H0.      0
ATOM    251  H   SER A 139      31.413  97.820 113.758  1.00  0.00           H0.      0
ATOM    252  HA  SER A 139      33.507  99.547 114.860  1.00  0.00           H0.      0
ATOM    253  HB2 SER A 139      32.491  99.212 111.982  1.00  0.00           H0.      0
ATOM    254  HB3 SER A 139      33.814 100.271 112.496  1.00  0.00           H0.      0
ATOM    255  HG  SER A 139      33.938  97.622 111.959  1.00  0.00           H0.      0
ATOM    256  CA  HID A 142      32.570 103.700 118.234  1.00  0.00           C0.     -1
ATOM    257  C   HID A 142      32.016 105.118 118.235  1.00  0.00           C0.      0
ATOM    258  O   HID A 142      32.757 106.096 118.414  1.00  0.00           O0.      0
ATOM    259  CB  HID A 142      33.712 103.622 117.259  1.00  0.00           C0.     -1
ATOM    260  CG  HID A 142      34.752 102.635 117.684  1.00  0.00           C0.      0
ATOM    261  CD2 HID A 142      34.887 101.274 117.514  1.00  0.00           C0.      0
ATOM    262  ND1 HID A 142      35.766 102.980 118.574  1.00  0.00           N0.      0
ATOM    263  CE1 HID A 142      36.461 101.860 118.907  1.00  0.00           C0.      0
ATOM    264  NE2 HID A 142      35.953 100.800 118.275  1.00  0.00           N0.      0
ATOM    265  H01 HID A 142      31.801 102.953 118.013  1.00  0.00           H0.      0
ATOM    266  HA  HID A 142      32.927 103.500 119.252  1.00  0.00           H0.      0
ATOM    267  HB2 HID A 142      33.350 103.372 116.257  1.00  0.00           H0.      0
ATOM    268  HB3 HID A 142      34.171 104.615 117.186  1.00  0.00           H0.      0
ATOM    269  HD1 HID A 142      35.960 103.915 118.909  1.00  0.00           H0.      0
ATOM    270  HD2 HID A 142      34.264 100.603 116.942  1.00  0.00           H0.      0
ATOM    271  HE1 HID A 142      37.307 101.851 119.574  1.00  0.00           H0.      0
ATOM    272  N   LEU A 143      30.696 105.233 117.992  1.00  0.00           N0.      0
ATOM    273  CA  LEU A 143      30.017 106.525 117.993  1.00  0.00           C0.     -1
ATOM    274  CB  LEU A 143      28.683 106.387 117.291  1.00  0.00           C0.     -1
ATOM    275  CG  LEU A 143      28.779 106.340 115.747  1.00  0.00           C0.      0
ATOM    276  CD1 LEU A 143      27.421 105.957 115.136  1.00  0.00           C0.      0
ATOM    277  CD2 LEU A 143      29.269 107.688 115.182  1.00  0.00           C0.      0
ATOM    278  H01 LEU A 143      29.881 106.871 119.027  1.00  0.00           H0.      0
ATOM    279  H   LEU A 143      30.134 104.397 117.910  1.00  0.00           H0.      0
ATOM    280  HA  LEU A 143      30.669 107.251 117.502  1.00  0.00           H0.      0
ATOM    281  HB2 LEU A 143      28.168 105.487 117.658  1.00  0.00           H0.      0
ATOM    282  HB3 LEU A 143      28.040 107.234 117.567  1.00  0.00           H0.      0
ATOM    283  HG  LEU A 143      29.509 105.563 115.472  1.00  0.00           H0.      0
ATOM    284 HD11 LEU A 143      26.661 106.712 115.377  1.00  0.00           H0.      0
ATOM    285 HD12 LEU A 143      27.488 105.884 114.044  1.00  0.00           H0.      0
ATOM    286 HD13 LEU A 143      27.070 104.991 115.519  1.00  0.00           H0.      0
ATOM    287 HD21 LEU A 143      29.216 107.700 114.088  1.00  0.00           H0.      0
ATOM    288 HD22 LEU A 143      28.639 108.508 115.551  1.00  0.00           H0.      0
ATOM    289 HD23 LEU A 143      30.307 107.904 115.457  1.00  0.00           H0.      0
ATOM    290  CA  ARG A 175      28.358  93.190 120.115  1.00  0.00           C0.     -1
ATOM    291  CB  ARG A 175      29.497  93.743 120.917  1.00  0.00           C0.     -1
ATOM    292  CG  ARG A 175      30.872  93.242 120.455  1.00  0.00           C0.      0
ATOM    293  CD  ARG A 175      31.994  93.778 121.357  1.00  0.00           C0.      0
ATOM    294  NE  ARG A 175      33.336  93.389 120.910  1.00  0.00           N0.      0
ATOM    295  CZ  ARG A 175      33.896  92.209 121.170  1.00  0.00           C0.      0
ATOM    296  NH1 ARG A 175      33.248  91.280 121.912  1.00  0.00           N1+      0
ATOM    297  NH2 ARG A 175      35.165  91.970 120.778  1.00  0.00           N0.      0
ATOM    298  H01 ARG A 175      28.444  93.474 119.058  1.00  0.00           H0.      0
ATOM    299  H02 ARG A 175      27.391  93.560 120.474  1.00  0.00           H0.      0
ATOM    300  HA  ARG A 175      28.328  92.093 120.160  1.00  0.00           H0.      0
ATOM    301  HB2 ARG A 175      29.494  94.841 120.863  1.00  0.00           H0.      0
ATOM    302  HB3 ARG A 175      29.364  93.490 121.980  1.00  0.00           H0.      0
ATOM    303  HG2 ARG A 175      30.884  92.143 120.431  1.00  0.00           H0.      0
ATOM    304  HG3 ARG A 175      31.063  93.575 119.430  1.00  0.00           H0.      0
ATOM    305  HD2 ARG A 175      31.971  94.870 121.349  1.00  0.00           H0.      0
ATOM    306  HD3 ARG A 175      31.854  93.460 122.397  1.00  0.00           H0.      0
ATOM    307  HE  ARG A 175      33.808  94.017 120.234  1.00  0.00           H0.      0
ATOM    308 HH11 ARG A 175      32.245  91.315 122.001  1.00  0.00           H0.      0
ATOM    309 HH12 ARG A 175      33.683  90.383 122.067  1.00  0.00           H0.      0
ATOM    310 HH21 ARG A 175      35.551  92.615 120.072  1.00  0.00           H0.      0
ATOM    311 HH22 ARG A 175      35.426  91.003 120.633  1.00  0.00           H0.      0
ATOM    312  CA  TYR A 194      40.627  89.301 115.763  1.00  0.00           C0.     -1
ATOM    313  CB  TYR A 194      40.315  90.413 116.809  1.00  0.00           C0.     -1
ATOM    314  CG  TYR A 194      39.420  91.454 116.144  1.00  0.00           C0.      0
ATOM    315  CD1 TYR A 194      38.037  91.483 116.397  1.00  0.00           C0.      0
ATOM    316  CD2 TYR A 194      39.917  92.319 115.150  1.00  0.00           C0.      0
ATOM    317  CE1 TYR A 194      37.187  92.326 115.685  1.00  0.00           C0.      0
ATOM    318  CE2 TYR A 194      39.076  93.179 114.425  1.00  0.00           C0.      0
ATOM    319  CZ  TYR A 194      37.693  93.177 114.691  1.00  0.00           C0.      0
ATOM    320  OH  TYR A 194      36.785  93.985 114.060  1.00  0.00           O0.      0
ATOM    321  H01 TYR A 194      41.267  88.517 116.186  1.00  0.00           H0.      0
ATOM    322  H03 TYR A 194      39.697  88.839 115.414  1.00  0.00           H0.      0
ATOM    323  HA  TYR A 194      41.138  89.731 114.896  1.00  0.00           H0.      0
ATOM    324  HB2 TYR A 194      39.811  89.983 117.681  1.00  0.00           H0.      0
ATOM    325  HB3 TYR A 194      41.253  90.864 117.156  1.00  0.00           H0.      0
ATOM    326  HD1 TYR A 194      37.610  90.828 117.150  1.00  0.00           H0.      0
ATOM    327  HD2 TYR A 194      40.982  92.328 114.931  1.00  0.00           H0.      0
ATOM    328  HE1 TYR A 194      36.123  92.333 115.882  1.00  0.00           H0.      0
ATOM    329  HE2 TYR A 194      39.485  93.866 113.690  1.00  0.00           H0.      0
ATOM    330  HH  TYR A 194      37.116  94.434 113.241  1.00  0.00           H0.      0
ATOM    331  CA  LEU A 240      38.106  99.015 124.061  1.00  0.00           C0.     -1
ATOM    332  CB  LEU A 240      37.560  97.878 123.152  1.00  0.00           C0.     -1
ATOM    333  CG  LEU A 240      38.226  97.835 121.754  1.00  0.00           C0.      0
ATOM    334  CD1 LEU A 240      37.672  96.665 120.917  1.00  0.00           C0.      0
ATOM    335  CD2 LEU A 240      38.068  99.168 120.995  1.00  0.00           C0.      0
ATOM    336  H01 LEU A 240      37.686  98.944 125.071  1.00  0.00           H0.      0
ATOM    337  H02 LEU A 240      39.198  98.954 124.143  1.00  0.00           H0.      0
ATOM    338  HA  LEU A 240      37.851 100.002 123.661  1.00  0.00           H0.      0
ATOM    339  HB2 LEU A 240      37.716  96.910 123.648  1.00  0.00           H0.      0
ATOM    340  HB3 LEU A 240      36.474  97.998 123.024  1.00  0.00           H0.      0
ATOM    341  HG  LEU A 240      39.303  97.659 121.908  1.00  0.00           H0.      0
ATOM    342 HD11 LEU A 240      36.613  96.824 120.685  1.00  0.00           H0.      0
ATOM    343 HD12 LEU A 240      38.215  96.578 119.967  1.00  0.00           H0.      0
ATOM    344 HD13 LEU A 240      37.770  95.711 121.449  1.00  0.00           H0.      0
ATOM    345 HD21 LEU A 240      38.608  99.981 121.492  1.00  0.00           H0.      0
ATOM    346 HD22 LEU A 240      38.449  99.092 119.970  1.00  0.00           H0.      0
ATOM    347 HD23 LEU A 240      37.009  99.446 120.938  1.00  0.00           H0.      0
ATOM    348  CA  TYR A 242      31.256 100.381 124.854  1.00  0.00           C0.     -1
ATOM    349  CB  TYR A 242      31.282  99.179 123.893  1.00  0.00           C0.     -1
ATOM    350  CG  TYR A 242      32.354  99.093 122.810  1.00  0.00           C0.      0
ATOM    351  CD1 TYR A 242      32.781 100.190 122.043  1.00  0.00           C0.      0
ATOM    352  CD2 TYR A 242      32.878  97.829 122.469  1.00  0.00           C0.      0
ATOM    353  CE1 TYR A 242      33.668 100.035 120.967  1.00  0.00           C0.      0
ATOM    354  CE2 TYR A 242      33.762  97.655 121.401  1.00  0.00           C0.      0
ATOM    355  CZ  TYR A 242      34.151  98.761 120.631  1.00  0.00           C0.      0
ATOM    356  OH  TYR A 242      35.006  98.535 119.568  1.00  0.00           O0.      0
ATOM    357  H01 TYR A 242      30.428 100.272 125.562  1.00  0.00           H0.      0
ATOM    358  H02 TYR A 242      32.189 100.455 125.425  1.00  0.00           H0.      0
ATOM    359  HA  TYR A 242      31.116 101.327 124.319  1.00  0.00           H0.      0
ATOM    360  HB2 TYR A 242      31.343  98.261 124.492  1.00  0.00           H0.      0
ATOM    361  HB3 TYR A 242      30.301  99.131 123.393  1.00  0.00           H0.      0
ATOM    362  HD1 TYR A 242      32.409 101.184 122.270  1.00  0.00           H0.      0
ATOM    363  HD2 TYR A 242      32.583  96.961 123.053  1.00  0.00           H0.      0
ATOM    364  HE1 TYR A 242      33.967 100.899 120.383  1.00  0.00           H0.      0
ATOM    365  HE2 TYR A 242      34.160  96.678 121.154  1.00  0.00           H0.      0
ATOM    366  HH  TYR A 242      35.389  99.370 119.199  1.00  0.00           H0.      0
ATOM    367  CA  TYR A 283      28.710  89.526 117.486  1.00  0.00           C0.     -1
ATOM    368  CB  TYR A 283      29.652  90.006 116.313  1.00  0.00           C0.     -1
ATOM    369  CG  TYR A 283      31.077  90.276 116.752  1.00  0.00           C0.      0
ATOM    370  CD1 TYR A 283      32.053  89.264 116.712  1.00  0.00           C0.      0
ATOM    371  CD2 TYR A 283      31.474  91.542 117.214  1.00  0.00           C0.      0
ATOM    372  CE1 TYR A 283      33.372  89.508 117.095  1.00  0.00           C0.      0
ATOM    373  CE2 TYR A 283      32.793  91.806 117.600  1.00  0.00           C0.      0
ATOM    374  CZ  TYR A 283      33.755  90.786 117.531  1.00  0.00           C0.      0
ATOM    375  OH  TYR A 283      35.073  90.970 117.875  1.00  0.00           O0.      0
ATOM    376  H01 TYR A 283      27.697  89.342 117.113  1.00  0.00           H0.      0
ATOM    377  H02 TYR A 283      29.096  88.601 117.929  1.00  0.00           H0.      0
ATOM    378  HA  TYR A 283      28.663  90.290 118.270  1.00  0.00           H0.      0
ATOM    379  HB2 TYR A 283      29.648  89.239 115.529  1.00  0.00           H0.      0
ATOM    380  HB3 TYR A 283      29.221  90.915 115.875  1.00  0.00           H0.      0
ATOM    381  HD1 TYR A 283      31.778  88.274 116.359  1.00  0.00           H0.      0
ATOM    382  HD2 TYR A 283      30.735  92.336 117.270  1.00  0.00           H0.      0
ATOM    383  HE1 TYR A 283      34.124  88.729 117.045  1.00  0.00           H0.      0
ATOM    384  HE2 TYR A 283      33.076  92.795 117.946  1.00  0.00           H0.      0
ATOM    385  HH  TYR A 283      35.280  91.921 118.013  1.00  0.00           H0.      0
ATOM    386  N   ACT A 293      35.490  96.881 117.261  1.00  0.00           N0.      0
ATOM    387  CA  ACT A 293      36.131  95.537 117.381  1.00  0.00           C0.      0
ATOM    388  C   ACT A 293      35.420  94.657 118.404  1.00  0.00           C0.      0
ATOM    389  O   ACT A 293      35.889  93.490 118.553  1.00  0.00           O0.      0
ATOM    390  CE  ACT A 293      36.285  97.821 116.403  1.00  0.00           C0.      0
ATOM    391  OXT ACT A 293      34.435  95.146 119.038  1.00  0.00           O1-      0
ATOM    392  HE1 ACT A 293      35.728  98.749 116.308  1.00  0.00           H0.      0
ATOM    393  HE2 ACT A 293      37.256  98.013 116.859  1.00  0.00           H0.      0
ATOM    394  HE3 ACT A 293      36.410  97.368 115.423  1.00  0.00           H0.      0
ATOM    395  H1  ACT A 293      37.170  95.673 117.692  1.00  0.00           H0.      0
ATOM    396  H3  ACT A 293      36.120  95.070 116.394  1.00  0.00           H0.      0
ATOM    397  H01 ACT A 293      35.314  97.293 118.197  1.00  0.00           H0.      0
ATOM    398  H02 ACT A 293      34.561  96.791 116.820  1.00  0.00           H0.      0
ATOM    399  CA' SAM A 294      37.639  97.182 110.536  1.00  0.00           C0.      0
ATOM    400  CB  SAM A 294      37.347  98.365 111.484  1.00  0.00           C0.      0
ATOM    401  CG  SAM A 294      38.587  98.853 112.254  1.00  0.00           C0.      0
ATOM    402  SD  SAM A 294      38.243  99.367 113.988  1.00  0.00           S0.      0
ATOM    403  C5' SAM A 294      36.863 100.553 113.732  1.00  0.00           C0.      0
ATOM    404  C4' SAM A 294      37.166 101.624 112.693  1.00  0.00           C0.      0
ATOM    405  O4' SAM A 294      36.027 102.553 112.685  1.00  0.00           O0.      0
ATOM    406  C3' SAM A 294      38.451 102.461 112.943  1.00  0.00           C0.      0
ATOM    407  O3' SAM A 294      39.414 102.287 111.908  1.00  0.00           O0.      0
ATOM    408  C2' SAM A 294      37.914 103.915 113.080  1.00  0.00           C0.      0
ATOM    409  O2' SAM A 294      38.756 104.958 112.650  1.00  0.00           O0.      0
ATOM    410  C1' SAM A 294      36.543 103.856 112.361  1.00  0.00           C0.      0
ATOM    411  OXT SAM A 294      39.188  95.738 111.681  1.00  0.00           O0.      0
ATOM    412  N1  SAM A 294      33.695 108.034 111.224  1.00  0.00           N0.      0
ATOM    413  C2  SAM A 294      34.418 107.209 110.439  1.00  0.00           C0.      0
ATOM    414  N3  SAM A 294      35.143 106.137 110.791  1.00  0.00           N0.      0
ATOM    415  C4  SAM A 294      35.032 105.873 112.106  1.00  0.00           C0.      0
ATOM    416  C5  SAM A 294      34.292 106.620 113.038  1.00  0.00           C0.      0
ATOM    417  C6  SAM A 294      33.649 107.786 112.562  1.00  0.00           C0.      0
ATOM    418  N6  SAM A 294      33.000 108.656 113.373  1.00  0.00           N0.      0
ATOM    419  N7  SAM A 294      34.387 106.048 114.301  1.00  0.00           N0.      0
ATOM    420  C8  SAM A 294      35.168 104.996 114.140  1.00  0.00           C0.      0
ATOM    421  N9  SAM A 294      35.604 104.848 112.836  1.00  0.00           N0.      0
ATOM    422  C'  SAM A 294      37.995  95.921 111.351  1.00  0.00           C0.      0
ATOM    423  N'  SAM A 294      36.406  96.949 109.705  1.00  0.00           N0.      0
ATOM    424  O'  SAM A 294      37.001  95.177 111.681  1.00  0.00           O0.      0
ATOM    425 HN61 SAM A 294      33.214 108.592 114.361  1.00  0.00           H0.      0
ATOM    426 HN62 SAM A 294      32.864 109.605 113.016  1.00  0.00           H0.      0
ATOM    427  HA  SAM A 294      38.453  97.418 109.846  1.00  0.00           H0.      0
ATOM    428  HB1 SAM A 294      36.559  98.054 112.178  1.00  0.00           H0.      0
ATOM    429  HB2 SAM A 294      36.934  99.185 110.884  1.00  0.00           H0.      0
ATOM    430  HG1 SAM A 294      39.076  99.682 111.734  1.00  0.00           H0.      0
ATOM    431  HG2 SAM A 294      39.318  98.050 112.364  1.00  0.00           H0.      0
ATOM    432 HO2' SAM A 294      39.037 104.789 111.716  1.00  0.00           H0.      0
ATOM    433 HO3' SAM A 294      38.986 102.531 111.047  1.00  0.00           H0.      0
ATOM    434  H01 SAM A 294      35.443 104.293 114.909  1.00  0.00           H0.      0
ATOM    435  H02 SAM A 294      37.241 101.183 111.695  1.00  0.00           H0.      0
ATOM    436  H03 SAM A 294      38.948 102.153 113.862  1.00  0.00           H0.      0
ATOM    437  H04 SAM A 294      37.714 104.099 114.142  1.00  0.00           H0.      0
ATOM    438  H05 SAM A 294      36.652 103.989 111.281  1.00  0.00           H0.      0
ATOM    439  H06 SAM A 294      34.431 107.464 109.385  1.00  0.00           H0.      0
ATOM    440  H07 SAM A 294      36.217  97.785 109.125  1.00  0.00           H0.      0
ATOM    441  H08 SAM A 294      35.587  96.776 110.301  1.00  0.00           H0.      0
ATOM    442  H09 SAM A 294      36.454  96.114 109.048  1.00  0.00           H0.      0
ATOM    443 H5'1 SAM A 294      36.696 101.027 114.706  1.00  0.00           H0.      0
ATOM    444 H5'2 SAM A 294      35.956 100.008 113.458  1.00  0.00           H0.      0
