# Supplementary material for: Computational Investigation of GNMT-Catalyzed Methyl Transfer Reaction: Integrating MD, QM, and ML Approaches
Source: J Comput Chem. Author manuscript; Available in PMC 2026 Jun 29. (PMC13312424; doi:10.1002/jcc.70434)
Supplement: SI-2 [file NIHMS2188582-supplement-SI-2.zip › QM-cluster-pdbs/sampling_12000_R2_w_ts.pdb]

ATOM      1  CA  TYR A  21      42.495 105.277 117.497  1.00  0.00           C0.     -1
ATOM      2  CB  TYR A  21      41.882 104.742 116.194  1.00  0.00           C0.     -1
ATOM      3  CG  TYR A  21      41.018 103.503 116.352  1.00  0.00           C0.      0
ATOM      4  CD1 TYR A  21      39.624 103.555 116.188  1.00  0.00           C0.      0
ATOM      5  CD2 TYR A  21      41.594 102.252 116.643  1.00  0.00           C0.      0
ATOM      6  CE1 TYR A  21      38.832 102.405 116.313  1.00  0.00           C0.      0
ATOM      7  CE2 TYR A  21      40.819 101.095 116.752  1.00  0.00           C0.      0
ATOM      8  CZ  TYR A  21      39.428 101.163 116.586  1.00  0.00           C0.      0
ATOM      9  OH  TYR A  21      38.710  99.992 116.677  1.00  0.00           O0.      0
ATOM     10  H01 TYR A  21      41.712 105.550 118.214  1.00  0.00           H0.      0
ATOM     11  H02 TYR A  21      43.107 106.165 117.303  1.00  0.00           H0.      0
ATOM     12  HA  TYR A  21      43.134 104.523 117.972  1.00  0.00           H0.      0
ATOM     13  HB2 TYR A  21      41.271 105.534 115.740  1.00  0.00           H0.      0
ATOM     14  HB3 TYR A  21      42.685 104.540 115.472  1.00  0.00           H0.      0
ATOM     15  HD1 TYR A  21      39.149 104.498 115.927  1.00  0.00           H0.      0
ATOM     16  HD2 TYR A  21      42.671 102.178 116.766  1.00  0.00           H0.      0
ATOM     17  HE1 TYR A  21      37.755 102.473 116.202  1.00  0.00           H0.      0
ATOM     18  HE2 TYR A  21      41.276 100.131 116.940  1.00  0.00           H0.      0
ATOM     19  HH  TYR A  21      37.736 100.173 116.695  1.00  0.00           H0.      0
ATOM     20  CA  TRP A  30      46.105  95.257 114.368  1.00  0.00           C0.     -1
ATOM     21  CB  TRP A  30      45.490  96.343 113.564  1.00  0.00           C0.     -1
ATOM     22  CG  TRP A  30      43.986  96.203 113.434  1.00  0.00           C0.      0
ATOM     23  CD1 TRP A  30      43.268  95.706 112.359  1.00  0.00           C0.      0
ATOM     24  CD2 TRP A  30      43.007  96.554 114.440  1.00  0.00           C0.      0
ATOM     25  CE2 TRP A  30      41.714  96.255 113.898  1.00  0.00           C0.      0
ATOM     26  CE3 TRP A  30      43.089  97.118 115.729  1.00  0.00           C0.      0
ATOM     27  NE1 TRP A  30      41.905  95.727 112.637  1.00  0.00           N0.      0
ATOM     28  CZ2 TRP A  30      40.529  96.532 114.596  1.00  0.00           C0.      0
ATOM     29  CZ3 TRP A  30      41.912  97.402 116.421  1.00  0.00           C0.      0
ATOM     30  CH2 TRP A  30      40.645  97.126 115.853  1.00  0.00           C0.      0
ATOM     31  H01 TRP A  30      45.929  94.275 113.908  1.00  0.00           H0.      0
ATOM     32  H03 TRP A  30      47.191  95.382 114.470  1.00  0.00           H0.      0
ATOM     33  HA  TRP A  30      45.684  95.217 115.380  1.00  0.00           H0.      0
ATOM     34  HB2 TRP A  30      45.715  97.322 114.012  1.00  0.00           H0.      0
ATOM     35  HB3 TRP A  30      45.931  96.369 112.559  1.00  0.00           H0.      0
ATOM     36  HD1 TRP A  30      43.629  95.351 111.406  1.00  0.00           H0.      0
ATOM     37  HE1 TRP A  30      41.143  95.473 112.006  1.00  0.00           H0.      0
ATOM     38  HE3 TRP A  30      44.055  97.343 116.172  1.00  0.00           H0.      0
ATOM     39  HZ2 TRP A  30      39.565  96.296 114.162  1.00  0.00           H0.      0
ATOM     40  HZ3 TRP A  30      41.963  97.847 117.409  1.00  0.00           H0.      0
ATOM     41  HH2 TRP A  30      39.751  97.439 116.382  1.00  0.00           H0.      0
ATOM     42  CA  TYR A  33      44.933  91.191 116.688  1.00  0.00           C0.     -1
ATOM     43  C   TYR A  33      44.131  90.342 115.720  1.00  0.00           C0.      0
ATOM     44  O   TYR A  33      43.581  89.288 116.061  1.00  0.00           O0.      0
ATOM     45  CB  TYR A  33      44.328  92.633 116.941  1.00  0.00           C0.     -1
ATOM     46  CG  TYR A  33      42.966  92.761 117.588  1.00  0.00           C0.      0
ATOM     47  CD1 TYR A  33      42.086  93.745 117.108  1.00  0.00           C0.      0
ATOM     48  CD2 TYR A  33      42.584  92.038 118.732  1.00  0.00           C0.      0
ATOM     49  CE1 TYR A  33      40.878  94.016 117.750  1.00  0.00           C0.      0
ATOM     50  CE2 TYR A  33      41.375  92.301 119.386  1.00  0.00           C0.      0
ATOM     51  CZ  TYR A  33      40.524  93.300 118.897  1.00  0.00           C0.      0
ATOM     52  OH  TYR A  33      39.338  93.559 119.572  1.00  0.00           O0.      0
ATOM     53  H02 TYR A  33      45.953  91.327 116.309  1.00  0.00           H0.      0
ATOM     54  HA  TYR A  33      44.995  90.638 117.628  1.00  0.00           H0.      0
ATOM     55  HB2 TYR A  33      45.065  93.164 117.562  1.00  0.00           H0.      0
ATOM     56  HB3 TYR A  33      44.308  93.169 115.985  1.00  0.00           H0.      0
ATOM     57  HD1 TYR A  33      42.346  94.319 116.226  1.00  0.00           H0.      0
ATOM     58  HD2 TYR A  33      43.238  91.269 119.129  1.00  0.00           H0.      0
ATOM     59  HE1 TYR A  33      40.222  94.768 117.332  1.00  0.00           H0.      0
ATOM     60  HE2 TYR A  33      41.087  91.746 120.271  1.00  0.00           H0.      0
ATOM     61  HH  TYR A  33      38.962  94.412 119.263  1.00  0.00           H0.      0
ATOM     62  N   ILE A  34      44.062  90.812 114.439  1.00  0.00           N0.      0
ATOM     63  CA  ILE A  34      43.504  89.984 113.371  1.00  0.00           C0.     -1
ATOM     64  CB  ILE A  34      43.769  90.578 111.960  1.00  0.00           C0.     -1
ATOM     65  CG1 ILE A  34      43.136  91.977 111.758  1.00  0.00           C0.      0
ATOM     66  CG2 ILE A  34      43.315  89.567 110.893  1.00  0.00           C0.      0
ATOM     67  CD1 ILE A  34      41.604  91.983 111.730  1.00  0.00           C0.      0
ATOM     68  H01 ILE A  34      43.935  88.977 113.434  1.00  0.00           H0.      0
ATOM     69  H   ILE A  34      44.643  91.597 114.180  1.00  0.00           H0.      0
ATOM     70  HA  ILE A  34      42.425  89.871 113.527  1.00  0.00           H0.      0
ATOM     71  HB  ILE A  34      44.860  90.699 111.863  1.00  0.00           H0.      0
ATOM     72 HG12 ILE A  34      43.484  92.662 112.544  1.00  0.00           H0.      0
ATOM     73 HG13 ILE A  34      43.516  92.387 110.812  1.00  0.00           H0.      0
ATOM     74 HG21 ILE A  34      43.431  89.985 109.886  1.00  0.00           H0.      0
ATOM     75 HG22 ILE A  34      43.906  88.646 110.949  1.00  0.00           H0.      0
ATOM     76 HG23 ILE A  34      42.262  89.294 111.025  1.00  0.00           H0.      0
ATOM     77 HD11 ILE A  34      41.197  91.566 112.658  1.00  0.00           H0.      0
ATOM     78 HD12 ILE A  34      41.200  92.994 111.628  1.00  0.00           H0.      0
ATOM     79 HD13 ILE A  34      41.226  91.395 110.886  1.00  0.00           H0.      0
ATOM     80  CA  ARG A  40      39.476  85.208 109.386  1.00  0.00           C0.     -1
ATOM     81  CB  ARG A  40      40.023  86.633 109.504  1.00  0.00           C0.     -1
ATOM     82  CG  ARG A  40      38.896  87.695 109.464  1.00  0.00           C0.      0
ATOM     83  CD  ARG A  40      39.321  89.070 110.013  1.00  0.00           C0.      0
ATOM     84  NE  ARG A  40      38.295  90.087 109.729  1.00  0.00           N0.      0
ATOM     85  CZ  ARG A  40      37.943  91.153 110.486  1.00  0.00           C0.      0
ATOM     86  NH1 ARG A  40      38.396  91.313 111.759  1.00  0.00           N1+      0
ATOM     87  NH2 ARG A  40      37.048  92.015 110.012  1.00  0.00           N0.      0
ATOM     88  H01 ARG A  40      40.285  84.470 109.390  1.00  0.00           H0.      0
ATOM     89  H02 ARG A  40      38.909  85.077 108.456  1.00  0.00           H0.      0
ATOM     90  HA  ARG A  40      38.804  84.978 110.222  1.00  0.00           H0.      0
ATOM     91  HB2 ARG A  40      40.576  86.729 110.450  1.00  0.00           H0.      0
ATOM     92  HB3 ARG A  40      40.745  86.836 108.702  1.00  0.00           H0.      0
ATOM     93  HG2 ARG A  40      38.547  87.809 108.427  1.00  0.00           H0.      0
ATOM     94  HG3 ARG A  40      38.034  87.343 110.046  1.00  0.00           H0.      0
ATOM     95  HD2 ARG A  40      39.455  88.994 111.097  1.00  0.00           H0.      0
ATOM     96  HD3 ARG A  40      40.282  89.375 109.578  1.00  0.00           H0.      0
ATOM     97  HE  ARG A  40      37.956  90.126 108.775  1.00  0.00           H0.      0
ATOM     98 HH11 ARG A  40      39.251  90.858 112.037  1.00  0.00           H0.      0
ATOM     99 HH12 ARG A  40      38.283  92.247 112.144  1.00  0.00           H0.      0
ATOM    100 HH21 ARG A  40      36.892  92.055 108.975  1.00  0.00           H0.      0
ATOM    101 HH22 ARG A  40      36.990  92.921 110.501  1.00  0.00           H0.      0
ATOM    102  CA  ALA A  64      34.656 100.921 108.281  1.00  0.00           C0.     -1
ATOM    103  C   ALA A  64      35.941 100.121 107.977  1.00  0.00           C0.      0
ATOM    104  O   ALA A  64      36.139  98.987 108.449  1.00  0.00           O0.      0
ATOM    105  CB  ALA A  64      34.122 100.624 109.688  1.00  0.00           C0.      0
ATOM    106  H03 ALA A  64      33.920 100.624 107.521  1.00  0.00           H0.      0
ATOM    107  HA  ALA A  64      34.845 101.993 108.144  1.00  0.00           H0.      0
ATOM    108  HB1 ALA A  64      34.742 101.096 110.457  1.00  0.00           H0.      0
ATOM    109  HB2 ALA A  64      33.100 100.998 109.801  1.00  0.00           H0.      0
ATOM    110  HB3 ALA A  64      34.120  99.546 109.874  1.00  0.00           H0.      0
ATOM    111  N   CYS A  65      36.827 100.693 107.117  1.00  0.00           N0.      0
ATOM    112  CA  CYS A  65      37.928  99.949 106.485  1.00  0.00           C0.     -1
ATOM    113  C   CYS A  65      39.069  99.490 107.415  1.00  0.00           C0.      0
ATOM    114  O   CYS A  65      39.622  98.402 107.192  1.00  0.00           O0.      0
ATOM    115  H01 CYS A  65      38.352 100.591 105.708  1.00  0.00           H0.      0
ATOM    116  H   CYS A  65      36.637 101.632 106.796  1.00  0.00           H0.      0
ATOM    117  HA  CYS A  65      37.538  99.042 106.016  1.00  0.00           H0.      0
ATOM    118  N   GLY A  66      39.454 100.368 108.362  1.00  0.00           N0.      0
ATOM    119  CA  GLY A  66      40.665 100.177 109.170  1.00  0.00           C0.     -1
ATOM    120  H01 GLY A  66      41.150  99.256 108.846  1.00  0.00           H0.      0
ATOM    121  H   GLY A  66      38.894 101.205 108.543  1.00  0.00           H0.      0
ATOM    122  HA2 GLY A  66      41.339 101.023 109.015  1.00  0.00           H0.      0
ATOM    123  HA3 GLY A  66      40.412 100.117 110.230  1.00  0.00           H0.      0
ATOM    124  CA  ASP A  70      37.439  93.024 104.643  1.00  0.00           C0.     -1
ATOM    125  CB  ASP A  70      36.244  93.559 105.486  1.00  0.00           C0.     -1
ATOM    126  CG  ASP A  70      36.420  93.315 106.991  1.00  0.00           C0.      0
ATOM    127  OD1 ASP A  70      36.070  94.242 107.806  1.00  0.00           O0.      0
ATOM    128  OD2 ASP A  70      36.870  92.183 107.339  1.00  0.00           O1-      0
ATOM    129  H01 ASP A  70      38.361  93.559 104.897  1.00  0.00           H0.      0
ATOM    130  H02 ASP A  70      37.249  93.155 103.572  1.00  0.00           H0.      0
ATOM    131  HA  ASP A  70      37.593  91.962 104.852  1.00  0.00           H0.      0
ATOM    132  HB2 ASP A  70      36.096  94.630 105.318  1.00  0.00           H0.      0
ATOM    133  HB3 ASP A  70      35.322  93.049 105.172  1.00  0.00           H0.      0
ATOM    134  CA  ASP A  85      37.561 105.517 107.709  1.00  0.00           C0.     -1
ATOM    135  C   ASP A  85      38.119 106.835 108.254  1.00  0.00           C0.      0
ATOM    136  O   ASP A  85      38.880 107.538 107.575  1.00  0.00           O0.      0
ATOM    137  CB  ASP A  85      38.636 104.396 107.773  1.00  0.00           C0.      0
ATOM    138  CG  ASP A  85      38.798 103.866 109.195  1.00  0.00           C0.      0
ATOM    139  OD1 ASP A  85      38.273 102.728 109.460  1.00  0.00           O0.      0
ATOM    140  OD2 ASP A  85      39.388 104.593 110.052  1.00  0.00           O1-      0
ATOM    141  H03 ASP A  85      37.292 105.693 106.663  1.00  0.00           H0.      0
ATOM    142  HA  ASP A  85      36.663 105.206 108.254  1.00  0.00           H0.      0
ATOM    143  HB2 ASP A  85      38.343 103.567 107.123  1.00  0.00           H0.      0
ATOM    144  HB3 ASP A  85      39.587 104.802 107.415  1.00  0.00           H0.      0
ATOM    145  N   ALA A  86      37.765 107.149 109.528  1.00  0.00           N0.      0
ATOM    146  CA  ALA A  86      38.119 108.423 110.137  1.00  0.00           C0.     -1
ATOM    147  C   ALA A  86      39.584 108.490 110.748  1.00  0.00           C0.      0
ATOM    148  O   ALA A  86      39.969 109.593 111.166  1.00  0.00           O0.      0
ATOM    149  CB  ALA A  86      37.133 108.781 111.256  1.00  0.00           C0.      0
ATOM    150  H   ALA A  86      37.106 106.544 110.008  1.00  0.00           H0.      0
ATOM    151  HA  ALA A  86      38.098 109.188 109.357  1.00  0.00           H0.      0
ATOM    152  HB1 ALA A  86      37.133 108.015 112.041  1.00  0.00           H0.      0
ATOM    153  HB2 ALA A  86      37.455 109.723 111.709  1.00  0.00           H0.      0
ATOM    154  HB3 ALA A  86      36.128 108.892 110.846  1.00  0.00           H0.      0
ATOM    155  N   SER A  87      40.341 107.357 110.838  1.00  0.00           N0.      0
ATOM    156  CA  SER A  87      41.697 107.304 111.478  1.00  0.00           C0.     -1
ATOM    157  CB  SER A  87      41.748 106.099 112.466  1.00  0.00           C0.     -1
ATOM    158  OG  SER A  87      43.070 105.906 113.005  1.00  0.00           O0.      0
ATOM    159  H01 SER A  87      42.474 107.182 110.715  1.00  0.00           H0.      0
ATOM    160  H   SER A  87      39.972 106.493 110.437  1.00  0.00           H0.      0
ATOM    161  HA  SER A  87      41.846 108.256 111.992  1.00  0.00           H0.      0
ATOM    162  HB2 SER A  87      40.999 106.238 113.256  1.00  0.00           H0.      0
ATOM    163  HB3 SER A  87      41.503 105.177 111.935  1.00  0.00           H0.      0
ATOM    164  HG  SER A  87      43.245 106.623 113.630  1.00  0.00           H0.      0
ATOM    165  CA  MET A  90      44.779 102.968 110.858  1.00  0.00           C0.     -1
ATOM    166  CB  MET A  90      43.433 102.768 111.481  1.00  0.00           C0.     -1
ATOM    167  CG  MET A  90      42.867 101.353 111.301  1.00  0.00           C0.      0
ATOM    168  SD  MET A  90      43.573 100.045 112.391  1.00  0.00           S0.      0
ATOM    169  CE  MET A  90      42.483 100.281 113.843  1.00  0.00           C0.      0
ATOM    170  H01 MET A  90      45.144 103.990 111.014  1.00  0.00           H0.      0
ATOM    171  H02 MET A  90      44.748 102.787 109.775  1.00  0.00           H0.      0
ATOM    172  HA  MET A  90      45.521 102.281 111.284  1.00  0.00           H0.      0
ATOM    173  HB2 MET A  90      43.454 103.030 112.547  1.00  0.00           H0.      0
ATOM    174  HB3 MET A  90      42.712 103.463 111.025  1.00  0.00           H0.      0
ATOM    175  HG2 MET A  90      41.787 101.355 111.468  1.00  0.00           H0.      0
ATOM    176  HG3 MET A  90      43.052 101.013 110.277  1.00  0.00           H0.      0
ATOM    177  HE1 MET A  90      42.601 101.279 114.268  1.00  0.00           H0.      0
ATOM    178  HE2 MET A  90      41.435 100.134 113.562  1.00  0.00           H0.      0
ATOM    179  HE3 MET A  90      42.751  99.534 114.591  1.00  0.00           H0.      0
ATOM    180  CA  ALA A 115      35.587 110.646 106.284  1.00  0.00           C0.     -1
ATOM    181  C   ALA A 115      35.046 110.209 107.635  1.00  0.00           C0.      0
ATOM    182  O   ALA A 115      35.552 109.265 108.260  1.00  0.00           O0.      0
ATOM    183  H01 ALA A 115      36.625 110.970 106.407  1.00  0.00           H0.      0
ATOM    184  H03 ALA A 115      35.590 109.787 105.606  1.00  0.00           H0.      0
ATOM    185  HA  ALA A 115      35.013 111.458 105.832  1.00  0.00           H0.      0
ATOM    186  N   ASN A 116      33.989 110.923 108.122  1.00  0.00           N0.      0
ATOM    187  CA  ASN A 116      33.368 110.600 109.400  1.00  0.00           C0.     -1
ATOM    188  C   ASN A 116      31.831 110.607 109.200  1.00  0.00           C0.      0
ATOM    189  O   ASN A 116      31.283 111.547 108.604  1.00  0.00           O0.      0
ATOM    190  CB  ASN A 116      33.808 111.596 110.507  1.00  0.00           C0.      0
ATOM    191  CG  ASN A 116      33.518 111.011 111.877  1.00  0.00           C0.      0
ATOM    192  ND2 ASN A 116      34.596 110.768 112.665  1.00  0.00           N0.      0
ATOM    193  OD1 ASN A 116      32.360 110.740 112.236  1.00  0.00           O0.      0
ATOM    194  H   ASN A 116      33.542 111.640 107.565  1.00  0.00           H0.      0
ATOM    195  HA  ASN A 116      33.709 109.601 109.675  1.00  0.00           H0.      0
ATOM    196  HB2 ASN A 116      34.873 111.804 110.378  1.00  0.00           H0.      0
ATOM    197  HB3 ASN A 116      33.258 112.536 110.387  1.00  0.00           H0.      0
ATOM    198 HD21 ASN A 116      34.457 110.253 113.524  1.00  0.00           H0.      0
ATOM    199 HD22 ASN A 116      35.535 110.825 112.301  1.00  0.00           H0.      0
ATOM    200  N   TRP A 117      31.186 109.524 109.680  1.00  0.00           N0.      0
ATOM    201  CA  TRP A 117      29.732 109.269 109.566  1.00  0.00           C0.     -1
ATOM    202  CB  TRP A 117      29.432 107.898 110.254  1.00  0.00           C0.     -1
ATOM    203  CG  TRP A 117      30.375 106.790 109.855  1.00  0.00           C0.      0
ATOM    204  CD1 TRP A 117      31.043 106.651 108.654  1.00  0.00           C0.      0
ATOM    205  CD2 TRP A 117      30.827 105.702 110.701  1.00  0.00           C0.      0
ATOM    206  CE2 TRP A 117      31.782 104.949 109.949  1.00  0.00           C0.      0
ATOM    207  CE3 TRP A 117      30.543 105.301 112.021  1.00  0.00           C0.      0
ATOM    208  NE1 TRP A 117      31.876 105.543 108.706  1.00  0.00           N0.      0
ATOM    209  CZ2 TRP A 117      32.463 103.849 110.486  1.00  0.00           C0.      0
ATOM    210  CZ3 TRP A 117      31.206 104.195 112.552  1.00  0.00           C0.      0
ATOM    211  CH2 TRP A 117      32.164 103.480 111.795  1.00  0.00           C0.      0
ATOM    212  H02 TRP A 117      29.168 110.072 110.050  1.00  0.00           H0.      0
ATOM    213  H   TRP A 117      31.750 108.812 110.135  1.00  0.00           H0.      0
ATOM    214  HA  TRP A 117      29.449 109.250 108.507  1.00  0.00           H0.      0
ATOM    215  HB2 TRP A 117      29.501 108.039 111.340  1.00  0.00           H0.      0
ATOM    216  HB3 TRP A 117      28.386 107.637 110.043  1.00  0.00           H0.      0
ATOM    217  HD1 TRP A 117      31.012 107.276 107.775  1.00  0.00           H0.      0
ATOM    218  HE1 TRP A 117      32.525 105.276 107.981  1.00  0.00           H0.      0
ATOM    219  HE3 TRP A 117      29.822 105.850 112.619  1.00  0.00           H0.      0
ATOM    220  HZ2 TRP A 117      33.215 103.321 109.912  1.00  0.00           H0.      0
ATOM    221  HZ3 TRP A 117      30.995 103.870 113.566  1.00  0.00           H0.      0
ATOM    222  HH2 TRP A 117      32.691 102.645 112.245  1.00  0.00           H0.      0
ATOM    223  CA  LEU A 136      31.659  94.766 109.467  1.00  0.00           C0.     -1
ATOM    224  C   LEU A 136      32.785  94.928 110.472  1.00  0.00           C0.      0
ATOM    225  O   LEU A 136      33.472  95.971 110.546  1.00  0.00           O0.      0
ATOM    226  H01 LEU A 136      32.069  94.985 108.475  1.00  0.00           H0.      0
ATOM    227  H02 LEU A 136      30.880  95.507 109.674  1.00  0.00           H0.      0
ATOM    228  HA  LEU A 136      31.217  93.768 109.476  1.00  0.00           H0.      0
ATOM    229  N   GLY A 137      33.009  93.876 111.305  1.00  0.00           N0.      0
ATOM    230  CA  GLY A 137      34.140  93.843 112.227  1.00  0.00           C0.     -1
ATOM    231  C   GLY A 137      33.901  94.555 113.567  1.00  0.00           C0.      0
ATOM    232  O   GLY A 137      34.859  94.767 114.330  1.00  0.00           O0.      0
ATOM    233  H   GLY A 137      32.495  93.022 111.142  1.00  0.00           H0.      0
ATOM    234  HA2 GLY A 137      34.386  92.799 112.443  1.00  0.00           H0.      0
ATOM    235  HA3 GLY A 137      35.025  94.298 111.771  1.00  0.00           H0.      0
ATOM    236  N   ASN A 138      32.621  94.885 113.859  1.00  0.00           N0.      0
ATOM    237  CA  ASN A 138      32.147  95.455 115.141  1.00  0.00           C0.     -1
ATOM    238  C   ASN A 138      32.665  96.895 115.307  1.00  0.00           C0.      0
ATOM    239  O   ASN A 138      33.596  97.183 116.065  1.00  0.00           O0.      0
ATOM    240  CB  ASN A 138      32.526  94.585 116.326  1.00  0.00           C0.      0
ATOM    241  CG  ASN A 138      31.887  95.116 117.604  1.00  0.00           C0.      0
ATOM    242  ND2 ASN A 138      32.552  94.760 118.735  1.00  0.00           N0.      0
ATOM    243  OD1 ASN A 138      30.836  95.766 117.598  1.00  0.00           O0.      0
ATOM    244  H   ASN A 138      31.928  94.636 113.166  1.00  0.00           H0.      0
ATOM    245  HA  ASN A 138      31.057  95.497 115.071  1.00  0.00           H0.      0
ATOM    246  HB2 ASN A 138      32.165  93.567 116.145  1.00  0.00           H0.      0
ATOM    247  HB3 ASN A 138      33.610  94.542 116.426  1.00  0.00           H0.      0
ATOM    248 HD21 ASN A 138      32.293  95.146 119.636  1.00  0.00           H0.      0
ATOM    249 HD22 ASN A 138      33.499  94.407 118.638  1.00  0.00           H0.      0
ATOM    250  N   SER A 139      31.990  97.799 114.554  1.00  0.00           N0.      0
ATOM    251  CA  SER A 139      32.503  99.135 114.294  1.00  0.00           C0.     -1
ATOM    252  CB  SER A 139      32.968  99.266 112.833  1.00  0.00           C0.      0
ATOM    253  OG  SER A 139      33.970  98.279 112.512  1.00  0.00           O0.      0
ATOM    254  H03 SER A 139      31.739  99.892 114.506  1.00  0.00           H0.      0
ATOM    255  H   SER A 139      31.257  97.455 113.949  1.00  0.00           H0.      0
ATOM    256  HA  SER A 139      33.340  99.291 114.978  1.00  0.00           H0.      0
ATOM    257  HB2 SER A 139      32.112  99.185 112.150  1.00  0.00           H0.      0
ATOM    258  HB3 SER A 139      33.418 100.253 112.685  1.00  0.00           H0.      0
ATOM    259  HG  SER A 139      33.587  97.545 112.005  1.00  0.00           H0.      0
ATOM    260  CA  HID A 142      32.352 102.849 118.900  1.00  0.00           C0.     -1
ATOM    261  CB  HID A 142      33.546 103.066 118.023  1.00  0.00           C0.     -1
ATOM    262  CG  HID A 142      34.494 101.915 117.885  1.00  0.00           C0.      0
ATOM    263  CD2 HID A 142      35.124 101.390 116.773  1.00  0.00           C0.      0
ATOM    264  ND1 HID A 142      35.044 101.219 118.953  1.00  0.00           N0.      0
ATOM    265  CE1 HID A 142      35.970 100.337 118.473  1.00  0.00           C0.      0
ATOM    266  NE2 HID A 142      36.044 100.420 117.150  1.00  0.00           N0.      0
ATOM    267  H01 HID A 142      31.746 102.003 118.555  1.00  0.00           H0.      0
ATOM    268  H02 HID A 142      31.714 103.738 118.900  1.00  0.00           H0.      0
ATOM    269  HA  HID A 142      32.628 102.649 119.944  1.00  0.00           H0.      0
ATOM    270  HB2 HID A 142      33.212 103.349 117.019  1.00  0.00           H0.      0
ATOM    271  HB3 HID A 142      34.112 103.936 118.391  1.00  0.00           H0.      0
ATOM    272  HD1 HID A 142      34.782 101.316 119.925  1.00  0.00           H0.      0
ATOM    273  HD2 HID A 142      34.965 101.649 115.738  1.00  0.00           H0.      0
ATOM    274  HE1 HID A 142      36.557  99.686 119.100  1.00  0.00           H0.      0
ATOM    275  CA  ARG A 175      28.746  92.095 119.901  1.00  0.00           C0.     -1
ATOM    276  CB  ARG A 175      30.053  92.444 120.706  1.00  0.00           C0.     -1
ATOM    277  CG  ARG A 175      30.665  91.236 121.420  1.00  0.00           C0.      0
ATOM    278  CD  ARG A 175      31.864  91.608 122.314  1.00  0.00           C0.      0
ATOM    279  NE  ARG A 175      32.998  92.227 121.602  1.00  0.00           N0.      0
ATOM    280  CZ  ARG A 175      33.918  91.526 120.941  1.00  0.00           C0.      0
ATOM    281  NH1 ARG A 175      33.783  90.185 120.776  1.00  0.00           N1+      0
ATOM    282  NH2 ARG A 175      35.049  92.107 120.500  1.00  0.00           N0.      0
ATOM    283  H01 ARG A 175      27.942  91.795 120.583  1.00  0.00           H0.      0
ATOM    284  H03 ARG A 175      28.408  92.962 119.324  1.00  0.00           H0.      0
ATOM    285  HA  ARG A 175      28.934  91.269 119.212  1.00  0.00           H0.      0
ATOM    286  HB2 ARG A 175      30.791  92.876 120.019  1.00  0.00           H0.      0
ATOM    287  HB3 ARG A 175      29.817  93.224 121.443  1.00  0.00           H0.      0
ATOM    288  HG2 ARG A 175      29.916  90.758 122.064  1.00  0.00           H0.      0
ATOM    289  HG3 ARG A 175      30.948  90.486 120.668  1.00  0.00           H0.      0
ATOM    290  HD2 ARG A 175      31.544  92.336 123.064  1.00  0.00           H0.      0
ATOM    291  HD3 ARG A 175      32.235  90.728 122.852  1.00  0.00           H0.      0
ATOM    292  HE  ARG A 175      33.133  93.247 121.644  1.00  0.00           H0.      0
ATOM    293 HH11 ARG A 175      32.853  89.795 120.766  1.00  0.00           H0.      0
ATOM    294 HH12 ARG A 175      34.439  89.730 120.156  1.00  0.00           H0.      0
ATOM    295 HH21 ARG A 175      35.171  93.113 120.569  1.00  0.00           H0.      0
ATOM    296 HH22 ARG A 175      35.495  91.670 119.702  1.00  0.00           H0.      0
ATOM    297  CA  TYR A 194      40.423  88.916 115.856  1.00  0.00           C0.     -1
ATOM    298  CB  TYR A 194      40.030  89.983 116.790  1.00  0.00           C0.     -1
ATOM    299  CG  TYR A 194      39.343  91.155 116.097  1.00  0.00           C0.      0
ATOM    300  CD1 TYR A 194      37.984  91.443 116.299  1.00  0.00           C0.      0
ATOM    301  CD2 TYR A 194      40.060  91.980 115.208  1.00  0.00           C0.      0
ATOM    302  CE1 TYR A 194      37.364  92.531 115.671  1.00  0.00           C0.      0
ATOM    303  CE2 TYR A 194      39.460  93.070 114.574  1.00  0.00           C0.      0
ATOM    304  CZ  TYR A 194      38.110  93.361 114.821  1.00  0.00           C0.      0
ATOM    305  OH  TYR A 194      37.577  94.498 114.251  1.00  0.00           O0.      0
ATOM    306  H01 TYR A 194      40.926  88.088 116.369  1.00  0.00           H0.      0
ATOM    307  H02 TYR A 194      39.554  88.503 115.325  1.00  0.00           H0.      0
ATOM    308  HA  TYR A 194      41.131  89.276 115.105  1.00  0.00           H0.      0
ATOM    309  HB2 TYR A 194      39.356  89.596 117.567  1.00  0.00           H0.      0
ATOM    310  HB3 TYR A 194      40.916  90.360 117.315  1.00  0.00           H0.      0
ATOM    311  HD1 TYR A 194      37.393  90.821 116.965  1.00  0.00           H0.      0
ATOM    312  HD2 TYR A 194      41.116  91.789 115.043  1.00  0.00           H0.      0
ATOM    313  HE1 TYR A 194      36.321  92.754 115.860  1.00  0.00           H0.      0
ATOM    314  HE2 TYR A 194      40.016  93.709 113.899  1.00  0.00           H0.      0
ATOM    315  HH  TYR A 194      36.596  94.450 114.191  1.00  0.00           H0.      0
ATOM    316  CA  TYR A 220      44.478  95.142 125.650  1.00  0.00           C0.     -1
ATOM    317  CB  TYR A 220      44.279  95.296 124.157  1.00  0.00           C0.     -1
ATOM    318  CG  TYR A 220      42.844  95.589 123.734  1.00  0.00           C0.      0
ATOM    319  CD1 TYR A 220      42.143  96.704 124.231  1.00  0.00           C0.      0
ATOM    320  CD2 TYR A 220      42.176  94.760 122.818  1.00  0.00           C0.      0
ATOM    321  CE1 TYR A 220      40.822  96.965 123.854  1.00  0.00           C0.      0
ATOM    322  CE2 TYR A 220      40.859  95.015 122.421  1.00  0.00           C0.      0
ATOM    323  CZ  TYR A 220      40.169  96.112 122.956  1.00  0.00           C0.      0
ATOM    324  OH  TYR A 220      38.845  96.368 122.628  1.00  0.00           O0.      0
ATOM    325  H01 TYR A 220      45.528  94.936 125.888  1.00  0.00           H0.      0
ATOM    326  H02 TYR A 220      44.190  96.050 126.192  1.00  0.00           H0.      0
ATOM    327  HA  TYR A 220      43.874  94.318 126.047  1.00  0.00           H0.      0
ATOM    328  HB2 TYR A 220      44.932  96.103 123.790  1.00  0.00           H0.      0
ATOM    329  HB3 TYR A 220      44.612  94.385 123.644  1.00  0.00           H0.      0
ATOM    330  HD1 TYR A 220      42.632  97.377 124.929  1.00  0.00           H0.      0
ATOM    331  HD2 TYR A 220      42.693  93.903 122.397  1.00  0.00           H0.      0
ATOM    332  HE1 TYR A 220      40.286  97.817 124.258  1.00  0.00           H0.      0
ATOM    333  HE2 TYR A 220      40.379  94.371 121.693  1.00  0.00           H0.      0
ATOM    334  HH  TYR A 220      38.409  95.525 122.309  1.00  0.00           H0.      0
ATOM    335  CA  TYR A 242      31.984 100.982 123.184  1.00  0.00           C0.     -1
ATOM    336  CB  TYR A 242      32.135  99.454 123.052  1.00  0.00           C0.     -1
ATOM    337  CG  TYR A 242      33.467  98.972 122.494  1.00  0.00           C0.      0
ATOM    338  CD1 TYR A 242      33.589  98.539 121.160  1.00  0.00           C0.      0
ATOM    339  CD2 TYR A 242      34.618  98.908 123.302  1.00  0.00           C0.      0
ATOM    340  CE1 TYR A 242      34.805  98.069 120.648  1.00  0.00           C0.      0
ATOM    341  CE2 TYR A 242      35.842  98.447 122.806  1.00  0.00           C0.      0
ATOM    342  CZ  TYR A 242      35.941  98.032 121.469  1.00  0.00           C0.      0
ATOM    343  OH  TYR A 242      37.136  97.614 120.915  1.00  0.00           O0.      0
ATOM    344  H01 TYR A 242      31.004 101.238 123.602  1.00  0.00           H0.      0
ATOM    345  H02 TYR A 242      32.756 101.399 123.841  1.00  0.00           H0.      0
ATOM    346  HA  TYR A 242      32.077 101.470 122.206  1.00  0.00           H0.      0
ATOM    347  HB2 TYR A 242      31.983  99.002 124.042  1.00  0.00           H0.      0
ATOM    348  HB3 TYR A 242      31.328  99.073 122.413  1.00  0.00           H0.      0
ATOM    349  HD1 TYR A 242      32.718  98.556 120.511  1.00  0.00           H0.      0
ATOM    350  HD2 TYR A 242      34.556  99.217 124.342  1.00  0.00           H0.      0
ATOM    351  HE1 TYR A 242      34.874  97.723 119.624  1.00  0.00           H0.      0
ATOM    352  HE2 TYR A 242      36.714  98.397 123.449  1.00  0.00           H0.      0
ATOM    353  HH  TYR A 242      37.822  97.442 121.603  1.00  0.00           H0.      0
ATOM    354  CA  TYR A 283      28.502  88.810 117.453  1.00  0.00           C0.     -1
ATOM    355  CB  TYR A 283      29.493  89.338 116.363  1.00  0.00           C0.     -1
ATOM    356  CG  TYR A 283      30.870  89.764 116.844  1.00  0.00           C0.      0
ATOM    357  CD1 TYR A 283      31.993  88.931 116.684  1.00  0.00           C0.      0
ATOM    358  CD2 TYR A 283      31.086  91.039 117.393  1.00  0.00           C0.      0
ATOM    359  CE1 TYR A 283      33.285  89.368 117.002  1.00  0.00           C0.      0
ATOM    360  CE2 TYR A 283      32.365  91.478 117.746  1.00  0.00           C0.      0
ATOM    361  CZ  TYR A 283      33.475  90.660 117.505  1.00  0.00           C0.      0
ATOM    362  OH  TYR A 283      34.772  91.090 117.764  1.00  0.00           O0.      0
ATOM    363  H01 TYR A 283      27.558  88.509 116.986  1.00  0.00           H0.      0
ATOM    364  H02 TYR A 283      28.925  87.943 117.973  1.00  0.00           H0.      0
ATOM    365  HA  TYR A 283      28.286  89.581 118.198  1.00  0.00           H0.      0
ATOM    366  HB2 TYR A 283      29.613  88.555 115.604  1.00  0.00           H0.      0
ATOM    367  HB3 TYR A 283      29.018  90.189 115.856  1.00  0.00           H0.      0
ATOM    368  HD1 TYR A 283      31.861  87.937 116.266  1.00  0.00           H0.      0
ATOM    369  HD2 TYR A 283      30.247  91.715 117.525  1.00  0.00           H0.      0
ATOM    370  HE1 TYR A 283      34.147  88.735 116.827  1.00  0.00           H0.      0
ATOM    371  HE2 TYR A 283      32.497  92.458 118.186  1.00  0.00           H0.      0
ATOM    372  HH  TYR A 283      34.825  92.068 117.715  1.00  0.00           H0.      0
ATOM    373  N   ACT A 293      38.027  95.957 118.642  1.00  0.00           N0.      0
ATOM    374  CA  ACT A 293      37.130  95.330 117.787  1.00  0.00           C0.      0
ATOM    375  C   ACT A 293      35.943  94.649 118.498  1.00  0.00           C0.      0
ATOM    376  O   ACT A 293      35.227  93.876 117.815  1.00  0.00           O0.      0
ATOM    377  OXT ACT A 293      35.794  94.912 119.737  1.00  0.00           O1-      0
ATOM    378  H1  ACT A 293      37.591  94.675 117.047  1.00  0.00           H0.      0
ATOM    379  H3  ACT A 293      36.570  96.161 116.976  1.00  0.00           H0.      0
ATOM    380  H01 ACT A 293      38.811  96.424 118.195  1.00  0.00           H0.      0
ATOM    381  H02 ACT A 293      37.610  96.504 119.405  1.00  0.00           H0.      0
ATOM    382  CA' SAM A 294      37.987  96.452 110.205  1.00  0.00           C0.      0
ATOM    383  CB  SAM A 294      38.083  97.669 111.150  1.00  0.00           C0.      0
ATOM    384  CG  SAM A 294      37.142  97.557 112.366  1.00  0.00           C0.      0
ATOM    385  SD  SAM A 294      37.663  98.615 113.785  1.00  0.00           S0.      0
ATOM    386  CE  SAM A 294      36.738  97.040 115.915  1.00  0.00           C0.      0
ATOM    387  C5' SAM A 294      36.574 100.079 113.611  1.00  0.00           C0.      0
ATOM    388  C4' SAM A 294      36.990 101.036 112.494  1.00  0.00           C0.      0
ATOM    389  O4' SAM A 294      35.906 102.032 112.398  1.00  0.00           O0.      0
ATOM    390  C3' SAM A 294      38.314 101.818 112.739  1.00  0.00           C0.      0
ATOM    391  O3' SAM A 294      39.262 101.647 111.698  1.00  0.00           O0.      0
ATOM    392  C2' SAM A 294      37.824 103.284 112.922  1.00  0.00           C0.      0
ATOM    393  O2' SAM A 294      38.737 104.307 112.596  1.00  0.00           O0.      0
ATOM    394  C1' SAM A 294      36.492 103.325 112.138  1.00  0.00           C0.      0
ATOM    395  OXT SAM A 294      37.198  94.444 111.242  1.00  0.00           O0.      0
ATOM    396  N1  SAM A 294      33.658 107.570 111.045  1.00  0.00           N0.      0
ATOM    397  C2  SAM A 294      34.500 106.849 110.283  1.00  0.00           C0.      0
ATOM    398  N3  SAM A 294      35.236 105.773 110.628  1.00  0.00           N0.      0
ATOM    399  C4  SAM A 294      35.023 105.408 111.906  1.00  0.00           C0.      0
ATOM    400  C5  SAM A 294      34.182 106.069 112.815  1.00  0.00           C0.      0
ATOM    401  C6  SAM A 294      33.490 107.220 112.353  1.00  0.00           C0.      0
ATOM    402  N6  SAM A 294      32.692 107.970 113.130  1.00  0.00           N0.      0
ATOM    403  N7  SAM A 294      34.198 105.410 114.041  1.00  0.00           N0.      0
ATOM    404  C8  SAM A 294      35.019 104.387 113.883  1.00  0.00           C0.      0
ATOM    405  N9  SAM A 294      35.564 104.338 112.612  1.00  0.00           N0.      0
ATOM    406  C'  SAM A 294      38.240  95.133 110.988  1.00  0.00           C0.      0
ATOM    407  N'  SAM A 294      36.635  96.369 109.532  1.00  0.00           N0.      0
ATOM    408  O'  SAM A 294      39.421  94.895 111.334  1.00  0.00           O0.      0
ATOM    409 HN61 SAM A 294      32.369 108.864 112.757  1.00  0.00           H0.      0
ATOM    410 HN62 SAM A 294      32.701 107.864 114.153  1.00  0.00           H0.      0
ATOM    411  HA  SAM A 294      38.722  96.564 109.404  1.00  0.00           H0.      0
ATOM    412  HB1 SAM A 294      37.897  98.590 110.588  1.00  0.00           H0.      0
ATOM    413  HB2 SAM A 294      39.122  97.703 111.492  1.00  0.00           H0.      0
ATOM    414  HG1 SAM A 294      37.150  96.536 112.757  1.00  0.00           H0.      0
ATOM    415  HG2 SAM A 294      36.107  97.818 112.130  1.00  0.00           H0.      0
ATOM    416  HE1 SAM A 294      35.685  97.201 115.690  1.00  0.00           H0.      0
ATOM    417  HE2 SAM A 294      37.271  97.812 116.461  1.00  0.00           H0.      0
ATOM    418  HE3 SAM A 294      37.299  96.359 115.285  1.00  0.00           H0.      0
ATOM    419 HO2' SAM A 294      39.019 104.279 111.636  1.00  0.00           H0.      0
ATOM    420 HO3' SAM A 294      38.904 102.045 110.860  1.00  0.00           H0.      0
ATOM    421  H01 SAM A 294      35.244 103.650 114.635  1.00  0.00           H0.      0
ATOM    422  H02 SAM A 294      37.057 100.513 111.534  1.00  0.00           H0.      0
ATOM    423  H03 SAM A 294      38.807 101.476 113.651  1.00  0.00           H0.      0
ATOM    424  H04 SAM A 294      37.585 103.424 113.981  1.00  0.00           H0.      0
ATOM    425  H05 SAM A 294      36.653 103.490 111.069  1.00  0.00           H0.      0
ATOM    426  H06 SAM A 294      34.637 107.214 109.272  1.00  0.00           H0.      0
ATOM    427  H07 SAM A 294      36.406  97.244 109.028  1.00  0.00           H0.      0
ATOM    428  H08 SAM A 294      35.905  96.178 110.228  1.00  0.00           H0.      0
ATOM    429  H09 SAM A 294      36.593  95.558 108.870  1.00  0.00           H0.      0
ATOM    430 H5'1 SAM A 294      36.624 100.584 114.578  1.00  0.00           H0.      0
ATOM    431 H5'2 SAM A 294      35.556  99.726 113.446  1.00  0.00           H0.      0
ATOM    432  O   WAT A3098      37.629  94.233 121.668  1.00  0.00           O0.      0
ATOM    433  H1  WAT A3098      37.000  94.581 121.002  1.00  0.00           H0.      0
ATOM    434  H2  WAT A3098      38.252  93.672 121.174  1.00  0.00           H0.      0
ATOM    435  O   WAT B3703      34.060  96.162 107.635  1.00  0.00           O0.      0
ATOM    436  H1  WAT B3703      33.901  96.327 108.576  1.00  0.00           H0.      0
ATOM    437  H2  WAT B3703      34.711  95.429 107.588  1.00  0.00           H0.      0
ATOM    438  O   WAT B5324      32.789 107.860 115.973  1.00  0.00           O0.      0
ATOM    439  H1  WAT B5324      32.429 106.954 116.119  1.00  0.00           H0.      0
ATOM    440  H2  WAT B5324      33.734 107.791 116.161  1.00  0.00           H0.      0
ATOM    441  O   WAT B7075      32.063 105.253 115.813  1.00  0.00           O0.      0
ATOM    442  H1  WAT B7075      32.827 105.231 115.183  1.00  0.00           H0.      0
ATOM    443  H2  WAT B7075      31.271 105.247 115.260  1.00  0.00           H0.      0
ATOM    444  O   WAT B8319      33.584  95.006 121.405  1.00  0.00           O0.      0
ATOM    445  H1  WAT B8319      34.348  95.167 120.813  1.00  0.00           H0.      0
ATOM    446  H2  WAT B8319      33.600  95.702 122.075  1.00  0.00           H0.      0
ATOM    447  O   WAT C2279      37.875 106.403 114.137  1.00  0.00           O0.      0
ATOM    448  H1  WAT C2279      36.925 106.235 114.172  1.00  0.00           H0.      0
ATOM    449  H2  WAT C2279      38.242 105.752 113.501  1.00  0.00           H0.      0
