# Supplementary material for: Computational Investigation of GNMT-Catalyzed Methyl Transfer Reaction: Integrating MD, QM, and ML Approaches
Source: J Comput Chem. Author manuscript; Available in PMC 2026 Jun 29. (PMC13312424; doi:10.1002/jcc.70434)
Supplement: SI-2 [file NIHMS2188582-supplement-SI-2.zip › QM-cluster-pdbs/clustering_316_R1_wo_p.pdb]

ATOM      1  CA  TYR A  21      42.967 105.129 117.849  1.00  0.00           C0.     -1
ATOM      2  CB  TYR A  21      42.543 104.473 116.511  1.00  0.00           C0.     -1
ATOM      3  CG  TYR A  21      41.608 103.284 116.650  1.00  0.00           C0.      0
ATOM      4  CD1 TYR A  21      40.220 103.459 116.784  1.00  0.00           C0.      0
ATOM      5  CD2 TYR A  21      42.097 101.965 116.632  1.00  0.00           C0.      0
ATOM      6  CE1 TYR A  21      39.350 102.368 116.893  1.00  0.00           C0.      0
ATOM      7  CE2 TYR A  21      41.244 100.864 116.733  1.00  0.00           C0.      0
ATOM      8  CZ  TYR A  21      39.859 101.057 116.861  1.00  0.00           C0.      0
ATOM      9  OH  TYR A  21      39.062  99.944 116.942  1.00  0.00           O0.      0
ATOM     10  H01 TYR A  21      42.089 105.483 118.401  1.00  0.00           H0.      0
ATOM     11  H02 TYR A  21      43.630 105.983 117.670  1.00  0.00           H0.      0
ATOM     12  HA  TYR A  21      43.496 104.409 118.484  1.00  0.00           H0.      0
ATOM     13  HB2 TYR A  21      42.048 105.237 115.897  1.00  0.00           H0.      0
ATOM     14  HB3 TYR A  21      43.438 104.162 115.959  1.00  0.00           H0.      0
ATOM     15  HD1 TYR A  21      39.808 104.465 116.786  1.00  0.00           H0.      0
ATOM     16  HD2 TYR A  21      43.165 101.798 116.516  1.00  0.00           H0.      0
ATOM     17  HE1 TYR A  21      38.281 102.529 116.992  1.00  0.00           H0.      0
ATOM     18  HE2 TYR A  21      41.626  99.850 116.693  1.00  0.00           H0.      0
ATOM     19  HH  TYR A  21      38.105 100.187 116.938  1.00  0.00           H0.      0
ATOM     20  CA  TRP A  30      46.114  95.597 114.545  1.00  0.00           C0.     -1
ATOM     21  CB  TRP A  30      45.403  96.730 113.803  1.00  0.00           C0.     -1
ATOM     22  CG  TRP A  30      43.921  96.495 113.626  1.00  0.00           C0.      0
ATOM     23  CD1 TRP A  30      43.241  96.151 112.470  1.00  0.00           C0.      0
ATOM     24  CD2 TRP A  30      42.922  96.576 114.670  1.00  0.00           C0.      0
ATOM     25  CE2 TRP A  30      41.656  96.270 114.074  1.00  0.00           C0.      0
ATOM     26  CE3 TRP A  30      42.969  96.903 116.039  1.00  0.00           C0.      0
ATOM     27  NE1 TRP A  30      41.882  96.003 112.735  1.00  0.00           N0.      0
ATOM     28  CZ2 TRP A  30      40.462  96.290 114.807  1.00  0.00           C0.      0
ATOM     29  CZ3 TRP A  30      41.782  96.928 116.770  1.00  0.00           C0.      0
ATOM     30  CH2 TRP A  30      40.543  96.627 116.157  1.00  0.00           C0.      0
ATOM     31  H01 TRP A  30      46.020  94.654 113.994  1.00  0.00           H0.      0
ATOM     32  H03 TRP A  30      47.181  95.813 114.674  1.00  0.00           H0.      0
ATOM     33  HA  TRP A  30      45.678  95.443 115.539  1.00  0.00           H0.      0
ATOM     34  HB2 TRP A  30      45.557  97.671 114.350  1.00  0.00           H0.      0
ATOM     35  HB3 TRP A  30      45.867  96.869 112.818  1.00  0.00           H0.      0
ATOM     36  HD1 TRP A  30      43.626  96.004 111.473  1.00  0.00           H0.      0
ATOM     37  HE1 TRP A  30      41.146  95.825 112.054  1.00  0.00           H0.      0
ATOM     38  HE3 TRP A  30      43.915  97.140 116.517  1.00  0.00           H0.      0
ATOM     39  HZ2 TRP A  30      39.516  96.052 114.336  1.00  0.00           H0.      0
ATOM     40  HZ3 TRP A  30      41.803  97.185 117.824  1.00  0.00           H0.      0
ATOM     41  HH2 TRP A  30      39.636  96.699 116.746  1.00  0.00           H0.      0
ATOM     42  CA  TYR A  33      45.557  91.149 117.057  1.00  0.00           C0.     -1
ATOM     43  CB  TYR A  33      44.955  92.513 117.356  1.00  0.00           C0.     -1
ATOM     44  CG  TYR A  33      43.525  92.429 117.886  1.00  0.00           C0.      0
ATOM     45  CD1 TYR A  33      42.535  93.341 117.482  1.00  0.00           C0.      0
ATOM     46  CD2 TYR A  33      43.143  91.414 118.784  1.00  0.00           C0.      0
ATOM     47  CE1 TYR A  33      41.212  93.237 117.931  1.00  0.00           C0.      0
ATOM     48  CE2 TYR A  33      41.828  91.293 119.231  1.00  0.00           C0.      0
ATOM     49  CZ  TYR A  33      40.849  92.193 118.790  1.00  0.00           C0.      0
ATOM     50  OH  TYR A  33      39.566  91.967 119.240  1.00  0.00           O0.      0
ATOM     51  H01 TYR A  33      44.921  90.582 116.367  1.00  0.00           H0.      0
ATOM     52  H02 TYR A  33      46.547  91.250 116.598  1.00  0.00           H0.      0
ATOM     53  HA  TYR A  33      45.682  90.548 117.964  1.00  0.00           H0.      0
ATOM     54  HB2 TYR A  33      45.592  93.043 118.081  1.00  0.00           H0.      0
ATOM     55  HB3 TYR A  33      44.955  93.130 116.449  1.00  0.00           H0.      0
ATOM     56  HD1 TYR A  33      42.789  94.145 116.798  1.00  0.00           H0.      0
ATOM     57  HD2 TYR A  33      43.877  90.696 119.134  1.00  0.00           H0.      0
ATOM     58  HE1 TYR A  33      40.471  93.946 117.576  1.00  0.00           H0.      0
ATOM     59  HE2 TYR A  33      41.538  90.498 119.909  1.00  0.00           H0.      0
ATOM     60  HH  TYR A  33      38.943  92.669 118.982  1.00  0.00           H0.      0
ATOM     61  CA  ARG A  40      39.331  85.837 108.905  1.00  0.00           C0.     -1
ATOM     62  CB  ARG A  40      39.898  87.290 109.049  1.00  0.00           C0.     -1
ATOM     63  CG  ARG A  40      38.754  88.328 109.100  1.00  0.00           C0.      0
ATOM     64  CD  ARG A  40      39.181  89.736 109.562  1.00  0.00           C0.      0
ATOM     65  NE  ARG A  40      38.063  90.675 109.378  1.00  0.00           N0.      0
ATOM     66  CZ  ARG A  40      37.769  91.777 110.101  1.00  0.00           C0.      0
ATOM     67  NH1 ARG A  40      38.481  92.156 111.186  1.00  0.00           N1+      0
ATOM     68  NH2 ARG A  40      36.665  92.472 109.779  1.00  0.00           N0.      0
ATOM     69  H01 ARG A  40      38.719  85.749 108.000  1.00  0.00           H0.      0
ATOM     70  H02 ARG A  40      40.143  85.105 108.842  1.00  0.00           H0.      0
ATOM     71  HA  ARG A  40      38.704  85.585 109.768  1.00  0.00           H0.      0
ATOM     72  HB2 ARG A  40      40.496  87.349 109.969  1.00  0.00           H0.      0
ATOM     73  HB3 ARG A  40      40.572  87.516 108.214  1.00  0.00           H0.      0
ATOM     74  HG2 ARG A  40      38.300  88.402 108.102  1.00  0.00           H0.      0
ATOM     75  HG3 ARG A  40      37.966  87.972 109.777  1.00  0.00           H0.      0
ATOM     76  HD2 ARG A  40      39.445  89.707 110.624  1.00  0.00           H0.      0
ATOM     77  HD3 ARG A  40      40.063  90.075 109.003  1.00  0.00           H0.      0
ATOM     78  HE  ARG A  40      37.548  90.600 108.508  1.00  0.00           H0.      0
ATOM     79 HH11 ARG A  40      39.416  91.802 111.318  1.00  0.00           H0.      0
ATOM     80 HH12 ARG A  40      38.295  93.117 111.502  1.00  0.00           H0.      0
ATOM     81 HH21 ARG A  40      36.341  92.380 108.793  1.00  0.00           H0.      0
ATOM     82 HH22 ARG A  40      36.674  93.445 110.097  1.00  0.00           H0.      0
ATOM     83  CA  ALA A  64      35.140 101.524 108.521  1.00  0.00           C0.     -1
ATOM     84  C   ALA A  64      36.183 100.541 107.962  1.00  0.00           C0.      0
ATOM     85  O   ALA A  64      36.021  99.306 107.987  1.00  0.00           O0.      0
ATOM     86  CB  ALA A  64      34.472 100.992 109.796  1.00  0.00           C0.      0
ATOM     87  H02 ALA A  64      34.390 101.663 107.730  1.00  0.00           H0.      0
ATOM     88  HA  ALA A  64      35.612 102.493 108.706  1.00  0.00           H0.      0
ATOM     89  HB1 ALA A  64      33.567 101.561 110.027  1.00  0.00           H0.      0
ATOM     90  HB2 ALA A  64      34.191  99.942 109.668  1.00  0.00           H0.      0
ATOM     91  HB3 ALA A  64      35.147 101.071 110.655  1.00  0.00           H0.      0
ATOM     92  N   CYS A  65      37.247 101.131 107.352  1.00  0.00           N0.      0
ATOM     93  CA  CYS A  65      38.314 100.377 106.692  1.00  0.00           C0.     -1
ATOM     94  C   CYS A  65      39.427  99.819 107.603  1.00  0.00           C0.      0
ATOM     95  O   CYS A  65      40.166  98.923 107.172  1.00  0.00           O0.      0
ATOM     96  H01 CYS A  65      38.785 101.026 105.947  1.00  0.00           H0.      0
ATOM     97  H   CYS A  65      37.466 102.060 107.698  1.00  0.00           H0.      0
ATOM     98  HA  CYS A  65      37.870  99.526 106.173  1.00  0.00           H0.      0
ATOM     99  N   GLY A  66      39.576 100.389 108.821  1.00  0.00           N0.      0
ATOM    100  CA  GLY A  66      40.733 100.064 109.662  1.00  0.00           C0.     -1
ATOM    101  H01 GLY A  66      41.668 100.319 109.151  1.00  0.00           H0.      0
ATOM    102  H   GLY A  66      38.963 101.150 109.117  1.00  0.00           H0.      0
ATOM    103  HA2 GLY A  66      40.655 100.637 110.588  1.00  0.00           H0.      0
ATOM    104  HA3 GLY A  66      40.758  98.996 109.895  1.00  0.00           H0.      0
ATOM    105  CA  ASP A  70      37.351  93.724 104.636  1.00  0.00           C0.     -1
ATOM    106  CB  ASP A  70      36.329  94.430 105.608  1.00  0.00           C0.     -1
ATOM    107  CG  ASP A  70      36.163  93.782 106.986  1.00  0.00           C0.      0
ATOM    108  OD1 ASP A  70      35.842  94.549 107.960  1.00  0.00           O0.      0
ATOM    109  OD2 ASP A  70      36.289  92.522 107.083  1.00  0.00           O1-      0
ATOM    110  H01 ASP A  70      38.367  93.779 105.042  1.00  0.00           H0.      0
ATOM    111  H02 ASP A  70      37.340  94.208 103.654  1.00  0.00           H0.      0
ATOM    112  HA  ASP A  70      37.085  92.669 104.522  1.00  0.00           H0.      0
ATOM    113  HB2 ASP A  70      36.610  95.479 105.755  1.00  0.00           H0.      0
ATOM    114  HB3 ASP A  70      35.337  94.437 105.132  1.00  0.00           H0.      0
ATOM    115  CA  ASP A  85      37.681 105.600 108.281  1.00  0.00           C0.     -1
ATOM    116  C   ASP A  85      38.197 106.855 108.999  1.00  0.00           C0.      0
ATOM    117  O   ASP A  85      38.990 107.624 108.439  1.00  0.00           O0.      0
ATOM    118  CB  ASP A  85      38.782 104.508 108.286  1.00  0.00           C0.      0
ATOM    119  CG  ASP A  85      38.734 103.756 109.611  1.00  0.00           C0.      0
ATOM    120  OD1 ASP A  85      38.028 102.704 109.666  1.00  0.00           O0.      0
ATOM    121  OD2 ASP A  85      39.353 104.264 110.609  1.00  0.00           O1-      0
ATOM    122  H03 ASP A  85      37.460 105.894 107.251  1.00  0.00           H0.      0
ATOM    123  HA  ASP A  85      36.762 105.218 108.738  1.00  0.00           H0.      0
ATOM    124  HB2 ASP A  85      38.614 103.810 107.461  1.00  0.00           H0.      0
ATOM    125  HB3 ASP A  85      39.759 104.979 108.142  1.00  0.00           H0.      0
ATOM    126  N   ALA A  86      37.807 107.019 110.294  1.00  0.00           N0.      0
ATOM    127  CA  ALA A  86      38.201 108.190 111.082  1.00  0.00           C0.     -1
ATOM    128  C   ALA A  86      39.608 108.083 111.733  1.00  0.00           C0.      0
ATOM    129  O   ALA A  86      40.029 109.055 112.381  1.00  0.00           O0.      0
ATOM    130  CB  ALA A  86      37.163 108.460 112.180  1.00  0.00           C0.      0
ATOM    131  H   ALA A  86      37.071 106.421 110.659  1.00  0.00           H0.      0
ATOM    132  HA  ALA A  86      38.258 109.045 110.400  1.00  0.00           H0.      0
ATOM    133  HB1 ALA A  86      36.193 108.702 111.738  1.00  0.00           H0.      0
ATOM    134  HB2 ALA A  86      37.054 107.580 112.824  1.00  0.00           H0.      0
ATOM    135  HB3 ALA A  86      37.504 109.296 112.795  1.00  0.00           H0.      0
ATOM    136  N   SER A  87      40.301 106.929 111.578  1.00  0.00           N0.      0
ATOM    137  CA  SER A  87      41.624 106.722 112.186  1.00  0.00           C0.     -1
ATOM    138  CB  SER A  87      41.746 105.334 112.828  1.00  0.00           C0.      0
ATOM    139  OG  SER A  87      43.102 105.108 113.273  1.00  0.00           O0.      0
ATOM    140  H01 SER A  87      42.414 106.829 111.431  1.00  0.00           H0.      0
ATOM    141  H   SER A  87      39.905 106.174 111.020  1.00  0.00           H0.      0
ATOM    142  HA  SER A  87      41.761 107.513 112.930  1.00  0.00           H0.      0
ATOM    143  HB2 SER A  87      41.023 105.221 113.643  1.00  0.00           H0.      0
ATOM    144  HB3 SER A  87      41.535 104.550 112.097  1.00  0.00           H0.      0
ATOM    145  HG  SER A  87      43.259 105.675 114.040  1.00  0.00           H0.      0
ATOM    146  CA  ALA A 115      35.205 110.103 106.447  1.00  0.00           C0.     -1
ATOM    147  C   ALA A 115      34.772 109.936 107.891  1.00  0.00           C0.      0
ATOM    148  O   ALA A 115      35.384 109.188 108.666  1.00  0.00           O0.      0
ATOM    149  H01 ALA A 115      35.050 109.158 105.916  1.00  0.00           H0.      0
ATOM    150  H02 ALA A 115      36.276 110.322 106.421  1.00  0.00           H0.      0
ATOM    151  HA  ALA A 115      34.663 110.895 105.924  1.00  0.00           H0.      0
ATOM    152  N   ASN A 116      33.675 110.661 108.281  1.00  0.00           N0.      0
ATOM    153  CA  ASN A 116      33.085 110.449 109.592  1.00  0.00           C0.     -1
ATOM    154  C   ASN A 116      31.599 110.031 109.426  1.00  0.00           C0.      0
ATOM    155  O   ASN A 116      30.856 110.697 108.686  1.00  0.00           O0.      0
ATOM    156  CB  ASN A 116      33.218 111.677 110.537  1.00  0.00           C0.      0
ATOM    157  CG  ASN A 116      33.181 111.168 111.968  1.00  0.00           C0.      0
ATOM    158  ND2 ASN A 116      34.385 111.062 112.587  1.00  0.00           N0.      0
ATOM    159  OD1 ASN A 116      32.123 110.804 112.508  1.00  0.00           O0.      0
ATOM    160  H   ASN A 116      33.108 111.138 107.592  1.00  0.00           H0.      0
ATOM    161  HA  ASN A 116      33.648 109.624 110.035  1.00  0.00           H0.      0
ATOM    162  HB2 ASN A 116      34.159 112.186 110.317  1.00  0.00           H0.      0
ATOM    163  HB3 ASN A 116      32.394 112.376 110.368  1.00  0.00           H0.      0
ATOM    164 HD21 ASN A 116      34.437 110.571 113.470  1.00  0.00           H0.      0
ATOM    165 HD22 ASN A 116      35.248 111.217 112.087  1.00  0.00           H0.      0
ATOM    166  N   TRP A 117      31.203 108.932 110.110  1.00  0.00           N0.      0
ATOM    167  CA  TRP A 117      29.815 108.424 110.048  1.00  0.00           C0.     -1
ATOM    168  CB  TRP A 117      29.548 107.294 111.038  1.00  0.00           C0.     -1
ATOM    169  CG  TRP A 117      30.509 106.138 110.925  1.00  0.00           C0.      0
ATOM    170  CD1 TRP A 117      31.289 105.790 109.841  1.00  0.00           C0.      0
ATOM    171  CD2 TRP A 117      30.852 105.217 111.988  1.00  0.00           C0.      0
ATOM    172  CE2 TRP A 117      31.861 104.339 111.485  1.00  0.00           C0.      0
ATOM    173  CE3 TRP A 117      30.431 105.075 113.324  1.00  0.00           C0.      0
ATOM    174  NE1 TRP A 117      32.083 104.694 110.164  1.00  0.00           N0.      0
ATOM    175  CZ2 TRP A 117      32.462 103.356 112.283  1.00  0.00           C0.      0
ATOM    176  CZ3 TRP A 117      31.016 104.089 114.116  1.00  0.00           C0.      0
ATOM    177  CH2 TRP A 117      32.023 103.241 113.601  1.00  0.00           C0.      0
ATOM    178  H03 TRP A 117      29.133 109.260 110.236  1.00  0.00           H0.      0
ATOM    179  H   TRP A 117      31.900 108.432 110.666  1.00  0.00           H0.      0
ATOM    180  HA  TRP A 117      29.612 108.085 109.022  1.00  0.00           H0.      0
ATOM    181  HB2 TRP A 117      29.606 107.692 112.060  1.00  0.00           H0.      0
ATOM    182  HB3 TRP A 117      28.508 106.966 110.896  1.00  0.00           H0.      0
ATOM    183  HD1 TRP A 117      31.365 106.254 108.870  1.00  0.00           H0.      0
ATOM    184  HE1 TRP A 117      32.868 104.381 109.614  1.00  0.00           H0.      0
ATOM    185  HE3 TRP A 117      29.672 105.733 113.734  1.00  0.00           H0.      0
ATOM    186  HZ2 TRP A 117      33.265 102.730 111.911  1.00  0.00           H0.      0
ATOM    187  HZ3 TRP A 117      30.707 103.978 115.150  1.00  0.00           H0.      0
ATOM    188  HH2 TRP A 117      32.482 102.502 114.250  1.00  0.00           H0.      0
ATOM    189  CA  LEU A 136      32.234  94.852 109.432  1.00  0.00           C0.     -1
ATOM    190  C   LEU A 136      33.249  95.007 110.569  1.00  0.00           C0.      0
ATOM    191  O   LEU A 136      33.753  96.116 110.845  1.00  0.00           O0.      0
ATOM    192  H01 LEU A 136      32.796  94.791 108.492  1.00  0.00           H0.      0
ATOM    193  H02 LEU A 136      31.601  95.740 109.402  1.00  0.00           H0.      0
ATOM    194  HA  LEU A 136      31.620  93.955 109.537  1.00  0.00           H0.      0
ATOM    195  N   GLY A 137      33.582  93.887 111.278  1.00  0.00           N0.      0
ATOM    196  CA  GLY A 137      34.655  93.876 112.289  1.00  0.00           C0.     -1
ATOM    197  C   GLY A 137      34.200  94.299 113.687  1.00  0.00           C0.      0
ATOM    198  O   GLY A 137      35.069  94.576 114.542  1.00  0.00           O0.      0
ATOM    199  H   GLY A 137      33.266  92.995 110.921  1.00  0.00           H0.      0
ATOM    200  HA2 GLY A 137      35.069  92.865 112.342  1.00  0.00           H0.      0
ATOM    201  HA3 GLY A 137      35.472  94.539 111.981  1.00  0.00           H0.      0
ATOM    202  N   ASN A 138      32.875  94.326 113.933  1.00  0.00           N0.      0
ATOM    203  CA  ASN A 138      32.245  94.849 115.166  1.00  0.00           C0.     -1
ATOM    204  C   ASN A 138      32.600  96.356 115.302  1.00  0.00           C0.      0
ATOM    205  O   ASN A 138      33.403  96.740 116.172  1.00  0.00           O0.      0
ATOM    206  CB  ASN A 138      32.630  94.080 116.427  1.00  0.00           C0.      0
ATOM    207  CG  ASN A 138      32.080  94.813 117.646  1.00  0.00           C0.      0
ATOM    208  ND2 ASN A 138      32.928  94.880 118.702  1.00  0.00           N0.      0
ATOM    209  OD1 ASN A 138      30.938  95.290 117.660  1.00  0.00           O0.      0
ATOM    210  H   ASN A 138      32.277  94.089 113.152  1.00  0.00           H0.      0
ATOM    211  HA  ASN A 138      31.165  94.771 115.018  1.00  0.00           H0.      0
ATOM    212  HB2 ASN A 138      32.185  93.083 116.380  1.00  0.00           H0.      0
ATOM    213  HB3 ASN A 138      33.709  93.962 116.499  1.00  0.00           H0.      0
ATOM    214 HD21 ASN A 138      32.670  95.475 119.476  1.00  0.00           H0.      0
ATOM    215 HD22 ASN A 138      33.902  94.606 118.591  1.00  0.00           H0.      0
ATOM    216  N   SER A 139      31.990  97.185 114.437  1.00  0.00           N0.      0
ATOM    217  CA  SER A 139      32.425  98.571 114.227  1.00  0.00           C0.     -1
ATOM    218  CB  SER A 139      33.316  98.679 112.979  1.00  0.00           C0.      0
ATOM    219  OG  SER A 139      34.408  97.748 113.067  1.00  0.00           O0.      0
ATOM    220  H03 SER A 139      31.551  99.222 114.132  1.00  0.00           H0.      0
ATOM    221  H   SER A 139      31.384  96.778 113.736  1.00  0.00           H0.      0
ATOM    222  HA  SER A 139      32.987  98.865 115.114  1.00  0.00           H0.      0
ATOM    223  HB2 SER A 139      32.728  98.491 112.072  1.00  0.00           H0.      0
ATOM    224  HB3 SER A 139      33.717  99.698 112.918  1.00  0.00           H0.      0
ATOM    225  HG  SER A 139      34.280  97.070 112.380  1.00  0.00           H0.      0
ATOM    226  CA  HID A 142      32.345 102.250 119.286  1.00  0.00           C0.     -1
ATOM    227  CB  HID A 142      33.545 102.643 118.393  1.00  0.00           C0.     -1
ATOM    228  CG  HID A 142      34.620 101.627 118.180  1.00  0.00           C0.      0
ATOM    229  CD2 HID A 142      35.343 101.301 117.047  1.00  0.00           C0.      0
ATOM    230  ND1 HID A 142      35.239 100.922 119.203  1.00  0.00           N0.      0
ATOM    231  CE1 HID A 142      36.284 100.218 118.676  1.00  0.00           C0.      0
ATOM    232  NE2 HID A 142      36.376 100.432 117.371  1.00  0.00           N0.      0
ATOM    233  H01 HID A 142      31.830 101.368 118.891  1.00  0.00           H0.      0
ATOM    234  H02 HID A 142      31.632 103.078 119.333  1.00  0.00           H0.      0
ATOM    235  HA  HID A 142      32.660 102.021 120.311  1.00  0.00           H0.      0
ATOM    236  HB2 HID A 142      33.172 102.935 117.404  1.00  0.00           H0.      0
ATOM    237  HB3 HID A 142      34.000 103.552 118.816  1.00  0.00           H0.      0
ATOM    238  HD1 HID A 142      34.942 100.895 120.168  1.00  0.00           H0.      0
ATOM    239  HD2 HID A 142      35.195 101.646 116.035  1.00  0.00           H0.      0
ATOM    240  HE1 HID A 142      36.935  99.589 119.259  1.00  0.00           H0.      0
ATOM    241  CA  ARG A 175      28.661  93.451 120.293  1.00  0.00           C0.     -1
ATOM    242  CB  ARG A 175      29.304  94.049 121.553  1.00  0.00           C0.     -1
ATOM    243  CG  ARG A 175      30.753  94.480 121.229  1.00  0.00           C0.      0
ATOM    244  CD  ARG A 175      31.677  94.629 122.449  1.00  0.00           C0.      0
ATOM    245  NE  ARG A 175      33.075  94.947 122.081  1.00  0.00           N0.      0
ATOM    246  CZ  ARG A 175      33.959  94.072 121.562  1.00  0.00           C0.      0
ATOM    247  NH1 ARG A 175      33.635  92.778 121.385  1.00  0.00           N1+      0
ATOM    248  NH2 ARG A 175      35.192  94.490 121.234  1.00  0.00           N0.      0
ATOM    249  H01 ARG A 175      27.591  93.262 120.433  1.00  0.00           H0.      0
ATOM    250  H03 ARG A 175      28.781  94.126 119.437  1.00  0.00           H0.      0
ATOM    251  HA  ARG A 175      29.141  92.499 120.038  1.00  0.00           H0.      0
ATOM    252  HB2 ARG A 175      28.729  94.909 121.916  1.00  0.00           H0.      0
ATOM    253  HB3 ARG A 175      29.304  93.303 122.360  1.00  0.00           H0.      0
ATOM    254  HG2 ARG A 175      31.182  93.737 120.548  1.00  0.00           H0.      0
ATOM    255  HG3 ARG A 175      30.734  95.422 120.667  1.00  0.00           H0.      0
ATOM    256  HD2 ARG A 175      31.341  95.445 123.094  1.00  0.00           H0.      0
ATOM    257  HD3 ARG A 175      31.668  93.720 123.061  1.00  0.00           H0.      0
ATOM    258  HE  ARG A 175      33.386  95.905 122.203  1.00  0.00           H0.      0
ATOM    259 HH11 ARG A 175      32.672  92.504 121.507  1.00  0.00           H0.      0
ATOM    260 HH12 ARG A 175      34.155  92.202 120.712  1.00  0.00           H0.      0
ATOM    261 HH21 ARG A 175      35.488  95.433 121.438  1.00  0.00           H0.      0
ATOM    262 HH22 ARG A 175      35.885  93.873 120.809  1.00  0.00           H0.      0
ATOM    263  CA  TYR A 194      40.104  88.556 115.587  1.00  0.00           C0.     -1
ATOM    264  CB  TYR A 194      39.696  89.564 116.690  1.00  0.00           C0.     -1
ATOM    265  CG  TYR A 194      39.167  90.849 116.086  1.00  0.00           C0.      0
ATOM    266  CD1 TYR A 194      37.823  91.229 116.213  1.00  0.00           C0.      0
ATOM    267  CD2 TYR A 194      40.016  91.679 115.329  1.00  0.00           C0.      0
ATOM    268  CE1 TYR A 194      37.330  92.384 115.594  1.00  0.00           C0.      0
ATOM    269  CE2 TYR A 194      39.544  92.833 114.707  1.00  0.00           C0.      0
ATOM    270  CZ  TYR A 194      38.193  93.187 114.832  1.00  0.00           C0.      0
ATOM    271  OH  TYR A 194      37.781  94.352 114.224  1.00  0.00           O0.      0
ATOM    272  H01 TYR A 194      40.491  87.627 116.023  1.00  0.00           H0.      0
ATOM    273  H02 TYR A 194      39.245  88.308 114.953  1.00  0.00           H0.      0
ATOM    274  HA  TYR A 194      40.884  88.979 114.945  1.00  0.00           H0.      0
ATOM    275  HB2 TYR A 194      38.933  89.119 117.338  1.00  0.00           H0.      0
ATOM    276  HB3 TYR A 194      40.564  89.781 117.324  1.00  0.00           H0.      0
ATOM    277  HD1 TYR A 194      37.147  90.622 116.808  1.00  0.00           H0.      0
ATOM    278  HD2 TYR A 194      41.068  91.426 115.244  1.00  0.00           H0.      0
ATOM    279  HE1 TYR A 194      36.289  92.662 115.710  1.00  0.00           H0.      0
ATOM    280  HE2 TYR A 194      40.205  93.477 114.140  1.00  0.00           H0.      0
ATOM    281  HH  TYR A 194      36.803  94.401 114.197  1.00  0.00           H0.      0
ATOM    282  CA  TYR A 220      43.906  94.154 125.301  1.00  0.00           C0.     -1
ATOM    283  CB  TYR A 220      43.705  94.204 123.803  1.00  0.00           C0.     -1
ATOM    284  CG  TYR A 220      42.283  94.417 123.295  1.00  0.00           C0.      0
ATOM    285  CD1 TYR A 220      41.543  95.575 123.606  1.00  0.00           C0.      0
ATOM    286  CD2 TYR A 220      41.695  93.496 122.412  1.00  0.00           C0.      0
ATOM    287  CE1 TYR A 220      40.289  95.817 123.035  1.00  0.00           C0.      0
ATOM    288  CE2 TYR A 220      40.438  93.719 121.839  1.00  0.00           C0.      0
ATOM    289  CZ  TYR A 220      39.738  94.896 122.131  1.00  0.00           C0.      0
ATOM    290  OH  TYR A 220      38.516  95.196 121.553  1.00  0.00           O0.      0
ATOM    291  H01 TYR A 220      44.965  94.014 125.548  1.00  0.00           H0.      0
ATOM    292  H02 TYR A 220      43.573  95.080 125.786  1.00  0.00           H0.      0
ATOM    293  HA  TYR A 220      43.343  93.328 125.752  1.00  0.00           H0.      0
ATOM    294  HB2 TYR A 220      44.338  95.005 123.391  1.00  0.00           H0.      0
ATOM    295  HB3 TYR A 220      44.084  93.275 123.358  1.00  0.00           H0.      0
ATOM    296  HD1 TYR A 220      41.963  96.314 124.283  1.00  0.00           H0.      0
ATOM    297  HD2 TYR A 220      42.237  92.595 122.141  1.00  0.00           H0.      0
ATOM    298  HE1 TYR A 220      39.742  96.726 123.262  1.00  0.00           H0.      0
ATOM    299  HE2 TYR A 220      40.012  92.989 121.160  1.00  0.00           H0.      0
ATOM    300  HH  TYR A 220      38.324  94.589 120.813  1.00  0.00           H0.      0
ATOM    301  CA  TYR A 242      31.909 100.570 123.476  1.00  0.00           C0.     -1
ATOM    302  CB  TYR A 242      32.050  99.053 123.349  1.00  0.00           C0.     -1
ATOM    303  CG  TYR A 242      32.679  98.596 122.047  1.00  0.00           C0.      0
ATOM    304  CD1 TYR A 242      31.902  98.438 120.884  1.00  0.00           C0.      0
ATOM    305  CD2 TYR A 242      34.063  98.349 121.950  1.00  0.00           C0.      0
ATOM    306  CE1 TYR A 242      32.478  98.082 119.662  1.00  0.00           C0.      0
ATOM    307  CE2 TYR A 242      34.655  97.986 120.733  1.00  0.00           C0.      0
ATOM    308  CZ  TYR A 242      33.864  97.877 119.581  1.00  0.00           C0.      0
ATOM    309  OH  TYR A 242      34.484  97.577 118.395  1.00  0.00           O0.      0
ATOM    310  H01 TYR A 242      31.444 100.839 124.431  1.00  0.00           H0.      0
ATOM    311  H02 TYR A 242      32.888 101.061 123.423  1.00  0.00           H0.      0
ATOM    312  HA  TYR A 242      31.288 100.977 122.669  1.00  0.00           H0.      0
ATOM    313  HB2 TYR A 242      32.649  98.676 124.188  1.00  0.00           H0.      0
ATOM    314  HB3 TYR A 242      31.058  98.593 123.448  1.00  0.00           H0.      0
ATOM    315  HD1 TYR A 242      30.831  98.603 120.934  1.00  0.00           H0.      0
ATOM    316  HD2 TYR A 242      34.687  98.458 122.832  1.00  0.00           H0.      0
ATOM    317  HE1 TYR A 242      31.860  97.954 118.779  1.00  0.00           H0.      0
ATOM    318  HE2 TYR A 242      35.725  97.823 120.659  1.00  0.00           H0.      0
ATOM    319  HH  TYR A 242      33.851  97.535 117.646  1.00  0.00           H0.      0
ATOM    320  CA  TYR A 283      28.375  89.523 117.997  1.00  0.00           C0.     -1
ATOM    321  CB  TYR A 283      29.428  89.540 116.877  1.00  0.00           C0.     -1
ATOM    322  CG  TYR A 283      30.784  90.003 117.401  1.00  0.00           C0.      0
ATOM    323  CD1 TYR A 283      31.932  89.192 117.352  1.00  0.00           C0.      0
ATOM    324  CD2 TYR A 283      30.909  91.264 118.010  1.00  0.00           C0.      0
ATOM    325  CE1 TYR A 283      33.161  89.624 117.874  1.00  0.00           C0.      0
ATOM    326  CE2 TYR A 283      32.120  91.690 118.560  1.00  0.00           C0.      0
ATOM    327  CZ  TYR A 283      33.261  90.883 118.475  1.00  0.00           C0.      0
ATOM    328  OH  TYR A 283      34.476  91.296 119.036  1.00  0.00           O0.      0
ATOM    329  H01 TYR A 283      27.407  89.173 117.622  1.00  0.00           H0.      0
ATOM    330  H02 TYR A 283      28.687  88.858 118.810  1.00  0.00           H0.      0
ATOM    331  HA  TYR A 283      28.228  90.523 118.419  1.00  0.00           H0.      0
ATOM    332  HB2 TYR A 283      29.528  88.540 116.440  1.00  0.00           H0.      0
ATOM    333  HB3 TYR A 283      29.093  90.207 116.070  1.00  0.00           H0.      0
ATOM    334  HD1 TYR A 283      31.869  88.209 116.895  1.00  0.00           H0.      0
ATOM    335  HD2 TYR A 283      30.052  91.927 118.059  1.00  0.00           H0.      0
ATOM    336  HE1 TYR A 283      34.041  88.993 117.818  1.00  0.00           H0.      0
ATOM    337  HE2 TYR A 283      32.195  92.662 119.023  1.00  0.00           H0.      0
ATOM    338  HH  TYR A 283      34.820  92.124 118.613  1.00  0.00           H0.      0
ATOM    339  CA' SAM A 293      37.620  97.034 110.146  1.00  0.00           C0.      0
ATOM    340  CB  SAM A 293      37.308  98.051 111.268  1.00  0.00           C0.      0
ATOM    341  CG  SAM A 293      38.584  98.602 111.924  1.00  0.00           C0.      0
ATOM    342  SD  SAM A 293      38.438  98.992 113.708  1.00  0.00           S0.      0
ATOM    343  CE  SAM A 293      36.706  97.004 115.869  1.00  0.00           C0.      0
ATOM    344  C5' SAM A 293      37.018 100.148 113.700  1.00  0.00           C0.      0
ATOM    345  C4' SAM A 293      37.264 101.417 112.899  1.00  0.00           C0.      0
ATOM    346  O4' SAM A 293      36.047 102.242 113.039  1.00  0.00           O0.      0
ATOM    347  C3' SAM A 293      38.459 102.291 113.383  1.00  0.00           C0.      0
ATOM    348  O3' SAM A 293      39.580 102.253 112.504  1.00  0.00           O0.      0
ATOM    349  C2' SAM A 293      37.811 103.700 113.583  1.00  0.00           C0.      0
ATOM    350  O2' SAM A 293      38.563 104.839 113.213  1.00  0.00           O0.      0
ATOM    351  C1' SAM A 293      36.479 103.593 112.813  1.00  0.00           C0.      0
ATOM    352  OXT SAM A 293      39.443  95.721 110.956  1.00  0.00           O0.      0
ATOM    353  N1  SAM A 293      33.562 107.657 111.567  1.00  0.00           N0.      0
ATOM    354  C2  SAM A 293      34.394 106.897 110.828  1.00  0.00           C0.      0
ATOM    355  N3  SAM A 293      35.106 105.826 111.216  1.00  0.00           N0.      0
ATOM    356  C4  SAM A 293      34.907 105.532 112.517  1.00  0.00           C0.      0
ATOM    357  C5  SAM A 293      34.087 106.243 113.407  1.00  0.00           C0.      0
ATOM    358  C6  SAM A 293      33.390 107.357 112.883  1.00  0.00           C0.      0
ATOM    359  N6  SAM A 293      32.570 108.131 113.624  1.00  0.00           N0.      0
ATOM    360  N7  SAM A 293      34.147 105.690 114.679  1.00  0.00           N0.      0
ATOM    361  C8  SAM A 293      34.979 104.674 114.563  1.00  0.00           C0.      0
ATOM    362  N9  SAM A 293      35.473 104.523 113.270  1.00  0.00           N0.      0
ATOM    363  C'  SAM A 293      38.205  95.738 110.765  1.00  0.00           C0.      0
ATOM    364  N'  SAM A 293      36.337  96.774 109.392  1.00  0.00           N0.      0
ATOM    365  O'  SAM A 293      37.360  94.835 111.091  1.00  0.00           O0.      0
ATOM    366 HN61 SAM A 293      32.498 107.941 114.611  1.00  0.00           H0.      0
ATOM    367 HN62 SAM A 293      32.260 109.036 113.264  1.00  0.00           H0.      0
ATOM    368  HA  SAM A 293      38.331  97.446 109.427  1.00  0.00           H0.      0
ATOM    369  HB1 SAM A 293      36.678  97.556 112.014  1.00  0.00           H0.      0
ATOM    370  HB2 SAM A 293      36.720  98.876 110.846  1.00  0.00           H0.      0
ATOM    371  HG1 SAM A 293      38.926  99.491 111.397  1.00  0.00           H0.      0
ATOM    372  HG2 SAM A 293      39.382  97.856 111.878  1.00  0.00           H0.      0
ATOM    373  HE1 SAM A 293      35.875  97.353 115.256  1.00  0.00           H0.      0
ATOM    374  HE2 SAM A 293      37.125  97.824 116.450  1.00  0.00           H0.      0
ATOM    375  HE3 SAM A 293      37.465  96.558 115.234  1.00  0.00           H0.      0
ATOM    376 HO2' SAM A 293      38.852 104.726 112.284  1.00  0.00           H0.      0
ATOM    377 HO3' SAM A 293      39.434 102.858 111.746  1.00  0.00           H0.      0
ATOM    378  H01 SAM A 293      35.263 104.004 115.358  1.00  0.00           H0.      0
ATOM    379  H02 SAM A 293      37.410 101.210 111.833  1.00  0.00           H0.      0
ATOM    380  H03 SAM A 293      38.831 101.918 114.338  1.00  0.00           H0.      0
ATOM    381  H04 SAM A 293      37.583 103.821 114.646  1.00  0.00           H0.      0
ATOM    382  H05 SAM A 293      36.634 103.781 111.745  1.00  0.00           H0.      0
ATOM    383  H06 SAM A 293      34.529 107.220 109.803  1.00  0.00           H0.      0
ATOM    384  H07 SAM A 293      36.364  95.955 108.722  1.00  0.00           H0.      0
ATOM    385  H08 SAM A 293      36.083  97.630 108.869  1.00  0.00           H0.      0
ATOM    386  H09 SAM A 293      35.570  96.549 110.040  1.00  0.00           H0.      0
ATOM    387 H5'1 SAM A 293      36.859 100.403 114.753  1.00  0.00           H0.      0
ATOM    388 H5'2 SAM A 293      36.125  99.627 113.341  1.00  0.00           H0.      0
ATOM    389  N   ACT A 294      36.180  95.946 116.805  1.00  0.00           N0.      0
ATOM    390  CA  ACT A 294      37.231  95.236 117.596  1.00  0.00           C0.      0
ATOM    391  C   ACT A 294      36.622  94.115 118.446  1.00  0.00           C0.      0
ATOM    392  O   ACT A 294      35.464  93.704 118.118  1.00  0.00           O0.      0
ATOM    393  OXT ACT A 294      37.311  93.688 119.418  1.00  0.00           O1-      0
ATOM    394  H1  ACT A 294      37.732  95.961 118.240  1.00  0.00           H0.      0
ATOM    395  H3  ACT A 294      37.962  94.818 116.900  1.00  0.00           H0.      0
ATOM    396  H01 ACT A 294      35.630  95.274 116.251  1.00  0.00           H0.      0
ATOM    397  H02 ACT A 294      35.523  96.389 117.464  1.00  0.00           H0.      0
