# Supplementary material for: Computational Investigation of GNMT-Catalyzed Methyl Transfer Reaction: Integrating MD, QM, and ML Approaches
Source: J Comput Chem. Author manuscript; Available in PMC 2026 Jun 29. (PMC13312424; doi:10.1002/jcc.70434)
Supplement: SI-2 [file NIHMS2188582-supplement-SI-2.zip › QM-cluster-pdbs/sampling_31001_R1_wo_ts.pdb]

ATOM      1  CA  VAL A  12      34.858 113.069 114.958  1.00  0.00           C0.     -1
ATOM      2  CB  VAL A  12      34.917 111.668 115.551  1.00  0.00           C0.     -1
ATOM      3  CG1 VAL A  12      34.882 110.598 114.444  1.00  0.00           C0.      0
ATOM      4  CG2 VAL A  12      36.168 111.495 116.433  1.00  0.00           C0.      0
ATOM      5  H01 VAL A  12      35.731 113.252 114.317  1.00  0.00           H0.      0
ATOM      6  H02 VAL A  12      34.854 113.837 115.741  1.00  0.00           H0.      0
ATOM      7  HA  VAL A  12      33.959 113.207 114.345  1.00  0.00           H0.      0
ATOM      8  HB  VAL A  12      34.030 111.524 116.189  1.00  0.00           H0.      0
ATOM      9 HG11 VAL A  12      34.961 109.587 114.861  1.00  0.00           H0.      0
ATOM     10 HG12 VAL A  12      33.953 110.650 113.868  1.00  0.00           H0.      0
ATOM     11 HG13 VAL A  12      35.722 110.740 113.753  1.00  0.00           H0.      0
ATOM     12 HG21 VAL A  12      36.195 112.240 117.237  1.00  0.00           H0.      0
ATOM     13 HG22 VAL A  12      36.196 110.498 116.889  1.00  0.00           H0.      0
ATOM     14 HG23 VAL A  12      37.079 111.614 115.831  1.00  0.00           H0.      0
ATOM     15  CA  TYR A  21      42.974 105.146 117.904  1.00  0.00           C0.     -1
ATOM     16  CB  TYR A  21      42.631 104.505 116.561  1.00  0.00           C0.     -1
ATOM     17  CG  TYR A  21      41.648 103.346 116.616  1.00  0.00           C0.      0
ATOM     18  CD1 TYR A  21      40.260 103.569 116.642  1.00  0.00           C0.      0
ATOM     19  CD2 TYR A  21      42.089 102.010 116.611  1.00  0.00           C0.      0
ATOM     20  CE1 TYR A  21      39.346 102.510 116.644  1.00  0.00           C0.      0
ATOM     21  CE2 TYR A  21      41.190 100.939 116.614  1.00  0.00           C0.      0
ATOM     22  CZ  TYR A  21      39.809 101.183 116.613  1.00  0.00           C0.      0
ATOM     23  OH  TYR A  21      38.957 100.101 116.554  1.00  0.00           O0.      0
ATOM     24  H01 TYR A  21      43.678 105.975 117.772  1.00  0.00           H0.      0
ATOM     25  H03 TYR A  21      42.076 105.539 118.395  1.00  0.00           H0.      0
ATOM     26  HA  TYR A  21      43.431 104.417 118.585  1.00  0.00           H0.      0
ATOM     27  HB2 TYR A  21      42.218 105.275 115.897  1.00  0.00           H0.      0
ATOM     28  HB3 TYR A  21      43.552 104.160 116.076  1.00  0.00           H0.      0
ATOM     29  HD1 TYR A  21      39.885 104.589 116.639  1.00  0.00           H0.      0
ATOM     30  HD2 TYR A  21      43.155 101.804 116.587  1.00  0.00           H0.      0
ATOM     31  HE1 TYR A  21      38.280 102.711 116.662  1.00  0.00           H0.      0
ATOM     32  HE2 TYR A  21      41.538  99.912 116.604  1.00  0.00           H0.      0
ATOM     33  HH  TYR A  21      38.026 100.370 116.767  1.00  0.00           H0.      0
ATOM     34  CA  TRP A  30      46.038  94.725 114.616  1.00  0.00           C0.     -1
ATOM     35  CB  TRP A  30      45.277  95.869 113.902  1.00  0.00           C0.     -1
ATOM     36  CG  TRP A  30      43.778  95.758 113.824  1.00  0.00           C0.      0
ATOM     37  CD1 TRP A  30      43.005  95.471 112.712  1.00  0.00           C0.      0
ATOM     38  CD2 TRP A  30      42.849  96.073 114.885  1.00  0.00           C0.      0
ATOM     39  CE2 TRP A  30      41.528  95.950 114.346  1.00  0.00           C0.      0
ATOM     40  CE3 TRP A  30      43.014  96.502 116.216  1.00  0.00           C0.      0
ATOM     41  NE1 TRP A  30      41.650  95.555 113.025  1.00  0.00           N0.      0
ATOM     42  CZ2 TRP A  30      40.391  96.245 115.109  1.00  0.00           C0.      0
ATOM     43  CZ3 TRP A  30      41.885  96.821 116.967  1.00  0.00           C0.      0
ATOM     44  CH2 TRP A  30      40.588  96.698 116.415  1.00  0.00           C0.      0
ATOM     45  H01 TRP A  30      45.856  93.766 114.117  1.00  0.00           H0.      0
ATOM     46  H02 TRP A  30      47.116  94.919 114.610  1.00  0.00           H0.      0
ATOM     47  HA  TRP A  30      45.714  94.627 115.658  1.00  0.00           H0.      0
ATOM     48  HB2 TRP A  30      45.529  96.814 114.407  1.00  0.00           H0.      0
ATOM     49  HB3 TRP A  30      45.675  95.961 112.883  1.00  0.00           H0.      0
ATOM     50  HD1 TRP A  30      43.321  95.230 111.708  1.00  0.00           H0.      0
ATOM     51  HE1 TRP A  30      40.893  95.598 112.337  1.00  0.00           H0.      0
ATOM     52  HE3 TRP A  30      44.007  96.600 116.644  1.00  0.00           H0.      0
ATOM     53  HZ2 TRP A  30      39.404  96.110 114.689  1.00  0.00           H0.      0
ATOM     54  HZ3 TRP A  30      41.994  97.169 117.989  1.00  0.00           H0.      0
ATOM     55  HH2 TRP A  30      39.738  96.987 117.022  1.00  0.00           H0.      0
ATOM     56  CA  TYR A  33      45.570  90.491 116.724  1.00  0.00           C0.     -1
ATOM     57  CB  TYR A  33      44.889  91.839 117.126  1.00  0.00           C0.     -1
ATOM     58  CG  TYR A  33      43.492  91.789 117.715  1.00  0.00           C0.      0
ATOM     59  CD1 TYR A  33      42.549  92.763 117.341  1.00  0.00           C0.      0
ATOM     60  CD2 TYR A  33      43.107  90.845 118.683  1.00  0.00           C0.      0
ATOM     61  CE1 TYR A  33      41.257  92.774 117.869  1.00  0.00           C0.      0
ATOM     62  CE2 TYR A  33      41.814  90.842 119.217  1.00  0.00           C0.      0
ATOM     63  CZ  TYR A  33      40.874  91.787 118.784  1.00  0.00           C0.      0
ATOM     64  OH  TYR A  33      39.583  91.677 119.257  1.00  0.00           O0.      0
ATOM     65  H01 TYR A  33      44.965  89.955 115.983  1.00  0.00           H0.      0
ATOM     66  H02 TYR A  33      46.556  90.689 116.291  1.00  0.00           H0.      0
ATOM     67  HA  TYR A  33      45.705  89.834 117.591  1.00  0.00           H0.      0
ATOM     68  HB2 TYR A  33      45.560  92.347 117.838  1.00  0.00           H0.      0
ATOM     69  HB3 TYR A  33      44.861  92.483 116.240  1.00  0.00           H0.      0
ATOM     70  HD1 TYR A  33      42.820  93.518 116.609  1.00  0.00           H0.      0
ATOM     71  HD2 TYR A  33      43.815  90.093 119.016  1.00  0.00           H0.      0
ATOM     72  HE1 TYR A  33      40.538  93.510 117.525  1.00  0.00           H0.      0
ATOM     73  HE2 TYR A  33      41.509  90.090 119.937  1.00  0.00           H0.      0
ATOM     74  HH  TYR A  33      39.044  92.435 118.954  1.00  0.00           H0.      0
ATOM     75  CA  ARG A  40      39.740  85.764 109.181  1.00  0.00           C0.     -1
ATOM     76  CB  ARG A  40      40.278  87.224 109.470  1.00  0.00           C0.     -1
ATOM     77  CG  ARG A  40      39.156  88.272 109.402  1.00  0.00           C0.      0
ATOM     78  CD  ARG A  40      39.582  89.647 109.940  1.00  0.00           C0.      0
ATOM     79  NE  ARG A  40      38.515  90.622 109.683  1.00  0.00           N0.      0
ATOM     80  CZ  ARG A  40      38.354  91.822 110.301  1.00  0.00           C0.      0
ATOM     81  NH1 ARG A  40      39.019  92.132 111.433  1.00  0.00           N1+      0
ATOM     82  NH2 ARG A  40      37.488  92.681 109.776  1.00  0.00           N0.      0
ATOM     83  H01 ARG A  40      39.276  85.716 108.189  1.00  0.00           H0.      0
ATOM     84  H02 ARG A  40      40.558  85.037 109.217  1.00  0.00           H0.      0
ATOM     85  HA  ARG A  40      38.989  85.483 109.928  1.00  0.00           H0.      0
ATOM     86  HB2 ARG A  40      40.737  87.235 110.468  1.00  0.00           H0.      0
ATOM     87  HB3 ARG A  40      41.069  87.473 108.751  1.00  0.00           H0.      0
ATOM     88  HG2 ARG A  40      38.824  88.377 108.359  1.00  0.00           H0.      0
ATOM     89  HG3 ARG A  40      38.287  87.928 109.976  1.00  0.00           H0.      0
ATOM     90  HD2 ARG A  40      39.752  89.571 111.019  1.00  0.00           H0.      0
ATOM     91  HD3 ARG A  40      40.525  89.970 109.477  1.00  0.00           H0.      0
ATOM     92  HE  ARG A  40      38.100  90.587 108.759  1.00  0.00           H0.      0
ATOM     93 HH11 ARG A  40      39.470  91.417 111.983  1.00  0.00           H0.      0
ATOM     94 HH12 ARG A  40      38.755  92.981 111.934  1.00  0.00           H0.      0
ATOM     95 HH21 ARG A  40      37.236  92.577 108.765  1.00  0.00           H0.      0
ATOM     96 HH22 ARG A  40      37.472  93.633 110.161  1.00  0.00           H0.      0
ATOM     97  CA  ALA A  64      34.933 101.402 108.518  1.00  0.00           C0.     -1
ATOM     98  C   ALA A  64      36.096 100.581 107.941  1.00  0.00           C0.      0
ATOM     99  O   ALA A  64      36.045  99.344 107.811  1.00  0.00           O0.      0
ATOM    100  CB  ALA A  64      34.137 100.604 109.560  1.00  0.00           C0.      0
ATOM    101  H02 ALA A  64      34.285 101.671 107.673  1.00  0.00           H0.      0
ATOM    102  HA  ALA A  64      35.317 102.339 108.939  1.00  0.00           H0.      0
ATOM    103  HB1 ALA A  64      33.210 101.113 109.841  1.00  0.00           H0.      0
ATOM    104  HB2 ALA A  64      33.885  99.616 109.164  1.00  0.00           H0.      0
ATOM    105  HB3 ALA A  64      34.722 100.462 110.477  1.00  0.00           H0.      0
ATOM    106  N   CYS A  65      37.154 101.317 107.502  1.00  0.00           N0.      0
ATOM    107  CA  CYS A  65      38.290 100.692 106.820  1.00  0.00           C0.     -1
ATOM    108  C   CYS A  65      39.307  99.977 107.720  1.00  0.00           C0.      0
ATOM    109  O   CYS A  65      39.883  98.951 107.329  1.00  0.00           O0.      0
ATOM    110  H01 CYS A  65      38.812 101.470 106.253  1.00  0.00           H0.      0
ATOM    111  H   CYS A  65      37.314 102.197 107.992  1.00  0.00           H0.      0
ATOM    112  HA  CYS A  65      37.908  99.949 106.119  1.00  0.00           H0.      0
ATOM    113  N   GLY A  66      39.565 100.581 108.898  1.00  0.00           N0.      0
ATOM    114  CA  GLY A  66      40.650 100.132 109.764  1.00  0.00           C0.     -1
ATOM    115  H01 GLY A  66      41.623 100.257 109.281  1.00  0.00           H0.      0
ATOM    116  H   GLY A  66      39.051 101.420 109.158  1.00  0.00           H0.      0
ATOM    117  HA2 GLY A  66      40.616 100.715 110.679  1.00  0.00           H0.      0
ATOM    118  HA3 GLY A  66      40.536  99.070 110.011  1.00  0.00           H0.      0
ATOM    119  CA  ASP A  70      37.421  93.740 104.446  1.00  0.00           C0.     -1
ATOM    120  CB  ASP A  70      36.237  93.987 105.427  1.00  0.00           C0.     -1
ATOM    121  CG  ASP A  70      36.537  93.629 106.888  1.00  0.00           C0.      0
ATOM    122  OD1 ASP A  70      36.220  94.464 107.797  1.00  0.00           O0.      0
ATOM    123  OD2 ASP A  70      37.045  92.482 107.111  1.00  0.00           O1-      0
ATOM    124  H01 ASP A  70      38.270  94.388 104.691  1.00  0.00           H0.      0
ATOM    125  H02 ASP A  70      37.119  93.945 103.413  1.00  0.00           H0.      0
ATOM    126  HA  ASP A  70      37.753  92.700 104.521  1.00  0.00           H0.      0
ATOM    127  HB2 ASP A  70      35.918  95.033 105.387  1.00  0.00           H0.      0
ATOM    128  HB3 ASP A  70      35.382  93.373 105.109  1.00  0.00           H0.      0
ATOM    129  CA  ASP A  85      37.440 105.806 108.319  1.00  0.00           C0.     -1
ATOM    130  C   ASP A  85      37.961 107.037 109.089  1.00  0.00           C0.      0
ATOM    131  O   ASP A  85      38.702 107.859 108.535  1.00  0.00           O0.      0
ATOM    132  CB  ASP A  85      38.578 104.762 108.176  1.00  0.00           C0.      0
ATOM    133  CG  ASP A  85      38.769 104.055 109.509  1.00  0.00           C0.      0
ATOM    134  OD1 ASP A  85      38.081 102.979 109.699  1.00  0.00           O0.      0
ATOM    135  OD2 ASP A  85      39.506 104.582 110.385  1.00  0.00           O1-      0
ATOM    136  H03 ASP A  85      37.136 106.155 107.328  1.00  0.00           H0.      0
ATOM    137  HA  ASP A  85      36.572 105.355 108.813  1.00  0.00           H0.      0
ATOM    138  HB2 ASP A  85      38.318 104.039 107.398  1.00  0.00           H0.      0
ATOM    139  HB3 ASP A  85      39.499 105.275 107.883  1.00  0.00           H0.      0
ATOM    140  N   ALA A  86      37.634 107.112 110.411  1.00  0.00           N0.      0
ATOM    141  CA  ALA A  86      37.985 108.264 111.257  1.00  0.00           C0.     -1
ATOM    142  C   ALA A  86      39.411 108.238 111.836  1.00  0.00           C0.      0
ATOM    143  O   ALA A  86      39.798 109.208 112.510  1.00  0.00           O0.      0
ATOM    144  CB  ALA A  86      36.977 108.369 112.409  1.00  0.00           C0.      0
ATOM    145  H   ALA A  86      36.919 106.481 110.758  1.00  0.00           H0.      0
ATOM    146  HA  ALA A  86      37.924 109.162 110.633  1.00  0.00           H0.      0
ATOM    147  HB1 ALA A  86      37.276 109.179 113.075  1.00  0.00           H0.      0
ATOM    148  HB2 ALA A  86      35.977 108.574 112.020  1.00  0.00           H0.      0
ATOM    149  HB3 ALA A  86      36.961 107.436 112.985  1.00  0.00           H0.      0
ATOM    150  N   SER A  87      40.157 107.140 111.592  1.00  0.00           N0.      0
ATOM    151  CA  SER A  87      41.497 106.974 112.143  1.00  0.00           C0.     -1
ATOM    152  CB  SER A  87      41.608 105.692 112.979  1.00  0.00           C0.      0
ATOM    153  OG  SER A  87      42.984 105.420 113.329  1.00  0.00           O0.      0
ATOM    154  H01 SER A  87      42.237 106.920 111.334  1.00  0.00           H0.      0
ATOM    155  H   SER A  87      39.772 106.381 111.032  1.00  0.00           H0.      0
ATOM    156  HA  SER A  87      41.712 107.860 112.746  1.00  0.00           H0.      0
ATOM    157  HB2 SER A  87      40.967 105.752 113.867  1.00  0.00           H0.      0
ATOM    158  HB3 SER A  87      41.278 104.831 112.398  1.00  0.00           H0.      0
ATOM    159  HG  SER A  87      43.277 106.101 113.951  1.00  0.00           H0.      0
ATOM    160  CA  MET A  90      44.392 103.113 110.487  1.00  0.00           C0.     -1
ATOM    161  CB  MET A  90      42.866 102.856 110.679  1.00  0.00           C0.     -1
ATOM    162  CG  MET A  90      42.500 102.253 112.044  1.00  0.00           C0.      0
ATOM    163  SD  MET A  90      43.194 100.544 112.256  1.00  0.00           S0.      0
ATOM    164  CE  MET A  90      41.866  99.763 113.251  1.00  0.00           C0.      0
ATOM    165  H01 MET A  90      44.756 103.800 111.260  1.00  0.00           H0.      0
ATOM    166  H02 MET A  90      44.590 103.558 109.506  1.00  0.00           H0.      0
ATOM    167  HA  MET A  90      44.960 102.178 110.558  1.00  0.00           H0.      0
ATOM    168  HB2 MET A  90      42.324 103.806 110.579  1.00  0.00           H0.      0
ATOM    169  HB3 MET A  90      42.503 102.202 109.880  1.00  0.00           H0.      0
ATOM    170  HG2 MET A  90      42.870 102.895 112.849  1.00  0.00           H0.      0
ATOM    171  HG3 MET A  90      41.412 102.179 112.137  1.00  0.00           H0.      0
ATOM    172  HE1 MET A  90      41.727 100.291 114.196  1.00  0.00           H0.      0
ATOM    173  HE2 MET A  90      40.920  99.752 112.705  1.00  0.00           H0.      0
ATOM    174  HE3 MET A  90      42.173  98.734 113.460  1.00  0.00           H0.      0
ATOM    175  CA  ALA A 115      35.221 110.674 107.167  1.00  0.00           C0.     -1
ATOM    176  C   ALA A 115      34.619 110.288 108.568  1.00  0.00           C0.      0
ATOM    177  O   ALA A 115      35.285 109.604 109.355  1.00  0.00           O0.      0
ATOM    178  H01 ALA A 115      35.970 111.457 107.319  1.00  0.00           H0.      0
ATOM    179  H03 ALA A 115      35.720 109.788 106.771  1.00  0.00           H0.      0
ATOM    180  HA  ALA A 115      34.467 111.029 106.460  1.00  0.00           H0.      0
ATOM    181  N   ASN A 116      33.354 110.740 108.896  1.00  0.00           N0.      0
ATOM    182  CA  ASN A 116      32.660 110.542 110.218  1.00  0.00           C0.     -1
ATOM    183  C   ASN A 116      31.169 110.224 109.928  1.00  0.00           C0.      0
ATOM    184  O   ASN A 116      30.445 111.078 109.393  1.00  0.00           O0.      0
ATOM    185  CB  ASN A 116      32.770 111.835 111.042  1.00  0.00           C0.      0
ATOM    186  CG  ASN A 116      31.939 111.807 112.317  1.00  0.00           C0.      0
ATOM    187  ND2 ASN A 116      31.579 113.021 112.801  1.00  0.00           N0.      0
ATOM    188  OD1 ASN A 116      31.621 110.759 112.899  1.00  0.00           O0.      0
ATOM    189  H   ASN A 116      32.851 111.311 108.230  1.00  0.00           H0.      0
ATOM    190  HA  ASN A 116      33.151 109.709 110.720  1.00  0.00           H0.      0
ATOM    191  HB2 ASN A 116      33.822 111.993 111.311  1.00  0.00           H0.      0
ATOM    192  HB3 ASN A 116      32.456 112.680 110.420  1.00  0.00           H0.      0
ATOM    193 HD21 ASN A 116      31.057 113.071 113.664  1.00  0.00           H0.      0
ATOM    194 HD22 ASN A 116      31.806 113.879 112.320  1.00  0.00           H0.      0
ATOM    195  N   TRP A 117      30.759 108.999 110.313  1.00  0.00           N0.      0
ATOM    196  CA  TRP A 117      29.353 108.518 110.315  1.00  0.00           C0.     -1
ATOM    197  CB  TRP A 117      29.296 107.333 111.319  1.00  0.00           C0.     -1
ATOM    198  CG  TRP A 117      30.244 106.204 111.009  1.00  0.00           C0.      0
ATOM    199  CD1 TRP A 117      30.825 105.888 109.798  1.00  0.00           C0.      0
ATOM    200  CD2 TRP A 117      30.775 105.265 111.976  1.00  0.00           C0.      0
ATOM    201  CE2 TRP A 117      31.688 104.410 111.284  1.00  0.00           C0.      0
ATOM    202  CE3 TRP A 117      30.596 105.088 113.360  1.00  0.00           C0.      0
ATOM    203  NE1 TRP A 117      31.680 104.803 109.958  1.00  0.00           N0.      0
ATOM    204  CZ2 TRP A 117      32.420 103.412 111.941  1.00  0.00           C0.      0
ATOM    205  CZ3 TRP A 117      31.320 104.093 114.015  1.00  0.00           C0.      0
ATOM    206  CH2 TRP A 117      32.224 103.264 113.312  1.00  0.00           C0.      0
ATOM    207  H02 TRP A 117      28.695 109.333 110.628  1.00  0.00           H0.      0
ATOM    208  H   TRP A 117      31.457 108.400 110.757  1.00  0.00           H0.      0
ATOM    209  HA  TRP A 117      29.053 108.204 109.308  1.00  0.00           H0.      0
ATOM    210  HB2 TRP A 117      29.529 107.726 112.317  1.00  0.00           H0.      0
ATOM    211  HB3 TRP A 117      28.258 106.973 111.365  1.00  0.00           H0.      0
ATOM    212  HD1 TRP A 117      30.721 106.367 108.838  1.00  0.00           H0.      0
ATOM    213  HE1 TRP A 117      32.298 104.448 109.246  1.00  0.00           H0.      0
ATOM    214  HE3 TRP A 117      29.920 105.732 113.912  1.00  0.00           H0.      0
ATOM    215  HZ2 TRP A 117      33.130 102.786 111.414  1.00  0.00           H0.      0
ATOM    216  HZ3 TRP A 117      31.213 103.967 115.088  1.00  0.00           H0.      0
ATOM    217  HH2 TRP A 117      32.793 102.511 113.845  1.00  0.00           H0.      0
ATOM    218  CA  CYS A 135      31.124  98.159 107.799  1.00  0.00           C0.     -1
ATOM    219  C   CYS A 135      32.136  97.052 108.191  1.00  0.00           C0.      0
ATOM    220  O   CYS A 135      33.275  97.025 107.723  1.00  0.00           O0.      0
ATOM    221  H01 CYS A 135      31.121  98.942 108.567  1.00  0.00           H0.      0
ATOM    222  H02 CYS A 135      30.107  97.770 107.696  1.00  0.00           H0.      0
ATOM    223  HA  CYS A 135      31.456  98.592 106.856  1.00  0.00           H0.      0
ATOM    224  N   LEU A 136      31.713  96.094 109.098  1.00  0.00           N0.      0
ATOM    225  CA  LEU A 136      32.463  94.857 109.357  1.00  0.00           C0.     -1
ATOM    226  C   LEU A 136      33.461  94.931 110.528  1.00  0.00           C0.      0
ATOM    227  O   LEU A 136      34.010  95.982 110.882  1.00  0.00           O0.      0
ATOM    228  H03 LEU A 136      33.078  94.647 108.471  1.00  0.00           H0.      0
ATOM    229  H   LEU A 136      30.757  96.132 109.422  1.00  0.00           H0.      0
ATOM    230  HA  LEU A 136      31.757  94.035 109.497  1.00  0.00           H0.      0
ATOM    231  N   GLY A 137      33.748  93.730 111.125  1.00  0.00           N0.      0
ATOM    232  CA  GLY A 137      34.935  93.567 111.973  1.00  0.00           C0.     -1
ATOM    233  C   GLY A 137      34.748  94.054 113.445  1.00  0.00           C0.      0
ATOM    234  O   GLY A 137      35.747  94.338 114.135  1.00  0.00           O0.      0
ATOM    235  H   GLY A 137      33.354  92.894 110.713  1.00  0.00           H0.      0
ATOM    236  HA2 GLY A 137      35.228  92.515 111.976  1.00  0.00           H0.      0
ATOM    237  HA3 GLY A 137      35.765  94.163 111.582  1.00  0.00           H0.      0
ATOM    238  N   ASN A 138      33.482  94.132 113.935  1.00  0.00           N0.      0
ATOM    239  CA  ASN A 138      33.022  94.954 115.105  1.00  0.00           C0.     -1
ATOM    240  C   ASN A 138      33.219  96.452 114.675  1.00  0.00           C0.      0
ATOM    241  O   ASN A 138      34.089  97.173 115.170  1.00  0.00           O0.      0
ATOM    242  CB  ASN A 138      33.605  94.619 116.460  1.00  0.00           C0.      0
ATOM    243  CG  ASN A 138      32.677  95.242 117.515  1.00  0.00           C0.      0
ATOM    244  ND2 ASN A 138      33.288  95.815 118.572  1.00  0.00           N0.      0
ATOM    245  OD1 ASN A 138      31.446  95.226 117.360  1.00  0.00           O0.      0
ATOM    246  H   ASN A 138      32.763  93.906 113.258  1.00  0.00           H0.      0
ATOM    247  HA  ASN A 138      31.946  94.766 115.173  1.00  0.00           H0.      0
ATOM    248  HB2 ASN A 138      33.602  93.532 116.581  1.00  0.00           H0.      0
ATOM    249  HB3 ASN A 138      34.631  94.956 116.552  1.00  0.00           H0.      0
ATOM    250 HD21 ASN A 138      32.723  96.242 119.293  1.00  0.00           H0.      0
ATOM    251 HD22 ASN A 138      34.277  95.652 118.743  1.00  0.00           H0.      0
ATOM    252  N   SER A 139      32.369  96.864 113.676  1.00  0.00           N0.      0
ATOM    253  CA  SER A 139      32.555  98.046 112.812  1.00  0.00           C0.     -1
ATOM    254  C   SER A 139      31.508  99.202 113.007  1.00  0.00           C0.      0
ATOM    255  O   SER A 139      31.377 100.018 112.090  1.00  0.00           O0.      0
ATOM    256  H01 SER A 139      32.526  97.745 111.765  1.00  0.00           H0.      0
ATOM    257  H   SER A 139      31.712  96.178 113.332  1.00  0.00           H0.      0
ATOM    258  HA  SER A 139      33.544  98.461 113.027  1.00  0.00           H0.      0
ATOM    259  N   PHE A 140      30.837  99.281 114.196  1.00  0.00           N0.      0
ATOM    260  CA  PHE A 140      29.835 100.337 114.553  1.00  0.00           C0.     -1
ATOM    261  H01 PHE A 140      29.871 100.493 115.633  1.00  0.00           H0.      0
ATOM    262  H02 PHE A 140      28.824 100.039 114.256  1.00  0.00           H0.      0
ATOM    263  H   PHE A 140      30.978  98.523 114.850  1.00  0.00           H0.      0
ATOM    264  HA  PHE A 140      30.110 101.258 114.036  1.00  0.00           H0.      0
ATOM    265  CA  HID A 142      32.443 102.623 119.218  1.00  0.00           C0.     -1
ATOM    266  C   HID A 142      31.556 103.862 119.431  1.00  0.00           C0.      0
ATOM    267  O   HID A 142      31.801 104.667 120.338  1.00  0.00           O0.      0
ATOM    268  CB  HID A 142      33.667 103.075 118.346  1.00  0.00           C0.     -1
ATOM    269  CG  HID A 142      34.742 102.057 118.162  1.00  0.00           C0.      0
ATOM    270  CD2 HID A 142      35.378 101.598 117.025  1.00  0.00           C0.      0
ATOM    271  ND1 HID A 142      35.408 101.437 119.211  1.00  0.00           N0.      0
ATOM    272  CE1 HID A 142      36.399 100.652 118.696  1.00  0.00           C0.      0
ATOM    273  NE2 HID A 142      36.405 100.729 117.371  1.00  0.00           N0.      0
ATOM    274  H03 HID A 142      31.911 101.803 118.725  1.00  0.00           H0.      0
ATOM    275  HA  HID A 142      32.775 102.287 120.203  1.00  0.00           H0.      0
ATOM    276  HB2 HID A 142      33.309 103.382 117.358  1.00  0.00           H0.      0
ATOM    277  HB3 HID A 142      34.086 103.974 118.819  1.00  0.00           H0.      0
ATOM    278  HD1 HID A 142      35.193 101.535 120.194  1.00  0.00           H0.      0
ATOM    279  HD2 HID A 142      35.163 101.845 115.997  1.00  0.00           H0.      0
ATOM    280  HE1 HID A 142      37.065 100.057 119.300  1.00  0.00           H0.      0
ATOM    281  N   LEU A 143      30.570 104.082 118.514  1.00  0.00           N0.      0
ATOM    282  CA  LEU A 143      29.821 105.356 118.449  1.00  0.00           C0.     -1
ATOM    283  CB  LEU A 143      28.955 105.412 117.163  1.00  0.00           C0.     -1
ATOM    284  CG  LEU A 143      28.419 106.823 116.836  1.00  0.00           C0.      0
ATOM    285  CD1 LEU A 143      29.549 107.785 116.417  1.00  0.00           C0.      0
ATOM    286  CD2 LEU A 143      27.351 106.739 115.730  1.00  0.00           C0.      0
ATOM    287  H01 LEU A 143      29.189 105.460 119.339  1.00  0.00           H0.      0
ATOM    288  H   LEU A 143      30.414 103.400 117.785  1.00  0.00           H0.      0
ATOM    289  HA  LEU A 143      30.548 106.174 118.472  1.00  0.00           H0.      0
ATOM    290  HB2 LEU A 143      29.557 105.065 116.310  1.00  0.00           H0.      0
ATOM    291  HB3 LEU A 143      28.115 104.713 117.268  1.00  0.00           H0.      0
ATOM    292  HG  LEU A 143      27.941 107.225 117.743  1.00  0.00           H0.      0
ATOM    293 HD11 LEU A 143      30.057 107.416 115.517  1.00  0.00           H0.      0
ATOM    294 HD12 LEU A 143      29.144 108.778 116.189  1.00  0.00           H0.      0
ATOM    295 HD13 LEU A 143      30.302 107.907 117.203  1.00  0.00           H0.      0
ATOM    296 HD21 LEU A 143      26.953 107.732 115.493  1.00  0.00           H0.      0
ATOM    297 HD22 LEU A 143      27.780 106.322 114.809  1.00  0.00           H0.      0
ATOM    298 HD23 LEU A 143      26.515 106.097 116.032  1.00  0.00           H0.      0
ATOM    299  CA  ARG A 175      29.735  93.308 119.925  1.00  0.00           C0.     -1
ATOM    300  CB  ARG A 175      30.818  93.757 120.895  1.00  0.00           C0.     -1
ATOM    301  CG  ARG A 175      32.180  93.141 120.532  1.00  0.00           C0.      0
ATOM    302  CD  ARG A 175      33.326  93.552 121.471  1.00  0.00           C0.      0
ATOM    303  NE  ARG A 175      34.638  93.110 120.964  1.00  0.00           N0.      0
ATOM    304  CZ  ARG A 175      35.130  91.882 121.060  1.00  0.00           C0.      0
ATOM    305  NH1 ARG A 175      34.564  90.937 121.834  1.00  0.00           N1+      0
ATOM    306  NH2 ARG A 175      36.242  91.556 120.329  1.00  0.00           N0.      0
ATOM    307  H01 ARG A 175      29.967  93.645 118.908  1.00  0.00           H0.      0
ATOM    308  H02 ARG A 175      28.756  93.717 120.199  1.00  0.00           H0.      0
ATOM    309  HA  ARG A 175      29.649  92.216 119.915  1.00  0.00           H0.      0
ATOM    310  HB2 ARG A 175      30.903  94.853 120.882  1.00  0.00           H0.      0
ATOM    311  HB3 ARG A 175      30.548  93.478 121.924  1.00  0.00           H0.      0
ATOM    312  HG2 ARG A 175      32.094  92.047 120.504  1.00  0.00           H0.      0
ATOM    313  HG3 ARG A 175      32.446  93.455 119.519  1.00  0.00           H0.      0
ATOM    314  HD2 ARG A 175      33.388  94.642 121.551  1.00  0.00           H0.      0
ATOM    315  HD3 ARG A 175      33.174  93.177 122.489  1.00  0.00           H0.      0
ATOM    316  HE  ARG A 175      35.101  93.725 120.265  1.00  0.00           H0.      0
ATOM    317 HH11 ARG A 175      33.660  91.091 122.253  1.00  0.00           H0.      0
ATOM    318 HH12 ARG A 175      34.880  89.981 121.770  1.00  0.00           H0.      0
ATOM    319 HH21 ARG A 175      36.812  92.350 119.980  1.00  0.00           H0.      0
ATOM    320 HH22 ARG A 175      36.807  90.798 120.695  1.00  0.00           H0.      0
ATOM    321  CA  TYR A 194      40.467  87.922 115.794  1.00  0.00           C0.     -1
ATOM    322  CB  TYR A 194      40.300  89.110 116.755  1.00  0.00           C0.     -1
ATOM    323  CG  TYR A 194      39.760  90.342 116.041  1.00  0.00           C0.      0
ATOM    324  CD1 TYR A 194      38.431  90.773 116.185  1.00  0.00           C0.      0
ATOM    325  CD2 TYR A 194      40.595  91.079 115.181  1.00  0.00           C0.      0
ATOM    326  CE1 TYR A 194      37.943  91.891 115.490  1.00  0.00           C0.      0
ATOM    327  CE2 TYR A 194      40.132  92.200 114.494  1.00  0.00           C0.      0
ATOM    328  CZ  TYR A 194      38.794  92.606 114.636  1.00  0.00           C0.      0
ATOM    329  OH  TYR A 194      38.396  93.695 113.891  1.00  0.00           O0.      0
ATOM    330  H01 TYR A 194      40.871  87.044 116.313  1.00  0.00           H0.      0
ATOM    331  H03 TYR A 194      39.507  87.641 115.345  1.00  0.00           H0.      0
ATOM    332  HA  TYR A 194      41.154  88.177 114.978  1.00  0.00           H0.      0
ATOM    333  HB2 TYR A 194      39.626  88.840 117.577  1.00  0.00           H0.      0
ATOM    334  HB3 TYR A 194      41.267  89.350 117.206  1.00  0.00           H0.      0
ATOM    335  HD1 TYR A 194      37.757  90.231 116.843  1.00  0.00           H0.      0
ATOM    336  HD2 TYR A 194      41.637  90.792 115.081  1.00  0.00           H0.      0
ATOM    337  HE1 TYR A 194      36.905  92.194 115.601  1.00  0.00           H0.      0
ATOM    338  HE2 TYR A 194      40.792  92.790 113.866  1.00  0.00           H0.      0
ATOM    339  HH  TYR A 194      37.428  93.863 113.944  1.00  0.00           H0.      0
ATOM    340  CA  TYR A 220      44.059  93.625 124.868  1.00  0.00           C0.     -1
ATOM    341  CB  TYR A 220      43.542  93.808 123.436  1.00  0.00           C0.     -1
ATOM    342  CG  TYR A 220      42.073  94.068 123.153  1.00  0.00           C0.      0
ATOM    343  CD1 TYR A 220      41.419  95.255 123.534  1.00  0.00           C0.      0
ATOM    344  CD2 TYR A 220      41.376  93.186 122.311  1.00  0.00           C0.      0
ATOM    345  CE1 TYR A 220      40.144  95.575 123.047  1.00  0.00           C0.      0
ATOM    346  CE2 TYR A 220      40.104  93.485 121.822  1.00  0.00           C0.      0
ATOM    347  CZ  TYR A 220      39.503  94.700 122.162  1.00  0.00           C0.      0
ATOM    348  OH  TYR A 220      38.269  95.057 121.620  1.00  0.00           O0.      0
ATOM    349  H01 TYR A 220      45.143  93.470 124.855  1.00  0.00           H0.      0
ATOM    350  H02 TYR A 220      43.852  94.505 125.490  1.00  0.00           H0.      0
ATOM    351  HA  TYR A 220      43.595  92.759 125.354  1.00  0.00           H0.      0
ATOM    352  HB2 TYR A 220      44.111  94.637 122.985  1.00  0.00           H0.      0
ATOM    353  HB3 TYR A 220      43.831  92.919 122.859  1.00  0.00           H0.      0
ATOM    354  HD1 TYR A 220      41.927  95.964 124.181  1.00  0.00           H0.      0
ATOM    355  HD2 TYR A 220      41.856  92.267 121.986  1.00  0.00           H0.      0
ATOM    356  HE1 TYR A 220      39.665  96.510 123.317  1.00  0.00           H0.      0
ATOM    357  HE2 TYR A 220      39.616  92.795 121.145  1.00  0.00           H0.      0
ATOM    358  HH  TYR A 220      38.058  94.442 120.881  1.00  0.00           H0.      0
ATOM    359  CA  TYR A 242      32.171 100.262 122.993  1.00  0.00           C0.     -1
ATOM    360  CB  TYR A 242      32.091  98.701 122.838  1.00  0.00           C0.     -1
ATOM    361  CG  TYR A 242      33.326  98.154 122.139  1.00  0.00           C0.      0
ATOM    362  CD1 TYR A 242      33.609  98.502 120.804  1.00  0.00           C0.      0
ATOM    363  CD2 TYR A 242      34.268  97.358 122.813  1.00  0.00           C0.      0
ATOM    364  CE1 TYR A 242      34.801  98.118 120.187  1.00  0.00           C0.      0
ATOM    365  CE2 TYR A 242      35.466  96.960 122.207  1.00  0.00           C0.      0
ATOM    366  CZ  TYR A 242      35.753  97.371 120.897  1.00  0.00           C0.      0
ATOM    367  OH  TYR A 242      36.950  97.096 120.271  1.00  0.00           O0.      0
ATOM    368  H01 TYR A 242      31.284 100.648 123.507  1.00  0.00           H0.      0
ATOM    369  H02 TYR A 242      33.059 100.541 123.569  1.00  0.00           H0.      0
ATOM    370  HA  TYR A 242      32.234 100.742 122.011  1.00  0.00           H0.      0
ATOM    371  HB2 TYR A 242      31.990  98.241 123.827  1.00  0.00           H0.      0
ATOM    372  HB3 TYR A 242      31.185  98.449 122.270  1.00  0.00           H0.      0
ATOM    373  HD1 TYR A 242      32.896  99.098 120.242  1.00  0.00           H0.      0
ATOM    374  HD2 TYR A 242      34.074  97.060 123.840  1.00  0.00           H0.      0
ATOM    375  HE1 TYR A 242      35.004  98.403 119.162  1.00  0.00           H0.      0
ATOM    376  HE2 TYR A 242      36.184  96.352 122.748  1.00  0.00           H0.      0
ATOM    377  HH  TYR A 242      37.521  96.537 120.843  1.00  0.00           H0.      0
ATOM    378  CA  TYR A 283      28.942  89.922 117.793  1.00  0.00           C0.     -1
ATOM    379  CB  TYR A 283      29.896  90.260 116.558  1.00  0.00           C0.     -1
ATOM    380  CG  TYR A 283      31.363  90.178 116.929  1.00  0.00           C0.      0
ATOM    381  CD1 TYR A 283      32.073  88.969 116.802  1.00  0.00           C0.      0
ATOM    382  CD2 TYR A 283      32.050  91.285 117.456  1.00  0.00           C0.      0
ATOM    383  CE1 TYR A 283      33.409  88.861 117.192  1.00  0.00           C0.      0
ATOM    384  CE2 TYR A 283      33.389  91.190 117.855  1.00  0.00           C0.      0
ATOM    385  CZ  TYR A 283      34.073  89.972 117.730  1.00  0.00           C0.      0
ATOM    386  OH  TYR A 283      35.388  89.812 118.108  1.00  0.00           O0.      0
ATOM    387  H01 TYR A 283      27.891  89.989 117.492  1.00  0.00           H0.      0
ATOM    388  H02 TYR A 283      29.145  88.909 118.155  1.00  0.00           H0.      0
ATOM    389  HA  TYR A 283      29.124  90.627 118.609  1.00  0.00           H0.      0
ATOM    390  HB2 TYR A 283      29.672  89.560 115.745  1.00  0.00           H0.      0
ATOM    391  HB3 TYR A 283      29.652  91.268 116.201  1.00  0.00           H0.      0
ATOM    392  HD1 TYR A 283      31.569  88.099 116.392  1.00  0.00           H0.      0
ATOM    393  HD2 TYR A 283      31.535  92.237 117.549  1.00  0.00           H0.      0
ATOM    394  HE1 TYR A 283      33.948  87.926 117.092  1.00  0.00           H0.      0
ATOM    395  HE2 TYR A 283      33.907  92.056 118.255  1.00  0.00           H0.      0
ATOM    396  HH  TYR A 283      35.681  90.575 118.642  1.00  0.00           H0.      0
ATOM    397  CA' SAM A 293      37.676  97.198 109.852  1.00  0.00           C0.      0
ATOM    398  CB  SAM A 293      37.468  98.398 110.799  1.00  0.00           C0.      0
ATOM    399  CG  SAM A 293      36.824  98.004 112.154  1.00  0.00           C0.      0
ATOM    400  SD  SAM A 293      37.696  98.797 113.569  1.00  0.00           S0.      0
ATOM    401  CE  SAM A 293      37.204  97.591 115.439  1.00  0.00           C0.      0
ATOM    402  C5' SAM A 293      36.598 100.217 113.918  1.00  0.00           C0.      0
ATOM    403  C4' SAM A 293      36.823 101.351 112.930  1.00  0.00           C0.      0
ATOM    404  O4' SAM A 293      35.758 102.323 113.146  1.00  0.00           O0.      0
ATOM    405  C3' SAM A 293      38.179 102.098 113.115  1.00  0.00           C0.      0
ATOM    406  O3' SAM A 293      39.039 101.943 111.998  1.00  0.00           O0.      0
ATOM    407  C2' SAM A 293      37.737 103.567 113.397  1.00  0.00           C0.      0
ATOM    408  O2' SAM A 293      38.585 104.592 112.946  1.00  0.00           O0.      0
ATOM    409  C1' SAM A 293      36.316 103.613 112.797  1.00  0.00           C0.      0
ATOM    410  OXT SAM A 293      39.561  96.257 110.953  1.00  0.00           O0.      0
ATOM    411  N1  SAM A 293      33.253 107.577 111.617  1.00  0.00           N0.      0
ATOM    412  C2  SAM A 293      34.079 106.833 110.857  1.00  0.00           C0.      0
ATOM    413  N3  SAM A 293      34.874 105.820 111.240  1.00  0.00           N0.      0
ATOM    414  C4  SAM A 293      34.777 105.582 112.561  1.00  0.00           C0.      0
ATOM    415  C5  SAM A 293      33.994 106.298 113.478  1.00  0.00           C0.      0
ATOM    416  C6  SAM A 293      33.194 107.338 112.954  1.00  0.00           C0.      0
ATOM    417  N6  SAM A 293      32.363 108.092 113.708  1.00  0.00           N0.      0
ATOM    418  N7  SAM A 293      34.184 105.816 114.768  1.00  0.00           N0.      0
ATOM    419  C8  SAM A 293      35.052 104.834 114.636  1.00  0.00           C0.      0
ATOM    420  N9  SAM A 293      35.457 104.644 113.316  1.00  0.00           N0.      0
ATOM    421  C'  SAM A 293      38.360  96.059 110.658  1.00  0.00           C0.      0
ATOM    422  N'  SAM A 293      36.359  96.772 109.248  1.00  0.00           N0.      0
ATOM    423  O'  SAM A 293      37.605  95.102 111.038  1.00  0.00           O0.      0
ATOM    424 HN61 SAM A 293      32.054 108.988 113.330  1.00  0.00           H0.      0
ATOM    425 HN62 SAM A 293      32.455 108.017 114.710  1.00  0.00           H0.      0
ATOM    426  HA  SAM A 293      38.317  97.501 109.021  1.00  0.00           H0.      0
ATOM    427  HB1 SAM A 293      36.872  99.165 110.296  1.00  0.00           H0.      0
ATOM    428  HB2 SAM A 293      38.455  98.830 110.973  1.00  0.00           H0.      0
ATOM    429  HG1 SAM A 293      36.892  96.926 112.327  1.00  0.00           H0.      0
ATOM    430  HG2 SAM A 293      35.766  98.271 112.206  1.00  0.00           H0.      0
ATOM    431  HE1 SAM A 293      36.239  98.053 115.577  1.00  0.00           H0.      0
ATOM    432  HE2 SAM A 293      38.080  97.995 115.922  1.00  0.00           H0.      0
ATOM    433  HE3 SAM A 293      37.240  96.635 114.938  1.00  0.00           H0.      0
ATOM    434 HO2' SAM A 293      38.945 104.392 112.048  1.00  0.00           H0.      0
ATOM    435 HO3' SAM A 293      38.627 102.330 111.183  1.00  0.00           H0.      0
ATOM    436  H01 SAM A 293      35.427 104.218 115.438  1.00  0.00           H0.      0
ATOM    437  H02 SAM A 293      36.766 100.992 111.895  1.00  0.00           H0.      0
ATOM    438  H03 SAM A 293      38.734 101.702 113.968  1.00  0.00           H0.      0
ATOM    439  H04 SAM A 293      37.643 103.693 114.480  1.00  0.00           H0.      0
ATOM    440  H05 SAM A 293      36.359 103.741 111.709  1.00  0.00           H0.      0
ATOM    441  H06 SAM A 293      34.121 107.109 109.810  1.00  0.00           H0.      0
ATOM    442  H07 SAM A 293      35.670  96.510 109.968  1.00  0.00           H0.      0
ATOM    443  H08 SAM A 293      36.440  95.929 108.620  1.00  0.00           H0.      0
ATOM    444  H09 SAM A 293      35.971  97.555 108.696  1.00  0.00           H0.      0
ATOM    445 H5'1 SAM A 293      36.840 100.538 114.931  1.00  0.00           H0.      0
ATOM    446 H5'2 SAM A 293      35.559  99.872 113.904  1.00  0.00           H0.      0
ATOM    447  N   ACT A 294      36.781  96.509 117.240  1.00  0.00           N0.      0
ATOM    448  CA  ACT A 294      37.438  95.202 117.403  1.00  0.00           C0.      0
ATOM    449  C   ACT A 294      36.928  94.424 118.613  1.00  0.00           C0.      0
ATOM    450  O   ACT A 294      35.711  94.546 118.929  1.00  0.00           O0.      0
ATOM    451  OXT ACT A 294      37.747  93.675 119.255  1.00  0.00           O1-      0
ATOM    452  H1  ACT A 294      38.514  95.346 117.498  1.00  0.00           H0.      0
ATOM    453  H3  ACT A 294      37.268  94.604 116.501  1.00  0.00           H0.      0
ATOM    454  H01 ACT A 294      36.929  97.070 118.082  1.00  0.00           H0.      0
ATOM    455  H02 ACT A 294      35.777  96.403 117.117  1.00  0.00           H0.      0
