# Supplementary material for: Computational Investigation of GNMT-Catalyzed Methyl Transfer Reaction: Integrating MD, QM, and ML Approaches
Source: J Comput Chem. Author manuscript; Available in PMC 2026 Jun 29. (PMC13312424; doi:10.1002/jcc.70434)
Supplement: SI-2 [file NIHMS2188582-supplement-SI-2.zip › QM-cluster-pdbs/sampling_8764_R2_wo_ts.pdb]

ATOM      1  CA  TYR A  21      42.623 105.048 117.476  1.00  0.00           C0.     -1
ATOM      2  CB  TYR A  21      41.971 104.524 116.089  1.00  0.00           C0.     -1
ATOM      3  CG  TYR A  21      41.062 103.332 116.291  1.00  0.00           C0.      0
ATOM      4  CD1 TYR A  21      39.750 103.504 116.759  1.00  0.00           C0.      0
ATOM      5  CD2 TYR A  21      41.502 102.019 116.042  1.00  0.00           C0.      0
ATOM      6  CE1 TYR A  21      38.904 102.414 116.984  1.00  0.00           C0.      0
ATOM      7  CE2 TYR A  21      40.669 100.917 116.260  1.00  0.00           C0.      0
ATOM      8  CZ  TYR A  21      39.367 101.111 116.739  1.00  0.00           C0.      0
ATOM      9  OH  TYR A  21      38.568  99.999 116.922  1.00  0.00           O0.      0
ATOM     10  H01 TYR A  21      41.828 105.332 118.173  1.00  0.00           H0.      0
ATOM     11  H02 TYR A  21      43.264 105.915 117.287  1.00  0.00           H0.      0
ATOM     12  HA  TYR A  21      43.220 104.249 117.927  1.00  0.00           H0.      0
ATOM     13  HB2 TYR A  21      41.405 105.356 115.652  1.00  0.00           H0.      0
ATOM     14  HB3 TYR A  21      42.779 104.275 115.394  1.00  0.00           H0.      0
ATOM     15  HD1 TYR A  21      39.375 104.508 116.939  1.00  0.00           H0.      0
ATOM     16  HD2 TYR A  21      42.500 101.853 115.648  1.00  0.00           H0.      0
ATOM     17  HE1 TYR A  21      37.892 102.576 117.337  1.00  0.00           H0.      0
ATOM     18  HE2 TYR A  21      41.015  99.908 116.062  1.00  0.00           H0.      0
ATOM     19  HH  TYR A  21      37.703 100.258 117.319  1.00  0.00           H0.      0
ATOM     20  CA  TRP A  30      46.450  95.367 114.192  1.00  0.00           C0.     -1
ATOM     21  CB  TRP A  30      45.803  96.376 113.251  1.00  0.00           C0.     -1
ATOM     22  CG  TRP A  30      44.309  96.178 113.149  1.00  0.00           C0.      0
ATOM     23  CD1 TRP A  30      43.594  95.704 112.062  1.00  0.00           C0.      0
ATOM     24  CD2 TRP A  30      43.341  96.385 114.207  1.00  0.00           C0.      0
ATOM     25  CE2 TRP A  30      42.060  96.006 113.686  1.00  0.00           C0.      0
ATOM     26  CE3 TRP A  30      43.414  96.882 115.524  1.00  0.00           C0.      0
ATOM     27  NE1 TRP A  30      42.247  95.602 112.381  1.00  0.00           N0.      0
ATOM     28  CZ2 TRP A  30      40.887  96.079 114.454  1.00  0.00           C0.      0
ATOM     29  CZ3 TRP A  30      42.247  96.980 116.280  1.00  0.00           C0.      0
ATOM     30  CH2 TRP A  30      40.997  96.573 115.754  1.00  0.00           C0.      0
ATOM     31  H01 TRP A  30      46.294  94.344 113.826  1.00  0.00           H0.      0
ATOM     32  H03 TRP A  30      47.530  95.533 114.282  1.00  0.00           H0.      0
ATOM     33  HA  TRP A  30      46.014  95.425 115.195  1.00  0.00           H0.      0
ATOM     34  HB2 TRP A  30      46.019  97.395 113.605  1.00  0.00           H0.      0
ATOM     35  HB3 TRP A  30      46.250  96.297 112.252  1.00  0.00           H0.      0
ATOM     36  HD1 TRP A  30      43.950  95.432 111.080  1.00  0.00           H0.      0
ATOM     37  HE1 TRP A  30      41.475  95.295 111.784  1.00  0.00           H0.      0
ATOM     38  HE3 TRP A  30      44.366  97.192 115.945  1.00  0.00           H0.      0
ATOM     39  HZ2 TRP A  30      39.940  95.741 114.049  1.00  0.00           H0.      0
ATOM     40  HZ3 TRP A  30      42.294  97.358 117.296  1.00  0.00           H0.      0
ATOM     41  HH2 TRP A  30      40.113  96.642 116.378  1.00  0.00           H0.      0
ATOM     42  CA  TYR A  33      45.343  91.384 116.684  1.00  0.00           C0.     -1
ATOM     43  C   TYR A  33      44.542  90.446 115.703  1.00  0.00           C0.      0
ATOM     44  O   TYR A  33      43.943  89.448 116.122  1.00  0.00           O0.      0
ATOM     45  CB  TYR A  33      44.656  92.754 116.789  1.00  0.00           C0.     -1
ATOM     46  CG  TYR A  33      43.384  92.745 117.625  1.00  0.00           C0.      0
ATOM     47  CD1 TYR A  33      42.239  93.449 117.223  1.00  0.00           C0.      0
ATOM     48  CD2 TYR A  33      43.331  92.066 118.857  1.00  0.00           C0.      0
ATOM     49  CE1 TYR A  33      41.075  93.463 118.002  1.00  0.00           C0.      0
ATOM     50  CE2 TYR A  33      42.177  92.062 119.636  1.00  0.00           C0.      0
ATOM     51  CZ  TYR A  33      41.029  92.750 119.208  1.00  0.00           C0.      0
ATOM     52  OH  TYR A  33      39.931  92.679 120.021  1.00  0.00           O0.      0
ATOM     53  H02 TYR A  33      46.366  91.507 116.308  1.00  0.00           H0.      0
ATOM     54  HA  TYR A  33      45.386  90.861 117.638  1.00  0.00           H0.      0
ATOM     55  HB2 TYR A  33      45.372  93.465 117.230  1.00  0.00           H0.      0
ATOM     56  HB3 TYR A  33      44.432  93.141 115.789  1.00  0.00           H0.      0
ATOM     57  HD1 TYR A  33      42.244  93.994 116.284  1.00  0.00           H0.      0
ATOM     58  HD2 TYR A  33      44.201  91.526 119.217  1.00  0.00           H0.      0
ATOM     59  HE1 TYR A  33      40.199  93.993 117.645  1.00  0.00           H0.      0
ATOM     60  HE2 TYR A  33      42.138  91.523 120.576  1.00  0.00           H0.      0
ATOM     61  HH  TYR A  33      39.120  93.058 119.616  1.00  0.00           H0.      0
ATOM     62  N   ILE A  34      44.492  90.790 114.365  1.00  0.00           N0.      0
ATOM     63  CA  ILE A  34      43.796  89.974 113.314  1.00  0.00           C0.     -1
ATOM     64  CB  ILE A  34      43.964  90.564 111.868  1.00  0.00           C0.     -1
ATOM     65  CG1 ILE A  34      43.270  91.941 111.726  1.00  0.00           C0.      0
ATOM     66  CG2 ILE A  34      43.454  89.536 110.845  1.00  0.00           C0.      0
ATOM     67  CD1 ILE A  34      41.737  91.885 111.770  1.00  0.00           C0.      0
ATOM     68  H01 ILE A  34      44.198  88.955 113.346  1.00  0.00           H0.      0
ATOM     69  H   ILE A  34      45.049  91.572 114.049  1.00  0.00           H0.      0
ATOM     70  HA  ILE A  34      42.733  89.909 113.573  1.00  0.00           H0.      0
ATOM     71  HB  ILE A  34      45.042  90.709 111.701  1.00  0.00           H0.      0
ATOM     72 HG12 ILE A  34      43.632  92.618 112.511  1.00  0.00           H0.      0
ATOM     73 HG13 ILE A  34      43.586  92.388 110.774  1.00  0.00           H0.      0
ATOM     74 HG21 ILE A  34      42.417  89.251 111.057  1.00  0.00           H0.      0
ATOM     75 HG22 ILE A  34      43.487  89.950 109.831  1.00  0.00           H0.      0
ATOM     76 HG23 ILE A  34      44.062  88.626 110.863  1.00  0.00           H0.      0
ATOM     77 HD11 ILE A  34      41.379  91.398 112.685  1.00  0.00           H0.      0
ATOM     78 HD12 ILE A  34      41.292  92.882 111.738  1.00  0.00           H0.      0
ATOM     79 HD13 ILE A  34      41.343  91.327 110.915  1.00  0.00           H0.      0
ATOM     80  CA  ARG A  40      39.721  84.951 109.539  1.00  0.00           C0.     -1
ATOM     81  CB  ARG A  40      40.620  86.221 109.789  1.00  0.00           C0.     -1
ATOM     82  CG  ARG A  40      39.950  87.317 110.687  1.00  0.00           C0.      0
ATOM     83  CD  ARG A  40      39.609  88.652 109.975  1.00  0.00           C0.      0
ATOM     84  NE  ARG A  40      39.087  89.618 110.972  1.00  0.00           N0.      0
ATOM     85  CZ  ARG A  40      38.623  90.878 110.765  1.00  0.00           C0.      0
ATOM     86  NH1 ARG A  40      38.470  91.368 109.522  1.00  0.00           N1+      0
ATOM     87  NH2 ARG A  40      38.267  91.632 111.817  1.00  0.00           N0.      0
ATOM     88  H01 ARG A  40      40.246  84.232 108.902  1.00  0.00           H0.      0
ATOM     89  H02 ARG A  40      38.783  85.231 109.045  1.00  0.00           H0.      0
ATOM     90  HA  ARG A  40      39.477  84.462 110.489  1.00  0.00           H0.      0
ATOM     91  HB2 ARG A  40      41.556  85.901 110.258  1.00  0.00           H0.      0
ATOM     92  HB3 ARG A  40      40.894  86.656 108.819  1.00  0.00           H0.      0
ATOM     93  HG2 ARG A  40      39.028  86.918 111.129  1.00  0.00           H0.      0
ATOM     94  HG3 ARG A  40      40.622  87.552 111.524  1.00  0.00           H0.      0
ATOM     95  HD2 ARG A  40      40.507  89.062 109.494  1.00  0.00           H0.      0
ATOM     96  HD3 ARG A  40      38.852  88.480 109.199  1.00  0.00           H0.      0
ATOM     97  HE  ARG A  40      39.194  89.351 111.941  1.00  0.00           H0.      0
ATOM     98 HH11 ARG A  40      38.658  90.788 108.719  1.00  0.00           H0.      0
ATOM     99 HH12 ARG A  40      38.109  92.313 109.347  1.00  0.00           H0.      0
ATOM    100 HH21 ARG A  40      38.622  91.389 112.734  1.00  0.00           H0.      0
ATOM    101 HH22 ARG A  40      38.024  92.646 111.692  1.00  0.00           H0.      0
ATOM    102  CA  ALA A  64      35.011 100.783 108.684  1.00  0.00           C0.     -1
ATOM    103  C   ALA A  64      36.215 100.038 108.210  1.00  0.00           C0.      0
ATOM    104  O   ALA A  64      36.479  98.859 108.496  1.00  0.00           O0.      0
ATOM    105  CB  ALA A  64      34.452 100.221 110.001  1.00  0.00           C0.      0
ATOM    106  H03 ALA A  64      34.248 100.713 107.895  1.00  0.00           H0.      0
ATOM    107  HA  ALA A  64      35.254 101.846 108.797  1.00  0.00           H0.      0
ATOM    108  HB1 ALA A  64      35.064 100.539 110.852  1.00  0.00           H0.      0
ATOM    109  HB2 ALA A  64      33.430 100.567 110.175  1.00  0.00           H0.      0
ATOM    110  HB3 ALA A  64      34.445  99.126 109.975  1.00  0.00           H0.      0
ATOM    111  N   CYS A  65      36.963 100.767 107.357  1.00  0.00           N0.      0
ATOM    112  CA  CYS A  65      38.026 100.145 106.640  1.00  0.00           C0.     -1
ATOM    113  C   CYS A  65      39.327  99.919 107.444  1.00  0.00           C0.      0
ATOM    114  O   CYS A  65      40.209  99.191 106.970  1.00  0.00           O0.      0
ATOM    115  H01 CYS A  65      38.278 100.747 105.762  1.00  0.00           H0.      0
ATOM    116  H   CYS A  65      36.738 101.739 107.206  1.00  0.00           H0.      0
ATOM    117  HA  CYS A  65      37.717  99.155 106.293  1.00  0.00           H0.      0
ATOM    118  N   GLY A  66      39.425 100.546 108.638  1.00  0.00           N0.      0
ATOM    119  CA  GLY A  66      40.630 100.417 109.462  1.00  0.00           C0.     -1
ATOM    120  H01 GLY A  66      41.447 101.037 109.077  1.00  0.00           H0.      0
ATOM    121  H   GLY A  66      38.728 101.231 108.930  1.00  0.00           H0.      0
ATOM    122  HA2 GLY A  66      40.396 100.719 110.483  1.00  0.00           H0.      0
ATOM    123  HA3 GLY A  66      40.964  99.376 109.451  1.00  0.00           H0.      0
ATOM    124  CA  VAL A  69      42.483  94.246 106.015  1.00  0.00           C0.     -1
ATOM    125  C   VAL A  69      41.241  93.457 105.522  1.00  0.00           C0.      0
ATOM    126  O   VAL A  69      41.347  92.279 105.138  1.00  0.00           O0.      0
ATOM    127  CB  VAL A  69      43.007  93.826 107.456  1.00  0.00           C0.     -1
ATOM    128  CG1 VAL A  69      41.910  94.043 108.515  1.00  0.00           C0.      0
ATOM    129  CG2 VAL A  69      43.534  92.383 107.476  1.00  0.00           C0.      0
ATOM    130  H01 VAL A  69      42.267  95.320 106.026  1.00  0.00           H0.      0
ATOM    131  HA  VAL A  69      43.277  94.064 105.284  1.00  0.00           H0.      0
ATOM    132  HB  VAL A  69      43.842  94.508 107.673  1.00  0.00           H0.      0
ATOM    133 HG11 VAL A  69      41.502  95.060 108.471  1.00  0.00           H0.      0
ATOM    134 HG12 VAL A  69      41.074  93.348 108.366  1.00  0.00           H0.      0
ATOM    135 HG13 VAL A  69      42.297  93.878 109.526  1.00  0.00           H0.      0
ATOM    136 HG21 VAL A  69      44.340  92.244 106.747  1.00  0.00           H0.      0
ATOM    137 HG22 VAL A  69      43.925  92.130 108.470  1.00  0.00           H0.      0
ATOM    138 HG23 VAL A  69      42.734  91.679 107.225  1.00  0.00           H0.      0
ATOM    139  N   ASP A  70      40.055  94.137 105.498  1.00  0.00           N0.      0
ATOM    140  CA  ASP A  70      38.751  93.596 105.030  1.00  0.00           C0.     -1
ATOM    141  CB  ASP A  70      37.668  93.606 106.154  1.00  0.00           C0.     -1
ATOM    142  CG  ASP A  70      37.893  94.531 107.353  1.00  0.00           C0.      0
ATOM    143  OD1 ASP A  70      38.460  95.641 107.211  1.00  0.00           O0.      0
ATOM    144  OD2 ASP A  70      37.394  94.092 108.462  1.00  0.00           O1-      0
ATOM    145  H01 ASP A  70      38.423  94.205 104.180  1.00  0.00           H0.      0
ATOM    146  H   ASP A  70      39.976  95.026 105.981  1.00  0.00           H0.      0
ATOM    147  HA  ASP A  70      38.936  92.580 104.677  1.00  0.00           H0.      0
ATOM    148  HB2 ASP A  70      36.701  93.883 105.712  1.00  0.00           H0.      0
ATOM    149  HB3 ASP A  70      37.541  92.594 106.552  1.00  0.00           H0.      0
ATOM    150  CA  ASP A  85      37.607 105.535 108.047  1.00  0.00           C0.     -1
ATOM    151  C   ASP A  85      37.875 106.900 108.623  1.00  0.00           C0.      0
ATOM    152  O   ASP A  85      38.428 107.805 107.983  1.00  0.00           O0.      0
ATOM    153  CB  ASP A  85      38.709 104.519 108.440  1.00  0.00           C0.     -1
ATOM    154  CG  ASP A  85      38.613 103.933 109.841  1.00  0.00           C0.      0
ATOM    155  OD1 ASP A  85      38.095 102.771 109.975  1.00  0.00           O0.      0
ATOM    156  OD2 ASP A  85      39.061 104.627 110.805  1.00  0.00           O1-      0
ATOM    157  H01 ASP A  85      37.593 105.632 106.959  1.00  0.00           H0.      0
ATOM    158  HA  ASP A  85      36.627 105.160 108.368  1.00  0.00           H0.      0
ATOM    159  HB2 ASP A  85      38.677 103.684 107.733  1.00  0.00           H0.      0
ATOM    160  HB3 ASP A  85      39.686 105.005 108.334  1.00  0.00           H0.      0
ATOM    161  N   ALA A  86      37.521 107.015 109.924  1.00  0.00           N0.      0
ATOM    162  CA  ALA A  86      37.784 108.228 110.636  1.00  0.00           C0.     -1
ATOM    163  C   ALA A  86      39.261 108.382 111.171  1.00  0.00           C0.      0
ATOM    164  O   ALA A  86      39.630 109.506 111.546  1.00  0.00           O0.      0
ATOM    165  CB  ALA A  86      36.847 108.388 111.843  1.00  0.00           C0.      0
ATOM    166  H   ALA A  86      37.061 106.244 110.395  1.00  0.00           H0.      0
ATOM    167  HA  ALA A  86      37.651 109.066 109.947  1.00  0.00           H0.      0
ATOM    168  HB1 ALA A  86      37.147 109.272 112.412  1.00  0.00           H0.      0
ATOM    169  HB2 ALA A  86      35.812 108.502 111.523  1.00  0.00           H0.      0
ATOM    170  HB3 ALA A  86      36.914 107.516 112.505  1.00  0.00           H0.      0
ATOM    171  N   SER A  87      40.033 107.270 111.272  1.00  0.00           N0.      0
ATOM    172  CA  SER A  87      41.386 107.271 111.890  1.00  0.00           C0.     -1
ATOM    173  CB  SER A  87      41.682 105.879 112.461  1.00  0.00           C0.      0
ATOM    174  OG  SER A  87      43.013 105.821 113.019  1.00  0.00           O0.      0
ATOM    175  H01 SER A  87      42.153 107.537 111.152  1.00  0.00           H0.      0
ATOM    176  H   SER A  87      39.655 106.374 110.952  1.00  0.00           H0.      0
ATOM    177  HA  SER A  87      41.399 108.035 112.675  1.00  0.00           H0.      0
ATOM    178  HB2 SER A  87      40.921 105.594 113.198  1.00  0.00           H0.      0
ATOM    179  HB3 SER A  87      41.659 105.131 111.665  1.00  0.00           H0.      0
ATOM    180  HG  SER A  87      43.005 106.295 113.862  1.00  0.00           H0.      0
ATOM    181  CA  MET A  90      44.619 103.017 110.495  1.00  0.00           C0.     -1
ATOM    182  CB  MET A  90      43.287 102.478 110.952  1.00  0.00           C0.     -1
ATOM    183  CG  MET A  90      43.077 102.457 112.476  1.00  0.00           C0.      0
ATOM    184  SD  MET A  90      43.855 101.012 113.319  1.00  0.00           S0.      0
ATOM    185  CE  MET A  90      42.561  99.757 112.982  1.00  0.00           C0.      0
ATOM    186  H01 MET A  90      44.755 104.055 110.826  1.00  0.00           H0.      0
ATOM    187  H02 MET A  90      44.706 102.997 109.402  1.00  0.00           H0.      0
ATOM    188  HA  MET A  90      45.448 102.426 110.906  1.00  0.00           H0.      0
ATOM    189  HB2 MET A  90      42.480 103.089 110.518  1.00  0.00           H0.      0
ATOM    190  HB3 MET A  90      43.134 101.466 110.557  1.00  0.00           H0.      0
ATOM    191  HG2 MET A  90      43.489 103.363 112.931  1.00  0.00           H0.      0
ATOM    192  HG3 MET A  90      42.008 102.425 112.712  1.00  0.00           H0.      0
ATOM    193  HE1 MET A  90      42.471  99.561 111.910  1.00  0.00           H0.      0
ATOM    194  HE2 MET A  90      42.850  98.833 113.487  1.00  0.00           H0.      0
ATOM    195  HE3 MET A  90      41.597 100.099 113.368  1.00  0.00           H0.      0
ATOM    196  CA  ALA A 115      35.435 110.108 106.576  1.00  0.00           C0.     -1
ATOM    197  C   ALA A 115      34.874 109.660 107.919  1.00  0.00           C0.      0
ATOM    198  O   ALA A 115      35.013 108.499 108.323  1.00  0.00           O0.      0
ATOM    199  H01 ALA A 115      36.471 109.763 106.515  1.00  0.00           H0.      0
ATOM    200  H03 ALA A 115      34.874 109.626 105.768  1.00  0.00           H0.      0
ATOM    201  HA  ALA A 115      35.401 111.191 106.436  1.00  0.00           H0.      0
ATOM    202  N   ASN A 116      34.240 110.626 108.661  1.00  0.00           N0.      0
ATOM    203  CA  ASN A 116      33.602 110.309 109.934  1.00  0.00           C0.     -1
ATOM    204  C   ASN A 116      32.056 110.097 109.710  1.00  0.00           C0.      0
ATOM    205  O   ASN A 116      31.407 111.007 109.169  1.00  0.00           O0.      0
ATOM    206  CB  ASN A 116      33.849 111.419 110.977  1.00  0.00           C0.      0
ATOM    207  CG  ASN A 116      33.579 110.877 112.371  1.00  0.00           C0.      0
ATOM    208  ND2 ASN A 116      34.628 110.898 113.231  1.00  0.00           N0.      0
ATOM    209  OD1 ASN A 116      32.471 110.416 112.689  1.00  0.00           O0.      0
ATOM    210  H   ASN A 116      33.945 111.477 108.200  1.00  0.00           H0.      0
ATOM    211  HA  ASN A 116      34.050 109.373 110.272  1.00  0.00           H0.      0
ATOM    212  HB2 ASN A 116      34.876 111.778 110.878  1.00  0.00           H0.      0
ATOM    213  HB3 ASN A 116      33.170 112.257 110.778  1.00  0.00           H0.      0
ATOM    214 HD21 ASN A 116      34.522 110.474 114.143  1.00  0.00           H0.      0
ATOM    215 HD22 ASN A 116      35.551 111.183 112.941  1.00  0.00           H0.      0
ATOM    216  N   TRP A 117      31.523 108.911 110.092  1.00  0.00           N0.      0
ATOM    217  CA  TRP A 117      30.078 108.560 109.907  1.00  0.00           C0.     -1
ATOM    218  CB  TRP A 117      29.699 107.352 110.615  1.00  0.00           C0.     -1
ATOM    219  CG  TRP A 117      30.585 106.158 110.335  1.00  0.00           C0.      0
ATOM    220  CD1 TRP A 117      31.308 105.908 109.186  1.00  0.00           C0.      0
ATOM    221  CD2 TRP A 117      30.939 105.118 111.277  1.00  0.00           C0.      0
ATOM    222  CE2 TRP A 117      31.898 104.272 110.637  1.00  0.00           C0.      0
ATOM    223  CE3 TRP A 117      30.584 104.846 112.612  1.00  0.00           C0.      0
ATOM    224  NE1 TRP A 117      32.079 104.765 109.357  1.00  0.00           N0.      0
ATOM    225  CZ2 TRP A 117      32.513 103.203 111.300  1.00  0.00           C0.      0
ATOM    226  CZ3 TRP A 117      31.184 103.773 113.269  1.00  0.00           C0.      0
ATOM    227  CH2 TRP A 117      32.143 102.962 112.621  1.00  0.00           C0.      0
ATOM    228  H02 TRP A 117      29.484 109.422 110.232  1.00  0.00           H0.      0
ATOM    229  H   TRP A 117      32.137 108.236 110.555  1.00  0.00           H0.      0
ATOM    230  HA  TRP A 117      29.897 108.466 108.826  1.00  0.00           H0.      0
ATOM    231  HB2 TRP A 117      29.725 107.529 111.700  1.00  0.00           H0.      0
ATOM    232  HB3 TRP A 117      28.648 107.121 110.383  1.00  0.00           H0.      0
ATOM    233  HD1 TRP A 117      31.363 106.474 108.269  1.00  0.00           H0.      0
ATOM    234  HE1 TRP A 117      32.784 104.446 108.711  1.00  0.00           H0.      0
ATOM    235  HE3 TRP A 117      29.870 105.478 113.130  1.00  0.00           H0.      0
ATOM    236  HZ2 TRP A 117      33.281 102.612 110.817  1.00  0.00           H0.      0
ATOM    237  HZ3 TRP A 117      30.932 103.570 114.305  1.00  0.00           H0.      0
ATOM    238  HH2 TRP A 117      32.628 102.162 113.170  1.00  0.00           H0.      0
ATOM    239  CA  LEU A 136      32.271  95.171 110.059  1.00  0.00           C0.     -1
ATOM    240  C   LEU A 136      33.383  95.217 111.114  1.00  0.00           C0.      0
ATOM    241  O   LEU A 136      34.157  96.193 111.183  1.00  0.00           O0.      0
ATOM    242  H01 LEU A 136      32.724  95.282 109.070  1.00  0.00           H0.      0
ATOM    243  H02 LEU A 136      31.607  96.025 110.221  1.00  0.00           H0.      0
ATOM    244  HA  LEU A 136      31.688  94.249 110.091  1.00  0.00           H0.      0
ATOM    245  N   GLY A 137      33.468  94.171 111.992  1.00  0.00           N0.      0
ATOM    246  CA  GLY A 137      34.502  94.042 113.041  1.00  0.00           C0.     -1
ATOM    247  C   GLY A 137      34.052  94.440 114.428  1.00  0.00           C0.      0
ATOM    248  O   GLY A 137      34.890  94.385 115.349  1.00  0.00           O0.      0
ATOM    249  H   GLY A 137      32.898  93.357 111.800  1.00  0.00           H0.      0
ATOM    250  HA2 GLY A 137      34.843  93.003 113.072  1.00  0.00           H0.      0
ATOM    251  HA3 GLY A 137      35.372  94.641 112.757  1.00  0.00           H0.      0
ATOM    252  N   ASN A 138      32.755  94.779 114.562  1.00  0.00           N0.      0
ATOM    253  CA  ASN A 138      32.165  95.469 115.719  1.00  0.00           C0.     -1
ATOM    254  C   ASN A 138      32.741  96.903 115.758  1.00  0.00           C0.      0
ATOM    255  O   ASN A 138      33.714  97.198 116.457  1.00  0.00           O0.      0
ATOM    256  CB  ASN A 138      32.425  94.731 117.043  1.00  0.00           C0.      0
ATOM    257  CG  ASN A 138      32.115  95.624 118.237  1.00  0.00           C0.      0
ATOM    258  ND2 ASN A 138      33.006  95.517 119.264  1.00  0.00           N0.      0
ATOM    259  OD1 ASN A 138      31.114  96.348 118.269  1.00  0.00           O0.      0
ATOM    260  H   ASN A 138      32.236  94.813 113.694  1.00  0.00           H0.      0
ATOM    261  HA  ASN A 138      31.088  95.523 115.541  1.00  0.00           H0.      0
ATOM    262  HB2 ASN A 138      31.779  93.848 117.087  1.00  0.00           H0.      0
ATOM    263  HB3 ASN A 138      33.457  94.394 117.090  1.00  0.00           H0.      0
ATOM    264 HD21 ASN A 138      32.962  96.234 119.978  1.00  0.00           H0.      0
ATOM    265 HD22 ASN A 138      33.914  95.096 119.075  1.00  0.00           H0.      0
ATOM    266  N   SER A 139      32.100  97.772 114.938  1.00  0.00           N0.      0
ATOM    267  CA  SER A 139      32.706  99.037 114.551  1.00  0.00           C0.     -1
ATOM    268  CB  SER A 139      33.450  98.922 113.217  1.00  0.00           C0.      0
ATOM    269  OG  SER A 139      34.456  97.895 113.329  1.00  0.00           O0.      0
ATOM    270  H03 SER A 139      31.939  99.816 114.485  1.00  0.00           H0.      0
ATOM    271  H   SER A 139      31.333  97.428 114.377  1.00  0.00           H0.      0
ATOM    272  HA  SER A 139      33.406  99.307 115.345  1.00  0.00           H0.      0
ATOM    273  HB2 SER A 139      32.750  98.682 112.407  1.00  0.00           H0.      0
ATOM    274  HB3 SER A 139      33.922  99.885 112.983  1.00  0.00           H0.      0
ATOM    275  HG  SER A 139      34.368  97.275 112.581  1.00  0.00           H0.      0
ATOM    276  CA  HID A 142      32.353 103.425 118.974  1.00  0.00           C0.     -1
ATOM    277  CB  HID A 142      33.510 103.422 117.956  1.00  0.00           C0.     -1
ATOM    278  CG  HID A 142      34.561 102.385 118.185  1.00  0.00           C0.      0
ATOM    279  CD2 HID A 142      35.091 101.407 117.365  1.00  0.00           C0.      0
ATOM    280  ND1 HID A 142      35.279 102.273 119.369  1.00  0.00           N0.      0
ATOM    281  CE1 HID A 142      36.186 101.269 119.243  1.00  0.00           C0.      0
ATOM    282  NE2 HID A 142      36.101 100.722 118.032  1.00  0.00           N0.      0
ATOM    283  H01 HID A 142      31.848 102.453 118.995  1.00  0.00           H0.      0
ATOM    284  H02 HID A 142      31.619 104.191 118.706  1.00  0.00           H0.      0
ATOM    285  HA  HID A 142      32.706 103.643 119.989  1.00  0.00           H0.      0
ATOM    286  HB2 HID A 142      33.108 103.275 116.947  1.00  0.00           H0.      0
ATOM    287  HB3 HID A 142      33.977 104.417 117.941  1.00  0.00           H0.      0
ATOM    288  HD1 HID A 142      35.138 102.834 120.198  1.00  0.00           H0.      0
ATOM    289  HD2 HID A 142      34.814 101.164 116.352  1.00  0.00           H0.      0
ATOM    290  HE1 HID A 142      36.860 100.966 120.027  1.00  0.00           H0.      0
ATOM    291  CA  ARG A 175      29.128  92.338 119.812  1.00  0.00           C0.     -1
ATOM    292  CB  ARG A 175      30.437  92.768 120.614  1.00  0.00           C0.     -1
ATOM    293  CG  ARG A 175      31.754  92.119 120.187  1.00  0.00           C0.      0
ATOM    294  CD  ARG A 175      32.863  92.590 121.149  1.00  0.00           C0.      0
ATOM    295  NE  ARG A 175      34.233  92.271 120.739  1.00  0.00           N0.      0
ATOM    296  CZ  ARG A 175      34.900  91.168 121.074  1.00  0.00           C0.      0
ATOM    297  NH1 ARG A 175      34.264  90.150 121.710  1.00  0.00           N1+      0
ATOM    298  NH2 ARG A 175      36.228  91.103 120.877  1.00  0.00           N0.      0
ATOM    299  H01 ARG A 175      28.936  91.267 119.937  1.00  0.00           H0.      0
ATOM    300  H03 ARG A 175      28.265  92.898 120.182  1.00  0.00           H0.      0
ATOM    301  HA  ARG A 175      29.252  92.542 118.742  1.00  0.00           H0.      0
ATOM    302  HB2 ARG A 175      30.542  93.858 120.524  1.00  0.00           H0.      0
ATOM    303  HB3 ARG A 175      30.257  92.560 121.679  1.00  0.00           H0.      0
ATOM    304  HG2 ARG A 175      31.670  91.025 120.185  1.00  0.00           H0.      0
ATOM    305  HG3 ARG A 175      32.012  92.409 119.164  1.00  0.00           H0.      0
ATOM    306  HD2 ARG A 175      32.816  93.681 121.217  1.00  0.00           H0.      0
ATOM    307  HD3 ARG A 175      32.697  92.191 122.156  1.00  0.00           H0.      0
ATOM    308  HE  ARG A 175      34.676  92.880 120.032  1.00  0.00           H0.      0
ATOM    309 HH11 ARG A 175      33.280  90.007 121.537  1.00  0.00           H0.      0
ATOM    310 HH12 ARG A 175      34.796  89.337 121.981  1.00  0.00           H0.      0
ATOM    311 HH21 ARG A 175      36.687  91.889 120.378  1.00  0.00           H0.      0
ATOM    312 HH22 ARG A 175      36.641  90.190 120.749  1.00  0.00           H0.      0
ATOM    313  CA  TYR A 194      40.516  88.618 116.014  1.00  0.00           C0.     -1
ATOM    314  CB  TYR A 194      40.297  89.656 117.140  1.00  0.00           C0.     -1
ATOM    315  CG  TYR A 194      39.559  90.846 116.533  1.00  0.00           C0.      0
ATOM    316  CD1 TYR A 194      38.232  91.150 116.865  1.00  0.00           C0.      0
ATOM    317  CD2 TYR A 194      40.166  91.612 115.516  1.00  0.00           C0.      0
ATOM    318  CE1 TYR A 194      37.543  92.196 116.236  1.00  0.00           C0.      0
ATOM    319  CE2 TYR A 194      39.498  92.663 114.882  1.00  0.00           C0.      0
ATOM    320  CZ  TYR A 194      38.182  92.973 115.262  1.00  0.00           C0.      0
ATOM    321  OH  TYR A 194      37.573  94.065 114.677  1.00  0.00           O0.      0
ATOM    322  H01 TYR A 194      40.985  87.703 116.396  1.00  0.00           H0.      0
ATOM    323  H02 TYR A 194      39.561  88.349 115.547  1.00  0.00           H0.      0
ATOM    324  HA  TYR A 194      41.180  89.026 115.247  1.00  0.00           H0.      0
ATOM    325  HB2 TYR A 194      39.708  89.227 117.958  1.00  0.00           H0.      0
ATOM    326  HB3 TYR A 194      41.265  89.969 117.546  1.00  0.00           H0.      0
ATOM    327  HD1 TYR A 194      37.714  90.574 117.626  1.00  0.00           H0.      0
ATOM    328  HD2 TYR A 194      41.196  91.406 115.243  1.00  0.00           H0.      0
ATOM    329  HE1 TYR A 194      36.517  92.413 116.507  1.00  0.00           H0.      0
ATOM    330  HE2 TYR A 194      39.980  93.263 114.119  1.00  0.00           H0.      0
ATOM    331  HH  TYR A 194      36.630  94.114 114.945  1.00  0.00           H0.      0
ATOM    332  CA  TYR A 242      32.066 100.980 123.186  1.00  0.00           C0.     -1
ATOM    333  CB  TYR A 242      31.983  99.423 122.864  1.00  0.00           C0.     -1
ATOM    334  CG  TYR A 242      33.038  98.997 121.873  1.00  0.00           C0.      0
ATOM    335  CD1 TYR A 242      32.824  99.134 120.490  1.00  0.00           C0.      0
ATOM    336  CD2 TYR A 242      34.282  98.512 122.310  1.00  0.00           C0.      0
ATOM    337  CE1 TYR A 242      33.831  98.834 119.569  1.00  0.00           C0.      0
ATOM    338  CE2 TYR A 242      35.302  98.218 121.402  1.00  0.00           C0.      0
ATOM    339  CZ  TYR A 242      35.081  98.404 120.034  1.00  0.00           C0.      0
ATOM    340  OH  TYR A 242      36.124  98.146 119.158  1.00  0.00           O0.      0
ATOM    341  H01 TYR A 242      31.287 101.266 123.900  1.00  0.00           H0.      0
ATOM    342  H02 TYR A 242      33.045 101.223 123.612  1.00  0.00           H0.      0
ATOM    343  HA  TYR A 242      31.934 101.560 122.266  1.00  0.00           H0.      0
ATOM    344  HB2 TYR A 242      32.095  98.868 123.802  1.00  0.00           H0.      0
ATOM    345  HB3 TYR A 242      30.982  99.205 122.473  1.00  0.00           H0.      0
ATOM    346  HD1 TYR A 242      31.858  99.475 120.129  1.00  0.00           H0.      0
ATOM    347  HD2 TYR A 242      34.459  98.383 123.374  1.00  0.00           H0.      0
ATOM    348  HE1 TYR A 242      33.654  98.910 118.503  1.00  0.00           H0.      0
ATOM    349  HE2 TYR A 242      36.272  97.870 121.736  1.00  0.00           H0.      0
ATOM    350  HH  TYR A 242      36.121  98.851 118.475  1.00  0.00           H0.      0
ATOM    351  CA  TYR A 283      28.562  89.146 117.204  1.00  0.00           C0.     -1
ATOM    352  CB  TYR A 283      29.629  89.683 116.320  1.00  0.00           C0.     -1
ATOM    353  CG  TYR A 283      31.004  90.015 116.885  1.00  0.00           C0.      0
ATOM    354  CD1 TYR A 283      31.682  89.202 117.809  1.00  0.00           C0.      0
ATOM    355  CD2 TYR A 283      31.698  91.122 116.361  1.00  0.00           C0.      0
ATOM    356  CE1 TYR A 283      32.992  89.495 118.209  1.00  0.00           C0.      0
ATOM    357  CE2 TYR A 283      33.010  91.415 116.738  1.00  0.00           C0.      0
ATOM    358  CZ  TYR A 283      33.657  90.611 117.683  1.00  0.00           C0.      0
ATOM    359  OH  TYR A 283      34.939  90.888 118.112  1.00  0.00           O0.      0
ATOM    360  H01 TYR A 283      27.645  88.962 116.634  1.00  0.00           H0.      0
ATOM    361  H02 TYR A 283      28.845  88.194 117.672  1.00  0.00           H0.      0
ATOM    362  HA  TYR A 283      28.314  89.842 118.015  1.00  0.00           H0.      0
ATOM    363  HB2 TYR A 283      29.786  88.970 115.493  1.00  0.00           H0.      0
ATOM    364  HB3 TYR A 283      29.257  90.594 115.829  1.00  0.00           H0.      0
ATOM    365  HD1 TYR A 283      31.187  88.330 118.225  1.00  0.00           H0.      0
ATOM    366  HD2 TYR A 283      31.206  91.757 115.629  1.00  0.00           H0.      0
ATOM    367  HE1 TYR A 283      33.505  88.873 118.934  1.00  0.00           H0.      0
ATOM    368  HE2 TYR A 283      33.536  92.259 116.309  1.00  0.00           H0.      0
ATOM    369  HH  TYR A 283      35.096  91.856 118.105  1.00  0.00           H0.      0
ATOM    370  N   ACT A 293      36.302  95.995 117.302  1.00  0.00           N0.      0
ATOM    371  CA  ACT A 293      37.222  95.141 118.039  1.00  0.00           C0.      0
ATOM    372  C   ACT A 293      36.593  93.956 118.781  1.00  0.00           C0.      0
ATOM    373  O   ACT A 293      37.361  93.258 119.501  1.00  0.00           O0.      0
ATOM    374  OXT ACT A 293      35.343  93.706 118.617  1.00  0.00           O1-      0
ATOM    375  H1  ACT A 293      37.770  95.748 118.767  1.00  0.00           H0.      0
ATOM    376  H3  ACT A 293      37.965  94.714 117.354  1.00  0.00           H0.      0
ATOM    377  H01 ACT A 293      35.596  95.462 116.800  1.00  0.00           H0.      0
ATOM    378  H02 ACT A 293      35.841  96.656 117.922  1.00  0.00           H0.      0
ATOM    379  CA' SAM A 294      38.362  96.323 110.515  1.00  0.00           C0.      0
ATOM    380  CB  SAM A 294      38.561  97.501 111.486  1.00  0.00           C0.      0
ATOM    381  CG  SAM A 294      37.650  97.386 112.718  1.00  0.00           C0.      0
ATOM    382  SD  SAM A 294      38.179  98.451 114.128  1.00  0.00           S0.      0
ATOM    383  CE  SAM A 294      37.248  97.244 115.736  1.00  0.00           C0.      0
ATOM    384  C5' SAM A 294      36.927  99.794 114.095  1.00  0.00           C0.      0
ATOM    385  C4' SAM A 294      37.199 100.838 113.019  1.00  0.00           C0.      0
ATOM    386  O4' SAM A 294      36.015 101.713 112.995  1.00  0.00           O0.      0
ATOM    387  C3' SAM A 294      38.437 101.741 113.280  1.00  0.00           C0.      0
ATOM    388  O3' SAM A 294      39.328 101.782 112.171  1.00  0.00           O0.      0
ATOM    389  C2' SAM A 294      37.795 103.116 113.616  1.00  0.00           C0.      0
ATOM    390  O2' SAM A 294      38.583 104.258 113.401  1.00  0.00           O0.      0
ATOM    391  C1' SAM A 294      36.486 103.071 112.796  1.00  0.00           C0.      0
ATOM    392  OXT SAM A 294      37.567  94.260 111.460  1.00  0.00           O0.      0
ATOM    393  N1  SAM A 294      33.589 107.158 111.519  1.00  0.00           N0.      0
ATOM    394  C2  SAM A 294      34.428 106.400 110.783  1.00  0.00           C0.      0
ATOM    395  N3  SAM A 294      35.149 105.337 111.177  1.00  0.00           N0.      0
ATOM    396  C4  SAM A 294      34.929 105.027 112.471  1.00  0.00           C0.      0
ATOM    397  C5  SAM A 294      34.084 105.724 113.350  1.00  0.00           C0.      0
ATOM    398  C6  SAM A 294      33.404 106.849 112.829  1.00  0.00           C0.      0
ATOM    399  N6  SAM A 294      32.579 107.624 113.570  1.00  0.00           N0.      0
ATOM    400  N7  SAM A 294      34.110 105.153 114.618  1.00  0.00           N0.      0
ATOM    401  C8  SAM A 294      34.947 104.140 114.510  1.00  0.00           C0.      0
ATOM    402  N9  SAM A 294      35.478 104.007 113.230  1.00  0.00           N0.      0
ATOM    403  C'  SAM A 294      38.600  94.959 111.211  1.00  0.00           C0.      0
ATOM    404  N'  SAM A 294      37.001  96.297 109.885  1.00  0.00           N0.      0
ATOM    405  O'  SAM A 294      39.792  94.673 111.493  1.00  0.00           O0.      0
ATOM    406 HN61 SAM A 294      32.376 108.570 113.244  1.00  0.00           H0.      0
ATOM    407 HN62 SAM A 294      32.567 107.460 114.566  1.00  0.00           H0.      0
ATOM    408  HA  SAM A 294      39.058  96.407 109.677  1.00  0.00           H0.      0
ATOM    409  HB1 SAM A 294      38.399  98.449 110.962  1.00  0.00           H0.      0
ATOM    410  HB2 SAM A 294      39.611  97.477 111.798  1.00  0.00           H0.      0
ATOM    411  HG1 SAM A 294      37.670  96.362 113.107  1.00  0.00           H0.      0
ATOM    412  HG2 SAM A 294      36.611  97.639 112.500  1.00  0.00           H0.      0
ATOM    413  HE1 SAM A 294      36.223  97.447 115.454  1.00  0.00           H0.      0
ATOM    414  HE2 SAM A 294      37.703  97.802 116.539  1.00  0.00           H0.      0
ATOM    415  HE3 SAM A 294      37.692  96.307 115.429  1.00  0.00           H0.      0
ATOM    416 HO2' SAM A 294      38.840 104.290 112.445  1.00  0.00           H0.      0
ATOM    417 HO3' SAM A 294      38.850 102.145 111.383  1.00  0.00           H0.      0
ATOM    418  H01 SAM A 294      35.215 103.461 115.304  1.00  0.00           H0.      0
ATOM    419  H02 SAM A 294      37.300 100.369 112.033  1.00  0.00           H0.      0
ATOM    420  H03 SAM A 294      39.028 101.379 114.121  1.00  0.00           H0.      0
ATOM    421  H04 SAM A 294      37.528 103.108 114.677  1.00  0.00           H0.      0
ATOM    422  H05 SAM A 294      36.674 103.262 111.736  1.00  0.00           H0.      0
ATOM    423  H06 SAM A 294      34.563 106.732 109.761  1.00  0.00           H0.      0
ATOM    424  H07 SAM A 294      36.821  97.145 109.326  1.00  0.00           H0.      0
ATOM    425  H08 SAM A 294      36.252  96.170 110.572  1.00  0.00           H0.      0
ATOM    426  H09 SAM A 294      37.026  95.412 109.264  1.00  0.00           H0.      0
ATOM    427 H5'1 SAM A 294      36.977 100.247 115.087  1.00  0.00           H0.      0
ATOM    428 H5'2 SAM A 294      35.955  99.322 113.948  1.00  0.00           H0.      0
