# Supplementary material for: Computational Investigation of GNMT-Catalyzed Methyl Transfer Reaction: Integrating MD, QM, and ML Approaches
Source: J Comput Chem. Author manuscript; Available in PMC 2026 Jun 29. (PMC13312424; doi:10.1002/jcc.70434)
Supplement: SI-2 [file NIHMS2188582-supplement-SI-2.zip › QM-cluster-pdbs/clustering_25369_P1_w_r.pdb]

ATOM      1  CA  TYR A  21      42.580 104.716 116.806  1.00  0.00           C0.     -1
ATOM      2  CB  TYR A  21      41.530 104.366 115.744  1.00  0.00           C0.     -1
ATOM      3  CG  TYR A  21      40.863 103.026 115.985  1.00  0.00           C0.      0
ATOM      4  CD1 TYR A  21      39.562 102.950 116.504  1.00  0.00           C0.      0
ATOM      5  CD2 TYR A  21      41.529 101.818 115.701  1.00  0.00           C0.      0
ATOM      6  CE1 TYR A  21      38.927 101.717 116.698  1.00  0.00           C0.      0
ATOM      7  CE2 TYR A  21      40.906 100.581 115.873  1.00  0.00           C0.      0
ATOM      8  CZ  TYR A  21      39.589 100.527 116.354  1.00  0.00           C0.      0
ATOM      9  OH  TYR A  21      38.989  99.291 116.431  1.00  0.00           O0.      0
ATOM     10  H01 TYR A  21      42.125 104.765 117.802  1.00  0.00           H0.      0
ATOM     11  H02 TYR A  21      43.047 105.686 116.597  1.00  0.00           H0.      0
ATOM     12  HA  TYR A  21      43.372 103.958 116.839  1.00  0.00           H0.      0
ATOM     13  HB2 TYR A  21      40.760 105.146 115.715  1.00  0.00           H0.      0
ATOM     14  HB3 TYR A  21      42.005 104.363 114.754  1.00  0.00           H0.      0
ATOM     15  HD1 TYR A  21      39.021 103.868 116.714  1.00  0.00           H0.      0
ATOM     16  HD2 TYR A  21      42.542 101.836 115.313  1.00  0.00           H0.      0
ATOM     17  HE1 TYR A  21      37.918 101.686 117.090  1.00  0.00           H0.      0
ATOM     18  HE2 TYR A  21      41.413  99.656 115.624  1.00  0.00           H0.      0
ATOM     19  HH  TYR A  21      38.032  99.385 116.657  1.00  0.00           H0.      0
ATOM     20  CA  TRP A  30      46.337  96.280 115.020  1.00  0.00           C0.     -1
ATOM     21  CB  TRP A  30      45.550  97.318 114.175  1.00  0.00           C0.     -1
ATOM     22  CG  TRP A  30      44.149  96.893 113.844  1.00  0.00           C0.      0
ATOM     23  CD1 TRP A  30      43.659  96.526 112.607  1.00  0.00           C0.      0
ATOM     24  CD2 TRP A  30      43.035  96.794 114.766  1.00  0.00           C0.      0
ATOM     25  CE2 TRP A  30      41.905  96.348 114.010  1.00  0.00           C0.      0
ATOM     26  CE3 TRP A  30      42.870  97.074 116.137  1.00  0.00           C0.      0
ATOM     27  NE1 TRP A  30      42.317  96.163 112.699  1.00  0.00           N0.      0
ATOM     28  CZ2 TRP A  30      40.648  96.158 114.599  1.00  0.00           C0.      0
ATOM     29  CZ3 TRP A  30      41.610  96.914 116.714  1.00  0.00           C0.      0
ATOM     30  CH2 TRP A  30      40.510  96.454 115.954  1.00  0.00           C0.      0
ATOM     31  H01 TRP A  30      46.426  95.332 114.477  1.00  0.00           H0.      0
ATOM     32  H03 TRP A  30      47.345  96.644 115.250  1.00  0.00           H0.      0
ATOM     33  HA  TRP A  30      45.821  96.076 115.965  1.00  0.00           H0.      0
ATOM     34  HB2 TRP A  30      45.524  98.271 114.722  1.00  0.00           H0.      0
ATOM     35  HB3 TRP A  30      46.099  97.514 113.245  1.00  0.00           H0.      0
ATOM     36  HD1 TRP A  30      44.170  96.504 111.656  1.00  0.00           H0.      0
ATOM     37  HE1 TRP A  30      41.670  96.213 111.904  1.00  0.00           H0.      0
ATOM     38  HE3 TRP A  30      43.708  97.420 116.734  1.00  0.00           H0.      0
ATOM     39  HZ2 TRP A  30      39.815  95.771 114.027  1.00  0.00           H0.      0
ATOM     40  HZ3 TRP A  30      41.466  97.143 117.764  1.00  0.00           H0.      0
ATOM     41  HH2 TRP A  30      39.540  96.351 116.427  1.00  0.00           H0.      0
ATOM     42  CA  TYR A  33      45.481  91.788 117.047  1.00  0.00           C0.     -1
ATOM     43  CB  TYR A  33      44.779  93.101 117.495  1.00  0.00           C0.     -1
ATOM     44  CG  TYR A  33      43.382  92.846 118.039  1.00  0.00           C0.      0
ATOM     45  CD1 TYR A  33      42.259  93.525 117.538  1.00  0.00           C0.      0
ATOM     46  CD2 TYR A  33      43.168  91.892 119.052  1.00  0.00           C0.      0
ATOM     47  CE1 TYR A  33      40.969  93.264 118.016  1.00  0.00           C0.      0
ATOM     48  CE2 TYR A  33      41.888  91.613 119.528  1.00  0.00           C0.      0
ATOM     49  CZ  TYR A  33      40.774  92.292 119.008  1.00  0.00           C0.      0
ATOM     50  OH  TYR A  33      39.546  91.934 119.503  1.00  0.00           O0.      0
ATOM     51  H01 TYR A  33      44.883  91.278 116.283  1.00  0.00           H0.      0
ATOM     52  H02 TYR A  33      46.471  91.998 116.628  1.00  0.00           H0.      0
ATOM     53  HA  TYR A  33      45.611  91.101 117.889  1.00  0.00           H0.      0
ATOM     54  HB2 TYR A  33      45.402  93.594 118.256  1.00  0.00           H0.      0
ATOM     55  HB3 TYR A  33      44.717  93.793 116.647  1.00  0.00           H0.      0
ATOM     56  HD1 TYR A  33      42.385  94.269 116.759  1.00  0.00           H0.      0
ATOM     57  HD2 TYR A  33      44.013  91.356 119.473  1.00  0.00           H0.      0
ATOM     58  HE1 TYR A  33      40.123  93.790 117.587  1.00  0.00           H0.      0
ATOM     59  HE2 TYR A  33      41.728  90.872 120.304  1.00  0.00           H0.      0
ATOM     60  HH  TYR A  33      38.818  92.524 119.204  1.00  0.00           H0.      0
ATOM     61  CA  ARG A  40      39.235  85.255 109.917  1.00  0.00           C0.     -1
ATOM     62  CB  ARG A  40      39.640  86.636 110.383  1.00  0.00           C0.     -1
ATOM     63  CG  ARG A  40      40.531  87.394 109.381  1.00  0.00           C0.      0
ATOM     64  CD  ARG A  40      40.557  88.908 109.633  1.00  0.00           C0.      0
ATOM     65  NE  ARG A  40      39.287  89.516 109.176  1.00  0.00           N0.      0
ATOM     66  CZ  ARG A  40      38.811  90.718 109.585  1.00  0.00           C0.      0
ATOM     67  NH1 ARG A  40      39.093  91.196 110.798  1.00  0.00           N1+      0
ATOM     68  NH2 ARG A  40      37.997  91.415 108.769  1.00  0.00           N0.      0
ATOM     69  H01 ARG A  40      38.658  85.306 108.985  1.00  0.00           H0.      0
ATOM     70  H02 ARG A  40      40.110  84.620 109.726  1.00  0.00           H0.      0
ATOM     71  HA  ARG A  40      38.615  84.745 110.664  1.00  0.00           H0.      0
ATOM     72  HB2 ARG A  40      38.735  87.236 110.560  1.00  0.00           H0.      0
ATOM     73  HB3 ARG A  40      40.158  86.584 111.350  1.00  0.00           H0.      0
ATOM     74  HG2 ARG A  40      41.559  87.013 109.430  1.00  0.00           H0.      0
ATOM     75  HG3 ARG A  40      40.185  87.204 108.353  1.00  0.00           H0.      0
ATOM     76  HD2 ARG A  40      40.676  89.100 110.700  1.00  0.00           H0.      0
ATOM     77  HD3 ARG A  40      41.394  89.377 109.100  1.00  0.00           H0.      0
ATOM     78  HE  ARG A  40      38.972  89.216 108.262  1.00  0.00           H0.      0
ATOM     79 HH11 ARG A  40      39.414  90.569 111.544  1.00  0.00           H0.      0
ATOM     80 HH12 ARG A  40      38.840  92.177 110.996  1.00  0.00           H0.      0
ATOM     81 HH21 ARG A  40      38.029  91.262 107.773  1.00  0.00           H0.      0
ATOM     82 HH22 ARG A  40      37.499  92.248 109.119  1.00  0.00           H0.      0
ATOM     83  CA  ALA A  64      34.562 100.598 108.712  1.00  0.00           C0.     -1
ATOM     84  C   ALA A  64      35.923 100.063 108.260  1.00  0.00           C0.      0
ATOM     85  O   ALA A  64      36.388  98.993 108.691  1.00  0.00           O0.      0
ATOM     86  H01 ALA A  64      34.424 101.656 108.477  1.00  0.00           H0.      0
ATOM     87  H02 ALA A  64      33.775 100.020 108.217  1.00  0.00           H0.      0
ATOM     88  HA  ALA A  64      34.466 100.449 109.790  1.00  0.00           H0.      0
ATOM     89  N   CYS A  65      36.607 100.792 107.330  1.00  0.00           N0.      0
ATOM     90  CA  CYS A  65      37.754 100.245 106.580  1.00  0.00           C0.     -1
ATOM     91  C   CYS A  65      38.988  99.917 107.403  1.00  0.00           C0.      0
ATOM     92  O   CYS A  65      39.746  99.014 106.991  1.00  0.00           O0.      0
ATOM     93  H02 CYS A  65      38.025 100.980 105.817  1.00  0.00           H0.      0
ATOM     94  H   CYS A  65      36.179 101.638 106.984  1.00  0.00           H0.      0
ATOM     95  HA  CYS A  65      37.464  99.318 106.077  1.00  0.00           H0.      0
ATOM     96  N   GLY A  66      39.225 100.673 108.479  1.00  0.00           N0.      0
ATOM     97  CA  GLY A  66      40.440 100.508 109.258  1.00  0.00           C0.     -1
ATOM     98  H01 GLY A  66      41.114 101.360 109.115  1.00  0.00           H0.      0
ATOM     99  H   GLY A  66      38.583 101.411 108.786  1.00  0.00           H0.      0
ATOM    100  HA2 GLY A  66      40.203 100.445 110.322  1.00  0.00           H0.      0
ATOM    101  HA3 GLY A  66      40.948  99.604 108.920  1.00  0.00           H0.      0
ATOM    102  CA  ASP A  70      37.516  93.682 104.548  1.00  0.00           C0.     -1
ATOM    103  CB  ASP A  70      36.444  93.912 105.581  1.00  0.00           C0.     -1
ATOM    104  CG  ASP A  70      36.836  94.840 106.730  1.00  0.00           C0.      0
ATOM    105  OD1 ASP A  70      38.030  94.884 107.113  1.00  0.00           O0.      0
ATOM    106  OD2 ASP A  70      35.849  95.481 107.257  1.00  0.00           O1-      0
ATOM    107  H01 ASP A  70      38.436  93.319 105.018  1.00  0.00           H0.      0
ATOM    108  H02 ASP A  70      37.767  94.611 104.023  1.00  0.00           H0.      0
ATOM    109  HA  ASP A  70      37.199  92.949 103.797  1.00  0.00           H0.      0
ATOM    110  HB2 ASP A  70      35.534  94.318 105.127  1.00  0.00           H0.      0
ATOM    111  HB3 ASP A  70      36.142  92.959 106.046  1.00  0.00           H0.      0
ATOM    112  CA  ASP A  85      37.491 105.299 108.027  1.00  0.00           C0.     -1
ATOM    113  C   ASP A  85      37.731 106.707 108.611  1.00  0.00           C0.      0
ATOM    114  O   ASP A  85      38.369 107.557 107.966  1.00  0.00           O0.      0
ATOM    115  CB  ASP A  85      38.763 104.459 108.341  1.00  0.00           C0.     -1
ATOM    116  CG  ASP A  85      38.835 103.981 109.779  1.00  0.00           C0.      0
ATOM    117  OD1 ASP A  85      38.304 102.833 110.032  1.00  0.00           O0.      0
ATOM    118  OD2 ASP A  85      39.386 104.721 110.638  1.00  0.00           O1-      0
ATOM    119  H03 ASP A  85      37.367 105.397 106.947  1.00  0.00           H0.      0
ATOM    120  HA  ASP A  85      36.602 104.818 108.451  1.00  0.00           H0.      0
ATOM    121  HB2 ASP A  85      38.779 103.581 107.686  1.00  0.00           H0.      0
ATOM    122  HB3 ASP A  85      39.642 105.070 108.114  1.00  0.00           H0.      0
ATOM    123  N   ALA A  86      37.345 106.897 109.894  1.00  0.00           N0.      0
ATOM    124  CA  ALA A  86      37.826 108.028 110.704  1.00  0.00           C0.     -1
ATOM    125  CB  ALA A  86      37.571 107.782 112.193  1.00  0.00           C0.      0
ATOM    126  H01 ALA A  86      38.898 108.148 110.509  1.00  0.00           H0.      0
ATOM    127  H   ALA A  86      36.806 106.176 110.365  1.00  0.00           H0.      0
ATOM    128  HA  ALA A  86      37.332 108.951 110.373  1.00  0.00           H0.      0
ATOM    129  HB1 ALA A  86      36.501 107.806 112.424  1.00  0.00           H0.      0
ATOM    130  HB2 ALA A  86      37.973 106.810 112.497  1.00  0.00           H0.      0
ATOM    131  HB3 ALA A  86      38.062 108.556 112.790  1.00  0.00           H0.      0
ATOM    132  CA  MET A  90      44.632 103.036 110.496  1.00  0.00           C0.     -1
ATOM    133  CB  MET A  90      43.216 102.941 111.201  1.00  0.00           C0.     -1
ATOM    134  CG  MET A  90      43.263 102.517 112.670  1.00  0.00           C0.      0
ATOM    135  SD  MET A  90      43.828 100.789 112.992  1.00  0.00           S0.      0
ATOM    136  CE  MET A  90      42.353  99.859 112.422  1.00  0.00           C0.      0
ATOM    137  H01 MET A  90      45.261 103.776 111.005  1.00  0.00           H0.      0
ATOM    138  H02 MET A  90      44.518 103.335 109.449  1.00  0.00           H0.      0
ATOM    139  HA  MET A  90      45.137 102.065 110.535  1.00  0.00           H0.      0
ATOM    140  HB2 MET A  90      42.719 103.920 111.144  1.00  0.00           H0.      0
ATOM    141  HB3 MET A  90      42.581 102.243 110.642  1.00  0.00           H0.      0
ATOM    142  HG2 MET A  90      43.953 103.156 113.235  1.00  0.00           H0.      0
ATOM    143  HG3 MET A  90      42.267 102.617 113.112  1.00  0.00           H0.      0
ATOM    144  HE1 MET A  90      42.349  98.901 112.942  1.00  0.00           H0.      0
ATOM    145  HE2 MET A  90      41.446 100.419 112.659  1.00  0.00           H0.      0
ATOM    146  HE3 MET A  90      42.398  99.685 111.342  1.00  0.00           H0.      0
ATOM    147  CA  ALA A 115      35.489 110.503 106.972  1.00  0.00           C0.     -1
ATOM    148  C   ALA A 115      34.746 109.923 108.203  1.00  0.00           C0.      0
ATOM    149  O   ALA A 115      34.844 108.724 108.488  1.00  0.00           O0.      0
ATOM    150  H01 ALA A 115      36.493 110.072 106.967  1.00  0.00           H0.      0
ATOM    151  H03 ALA A 115      34.973 110.185 106.060  1.00  0.00           H0.      0
ATOM    152  HA  ALA A 115      35.550 111.594 106.988  1.00  0.00           H0.      0
ATOM    153  N   ASN A 116      34.007 110.797 108.975  1.00  0.00           N0.      0
ATOM    154  CA  ASN A 116      33.199 110.363 110.140  1.00  0.00           C0.     -1
ATOM    155  C   ASN A 116      31.719 110.229 109.700  1.00  0.00           C0.      0
ATOM    156  O   ASN A 116      31.178 111.128 109.040  1.00  0.00           O0.      0
ATOM    157  CB  ASN A 116      33.363 111.365 111.312  1.00  0.00           C0.      0
ATOM    158  CG  ASN A 116      33.164 110.636 112.631  1.00  0.00           C0.      0
ATOM    159  ND2 ASN A 116      34.289 110.436 113.366  1.00  0.00           N0.      0
ATOM    160  OD1 ASN A 116      32.050 110.219 112.986  1.00  0.00           O0.      0
ATOM    161  H   ASN A 116      33.753 111.690 108.572  1.00  0.00           H0.      0
ATOM    162  HA  ASN A 116      33.596 109.389 110.432  1.00  0.00           H0.      0
ATOM    163  HB2 ASN A 116      34.361 111.808 111.254  1.00  0.00           H0.      0
ATOM    164  HB3 ASN A 116      32.626 112.168 111.222  1.00  0.00           H0.      0
ATOM    165 HD21 ASN A 116      34.244 109.805 114.156  1.00  0.00           H0.      0
ATOM    166 HD22 ASN A 116      35.200 110.640 112.984  1.00  0.00           H0.      0
ATOM    167  N   TRP A 117      31.113 109.080 110.061  1.00  0.00           N0.      0
ATOM    168  CA  TRP A 117      29.759 108.669 109.617  1.00  0.00           C0.     -1
ATOM    169  CB  TRP A 117      29.430 107.355 110.237  1.00  0.00           C0.     -1
ATOM    170  CG  TRP A 117      30.503 106.295 110.154  1.00  0.00           C0.      0
ATOM    171  CD1 TRP A 117      31.371 106.037 109.112  1.00  0.00           C0.      0
ATOM    172  CD2 TRP A 117      30.837 105.356 111.208  1.00  0.00           C0.      0
ATOM    173  CE2 TRP A 117      31.917 104.549 110.732  1.00  0.00           C0.      0
ATOM    174  CE3 TRP A 117      30.359 105.146 112.515  1.00  0.00           C0.      0
ATOM    175  NE1 TRP A 117      32.203 104.975 109.448  1.00  0.00           N0.      0
ATOM    176  CZ2 TRP A 117      32.518 103.561 111.523  1.00  0.00           C0.      0
ATOM    177  CZ3 TRP A 117      30.957 104.165 113.305  1.00  0.00           C0.      0
ATOM    178  CH2 TRP A 117      32.027 103.381 112.815  1.00  0.00           C0.      0
ATOM    179  H02 TRP A 117      29.032 109.437 109.900  1.00  0.00           H0.      0
ATOM    180  H   TRP A 117      31.647 108.413 110.611  1.00  0.00           H0.      0
ATOM    181  HA  TRP A 117      29.756 108.617 108.520  1.00  0.00           H0.      0
ATOM    182  HB2 TRP A 117      29.208 107.512 111.302  1.00  0.00           H0.      0
ATOM    183  HB3 TRP A 117      28.491 106.987 109.798  1.00  0.00           H0.      0
ATOM    184  HD1 TRP A 117      31.474 106.536 108.161  1.00  0.00           H0.      0
ATOM    185  HE1 TRP A 117      33.008 104.688 108.913  1.00  0.00           H0.      0
ATOM    186  HE3 TRP A 117      29.545 105.746 112.910  1.00  0.00           H0.      0
ATOM    187  HZ2 TRP A 117      33.357 102.978 111.158  1.00  0.00           H0.      0
ATOM    188  HZ3 TRP A 117      30.601 104.000 114.317  1.00  0.00           H0.      0
ATOM    189  HH2 TRP A 117      32.485 102.639 113.461  1.00  0.00           H0.      0
ATOM    190  CA  LEU A 136      31.758  95.077 110.075  1.00  0.00           C0.     -1
ATOM    191  C   LEU A 136      32.852  95.250 111.059  1.00  0.00           C0.      0
ATOM    192  O   LEU A 136      33.520  96.306 111.170  1.00  0.00           O0.      0
ATOM    193  H01 LEU A 136      32.215  94.646 109.174  1.00  0.00           H0.      0
ATOM    194  H02 LEU A 136      31.308  96.040 109.827  1.00  0.00           H0.      0
ATOM    195  HA  LEU A 136      30.987  94.389 110.431  1.00  0.00           H0.      0
ATOM    196  N   GLY A 137      33.106  94.155 111.800  1.00  0.00           N0.      0
ATOM    197  CA  GLY A 137      34.237  94.120 112.688  1.00  0.00           C0.     -1
ATOM    198  C   GLY A 137      33.924  94.506 114.123  1.00  0.00           C0.      0
ATOM    199  O   GLY A 137      34.821  94.853 114.896  1.00  0.00           O0.      0
ATOM    200  H   GLY A 137      32.645  93.295 111.525  1.00  0.00           H0.      0
ATOM    201  HA2 GLY A 137      34.679  93.121 112.685  1.00  0.00           H0.      0
ATOM    202  HA3 GLY A 137      35.009  94.804 112.338  1.00  0.00           H0.      0
ATOM    203  N   ASN A 138      32.610  94.444 114.467  1.00  0.00           N0.      0
ATOM    204  CA  ASN A 138      32.126  95.031 115.708  1.00  0.00           C0.     -1
ATOM    205  C   ASN A 138      32.599  96.513 115.811  1.00  0.00           C0.      0
ATOM    206  O   ASN A 138      32.927  97.016 116.890  1.00  0.00           O0.      0
ATOM    207  CB  ASN A 138      32.543  94.253 116.963  1.00  0.00           C0.      0
ATOM    208  CG  ASN A 138      31.817  94.812 118.184  1.00  0.00           C0.      0
ATOM    209  ND2 ASN A 138      32.606  95.038 119.271  1.00  0.00           N0.      0
ATOM    210  OD1 ASN A 138      30.591  94.985 118.184  1.00  0.00           O0.      0
ATOM    211  H   ASN A 138      31.948  94.190 113.747  1.00  0.00           H0.      0
ATOM    212  HA  ASN A 138      31.031  95.039 115.664  1.00  0.00           H0.      0
ATOM    213  HB2 ASN A 138      32.239  93.208 116.831  1.00  0.00           H0.      0
ATOM    214  HB3 ASN A 138      33.624  94.285 117.094  1.00  0.00           H0.      0
ATOM    215 HD21 ASN A 138      32.218  95.619 120.004  1.00  0.00           H0.      0
ATOM    216 HD22 ASN A 138      33.611  95.090 119.129  1.00  0.00           H0.      0
ATOM    217  N   SER A 139      32.575  97.216 114.648  1.00  0.00           N0.      0
ATOM    218  CA  SER A 139      33.046  98.601 114.565  1.00  0.00           C0.     -1
ATOM    219  CB  SER A 139      33.488  98.969 113.152  1.00  0.00           C0.      0
ATOM    220  OG  SER A 139      34.635  98.207 112.729  1.00  0.00           O0.      0
ATOM    221  H03 SER A 139      32.255  99.293 114.887  1.00  0.00           H0.      0
ATOM    222  H   SER A 139      32.335  96.735 113.794  1.00  0.00           H0.      0
ATOM    223  HA  SER A 139      33.880  98.715 115.264  1.00  0.00           H0.      0
ATOM    224  HB2 SER A 139      32.665  98.839 112.436  1.00  0.00           H0.      0
ATOM    225  HB3 SER A 139      33.779 100.025 113.138  1.00  0.00           H0.      0
ATOM    226  HG  SER A 139      34.313  97.402 112.280  1.00  0.00           H0.      0
ATOM    227  CA  HID A 142      33.015 102.531 118.877  1.00  0.00           C0.     -1
ATOM    228  C   HID A 142      32.507 104.007 118.874  1.00  0.00           C0.      0
ATOM    229  O   HID A 142      33.290 104.915 119.213  1.00  0.00           O0.      0
ATOM    230  CB  HID A 142      34.209 102.543 117.958  1.00  0.00           C0.     -1
ATOM    231  CG  HID A 142      34.976 101.276 117.804  1.00  0.00           C0.      0
ATOM    232  CD2 HID A 142      35.497 100.700 116.664  1.00  0.00           C0.      0
ATOM    233  ND1 HID A 142      35.477 100.510 118.847  1.00  0.00           N0.      0
ATOM    234  CE1 HID A 142      36.263  99.522 118.322  1.00  0.00           C0.      0
ATOM    235  NE2 HID A 142      36.301  99.619 116.998  1.00  0.00           N0.      0
ATOM    236  H01 HID A 142      32.243 101.830 118.543  1.00  0.00           H0.      0
ATOM    237  HA  HID A 142      33.292 102.272 119.905  1.00  0.00           H0.      0
ATOM    238  HB2 HID A 142      33.888 102.854 116.956  1.00  0.00           H0.      0
ATOM    239  HB3 HID A 142      34.884 103.334 118.312  1.00  0.00           H0.      0
ATOM    240  HD1 HID A 142      35.246 100.605 119.826  1.00  0.00           H0.      0
ATOM    241  HD2 HID A 142      35.358 101.024 115.645  1.00  0.00           H0.      0
ATOM    242  HE1 HID A 142      36.778  98.780 118.910  1.00  0.00           H0.      0
ATOM    243  N   LEU A 143      31.268 104.277 118.389  1.00  0.00           N0.      0
ATOM    244  CA  LEU A 143      30.752 105.658 118.181  1.00  0.00           C0.     -1
ATOM    245  CB  LEU A 143      29.666 105.662 117.056  1.00  0.00           C0.     -1
ATOM    246  CG  LEU A 143      29.021 107.044 116.831  1.00  0.00           C0.      0
ATOM    247  CD1 LEU A 143      30.026 108.061 116.260  1.00  0.00           C0.      0
ATOM    248  CD2 LEU A 143      27.806 106.912 115.893  1.00  0.00           C0.      0
ATOM    249  H01 LEU A 143      30.332 106.046 119.117  1.00  0.00           H0.      0
ATOM    250  H   LEU A 143      30.663 103.504 118.147  1.00  0.00           H0.      0
ATOM    251  HA  LEU A 143      31.596 106.279 117.886  1.00  0.00           H0.      0
ATOM    252  HB2 LEU A 143      30.131 105.320 116.121  1.00  0.00           H0.      0
ATOM    253  HB3 LEU A 143      28.882 104.937 117.317  1.00  0.00           H0.      0
ATOM    254  HG  LEU A 143      28.663 107.414 117.804  1.00  0.00           H0.      0
ATOM    255 HD11 LEU A 143      30.376 107.727 115.276  1.00  0.00           H0.      0
ATOM    256 HD12 LEU A 143      29.557 109.043 116.136  1.00  0.00           H0.      0
ATOM    257 HD13 LEU A 143      30.903 108.184 116.905  1.00  0.00           H0.      0
ATOM    258 HD21 LEU A 143      27.328 107.885 115.732  1.00  0.00           H0.      0
ATOM    259 HD22 LEU A 143      28.119 106.526 114.914  1.00  0.00           H0.      0
ATOM    260 HD23 LEU A 143      27.057 106.225 116.303  1.00  0.00           H0.      0
ATOM    261  CA  ARG A 175      28.671  92.029 120.052  1.00  0.00           C0.     -1
ATOM    262  CB  ARG A 175      29.944  92.260 120.920  1.00  0.00           C0.     -1
ATOM    263  CG  ARG A 175      31.245  91.897 120.175  1.00  0.00           C0.      0
ATOM    264  CD  ARG A 175      32.495  92.300 120.979  1.00  0.00           C0.      0
ATOM    265  NE  ARG A 175      33.776  92.082 120.282  1.00  0.00           N0.      0
ATOM    266  CZ  ARG A 175      34.511  90.974 120.408  1.00  0.00           C0.      0
ATOM    267  NH1 ARG A 175      33.982  89.875 121.014  1.00  0.00           N1+      0
ATOM    268  NH2 ARG A 175      35.774  90.949 119.963  1.00  0.00           N0.      0
ATOM    269  H01 ARG A 175      28.713  92.659 119.156  1.00  0.00           H0.      0
ATOM    270  H02 ARG A 175      27.765  92.284 120.612  1.00  0.00           H0.      0
ATOM    271  HA  ARG A 175      28.596  90.981 119.736  1.00  0.00           H0.      0
ATOM    272  HB2 ARG A 175      29.987  93.319 121.208  1.00  0.00           H0.      0
ATOM    273  HB3 ARG A 175      29.873  91.679 121.850  1.00  0.00           H0.      0
ATOM    274  HG2 ARG A 175      31.258  90.820 119.953  1.00  0.00           H0.      0
ATOM    275  HG3 ARG A 175      31.266  92.417 119.211  1.00  0.00           H0.      0
ATOM    276  HD2 ARG A 175      32.446  93.370 121.190  1.00  0.00           H0.      0
ATOM    277  HD3 ARG A 175      32.526  91.773 121.940  1.00  0.00           H0.      0
ATOM    278  HE  ARG A 175      34.218  92.858 119.763  1.00  0.00           H0.      0
ATOM    279 HH11 ARG A 175      32.981  89.746 120.993  1.00  0.00           H0.      0
ATOM    280 HH12 ARG A 175      34.528  89.027 121.034  1.00  0.00           H0.      0
ATOM    281 HH21 ARG A 175      36.303  91.836 119.794  1.00  0.00           H0.      0
ATOM    282 HH22 ARG A 175      36.308  90.097 120.051  1.00  0.00           H0.      0
ATOM    283  CA  TYR A 193      37.399  88.960 113.200  1.00  0.00           C0.     -1
ATOM    284  C   TYR A 193      38.870  88.897 113.608  1.00  0.00           C0.      0
ATOM    285  O   TYR A 193      39.765  89.344 112.860  1.00  0.00           O0.      0
ATOM    286  CB  TYR A 193      36.813  90.370 113.401  1.00  0.00           C0.     -1
ATOM    287  CG  TYR A 193      35.459  90.553 112.760  1.00  0.00           C0.      0
ATOM    288  CD1 TYR A 193      34.282  90.401 113.507  1.00  0.00           C0.      0
ATOM    289  CD2 TYR A 193      35.353  90.925 111.407  1.00  0.00           C0.      0
ATOM    290  CE1 TYR A 193      33.029  90.643 112.934  1.00  0.00           C0.      0
ATOM    291  CE2 TYR A 193      34.112  91.167 110.819  1.00  0.00           C0.      0
ATOM    292  CZ  TYR A 193      32.953  91.035 111.594  1.00  0.00           C0.      0
ATOM    293  OH  TYR A 193      31.759  91.437 111.006  1.00  0.00           O0.      0
ATOM    294  H03 TYR A 193      36.802  88.224 113.751  1.00  0.00           H0.      0
ATOM    295  HA  TYR A 193      37.350  88.694 112.138  1.00  0.00           H0.      0
ATOM    296  HB2 TYR A 193      36.747  90.576 114.470  1.00  0.00           H0.      0
ATOM    297  HB3 TYR A 193      37.509  91.105 112.991  1.00  0.00           H0.      0
ATOM    298  HD1 TYR A 193      34.344  90.123 114.554  1.00  0.00           H0.      0
ATOM    299  HD2 TYR A 193      36.251  91.077 110.824  1.00  0.00           H0.      0
ATOM    300  HE1 TYR A 193      32.127  90.559 113.533  1.00  0.00           H0.      0
ATOM    301  HE2 TYR A 193      34.032  91.517 109.795  1.00  0.00           H0.      0
ATOM    302  HH  TYR A 193      31.016  91.212 111.584  1.00  0.00           H0.      0
ATOM    303  N   TYR A 194      39.148  88.352 114.821  1.00  0.00           N0.      0
ATOM    304  CA  TYR A 194      40.430  88.551 115.526  1.00  0.00           C0.     -1
ATOM    305  CB  TYR A 194      40.291  89.717 116.573  1.00  0.00           C0.     -1
ATOM    306  CG  TYR A 194      39.753  90.975 115.918  1.00  0.00           C0.      0
ATOM    307  CD1 TYR A 194      38.500  91.503 116.264  1.00  0.00           C0.      0
ATOM    308  CD2 TYR A 194      40.461  91.590 114.871  1.00  0.00           C0.      0
ATOM    309  CE1 TYR A 194      37.937  92.565 115.546  1.00  0.00           C0.      0
ATOM    310  CE2 TYR A 194      39.916  92.650 114.149  1.00  0.00           C0.      0
ATOM    311  CZ  TYR A 194      38.631  93.117 114.463  1.00  0.00           C0.      0
ATOM    312  OH  TYR A 194      38.016  94.104 113.726  1.00  0.00           O0.      0
ATOM    313  H01 TYR A 194      40.721  87.619 116.019  1.00  0.00           H0.      0
ATOM    314  H   TYR A 194      38.355  88.102 115.395  1.00  0.00           H0.      0
ATOM    315  HA  TYR A 194      41.173  88.798 114.767  1.00  0.00           H0.      0
ATOM    316  HB2 TYR A 194      39.623  89.403 117.382  1.00  0.00           H0.      0
ATOM    317  HB3 TYR A 194      41.275  89.896 117.026  1.00  0.00           H0.      0
ATOM    318  HD1 TYR A 194      37.946  91.068 117.090  1.00  0.00           H0.      0
ATOM    319  HD2 TYR A 194      41.443  91.219 114.599  1.00  0.00           H0.      0
ATOM    320  HE1 TYR A 194      36.938  92.926 115.758  1.00  0.00           H0.      0
ATOM    321  HE2 TYR A 194      40.472  93.111 113.339  1.00  0.00           H0.      0
ATOM    322  HH  TYR A 194      38.332  94.080 112.793  1.00  0.00           H0.      0
ATOM    323  CA  TYR A 242      32.349 100.705 122.845  1.00  0.00           C0.     -1
ATOM    324  CB  TYR A 242      32.312  99.121 122.795  1.00  0.00           C0.     -1
ATOM    325  CG  TYR A 242      33.481  98.488 122.095  1.00  0.00           C0.      0
ATOM    326  CD1 TYR A 242      33.423  98.201 120.722  1.00  0.00           C0.      0
ATOM    327  CD2 TYR A 242      34.651  98.155 122.797  1.00  0.00           C0.      0
ATOM    328  CE1 TYR A 242      34.501  97.609 120.063  1.00  0.00           C0.      0
ATOM    329  CE2 TYR A 242      35.742  97.572 122.150  1.00  0.00           C0.      0
ATOM    330  CZ  TYR A 242      35.670  97.305 120.776  1.00  0.00           C0.      0
ATOM    331  OH  TYR A 242      36.735  96.815 120.069  1.00  0.00           O0.      0
ATOM    332  H01 TYR A 242      33.253 101.049 123.359  1.00  0.00           H0.      0
ATOM    333  H02 TYR A 242      31.472 101.090 123.376  1.00  0.00           H0.      0
ATOM    334  HA  TYR A 242      32.352 101.116 121.829  1.00  0.00           H0.      0
ATOM    335  HB2 TYR A 242      32.255  98.755 123.828  1.00  0.00           H0.      0
ATOM    336  HB3 TYR A 242      31.379  98.821 122.302  1.00  0.00           H0.      0
ATOM    337  HD1 TYR A 242      32.523  98.434 120.161  1.00  0.00           H0.      0
ATOM    338  HD2 TYR A 242      34.707  98.356 123.863  1.00  0.00           H0.      0
ATOM    339  HE1 TYR A 242      34.430  97.382 119.006  1.00  0.00           H0.      0
ATOM    340  HE2 TYR A 242      36.646  97.326 122.698  1.00  0.00           H0.      0
ATOM    341  HH  TYR A 242      37.356  96.273 120.628  1.00  0.00           H0.      0
ATOM    342  CA' SAM A 293      37.404  95.908 110.309  1.00  0.00           C0.      0
ATOM    343  CB  SAM A 293      37.605  96.477 111.711  1.00  0.00           C0.      0
ATOM    344  CG  SAM A 293      37.614  97.998 111.792  1.00  0.00           C0.      0
ATOM    345  SD  SAM A 293      38.156  98.481 113.493  1.00  0.00           S0.      0
ATOM    346  C5' SAM A 293      37.093  99.943 113.751  1.00  0.00           C0.      0
ATOM    347  C4' SAM A 293      37.400 101.074 112.784  1.00  0.00           C0.      0
ATOM    348  O4' SAM A 293      36.248 101.968 112.888  1.00  0.00           O0.      0
ATOM    349  C3' SAM A 293      38.675 101.892 113.134  1.00  0.00           C0.      0
ATOM    350  O3' SAM A 293      39.640 101.863 112.096  1.00  0.00           O0.      0
ATOM    351  C2' SAM A 293      38.099 103.297 113.463  1.00  0.00           C0.      0
ATOM    352  O2' SAM A 293      38.932 104.401 113.199  1.00  0.00           O0.      0
ATOM    353  C1' SAM A 293      36.738 103.320 112.734  1.00  0.00           C0.      0
ATOM    354  OXT SAM A 293      36.624  93.657 109.811  1.00  0.00           O0.      0
ATOM    355  N1  SAM A 293      33.549 107.341 111.982  1.00  0.00           N0.      0
ATOM    356  C2  SAM A 293      34.331 106.655 111.128  1.00  0.00           C0.      0
ATOM    357  N3  SAM A 293      35.122 105.595 111.383  1.00  0.00           N0.      0
ATOM    358  C4  SAM A 293      35.078 105.232 112.676  1.00  0.00           C0.      0
ATOM    359  C5  SAM A 293      34.319 105.854 113.676  1.00  0.00           C0.      0
ATOM    360  C6  SAM A 293      33.525 106.963 113.294  1.00  0.00           C0.      0
ATOM    361  N6  SAM A 293      32.779 107.665 114.168  1.00  0.00           N0.      0
ATOM    362  N7  SAM A 293      34.536 105.231 114.902  1.00  0.00           N0.      0
ATOM    363  C8  SAM A 293      35.405 104.269 114.657  1.00  0.00           C0.      0
ATOM    364  N9  SAM A 293      35.774 104.220 113.322  1.00  0.00           N0.      0
ATOM    365  C'  SAM A 293      37.488  94.367 110.394  1.00  0.00           C0.      0
ATOM    366  N'  SAM A 293      36.136  96.366 109.669  1.00  0.00           N0.      0
ATOM    367  O'  SAM A 293      38.472  93.915 111.067  1.00  0.00           O0.      0
ATOM    368 HN61 SAM A 293      32.824 107.455 115.162  1.00  0.00           H0.      0
ATOM    369 HN62 SAM A 293      32.303 108.508 113.840  1.00  0.00           H0.      0
ATOM    370  HA  SAM A 293      38.210  96.244 109.651  1.00  0.00           H0.      0
ATOM    371  HB1 SAM A 293      38.572  96.098 112.040  1.00  0.00           H0.      0
ATOM    372  HB2 SAM A 293      36.839  96.071 112.376  1.00  0.00           H0.      0
ATOM    373  HG1 SAM A 293      36.629  98.436 111.623  1.00  0.00           H0.      0
ATOM    374  HG2 SAM A 293      38.356  98.414 111.108  1.00  0.00           H0.      0
ATOM    375 HO2' SAM A 293      39.174 104.446 112.225  1.00  0.00           H0.      0
ATOM    376 HO3' SAM A 293      39.204 102.237 111.284  1.00  0.00           H0.      0
ATOM    377  H01 SAM A 293      35.808 103.592 115.390  1.00  0.00           H0.      0
ATOM    378  H02 SAM A 293      37.475 100.724 111.748  1.00  0.00           H0.      0
ATOM    379  H03 SAM A 293      39.175 101.489 114.013  1.00  0.00           H0.      0
ATOM    380  H04 SAM A 293      37.899 103.320 114.536  1.00  0.00           H0.      0
ATOM    381  H05 SAM A 293      36.845 103.578 111.678  1.00  0.00           H0.      0
ATOM    382  H06 SAM A 293      34.351 107.033 110.112  1.00  0.00           H0.      0
ATOM    383  H07 SAM A 293      36.051  95.954 108.652  1.00  0.00           H0.      0
ATOM    384  H08 SAM A 293      36.139  97.390 109.523  1.00  0.00           H0.      0
ATOM    385  H09 SAM A 293      35.294  96.122 110.204  1.00  0.00           H0.      0
ATOM    386 H5'1 SAM A 293      37.266 100.254 114.777  1.00  0.00           H0.      0
ATOM    387 H5'2 SAM A 293      36.069  99.594 113.628  1.00  0.00           H0.      0
ATOM    388  N   ACT A 294      36.524  96.059 117.187  1.00  0.00           N0.      0
ATOM    389  CA  ACT A 294      37.283  95.011 117.846  1.00  0.00           C0.      0
ATOM    390  C   ACT A 294      36.500  94.031 118.721  1.00  0.00           C0.      0
ATOM    391  O   ACT A 294      37.217  93.210 119.430  1.00  0.00           O0.      0
ATOM    392  CE  ACT A 294      37.256  97.296 114.545  1.00  0.00           C0.      0
ATOM    393  OXT ACT A 294      35.244  94.020 118.734  1.00  0.00           O1-      0
ATOM    394  HE1 ACT A 294      36.198  97.316 114.282  1.00  0.00           H0.      0
ATOM    395  HE2 ACT A 294      37.393  97.579 115.585  1.00  0.00           H0.      0
ATOM    396  HE3 ACT A 294      37.669  96.300 114.400  1.00  0.00           H0.      0
ATOM    397  H1  ACT A 294      38.056  95.459 118.478  1.00  0.00           H0.      0
ATOM    398  H3  ACT A 294      37.813  94.418 117.095  1.00  0.00           H0.      0
ATOM    399  H01 ACT A 294      36.055  96.612 117.894  1.00  0.00           H0.      0
ATOM    400  H02 ACT A 294      35.813  95.659 116.578  1.00  0.00           H0.      0
ATOM    401  O   WAT A3454      38.275  95.001 121.228  1.00  0.00           O0.      0
ATOM    402  H1  WAT A3454      37.956  94.239 120.691  1.00  0.00           H0.      0
ATOM    403  H2  WAT A3454      39.225  95.071 121.068  1.00  0.00           H0.      0
ATOM    404  O   WAT A7302      34.148  93.733 108.540  1.00  0.00           O0.      0
ATOM    405  H1  WAT A7302      34.909  93.631 109.138  1.00  0.00           H0.      0
ATOM    406  H2  WAT A7302      34.512  94.328 107.855  1.00  0.00           H0.      0
ATOM    407  O   WAT B4984      33.684 106.852 117.040  1.00  0.00           O0.      0
ATOM    408  H1  WAT B4984      33.578 106.402 117.897  1.00  0.00           H0.      0
ATOM    409  H2  WAT B4984      34.039 106.167 116.433  1.00  0.00           H0.      0
ATOM    410  O   WAT B8970      40.540  97.067 110.718  1.00  0.00           O0.      0
ATOM    411  H1  WAT B8970      40.963  97.933 110.660  1.00  0.00           H0.      0
ATOM    412  H2  WAT B8970      40.342  96.783 109.784  1.00  0.00           H0.      0
ATOM    413  O   WAT B9573      39.915  96.540 108.190  1.00  0.00           O0.      0
ATOM    414  H1  WAT B9573      39.830  97.394 107.718  1.00  0.00           H0.      0
ATOM    415  H2  WAT B9573      39.231  95.933 107.828  1.00  0.00           H0.      0
ATOM    416  O   WAT C2238      38.130 105.884 115.351  1.00  0.00           O0.      0
ATOM    417  H1  WAT C2238      37.316 106.321 115.072  1.00  0.00           H0.      0
ATOM    418  H2  WAT C2238      38.527 105.507 114.538  1.00  0.00           H0.      0
