# Supplementary material for: Computational Investigation of GNMT-Catalyzed Methyl Transfer Reaction: Integrating MD, QM, and ML Approaches
Source: J Comput Chem. Author manuscript; Available in PMC 2026 Jun 29. (PMC13312424; doi:10.1002/jcc.70434)
Supplement: SI-2 [file NIHMS2188582-supplement-SI-2.zip › QM-cluster-pdbs/early_stage-model_C-p.pdb]

ATOM      1  CA  TYR A  21      42.904 104.868 117.601  1.00  0.00           C0.     -1
ATOM      2  CB  TYR A  21      42.590 104.312 116.170  1.00  0.00           C0.     -1
ATOM      3  CG  TYR A  21      41.559 103.198 116.237  1.00  0.00           C0.      0
ATOM      4  CD1 TYR A  21      40.204 103.487 116.471  1.00  0.00           C0.      0
ATOM      5  CD2 TYR A  21      41.930 101.844 116.146  1.00  0.00           C0.      0
ATOM      6  CE1 TYR A  21      39.256 102.470 116.624  1.00  0.00           C0.      0
ATOM      7  CE2 TYR A  21      40.992 100.816 116.279  1.00  0.00           C0.      0
ATOM      8  CZ  TYR A  21      39.647 101.124 116.526  1.00  0.00           C0.      0
ATOM      9  OH  TYR A  21      38.755 100.085 116.651  1.00  0.00           O0.      0
ATOM     10  H01 TYR A  21      41.993 105.263 118.064  1.00  0.00           H0.      0
ATOM     11  H02 TYR A  21      43.648 105.672 117.558  1.00  0.00           H0.      0
ATOM     12  HA  TYR A  21      43.291 104.068 118.242  1.00  0.00           H0.      0
ATOM     13  HB2 TYR A  21      42.230 105.122 115.530  1.00  0.00           H0.      0
ATOM     14  HB3 TYR A  21      43.513 103.938 115.714  1.00  0.00           H0.      0
ATOM     15  HD1 TYR A  21      39.880 104.522 116.529  1.00  0.00           H0.      0
ATOM     16  HD2 TYR A  21      42.964 101.587 115.939  1.00  0.00           H0.      0
ATOM     17  HE1 TYR A  21      38.216 102.718 116.809  1.00  0.00           H0.      0
ATOM     18  HE2 TYR A  21      41.286  99.776 116.190  1.00  0.00           H0.      0
ATOM     19  HH  TYR A  21      37.824 100.419 116.694  1.00  0.00           H0.      0
ATOM     20  CA  TRP A  30      45.971  95.361 114.411  1.00  0.00           C0.     -1
ATOM     21  CB  TRP A  30      45.192  96.561 113.698  1.00  0.00           C0.     -1
ATOM     22  CG  TRP A  30      43.725  96.276 113.598  1.00  0.00           C0.      0
ATOM     23  CD1 TRP A  30      43.015  95.766 112.528  1.00  0.00           C0.      0
ATOM     24  CD2 TRP A  30      42.781  96.422 114.678  1.00  0.00           C0.      0
ATOM     25  CE2 TRP A  30      41.506  95.981 114.197  1.00  0.00           C0.      0
ATOM     26  CE3 TRP A  30      42.903  96.913 115.991  1.00  0.00           C0.      0
ATOM     27  NE1 TRP A  30      41.682  95.583 112.882  1.00  0.00           N0.      0
ATOM     28  CZ2 TRP A  30      40.361  96.035 115.008  1.00  0.00           C0.      0
ATOM     29  CZ3 TRP A  30      41.768  96.970 116.793  1.00  0.00           C0.      0
ATOM     30  CH2 TRP A  30      40.517  96.538 116.299  1.00  0.00           C0.      0
ATOM     31  H01 TRP A  30      45.837  94.442 113.830  1.00  0.00           H0.      0
ATOM     32  H03 TRP A  30      47.041  95.583 114.490  1.00  0.00           H0.      0
ATOM     33  HA  TRP A  30      45.566  95.199 115.415  1.00  0.00           H0.      0
ATOM     34  HB2 TRP A  30      45.366  97.481 114.269  1.00  0.00           H0.      0
ATOM     35  HB3 TRP A  30      45.625  96.714 112.702  1.00  0.00           H0.      0
ATOM     36  HD1 TRP A  30      43.358  95.525 111.534  1.00  0.00           H0.      0
ATOM     37  HE1 TRP A  30      40.971  95.185 112.264  1.00  0.00           H0.      0
ATOM     38  HE3 TRP A  30      43.864  97.252 116.364  1.00  0.00           H0.      0
ATOM     39  HZ2 TRP A  30      39.395  95.708 114.644  1.00  0.00           H0.      0
ATOM     40  HZ3 TRP A  30      41.835  97.354 117.806  1.00  0.00           H0.      0
ATOM     41  HH2 TRP A  30      39.653  96.630 116.941  1.00  0.00           H0.      0
ATOM     42  CA  TYR A  33      45.425  90.914 116.590  1.00  0.00           C0.     -1
ATOM     43  C   TYR A  33      44.565  90.156 115.537  1.00  0.00           C0.      0
ATOM     44  O   TYR A  33      43.763  89.281 115.888  1.00  0.00           O0.      0
ATOM     45  CB  TYR A  33      44.812  92.256 117.032  1.00  0.00           C0.     -1
ATOM     46  CG  TYR A  33      43.401  92.196 117.587  1.00  0.00           C0.      0
ATOM     47  CD1 TYR A  33      42.411  93.067 117.106  1.00  0.00           C0.      0
ATOM     48  CD2 TYR A  33      43.054  91.307 118.620  1.00  0.00           C0.      0
ATOM     49  CE1 TYR A  33      41.115  93.057 117.631  1.00  0.00           C0.      0
ATOM     50  CE2 TYR A  33      41.764  91.282 119.149  1.00  0.00           C0.      0
ATOM     51  CZ  TYR A  33      40.789  92.156 118.649  1.00  0.00           C0.      0
ATOM     52  OH  TYR A  33      39.520  92.076 119.191  1.00  0.00           O0.      0
ATOM     53  H02 TYR A  33      46.433  91.095 116.196  1.00  0.00           H0.      0
ATOM     54  HA  TYR A  33      45.513  90.232 117.439  1.00  0.00           H0.      0
ATOM     55  HB2 TYR A  33      45.487  92.689 117.786  1.00  0.00           H0.      0
ATOM     56  HB3 TYR A  33      44.824  92.950 116.183  1.00  0.00           H0.      0
ATOM     57  HD1 TYR A  33      42.647  93.770 116.312  1.00  0.00           H0.      0
ATOM     58  HD2 TYR A  33      43.797  90.620 119.012  1.00  0.00           H0.      0
ATOM     59  HE1 TYR A  33      40.365  93.726 117.225  1.00  0.00           H0.      0
ATOM     60  HE2 TYR A  33      41.495  90.590 119.939  1.00  0.00           H0.      0
ATOM     61  HH  TYR A  33      38.976  92.829 118.889  1.00  0.00           H0.      0
ATOM     62  N   ILE A  34      44.709  90.505 114.212  1.00  0.00           N0.      0
ATOM     63  CA  ILE A  34      44.084  89.751 113.090  1.00  0.00           C0.     -1
ATOM     64  CB  ILE A  34      44.019  90.622 111.762  1.00  0.00           C0.     -1
ATOM     65  CG1 ILE A  34      42.987  91.758 111.893  1.00  0.00           C0.      0
ATOM     66  CG2 ILE A  34      43.729  89.671 110.591  1.00  0.00           C0.      0
ATOM     67  CD1 ILE A  34      43.012  92.747 110.717  1.00  0.00           C0.      0
ATOM     68  H01 ILE A  34      44.654  88.832 112.897  1.00  0.00           H0.      0
ATOM     69  H   ILE A  34      45.470  91.126 113.971  1.00  0.00           H0.      0
ATOM     70  HA  ILE A  34      43.077  89.464 113.405  1.00  0.00           H0.      0
ATOM     71  HB  ILE A  34      45.015  91.068 111.610  1.00  0.00           H0.      0
ATOM     72 HG12 ILE A  34      41.986  91.313 111.989  1.00  0.00           H0.      0
ATOM     73 HG13 ILE A  34      43.171  92.307 112.825  1.00  0.00           H0.      0
ATOM     74 HG21 ILE A  34      42.792  89.127 110.768  1.00  0.00           H0.      0
ATOM     75 HG22 ILE A  34      43.642  90.205 109.640  1.00  0.00           H0.      0
ATOM     76 HG23 ILE A  34      44.525  88.927 110.481  1.00  0.00           H0.      0
ATOM     77 HD11 ILE A  34      42.886  92.244 109.750  1.00  0.00           H0.      0
ATOM     78 HD12 ILE A  34      42.215  93.490 110.809  1.00  0.00           H0.      0
ATOM     79 HD13 ILE A  34      43.971  93.276 110.678  1.00  0.00           H0.      0
ATOM     80  CA  ARG A  40      40.700  84.939 108.634  1.00  0.00           C0.     -1
ATOM     81  CB  ARG A  40      41.071  86.427 108.639  1.00  0.00           C0.     -1
ATOM     82  CG  ARG A  40      39.859  87.309 109.028  1.00  0.00           C0.      0
ATOM     83  CD  ARG A  40      40.179  88.809 109.169  1.00  0.00           C0.      0
ATOM     84  NE  ARG A  40      38.943  89.561 109.459  1.00  0.00           N0.      0
ATOM     85  CZ  ARG A  40      38.871  90.818 109.957  1.00  0.00           C0.      0
ATOM     86  NH1 ARG A  40      39.980  91.527 110.221  1.00  0.00           N1+      0
ATOM     87  NH2 ARG A  40      37.681  91.358 110.253  1.00  0.00           N0.      0
ATOM     88  H01 ARG A  40      41.556  84.319 108.349  1.00  0.00           H0.      0
ATOM     89  H02 ARG A  40      39.889  84.738 107.924  1.00  0.00           H0.      0
ATOM     90  HA  ARG A  40      40.365  84.615 109.626  1.00  0.00           H0.      0
ATOM     91  HB2 ARG A  40      41.891  86.603 109.349  1.00  0.00           H0.      0
ATOM     92  HB3 ARG A  40      41.440  86.729 107.650  1.00  0.00           H0.      0
ATOM     93  HG2 ARG A  40      39.075  87.180 108.268  1.00  0.00           H0.      0
ATOM     94  HG3 ARG A  40      39.443  86.952 109.980  1.00  0.00           H0.      0
ATOM     95  HD2 ARG A  40      40.875  88.963 109.998  1.00  0.00           H0.      0
ATOM     96  HD3 ARG A  40      40.652  89.185 108.251  1.00  0.00           H0.      0
ATOM     97  HE  ARG A  40      38.078  89.154 109.132  1.00  0.00           H0.      0
ATOM     98 HH11 ARG A  40      40.851  91.266 109.786  1.00  0.00           H0.      0
ATOM     99 HH12 ARG A  40      39.896  92.495 110.587  1.00  0.00           H0.      0
ATOM    100 HH21 ARG A  40      36.841  90.818 110.112  1.00  0.00           H0.      0
ATOM    101 HH22 ARG A  40      37.606  92.388 110.426  1.00  0.00           H0.      0
ATOM    102  CA  ALA A  64      34.526 100.923 108.839  1.00  0.00           C0.     -1
ATOM    103  C   ALA A  64      35.880 100.269 108.423  1.00  0.00           C0.      0
ATOM    104  O   ALA A  64      36.266  99.208 108.938  1.00  0.00           O0.      0
ATOM    105  CB  ALA A  64      34.174 100.636 110.296  1.00  0.00           C0.      0
ATOM    106  H03 ALA A  64      33.767 100.496 108.169  1.00  0.00           H0.      0
ATOM    107  HA  ALA A  64      34.559 102.001 108.639  1.00  0.00           H0.      0
ATOM    108  HB1 ALA A  64      34.350  99.581 110.519  1.00  0.00           H0.      0
ATOM    109  HB2 ALA A  64      34.774 101.237 110.987  1.00  0.00           H0.      0
ATOM    110  HB3 ALA A  64      33.119 100.862 110.483  1.00  0.00           H0.      0
ATOM    111  N   CYS A  65      36.590 100.884 107.425  1.00  0.00           N0.      0
ATOM    112  CA  CYS A  65      37.727 100.271 106.698  1.00  0.00           C0.     -1
ATOM    113  C   CYS A  65      39.098 100.228 107.427  1.00  0.00           C0.      0
ATOM    114  O   CYS A  65      39.957  99.456 106.977  1.00  0.00           O0.      0
ATOM    115  H01 CYS A  65      37.856 100.822 105.764  1.00  0.00           H0.      0
ATOM    116  H   CYS A  65      36.232 101.761 107.074  1.00  0.00           H0.      0
ATOM    117  HA  CYS A  65      37.487  99.231 106.460  1.00  0.00           H0.      0
ATOM    118  N   GLY A  66      39.296 101.051 108.481  1.00  0.00           N0.      0
ATOM    119  CA  GLY A  66      40.583 101.123 109.202  1.00  0.00           C0.     -1
ATOM    120  H01 GLY A  66      41.221 101.917 108.798  1.00  0.00           H0.      0
ATOM    121  H   GLY A  66      38.567 101.695 108.795  1.00  0.00           H0.      0
ATOM    122  HA2 GLY A  66      40.380 101.327 110.255  1.00  0.00           H0.      0
ATOM    123  HA3 GLY A  66      41.101 100.168 109.094  1.00  0.00           H0.      0
ATOM    124  CA  ASP A  70      37.476  93.568 105.054  1.00  0.00           C0.     -1
ATOM    125  CB  ASP A  70      36.300  93.971 106.033  1.00  0.00           C0.     -1
ATOM    126  CG  ASP A  70      36.603  94.905 107.200  1.00  0.00           C0.      0
ATOM    127  OD1 ASP A  70      35.660  95.111 108.018  1.00  0.00           O0.      0
ATOM    128  OD2 ASP A  70      37.773  95.431 107.261  1.00  0.00           O1-      0
ATOM    129  H01 ASP A  70      38.269  93.047 105.602  1.00  0.00           H0.      0
ATOM    130  H02 ASP A  70      37.914  94.462 104.600  1.00  0.00           H0.      0
ATOM    131  HA  ASP A  70      37.097  92.912 104.264  1.00  0.00           H0.      0
ATOM    132  HB2 ASP A  70      35.497  94.442 105.447  1.00  0.00           H0.      0
ATOM    133  HB3 ASP A  70      35.853  93.061 106.458  1.00  0.00           H0.      0
ATOM    134  CA  ASP A  85      37.521 105.764 108.046  1.00  0.00           C0.     -1
ATOM    135  C   ASP A  85      37.690 107.179 108.600  1.00  0.00           C0.      0
ATOM    136  O   ASP A  85      38.184 108.088 107.921  1.00  0.00           O0.      0
ATOM    137  CB  ASP A  85      38.709 104.899 108.474  1.00  0.00           C0.     -1
ATOM    138  CG  ASP A  85      38.506 104.282 109.851  1.00  0.00           C0.      0
ATOM    139  OD1 ASP A  85      38.025 103.107 109.938  1.00  0.00           O0.      0
ATOM    140  OD2 ASP A  85      38.789 105.003 110.858  1.00  0.00           O1-      0
ATOM    141  H03 ASP A  85      37.492 105.852 106.958  1.00  0.00           H0.      0
ATOM    142  HA  ASP A  85      36.580 105.312 108.382  1.00  0.00           H0.      0
ATOM    143  HB2 ASP A  85      38.838 104.082 107.756  1.00  0.00           H0.      0
ATOM    144  HB3 ASP A  85      39.627 105.496 108.473  1.00  0.00           H0.      0
ATOM    145  N   ALA A  86      37.338 107.344 109.907  1.00  0.00           N0.      0
ATOM    146  CA  ALA A  86      37.661 108.553 110.643  1.00  0.00           C0.     -1
ATOM    147  C   ALA A  86      39.106 108.640 111.240  1.00  0.00           C0.      0
ATOM    148  O   ALA A  86      39.503 109.746 111.641  1.00  0.00           O0.      0
ATOM    149  CB  ALA A  86      36.680 108.756 111.809  1.00  0.00           C0.      0
ATOM    150  H   ALA A  86      36.977 106.550 110.419  1.00  0.00           H0.      0
ATOM    151  HA  ALA A  86      37.594 109.390 109.944  1.00  0.00           H0.      0
ATOM    152  HB1 ALA A  86      36.696 107.890 112.482  1.00  0.00           H0.      0
ATOM    153  HB2 ALA A  86      36.989 109.635 112.382  1.00  0.00           H0.      0
ATOM    154  HB3 ALA A  86      35.660 108.894 111.446  1.00  0.00           H0.      0
ATOM    155  N   SER A  87      39.803 107.491 111.366  1.00  0.00           N0.      0
ATOM    156  CA  SER A  87      41.110 107.400 112.038  1.00  0.00           C0.     -1
ATOM    157  CB  SER A  87      41.241 106.051 112.799  1.00  0.00           C0.     -1
ATOM    158  OG  SER A  87      42.614 105.835 113.191  1.00  0.00           O0.      0
ATOM    159  H01 SER A  87      41.928 107.458 111.309  1.00  0.00           H0.      0
ATOM    160  H   SER A  87      39.399 106.618 111.008  1.00  0.00           H0.      0
ATOM    161  HA  SER A  87      41.202 108.253 112.718  1.00  0.00           H0.      0
ATOM    162  HB2 SER A  87      40.558 106.013 113.655  1.00  0.00           H0.      0
ATOM    163  HB3 SER A  87      40.987 105.220 112.139  1.00  0.00           H0.      0
ATOM    164  HG  SER A  87      42.841 106.489 113.866  1.00  0.00           H0.      0
ATOM    165  CA  MET A  90      44.471 103.149 110.803  1.00  0.00           C0.     -1
ATOM    166  CB  MET A  90      43.023 102.808 111.350  1.00  0.00           C0.     -1
ATOM    167  CG  MET A  90      42.999 102.385 112.821  1.00  0.00           C0.      0
ATOM    168  SD  MET A  90      43.717 100.713 113.141  1.00  0.00           S0.      0
ATOM    169  CE  MET A  90      42.251  99.673 112.782  1.00  0.00           C0.      0
ATOM    170  H01 MET A  90      44.889 103.995 111.360  1.00  0.00           H0.      0
ATOM    171  H02 MET A  90      44.428 103.415 109.741  1.00  0.00           H0.      0
ATOM    172  HA  MET A  90      45.133 102.285 110.923  1.00  0.00           H0.      0
ATOM    173  HB2 MET A  90      42.387 103.695 111.236  1.00  0.00           H0.      0
ATOM    174  HB3 MET A  90      42.586 102.017 110.731  1.00  0.00           H0.      0
ATOM    175  HG2 MET A  90      43.565 103.097 113.429  1.00  0.00           H0.      0
ATOM    176  HG3 MET A  90      41.973 102.376 113.202  1.00  0.00           H0.      0
ATOM    177  HE1 MET A  90      42.549  98.630 112.910  1.00  0.00           H0.      0
ATOM    178  HE2 MET A  90      41.440  99.907 113.476  1.00  0.00           H0.      0
ATOM    179  HE3 MET A  90      41.905  99.824 111.756  1.00  0.00           H0.      0
ATOM    180  CA  ASN A 116      33.299 110.856 109.562  1.00  0.00           C0.     -1
ATOM    181  C   ASN A 116      31.810 110.564 109.240  1.00  0.00           C0.      0
ATOM    182  O   ASN A 116      31.185 111.297 108.463  1.00  0.00           O0.      0
ATOM    183  CB  ASN A 116      33.420 111.912 110.697  1.00  0.00           C0.      0
ATOM    184  CG  ASN A 116      33.073 111.298 112.039  1.00  0.00           C0.      0
ATOM    185  ND2 ASN A 116      34.114 110.982 112.843  1.00  0.00           N0.      0
ATOM    186  OD1 ASN A 116      31.894 111.054 112.369  1.00  0.00           O0.      0
ATOM    187  H03 ASN A 116      33.741 111.265 108.651  1.00  0.00           H0.      0
ATOM    188  HA  ASN A 116      33.835 109.944 109.838  1.00  0.00           H0.      0
ATOM    189  HB2 ASN A 116      34.436 112.319 110.709  1.00  0.00           H0.      0
ATOM    190  HB3 ASN A 116      32.728 112.736 110.494  1.00  0.00           H0.      0
ATOM    191 HD21 ASN A 116      33.938 110.370 113.632  1.00  0.00           H0.      0
ATOM    192 HD22 ASN A 116      35.063 111.050 112.507  1.00  0.00           H0.      0
ATOM    193  N   TRP A 117      31.224 109.522 109.899  1.00  0.00           N0.      0
ATOM    194  CA  TRP A 117      29.795 109.181 109.771  1.00  0.00           C0.     -1
ATOM    195  C   TRP A 117      28.805 110.377 110.050  1.00  0.00           C0.      0
ATOM    196  O   TRP A 117      27.695 110.360 109.501  1.00  0.00           O0.      0
ATOM    197  CB  TRP A 117      29.445 108.061 110.801  1.00  0.00           C0.     -1
ATOM    198  CG  TRP A 117      30.254 106.805 110.627  1.00  0.00           C0.      0
ATOM    199  CD1 TRP A 117      30.861 106.352 109.473  1.00  0.00           C0.      0
ATOM    200  CD2 TRP A 117      30.602 105.863 111.670  1.00  0.00           C0.      0
ATOM    201  CE2 TRP A 117      31.436 104.862 111.080  1.00  0.00           C0.      0
ATOM    202  CE3 TRP A 117      30.321 105.786 113.048  1.00  0.00           C0.      0
ATOM    203  NE1 TRP A 117      31.558 105.180 109.740  1.00  0.00           N0.      0
ATOM    204  CZ2 TRP A 117      31.996 103.818 111.829  1.00  0.00           C0.      0
ATOM    205  CZ3 TRP A 117      30.872 104.746 113.793  1.00  0.00           C0.      0
ATOM    206  CH2 TRP A 117      31.702 103.772 113.190  1.00  0.00           C0.      0
ATOM    207  H   TRP A 117      31.813 108.923 110.479  1.00  0.00           H0.      0
ATOM    208  HA  TRP A 117      29.563 108.857 108.752  1.00  0.00           H0.      0
ATOM    209  HB2 TRP A 117      29.608 108.465 111.808  1.00  0.00           H0.      0
ATOM    210  HB3 TRP A 117      28.369 107.867 110.712  1.00  0.00           H0.      0
ATOM    211  HD1 TRP A 117      30.873 106.785 108.486  1.00  0.00           H0.      0
ATOM    212  HE1 TRP A 117      32.157 104.704 109.084  1.00  0.00           H0.      0
ATOM    213  HE3 TRP A 117      29.695 106.534 113.524  1.00  0.00           H0.      0
ATOM    214  HZ2 TRP A 117      32.657 103.088 111.375  1.00  0.00           H0.      0
ATOM    215  HZ3 TRP A 117      30.676 104.686 114.859  1.00  0.00           H0.      0
ATOM    216  HH2 TRP A 117      32.136 102.987 113.800  1.00  0.00           H0.      0
ATOM    217  N   LEU A 118      29.173 111.293 110.979  1.00  0.00           N0.      0
ATOM    218  CA  LEU A 118      28.323 112.414 111.510  1.00  0.00           C0.     -1
ATOM    219  CB  LEU A 118      29.030 112.934 112.771  1.00  0.00           C0.     -1
ATOM    220  CG  LEU A 118      28.678 112.191 114.082  1.00  0.00           C0.      0
ATOM    221  CD1 LEU A 118      28.928 110.672 114.024  1.00  0.00           C0.      0
ATOM    222  CD2 LEU A 118      29.459 112.814 115.253  1.00  0.00           C0.      0
ATOM    223  H01 LEU A 118      28.232 113.194 110.746  1.00  0.00           H0.      0
ATOM    224  H   LEU A 118      30.116 111.226 111.355  1.00  0.00           H0.      0
ATOM    225  HA  LEU A 118      27.320 112.029 111.723  1.00  0.00           H0.      0
ATOM    226  HB2 LEU A 118      30.116 112.906 112.614  1.00  0.00           H0.      0
ATOM    227  HB3 LEU A 118      28.766 113.992 112.909  1.00  0.00           H0.      0
ATOM    228  HG  LEU A 118      27.602 112.348 114.264  1.00  0.00           H0.      0
ATOM    229 HD11 LEU A 118      29.987 110.470 113.833  1.00  0.00           H0.      0
ATOM    230 HD12 LEU A 118      28.655 110.208 114.980  1.00  0.00           H0.      0
ATOM    231 HD13 LEU A 118      28.342 110.193 113.234  1.00  0.00           H0.      0
ATOM    232 HD21 LEU A 118      29.272 113.892 115.331  1.00  0.00           H0.      0
ATOM    233 HD22 LEU A 118      29.180 112.350 116.206  1.00  0.00           H0.      0
ATOM    234 HD23 LEU A 118      30.538 112.667 115.108  1.00  0.00           H0.      0
ATOM    235  CA  LEU A 136      32.596  94.632 109.605  1.00  0.00           C0.     -1
ATOM    236  C   LEU A 136      33.302  95.081 110.852  1.00  0.00           C0.      0
ATOM    237  O   LEU A 136      33.845  96.189 110.945  1.00  0.00           O0.      0
ATOM    238  H01 LEU A 136      33.370  94.506 108.833  1.00  0.00           H0.      0
ATOM    239  H02 LEU A 136      31.915  95.414 109.259  1.00  0.00           H0.      0
ATOM    240  HA  LEU A 136      32.043  93.699 109.732  1.00  0.00           H0.      0
ATOM    241  N   GLY A 137      33.357  94.158 111.880  1.00  0.00           N0.      0
ATOM    242  CA  GLY A 137      34.456  94.244 112.825  1.00  0.00           C0.     -1
ATOM    243  C   GLY A 137      34.144  94.593 114.249  1.00  0.00           C0.      0
ATOM    244  O   GLY A 137      35.072  94.848 115.052  1.00  0.00           O0.      0
ATOM    245  H   GLY A 137      33.050  93.224 111.640  1.00  0.00           H0.      0
ATOM    246  HA2 GLY A 137      35.011  93.298 112.826  1.00  0.00           H0.      0
ATOM    247  HA3 GLY A 137      35.166  94.993 112.462  1.00  0.00           H0.      0
ATOM    248  N   ASN A 138      32.851  94.583 114.578  1.00  0.00           N0.      0
ATOM    249  CA  ASN A 138      32.361  95.242 115.776  1.00  0.00           C0.     -1
ATOM    250  C   ASN A 138      32.653  96.770 115.649  1.00  0.00           C0.      0
ATOM    251  O   ASN A 138      33.479  97.343 116.370  1.00  0.00           O0.      0
ATOM    252  CB  ASN A 138      32.838  94.634 117.089  1.00  0.00           C0.      0
ATOM    253  CG  ASN A 138      32.139  95.344 118.247  1.00  0.00           C0.      0
ATOM    254  ND2 ASN A 138      32.916  95.577 119.337  1.00  0.00           N0.      0
ATOM    255  OD1 ASN A 138      30.941  95.646 118.187  1.00  0.00           O0.      0
ATOM    256  H   ASN A 138      32.210  94.439 113.805  1.00  0.00           H0.      0
ATOM    257  HA  ASN A 138      31.271  95.134 115.769  1.00  0.00           H0.      0
ATOM    258  HB2 ASN A 138      32.541  93.579 117.093  1.00  0.00           H0.      0
ATOM    259  HB3 ASN A 138      33.916  94.664 117.200  1.00  0.00           H0.      0
ATOM    260 HD21 ASN A 138      32.551  96.197 120.049  1.00  0.00           H0.      0
ATOM    261 HD22 ASN A 138      33.923  95.485 119.257  1.00  0.00           H0.      0
ATOM    262  N   SER A 139      31.913  97.364 114.676  1.00  0.00           N0.      0
ATOM    263  CA  SER A 139      32.160  98.693 114.100  1.00  0.00           C0.     -1
ATOM    264  CB  SER A 139      32.953  98.625 112.801  1.00  0.00           C0.      0
ATOM    265  OG  SER A 139      34.207  97.958 113.021  1.00  0.00           O0.      0
ATOM    266  H03 SER A 139      31.203  99.197 113.935  1.00  0.00           H0.      0
ATOM    267  H   SER A 139      31.279  96.770 114.158  1.00  0.00           H0.      0
ATOM    268  HA  SER A 139      32.723  99.259 114.848  1.00  0.00           H0.      0
ATOM    269  HB2 SER A 139      32.376  98.104 112.026  1.00  0.00           H0.      0
ATOM    270  HB3 SER A 139      33.124  99.651 112.459  1.00  0.00           H0.      0
ATOM    271  HG  SER A 139      34.302  97.296 112.313  1.00  0.00           H0.      0
ATOM    272  CA  HID A 142      32.509 103.277 118.809  1.00  0.00           C0.     -1
ATOM    273  CB  HID A 142      33.501 103.453 117.649  1.00  0.00           C0.     -1
ATOM    274  CG  HID A 142      34.543 102.374 117.604  1.00  0.00           C0.      0
ATOM    275  CD2 HID A 142      35.251 101.807 116.561  1.00  0.00           C0.      0
ATOM    276  ND1 HID A 142      35.031 101.743 118.741  1.00  0.00           N0.      0
ATOM    277  CE1 HID A 142      35.990 100.846 118.369  1.00  0.00           C0.      0
ATOM    278  NE2 HID A 142      36.149 100.866 117.052  1.00  0.00           N0.      0
ATOM    279  H01 HID A 142      32.025 102.294 118.771  1.00  0.00           H0.      0
ATOM    280  H02 HID A 142      31.728 104.042 118.764  1.00  0.00           H0.      0
ATOM    281  HA  HID A 142      33.002 103.379 119.784  1.00  0.00           H0.      0
ATOM    282  HB2 HID A 142      32.965 103.462 116.694  1.00  0.00           H0.      0
ATOM    283  HB3 HID A 142      33.982 104.438 117.734  1.00  0.00           H0.      0
ATOM    284  HD1 HID A 142      34.700 101.884 119.685  1.00  0.00           H0.      0
ATOM    285  HD2 HID A 142      35.165 102.002 115.503  1.00  0.00           H0.      0
ATOM    286  HE1 HID A 142      36.524 100.216 119.061  1.00  0.00           H0.      0
ATOM    287  CA  ARG A 175      29.647  92.485 119.313  1.00  0.00           C0.     -1
ATOM    288  CB  ARG A 175      30.685  92.722 120.365  1.00  0.00           C0.     -1
ATOM    289  CG  ARG A 175      32.081  92.205 119.961  1.00  0.00           C0.      0
ATOM    290  CD  ARG A 175      33.172  92.609 120.967  1.00  0.00           C0.      0
ATOM    291  NE  ARG A 175      34.536  92.485 120.430  1.00  0.00           N0.      0
ATOM    292  CZ  ARG A 175      35.377  91.470 120.643  1.00  0.00           C0.      0
ATOM    293  NH1 ARG A 175      34.952  90.337 121.257  1.00  0.00           N1+      0
ATOM    294  NH2 ARG A 175      36.663  91.603 120.289  1.00  0.00           N0.      0
ATOM    295  H01 ARG A 175      28.656  92.817 119.643  1.00  0.00           H0.      0
ATOM    296  H03 ARG A 175      29.885  93.039 118.397  1.00  0.00           H0.      0
ATOM    297  HA  ARG A 175      29.566  91.421 119.053  1.00  0.00           H0.      0
ATOM    298  HB2 ARG A 175      30.763  93.799 120.568  1.00  0.00           H0.      0
ATOM    299  HB3 ARG A 175      30.389  92.250 121.313  1.00  0.00           H0.      0
ATOM    300  HG2 ARG A 175      32.056  91.113 119.836  1.00  0.00           H0.      0
ATOM    301  HG3 ARG A 175      32.349  92.621 118.984  1.00  0.00           H0.      0
ATOM    302  HD2 ARG A 175      33.041  93.664 121.223  1.00  0.00           H0.      0
ATOM    303  HD3 ARG A 175      33.099  92.036 121.897  1.00  0.00           H0.      0
ATOM    304  HE  ARG A 175      34.889  93.251 119.838  1.00  0.00           H0.      0
ATOM    305 HH11 ARG A 175      33.980  90.075 121.185  1.00  0.00           H0.      0
ATOM    306 HH12 ARG A 175      35.606  89.579 121.387  1.00  0.00           H0.      0
ATOM    307 HH21 ARG A 175      37.027  92.519 119.990  1.00  0.00           H0.      0
ATOM    308 HH22 ARG A 175      37.297  90.819 120.280  1.00  0.00           H0.      0
ATOM    309  CA  TYR A 194      40.347  88.500 115.321  1.00  0.00           C0.     -1
ATOM    310  CB  TYR A 194      40.320  89.703 116.245  1.00  0.00           C0.     -1
ATOM    311  CG  TYR A 194      39.546  90.890 115.695  1.00  0.00           C0.      0
ATOM    312  CD1 TYR A 194      38.340  91.322 116.267  1.00  0.00           C0.      0
ATOM    313  CD2 TYR A 194      40.043  91.616 114.596  1.00  0.00           C0.      0
ATOM    314  CE1 TYR A 194      37.661  92.451 115.784  1.00  0.00           C0.      0
ATOM    315  CE2 TYR A 194      39.378  92.733 114.093  1.00  0.00           C0.      0
ATOM    316  CZ  TYR A 194      38.186  93.162 114.695  1.00  0.00           C0.      0
ATOM    317  OH  TYR A 194      37.598  94.309 114.197  1.00  0.00           O0.      0
ATOM    318  H01 TYR A 194      40.953  87.693 115.747  1.00  0.00           H0.      0
ATOM    319  H02 TYR A 194      39.338  88.113 115.132  1.00  0.00           H0.      0
ATOM    320  HA  TYR A 194      40.788  88.760 114.351  1.00  0.00           H0.      0
ATOM    321  HB2 TYR A 194      39.889  89.420 117.214  1.00  0.00           H0.      0
ATOM    322  HB3 TYR A 194      41.352  90.012 116.448  1.00  0.00           H0.      0
ATOM    323  HD1 TYR A 194      37.940  90.794 117.126  1.00  0.00           H0.      0
ATOM    324  HD2 TYR A 194      40.983  91.313 114.144  1.00  0.00           H0.      0
ATOM    325  HE1 TYR A 194      36.729  92.769 116.244  1.00  0.00           H0.      0
ATOM    326  HE2 TYR A 194      39.755  93.277 113.236  1.00  0.00           H0.      0
ATOM    327  HH  TYR A 194      36.692  94.437 114.553  1.00  0.00           H0.      0
ATOM    328  CA  TYR A 220      43.754  94.137 125.191  1.00  0.00           C0.     -1
ATOM    329  CB  TYR A 220      43.668  94.500 123.689  1.00  0.00           C0.     -1
ATOM    330  CG  TYR A 220      42.280  94.790 123.128  1.00  0.00           C0.      0
ATOM    331  CD1 TYR A 220      41.596  95.987 123.416  1.00  0.00           C0.      0
ATOM    332  CD2 TYR A 220      41.663  93.902 122.229  1.00  0.00           C0.      0
ATOM    333  CE1 TYR A 220      40.367  96.297 122.821  1.00  0.00           C0.      0
ATOM    334  CE2 TYR A 220      40.432  94.192 121.628  1.00  0.00           C0.      0
ATOM    335  CZ  TYR A 220      39.784  95.403 121.910  1.00  0.00           C0.      0
ATOM    336  OH  TYR A 220      38.579  95.745 121.311  1.00  0.00           O0.      0
ATOM    337  H01 TYR A 220      44.796  93.965 125.482  1.00  0.00           H0.      0
ATOM    338  H02 TYR A 220      43.353  94.944 125.815  1.00  0.00           H0.      0
ATOM    339  HA  TYR A 220      43.180  93.229 125.408  1.00  0.00           H0.      0
ATOM    340  HB2 TYR A 220      44.306  95.378 123.513  1.00  0.00           H0.      0
ATOM    341  HB3 TYR A 220      44.110  93.682 123.106  1.00  0.00           H0.      0
ATOM    342  HD1 TYR A 220      42.042  96.704 124.101  1.00  0.00           H0.      0
ATOM    343  HD2 TYR A 220      42.162  92.973 121.967  1.00  0.00           H0.      0
ATOM    344  HE1 TYR A 220      39.865  97.233 123.039  1.00  0.00           H0.      0
ATOM    345  HE2 TYR A 220      39.990  93.482 120.938  1.00  0.00           H0.      0
ATOM    346  HH  TYR A 220      38.326  95.049 120.669  1.00  0.00           H0.      0
ATOM    347  CA  TYR A 242      31.913 101.102 123.064  1.00  0.00           C0.     -1
ATOM    348  CB  TYR A 242      31.784  99.613 122.921  1.00  0.00           C0.     -1
ATOM    349  CG  TYR A 242      32.939  99.004 122.131  1.00  0.00           C0.      0
ATOM    350  CD1 TYR A 242      32.956  99.041 120.723  1.00  0.00           C0.      0
ATOM    351  CD2 TYR A 242      34.048  98.435 122.779  1.00  0.00           C0.      0
ATOM    352  CE1 TYR A 242      34.037  98.541 119.988  1.00  0.00           C0.      0
ATOM    353  CE2 TYR A 242      35.138  97.927 122.061  1.00  0.00           C0.      0
ATOM    354  CZ  TYR A 242      35.133  97.987 120.664  1.00  0.00           C0.      0
ATOM    355  OH  TYR A 242      36.191  97.506 119.897  1.00  0.00           O0.      0
ATOM    356  H01 TYR A 242      31.074 101.526 123.628  1.00  0.00           H0.      0
ATOM    357  H02 TYR A 242      32.838 101.373 123.588  1.00  0.00           H0.      0
ATOM    358  HA  TYR A 242      31.937 101.595 122.084  1.00  0.00           H0.      0
ATOM    359  HB2 TYR A 242      31.743  99.142 123.911  1.00  0.00           H0.      0
ATOM    360  HB3 TYR A 242      30.838  99.366 122.421  1.00  0.00           H0.      0
ATOM    361  HD1 TYR A 242      32.111  99.466 120.189  1.00  0.00           H0.      0
ATOM    362  HD2 TYR A 242      34.064  98.386 123.864  1.00  0.00           H0.      0
ATOM    363  HE1 TYR A 242      34.022  98.565 118.904  1.00  0.00           H0.      0
ATOM    364  HE2 TYR A 242      35.983  97.484 122.581  1.00  0.00           H0.      0
ATOM    365  HH  TYR A 242      36.914  97.193 120.470  1.00  0.00           H0.      0
ATOM    366  N   ACT A 293      36.194  96.545 117.066  1.00  0.00           N0.      0
ATOM    367  CA  ACT A 293      37.281  95.681 117.613  1.00  0.00           C0.      0
ATOM    368  C   ACT A 293      36.762  94.666 118.622  1.00  0.00           C0.      0
ATOM    369  O   ACT A 293      35.520  94.491 118.714  1.00  0.00           O0.      0
ATOM    370  OXT ACT A 293      37.653  94.050 119.297  1.00  0.00           O1-      0
ATOM    371  H1  ACT A 293      38.019  96.324 118.092  1.00  0.00           H0.      0
ATOM    372  H3  ACT A 293      37.760  95.160 116.780  1.00  0.00           H0.      0
ATOM    373  H01 ACT A 293      35.443  95.967 116.661  1.00  0.00           H0.      0
ATOM    374  H02 ACT A 293      35.792  97.073 117.850  1.00  0.00           H0.      0
ATOM    375  CA' SAM A 294      38.524  96.253 110.550  1.00  0.00           C0.      0
ATOM    376  CB  SAM A 294      38.265  96.912 111.912  1.00  0.00           C0.      0
ATOM    377  CG  SAM A 294      38.041  98.429 111.840  1.00  0.00           C0.      0
ATOM    378  SD  SAM A 294      38.182  99.103 113.545  1.00  0.00           S0.      0
ATOM    379  CE  SAM A 294      36.675  97.476 115.985  1.00  0.00           C0.      0
ATOM    380  C5' SAM A 294      36.716 100.200 113.629  1.00  0.00           C0.      0
ATOM    381  C4' SAM A 294      36.927 101.484 112.845  1.00  0.00           C0.      0
ATOM    382  O4' SAM A 294      35.732 102.339 113.016  1.00  0.00           O0.      0
ATOM    383  C3' SAM A 294      38.149 102.327 113.307  1.00  0.00           C0.      0
ATOM    384  O3' SAM A 294      39.173 102.397 112.320  1.00  0.00           O0.      0
ATOM    385  C2' SAM A 294      37.516 103.702 113.671  1.00  0.00           C0.      0
ATOM    386  O2' SAM A 294      38.311 104.844 113.478  1.00  0.00           O0.      0
ATOM    387  C1' SAM A 294      36.213 103.693 112.845  1.00  0.00           C0.      0
ATOM    388  OXT SAM A 294      39.750  94.243 111.059  1.00  0.00           O0.      0
ATOM    389  N1  SAM A 294      33.313 107.756 111.494  1.00  0.00           N0.      0
ATOM    390  C2  SAM A 294      34.068 106.910 110.758  1.00  0.00           C0.      0
ATOM    391  N3  SAM A 294      34.772 105.845 111.167  1.00  0.00           N0.      0
ATOM    392  C4  SAM A 294      34.645 105.635 112.491  1.00  0.00           C0.      0
ATOM    393  C5  SAM A 294      33.893 106.424 113.377  1.00  0.00           C0.      0
ATOM    394  C6  SAM A 294      33.213 107.532 112.828  1.00  0.00           C0.      0
ATOM    395  N6  SAM A 294      32.519 108.411 113.597  1.00  0.00           N0.      0
ATOM    396  N7  SAM A 294      34.004 105.949 114.677  1.00  0.00           N0.      0
ATOM    397  C8  SAM A 294      34.805 104.906 114.582  1.00  0.00           C0.      0
ATOM    398  N9  SAM A 294      35.225 104.654 113.278  1.00  0.00           N0.      0
ATOM    399  C'  SAM A 294      38.614  94.720 110.723  1.00  0.00           C0.      0
ATOM    400  N'  SAM A 294      37.451  96.561 109.562  1.00  0.00           N0.      0
ATOM    401  O'  SAM A 294      37.547  94.069 110.558  1.00  0.00           O0.      0
ATOM    402 HN61 SAM A 294      32.229 108.103 114.514  1.00  0.00           H0.      0
ATOM    403 HN62 SAM A 294      31.978 109.143 113.143  1.00  0.00           H0.      0
ATOM    404  HA  SAM A 294      39.466  96.618 110.133  1.00  0.00           H0.      0
ATOM    405  HB1 SAM A 294      39.132  96.703 112.544  1.00  0.00           H0.      0
ATOM    406  HB2 SAM A 294      37.407  96.433 112.396  1.00  0.00           H0.      0
ATOM    407  HG1 SAM A 294      37.049  98.670 111.447  1.00  0.00           H0.      0
ATOM    408  HG2 SAM A 294      38.783  98.910 111.193  1.00  0.00           H0.      0
ATOM    409  HE1 SAM A 294      35.817  98.033 115.617  1.00  0.00           H0.      0
ATOM    410  HE2 SAM A 294      37.436  98.141 116.387  1.00  0.00           H0.      0
ATOM    411  HE3 SAM A 294      37.097  96.876 115.184  1.00  0.00           H0.      0
ATOM    412 HO2' SAM A 294      38.615 104.822 112.541  1.00  0.00           H0.      0
ATOM    413 HO3' SAM A 294      38.756 102.639 111.462  1.00  0.00           H0.      0
ATOM    414  H01 SAM A 294      35.127 104.291 115.405  1.00  0.00           H0.      0
ATOM    415  H02 SAM A 294      37.033 101.267 111.775  1.00  0.00           H0.      0
ATOM    416  H03 SAM A 294      38.620 101.890 114.184  1.00  0.00           H0.      0
ATOM    417  H04 SAM A 294      37.242 103.676 114.731  1.00  0.00           H0.      0
ATOM    418  H05 SAM A 294      36.416 103.896 111.789  1.00  0.00           H0.      0
ATOM    419  H06 SAM A 294      34.120 107.139 109.700  1.00  0.00           H0.      0
ATOM    420  H07 SAM A 294      37.715  96.188 108.560  1.00  0.00           H0.      0
ATOM    421  H08 SAM A 294      37.206  97.557 109.484  1.00  0.00           H0.      0
ATOM    422  H09 SAM A 294      36.596  96.013 109.734  1.00  0.00           H0.      0
ATOM    423 H5'1 SAM A 294      36.595 100.425 114.691  1.00  0.00           H0.      0
ATOM    424 H5'2 SAM A 294      35.835  99.646 113.290  1.00  0.00           H0.      0
