# Supplementary material for: Computational Investigation of GNMT-Catalyzed Methyl Transfer Reaction: Integrating MD, QM, and ML Approaches
Source: J Comput Chem. Author manuscript; Available in PMC 2026 Jun 29. (PMC13312424; doi:10.1002/jcc.70434)
Supplement: SI-2 [file NIHMS2188582-supplement-SI-2.zip › QM-cluster-pdbs/clustering_3694_R1_w_ts.pdb]

ATOM      1  CA  TYR A  21      42.172 104.771 117.413  1.00  0.00           C0.     -1
ATOM      2  CB  TYR A  21      41.292 104.229 116.371  1.00  0.00           C0.     -1
ATOM      3  CG  TYR A  21      40.558 102.916 116.579  1.00  0.00           C0.      0
ATOM      4  CD1 TYR A  21      39.298 102.873 117.198  1.00  0.00           C0.      0
ATOM      5  CD2 TYR A  21      41.030 101.735 115.979  1.00  0.00           C0.      0
ATOM      6  CE1 TYR A  21      38.512 101.712 117.192  1.00  0.00           C0.      0
ATOM      7  CE2 TYR A  21      40.267 100.567 115.975  1.00  0.00           C0.      0
ATOM      8  CZ  TYR A  21      38.998 100.555 116.568  1.00  0.00           C0.      0
ATOM      9  OH  TYR A  21      38.263  99.386 116.474  1.00  0.00           O0.      0
ATOM     10  H01 TYR A  21      41.639 104.978 118.352  1.00  0.00           H0.      0
ATOM     11  H02 TYR A  21      42.627 105.713 117.083  1.00  0.00           H0.      0
ATOM     12  HA  TYR A  21      42.993 104.084 117.661  1.00  0.00           H0.      0
ATOM     13  HB2 TYR A  21      40.521 104.978 116.130  1.00  0.00           H0.      0
ATOM     14  HB3 TYR A  21      41.874 104.131 115.446  1.00  0.00           H0.      0
ATOM     15  HD1 TYR A  21      38.896 103.772 117.651  1.00  0.00           H0.      0
ATOM     16  HD2 TYR A  21      41.980 101.744 115.453  1.00  0.00           H0.      0
ATOM     17  HE1 TYR A  21      37.516 101.730 117.620  1.00  0.00           H0.      0
ATOM     18  HE2 TYR A  21      40.627  99.679 115.475  1.00  0.00           H0.      0
ATOM     19  HH  TYR A  21      37.330  99.501 116.784  1.00  0.00           H0.      0
ATOM     20  CA  TRP A  30      46.324  95.113 114.228  1.00  0.00           C0.     -1
ATOM     21  CB  TRP A  30      45.809  96.200 113.183  1.00  0.00           C0.     -1
ATOM     22  CG  TRP A  30      44.320  96.132 112.969  1.00  0.00           C0.      0
ATOM     23  CD1 TRP A  30      43.636  95.630 111.872  1.00  0.00           C0.      0
ATOM     24  CD2 TRP A  30      43.309  96.557 113.912  1.00  0.00           C0.      0
ATOM     25  CE2 TRP A  30      42.036  96.274 113.322  1.00  0.00           C0.      0
ATOM     26  CE3 TRP A  30      43.350  97.183 115.174  1.00  0.00           C0.      0
ATOM     27  NE1 TRP A  30      42.265  95.705 112.089  1.00  0.00           N0.      0
ATOM     28  CZ2 TRP A  30      40.830  96.588 113.962  1.00  0.00           C0.      0
ATOM     29  CZ3 TRP A  30      42.151  97.507 115.805  1.00  0.00           C0.      0
ATOM     30  CH2 TRP A  30      40.902  97.207 115.208  1.00  0.00           C0.      0
ATOM     31  H01 TRP A  30      46.054  94.110 113.884  1.00  0.00           H0.      0
ATOM     32  H03 TRP A  30      47.412  95.172 114.342  1.00  0.00           H0.      0
ATOM     33  HA  TRP A  30      45.860  95.283 115.204  1.00  0.00           H0.      0
ATOM     34  HB2 TRP A  30      46.095  97.194 113.551  1.00  0.00           H0.      0
ATOM     35  HB3 TRP A  30      46.333  96.047 112.232  1.00  0.00           H0.      0
ATOM     36  HD1 TRP A  30      44.028  95.225 110.952  1.00  0.00           H0.      0
ATOM     37  HE1 TRP A  30      41.515  95.502 111.430  1.00  0.00           H0.      0
ATOM     38  HE3 TRP A  30      44.299  97.418 115.644  1.00  0.00           H0.      0
ATOM     39  HZ2 TRP A  30      39.888  96.357 113.480  1.00  0.00           H0.      0
ATOM     40  HZ3 TRP A  30      42.166  97.996 116.774  1.00  0.00           H0.      0
ATOM     41  HH2 TRP A  30      39.994  97.477 115.731  1.00  0.00           H0.      0
ATOM     42  CA  TYR A  33      45.717  91.166 117.025  1.00  0.00           C0.     -1
ATOM     43  CB  TYR A  33      45.366  92.669 117.227  1.00  0.00           C0.     -1
ATOM     44  CG  TYR A  33      43.894  92.963 117.469  1.00  0.00           C0.      0
ATOM     45  CD1 TYR A  33      43.224  93.921 116.687  1.00  0.00           C0.      0
ATOM     46  CD2 TYR A  33      43.167  92.349 118.505  1.00  0.00           C0.      0
ATOM     47  CE1 TYR A  33      41.895  94.265 116.930  1.00  0.00           C0.      0
ATOM     48  CE2 TYR A  33      41.830  92.683 118.758  1.00  0.00           C0.      0
ATOM     49  CZ  TYR A  33      41.190  93.649 117.968  1.00  0.00           C0.      0
ATOM     50  OH  TYR A  33      39.875  94.021 118.163  1.00  0.00           O0.      0
ATOM     51  H01 TYR A  33      45.181  90.759 116.160  1.00  0.00           H0.      0
ATOM     52  H02 TYR A  33      46.792  91.043 116.856  1.00  0.00           H0.      0
ATOM     53  HA  TYR A  33      45.441  90.573 117.904  1.00  0.00           H0.      0
ATOM     54  HB2 TYR A  33      45.957  93.049 118.074  1.00  0.00           H0.      0
ATOM     55  HB3 TYR A  33      45.697  93.230 116.347  1.00  0.00           H0.      0
ATOM     56  HD1 TYR A  33      43.748  94.412 115.875  1.00  0.00           H0.      0
ATOM     57  HD2 TYR A  33      43.650  91.609 119.137  1.00  0.00           H0.      0
ATOM     58  HE1 TYR A  33      41.394  94.997 116.313  1.00  0.00           H0.      0
ATOM     59  HE2 TYR A  33      41.293  92.201 119.570  1.00  0.00           H0.      0
ATOM     60  HH  TYR A  33      39.399  93.364 118.721  1.00  0.00           H0.      0
ATOM     61  CA  ARG A  40      40.198  85.522 109.157  1.00  0.00           C0.     -1
ATOM     62  CB  ARG A  40      40.542  86.944 109.666  1.00  0.00           C0.     -1
ATOM     63  CG  ARG A  40      39.323  87.876 109.524  1.00  0.00           C0.      0
ATOM     64  CD  ARG A  40      39.490  89.270 110.151  1.00  0.00           C0.      0
ATOM     65  NE  ARG A  40      38.279  90.055 109.858  1.00  0.00           N0.      0
ATOM     66  CZ  ARG A  40      37.982  91.285 110.340  1.00  0.00           C0.      0
ATOM     67  NH1 ARG A  40      38.613  91.805 111.407  1.00  0.00           N1+      0
ATOM     68  NH2 ARG A  40      36.964  91.958 109.788  1.00  0.00           N0.      0
ATOM     69  H01 ARG A  40      39.886  85.550 108.106  1.00  0.00           H0.      0
ATOM     70  H02 ARG A  40      41.061  84.853 109.236  1.00  0.00           H0.      0
ATOM     71  HA  ARG A  40      39.377  85.090 109.742  1.00  0.00           H0.      0
ATOM     72  HB2 ARG A  40      40.851  86.893 110.719  1.00  0.00           H0.      0
ATOM     73  HB3 ARG A  40      41.392  87.352 109.104  1.00  0.00           H0.      0
ATOM     74  HG2 ARG A  40      39.096  87.995 108.455  1.00  0.00           H0.      0
ATOM     75  HG3 ARG A  40      38.447  87.398 109.982  1.00  0.00           H0.      0
ATOM     76  HD2 ARG A  40      39.605  89.173 111.237  1.00  0.00           H0.      0
ATOM     77  HD3 ARG A  40      40.383  89.773 109.755  1.00  0.00           H0.      0
ATOM     78  HE  ARG A  40      37.801  89.818 108.999  1.00  0.00           H0.      0
ATOM     79 HH11 ARG A  40      39.399  91.337 111.829  1.00  0.00           H0.      0
ATOM     80 HH12 ARG A  40      38.474  92.809 111.580  1.00  0.00           H0.      0
ATOM     81 HH21 ARG A  40      36.720  91.785 108.790  1.00  0.00           H0.      0
ATOM     82 HH22 ARG A  40      36.920  92.954 110.010  1.00  0.00           H0.      0
ATOM     83  CA  ALA A  64      34.329 100.807 108.822  1.00  0.00           C0.     -1
ATOM     84  C   ALA A  64      35.386  99.888 108.164  1.00  0.00           C0.      0
ATOM     85  O   ALA A  64      35.207  98.658 108.091  1.00  0.00           O0.      0
ATOM     86  H01 ALA A  64      33.615 101.134 108.059  1.00  0.00           H0.      0
ATOM     87  H02 ALA A  64      33.797 100.234 109.583  1.00  0.00           H0.      0
ATOM     88  HA  ALA A  64      34.791 101.690 109.275  1.00  0.00           H0.      0
ATOM     89  N   CYS A  65      36.471 100.500 107.600  1.00  0.00           N0.      0
ATOM     90  CA  CYS A  65      37.488  99.792 106.787  1.00  0.00           C0.     -1
ATOM     91  C   CYS A  65      38.679  99.186 107.553  1.00  0.00           C0.      0
ATOM     92  O   CYS A  65      39.228  98.161 107.115  1.00  0.00           O0.      0
ATOM     93  H02 CYS A  65      37.874 100.499 106.046  1.00  0.00           H0.      0
ATOM     94  H   CYS A  65      36.695 101.428 107.944  1.00  0.00           H0.      0
ATOM     95  HA  CYS A  65      36.992  98.973 106.265  1.00  0.00           H0.      0
ATOM     96  N   GLY A  66      39.093  99.859 108.647  1.00  0.00           N0.      0
ATOM     97  CA  GLY A  66      40.311  99.497 109.378  1.00  0.00           C0.     -1
ATOM     98  H01 GLY A  66      41.207  99.816 108.835  1.00  0.00           H0.      0
ATOM     99  H   GLY A  66      38.571 100.675 108.970  1.00  0.00           H0.      0
ATOM    100  HA2 GLY A  66      40.280  99.986 110.352  1.00  0.00           H0.      0
ATOM    101  HA3 GLY A  66      40.363  98.413 109.519  1.00  0.00           H0.      0
ATOM    102  CA  VAL A  69      40.638  94.160 106.213  1.00  0.00           C0.     -1
ATOM    103  C   VAL A  69      39.489  93.484 105.407  1.00  0.00           C0.      0
ATOM    104  O   VAL A  69      39.622  92.336 104.965  1.00  0.00           O0.      0
ATOM    105  CB  VAL A  69      40.461  94.031 107.736  1.00  0.00           C0.     -1
ATOM    106  CG1 VAL A  69      40.195  92.578 108.164  1.00  0.00           C0.      0
ATOM    107  CG2 VAL A  69      41.706  94.592 108.444  1.00  0.00           C0.      0
ATOM    108  H01 VAL A  69      40.722  95.221 105.944  1.00  0.00           H0.      0
ATOM    109  HA  VAL A  69      41.556  93.651 105.903  1.00  0.00           H0.      0
ATOM    110  HB  VAL A  69      39.596  94.637 108.039  1.00  0.00           H0.      0
ATOM    111 HG11 VAL A  69      40.147  92.519 109.255  1.00  0.00           H0.      0
ATOM    112 HG12 VAL A  69      39.252  92.207 107.752  1.00  0.00           H0.      0
ATOM    113 HG13 VAL A  69      41.000  91.919 107.816  1.00  0.00           H0.      0
ATOM    114 HG21 VAL A  69      41.842  95.658 108.225  1.00  0.00           H0.      0
ATOM    115 HG22 VAL A  69      41.604  94.477 109.524  1.00  0.00           H0.      0
ATOM    116 HG23 VAL A  69      42.607  94.055 108.117  1.00  0.00           H0.      0
ATOM    117  N   ASP A  70      38.328  94.202 105.234  1.00  0.00           N0.      0
ATOM    118  CA  ASP A  70      37.050  93.652 104.689  1.00  0.00           C0.     -1
ATOM    119  CB  ASP A  70      35.885  93.948 105.739  1.00  0.00           C0.     -1
ATOM    120  CG  ASP A  70      36.084  93.255 107.088  1.00  0.00           C0.      0
ATOM    121  OD1 ASP A  70      35.822  93.941 108.135  1.00  0.00           O0.      0
ATOM    122  OD2 ASP A  70      36.447  92.042 107.093  1.00  0.00           O1-      0
ATOM    123  H01 ASP A  70      36.818  94.108 103.722  1.00  0.00           H0.      0
ATOM    124  H   ASP A  70      38.288  95.127 105.643  1.00  0.00           H0.      0
ATOM    125  HA  ASP A  70      37.190  92.577 104.577  1.00  0.00           H0.      0
ATOM    126  HB2 ASP A  70      35.795  95.028 105.894  1.00  0.00           H0.      0
ATOM    127  HB3 ASP A  70      34.939  93.598 105.302  1.00  0.00           H0.      0
ATOM    128  CA  ASP A  85      37.080 104.936 108.280  1.00  0.00           C0.     -1
ATOM    129  C   ASP A  85      37.598 106.218 108.962  1.00  0.00           C0.      0
ATOM    130  O   ASP A  85      38.344 106.993 108.351  1.00  0.00           O0.      0
ATOM    131  CB  ASP A  85      38.238 103.902 108.232  1.00  0.00           C0.      0
ATOM    132  CG  ASP A  85      38.405 103.268 109.606  1.00  0.00           C0.      0
ATOM    133  OD1 ASP A  85      37.776 102.162 109.809  1.00  0.00           O0.      0
ATOM    134  OD2 ASP A  85      39.074 103.876 110.489  1.00  0.00           O1-      0
ATOM    135  H01 ASP A  85      36.785 105.207 107.263  1.00  0.00           H0.      0
ATOM    136  HA  ASP A  85      36.211 104.517 108.799  1.00  0.00           H0.      0
ATOM    137  HB2 ASP A  85      38.018 103.127 107.492  1.00  0.00           H0.      0
ATOM    138  HB3 ASP A  85      39.155 104.415 107.932  1.00  0.00           H0.      0
ATOM    139  N   ALA A  86      37.290 106.384 110.280  1.00  0.00           N0.      0
ATOM    140  CA  ALA A  86      37.666 107.603 111.005  1.00  0.00           C0.     -1
ATOM    141  C   ALA A  86      39.150 107.723 111.371  1.00  0.00           C0.      0
ATOM    142  O   ALA A  86      39.576 108.823 111.761  1.00  0.00           O0.      0
ATOM    143  CB  ALA A  86      36.857 107.710 112.310  1.00  0.00           C0.      0
ATOM    144  H   ALA A  86      36.546 105.814 110.676  1.00  0.00           H0.      0
ATOM    145  HA  ALA A  86      37.435 108.462 110.368  1.00  0.00           H0.      0
ATOM    146  HB1 ALA A  86      35.800 107.863 112.094  1.00  0.00           H0.      0
ATOM    147  HB2 ALA A  86      36.976 106.807 112.921  1.00  0.00           H0.      0
ATOM    148  HB3 ALA A  86      37.232 108.560 112.886  1.00  0.00           H0.      0
ATOM    149  N   SER A  87      39.895 106.597 111.339  1.00  0.00           N0.      0
ATOM    150  CA  SER A  87      41.254 106.580 111.870  1.00  0.00           C0.     -1
ATOM    151  CB  SER A  87      41.306 105.832 113.208  1.00  0.00           C0.      0
ATOM    152  OG  SER A  87      42.667 105.630 113.645  1.00  0.00           O0.      0
ATOM    153  H01 SER A  87      41.925 106.081 111.161  1.00  0.00           H0.      0
ATOM    154  H   SER A  87      39.497 105.735 110.964  1.00  0.00           H0.      0
ATOM    155  HA  SER A  87      41.575 107.618 111.988  1.00  0.00           H0.      0
ATOM    156  HB2 SER A  87      40.713 106.364 113.964  1.00  0.00           H0.      0
ATOM    157  HB3 SER A  87      40.878 104.833 113.099  1.00  0.00           H0.      0
ATOM    158  HG  SER A  87      43.035 106.489 113.895  1.00  0.00           H0.      0
ATOM    159  CA  MET A  90      44.158 102.648 109.920  1.00  0.00           C0.     -1
ATOM    160  CB  MET A  90      42.786 102.293 110.439  1.00  0.00           C0.     -1
ATOM    161  CG  MET A  90      42.575 102.528 111.944  1.00  0.00           C0.      0
ATOM    162  SD  MET A  90      43.379 101.272 113.027  1.00  0.00           S0.      0
ATOM    163  CE  MET A  90      42.219  99.875 112.778  1.00  0.00           C0.      0
ATOM    164  H01 MET A  90      44.378 103.712 110.077  1.00  0.00           H0.      0
ATOM    165  H02 MET A  90      44.245 102.444 108.846  1.00  0.00           H0.      0
ATOM    166  HA  MET A  90      44.936 102.070 110.435  1.00  0.00           H0.      0
ATOM    167  HB2 MET A  90      42.023 102.889 109.913  1.00  0.00           H0.      0
ATOM    168  HB3 MET A  90      42.556 101.246 110.206  1.00  0.00           H0.      0
ATOM    169  HG2 MET A  90      42.978 103.499 112.253  1.00  0.00           H0.      0
ATOM    170  HG3 MET A  90      41.504 102.519 112.179  1.00  0.00           H0.      0
ATOM    171  HE1 MET A  90      42.339  99.424 111.789  1.00  0.00           H0.      0
ATOM    172  HE2 MET A  90      42.445  99.121 113.533  1.00  0.00           H0.      0
ATOM    173  HE3 MET A  90      41.188 100.217 112.900  1.00  0.00           H0.      0
ATOM    174  CA  ALA A 115      35.338 109.983 107.226  1.00  0.00           C0.     -1
ATOM    175  C   ALA A 115      34.787 109.646 108.599  1.00  0.00           C0.      0
ATOM    176  O   ALA A 115      35.267 108.727 109.277  1.00  0.00           O0.      0
ATOM    177  H01 ALA A 115      36.415 110.154 107.313  1.00  0.00           H0.      0
ATOM    178  H03 ALA A 115      35.196 109.124 106.562  1.00  0.00           H0.      0
ATOM    179  HA  ALA A 115      34.869 110.862 106.778  1.00  0.00           H0.      0
ATOM    180  N   ASN A 116      33.750 110.419 109.052  1.00  0.00           N0.      0
ATOM    181  CA  ASN A 116      33.110 110.110 110.318  1.00  0.00           C0.     -1
ATOM    182  C   ASN A 116      31.576 109.904 110.092  1.00  0.00           C0.      0
ATOM    183  O   ASN A 116      30.965 110.673 109.333  1.00  0.00           O0.      0
ATOM    184  CB  ASN A 116      33.369 111.189 111.411  1.00  0.00           C0.      0
ATOM    185  CG  ASN A 116      33.276 110.535 112.782  1.00  0.00           C0.      0
ATOM    186  ND2 ASN A 116      34.464 110.215 113.359  1.00  0.00           N0.      0
ATOM    187  OD1 ASN A 116      32.186 110.262 113.310  1.00  0.00           O0.      0
ATOM    188  H   ASN A 116      33.256 111.041 108.425  1.00  0.00           H0.      0
ATOM    189  HA  ASN A 116      33.558 109.174 110.657  1.00  0.00           H0.      0
ATOM    190  HB2 ASN A 116      34.362 111.615 111.245  1.00  0.00           H0.      0
ATOM    191  HB3 ASN A 116      32.631 111.992 111.335  1.00  0.00           H0.      0
ATOM    192 HD21 ASN A 116      34.459 109.613 114.172  1.00  0.00           H0.      0
ATOM    193 HD22 ASN A 116      35.328 110.289 112.843  1.00  0.00           H0.      0
ATOM    194  N   TRP A 117      31.000 108.873 110.755  1.00  0.00           N0.      0
ATOM    195  CA  TRP A 117      29.551 108.518 110.672  1.00  0.00           C0.     -1
ATOM    196  CB  TRP A 117      29.293 107.205 111.384  1.00  0.00           C0.     -1
ATOM    197  CG  TRP A 117      30.209 106.058 111.048  1.00  0.00           C0.      0
ATOM    198  CD1 TRP A 117      30.826 105.769 109.850  1.00  0.00           C0.      0
ATOM    199  CD2 TRP A 117      30.635 105.039 111.988  1.00  0.00           C0.      0
ATOM    200  CE2 TRP A 117      31.517 104.157 111.289  1.00  0.00           C0.      0
ATOM    201  CE3 TRP A 117      30.392 104.812 113.355  1.00  0.00           C0.      0
ATOM    202  NE1 TRP A 117      31.597 104.618 109.987  1.00  0.00           N0.      0
ATOM    203  CZ2 TRP A 117      32.155 103.082 111.924  1.00  0.00           C0.      0
ATOM    204  CZ3 TRP A 117      31.024 103.743 113.989  1.00  0.00           C0.      0
ATOM    205  CH2 TRP A 117      31.897 102.886 113.280  1.00  0.00           C0.      0
ATOM    206  H02 TRP A 117      28.951 109.319 111.117  1.00  0.00           H0.      0
ATOM    207  H   TRP A 117      31.604 108.286 111.332  1.00  0.00           H0.      0
ATOM    208  HA  TRP A 117      29.280 108.463 109.611  1.00  0.00           H0.      0
ATOM    209  HB2 TRP A 117      29.365 107.380 112.467  1.00  0.00           H0.      0
ATOM    210  HB3 TRP A 117      28.243 106.931 111.205  1.00  0.00           H0.      0
ATOM    211  HD1 TRP A 117      30.795 106.302 108.913  1.00  0.00           H0.      0
ATOM    212  HE1 TRP A 117      32.236 104.269 109.291  1.00  0.00           H0.      0
ATOM    213  HE3 TRP A 117      29.735 105.470 113.915  1.00  0.00           H0.      0
ATOM    214  HZ2 TRP A 117      32.851 102.443 111.392  1.00  0.00           H0.      0
ATOM    215  HZ3 TRP A 117      30.860 103.574 115.049  1.00  0.00           H0.      0
ATOM    216  HH2 TRP A 117      32.402 102.080 113.802  1.00  0.00           H0.      0
ATOM    217  CA  LEU A 136      32.324  94.281 109.426  1.00  0.00           C0.     -1
ATOM    218  C   LEU A 136      33.450  94.537 110.463  1.00  0.00           C0.      0
ATOM    219  O   LEU A 136      33.937  95.669 110.599  1.00  0.00           O0.      0
ATOM    220  H01 LEU A 136      32.801  94.195 108.444  1.00  0.00           H0.      0
ATOM    221  H02 LEU A 136      31.662  95.148 109.425  1.00  0.00           H0.      0
ATOM    222  HA  LEU A 136      31.756  93.371 109.632  1.00  0.00           H0.      0
ATOM    223  N   GLY A 137      33.874  93.488 111.256  1.00  0.00           N0.      0
ATOM    224  CA  GLY A 137      34.999  93.584 112.229  1.00  0.00           C0.     -1
ATOM    225  C   GLY A 137      34.587  94.053 113.613  1.00  0.00           C0.      0
ATOM    226  O   GLY A 137      35.477  94.230 114.470  1.00  0.00           O0.      0
ATOM    227  H   GLY A 137      33.568  92.559 111.000  1.00  0.00           H0.      0
ATOM    228  HA2 GLY A 137      35.466  92.598 112.300  1.00  0.00           H0.      0
ATOM    229  HA3 GLY A 137      35.762  94.267 111.843  1.00  0.00           H0.      0
ATOM    230  N   ASN A 138      33.261  94.191 113.812  1.00  0.00           N0.      0
ATOM    231  CA  ASN A 138      32.614  95.041 114.813  1.00  0.00           C0.     -1
ATOM    232  C   ASN A 138      32.733  96.501 114.325  1.00  0.00           C0.      0
ATOM    233  O   ASN A 138      33.804  96.959 113.903  1.00  0.00           O0.      0
ATOM    234  CB  ASN A 138      33.197  94.859 116.222  1.00  0.00           C0.      0
ATOM    235  CG  ASN A 138      32.259  95.451 117.267  1.00  0.00           C0.      0
ATOM    236  ND2 ASN A 138      32.777  95.543 118.522  1.00  0.00           N0.      0
ATOM    237  OD1 ASN A 138      31.105  95.814 117.003  1.00  0.00           O0.      0
ATOM    238  H   ASN A 138      32.717  94.035 112.971  1.00  0.00           H0.      0
ATOM    239  HA  ASN A 138      31.563  94.749 114.842  1.00  0.00           H0.      0
ATOM    240  HB2 ASN A 138      33.339  93.791 116.418  1.00  0.00           H0.      0
ATOM    241  HB3 ASN A 138      34.184  95.320 116.286  1.00  0.00           H0.      0
ATOM    242 HD21 ASN A 138      32.223  95.988 119.240  1.00  0.00           H0.      0
ATOM    243 HD22 ASN A 138      33.711  95.234 118.762  1.00  0.00           H0.      0
ATOM    244  N   SER A 139      31.565  97.174 114.341  1.00  0.00           N0.      0
ATOM    245  CA  SER A 139      31.476  98.543 113.861  1.00  0.00           C0.     -1
ATOM    246  H01 SER A 139      30.429  98.796 113.690  1.00  0.00           H0.      0
ATOM    247  H03 SER A 139      31.905  99.260 114.573  1.00  0.00           H0.      0
ATOM    248  H   SER A 139      30.832  96.804 114.934  1.00  0.00           H0.      0
ATOM    249  HA  SER A 139      32.027  98.630 112.922  1.00  0.00           H0.      0
ATOM    250  CA  HID A 142      32.233 102.478 119.087  1.00  0.00           C0.     -1
ATOM    251  C   HID A 142      31.830 103.975 119.107  1.00  0.00           C0.      0
ATOM    252  O   HID A 142      32.678 104.839 119.401  1.00  0.00           O0.      0
ATOM    253  CB  HID A 142      33.434 102.478 118.150  1.00  0.00           C0.     -1
ATOM    254  CG  HID A 142      34.172 101.193 117.965  1.00  0.00           C0.      0
ATOM    255  CD2 HID A 142      34.840 100.706 116.858  1.00  0.00           C0.      0
ATOM    256  ND1 HID A 142      34.499 100.308 118.985  1.00  0.00           N0.      0
ATOM    257  CE1 HID A 142      35.342  99.357 118.483  1.00  0.00           C0.      0
ATOM    258  NE2 HID A 142      35.575  99.575 117.195  1.00  0.00           N0.      0
ATOM    259  H02 HID A 142      31.423 101.833 118.734  1.00  0.00           H0.      0
ATOM    260  HA  HID A 142      32.506 102.174 120.104  1.00  0.00           H0.      0
ATOM    261  HB2 HID A 142      33.118 102.823 117.158  1.00  0.00           H0.      0
ATOM    262  HB3 HID A 142      34.142 103.237 118.502  1.00  0.00           H0.      0
ATOM    263  HD1 HID A 142      34.192 100.359 119.947  1.00  0.00           H0.      0
ATOM    264  HD2 HID A 142      34.842 101.107 115.858  1.00  0.00           H0.      0
ATOM    265  HE1 HID A 142      35.768  98.574 119.082  1.00  0.00           H0.      0
ATOM    266  N   LEU A 143      30.596 104.312 118.665  1.00  0.00           N0.      0
ATOM    267  CA  LEU A 143      30.183 105.715 118.474  1.00  0.00           C0.     -1
ATOM    268  CB  LEU A 143      29.242 105.851 117.254  1.00  0.00           C0.     -1
ATOM    269  CG  LEU A 143      28.739 107.290 117.012  1.00  0.00           C0.      0
ATOM    270  CD1 LEU A 143      29.870 108.221 116.538  1.00  0.00           C0.      0
ATOM    271  CD2 LEU A 143      27.591 107.283 115.987  1.00  0.00           C0.      0
ATOM    272  H01 LEU A 143      29.674 106.079 119.377  1.00  0.00           H0.      0
ATOM    273  H   LEU A 143      29.932 103.581 118.447  1.00  0.00           H0.      0
ATOM    274  HA  LEU A 143      31.085 106.310 118.346  1.00  0.00           H0.      0
ATOM    275  HB2 LEU A 143      29.771 105.497 116.358  1.00  0.00           H0.      0
ATOM    276  HB3 LEU A 143      28.376 105.189 117.400  1.00  0.00           H0.      0
ATOM    277  HG  LEU A 143      28.344 107.675 117.966  1.00  0.00           H0.      0
ATOM    278 HD11 LEU A 143      30.714 108.248 117.234  1.00  0.00           H0.      0
ATOM    279 HD12 LEU A 143      30.254 107.879 115.569  1.00  0.00           H0.      0
ATOM    280 HD13 LEU A 143      29.499 109.245 116.411  1.00  0.00           H0.      0
ATOM    281 HD21 LEU A 143      27.938 106.888 115.023  1.00  0.00           H0.      0
ATOM    282 HD22 LEU A 143      26.754 106.659 116.325  1.00  0.00           H0.      0
ATOM    283 HD23 LEU A 143      27.213 108.297 115.814  1.00  0.00           H0.      0
ATOM    284  CA  ARG A 175      28.495  93.451 120.031  1.00  0.00           C0.     -1
ATOM    285  CB  ARG A 175      29.556  93.980 121.024  1.00  0.00           C0.     -1
ATOM    286  CG  ARG A 175      30.947  93.430 120.657  1.00  0.00           C0.      0
ATOM    287  CD  ARG A 175      32.038  93.756 121.692  1.00  0.00           C0.      0
ATOM    288  NE  ARG A 175      33.380  93.315 121.277  1.00  0.00           N0.      0
ATOM    289  CZ  ARG A 175      33.829  92.058 121.311  1.00  0.00           C0.      0
ATOM    290  NH1 ARG A 175      33.045  91.043 121.724  1.00  0.00           N1+      0
ATOM    291  NH2 ARG A 175      35.125  91.803 121.010  1.00  0.00           N0.      0
ATOM    292  H01 ARG A 175      28.750  93.740 119.004  1.00  0.00           H0.      0
ATOM    293  H02 ARG A 175      27.501  93.850 120.257  1.00  0.00           H0.      0
ATOM    294  HA  ARG A 175      28.440  92.357 120.073  1.00  0.00           H0.      0
ATOM    295  HB2 ARG A 175      29.574  95.078 121.010  1.00  0.00           H0.      0
ATOM    296  HB3 ARG A 175      29.291  93.678 122.046  1.00  0.00           H0.      0
ATOM    297  HG2 ARG A 175      30.871  92.343 120.517  1.00  0.00           H0.      0
ATOM    298  HG3 ARG A 175      31.253  93.831 119.684  1.00  0.00           H0.      0
ATOM    299  HD2 ARG A 175      32.108  94.837 121.849  1.00  0.00           H0.      0
ATOM    300  HD3 ARG A 175      31.804  93.307 122.664  1.00  0.00           H0.      0
ATOM    301  HE  ARG A 175      33.993  93.962 120.782  1.00  0.00           H0.      0
ATOM    302 HH11 ARG A 175      32.042  91.128 121.714  1.00  0.00           H0.      0
ATOM    303 HH12 ARG A 175      33.431  90.111 121.773  1.00  0.00           H0.      0
ATOM    304 HH21 ARG A 175      35.640  92.609 120.655  1.00  0.00           H0.      0
ATOM    305 HH22 ARG A 175      35.299  90.958 120.469  1.00  0.00           H0.      0
ATOM    306  CA  TYR A 194      40.219  88.331 116.479  1.00  0.00           C0.     -1
ATOM    307  CB  TYR A 194      40.035  89.506 117.405  1.00  0.00           C0.     -1
ATOM    308  CG  TYR A 194      39.497  90.670 116.580  1.00  0.00           C0.      0
ATOM    309  CD1 TYR A 194      38.117  90.863 116.400  1.00  0.00           C0.      0
ATOM    310  CD2 TYR A 194      40.377  91.474 115.834  1.00  0.00           C0.      0
ATOM    311  CE1 TYR A 194      37.627  91.837 115.522  1.00  0.00           C0.      0
ATOM    312  CE2 TYR A 194      39.904  92.448 114.956  1.00  0.00           C0.      0
ATOM    313  CZ  TYR A 194      38.525  92.639 114.801  1.00  0.00           C0.      0
ATOM    314  OH  TYR A 194      38.112  93.637 113.947  1.00  0.00           O0.      0
ATOM    315  H01 TYR A 194      40.608  87.447 117.001  1.00  0.00           H0.      0
ATOM    316  H03 TYR A 194      39.268  88.052 116.010  1.00  0.00           H0.      0
ATOM    317  HA  TYR A 194      40.921  88.579 115.675  1.00  0.00           H0.      0
ATOM    318  HB2 TYR A 194      39.335  89.249 118.212  1.00  0.00           H0.      0
ATOM    319  HB3 TYR A 194      40.985  89.788 117.874  1.00  0.00           H0.      0
ATOM    320  HD1 TYR A 194      37.405  90.246 116.944  1.00  0.00           H0.      0
ATOM    321  HD2 TYR A 194      41.448  91.354 115.963  1.00  0.00           H0.      0
ATOM    322  HE1 TYR A 194      36.559  91.988 115.419  1.00  0.00           H0.      0
ATOM    323  HE2 TYR A 194      40.587  93.096 114.418  1.00  0.00           H0.      0
ATOM    324  HH  TYR A 194      37.142  93.781 114.026  1.00  0.00           H0.      0
ATOM    325  CA  LEU A 240      39.043  99.522 123.368  1.00  0.00           C0.     -1
ATOM    326  CB  LEU A 240      38.929  98.546 122.229  1.00  0.00           C0.     -1
ATOM    327  CG  LEU A 240      38.795  99.200 120.834  1.00  0.00           C0.      0
ATOM    328  CD1 LEU A 240      38.631  98.113 119.757  1.00  0.00           C0.      0
ATOM    329  CD2 LEU A 240      37.630 100.205 120.786  1.00  0.00           C0.      0
ATOM    330  H01 LEU A 240      39.246  99.009 124.316  1.00  0.00           H0.      0
ATOM    331  H02 LEU A 240      39.859 100.239 123.204  1.00  0.00           H0.      0
ATOM    332  HA  LEU A 240      38.122 100.100 123.506  1.00  0.00           H0.      0
ATOM    333  HB2 LEU A 240      39.809  97.887 122.211  1.00  0.00           H0.      0
ATOM    334  HB3 LEU A 240      38.064  97.887 122.382  1.00  0.00           H0.      0
ATOM    335  HG  LEU A 240      39.725  99.755 120.627  1.00  0.00           H0.      0
ATOM    336 HD11 LEU A 240      39.480  97.418 119.764  1.00  0.00           H0.      0
ATOM    337 HD12 LEU A 240      37.729  97.525 119.965  1.00  0.00           H0.      0
ATOM    338 HD13 LEU A 240      38.553  98.541 118.753  1.00  0.00           H0.      0
ATOM    339 HD21 LEU A 240      36.692  99.716 121.080  1.00  0.00           H0.      0
ATOM    340 HD22 LEU A 240      37.794 101.048 121.465  1.00  0.00           H0.      0
ATOM    341 HD23 LEU A 240      37.507 100.611 119.777  1.00  0.00           H0.      0
ATOM    342  CA  TYR A 242      32.022 100.237 123.249  1.00  0.00           C0.     -1
ATOM    343  CB  TYR A 242      31.974  98.769 122.993  1.00  0.00           C0.     -1
ATOM    344  CG  TYR A 242      33.276  98.105 122.617  1.00  0.00           C0.      0
ATOM    345  CD1 TYR A 242      33.531  97.746 121.286  1.00  0.00           C0.      0
ATOM    346  CD2 TYR A 242      34.229  97.760 123.592  1.00  0.00           C0.      0
ATOM    347  CE1 TYR A 242      34.667  97.009 120.945  1.00  0.00           C0.      0
ATOM    348  CE2 TYR A 242      35.364  97.018 123.266  1.00  0.00           C0.      0
ATOM    349  CZ  TYR A 242      35.565  96.599 121.942  1.00  0.00           C0.      0
ATOM    350  OH  TYR A 242      36.640  95.797 121.661  1.00  0.00           O0.      0
ATOM    351  H01 TYR A 242      31.037 100.626 123.530  1.00  0.00           H0.      0
ATOM    352  H02 TYR A 242      32.719 100.486 124.059  1.00  0.00           H0.      0
ATOM    353  HA  TYR A 242      32.353 100.792 122.361  1.00  0.00           H0.      0
ATOM    354  HB2 TYR A 242      31.578  98.264 123.887  1.00  0.00           H0.      0
ATOM    355  HB3 TYR A 242      31.244  98.564 122.198  1.00  0.00           H0.      0
ATOM    356  HD1 TYR A 242      32.823  98.029 120.511  1.00  0.00           H0.      0
ATOM    357  HD2 TYR A 242      34.057  98.042 124.626  1.00  0.00           H0.      0
ATOM    358  HE1 TYR A 242      34.844  96.722 119.920  1.00  0.00           H0.      0
ATOM    359  HE2 TYR A 242      36.076  96.716 124.025  1.00  0.00           H0.      0
ATOM    360  HH  TYR A 242      36.418  95.290 120.847  1.00  0.00           H0.      0
ATOM    361  CA  TYR A 283      28.657  89.847 117.744  1.00  0.00           C0.     -1
ATOM    362  CB  TYR A 283      29.682  89.847 116.654  1.00  0.00           C0.     -1
ATOM    363  CG  TYR A 283      31.105  90.067 117.143  1.00  0.00           C0.      0
ATOM    364  CD1 TYR A 283      32.015  88.999 117.220  1.00  0.00           C0.      0
ATOM    365  CD2 TYR A 283      31.553  91.340 117.535  1.00  0.00           C0.      0
ATOM    366  CE1 TYR A 283      33.334  89.191 117.637  1.00  0.00           C0.      0
ATOM    367  CE2 TYR A 283      32.868  91.546 117.966  1.00  0.00           C0.      0
ATOM    368  CZ  TYR A 283      33.771  90.471 117.994  1.00  0.00           C0.      0
ATOM    369  OH  TYR A 283      35.087  90.633 118.380  1.00  0.00           O0.      0
ATOM    370  H01 TYR A 283      27.647  89.689 117.347  1.00  0.00           H0.      0
ATOM    371  H02 TYR A 283      28.853  89.055 118.478  1.00  0.00           H0.      0
ATOM    372  HA  TYR A 283      28.651  90.799 118.288  1.00  0.00           H0.      0
ATOM    373  HB2 TYR A 283      29.644  88.896 116.107  1.00  0.00           H0.      0
ATOM    374  HB3 TYR A 283      29.436  90.627 115.919  1.00  0.00           H0.      0
ATOM    375  HD1 TYR A 283      31.690  88.004 116.927  1.00  0.00           H0.      0
ATOM    376  HD2 TYR A 283      30.871  92.185 117.494  1.00  0.00           H0.      0
ATOM    377  HE1 TYR A 283      34.039  88.367 117.667  1.00  0.00           H0.      0
ATOM    378  HE2 TYR A 283      33.197  92.531 118.276  1.00  0.00           H0.      0
ATOM    379  HH  TYR A 283      35.348  91.580 118.252  1.00  0.00           H0.      0
ATOM    380  CA' SAM A 293      37.716  96.613 109.820  1.00  0.00           C0.      0
ATOM    381  CB  SAM A 293      37.590  97.731 110.875  1.00  0.00           C0.      0
ATOM    382  CG  SAM A 293      36.974  97.218 112.195  1.00  0.00           C0.      0
ATOM    383  SD  SAM A 293      37.580  98.167 113.636  1.00  0.00           S0.      0
ATOM    384  CE  SAM A 293      37.386  96.620 115.237  1.00  0.00           C0.      0
ATOM    385  C5' SAM A 293      36.284  99.438 113.823  1.00  0.00           C0.      0
ATOM    386  C4' SAM A 293      36.580 100.594 112.873  1.00  0.00           C0.      0
ATOM    387  O4' SAM A 293      35.528 101.589 113.062  1.00  0.00           O0.      0
ATOM    388  C3' SAM A 293      37.947 101.300 113.139  1.00  0.00           C0.      0
ATOM    389  O3' SAM A 293      38.857 101.167 112.059  1.00  0.00           O0.      0
ATOM    390  C2' SAM A 293      37.523 102.759 113.470  1.00  0.00           C0.      0
ATOM    391  O2' SAM A 293      38.418 103.793 113.117  1.00  0.00           O0.      0
ATOM    392  C1' SAM A 293      36.124 102.883 112.827  1.00  0.00           C0.      0
ATOM    393  OXT SAM A 293      39.671  95.596 110.684  1.00  0.00           O0.      0
ATOM    394  N1  SAM A 293      33.227 107.143 112.170  1.00  0.00           N0.      0
ATOM    395  C2  SAM A 293      33.907 106.391 111.282  1.00  0.00           C0.      0
ATOM    396  N3  SAM A 293      34.645 105.288 111.506  1.00  0.00           N0.      0
ATOM    397  C4  SAM A 293      34.628 104.932 112.804  1.00  0.00           C0.      0
ATOM    398  C5  SAM A 293      33.963 105.614 113.830  1.00  0.00           C0.      0
ATOM    399  C6  SAM A 293      33.254 106.788 113.488  1.00  0.00           C0.      0
ATOM    400  N6  SAM A 293      32.640 107.560 114.404  1.00  0.00           N0.      0
ATOM    401  N7  SAM A 293      34.199 104.999 115.053  1.00  0.00           N0.      0
ATOM    402  C8  SAM A 293      34.986 103.975 114.783  1.00  0.00           C0.      0
ATOM    403  N9  SAM A 293      35.284 103.883 113.434  1.00  0.00           N0.      0
ATOM    404  C'  SAM A 293      38.447  95.418 110.481  1.00  0.00           C0.      0
ATOM    405  N'  SAM A 293      36.355  96.264 109.292  1.00  0.00           N0.      0
ATOM    406  O'  SAM A 293      37.724  94.438 110.859  1.00  0.00           O0.      0
ATOM    407 HN61 SAM A 293      32.274 108.468 114.116  1.00  0.00           H0.      0
ATOM    408 HN62 SAM A 293      32.720 107.336 115.399  1.00  0.00           H0.      0
ATOM    409  HA  SAM A 293      38.307  96.963 108.972  1.00  0.00           H0.      0
ATOM    410  HB1 SAM A 293      37.008  98.563 110.468  1.00  0.00           H0.      0
ATOM    411  HB2 SAM A 293      38.596  98.107 111.068  1.00  0.00           H0.      0
ATOM    412  HG1 SAM A 293      37.290  96.189 112.387  1.00  0.00           H0.      0
ATOM    413  HG2 SAM A 293      35.880  97.223 112.203  1.00  0.00           H0.      0
ATOM    414  HE1 SAM A 293      36.324  96.447 115.131  1.00  0.00           H0.      0
ATOM    415  HE2 SAM A 293      37.760  97.286 115.997  1.00  0.00           H0.      0
ATOM    416  HE3 SAM A 293      38.066  95.972 114.705  1.00  0.00           H0.      0
ATOM    417 HO2' SAM A 293      38.703 103.709 112.169  1.00  0.00           H0.      0
ATOM    418 HO3' SAM A 293      38.445 101.533 111.236  1.00  0.00           H0.      0
ATOM    419  H01 SAM A 293      35.400 103.313 115.527  1.00  0.00           H0.      0
ATOM    420  H02 SAM A 293      36.561 100.261 111.829  1.00  0.00           H0.      0
ATOM    421  H03 SAM A 293      38.454 100.867 114.000  1.00  0.00           H0.      0
ATOM    422  H04 SAM A 293      37.396 102.822 114.554  1.00  0.00           H0.      0
ATOM    423  H05 SAM A 293      36.194 103.103 111.756  1.00  0.00           H0.      0
ATOM    424  H06 SAM A 293      33.888 106.750 110.260  1.00  0.00           H0.      0
ATOM    425  H07 SAM A 293      35.974  97.064 108.757  1.00  0.00           H0.      0
ATOM    426  H08 SAM A 293      35.673  96.059 110.039  1.00  0.00           H0.      0
ATOM    427  H09 SAM A 293      36.323  95.393 108.689  1.00  0.00           H0.      0
ATOM    428 H5'1 SAM A 293      36.349  99.774 114.856  1.00  0.00           H0.      0
ATOM    429 H5'2 SAM A 293      35.301  98.988 113.659  1.00  0.00           H0.      0
ATOM    430  N   ACT A 294      37.440  95.038 116.682  1.00  0.00           N0.      0
ATOM    431  CA  ACT A 294      36.812  95.353 117.957  1.00  0.00           C0.      0
ATOM    432  C   ACT A 294      36.020  94.182 118.544  1.00  0.00           C0.      0
ATOM    433  O   ACT A 294      35.933  93.117 117.879  1.00  0.00           O0.      0
ATOM    434  OXT ACT A 294      35.470  94.388 119.685  1.00  0.00           O1-      0
ATOM    435  H1  ACT A 294      36.121  96.201 117.839  1.00  0.00           H0.      0
ATOM    436  H3  ACT A 294      37.573  95.667 118.676  1.00  0.00           H0.      0
ATOM    437  H01 ACT A 294      38.389  94.687 116.833  1.00  0.00           H0.      0
ATOM    438  H02 ACT A 294      36.900  94.311 116.219  1.00  0.00           H0.      0
ATOM    439  O   WAT A 425      33.150 107.175 117.372  1.00  0.00           O0.      0
ATOM    440  H1  WAT A 425      33.078 106.362 117.900  1.00  0.00           H0.      0
ATOM    441  H2  WAT A 425      34.101 107.378 117.345  1.00  0.00           H0.      0
ATOM    442  O   WAT A3475      35.764 106.604 116.679  1.00  0.00           O0.      0
ATOM    443  H1  WAT A3475      35.088 106.117 116.155  1.00  0.00           H0.      0
ATOM    444  H2  WAT A3475      36.575 106.555 116.127  1.00  0.00           H0.      0
ATOM    445  O   WAT B5163      37.898 105.447 115.358  1.00  0.00           O0.      0
ATOM    446  H1  WAT B5163      37.770 104.715 115.983  1.00  0.00           H0.      0
ATOM    447  H2  WAT B5163      38.188 105.053 114.511  1.00  0.00           H0.      0
ATOM    448  O   WAT B6110      38.205  92.189 119.294  1.00  0.00           O0.      0
ATOM    449  H1  WAT B6110      37.634  92.222 118.506  1.00  0.00           H0.      0
ATOM    450  H2  WAT B6110      38.627  91.320 119.276  1.00  0.00           H0.      0
ATOM    451  O   WAT B9520      36.376 104.126 117.585  1.00  0.00           O0.      0
ATOM    452  H1  WAT B9520      36.113 105.073 117.498  1.00  0.00           H0.      0
ATOM    453  H2  WAT B9520      36.644 103.989 118.502  1.00  0.00           H0.      0
