# Supplementary material for: Computational Investigation of GNMT-Catalyzed Methyl Transfer Reaction: Integrating MD, QM, and ML Approaches
Source: J Comput Chem. Author manuscript; Available in PMC 2026 Jun 29. (PMC13312424; doi:10.1002/jcc.70434)
Supplement: SI-2 [file NIHMS2188582-supplement-SI-2.zip › QM-cluster-pdbs/clustering_17447_R1_w_p.pdb]

ATOM      1  CA  TYR A  21      42.293 104.912 118.140  1.00  0.00           C0.     -1
ATOM      2  CB  TYR A  21      41.632 104.485 116.855  1.00  0.00           C0.     -1
ATOM      3  CG  TYR A  21      40.773 103.229 116.891  1.00  0.00           C0.      0
ATOM      4  CD1 TYR A  21      39.395 103.309 117.157  1.00  0.00           C0.      0
ATOM      5  CD2 TYR A  21      41.298 101.964 116.570  1.00  0.00           C0.      0
ATOM      6  CE1 TYR A  21      38.569 102.181 117.095  1.00  0.00           C0.      0
ATOM      7  CE2 TYR A  21      40.487 100.826 116.498  1.00  0.00           C0.      0
ATOM      8  CZ  TYR A  21      39.114 100.933 116.754  1.00  0.00           C0.      0
ATOM      9  OH  TYR A  21      38.340  99.793 116.643  1.00  0.00           O0.      0
ATOM     10  H01 TYR A  21      41.554 105.106 118.927  1.00  0.00           H0.      0
ATOM     11  H02 TYR A  21      42.873 105.831 117.994  1.00  0.00           H0.      0
ATOM     12  HA  TYR A  21      42.977 104.141 118.518  1.00  0.00           H0.      0
ATOM     13  HB2 TYR A  21      40.991 105.302 116.491  1.00  0.00           H0.      0
ATOM     14  HB3 TYR A  21      42.396 104.355 116.076  1.00  0.00           H0.      0
ATOM     15  HD1 TYR A  21      38.954 104.277 117.376  1.00  0.00           H0.      0
ATOM     16  HD2 TYR A  21      42.357 101.871 116.345  1.00  0.00           H0.      0
ATOM     17  HE1 TYR A  21      37.509 102.269 117.310  1.00  0.00           H0.      0
ATOM     18  HE2 TYR A  21      40.900  99.857 116.237  1.00  0.00           H0.      0
ATOM     19  HH  TYR A  21      37.414  99.963 116.952  1.00  0.00           H0.      0
ATOM     20  CA  TRP A  30      46.317  95.117 114.570  1.00  0.00           C0.     -1
ATOM     21  CB  TRP A  30      45.655  96.298 113.854  1.00  0.00           C0.     -1
ATOM     22  CG  TRP A  30      44.161  96.162 113.682  1.00  0.00           C0.      0
ATOM     23  CD1 TRP A  30      43.481  95.765 112.544  1.00  0.00           C0.      0
ATOM     24  CD2 TRP A  30      43.148  96.427 114.682  1.00  0.00           C0.      0
ATOM     25  CE2 TRP A  30      41.876  96.167 114.073  1.00  0.00           C0.      0
ATOM     26  CE3 TRP A  30      43.180  96.888 116.012  1.00  0.00           C0.      0
ATOM     27  NE1 TRP A  30      42.111  95.745 112.779  1.00  0.00           N0.      0
ATOM     28  CZ2 TRP A  30      40.668  96.354 114.761  1.00  0.00           C0.      0
ATOM     29  CZ3 TRP A  30      41.978  97.092 116.691  1.00  0.00           C0.      0
ATOM     30  CH2 TRP A  30      40.733  96.826 116.071  1.00  0.00           C0.      0
ATOM     31  H01 TRP A  30      46.153  94.185 114.016  1.00  0.00           H0.      0
ATOM     32  H03 TRP A  30      47.398  95.270 114.673  1.00  0.00           H0.      0
ATOM     33  HA  TRP A  30      45.898  94.983 115.575  1.00  0.00           H0.      0
ATOM     34  HB2 TRP A  30      45.871  97.221 114.410  1.00  0.00           H0.      0
ATOM     35  HB3 TRP A  30      46.119  96.423 112.866  1.00  0.00           H0.      0
ATOM     36  HD1 TRP A  30      43.876  95.499 111.576  1.00  0.00           H0.      0
ATOM     37  HE1 TRP A  30      41.381  95.649 112.068  1.00  0.00           H0.      0
ATOM     38  HE3 TRP A  30      44.128  97.094 116.501  1.00  0.00           H0.      0
ATOM     39  HZ2 TRP A  30      39.726  96.097 114.292  1.00  0.00           H0.      0
ATOM     40  HZ3 TRP A  30      41.993  97.454 117.714  1.00  0.00           H0.      0
ATOM     41  HH2 TRP A  30      39.818  97.004 116.627  1.00  0.00           H0.      0
ATOM     42  CA  TYR A  33      45.658  90.700 116.867  1.00  0.00           C0.     -1
ATOM     43  CB  TYR A  33      45.211  92.061 117.394  1.00  0.00           C0.     -1
ATOM     44  CG  TYR A  33      43.793  92.242 117.870  1.00  0.00           C0.      0
ATOM     45  CD1 TYR A  33      43.118  93.436 117.562  1.00  0.00           C0.      0
ATOM     46  CD2 TYR A  33      43.170  91.321 118.725  1.00  0.00           C0.      0
ATOM     47  CE1 TYR A  33      41.866  93.721 118.103  1.00  0.00           C0.      0
ATOM     48  CE2 TYR A  33      41.916  91.593 119.273  1.00  0.00           C0.      0
ATOM     49  CZ  TYR A  33      41.271  92.795 118.963  1.00  0.00           C0.      0
ATOM     50  OH  TYR A  33      40.039  93.015 119.523  1.00  0.00           O0.      0
ATOM     51  H01 TYR A  33      45.059  90.393 116.001  1.00  0.00           H0.      0
ATOM     52  H02 TYR A  33      46.708  90.740 116.557  1.00  0.00           H0.      0
ATOM     53  HA  TYR A  33      45.567  89.915 117.627  1.00  0.00           H0.      0
ATOM     54  HB2 TYR A  33      45.885  92.337 118.222  1.00  0.00           H0.      0
ATOM     55  HB3 TYR A  33      45.404  92.810 116.615  1.00  0.00           H0.      0
ATOM     56  HD1 TYR A  33      43.578  94.158 116.895  1.00  0.00           H0.      0
ATOM     57  HD2 TYR A  33      43.674  90.395 118.983  1.00  0.00           H0.      0
ATOM     58  HE1 TYR A  33      41.353  94.640 117.840  1.00  0.00           H0.      0
ATOM     59  HE2 TYR A  33      41.431  90.889 119.939  1.00  0.00           H0.      0
ATOM     60  HH  TYR A  33      39.691  93.945 119.387  1.00  0.00           H0.      0
ATOM     61  CA  ARG A  40      39.275  85.498 109.171  1.00  0.00           C0.     -1
ATOM     62  CB  ARG A  40      39.798  86.872 109.728  1.00  0.00           C0.     -1
ATOM     63  CG  ARG A  40      38.705  87.952 109.667  1.00  0.00           C0.      0
ATOM     64  CD  ARG A  40      39.098  89.293 110.308  1.00  0.00           C0.      0
ATOM     65  NE  ARG A  40      38.013  90.258 110.058  1.00  0.00           N0.      0
ATOM     66  CZ  ARG A  40      38.009  91.568 110.417  1.00  0.00           C0.      0
ATOM     67  NH1 ARG A  40      38.788  92.034 111.411  1.00  0.00           N1+      0
ATOM     68  NH2 ARG A  40      37.168  92.390 109.787  1.00  0.00           N0.      0
ATOM     69  H01 ARG A  40      38.946  85.605 108.131  1.00  0.00           H0.      0
ATOM     70  H02 ARG A  40      40.063  84.739 109.207  1.00  0.00           H0.      0
ATOM     71  HA  ARG A  40      38.425  85.143 109.765  1.00  0.00           H0.      0
ATOM     72  HB2 ARG A  40      40.131  86.735 110.766  1.00  0.00           H0.      0
ATOM     73  HB3 ARG A  40      40.674  87.194 109.150  1.00  0.00           H0.      0
ATOM     74  HG2 ARG A  40      38.444  88.128 108.613  1.00  0.00           H0.      0
ATOM     75  HG3 ARG A  40      37.796  87.583 110.161  1.00  0.00           H0.      0
ATOM     76  HD2 ARG A  40      39.235  89.162 111.388  1.00  0.00           H0.      0
ATOM     77  HD3 ARG A  40      40.046  89.661 109.889  1.00  0.00           H0.      0
ATOM     78  HE  ARG A  40      37.446  90.065 109.242  1.00  0.00           H0.      0
ATOM     79 HH11 ARG A  40      39.240  91.416 112.066  1.00  0.00           H0.      0
ATOM     80 HH12 ARG A  40      38.734  93.040 111.609  1.00  0.00           H0.      0
ATOM     81 HH21 ARG A  40      36.898  92.205 108.788  1.00  0.00           H0.      0
ATOM     82 HH22 ARG A  40      37.259  93.382 110.008  1.00  0.00           H0.      0
ATOM     83  CA  ALA A  64      34.342 100.800 108.280  1.00  0.00           C0.     -1
ATOM     84  C   ALA A  64      35.595 100.026 107.870  1.00  0.00           C0.      0
ATOM     85  O   ALA A  64      35.651  98.786 107.947  1.00  0.00           O0.      0
ATOM     86  H01 ALA A  64      33.689 100.918 107.408  1.00  0.00           H0.      0
ATOM     87  H02 ALA A  64      33.807 100.232 109.043  1.00  0.00           H0.      0
ATOM     88  HA  ALA A  64      34.589 101.793 108.669  1.00  0.00           H0.      0
ATOM     89  N   CYS A  65      36.619 100.753 107.350  1.00  0.00           N0.      0
ATOM     90  CA  CYS A  65      37.733 100.141 106.615  1.00  0.00           C0.     -1
ATOM     91  C   CYS A  65      38.867  99.522 107.427  1.00  0.00           C0.      0
ATOM     92  O   CYS A  65      39.524  98.594 106.935  1.00  0.00           O0.      0
ATOM     93  H02 CYS A  65      38.165 100.914 105.972  1.00  0.00           H0.      0
ATOM     94  H   CYS A  65      36.539 101.760 107.357  1.00  0.00           H0.      0
ATOM     95  HA  CYS A  65      37.342  99.346 105.975  1.00  0.00           H0.      0
ATOM     96  N   GLY A  66      39.156 100.091 108.614  1.00  0.00           N0.      0
ATOM     97  CA  GLY A  66      40.410  99.741 109.278  1.00  0.00           C0.     -1
ATOM     98  H01 GLY A  66      41.265  99.952 108.628  1.00  0.00           H0.      0
ATOM     99  H   GLY A  66      38.582 100.849 108.989  1.00  0.00           H0.      0
ATOM    100  HA2 GLY A  66      40.489 100.328 110.195  1.00  0.00           H0.      0
ATOM    101  HA3 GLY A  66      40.441  98.678 109.542  1.00  0.00           H0.      0
ATOM    102  CA  ASP A  70      37.240  93.423 104.524  1.00  0.00           C0.     -1
ATOM    103  CB  ASP A  70      36.190  93.950 105.502  1.00  0.00           C0.     -1
ATOM    104  CG  ASP A  70      36.389  93.489 106.953  1.00  0.00           C0.      0
ATOM    105  OD1 ASP A  70      36.251  94.352 107.883  1.00  0.00           O0.      0
ATOM    106  OD2 ASP A  70      36.634  92.256 107.146  1.00  0.00           O1-      0
ATOM    107  H01 ASP A  70      38.237  93.808 104.771  1.00  0.00           H0.      0
ATOM    108  H02 ASP A  70      37.010  93.721 103.495  1.00  0.00           H0.      0
ATOM    109  HA  ASP A  70      37.284  92.330 104.570  1.00  0.00           H0.      0
ATOM    110  HB2 ASP A  70      36.163  95.045 105.496  1.00  0.00           H0.      0
ATOM    111  HB3 ASP A  70      35.194  93.605 105.187  1.00  0.00           H0.      0
ATOM    112  CA  ASP A  85      37.295 105.069 108.366  1.00  0.00           C0.     -1
ATOM    113  C   ASP A  85      37.783 106.357 108.994  1.00  0.00           C0.      0
ATOM    114  O   ASP A  85      38.502 107.150 108.376  1.00  0.00           O0.      0
ATOM    115  CB  ASP A  85      38.364 104.015 108.479  1.00  0.00           C0.     -1
ATOM    116  CG  ASP A  85      38.477 103.368 109.851  1.00  0.00           C0.      0
ATOM    117  OD1 ASP A  85      37.846 102.273 110.055  1.00  0.00           O0.      0
ATOM    118  OD2 ASP A  85      39.180 103.962 110.720  1.00  0.00           O1-      0
ATOM    119  H03 ASP A  85      37.093 105.275 107.311  1.00  0.00           H0.      0
ATOM    120  HA  ASP A  85      36.360 104.726 108.828  1.00  0.00           H0.      0
ATOM    121  HB2 ASP A  85      38.175 103.218 107.752  1.00  0.00           H0.      0
ATOM    122  HB3 ASP A  85      39.333 104.456 108.219  1.00  0.00           H0.      0
ATOM    123  N   ALA A  86      37.479 106.479 110.310  1.00  0.00           N0.      0
ATOM    124  CA  ALA A  86      37.910 107.632 111.059  1.00  0.00           C0.     -1
ATOM    125  C   ALA A  86      39.313 107.490 111.699  1.00  0.00           C0.      0
ATOM    126  O   ALA A  86      39.669 108.289 112.590  1.00  0.00           O0.      0
ATOM    127  CB  ALA A  86      36.893 108.031 112.134  1.00  0.00           C0.      0
ATOM    128  H   ALA A  86      36.805 105.846 110.732  1.00  0.00           H0.      0
ATOM    129  HA  ALA A  86      37.999 108.454 110.338  1.00  0.00           H0.      0
ATOM    130  HB1 ALA A  86      35.936 108.266 111.670  1.00  0.00           H0.      0
ATOM    131  HB2 ALA A  86      36.765 107.237 112.878  1.00  0.00           H0.      0
ATOM    132  HB3 ALA A  86      37.270 108.910 112.661  1.00  0.00           H0.      0
ATOM    133  N   SER A  87      40.126 106.534 111.203  1.00  0.00           N0.      0
ATOM    134  CA  SER A  87      41.496 106.367 111.690  1.00  0.00           C0.     -1
ATOM    135  CB  SER A  87      41.573 105.401 112.887  1.00  0.00           C0.      0
ATOM    136  OG  SER A  87      42.925 105.280 113.383  1.00  0.00           O0.      0
ATOM    137  H01 SER A  87      42.118 105.991 110.872  1.00  0.00           H0.      0
ATOM    138  H   SER A  87      39.709 105.739 110.716  1.00  0.00           H0.      0
ATOM    139  HA  SER A  87      41.865 107.352 111.990  1.00  0.00           H0.      0
ATOM    140  HB2 SER A  87      40.888 105.730 113.675  1.00  0.00           H0.      0
ATOM    141  HB3 SER A  87      41.272 104.397 112.582  1.00  0.00           H0.      0
ATOM    142  HG  SER A  87      43.139 106.102 113.847  1.00  0.00           H0.      0
ATOM    143  CA  ALA A 115      35.681 110.381 107.102  1.00  0.00           C0.     -1
ATOM    144  C   ALA A 115      35.167 109.865 108.451  1.00  0.00           C0.      0
ATOM    145  O   ALA A 115      35.790 109.004 109.087  1.00  0.00           O0.      0
ATOM    146  H01 ALA A 115      34.945 110.986 106.566  1.00  0.00           H0.      0
ATOM    147  H02 ALA A 115      35.969 109.524 106.489  1.00  0.00           H0.      0
ATOM    148  HA  ALA A 115      36.578 110.985 107.273  1.00  0.00           H0.      0
ATOM    149  N   ASN A 116      34.011 110.417 108.934  1.00  0.00           N0.      0
ATOM    150  CA  ASN A 116      33.416 109.969 110.195  1.00  0.00           C0.     -1
ATOM    151  C   ASN A 116      31.882 109.802 109.976  1.00  0.00           C0.      0
ATOM    152  O   ASN A 116      31.255 110.669 109.346  1.00  0.00           O0.      0
ATOM    153  CB  ASN A 116      33.730 110.962 111.349  1.00  0.00           C0.      0
ATOM    154  CG  ASN A 116      33.354 110.403 112.717  1.00  0.00           C0.      0
ATOM    155  ND2 ASN A 116      34.364 110.173 113.583  1.00  0.00           N0.      0
ATOM    156  OD1 ASN A 116      32.164 110.156 113.003  1.00  0.00           O0.      0
ATOM    157  H   ASN A 116      33.450 111.044 108.371  1.00  0.00           H0.      0
ATOM    158  HA  ASN A 116      33.871 109.008 110.434  1.00  0.00           H0.      0
ATOM    159  HB2 ASN A 116      34.795 111.205 111.300  1.00  0.00           H0.      0
ATOM    160  HB3 ASN A 116      33.161 111.884 111.183  1.00  0.00           H0.      0
ATOM    161 HD21 ASN A 116      34.173 109.804 114.524  1.00  0.00           H0.      0
ATOM    162 HD22 ASN A 116      35.323 110.322 113.306  1.00  0.00           H0.      0
ATOM    163  N   TRP A 117      31.339 108.673 110.481  1.00  0.00           N0.      0
ATOM    164  CA  TRP A 117      29.884 108.364 110.504  1.00  0.00           C0.     -1
ATOM    165  CB  TRP A 117      29.628 107.251 111.500  1.00  0.00           C0.     -1
ATOM    166  CG  TRP A 117      30.427 105.991 111.272  1.00  0.00           C0.      0
ATOM    167  CD1 TRP A 117      31.019 105.565 110.102  1.00  0.00           C0.      0
ATOM    168  CD2 TRP A 117      30.817 105.043 112.296  1.00  0.00           C0.      0
ATOM    169  CE2 TRP A 117      31.674 104.077 111.682  1.00  0.00           C0.      0
ATOM    170  CE3 TRP A 117      30.569 104.946 113.678  1.00  0.00           C0.      0
ATOM    171  NE1 TRP A 117      31.753 104.408 110.341  1.00  0.00           N0.      0
ATOM    172  CZ2 TRP A 117      32.303 103.060 112.416  1.00  0.00           C0.      0
ATOM    173  CZ3 TRP A 117      31.183 103.932 114.410  1.00  0.00           C0.      0
ATOM    174  CH2 TRP A 117      32.048 103.003 113.785  1.00  0.00           C0.      0
ATOM    175  H03 TRP A 117      29.332 109.268 110.779  1.00  0.00           H0.      0
ATOM    176  H   TRP A 117      31.948 108.083 111.053  1.00  0.00           H0.      0
ATOM    177  HA  TRP A 117      29.558 108.080 109.495  1.00  0.00           H0.      0
ATOM    178  HB2 TRP A 117      29.861 107.623 112.507  1.00  0.00           H0.      0
ATOM    179  HB3 TRP A 117      28.549 107.035 111.502  1.00  0.00           H0.      0
ATOM    180  HD1 TRP A 117      31.010 106.016 109.122  1.00  0.00           H0.      0
ATOM    181  HE1 TRP A 117      32.367 103.970 109.673  1.00  0.00           H0.      0
ATOM    182  HE3 TRP A 117      29.929 105.670 114.170  1.00  0.00           H0.      0
ATOM    183  HZ2 TRP A 117      32.994 102.366 111.950  1.00  0.00           H0.      0
ATOM    184  HZ3 TRP A 117      31.012 103.865 115.480  1.00  0.00           H0.      0
ATOM    185  HH2 TRP A 117      32.544 102.245 114.384  1.00  0.00           H0.      0
ATOM    186  CA  LEU A 136      32.406  94.588 109.320  1.00  0.00           C0.     -1
ATOM    187  C   LEU A 136      33.596  94.841 110.256  1.00  0.00           C0.      0
ATOM    188  O   LEU A 136      34.114  95.967 110.358  1.00  0.00           O0.      0
ATOM    189  H01 LEU A 136      32.774  94.592 108.289  1.00  0.00           H0.      0
ATOM    190  H02 LEU A 136      31.695  95.410 109.432  1.00  0.00           H0.      0
ATOM    191  HA  LEU A 136      31.906  93.637 109.516  1.00  0.00           H0.      0
ATOM    192  N   GLY A 137      34.042  93.790 111.010  1.00  0.00           N0.      0
ATOM    193  CA  GLY A 137      35.145  93.899 111.973  1.00  0.00           C0.     -1
ATOM    194  C   GLY A 137      34.692  94.477 113.371  1.00  0.00           C0.      0
ATOM    195  O   GLY A 137      35.560  94.608 114.256  1.00  0.00           O0.      0
ATOM    196  H   GLY A 137      33.654  92.874 110.836  1.00  0.00           H0.      0
ATOM    197  HA2 GLY A 137      35.568  92.908 112.143  1.00  0.00           H0.      0
ATOM    198  HA3 GLY A 137      35.945  94.538 111.596  1.00  0.00           H0.      0
ATOM    199  N   ASN A 138      33.380  94.776 113.571  1.00  0.00           N0.      0
ATOM    200  CA  ASN A 138      32.727  95.572 114.681  1.00  0.00           C0.     -1
ATOM    201  C   ASN A 138      32.879  97.064 114.283  1.00  0.00           C0.      0
ATOM    202  O   ASN A 138      33.982  97.521 113.937  1.00  0.00           O0.      0
ATOM    203  CB  ASN A 138      33.245  95.234 116.072  1.00  0.00           C0.      0
ATOM    204  CG  ASN A 138      32.184  95.596 117.112  1.00  0.00           C0.      0
ATOM    205  ND2 ASN A 138      32.540  95.325 118.391  1.00  0.00           N0.      0
ATOM    206  OD1 ASN A 138      31.079  96.063 116.792  1.00  0.00           O0.      0
ATOM    207  H   ASN A 138      32.795  94.648 112.756  1.00  0.00           H0.      0
ATOM    208  HA  ASN A 138      31.672  95.296 114.637  1.00  0.00           H0.      0
ATOM    209  HB2 ASN A 138      33.452  94.160 116.129  1.00  0.00           H0.      0
ATOM    210  HB3 ASN A 138      34.188  95.734 116.301  1.00  0.00           H0.      0
ATOM    211 HD21 ASN A 138      31.928  95.665 119.122  1.00  0.00           H0.      0
ATOM    212 HD22 ASN A 138      33.528  95.144 118.613  1.00  0.00           H0.      0
ATOM    213  N   SER A 139      31.733  97.776 114.257  1.00  0.00           N0.      0
ATOM    214  CA  SER A 139      31.666  99.169 113.789  1.00  0.00           C0.     -1
ATOM    215  H01 SER A 139      30.645  99.388 113.474  1.00  0.00           H0.      0
ATOM    216  H03 SER A 139      31.960  99.876 114.573  1.00  0.00           H0.      0
ATOM    217  H   SER A 139      30.944  97.382 114.756  1.00  0.00           H0.      0
ATOM    218  HA  SER A 139      32.345  99.289 112.943  1.00  0.00           H0.      0
ATOM    219  CA  HID A 142      31.979 102.817 119.087  1.00  0.00           C0.     -1
ATOM    220  C   HID A 142      31.547 104.293 119.143  1.00  0.00           C0.      0
ATOM    221  O   HID A 142      32.374 105.162 119.486  1.00  0.00           O0.      0
ATOM    222  CB  HID A 142      33.221 102.860 118.166  1.00  0.00           C0.     -1
ATOM    223  CG  HID A 142      34.119 101.667 118.094  1.00  0.00           C0.      0
ATOM    224  CD2 HID A 142      34.815 101.147 117.019  1.00  0.00           C0.      0
ATOM    225  ND1 HID A 142      34.628 100.993 119.197  1.00  0.00           N0.      0
ATOM    226  CE1 HID A 142      35.583 100.115 118.771  1.00  0.00           C0.      0
ATOM    227  NE2 HID A 142      35.726 100.190 117.453  1.00  0.00           N0.      0
ATOM    228  H02 HID A 142      31.198 102.156 118.702  1.00  0.00           H0.      0
ATOM    229  HA  HID A 142      32.246 102.494 120.098  1.00  0.00           H0.      0
ATOM    230  HB2 HID A 142      32.901 103.103 117.146  1.00  0.00           H0.      0
ATOM    231  HB3 HID A 142      33.821 103.712 118.509  1.00  0.00           H0.      0
ATOM    232  HD1 HID A 142      34.308 101.080 120.152  1.00  0.00           H0.      0
ATOM    233  HD2 HID A 142      34.731 101.415 115.977  1.00  0.00           H0.      0
ATOM    234  HE1 HID A 142      36.127  99.457 119.428  1.00  0.00           H0.      0
ATOM    235  N   LEU A 143      30.315 104.621 118.696  1.00  0.00           N0.      0
ATOM    236  CA  LEU A 143      29.896 106.024 118.585  1.00  0.00           C0.     -1
ATOM    237  CB  LEU A 143      29.081 106.300 117.294  1.00  0.00           C0.     -1
ATOM    238  CG  LEU A 143      28.784 107.799 117.071  1.00  0.00           C0.      0
ATOM    239  CD1 LEU A 143      30.050 108.579 116.666  1.00  0.00           C0.      0
ATOM    240  CD2 LEU A 143      27.693 107.970 115.998  1.00  0.00           C0.      0
ATOM    241  H01 LEU A 143      29.303 106.309 119.464  1.00  0.00           H0.      0
ATOM    242  H   LEU A 143      29.662 103.890 118.447  1.00  0.00           H0.      0
ATOM    243  HA  LEU A 143      30.807 106.619 118.596  1.00  0.00           H0.      0
ATOM    244  HB2 LEU A 143      29.647 105.915 116.435  1.00  0.00           H0.      0
ATOM    245  HB3 LEU A 143      28.136 105.741 117.338  1.00  0.00           H0.      0
ATOM    246  HG  LEU A 143      28.403 108.216 118.017  1.00  0.00           H0.      0
ATOM    247 HD11 LEU A 143      30.405 108.227 115.691  1.00  0.00           H0.      0
ATOM    248 HD12 LEU A 143      29.833 109.650 116.580  1.00  0.00           H0.      0
ATOM    249 HD13 LEU A 143      30.866 108.451 117.385  1.00  0.00           H0.      0
ATOM    250 HD21 LEU A 143      27.469 109.029 115.831  1.00  0.00           H0.      0
ATOM    251 HD22 LEU A 143      28.025 107.544 115.042  1.00  0.00           H0.      0
ATOM    252 HD23 LEU A 143      26.764 107.465 116.289  1.00  0.00           H0.      0
ATOM    253  CA  ARG A 175      29.108  93.009 119.647  1.00  0.00           C0.     -1
ATOM    254  CB  ARG A 175      30.143  93.444 120.728  1.00  0.00           C0.     -1
ATOM    255  CG  ARG A 175      31.546  92.848 120.539  1.00  0.00           C0.      0
ATOM    256  CD  ARG A 175      32.424  93.191 121.755  1.00  0.00           C0.      0
ATOM    257  NE  ARG A 175      33.883  93.012 121.616  1.00  0.00           N0.      0
ATOM    258  CZ  ARG A 175      34.521  91.869 121.359  1.00  0.00           C0.      0
ATOM    259  NH1 ARG A 175      33.929  90.853 120.685  1.00  0.00           N1+      0
ATOM    260  NH2 ARG A 175      35.760  91.679 121.857  1.00  0.00           N0.      0
ATOM    261  H01 ARG A 175      28.125  93.443 119.857  1.00  0.00           H0.      0
ATOM    262  H02 ARG A 175      29.006  91.918 119.626  1.00  0.00           H0.      0
ATOM    263  HA  ARG A 175      29.424  93.341 118.651  1.00  0.00           H0.      0
ATOM    264  HB2 ARG A 175      30.215  94.542 120.735  1.00  0.00           H0.      0
ATOM    265  HB3 ARG A 175      29.760  93.156 121.718  1.00  0.00           H0.      0
ATOM    266  HG2 ARG A 175      31.447  91.762 120.429  1.00  0.00           H0.      0
ATOM    267  HG3 ARG A 175      31.998  93.241 119.624  1.00  0.00           H0.      0
ATOM    268  HD2 ARG A 175      32.297  94.251 121.994  1.00  0.00           H0.      0
ATOM    269  HD3 ARG A 175      32.078  92.619 122.626  1.00  0.00           H0.      0
ATOM    270  HE  ARG A 175      34.504  93.768 121.939  1.00  0.00           H0.      0
ATOM    271 HH11 ARG A 175      33.266  91.100 119.962  1.00  0.00           H0.      0
ATOM    272 HH12 ARG A 175      34.517  90.066 120.446  1.00  0.00           H0.      0
ATOM    273 HH21 ARG A 175      36.155  92.455 122.371  1.00  0.00           H0.      0
ATOM    274 HH22 ARG A 175      36.451  91.182 121.296  1.00  0.00           H0.      0
ATOM    275  CA  TYR A 194      40.305  88.416 115.962  1.00  0.00           C0.     -1
ATOM    276  CB  TYR A 194      40.087  89.472 117.082  1.00  0.00           C0.     -1
ATOM    277  CG  TYR A 194      39.556  90.758 116.468  1.00  0.00           C0.      0
ATOM    278  CD1 TYR A 194      38.179  91.020 116.372  1.00  0.00           C0.      0
ATOM    279  CD2 TYR A 194      40.441  91.664 115.853  1.00  0.00           C0.      0
ATOM    280  CE1 TYR A 194      37.695  92.130 115.666  1.00  0.00           C0.      0
ATOM    281  CE2 TYR A 194      39.975  92.774 115.147  1.00  0.00           C0.      0
ATOM    282  CZ  TYR A 194      38.596  93.006 115.039  1.00  0.00           C0.      0
ATOM    283  OH  TYR A 194      38.189  94.110 114.321  1.00  0.00           O0.      0
ATOM    284  H01 TYR A 194      40.691  87.474 116.369  1.00  0.00           H0.      0
ATOM    285  H03 TYR A 194      39.362  88.209 115.443  1.00  0.00           H0.      0
ATOM    286  HA  TYR A 194      41.022  88.791 115.223  1.00  0.00           H0.      0
ATOM    287  HB2 TYR A 194      39.379  89.085 117.825  1.00  0.00           H0.      0
ATOM    288  HB3 TYR A 194      41.033  89.664 117.597  1.00  0.00           H0.      0
ATOM    289  HD1 TYR A 194      37.464  90.354 116.846  1.00  0.00           H0.      0
ATOM    290  HD2 TYR A 194      41.511  91.504 115.941  1.00  0.00           H0.      0
ATOM    291  HE1 TYR A 194      36.627  92.320 115.613  1.00  0.00           H0.      0
ATOM    292  HE2 TYR A 194      40.663  93.476 114.691  1.00  0.00           H0.      0
ATOM    293  HH  TYR A 194      37.208  94.149 114.241  1.00  0.00           H0.      0
ATOM    294  CA  TYR A 220      43.933  94.036 125.738  1.00  0.00           C0.     -1
ATOM    295  CB  TYR A 220      43.738  94.210 124.239  1.00  0.00           C0.     -1
ATOM    296  CG  TYR A 220      42.317  93.993 123.730  1.00  0.00           C0.      0
ATOM    297  CD1 TYR A 220      41.348  95.010 123.810  1.00  0.00           C0.      0
ATOM    298  CD2 TYR A 220      41.938  92.784 123.122  1.00  0.00           C0.      0
ATOM    299  CE1 TYR A 220      40.061  94.838 123.288  1.00  0.00           C0.      0
ATOM    300  CE2 TYR A 220      40.652  92.593 122.602  1.00  0.00           C0.      0
ATOM    301  CZ  TYR A 220      39.716  93.630 122.671  1.00  0.00           C0.      0
ATOM    302  OH  TYR A 220      38.433  93.505 122.147  1.00  0.00           O0.      0
ATOM    303  H01 TYR A 220      44.977  94.217 126.020  1.00  0.00           H0.      0
ATOM    304  H02 TYR A 220      43.305  94.735 126.304  1.00  0.00           H0.      0
ATOM    305  HA  TYR A 220      43.666  93.021 126.057  1.00  0.00           H0.      0
ATOM    306  HB2 TYR A 220      44.059  95.221 123.953  1.00  0.00           H0.      0
ATOM    307  HB3 TYR A 220      44.405  93.519 123.707  1.00  0.00           H0.      0
ATOM    308  HD1 TYR A 220      41.608  95.961 124.266  1.00  0.00           H0.      0
ATOM    309  HD2 TYR A 220      42.664  91.982 123.033  1.00  0.00           H0.      0
ATOM    310  HE1 TYR A 220      39.331  95.639 123.333  1.00  0.00           H0.      0
ATOM    311  HE2 TYR A 220      40.389  91.658 122.122  1.00  0.00           H0.      0
ATOM    312  HH  TYR A 220      38.357  92.785 121.470  1.00  0.00           H0.      0
ATOM    313  CA  LEU A 240      38.702 100.009 123.050  1.00  0.00           C0.     -1
ATOM    314  CB  LEU A 240      38.648  99.033 121.826  1.00  0.00           C0.     -1
ATOM    315  CG  LEU A 240      39.648  99.409 120.712  1.00  0.00           C0.      0
ATOM    316  CD1 LEU A 240      39.605  98.386 119.564  1.00  0.00           C0.      0
ATOM    317  CD2 LEU A 240      39.409 100.833 120.180  1.00  0.00           C0.      0
ATOM    318  H01 LEU A 240      38.066  99.645 123.865  1.00  0.00           H0.      0
ATOM    319  H02 LEU A 240      39.728 100.093 123.429  1.00  0.00           H0.      0
ATOM    320  HA  LEU A 240      38.356 101.010 122.775  1.00  0.00           H0.      0
ATOM    321  HB2 LEU A 240      38.858  98.009 122.168  1.00  0.00           H0.      0
ATOM    322  HB3 LEU A 240      37.630  99.020 121.412  1.00  0.00           H0.      0
ATOM    323  HG  LEU A 240      40.658  99.379 121.152  1.00  0.00           H0.      0
ATOM    324 HD11 LEU A 240      40.294  98.663 118.760  1.00  0.00           H0.      0
ATOM    325 HD12 LEU A 240      39.878  97.385 119.920  1.00  0.00           H0.      0
ATOM    326 HD13 LEU A 240      38.600  98.343 119.121  1.00  0.00           H0.      0
ATOM    327 HD21 LEU A 240      38.397 100.925 119.766  1.00  0.00           H0.      0
ATOM    328 HD22 LEU A 240      39.522 101.586 120.966  1.00  0.00           H0.      0
ATOM    329 HD23 LEU A 240      40.111 101.075 119.377  1.00  0.00           H0.      0
ATOM    330  CA  TYR A 242      31.632 101.030 122.999  1.00  0.00           C0.     -1
ATOM    331  CB  TYR A 242      31.416  99.583 122.642  1.00  0.00           C0.     -1
ATOM    332  CG  TYR A 242      32.625  98.915 122.015  1.00  0.00           C0.      0
ATOM    333  CD1 TYR A 242      32.620  98.502 120.674  1.00  0.00           C0.      0
ATOM    334  CD2 TYR A 242      33.787  98.680 122.775  1.00  0.00           C0.      0
ATOM    335  CE1 TYR A 242      33.725  97.859 120.106  1.00  0.00           C0.      0
ATOM    336  CE2 TYR A 242      34.894  98.031 122.226  1.00  0.00           C0.      0
ATOM    337  CZ  TYR A 242      34.856  97.608 120.891  1.00  0.00           C0.      0
ATOM    338  OH  TYR A 242      35.970  96.957 120.391  1.00  0.00           O0.      0
ATOM    339  H01 TYR A 242      30.742 101.463 123.470  1.00  0.00           H0.      0
ATOM    340  H02 TYR A 242      32.469 101.153 123.697  1.00  0.00           H0.      0
ATOM    341  HA  TYR A 242      31.860 101.630 122.110  1.00  0.00           H0.      0
ATOM    342  HB2 TYR A 242      31.131  99.026 123.546  1.00  0.00           H0.      0
ATOM    343  HB3 TYR A 242      30.566  99.493 121.953  1.00  0.00           H0.      0
ATOM    344  HD1 TYR A 242      31.742  98.685 120.062  1.00  0.00           H0.      0
ATOM    345  HD2 TYR A 242      33.817  98.989 123.815  1.00  0.00           H0.      0
ATOM    346  HE1 TYR A 242      33.713  97.561 119.065  1.00  0.00           H0.      0
ATOM    347  HE2 TYR A 242      35.775  97.823 122.821  1.00  0.00           H0.      0
ATOM    348  HH  TYR A 242      35.747  96.458 119.557  1.00  0.00           H0.      0
ATOM    349  CA  TYR A 283      28.736  89.644 117.001  1.00  0.00           C0.     -1
ATOM    350  CB  TYR A 283      29.708  90.231 115.982  1.00  0.00           C0.     -1
ATOM    351  CG  TYR A 283      31.138  90.353 116.481  1.00  0.00           C0.      0
ATOM    352  CD1 TYR A 283      32.002  89.241 116.460  1.00  0.00           C0.      0
ATOM    353  CD2 TYR A 283      31.648  91.563 116.977  1.00  0.00           C0.      0
ATOM    354  CE1 TYR A 283      33.322  89.331 116.900  1.00  0.00           C0.      0
ATOM    355  CE2 TYR A 283      32.971  91.672 117.428  1.00  0.00           C0.      0
ATOM    356  CZ  TYR A 283      33.820  90.553 117.379  1.00  0.00           C0.      0
ATOM    357  OH  TYR A 283      35.125  90.595 117.801  1.00  0.00           O0.      0
ATOM    358  H01 TYR A 283      27.725  89.570 116.584  1.00  0.00           H0.      0
ATOM    359  H02 TYR A 283      29.049  88.640 117.312  1.00  0.00           H0.      0
ATOM    360  HA  TYR A 283      28.687  90.269 117.901  1.00  0.00           H0.      0
ATOM    361  HB2 TYR A 283      29.698  89.608 115.077  1.00  0.00           H0.      0
ATOM    362  HB3 TYR A 283      29.353  91.224 115.675  1.00  0.00           H0.      0
ATOM    363  HD1 TYR A 283      31.634  88.292 116.079  1.00  0.00           H0.      0
ATOM    364  HD2 TYR A 283      31.010  92.442 117.006  1.00  0.00           H0.      0
ATOM    365  HE1 TYR A 283      33.985  88.474 116.867  1.00  0.00           H0.      0
ATOM    366  HE2 TYR A 283      33.352  92.614 117.807  1.00  0.00           H0.      0
ATOM    367  HH  TYR A 283      35.376  91.512 118.055  1.00  0.00           H0.      0
ATOM    368  CA' SAM A 293      37.940  96.968 110.035  1.00  0.00           C0.      0
ATOM    369  CB  SAM A 293      37.642  98.004 111.145  1.00  0.00           C0.      0
ATOM    370  CG  SAM A 293      37.022  97.365 112.413  1.00  0.00           C0.      0
ATOM    371  SD  SAM A 293      37.552  98.258 113.931  1.00  0.00           S0.      0
ATOM    372  CE  SAM A 293      36.956  97.161 115.251  1.00  0.00           C0.      0
ATOM    373  C5' SAM A 293      36.326  99.612 114.058  1.00  0.00           C0.      0
ATOM    374  C4' SAM A 293      36.689 100.754 113.121  1.00  0.00           C0.      0
ATOM    375  O4' SAM A 293      35.706 101.798 113.367  1.00  0.00           O0.      0
ATOM    376  C3' SAM A 293      38.102 101.372 113.353  1.00  0.00           C0.      0
ATOM    377  O3' SAM A 293      38.954 101.165 112.237  1.00  0.00           O0.      0
ATOM    378  C2' SAM A 293      37.778 102.859 113.696  1.00  0.00           C0.      0
ATOM    379  O2' SAM A 293      38.730 103.818 113.304  1.00  0.00           O0.      0
ATOM    380  C1' SAM A 293      36.377 103.053 113.084  1.00  0.00           C0.      0
ATOM    381  OXT SAM A 293      39.939  96.013 110.870  1.00  0.00           O0.      0
ATOM    382  N1  SAM A 293      33.376 107.078 112.025  1.00  0.00           N0.      0
ATOM    383  C2  SAM A 293      34.160 106.321 111.242  1.00  0.00           C0.      0
ATOM    384  N3  SAM A 293      34.944 105.289 111.595  1.00  0.00           N0.      0
ATOM    385  C4  SAM A 293      34.889 105.059 112.919  1.00  0.00           C0.      0
ATOM    386  C5  SAM A 293      34.134 105.775 113.857  1.00  0.00           C0.      0
ATOM    387  C6  SAM A 293      33.319 106.821 113.363  1.00  0.00           C0.      0
ATOM    388  N6  SAM A 293      32.488 107.549 114.129  1.00  0.00           N0.      0
ATOM    389  N7  SAM A 293      34.370 105.275 115.135  1.00  0.00           N0.      0
ATOM    390  C8  SAM A 293      35.234 104.292 114.978  1.00  0.00           C0.      0
ATOM    391  N9  SAM A 293      35.589 104.115 113.649  1.00  0.00           N0.      0
ATOM    392  C'  SAM A 293      38.727  95.787 110.654  1.00  0.00           C0.      0
ATOM    393  N'  SAM A 293      36.669  96.546 109.356  1.00  0.00           N0.      0
ATOM    394  O'  SAM A 293      38.044  94.761 110.988  1.00  0.00           O0.      0
ATOM    395 HN61 SAM A 293      32.532 107.427 115.134  1.00  0.00           H0.      0
ATOM    396 HN62 SAM A 293      32.178 108.460 113.775  1.00  0.00           H0.      0
ATOM    397  HA  SAM A 293      38.557  97.435 109.266  1.00  0.00           H0.      0
ATOM    398  HB1 SAM A 293      36.984  98.780 110.743  1.00  0.00           H0.      0
ATOM    399  HB2 SAM A 293      38.590  98.491 111.391  1.00  0.00           H0.      0
ATOM    400  HG1 SAM A 293      37.393  96.346 112.561  1.00  0.00           H0.      0
ATOM    401  HG2 SAM A 293      35.929  97.331 112.405  1.00  0.00           H0.      0
ATOM    402  HE1 SAM A 293      35.896  96.962 115.101  1.00  0.00           H0.      0
ATOM    403  HE2 SAM A 293      37.151  97.677 116.191  1.00  0.00           H0.      0
ATOM    404  HE3 SAM A 293      37.528  96.234 115.189  1.00  0.00           H0.      0
ATOM    405 HO2' SAM A 293      38.931 103.746 112.330  1.00  0.00           H0.      0
ATOM    406 HO3' SAM A 293      38.537 101.571 111.433  1.00  0.00           H0.      0
ATOM    407  H01 SAM A 293      35.636 103.680 115.768  1.00  0.00           H0.      0
ATOM    408  H02 SAM A 293      36.617 100.449 112.071  1.00  0.00           H0.      0
ATOM    409  H03 SAM A 293      38.608 100.910 114.201  1.00  0.00           H0.      0
ATOM    410  H04 SAM A 293      37.692 102.938 114.782  1.00  0.00           H0.      0
ATOM    411  H05 SAM A 293      36.435 103.225 112.005  1.00  0.00           H0.      0
ATOM    412  H06 SAM A 293      34.180 106.597 110.193  1.00  0.00           H0.      0
ATOM    413  H07 SAM A 293      35.908  96.287 110.005  1.00  0.00           H0.      0
ATOM    414  H08 SAM A 293      36.760  95.715 108.716  1.00  0.00           H0.      0
ATOM    415  H09 SAM A 293      36.305  97.335 108.790  1.00  0.00           H0.      0
ATOM    416 H5'1 SAM A 293      36.393  99.944 115.093  1.00  0.00           H0.      0
ATOM    417 H5'2 SAM A 293      35.334  99.194 113.870  1.00  0.00           H0.      0
ATOM    418  N   ACT A 294      38.352  95.051 119.340  1.00  0.00           N0.      0
ATOM    419  CA  ACT A 294      37.600  94.480 118.192  1.00  0.00           C0.      0
ATOM    420  C   ACT A 294      36.125  94.210 118.512  1.00  0.00           C0.      0
ATOM    421  O   ACT A 294      35.788  93.013 118.779  1.00  0.00           O0.      0
ATOM    422  OXT ACT A 294      35.333  95.207 118.549  1.00  0.00           O1-      0
ATOM    423  H1  ACT A 294      38.072  93.546 117.886  1.00  0.00           H0.      0
ATOM    424  H3  ACT A 294      37.673  95.174 117.353  1.00  0.00           H0.      0
ATOM    425  H01 ACT A 294      38.288  96.064 119.363  1.00  0.00           H0.      0
ATOM    426  H02 ACT A 294      37.988  94.712 120.230  1.00  0.00           H0.      0
ATOM    427  O   WAT A4436      37.851  91.727 120.122  1.00  0.00           O0.      0
ATOM    428  H1  WAT A4436      38.719  91.877 119.691  1.00  0.00           H0.      0
ATOM    429  H2  WAT A4436      37.170  92.149 119.547  1.00  0.00           H0.      0
ATOM    430  O   WAT A6362      38.650 106.271 114.701  1.00  0.00           O0.      0
ATOM    431  H1  WAT A6362      38.697 105.456 114.165  1.00  0.00           H0.      0
ATOM    432  H2  WAT A6362      38.995 106.987 114.145  1.00  0.00           H0.      0
ATOM    433  O   WAT A8406      35.991  94.812 122.213  1.00  0.00           O0.      0
ATOM    434  H1  WAT A8406      36.904  94.508 122.371  1.00  0.00           H0.      0
ATOM    435  H2  WAT A8406      36.048  95.547 121.571  1.00  0.00           H0.      0
ATOM    436  O   WAT B 491      33.762 109.354 116.319  1.00  0.00           O0.      0
ATOM    437  H1  WAT B 491      32.958 109.835 116.554  1.00  0.00           H0.      0
ATOM    438  H2  WAT B 491      33.660 108.456 116.709  1.00  0.00           H0.      0
ATOM    439  O   WAT C 556      33.155 106.801 117.123  1.00  0.00           O0.      0
ATOM    440  H1  WAT C 556      32.961 106.395 117.986  1.00  0.00           H0.      0
ATOM    441  H2  WAT C 556      33.642 106.141 116.573  1.00  0.00           H0.      0
