# Supplementary material for: Computational Investigation of GNMT-Catalyzed Methyl Transfer Reaction: Integrating MD, QM, and ML Approaches
Source: J Comput Chem. Author manuscript; Available in PMC 2026 Jun 29. (PMC13312424; doi:10.1002/jcc.70434)
Supplement: SI-2 [file NIHMS2188582-supplement-SI-2.zip › QM-cluster-pdbs/sampling_25000_R1_w_ts.pdb]

ATOM      1  CA  TYR A  21      41.790 104.639 117.869  1.00  0.00           C0.     -1
ATOM      2  CB  TYR A  21      41.040 104.467 116.532  1.00  0.00           C0.     -1
ATOM      3  CG  TYR A  21      40.226 103.194 116.464  1.00  0.00           C0.      0
ATOM      4  CD1 TYR A  21      38.896 103.181 116.909  1.00  0.00           C0.      0
ATOM      5  CD2 TYR A  21      40.777 101.995 115.978  1.00  0.00           C0.      0
ATOM      6  CE1 TYR A  21      38.123 102.017 116.854  1.00  0.00           C0.      0
ATOM      7  CE2 TYR A  21      40.020 100.823 115.924  1.00  0.00           C0.      0
ATOM      8  CZ  TYR A  21      38.685 100.837 116.348  1.00  0.00           C0.      0
ATOM      9  OH  TYR A  21      37.969  99.663 116.229  1.00  0.00           O0.      0
ATOM     10  H01 TYR A  21      41.086 104.660 118.709  1.00  0.00           H0.      0
ATOM     11  H02 TYR A  21      42.365 105.573 117.880  1.00  0.00           H0.      0
ATOM     12  HA  TYR A  21      42.485 103.807 118.035  1.00  0.00           H0.      0
ATOM     13  HB2 TYR A  21      40.370 105.321 116.373  1.00  0.00           H0.      0
ATOM     14  HB3 TYR A  21      41.768 104.477 115.711  1.00  0.00           H0.      0
ATOM     15  HD1 TYR A  21      38.438 104.088 117.285  1.00  0.00           H0.      0
ATOM     16  HD2 TYR A  21      41.803 101.982 115.623  1.00  0.00           H0.      0
ATOM     17  HE1 TYR A  21      37.092 102.041 117.186  1.00  0.00           H0.      0
ATOM     18  HE2 TYR A  21      40.436  99.898 115.543  1.00  0.00           H0.      0
ATOM     19  HH  TYR A  21      36.999  99.818 116.376  1.00  0.00           H0.      0
ATOM     20  CA  TRP A  30      46.142  94.330 114.750  1.00  0.00           C0.     -1
ATOM     21  CB  TRP A  30      45.764  95.608 113.969  1.00  0.00           C0.     -1
ATOM     22  CG  TRP A  30      44.284  95.725 113.750  1.00  0.00           C0.      0
ATOM     23  CD1 TRP A  30      43.570  95.407 112.611  1.00  0.00           C0.      0
ATOM     24  CD2 TRP A  30      43.316  96.158 114.730  1.00  0.00           C0.      0
ATOM     25  CE2 TRP A  30      42.030  96.074 114.111  1.00  0.00           C0.      0
ATOM     26  CE3 TRP A  30      43.412  96.666 116.040  1.00  0.00           C0.      0
ATOM     27  NE1 TRP A  30      42.211  95.586 112.832  1.00  0.00           N0.      0
ATOM     28  CZ2 TRP A  30      40.873  96.522 114.754  1.00  0.00           C0.      0
ATOM     29  CZ3 TRP A  30      42.258  97.110 116.683  1.00  0.00           C0.      0
ATOM     30  CH2 TRP A  30      40.998  97.049 116.041  1.00  0.00           C0.      0
ATOM     31  H01 TRP A  30      45.804  93.440 114.208  1.00  0.00           H0.      0
ATOM     32  H03 TRP A  30      47.226  94.255 114.894  1.00  0.00           H0.      0
ATOM     33  HA  TRP A  30      45.667  94.323 115.738  1.00  0.00           H0.      0
ATOM     34  HB2 TRP A  30      46.131  96.487 114.517  1.00  0.00           H0.      0
ATOM     35  HB3 TRP A  30      46.282  95.607 113.002  1.00  0.00           H0.      0
ATOM     36  HD1 TRP A  30      43.928  95.090 111.644  1.00  0.00           H0.      0
ATOM     37  HE1 TRP A  30      41.497  95.569 112.097  1.00  0.00           H0.      0
ATOM     38  HE3 TRP A  30      44.376  96.734 116.535  1.00  0.00           H0.      0
ATOM     39  HZ2 TRP A  30      39.930  96.486 114.234  1.00  0.00           H0.      0
ATOM     40  HZ3 TRP A  30      42.322  97.523 117.684  1.00  0.00           H0.      0
ATOM     41  HH2 TRP A  30      40.128  97.449 116.552  1.00  0.00           H0.      0
ATOM     42  CA  TYR A  33      44.290  89.759 115.203  1.00  0.00           C0.     -1
ATOM     43  CB  TYR A  33      44.494  90.880 116.242  1.00  0.00           C0.     -1
ATOM     44  CG  TYR A  33      43.201  91.471 116.780  1.00  0.00           C0.      0
ATOM     45  CD1 TYR A  33      42.865  92.820 116.578  1.00  0.00           C0.      0
ATOM     46  CD2 TYR A  33      42.299  90.676 117.512  1.00  0.00           C0.      0
ATOM     47  CE1 TYR A  33      41.681  93.366 117.088  1.00  0.00           C0.      0
ATOM     48  CE2 TYR A  33      41.110  91.202 118.016  1.00  0.00           C0.      0
ATOM     49  CZ  TYR A  33      40.801  92.552 117.808  1.00  0.00           C0.      0
ATOM     50  OH  TYR A  33      39.601  93.006 118.337  1.00  0.00           O0.      0
ATOM     51  H01 TYR A  33      43.773  90.140 114.315  1.00  0.00           H0.      0
ATOM     52  H02 TYR A  33      45.252  89.344 114.883  1.00  0.00           H0.      0
ATOM     53  HA  TYR A  33      43.689  88.941 115.616  1.00  0.00           H0.      0
ATOM     54  HB2 TYR A  33      45.085  90.480 117.079  1.00  0.00           H0.      0
ATOM     55  HB3 TYR A  33      45.096  91.681 115.796  1.00  0.00           H0.      0
ATOM     56  HD1 TYR A  33      43.528  93.462 116.007  1.00  0.00           H0.      0
ATOM     57  HD2 TYR A  33      42.534  89.631 117.695  1.00  0.00           H0.      0
ATOM     58  HE1 TYR A  33      41.455  94.413 116.913  1.00  0.00           H0.      0
ATOM     59  HE2 TYR A  33      40.417  90.585 118.576  1.00  0.00           H0.      0
ATOM     60  HH  TYR A  33      39.555  93.972 118.294  1.00  0.00           H0.      0
ATOM     61  CA  ARG A  40      40.574  85.657 110.115  1.00  0.00           C0.     -1
ATOM     62  CB  ARG A  40      40.833  87.150 110.360  1.00  0.00           C0.     -1
ATOM     63  CG  ARG A  40      39.607  88.015 110.028  1.00  0.00           C0.      0
ATOM     64  CD  ARG A  40      39.819  89.494 110.369  1.00  0.00           C0.      0
ATOM     65  NE  ARG A  40      38.690  90.289 109.864  1.00  0.00           N0.      0
ATOM     66  CZ  ARG A  40      38.589  91.631 110.019  1.00  0.00           C0.      0
ATOM     67  NH1 ARG A  40      39.315  92.264 110.951  1.00  0.00           N1+      0
ATOM     68  NH2 ARG A  40      37.721  92.317 109.261  1.00  0.00           N0.      0
ATOM     69  H01 ARG A  40      40.303  85.471 109.069  1.00  0.00           H0.      0
ATOM     70  H02 ARG A  40      41.462  85.058 110.343  1.00  0.00           H0.      0
ATOM     71  HA  ARG A  40      39.752  85.294 110.744  1.00  0.00           H0.      0
ATOM     72  HB2 ARG A  40      41.116  87.304 111.409  1.00  0.00           H0.      0
ATOM     73  HB3 ARG A  40      41.686  87.485 109.754  1.00  0.00           H0.      0
ATOM     74  HG2 ARG A  40      39.382  87.918 108.955  1.00  0.00           H0.      0
ATOM     75  HG3 ARG A  40      38.729  87.643 110.573  1.00  0.00           H0.      0
ATOM     76  HD2 ARG A  40      39.884  89.608 111.457  1.00  0.00           H0.      0
ATOM     77  HD3 ARG A  40      40.762  89.857 109.938  1.00  0.00           H0.      0
ATOM     78  HE  ARG A  40      38.176  89.903 109.083  1.00  0.00           H0.      0
ATOM     79 HH11 ARG A  40      39.740  91.764 111.719  1.00  0.00           H0.      0
ATOM     80 HH12 ARG A  40      39.193  93.286 111.018  1.00  0.00           H0.      0
ATOM     81 HH21 ARG A  40      37.544  92.056 108.265  1.00  0.00           H0.      0
ATOM     82 HH22 ARG A  40      37.751  93.333 109.345  1.00  0.00           H0.      0
ATOM     83  CA  ALA A  64      35.172 101.000 109.309  1.00  0.00           C0.     -1
ATOM     84  C   ALA A  64      36.093 100.284 108.342  1.00  0.00           C0.      0
ATOM     85  O   ALA A  64      35.987  99.061 108.124  1.00  0.00           O0.      0
ATOM     86  H01 ALA A  64      34.222 101.211 108.803  1.00  0.00           H0.      0
ATOM     87  H02 ALA A  64      34.953 100.349 110.157  1.00  0.00           H0.      0
ATOM     88  HA  ALA A  64      35.590 101.944 109.667  1.00  0.00           H0.      0
ATOM     89  N   CYS A  65      36.982 101.077 107.695  1.00  0.00           N0.      0
ATOM     90  CA  CYS A  65      37.939 100.508 106.750  1.00  0.00           C0.     -1
ATOM     91  C   CYS A  65      39.173  99.866 107.409  1.00  0.00           C0.      0
ATOM     92  O   CYS A  65      39.649  98.812 106.958  1.00  0.00           O0.      0
ATOM     93  H02 CYS A  65      38.268 101.300 106.071  1.00  0.00           H0.      0
ATOM     94  H   CYS A  65      37.217 101.963 108.149  1.00  0.00           H0.      0
ATOM     95  HA  CYS A  65      37.444  99.730 106.169  1.00  0.00           H0.      0
ATOM     96  N   GLY A  66      39.678 100.545 108.462  1.00  0.00           N0.      0
ATOM     97  CA  GLY A  66      40.905 100.158 109.153  1.00  0.00           C0.     -1
ATOM     98  H01 GLY A  66      41.749 100.780 108.834  1.00  0.00           H0.      0
ATOM     99  H   GLY A  66      39.206 101.388 108.781  1.00  0.00           H0.      0
ATOM    100  HA2 GLY A  66      40.769 100.284 110.228  1.00  0.00           H0.      0
ATOM    101  HA3 GLY A  66      41.150  99.120 108.929  1.00  0.00           H0.      0
ATOM    102  CA  ASP A  70      38.451  93.548 104.178  1.00  0.00           C0.     -1
ATOM    103  CB  ASP A  70      37.473  94.282 105.102  1.00  0.00           C0.     -1
ATOM    104  CG  ASP A  70      37.331  93.630 106.484  1.00  0.00           C0.      0
ATOM    105  OD1 ASP A  70      37.105  94.403 107.480  1.00  0.00           O0.      0
ATOM    106  OD2 ASP A  70      37.404  92.368 106.564  1.00  0.00           O1-      0
ATOM    107  H01 ASP A  70      39.469  93.578 104.583  1.00  0.00           H0.      0
ATOM    108  H02 ASP A  70      38.470  93.999 103.180  1.00  0.00           H0.      0
ATOM    109  HA  ASP A  70      38.163  92.497 104.085  1.00  0.00           H0.      0
ATOM    110  HB2 ASP A  70      37.771  95.327 105.246  1.00  0.00           H0.      0
ATOM    111  HB3 ASP A  70      36.472  94.302 104.645  1.00  0.00           H0.      0
ATOM    112  CA  ASP A  85      37.206 105.798 108.431  1.00  0.00           C0.     -1
ATOM    113  C   ASP A  85      37.660 106.994 109.252  1.00  0.00           C0.      0
ATOM    114  O   ASP A  85      38.409 107.861 108.785  1.00  0.00           O0.      0
ATOM    115  CB  ASP A  85      38.384 104.806 108.223  1.00  0.00           C0.      0
ATOM    116  CG  ASP A  85      38.648 104.034 109.508  1.00  0.00           C0.      0
ATOM    117  OD1 ASP A  85      38.170 102.839 109.588  1.00  0.00           O0.      0
ATOM    118  OD2 ASP A  85      39.249 104.613 110.455  1.00  0.00           O1-      0
ATOM    119  H03 ASP A  85      36.880 106.176 107.459  1.00  0.00           H0.      0
ATOM    120  HA  ASP A  85      36.360 105.285 108.900  1.00  0.00           H0.      0
ATOM    121  HB2 ASP A  85      38.138 104.108 107.419  1.00  0.00           H0.      0
ATOM    122  HB3 ASP A  85      39.275 105.372 107.936  1.00  0.00           H0.      0
ATOM    123  N   ALA A  86      37.261 106.982 110.553  1.00  0.00           N0.      0
ATOM    124  CA  ALA A  86      37.519 108.100 111.451  1.00  0.00           C0.     -1
ATOM    125  C   ALA A  86      38.786 107.907 112.311  1.00  0.00           C0.      0
ATOM    126  O   ALA A  86      38.895 108.497 113.407  1.00  0.00           O0.      0
ATOM    127  CB  ALA A  86      36.297 108.367 112.334  1.00  0.00           C0.      0
ATOM    128  H   ALA A  86      36.543 106.315 110.815  1.00  0.00           H0.      0
ATOM    129  HA  ALA A  86      37.721 108.970 110.813  1.00  0.00           H0.      0
ATOM    130  HB1 ALA A  86      36.114 107.524 113.010  1.00  0.00           H0.      0
ATOM    131  HB2 ALA A  86      36.473 109.247 112.956  1.00  0.00           H0.      0
ATOM    132  HB3 ALA A  86      35.418 108.524 111.704  1.00  0.00           H0.      0
ATOM    133  N   SER A  87      39.763 107.141 111.785  1.00  0.00           N0.      0
ATOM    134  CA  SER A  87      41.084 107.020 112.404  1.00  0.00           C0.     -1
ATOM    135  CB  SER A  87      41.313 105.634 113.017  1.00  0.00           C0.     -1
ATOM    136  OG  SER A  87      42.675 105.478 113.474  1.00  0.00           O0.      0
ATOM    137  H01 SER A  87      41.851 107.204 111.644  1.00  0.00           H0.      0
ATOM    138  H   SER A  87      39.542 106.520 111.008  1.00  0.00           H0.      0
ATOM    139  HA  SER A  87      41.157 107.797 113.170  1.00  0.00           H0.      0
ATOM    140  HB2 SER A  87      40.601 105.458 113.827  1.00  0.00           H0.      0
ATOM    141  HB3 SER A  87      41.159 104.859 112.268  1.00  0.00           H0.      0
ATOM    142  HG  SER A  87      42.795 106.043 114.250  1.00  0.00           H0.      0
ATOM    143  CA  MET A  90      44.368 103.266 111.106  1.00  0.00           C0.     -1
ATOM    144  CB  MET A  90      42.890 102.856 111.029  1.00  0.00           C0.     -1
ATOM    145  CG  MET A  90      42.403 101.997 112.202  1.00  0.00           C0.      0
ATOM    146  SD  MET A  90      43.168 100.311 112.144  1.00  0.00           S0.      0
ATOM    147  CE  MET A  90      41.942  99.339 113.096  1.00  0.00           C0.      0
ATOM    148  H01 MET A  90      44.545 103.863 112.007  1.00  0.00           H0.      0
ATOM    149  H02 MET A  90      44.652 103.869 110.236  1.00  0.00           H0.      0
ATOM    150  HA  MET A  90      45.026 102.389 111.137  1.00  0.00           H0.      0
ATOM    151  HB2 MET A  90      42.268 103.758 110.992  1.00  0.00           H0.      0
ATOM    152  HB3 MET A  90      42.702 102.317 110.092  1.00  0.00           H0.      0
ATOM    153  HG2 MET A  90      42.652 102.479 113.154  1.00  0.00           H0.      0
ATOM    154  HG3 MET A  90      41.317 101.869 112.148  1.00  0.00           H0.      0
ATOM    155  HE1 MET A  90      42.112  99.411 114.172  1.00  0.00           H0.      0
ATOM    156  HE2 MET A  90      40.928  99.674 112.859  1.00  0.00           H0.      0
ATOM    157  HE3 MET A  90      42.052  98.296 112.797  1.00  0.00           H0.      0
ATOM    158  CA  ALA A 115      34.672 109.686 106.825  1.00  0.00           C0.     -1
ATOM    159  C   ALA A 115      34.218 109.317 108.225  1.00  0.00           C0.      0
ATOM    160  O   ALA A 115      34.823 108.476 108.907  1.00  0.00           O0.      0
ATOM    161  H01 ALA A 115      35.745 109.894 106.844  1.00  0.00           H0.      0
ATOM    162  H03 ALA A 115      34.515 108.831 106.158  1.00  0.00           H0.      0
ATOM    163  HA  ALA A 115      34.145 110.552 106.416  1.00  0.00           H0.      0
ATOM    164  N   ASN A 116      33.105 109.968 108.672  1.00  0.00           N0.      0
ATOM    165  CA  ASN A 116      32.485 109.653 109.955  1.00  0.00           C0.     -1
ATOM    166  C   ASN A 116      31.013 109.296 109.697  1.00  0.00           C0.      0
ATOM    167  O   ASN A 116      30.261 110.101 109.124  1.00  0.00           O0.      0
ATOM    168  CB  ASN A 116      32.623 110.838 110.947  1.00  0.00           C0.      0
ATOM    169  CG  ASN A 116      32.341 110.348 112.357  1.00  0.00           C0.      0
ATOM    170  ND2 ASN A 116      33.382 110.337 113.220  1.00  0.00           N0.      0
ATOM    171  OD1 ASN A 116      31.213 109.914 112.661  1.00  0.00           O0.      0
ATOM    172  H   ASN A 116      32.584 110.570 108.048  1.00  0.00           H0.      0
ATOM    173  HA  ASN A 116      33.023 108.792 110.351  1.00  0.00           H0.      0
ATOM    174  HB2 ASN A 116      33.630 111.254 110.855  1.00  0.00           H0.      0
ATOM    175  HB3 ASN A 116      31.899 111.614 110.678  1.00  0.00           H0.      0
ATOM    176 HD21 ASN A 116      33.285 109.896 114.140  1.00  0.00           H0.      0
ATOM    177 HD22 ASN A 116      34.302 110.617 112.916  1.00  0.00           H0.      0
ATOM    178  N   TRP A 117      30.667 108.059 110.093  1.00  0.00           N0.      0
ATOM    179  CA  TRP A 117      29.317 107.525 109.944  1.00  0.00           C0.     -1
ATOM    180  CB  TRP A 117      29.109 106.318 110.874  1.00  0.00           C0.     -1
ATOM    181  CG  TRP A 117      30.126 105.219 110.695  1.00  0.00           C0.      0
ATOM    182  CD1 TRP A 117      30.779 104.855 109.535  1.00  0.00           C0.      0
ATOM    183  CD2 TRP A 117      30.675 104.392 111.750  1.00  0.00           C0.      0
ATOM    184  CE2 TRP A 117      31.677 103.557 111.164  1.00  0.00           C0.      0
ATOM    185  CE3 TRP A 117      30.442 104.304 113.134  1.00  0.00           C0.      0
ATOM    186  NE1 TRP A 117      31.699 103.850 109.812  1.00  0.00           N0.      0
ATOM    187  CZ2 TRP A 117      32.460 102.679 111.927  1.00  0.00           C0.      0
ATOM    188  CZ3 TRP A 117      31.204 103.418 113.893  1.00  0.00           C0.      0
ATOM    189  CH2 TRP A 117      32.209 102.621 113.297  1.00  0.00           C0.      0
ATOM    190  H02 TRP A 117      28.594 108.313 110.176  1.00  0.00           H0.      0
ATOM    191  H   TRP A 117      31.378 107.488 110.561  1.00  0.00           H0.      0
ATOM    192  HA  TRP A 117      29.141 107.234 108.898  1.00  0.00           H0.      0
ATOM    193  HB2 TRP A 117      29.155 106.668 111.913  1.00  0.00           H0.      0
ATOM    194  HB3 TRP A 117      28.086 105.945 110.720  1.00  0.00           H0.      0
ATOM    195  HD1 TRP A 117      30.684 105.250 108.536  1.00  0.00           H0.      0
ATOM    196  HE1 TRP A 117      32.368 103.486 109.152  1.00  0.00           H0.      0
ATOM    197  HE3 TRP A 117      29.694 104.930 113.608  1.00  0.00           H0.      0
ATOM    198  HZ2 TRP A 117      33.257 102.093 111.485  1.00  0.00           H0.      0
ATOM    199  HZ3 TRP A 117      31.031 103.343 114.961  1.00  0.00           H0.      0
ATOM    200  HH2 TRP A 117      32.807 101.963 113.918  1.00  0.00           H0.      0
ATOM    201  CA  LEU A 136      33.949  94.168 108.271  1.00  0.00           C0.     -1
ATOM    202  C   LEU A 136      34.632  94.573 109.555  1.00  0.00           C0.      0
ATOM    203  O   LEU A 136      34.937  95.748 109.810  1.00  0.00           O0.      0
ATOM    204  H01 LEU A 136      34.711  94.201 107.485  1.00  0.00           H0.      0
ATOM    205  H02 LEU A 136      33.168  94.892 108.028  1.00  0.00           H0.      0
ATOM    206  HA  LEU A 136      33.518  93.165 108.314  1.00  0.00           H0.      0
ATOM    207  N   GLY A 137      34.899  93.568 110.447  1.00  0.00           N0.      0
ATOM    208  CA  GLY A 137      35.819  93.798 111.555  1.00  0.00           C0.     -1
ATOM    209  C   GLY A 137      35.196  94.382 112.810  1.00  0.00           C0.      0
ATOM    210  O   GLY A 137      35.949  94.664 113.769  1.00  0.00           O0.      0
ATOM    211  H   GLY A 137      34.822  92.619 110.108  1.00  0.00           H0.      0
ATOM    212  HA2 GLY A 137      36.285  92.844 111.822  1.00  0.00           H0.      0
ATOM    213  HA3 GLY A 137      36.626  94.468 111.244  1.00  0.00           H0.      0
ATOM    214  N   ASN A 138      33.861  94.502 112.852  1.00  0.00           N0.      0
ATOM    215  CA  ASN A 138      33.132  95.261 113.865  1.00  0.00           C0.     -1
ATOM    216  C   ASN A 138      33.395  96.781 113.675  1.00  0.00           C0.      0
ATOM    217  O   ASN A 138      34.396  97.210 113.086  1.00  0.00           O0.      0
ATOM    218  CB  ASN A 138      33.462  94.806 115.301  1.00  0.00           C0.      0
ATOM    219  CG  ASN A 138      32.390  95.223 116.307  1.00  0.00           C0.      0
ATOM    220  ND2 ASN A 138      32.749  95.086 117.602  1.00  0.00           N0.      0
ATOM    221  OD1 ASN A 138      31.272  95.645 115.962  1.00  0.00           O0.      0
ATOM    222  H   ASN A 138      33.384  94.313 111.979  1.00  0.00           H0.      0
ATOM    223  HA  ASN A 138      32.068  95.071 113.696  1.00  0.00           H0.      0
ATOM    224  HB2 ASN A 138      33.539  93.711 115.310  1.00  0.00           H0.      0
ATOM    225  HB3 ASN A 138      34.434  95.187 115.613  1.00  0.00           H0.      0
ATOM    226 HD21 ASN A 138      32.085  95.353 118.315  1.00  0.00           H0.      0
ATOM    227 HD22 ASN A 138      33.674  94.752 117.883  1.00  0.00           H0.      0
ATOM    228  N   SER A 139      32.444  97.569 114.215  1.00  0.00           N0.      0
ATOM    229  CA  SER A 139      32.578  99.023 114.229  1.00  0.00           C0.     -1
ATOM    230  H01 SER A 139      31.672  99.456 114.656  1.00  0.00           H0.      0
ATOM    231  H03 SER A 139      33.440  99.335 114.826  1.00  0.00           H0.      0
ATOM    232  H   SER A 139      31.708  97.118 114.751  1.00  0.00           H0.      0
ATOM    233  HA  SER A 139      32.706  99.406 113.212  1.00  0.00           H0.      0
ATOM    234  CA  HID A 142      31.777 103.141 117.772  1.00  0.00           C0.     -1
ATOM    235  CB  HID A 142      33.174 103.227 117.132  1.00  0.00           C0.     -1
ATOM    236  CG  HID A 142      33.926 101.935 117.082  1.00  0.00           C0.      0
ATOM    237  CD2 HID A 142      34.702 101.368 116.091  1.00  0.00           C0.      0
ATOM    238  ND1 HID A 142      34.038 101.061 118.156  1.00  0.00           N0.      0
ATOM    239  CE1 HID A 142      34.856 100.028 117.799  1.00  0.00           C0.      0
ATOM    240  NE2 HID A 142      35.278 100.187 116.551  1.00  0.00           N0.      0
ATOM    241  H01 HID A 142      31.277 104.114 117.725  1.00  0.00           H0.      0
ATOM    242  H02 HID A 142      31.151 102.411 117.248  1.00  0.00           H0.      0
ATOM    243  HA  HID A 142      31.825 102.848 118.827  1.00  0.00           H0.      0
ATOM    244  HB2 HID A 142      33.086 103.602 116.109  1.00  0.00           H0.      0
ATOM    245  HB3 HID A 142      33.781 103.970 117.670  1.00  0.00           H0.      0
ATOM    246  HD1 HID A 142      33.606 101.175 119.063  1.00  0.00           H0.      0
ATOM    247  HD2 HID A 142      34.882 101.731 115.092  1.00  0.00           H0.      0
ATOM    248  HE1 HID A 142      35.119  99.222 118.461  1.00  0.00           H0.      0
ATOM    249  CA  ARG A 175      29.782  95.095 120.784  1.00  0.00           C0.     -1
ATOM    250  CB  ARG A 175      30.792  94.564 121.811  1.00  0.00           C0.     -1
ATOM    251  CG  ARG A 175      32.123  94.148 121.166  1.00  0.00           C0.      0
ATOM    252  CD  ARG A 175      33.139  93.634 122.202  1.00  0.00           C0.      0
ATOM    253  NE  ARG A 175      34.455  93.345 121.611  1.00  0.00           N0.      0
ATOM    254  CZ  ARG A 175      34.756  92.222 120.964  1.00  0.00           C0.      0
ATOM    255  NH1 ARG A 175      33.899  91.176 120.957  1.00  0.00           N1+      0
ATOM    256  NH2 ARG A 175      35.985  92.065 120.411  1.00  0.00           N0.      0
ATOM    257  H01 ARG A 175      28.842  95.387 121.264  1.00  0.00           H0.      0
ATOM    258  H02 ARG A 175      30.182  95.976 120.267  1.00  0.00           H0.      0
ATOM    259  HA  ARG A 175      29.551  94.335 120.028  1.00  0.00           H0.      0
ATOM    260  HB2 ARG A 175      30.991  95.338 122.565  1.00  0.00           H0.      0
ATOM    261  HB3 ARG A 175      30.359  93.707 122.347  1.00  0.00           H0.      0
ATOM    262  HG2 ARG A 175      31.947  93.380 120.399  1.00  0.00           H0.      0
ATOM    263  HG3 ARG A 175      32.566  95.011 120.657  1.00  0.00           H0.      0
ATOM    264  HD2 ARG A 175      33.302  94.397 122.966  1.00  0.00           H0.      0
ATOM    265  HD3 ARG A 175      32.770  92.741 122.720  1.00  0.00           H0.      0
ATOM    266  HE  ARG A 175      35.107  94.135 121.519  1.00  0.00           H0.      0
ATOM    267 HH11 ARG A 175      32.918  91.353 121.107  1.00  0.00           H0.      0
ATOM    268 HH12 ARG A 175      34.087  90.409 120.322  1.00  0.00           H0.      0
ATOM    269 HH21 ARG A 175      36.533  92.912 120.307  1.00  0.00           H0.      0
ATOM    270 HH22 ARG A 175      36.038  91.474 119.584  1.00  0.00           H0.      0
ATOM    271  CA  TYR A 194      40.181  88.034 113.982  1.00  0.00           C0.     -1
ATOM    272  CB  TYR A 194      39.875  88.876 115.235  1.00  0.00           C0.     -1
ATOM    273  CG  TYR A 194      39.506  90.295 114.856  1.00  0.00           C0.      0
ATOM    274  CD1 TYR A 194      38.169  90.711 114.802  1.00  0.00           C0.      0
ATOM    275  CD2 TYR A 194      40.501  91.219 114.487  1.00  0.00           C0.      0
ATOM    276  CE1 TYR A 194      37.827  92.004 114.396  1.00  0.00           C0.      0
ATOM    277  CE2 TYR A 194      40.180  92.520 114.097  1.00  0.00           C0.      0
ATOM    278  CZ  TYR A 194      38.836  92.917 114.049  1.00  0.00           C0.      0
ATOM    279  OH  TYR A 194      38.558  94.205 113.662  1.00  0.00           O0.      0
ATOM    280  H01 TYR A 194      40.448  87.003 114.243  1.00  0.00           H0.      0
ATOM    281  H02 TYR A 194      39.312  88.003 113.314  1.00  0.00           H0.      0
ATOM    282  HA  TYR A 194      41.020  88.470 113.428  1.00  0.00           H0.      0
ATOM    283  HB2 TYR A 194      39.054  88.416 115.799  1.00  0.00           H0.      0
ATOM    284  HB3 TYR A 194      40.752  88.885 115.893  1.00  0.00           H0.      0
ATOM    285  HD1 TYR A 194      37.380  90.025 115.096  1.00  0.00           H0.      0
ATOM    286  HD2 TYR A 194      41.543  90.929 114.546  1.00  0.00           H0.      0
ATOM    287  HE1 TYR A 194      36.788  92.312 114.376  1.00  0.00           H0.      0
ATOM    288  HE2 TYR A 194      40.951  93.240 113.848  1.00  0.00           H0.      0
ATOM    289  HH  TYR A 194      37.578  94.343 113.630  1.00  0.00           H0.      0
ATOM    290  CA  LEU A 240      38.226  99.287 123.243  1.00  0.00           C0.     -1
ATOM    291  CB  LEU A 240      38.070  98.494 121.937  1.00  0.00           C0.     -1
ATOM    292  CG  LEU A 240      38.023  99.350 120.655  1.00  0.00           C0.      0
ATOM    293  CD1 LEU A 240      38.006  98.439 119.414  1.00  0.00           C0.      0
ATOM    294  CD2 LEU A 240      36.820 100.311 120.648  1.00  0.00           C0.      0
ATOM    295  H01 LEU A 240      38.336  98.613 124.100  1.00  0.00           H0.      0
ATOM    296  H02 LEU A 240      39.113  99.932 123.208  1.00  0.00           H0.      0
ATOM    297  HA  LEU A 240      37.357  99.926 123.436  1.00  0.00           H0.      0
ATOM    298  HB2 LEU A 240      38.909  97.789 121.847  1.00  0.00           H0.      0
ATOM    299  HB3 LEU A 240      37.162  97.879 121.983  1.00  0.00           H0.      0
ATOM    300  HG  LEU A 240      38.941  99.959 120.619  1.00  0.00           H0.      0
ATOM    301 HD11 LEU A 240      37.112  97.805 119.413  1.00  0.00           H0.      0
ATOM    302 HD12 LEU A 240      38.019  99.015 118.485  1.00  0.00           H0.      0
ATOM    303 HD13 LEU A 240      38.877  97.770 119.409  1.00  0.00           H0.      0
ATOM    304 HD21 LEU A 240      35.881  99.747 120.733  1.00  0.00           H0.      0
ATOM    305 HD22 LEU A 240      36.862 101.018 121.484  1.00  0.00           H0.      0
ATOM    306 HD23 LEU A 240      36.792 100.893 119.720  1.00  0.00           H0.      0
ATOM    307  CA  TYR A 242      31.432 100.346 121.237  1.00  0.00           C0.     -1
ATOM    308  CB  TYR A 242      31.245  98.886 120.777  1.00  0.00           C0.     -1
ATOM    309  CG  TYR A 242      32.516  98.072 120.866  1.00  0.00           C0.      0
ATOM    310  CD1 TYR A 242      33.210  97.679 119.713  1.00  0.00           C0.      0
ATOM    311  CD2 TYR A 242      33.048  97.705 122.116  1.00  0.00           C0.      0
ATOM    312  CE1 TYR A 242      34.382  96.917 119.792  1.00  0.00           C0.      0
ATOM    313  CE2 TYR A 242      34.216  96.951 122.211  1.00  0.00           C0.      0
ATOM    314  CZ  TYR A 242      34.876  96.533 121.045  1.00  0.00           C0.      0
ATOM    315  OH  TYR A 242      35.962  95.702 121.194  1.00  0.00           O0.      0
ATOM    316  H01 TYR A 242      30.492 100.904 121.171  1.00  0.00           H0.      0
ATOM    317  H02 TYR A 242      31.787 100.392 122.272  1.00  0.00           H0.      0
ATOM    318  HA  TYR A 242      32.173 100.860 120.613  1.00  0.00           H0.      0
ATOM    319  HB2 TYR A 242      30.464  98.420 121.393  1.00  0.00           H0.      0
ATOM    320  HB3 TYR A 242      30.875  98.874 119.745  1.00  0.00           H0.      0
ATOM    321  HD1 TYR A 242      32.823  97.953 118.737  1.00  0.00           H0.      0
ATOM    322  HD2 TYR A 242      32.535  98.009 123.024  1.00  0.00           H0.      0
ATOM    323  HE1 TYR A 242      34.892  96.603 118.890  1.00  0.00           H0.      0
ATOM    324  HE2 TYR A 242      34.624  96.666 123.174  1.00  0.00           H0.      0
ATOM    325  HH  TYR A 242      36.393  95.508 120.305  1.00  0.00           H0.      0
ATOM    326  CA  TYR A 283      30.164  89.848 120.669  1.00  0.00           C0.     -1
ATOM    327  CB  TYR A 283      30.308  89.477 119.177  1.00  0.00           C0.     -1
ATOM    328  CG  TYR A 283      31.636  89.915 118.606  1.00  0.00           C0.      0
ATOM    329  CD1 TYR A 283      32.743  89.049 118.560  1.00  0.00           C0.      0
ATOM    330  CD2 TYR A 283      31.815  91.237 118.167  1.00  0.00           C0.      0
ATOM    331  CE1 TYR A 283      34.003  89.498 118.141  1.00  0.00           C0.      0
ATOM    332  CE2 TYR A 283      33.061  91.697 117.742  1.00  0.00           C0.      0
ATOM    333  CZ  TYR A 283      34.169  90.838 117.759  1.00  0.00           C0.      0
ATOM    334  OH  TYR A 283      35.436  91.293 117.476  1.00  0.00           O0.      0
ATOM    335  H01 TYR A 283      29.199  89.518 121.068  1.00  0.00           H0.      0
ATOM    336  H02 TYR A 283      30.956  89.377 121.264  1.00  0.00           H0.      0
ATOM    337  HA  TYR A 283      30.230  90.935 120.807  1.00  0.00           H0.      0
ATOM    338  HB2 TYR A 283      30.194  88.392 119.064  1.00  0.00           H0.      0
ATOM    339  HB3 TYR A 283      29.490  89.941 118.612  1.00  0.00           H0.      0
ATOM    340  HD1 TYR A 283      32.624  88.015 118.870  1.00  0.00           H0.      0
ATOM    341  HD2 TYR A 283      30.971  91.921 118.166  1.00  0.00           H0.      0
ATOM    342  HE1 TYR A 283      34.858  88.831 118.121  1.00  0.00           H0.      0
ATOM    343  HE2 TYR A 283      33.180  92.723 117.436  1.00  0.00           H0.      0
ATOM    344  HH  TYR A 283      35.411  92.283 117.494  1.00  0.00           H0.      0
ATOM    345  CA' SAM A 293      38.621  97.066 109.539  1.00  0.00           C0.      0
ATOM    346  CB  SAM A 293      38.320  98.118 110.628  1.00  0.00           C0.      0
ATOM    347  CG  SAM A 293      37.491  97.543 111.796  1.00  0.00           C0.      0
ATOM    348  SD  SAM A 293      37.770  98.495 113.333  1.00  0.00           S0.      0
ATOM    349  CE  SAM A 293      37.567  96.963 115.012  1.00  0.00           C0.      0
ATOM    350  C5' SAM A 293      36.434  99.735 113.326  1.00  0.00           C0.      0
ATOM    351  C4' SAM A 293      36.830 100.943 112.485  1.00  0.00           C0.      0
ATOM    352  O4' SAM A 293      35.781 101.946 112.675  1.00  0.00           O0.      0
ATOM    353  C3' SAM A 293      38.185 101.618 112.855  1.00  0.00           C0.      0
ATOM    354  O3' SAM A 293      39.116 101.572 111.780  1.00  0.00           O0.      0
ATOM    355  C2' SAM A 293      37.762 103.049 113.290  1.00  0.00           C0.      0
ATOM    356  O2' SAM A 293      38.689 104.088 113.054  1.00  0.00           O0.      0
ATOM    357  C1' SAM A 293      36.422 103.241 112.569  1.00  0.00           C0.      0
ATOM    358  OXT SAM A 293      40.442  96.025 110.655  1.00  0.00           O0.      0
ATOM    359  N1  SAM A 293      32.906 106.746 111.414  1.00  0.00           N0.      0
ATOM    360  C2  SAM A 293      33.758 106.052 110.643  1.00  0.00           C0.      0
ATOM    361  N3  SAM A 293      34.690 105.169 111.036  1.00  0.00           N0.      0
ATOM    362  C4  SAM A 293      34.707 105.035 112.373  1.00  0.00           C0.      0
ATOM    363  C5  SAM A 293      33.920 105.734 113.294  1.00  0.00           C0.      0
ATOM    364  C6  SAM A 293      32.950 106.619 112.768  1.00  0.00           C0.      0
ATOM    365  N6  SAM A 293      32.069 107.311 113.518  1.00  0.00           N0.      0
ATOM    366  N7  SAM A 293      34.298 105.388 114.586  1.00  0.00           N0.      0
ATOM    367  C8  SAM A 293      35.271 104.501 114.459  1.00  0.00           C0.      0
ATOM    368  N9  SAM A 293      35.555 104.242 113.129  1.00  0.00           N0.      0
ATOM    369  C'  SAM A 293      39.270  95.851 110.222  1.00  0.00           C0.      0
ATOM    370  N'  SAM A 293      37.366  96.699 108.808  1.00  0.00           N0.      0
ATOM    371  O'  SAM A 293      38.544  94.826 110.396  1.00  0.00           O0.      0
ATOM    372 HN61 SAM A 293      32.327 107.542 114.476  1.00  0.00           H0.      0
ATOM    373 HN62 SAM A 293      31.568 108.074 113.060  1.00  0.00           H0.      0
ATOM    374  HA  SAM A 293      39.305  97.485 108.798  1.00  0.00           H0.      0
ATOM    375  HB1 SAM A 293      37.822  98.983 110.183  1.00  0.00           H0.      0
ATOM    376  HB2 SAM A 293      39.285  98.466 111.005  1.00  0.00           H0.      0
ATOM    377  HG1 SAM A 293      37.824  96.530 112.038  1.00  0.00           H0.      0
ATOM    378  HG2 SAM A 293      36.417  97.489 111.600  1.00  0.00           H0.      0
ATOM    379  HE1 SAM A 293      36.492  96.886 115.104  1.00  0.00           H0.      0
ATOM    380  HE2 SAM A 293      38.107  97.650 115.639  1.00  0.00           H0.      0
ATOM    381  HE3 SAM A 293      38.054  96.253 114.373  1.00  0.00           H0.      0
ATOM    382 HO2' SAM A 293      38.931 104.150 112.093  1.00  0.00           H0.      0
ATOM    383 HO3' SAM A 293      38.751 102.048 110.991  1.00  0.00           H0.      0
ATOM    384  H01 SAM A 293      35.821 104.094 115.292  1.00  0.00           H0.      0
ATOM    385  H02 SAM A 293      36.873 100.676 111.424  1.00  0.00           H0.      0
ATOM    386  H03 SAM A 293      38.675 101.113 113.685  1.00  0.00           H0.      0
ATOM    387  H04 SAM A 293      37.591 103.031 114.369  1.00  0.00           H0.      0
ATOM    388  H05 SAM A 293      36.576 103.501 111.517  1.00  0.00           H0.      0
ATOM    389  H06 SAM A 293      33.703 106.257 109.582  1.00  0.00           H0.      0
ATOM    390  H07 SAM A 293      36.621  96.361 109.437  1.00  0.00           H0.      0
ATOM    391  H08 SAM A 293      37.477  95.907 108.120  1.00  0.00           H0.      0
ATOM    392  H09 SAM A 293      36.979  97.533 108.333  1.00  0.00           H0.      0
ATOM    393 H5'1 SAM A 293      36.308 100.027 114.367  1.00  0.00           H0.      0
ATOM    394 H5'2 SAM A 293      35.512  99.259 112.986  1.00  0.00           H0.      0
ATOM    395  N   ACT A 294      38.087  95.474 116.488  1.00  0.00           N0.      0
ATOM    396  CA  ACT A 294      37.166  94.345 116.678  1.00  0.00           C0.      0
ATOM    397  C   ACT A 294      36.459  94.459 118.019  1.00  0.00           C0.      0
ATOM    398  O   ACT A 294      37.078  95.070 118.943  1.00  0.00           O0.      0
ATOM    399  OXT ACT A 294      35.322  93.896 118.134  1.00  0.00           O1-      0
ATOM    400  H1  ACT A 294      37.703  93.388 116.669  1.00  0.00           H0.      0
ATOM    401  H3  ACT A 294      36.431  94.320 115.875  1.00  0.00           H0.      0
ATOM    402  H01 ACT A 294      38.974  95.185 116.085  1.00  0.00           H0.      0
ATOM    403  H02 ACT A 294      38.254  95.921 117.390  1.00  0.00           H0.      0
ATOM    404  O   WAT B3229      36.604 105.316 117.062  1.00  0.00           O0.      0
ATOM    405  H1  WAT B3229      35.876 105.952 117.171  1.00  0.00           H0.      0
ATOM    406  H2  WAT B3229      37.153 105.653 116.321  1.00  0.00           H0.      0
ATOM    407  O   WAT B3684      34.143 106.772 116.904  1.00  0.00           O0.      0
ATOM    408  H1  WAT B3684      34.107 106.212 116.072  1.00  0.00           H0.      0
ATOM    409  H2  WAT B3684      33.509 106.398 117.531  1.00  0.00           H0.      0
ATOM    410  O   WAT B3750      33.011 108.916 115.735  1.00  0.00           O0.      0
ATOM    411  H1  WAT B3750      32.328 109.263 116.322  1.00  0.00           H0.      0
ATOM    412  H2  WAT B3750      33.543 108.266 116.258  1.00  0.00           H0.      0
ATOM    413  O   WAT B4228      42.722  97.546 110.005  1.00  0.00           O0.      0
ATOM    414  H1  WAT B4228      41.868  97.132 110.236  1.00  0.00           H0.      0
ATOM    415  H2  WAT B4228      42.760  98.395 110.470  1.00  0.00           H0.      0
ATOM    416  O   WAT B9027      38.096 106.113 114.870  1.00  0.00           O0.      0
ATOM    417  H1  WAT B9027      38.370 106.992 114.555  1.00  0.00           H0.      0
ATOM    418  H2  WAT B9027      38.359 105.460 114.189  1.00  0.00           H0.      0
