# Supplementary material for: Computational Investigation of GNMT-Catalyzed Methyl Transfer Reaction: Integrating MD, QM, and ML Approaches
Source: J Comput Chem. Author manuscript; Available in PMC 2026 Jun 29. (PMC13312424; doi:10.1002/jcc.70434)
Supplement: SI-2 [file NIHMS2188582-supplement-SI-2.zip › QM-cluster-pdbs/sampling_5032_R2_wo_ts.pdb]

ATOM      1  CA  TYR A  21      42.490 104.595 117.830  1.00  0.00           C0.     -1
ATOM      2  CB  TYR A  21      41.730 104.190 116.606  1.00  0.00           C0.     -1
ATOM      3  CG  TYR A  21      40.779 103.016 116.729  1.00  0.00           C0.      0
ATOM      4  CD1 TYR A  21      39.439 103.217 117.091  1.00  0.00           C0.      0
ATOM      5  CD2 TYR A  21      41.177 101.706 116.406  1.00  0.00           C0.      0
ATOM      6  CE1 TYR A  21      38.526 102.162 117.133  1.00  0.00           C0.      0
ATOM      7  CE2 TYR A  21      40.277 100.636 116.446  1.00  0.00           C0.      0
ATOM      8  CZ  TYR A  21      38.944 100.856 116.819  1.00  0.00           C0.      0
ATOM      9  OH  TYR A  21      38.074  99.783 116.841  1.00  0.00           O0.      0
ATOM     10  H01 TYR A  21      41.819 104.881 118.651  1.00  0.00           H0.      0
ATOM     11  H02 TYR A  21      43.141 105.452 117.620  1.00  0.00           H0.      0
ATOM     12  HA  TYR A  21      43.124 103.779 118.201  1.00  0.00           H0.      0
ATOM     13  HB2 TYR A  21      41.159 105.053 116.237  1.00  0.00           H0.      0
ATOM     14  HB3 TYR A  21      42.441 103.962 115.801  1.00  0.00           H0.      0
ATOM     15  HD1 TYR A  21      39.096 104.223 117.321  1.00  0.00           H0.      0
ATOM     16  HD2 TYR A  21      42.198 101.531 116.085  1.00  0.00           H0.      0
ATOM     17  HE1 TYR A  21      37.498 102.352 117.404  1.00  0.00           H0.      0
ATOM     18  HE2 TYR A  21      40.591  99.631 116.191  1.00  0.00           H0.      0
ATOM     19  HH  TYR A  21      37.335  99.975 117.490  1.00  0.00           H0.      0
ATOM     20  CA  TRP A  30      45.690  94.990 114.396  1.00  0.00           C0.     -1
ATOM     21  CB  TRP A  30      44.890  96.007 113.582  1.00  0.00           C0.     -1
ATOM     22  CG  TRP A  30      43.413  95.738 113.506  1.00  0.00           C0.      0
ATOM     23  CD1 TRP A  30      42.686  95.148 112.488  1.00  0.00           C0.      0
ATOM     24  CD2 TRP A  30      42.459  96.105 114.525  1.00  0.00           C0.      0
ATOM     25  CE2 TRP A  30      41.167  95.703 114.065  1.00  0.00           C0.      0
ATOM     26  CE3 TRP A  30      42.580  96.772 115.758  1.00  0.00           C0.      0
ATOM     27  NE1 TRP A  30      41.334  95.106 112.827  1.00  0.00           N0.      0
ATOM     28  CZ2 TRP A  30      40.012  95.938 114.822  1.00  0.00           C0.      0
ATOM     29  CZ3 TRP A  30      41.427  97.035 116.495  1.00  0.00           C0.      0
ATOM     30  CH2 TRP A  30      40.157  96.621 116.030  1.00  0.00           C0.      0
ATOM     31  H01 TRP A  30      45.598  93.986 113.963  1.00  0.00           H0.      0
ATOM     32  H03 TRP A  30      46.754  95.253 114.423  1.00  0.00           H0.      0
ATOM     33  HA  TRP A  30      45.327  94.939 115.430  1.00  0.00           H0.      0
ATOM     34  HB2 TRP A  30      45.044  97.008 114.010  1.00  0.00           H0.      0
ATOM     35  HB3 TRP A  30      45.303  96.050 112.565  1.00  0.00           H0.      0
ATOM     36  HD1 TRP A  30      43.027  94.762 111.539  1.00  0.00           H0.      0
ATOM     37  HE1 TRP A  30      40.570  94.859 112.195  1.00  0.00           H0.      0
ATOM     38  HE3 TRP A  30      43.553  97.085 116.124  1.00  0.00           H0.      0
ATOM     39  HZ2 TRP A  30      39.051  95.574 114.484  1.00  0.00           H0.      0
ATOM     40  HZ3 TRP A  30      41.500  97.566 117.438  1.00  0.00           H0.      0
ATOM     41  HH2 TRP A  30      39.285  96.857 116.624  1.00  0.00           H0.      0
ATOM     42  CA  TYR A  33      44.782  90.798 116.565  1.00  0.00           C0.     -1
ATOM     43  C   TYR A  33      43.801  90.002 115.664  1.00  0.00           C0.      0
ATOM     44  O   TYR A  33      42.954  89.240 116.146  1.00  0.00           O0.      0
ATOM     45  CB  TYR A  33      44.280  92.117 117.200  1.00  0.00           C0.     -1
ATOM     46  CG  TYR A  33      42.904  92.027 117.824  1.00  0.00           C0.      0
ATOM     47  CD1 TYR A  33      41.872  92.876 117.398  1.00  0.00           C0.      0
ATOM     48  CD2 TYR A  33      42.611  91.067 118.809  1.00  0.00           C0.      0
ATOM     49  CE1 TYR A  33      40.577  92.753 117.908  1.00  0.00           C0.      0
ATOM     50  CE2 TYR A  33      41.323  90.929 119.321  1.00  0.00           C0.      0
ATOM     51  CZ  TYR A  33      40.295  91.759 118.854  1.00  0.00           C0.      0
ATOM     52  OH  TYR A  33      39.027  91.555 119.342  1.00  0.00           O0.      0
ATOM     53  H02 TYR A  33      45.707  91.008 116.014  1.00  0.00           H0.      0
ATOM     54  HA  TYR A  33      45.041  90.097 117.366  1.00  0.00           H0.      0
ATOM     55  HB2 TYR A  33      45.030  92.419 117.944  1.00  0.00           H0.      0
ATOM     56  HB3 TYR A  33      44.268  92.903 116.435  1.00  0.00           H0.      0
ATOM     57  HD1 TYR A  33      42.071  93.630 116.642  1.00  0.00           H0.      0
ATOM     58  HD2 TYR A  33      43.393  90.400 119.157  1.00  0.00           H0.      0
ATOM     59  HE1 TYR A  33      39.787  93.397 117.542  1.00  0.00           H0.      0
ATOM     60  HE2 TYR A  33      41.092  90.177 120.067  1.00  0.00           H0.      0
ATOM     61  HH  TYR A  33      38.455  92.292 119.047  1.00  0.00           H0.      0
ATOM     62  N   ILE A  34      43.952  90.140 114.311  1.00  0.00           N0.      0
ATOM     63  CA  ILE A  34      43.265  89.335 113.253  1.00  0.00           C0.     -1
ATOM     64  CB  ILE A  34      43.693  89.921 111.905  1.00  0.00           C0.     -1
ATOM     65  CG1 ILE A  34      43.181  91.372 111.694  1.00  0.00           C0.      0
ATOM     66  CG2 ILE A  34      43.272  88.996 110.751  1.00  0.00           C0.      0
ATOM     67  CD1 ILE A  34      41.657  91.510 111.567  1.00  0.00           C0.      0
ATOM     68  H01 ILE A  34      43.557  88.281 113.341  1.00  0.00           H0.      0
ATOM     69  H   ILE A  34      44.725  90.708 113.992  1.00  0.00           H0.      0
ATOM     70  HA  ILE A  34      42.184  89.396 113.405  1.00  0.00           H0.      0
ATOM     71  HB  ILE A  34      44.794  89.961 111.905  1.00  0.00           H0.      0
ATOM     72 HG12 ILE A  34      43.525  92.007 112.520  1.00  0.00           H0.      0
ATOM     73 HG13 ILE A  34      43.653  91.767 110.784  1.00  0.00           H0.      0
ATOM     74 HG21 ILE A  34      42.187  88.861 110.729  1.00  0.00           H0.      0
ATOM     75 HG22 ILE A  34      43.575  89.415 109.785  1.00  0.00           H0.      0
ATOM     76 HG23 ILE A  34      43.729  88.006 110.851  1.00  0.00           H0.      0
ATOM     77 HD11 ILE A  34      41.365  92.561 111.478  1.00  0.00           H0.      0
ATOM     78 HD12 ILE A  34      41.279  90.991 110.680  1.00  0.00           H0.      0
ATOM     79 HD13 ILE A  34      41.139  91.108 112.444  1.00  0.00           H0.      0
ATOM     80  CA  ARG A  40      40.008  85.283 109.210  1.00  0.00           C0.     -1
ATOM     81  CB  ARG A  40      40.647  86.628 109.608  1.00  0.00           C0.     -1
ATOM     82  CG  ARG A  40      39.797  87.457 110.607  1.00  0.00           C0.      0
ATOM     83  CD  ARG A  40      39.273  88.758 109.984  1.00  0.00           C0.      0
ATOM     84  NE  ARG A  40      38.710  89.630 111.027  1.00  0.00           N0.      0
ATOM     85  CZ  ARG A  40      38.335  90.910 110.804  1.00  0.00           C0.      0
ATOM     86  NH1 ARG A  40      38.184  91.390 109.570  1.00  0.00           N1+      0
ATOM     87  NH2 ARG A  40      38.042  91.716 111.846  1.00  0.00           N0.      0
ATOM     88  H01 ARG A  40      40.639  84.746 108.494  1.00  0.00           H0.      0
ATOM     89  H02 ARG A  40      39.025  85.435 108.748  1.00  0.00           H0.      0
ATOM     90  HA  ARG A  40      39.870  84.641 110.088  1.00  0.00           H0.      0
ATOM     91  HB2 ARG A  40      41.634  86.438 110.044  1.00  0.00           H0.      0
ATOM     92  HB3 ARG A  40      40.830  87.221 108.701  1.00  0.00           H0.      0
ATOM     93  HG2 ARG A  40      38.950  86.864 110.974  1.00  0.00           H0.      0
ATOM     94  HG3 ARG A  40      40.404  87.711 111.486  1.00  0.00           H0.      0
ATOM     95  HD2 ARG A  40      40.099  89.277 109.476  1.00  0.00           H0.      0
ATOM     96  HD3 ARG A  40      38.505  88.536 109.234  1.00  0.00           H0.      0
ATOM     97  HE  ARG A  40      38.964  89.406 111.980  1.00  0.00           H0.      0
ATOM     98 HH11 ARG A  40      38.473  90.864 108.761  1.00  0.00           H0.      0
ATOM     99 HH12 ARG A  40      37.841  92.368 109.475  1.00  0.00           H0.      0
ATOM    100 HH21 ARG A  40      38.299  91.391 112.769  1.00  0.00           H0.      0
ATOM    101 HH22 ARG A  40      38.247  92.720 111.694  1.00  0.00           H0.      0
ATOM    102  CA  ALA A  64      34.936 101.311 108.726  1.00  0.00           C0.     -1
ATOM    103  C   ALA A  64      36.153 100.470 108.277  1.00  0.00           C0.      0
ATOM    104  O   ALA A  64      36.274  99.276 108.603  1.00  0.00           O0.      0
ATOM    105  CB  ALA A  64      34.313 100.795 110.023  1.00  0.00           C0.      0
ATOM    106  H03 ALA A  64      34.205 101.265 107.907  1.00  0.00           H0.      0
ATOM    107  HA  ALA A  64      35.237 102.360 108.830  1.00  0.00           H0.      0
ATOM    108  HB1 ALA A  64      34.214  99.706 109.993  1.00  0.00           H0.      0
ATOM    109  HB2 ALA A  64      34.927 101.065 110.888  1.00  0.00           H0.      0
ATOM    110  HB3 ALA A  64      33.320 101.231 110.171  1.00  0.00           H0.      0
ATOM    111  N   CYS A  65      37.048 101.095 107.464  1.00  0.00           N0.      0
ATOM    112  CA  CYS A  65      38.179 100.434 106.780  1.00  0.00           C0.     -1
ATOM    113  C   CYS A  65      39.122  99.677 107.686  1.00  0.00           C0.      0
ATOM    114  O   CYS A  65      39.637  98.609 107.325  1.00  0.00           O0.      0
ATOM    115  H01 CYS A  65      38.733 101.216 106.252  1.00  0.00           H0.      0
ATOM    116  H   CYS A  65      36.918 102.083 107.311  1.00  0.00           H0.      0
ATOM    117  HA  CYS A  65      37.803  99.724 106.038  1.00  0.00           H0.      0
ATOM    118  N   GLY A  66      39.410 100.301 108.838  1.00  0.00           N0.      0
ATOM    119  CA  GLY A  66      40.449  99.751 109.669  1.00  0.00           C0.     -1
ATOM    120  H01 GLY A  66      41.438  99.859 109.209  1.00  0.00           H0.      0
ATOM    121  H   GLY A  66      38.936 101.168 109.110  1.00  0.00           H0.      0
ATOM    122  HA2 GLY A  66      40.442 100.266 110.632  1.00  0.00           H0.      0
ATOM    123  HA3 GLY A  66      40.287  98.681 109.840  1.00  0.00           H0.      0
ATOM    124  CA  VAL A  69      41.106  93.542 105.692  1.00  0.00           C0.     -1
ATOM    125  C   VAL A  69      39.926  92.958 104.934  1.00  0.00           C0.      0
ATOM    126  O   VAL A  69      40.020  91.910 104.268  1.00  0.00           O0.      0
ATOM    127  CB  VAL A  69      41.230  93.040 107.152  1.00  0.00           C0.     -1
ATOM    128  CG1 VAL A  69      40.261  93.773 108.092  1.00  0.00           C0.      0
ATOM    129  CG2 VAL A  69      41.072  91.512 107.261  1.00  0.00           C0.      0
ATOM    130  H01 VAL A  69      41.057  94.637 105.695  1.00  0.00           H0.      0
ATOM    131  HA  VAL A  69      42.005  93.250 105.139  1.00  0.00           H0.      0
ATOM    132  HB  VAL A  69      42.253  93.288 107.473  1.00  0.00           H0.      0
ATOM    133 HG11 VAL A  69      40.443  94.855 108.070  1.00  0.00           H0.      0
ATOM    134 HG12 VAL A  69      39.219  93.620 107.799  1.00  0.00           H0.      0
ATOM    135 HG13 VAL A  69      40.378  93.434 109.126  1.00  0.00           H0.      0
ATOM    136 HG21 VAL A  69      40.054  91.205 106.993  1.00  0.00           H0.      0
ATOM    137 HG22 VAL A  69      41.754  90.989 106.582  1.00  0.00           H0.      0
ATOM    138 HG23 VAL A  69      41.280  91.182 108.286  1.00  0.00           H0.      0
ATOM    139  N   ASP A  70      38.786  93.664 105.069  1.00  0.00           N0.      0
ATOM    140  CA  ASP A  70      37.511  93.255 104.502  1.00  0.00           C0.     -1
ATOM    141  CB  ASP A  70      36.380  93.480 105.500  1.00  0.00           C0.     -1
ATOM    142  CG  ASP A  70      36.357  94.728 106.438  1.00  0.00           C0.      0
ATOM    143  OD1 ASP A  70      37.468  95.349 106.679  1.00  0.00           O0.      0
ATOM    144  OD2 ASP A  70      35.264  95.001 106.985  1.00  0.00           O1-      0
ATOM    145  H01 ASP A  70      37.319  93.826 103.581  1.00  0.00           H0.      0
ATOM    146  H   ASP A  70      38.714  94.459 105.710  1.00  0.00           H0.      0
ATOM    147  HA  ASP A  70      37.583  92.202 104.217  1.00  0.00           H0.      0
ATOM    148  HB2 ASP A  70      35.416  93.456 104.982  1.00  0.00           H0.      0
ATOM    149  HB3 ASP A  70      36.363  92.632 106.204  1.00  0.00           H0.      0
ATOM    150  CA  ASP A  85      37.775 105.349 107.731  1.00  0.00           C0.     -1
ATOM    151  C   ASP A  85      38.211 106.754 108.249  1.00  0.00           C0.      0
ATOM    152  O   ASP A  85      39.046 107.405 107.610  1.00  0.00           O0.      0
ATOM    153  CB  ASP A  85      38.832 104.230 108.208  1.00  0.00           C0.     -1
ATOM    154  CG  ASP A  85      38.695 103.835 109.667  1.00  0.00           C0.      0
ATOM    155  OD1 ASP A  85      38.261 102.664 109.942  1.00  0.00           O0.      0
ATOM    156  OD2 ASP A  85      39.021 104.692 110.540  1.00  0.00           O1-      0
ATOM    157  H01 ASP A  85      37.790 105.397 106.641  1.00  0.00           H0.      0
ATOM    158  HA  ASP A  85      36.772 105.079 108.079  1.00  0.00           H0.      0
ATOM    159  HB2 ASP A  85      38.714 103.347 107.577  1.00  0.00           H0.      0
ATOM    160  HB3 ASP A  85      39.833 104.638 108.036  1.00  0.00           H0.      0
ATOM    161  N   ALA A  86      37.670 107.214 109.424  1.00  0.00           N0.      0
ATOM    162  CA  ALA A  86      38.047 108.510 110.057  1.00  0.00           C0.     -1
ATOM    163  C   ALA A  86      39.423 108.480 110.786  1.00  0.00           C0.      0
ATOM    164  O   ALA A  86      39.903 109.551 111.192  1.00  0.00           O0.      0
ATOM    165  CB  ALA A  86      36.957 108.962 111.029  1.00  0.00           C0.      0
ATOM    166  H   ALA A  86      37.070 106.587 109.949  1.00  0.00           H0.      0
ATOM    167  HA  ALA A  86      38.144 109.240 109.249  1.00  0.00           H0.      0
ATOM    168  HB1 ALA A  86      36.756 108.197 111.788  1.00  0.00           H0.      0
ATOM    169  HB2 ALA A  86      37.301 109.864 111.542  1.00  0.00           H0.      0
ATOM    170  HB3 ALA A  86      36.036 109.180 110.489  1.00  0.00           H0.      0
ATOM    171  N   SER A  87      40.009 107.273 110.964  1.00  0.00           N0.      0
ATOM    172  CA  SER A  87      41.299 107.086 111.642  1.00  0.00           C0.     -1
ATOM    173  CB  SER A  87      41.144 106.783 113.139  1.00  0.00           C0.      0
ATOM    174  OG  SER A  87      42.412 106.410 113.725  1.00  0.00           O0.      0
ATOM    175  H01 SER A  87      41.815 106.247 111.163  1.00  0.00           H0.      0
ATOM    176  H   SER A  87      39.540 106.430 110.629  1.00  0.00           H0.      0
ATOM    177  HA  SER A  87      41.895 107.994 111.499  1.00  0.00           H0.      0
ATOM    178  HB2 SER A  87      40.706 107.653 113.649  1.00  0.00           H0.      0
ATOM    179  HB3 SER A  87      40.484 105.928 113.291  1.00  0.00           H0.      0
ATOM    180  HG  SER A  87      43.002 107.176 113.671  1.00  0.00           H0.      0
ATOM    181  CA  MET A  90      44.069 102.885 110.258  1.00  0.00           C0.     -1
ATOM    182  CB  MET A  90      42.654 102.612 110.678  1.00  0.00           C0.     -1
ATOM    183  CG  MET A  90      42.379 102.927 112.161  1.00  0.00           C0.      0
ATOM    184  SD  MET A  90      43.245 101.803 113.344  1.00  0.00           S0.      0
ATOM    185  CE  MET A  90      42.194 100.305 113.202  1.00  0.00           C0.      0
ATOM    186  H01 MET A  90      44.327 103.943 110.397  1.00  0.00           H0.      0
ATOM    187  H02 MET A  90      44.235 102.640 109.202  1.00  0.00           H0.      0
ATOM    188  HA  MET A  90      44.775 102.294 110.853  1.00  0.00           H0.      0
ATOM    189  HB2 MET A  90      41.953 103.218 110.082  1.00  0.00           H0.      0
ATOM    190  HB3 MET A  90      42.393 101.567 110.480  1.00  0.00           H0.      0
ATOM    191  HG2 MET A  90      42.725 103.937 112.415  1.00  0.00           H0.      0
ATOM    192  HG3 MET A  90      41.309 102.873 112.378  1.00  0.00           H0.      0
ATOM    193  HE1 MET A  90      42.330  99.812 112.236  1.00  0.00           H0.      0
ATOM    194  HE2 MET A  90      42.494  99.612 113.994  1.00  0.00           H0.      0
ATOM    195  HE3 MET A  90      41.144 100.574 113.331  1.00  0.00           H0.      0
ATOM    196  CA  ALA A 115      35.686 110.662 105.518  1.00  0.00           C0.     -1
ATOM    197  C   ALA A 115      35.295 110.573 106.990  1.00  0.00           C0.      0
ATOM    198  O   ALA A 115      36.103 110.224 107.862  1.00  0.00           O0.      0
ATOM    199  H01 ALA A 115      36.596 111.261 105.426  1.00  0.00           H0.      0
ATOM    200  H03 ALA A 115      35.914 109.655 105.152  1.00  0.00           H0.      0
ATOM    201  HA  ALA A 115      34.902 111.097 104.892  1.00  0.00           H0.      0
ATOM    202  N   ASN A 116      33.998 110.873 107.300  1.00  0.00           N0.      0
ATOM    203  CA  ASN A 116      33.485 110.683 108.652  1.00  0.00           C0.     -1
ATOM    204  C   ASN A 116      31.974 110.388 108.551  1.00  0.00           C0.      0
ATOM    205  O   ASN A 116      31.258 111.095 107.822  1.00  0.00           O0.      0
ATOM    206  CB  ASN A 116      33.752 111.919 109.558  1.00  0.00           C0.      0
ATOM    207  CG  ASN A 116      33.642 111.517 111.018  1.00  0.00           C0.      0
ATOM    208  ND2 ASN A 116      34.795 111.553 111.731  1.00  0.00           N0.      0
ATOM    209  OD1 ASN A 116      32.567 111.137 111.514  1.00  0.00           O0.      0
ATOM    210  H   ASN A 116      33.337 111.181 106.599  1.00  0.00           H0.      0
ATOM    211  HA  ASN A 116      34.012 109.825 109.079  1.00  0.00           H0.      0
ATOM    212  HB2 ASN A 116      34.748 112.301 109.326  1.00  0.00           H0.      0
ATOM    213  HB3 ASN A 116      33.016 112.697 109.331  1.00  0.00           H0.      0
ATOM    214 HD21 ASN A 116      34.805 111.157 112.661  1.00  0.00           H0.      0
ATOM    215 HD22 ASN A 116      35.683 111.708 111.278  1.00  0.00           H0.      0
ATOM    216  N   TRP A 117      31.520 109.347 109.279  1.00  0.00           N0.      0
ATOM    217  CA  TRP A 117      30.077 109.052 109.425  1.00  0.00           C0.     -1
ATOM    218  CB  TRP A 117      29.837 108.181 110.619  1.00  0.00           C0.     -1
ATOM    219  CG  TRP A 117      30.556 106.853 110.539  1.00  0.00           C0.      0
ATOM    220  CD1 TRP A 117      31.057 106.252 109.401  1.00  0.00           C0.      0
ATOM    221  CD2 TRP A 117      30.936 106.004 111.649  1.00  0.00           C0.      0
ATOM    222  CE2 TRP A 117      31.683 104.908 111.113  1.00  0.00           C0.      0
ATOM    223  CE3 TRP A 117      30.753 106.080 113.042  1.00  0.00           C0.      0
ATOM    224  NE1 TRP A 117      31.718 105.078 109.741  1.00  0.00           N0.      0
ATOM    225  CZ2 TRP A 117      32.257 103.923 111.927  1.00  0.00           C0.      0
ATOM    226  CZ3 TRP A 117      31.313 105.094 113.853  1.00  0.00           C0.      0
ATOM    227  CH2 TRP A 117      32.060 104.028 113.302  1.00  0.00           C0.      0
ATOM    228  H02 TRP A 117      29.546 110.005 109.516  1.00  0.00           H0.      0
ATOM    229  H   TRP A 117      32.180 108.829 109.860  1.00  0.00           H0.      0
ATOM    230  HA  TRP A 117      29.708 108.575 108.507  1.00  0.00           H0.      0
ATOM    231  HB2 TRP A 117      30.168 108.706 111.525  1.00  0.00           H0.      0
ATOM    232  HB3 TRP A 117      28.754 108.032 110.734  1.00  0.00           H0.      0
ATOM    233  HD1 TRP A 117      31.025 106.583 108.375  1.00  0.00           H0.      0
ATOM    234  HE1 TRP A 117      32.260 104.518 109.103  1.00  0.00           H0.      0
ATOM    235  HE3 TRP A 117      30.202 106.905 113.480  1.00  0.00           H0.      0
ATOM    236  HZ2 TRP A 117      32.862 103.126 111.509  1.00  0.00           H0.      0
ATOM    237  HZ3 TRP A 117      31.195 105.155 114.930  1.00  0.00           H0.      0
ATOM    238  HH2 TRP A 117      32.514 103.295 113.961  1.00  0.00           H0.      0
ATOM    239  CA  LEU A 136      31.937  95.091 109.580  1.00  0.00           C0.     -1
ATOM    240  C   LEU A 136      32.935  95.422 110.644  1.00  0.00           C0.      0
ATOM    241  O   LEU A 136      33.551  96.501 110.685  1.00  0.00           O0.      0
ATOM    242  H01 LEU A 136      32.479  94.876 108.650  1.00  0.00           H0.      0
ATOM    243  H02 LEU A 136      31.298  95.956 109.390  1.00  0.00           H0.      0
ATOM    244  HA  LEU A 136      31.314  94.230 109.831  1.00  0.00           H0.      0
ATOM    245  N   GLY A 137      33.128  94.431 111.564  1.00  0.00           N0.      0
ATOM    246  CA  GLY A 137      34.219  94.485 112.503  1.00  0.00           C0.     -1
ATOM    247  C   GLY A 137      33.805  94.556 113.973  1.00  0.00           C0.      0
ATOM    248  O   GLY A 137      34.669  94.327 114.843  1.00  0.00           O0.      0
ATOM    249  H   GLY A 137      32.716  93.527 111.370  1.00  0.00           H0.      0
ATOM    250  HA2 GLY A 137      34.900  93.638 112.376  1.00  0.00           H0.      0
ATOM    251  HA3 GLY A 137      34.786  95.398 112.300  1.00  0.00           H0.      0
ATOM    252  N   ASN A 138      32.521  94.905 114.218  1.00  0.00           N0.      0
ATOM    253  CA  ASN A 138      32.011  95.563 115.448  1.00  0.00           C0.     -1
ATOM    254  C   ASN A 138      32.597  97.021 115.402  1.00  0.00           C0.      0
ATOM    255  O   ASN A 138      33.677  97.256 115.968  1.00  0.00           O0.      0
ATOM    256  CB  ASN A 138      32.402  94.837 116.734  1.00  0.00           C0.      0
ATOM    257  CG  ASN A 138      32.059  95.687 117.949  1.00  0.00           C0.      0
ATOM    258  ND2 ASN A 138      32.907  95.527 119.002  1.00  0.00           N0.      0
ATOM    259  OD1 ASN A 138      31.070  96.428 117.964  1.00  0.00           O0.      0
ATOM    260  H   ASN A 138      31.974  95.061 113.379  1.00  0.00           H0.      0
ATOM    261  HA  ASN A 138      30.924  95.606 115.362  1.00  0.00           H0.      0
ATOM    262  HB2 ASN A 138      31.839  93.899 116.791  1.00  0.00           H0.      0
ATOM    263  HB3 ASN A 138      33.460  94.588 116.730  1.00  0.00           H0.      0
ATOM    264 HD21 ASN A 138      32.837  96.206 119.750  1.00  0.00           H0.      0
ATOM    265 HD22 ASN A 138      33.831  95.137 118.822  1.00  0.00           H0.      0
ATOM    266  N   SER A 139      31.943  97.946 114.662  1.00  0.00           N0.      0
ATOM    267  CA  SER A 139      32.530  99.253 114.260  1.00  0.00           C0.     -1
ATOM    268  CB  SER A 139      33.072  99.193 112.834  1.00  0.00           C0.      0
ATOM    269  OG  SER A 139      34.132  98.221 112.760  1.00  0.00           O0.      0
ATOM    270  H03 SER A 139      31.762 100.027 114.348  1.00  0.00           H0.      0
ATOM    271  H   SER A 139      31.061  97.686 114.241  1.00  0.00           H0.      0
ATOM    272  HA  SER A 139      33.334  99.471 114.965  1.00  0.00           H0.      0
ATOM    273  HB2 SER A 139      32.269  98.940 112.130  1.00  0.00           H0.      0
ATOM    274  HB3 SER A 139      33.452 100.186 112.566  1.00  0.00           H0.      0
ATOM    275  HG  SER A 139      33.962  97.618 112.011  1.00  0.00           H0.      0
ATOM    276  CA  HID A 142      32.148 103.329 118.993  1.00  0.00           C0.     -1
ATOM    277  CB  HID A 142      33.480 103.276 118.192  1.00  0.00           C0.     -1
ATOM    278  CG  HID A 142      34.440 102.190 118.534  1.00  0.00           C0.      0
ATOM    279  CD2 HID A 142      35.200 101.392 117.706  1.00  0.00           C0.      0
ATOM    280  ND1 HID A 142      34.891 101.900 119.812  1.00  0.00           N0.      0
ATOM    281  CE1 HID A 142      35.885 100.962 119.719  1.00  0.00           C0.      0
ATOM    282  NE2 HID A 142      36.097 100.646 118.451  1.00  0.00           N0.      0
ATOM    283  H01 HID A 142      31.585 102.397 118.877  1.00  0.00           H0.      0
ATOM    284  H02 HID A 142      31.532 104.158 118.634  1.00  0.00           H0.      0
ATOM    285  HA  HID A 142      32.328 103.483 120.063  1.00  0.00           H0.      0
ATOM    286  HB2 HID A 142      33.248 103.186 117.124  1.00  0.00           H0.      0
ATOM    287  HB3 HID A 142      33.983 104.248 118.307  1.00  0.00           H0.      0
ATOM    288  HD1 HID A 142      34.510 102.265 120.673  1.00  0.00           H0.      0
ATOM    289  HD2 HID A 142      35.172 101.343 116.628  1.00  0.00           H0.      0
ATOM    290  HE1 HID A 142      36.402 100.557 120.571  1.00  0.00           H0.      0
ATOM    291  CA  ARG A 175      29.467  92.673 120.059  1.00  0.00           C0.     -1
ATOM    292  CB  ARG A 175      30.671  93.145 120.858  1.00  0.00           C0.     -1
ATOM    293  CG  ARG A 175      32.001  92.521 120.416  1.00  0.00           C0.      0
ATOM    294  CD  ARG A 175      33.140  93.013 121.322  1.00  0.00           C0.      0
ATOM    295  NE  ARG A 175      34.486  92.699 120.837  1.00  0.00           N0.      0
ATOM    296  CZ  ARG A 175      35.196  91.620 121.170  1.00  0.00           C0.      0
ATOM    297  NH1 ARG A 175      34.626  90.604 121.863  1.00  0.00           N1+      0
ATOM    298  NH2 ARG A 175      36.510  91.601 120.907  1.00  0.00           N0.      0
ATOM    299  H01 ARG A 175      28.546  93.156 120.402  1.00  0.00           H0.      0
ATOM    300  H03 ARG A 175      29.589  92.901 118.992  1.00  0.00           H0.      0
ATOM    301  HA  ARG A 175      29.331  91.588 120.147  1.00  0.00           H0.      0
ATOM    302  HB2 ARG A 175      30.760  94.238 120.775  1.00  0.00           H0.      0
ATOM    303  HB3 ARG A 175      30.509  92.930 121.925  1.00  0.00           H0.      0
ATOM    304  HG2 ARG A 175      31.935  91.425 120.429  1.00  0.00           H0.      0
ATOM    305  HG3 ARG A 175      32.218  92.805 119.381  1.00  0.00           H0.      0
ATOM    306  HD2 ARG A 175      33.085  94.104 121.395  1.00  0.00           H0.      0
ATOM    307  HD3 ARG A 175      33.034  92.617 122.338  1.00  0.00           H0.      0
ATOM    308  HE  ARG A 175      34.858  93.258 120.058  1.00  0.00           H0.      0
ATOM    309 HH11 ARG A 175      33.640  90.421 121.747  1.00  0.00           H0.      0
ATOM    310 HH12 ARG A 175      35.201  89.827 122.152  1.00  0.00           H0.      0
ATOM    311 HH21 ARG A 175      36.895  92.414 120.411  1.00  0.00           H0.      0
ATOM    312 HH22 ARG A 175      36.990  90.725 120.758  1.00  0.00           H0.      0
ATOM    313  CA  TYR A 194      39.944  88.068 115.498  1.00  0.00           C0.     -1
ATOM    314  CB  TYR A 194      39.818  89.255 116.462  1.00  0.00           C0.     -1
ATOM    315  CG  TYR A 194      39.137  90.479 115.884  1.00  0.00           C0.      0
ATOM    316  CD1 TYR A 194      37.808  90.807 116.200  1.00  0.00           C0.      0
ATOM    317  CD2 TYR A 194      39.845  91.362 115.048  1.00  0.00           C0.      0
ATOM    318  CE1 TYR A 194      37.193  91.956 115.686  1.00  0.00           C0.      0
ATOM    319  CE2 TYR A 194      39.251  92.518 114.535  1.00  0.00           C0.      0
ATOM    320  CZ  TYR A 194      37.912  92.811 114.838  1.00  0.00           C0.      0
ATOM    321  OH  TYR A 194      37.353  93.940 114.275  1.00  0.00           O0.      0
ATOM    322  H01 TYR A 194      40.442  87.225 115.989  1.00  0.00           H0.      0
ATOM    323  H02 TYR A 194      38.962  87.731 115.142  1.00  0.00           H0.      0
ATOM    324  HA  TYR A 194      40.550  88.342 114.627  1.00  0.00           H0.      0
ATOM    325  HB2 TYR A 194      39.262  88.939 117.354  1.00  0.00           H0.      0
ATOM    326  HB3 TYR A 194      40.822  89.530 116.793  1.00  0.00           H0.      0
ATOM    327  HD1 TYR A 194      37.241  90.175 116.877  1.00  0.00           H0.      0
ATOM    328  HD2 TYR A 194      40.891  91.164 114.839  1.00  0.00           H0.      0
ATOM    329  HE1 TYR A 194      36.164  92.183 115.941  1.00  0.00           H0.      0
ATOM    330  HE2 TYR A 194      39.813  93.194 113.903  1.00  0.00           H0.      0
ATOM    331  HH  TYR A 194      36.395  93.994 114.483  1.00  0.00           H0.      0
ATOM    332  CA  TYR A 220      43.882  93.903 125.181  1.00  0.00           C0.     -1
ATOM    333  CB  TYR A 220      43.682  94.187 123.738  1.00  0.00           C0.     -1
ATOM    334  CG  TYR A 220      42.242  94.307 123.242  1.00  0.00           C0.      0
ATOM    335  CD1 TYR A 220      41.934  93.986 121.907  1.00  0.00           C0.      0
ATOM    336  CD2 TYR A 220      41.194  94.780 124.050  1.00  0.00           C0.      0
ATOM    337  CE1 TYR A 220      40.644  94.135 121.390  1.00  0.00           C0.      0
ATOM    338  CE2 TYR A 220      39.895  94.924 123.551  1.00  0.00           C0.      0
ATOM    339  CZ  TYR A 220      39.611  94.596 122.218  1.00  0.00           C0.      0
ATOM    340  OH  TYR A 220      38.315  94.751 121.779  1.00  0.00           O0.      0
ATOM    341  H01 TYR A 220      44.947  93.791 125.416  1.00  0.00           H0.      0
ATOM    342  H02 TYR A 220      43.499  94.707 125.822  1.00  0.00           H0.      0
ATOM    343  HA  TYR A 220      43.377  92.978 125.488  1.00  0.00           H0.      0
ATOM    344  HB2 TYR A 220      44.212  95.118 123.477  1.00  0.00           H0.      0
ATOM    345  HB3 TYR A 220      44.173  93.408 123.137  1.00  0.00           H0.      0
ATOM    346  HD1 TYR A 220      42.716  93.609 121.253  1.00  0.00           H0.      0
ATOM    347  HD2 TYR A 220      41.385  95.041 125.086  1.00  0.00           H0.      0
ATOM    348  HE1 TYR A 220      40.442  93.882 120.356  1.00  0.00           H0.      0
ATOM    349  HE2 TYR A 220      39.091  95.282 124.185  1.00  0.00           H0.      0
ATOM    350  HH  TYR A 220      38.213  94.456 120.852  1.00  0.00           H0.      0
ATOM    351  CA  LEU A 240      38.769  99.696 123.038  1.00  0.00           C0.     -1
ATOM    352  CB  LEU A 240      38.544  98.613 121.948  1.00  0.00           C0.     -1
ATOM    353  CG  LEU A 240      39.594  98.585 120.815  1.00  0.00           C0.      0
ATOM    354  CD1 LEU A 240      39.173  97.561 119.744  1.00  0.00           C0.      0
ATOM    355  CD2 LEU A 240      39.816  99.965 120.172  1.00  0.00           C0.      0
ATOM    356  H01 LEU A 240      38.037  99.589 123.846  1.00  0.00           H0.      0
ATOM    357  H02 LEU A 240      39.771  99.605 123.476  1.00  0.00           H0.      0
ATOM    358  HA  LEU A 240      38.673 100.706 122.626  1.00  0.00           H0.      0
ATOM    359  HB2 LEU A 240      38.513  97.621 122.416  1.00  0.00           H0.      0
ATOM    360  HB3 LEU A 240      37.550  98.768 121.495  1.00  0.00           H0.      0
ATOM    361  HG  LEU A 240      40.546  98.251 121.257  1.00  0.00           H0.      0
ATOM    362 HD11 LEU A 240      39.985  97.375 119.033  1.00  0.00           H0.      0
ATOM    363 HD12 LEU A 240      38.891  96.608 120.201  1.00  0.00           H0.      0
ATOM    364 HD13 LEU A 240      38.315  97.944 119.175  1.00  0.00           H0.      0
ATOM    365 HD21 LEU A 240      40.512  99.898 119.329  1.00  0.00           H0.      0
ATOM    366 HD22 LEU A 240      38.874 100.365 119.776  1.00  0.00           H0.      0
ATOM    367 HD23 LEU A 240      40.221 100.690 120.887  1.00  0.00           H0.      0
ATOM    368  CA  TYR A 242      31.822 101.047 123.132  1.00  0.00           C0.     -1
ATOM    369  CB  TYR A 242      31.651  99.611 122.615  1.00  0.00           C0.     -1
ATOM    370  CG  TYR A 242      32.521  99.238 121.439  1.00  0.00           C0.      0
ATOM    371  CD1 TYR A 242      32.110  99.521 120.127  1.00  0.00           C0.      0
ATOM    372  CD2 TYR A 242      33.737  98.555 121.622  1.00  0.00           C0.      0
ATOM    373  CE1 TYR A 242      32.874  99.132 119.028  1.00  0.00           C0.      0
ATOM    374  CE2 TYR A 242      34.514  98.158 120.532  1.00  0.00           C0.      0
ATOM    375  CZ  TYR A 242      34.077  98.443 119.232  1.00  0.00           C0.      0
ATOM    376  OH  TYR A 242      34.851  98.023 118.187  1.00  0.00           O0.      0
ATOM    377  H01 TYR A 242      31.154 101.240 123.979  1.00  0.00           H0.      0
ATOM    378  H02 TYR A 242      32.853 101.224 123.463  1.00  0.00           H0.      0
ATOM    379  HA  TYR A 242      31.594 101.776 122.345  1.00  0.00           H0.      0
ATOM    380  HB2 TYR A 242      31.850  98.915 123.441  1.00  0.00           H0.      0
ATOM    381  HB3 TYR A 242      30.598  99.462 122.341  1.00  0.00           H0.      0
ATOM    382  HD1 TYR A 242      31.165 100.032 119.965  1.00  0.00           H0.      0
ATOM    383  HD2 TYR A 242      34.069  98.318 122.629  1.00  0.00           H0.      0
ATOM    384  HE1 TYR A 242      32.535  99.338 118.019  1.00  0.00           H0.      0
ATOM    385  HE2 TYR A 242      35.447  97.623 120.668  1.00  0.00           H0.      0
ATOM    386  HH  TYR A 242      34.357  98.084 117.345  1.00  0.00           H0.      0
ATOM    387  CA  TYR A 283      28.653  88.884 117.989  1.00  0.00           C0.     -1
ATOM    388  CB  TYR A 283      29.732  88.976 116.841  1.00  0.00           C0.     -1
ATOM    389  CG  TYR A 283      31.062  89.597 117.237  1.00  0.00           C0.      0
ATOM    390  CD1 TYR A 283      31.887  89.004 118.212  1.00  0.00           C0.      0
ATOM    391  CD2 TYR A 283      31.552  90.744 116.587  1.00  0.00           C0.      0
ATOM    392  CE1 TYR A 283      33.142  89.532 118.526  1.00  0.00           C0.      0
ATOM    393  CE2 TYR A 283      32.814  91.275 116.881  1.00  0.00           C0.      0
ATOM    394  CZ  TYR A 283      33.613  90.674 117.861  1.00  0.00           C0.      0
ATOM    395  OH  TYR A 283      34.871  91.135 118.191  1.00  0.00           O0.      0
ATOM    396  H01 TYR A 283      27.740  88.415 117.609  1.00  0.00           H0.      0
ATOM    397  H02 TYR A 283      29.027  88.286 118.827  1.00  0.00           H0.      0
ATOM    398  HA  TYR A 283      28.408  89.884 118.363  1.00  0.00           H0.      0
ATOM    399  HB2 TYR A 283      29.907  87.960 116.462  1.00  0.00           H0.      0
ATOM    400  HB3 TYR A 283      29.305  89.548 116.009  1.00  0.00           H0.      0
ATOM    401  HD1 TYR A 283      31.547  88.110 118.726  1.00  0.00           H0.      0
ATOM    402  HD2 TYR A 283      30.947  91.216 115.818  1.00  0.00           H0.      0
ATOM    403  HE1 TYR A 283      33.772  89.067 119.276  1.00  0.00           H0.      0
ATOM    404  HE2 TYR A 283      33.192  92.133 116.334  1.00  0.00           H0.      0
ATOM    405  HH  TYR A 283      34.961  92.098 118.037  1.00  0.00           H0.      0
ATOM    406  N   ACT A 293      36.241  96.003 116.693  1.00  0.00           N0.      0
ATOM    407  CA  ACT A 293      37.219  95.224 117.447  1.00  0.00           C0.      0
ATOM    408  C   ACT A 293      36.635  94.235 118.459  1.00  0.00           C0.      0
ATOM    409  O   ACT A 293      37.462  93.735 119.296  1.00  0.00           O0.      0
ATOM    410  OXT ACT A 293      35.396  93.940 118.421  1.00  0.00           O1-      0
ATOM    411  H1  ACT A 293      37.879  95.898 117.997  1.00  0.00           H0.      0
ATOM    412  H3  ACT A 293      37.853  94.654 116.759  1.00  0.00           H0.      0
ATOM    413  H01 ACT A 293      35.735  96.616 117.328  1.00  0.00           H0.      0
ATOM    414  H02 ACT A 293      35.559  95.403 116.236  1.00  0.00           H0.      0
ATOM    415  CA' SAM A 294      37.913  96.246 110.162  1.00  0.00           C0.      0
ATOM    416  CB  SAM A 294      37.498  96.788 111.549  1.00  0.00           C0.      0
ATOM    417  CG  SAM A 294      37.294  98.302 111.706  1.00  0.00           C0.      0
ATOM    418  SD  SAM A 294      37.698  98.796 113.453  1.00  0.00           S0.      0
ATOM    419  CE  SAM A 294      36.861  97.359 115.005  1.00  0.00           C0.      0
ATOM    420  C5' SAM A 294      36.521 100.172 113.744  1.00  0.00           C0.      0
ATOM    421  C4' SAM A 294      36.882 101.381 112.896  1.00  0.00           C0.      0
ATOM    422  O4' SAM A 294      35.809 102.371 113.020  1.00  0.00           O0.      0
ATOM    423  C3' SAM A 294      38.206 102.087 113.299  1.00  0.00           C0.      0
ATOM    424  O3' SAM A 294      39.222 101.891 112.323  1.00  0.00           O0.      0
ATOM    425  C2' SAM A 294      37.764 103.570 113.503  1.00  0.00           C0.      0
ATOM    426  O2' SAM A 294      38.704 104.558 113.176  1.00  0.00           O0.      0
ATOM    427  C1' SAM A 294      36.443 103.640 112.698  1.00  0.00           C0.      0
ATOM    428  OXT SAM A 294      38.938  94.319 111.171  1.00  0.00           O0.      0
ATOM    429  N1  SAM A 294      33.771 107.721 110.925  1.00  0.00           N0.      0
ATOM    430  C2  SAM A 294      34.448 106.750 110.282  1.00  0.00           C0.      0
ATOM    431  N3  SAM A 294      35.122 105.706 110.795  1.00  0.00           N0.      0
ATOM    432  C4  SAM A 294      35.039 105.666 112.142  1.00  0.00           C0.      0
ATOM    433  C5  SAM A 294      34.372 106.604 112.944  1.00  0.00           C0.      0
ATOM    434  C6  SAM A 294      33.729 107.680 112.285  1.00  0.00           C0.      0
ATOM    435  N6  SAM A 294      33.089 108.662 112.951  1.00  0.00           N0.      0
ATOM    436  N7  SAM A 294      34.491 106.278 114.289  1.00  0.00           N0.      0
ATOM    437  C8  SAM A 294      35.208 105.174 114.304  1.00  0.00           C0.      0
ATOM    438  N9  SAM A 294      35.579 104.745 113.030  1.00  0.00           N0.      0
ATOM    439  C'  SAM A 294      38.069  94.713 110.330  1.00  0.00           C0.      0
ATOM    440  N'  SAM A 294      36.954  96.521 109.042  1.00  0.00           N0.      0
ATOM    441  O'  SAM A 294      37.272  93.983 109.680  1.00  0.00           O0.      0
ATOM    442 HN61 SAM A 294      32.752 109.494 112.464  1.00  0.00           H0.      0
ATOM    443 HN62 SAM A 294      33.064 108.624 113.958  1.00  0.00           H0.      0
ATOM    444  HA  SAM A 294      38.871  96.682 109.861  1.00  0.00           H0.      0
ATOM    445  HB1 SAM A 294      38.297  96.441 112.213  1.00  0.00           H0.      0
ATOM    446  HB2 SAM A 294      36.589  96.270 111.875  1.00  0.00           H0.      0
ATOM    447  HG1 SAM A 294      36.265  98.597 111.494  1.00  0.00           H0.      0
ATOM    448  HG2 SAM A 294      37.969  98.876 111.065  1.00  0.00           H0.      0
ATOM    449  HE1 SAM A 294      35.806  97.533 114.832  1.00  0.00           H0.      0
ATOM    450  HE2 SAM A 294      37.381  97.921 115.769  1.00  0.00           H0.      0
ATOM    451  HE3 SAM A 294      37.311  96.470 114.600  1.00  0.00           H0.      0
ATOM    452 HO2' SAM A 294      38.902 104.499 112.208  1.00  0.00           H0.      0
ATOM    453 HO3' SAM A 294      38.883 102.203 111.446  1.00  0.00           H0.      0
ATOM    454  H01 SAM A 294      35.491 104.625 115.188  1.00  0.00           H0.      0
ATOM    455  H02 SAM A 294      36.957 101.098 111.838  1.00  0.00           H0.      0
ATOM    456  H03 SAM A 294      38.608 101.687 114.231  1.00  0.00           H0.      0
ATOM    457  H04 SAM A 294      37.522 103.697 114.563  1.00  0.00           H0.      0
ATOM    458  H05 SAM A 294      36.643 103.700 111.624  1.00  0.00           H0.      0
ATOM    459  H06 SAM A 294      34.465 106.839 109.201  1.00  0.00           H0.      0
ATOM    460  H07 SAM A 294      36.782  97.530 108.900  1.00  0.00           H0.      0
ATOM    461  H08 SAM A 294      36.057  96.045 109.186  1.00  0.00           H0.      0
ATOM    462  H09 SAM A 294      37.282  96.099 108.093  1.00  0.00           H0.      0
ATOM    463 H5'1 SAM A 294      36.607 100.397 114.811  1.00  0.00           H0.      0
ATOM    464 H5'2 SAM A 294      35.524  99.796 113.516  1.00  0.00           H0.      0
