# Supplementary material for: Computational Investigation of GNMT-Catalyzed Methyl Transfer Reaction: Integrating MD, QM, and ML Approaches
Source: J Comput Chem. Author manuscript; Available in PMC 2026 Jun 29. (PMC13312424; doi:10.1002/jcc.70434)
Supplement: SI-2 [file NIHMS2188582-supplement-SI-2.zip › QM-cluster-pdbs/early_stage-model_A-r.pdb]

ATOM      1  CA  TYR A  21      42.847 104.936 117.417  1.00  0.00           C0.     -1
ATOM      2  CB  TYR A  21      42.517 104.108 116.211  1.00  0.00           C0.     -1
ATOM      3  CG  TYR A  21      41.509 102.977 116.353  1.00  0.00           C0.      0
ATOM      4  CD1 TYR A  21      40.151 103.205 116.634  1.00  0.00           C0.      0
ATOM      5  CD2 TYR A  21      41.902 101.651 116.089  1.00  0.00           C0.      0
ATOM      6  CE1 TYR A  21      39.218 102.158 116.642  1.00  0.00           C0.      0
ATOM      7  CE2 TYR A  21      40.986 100.598 116.080  1.00  0.00           C0.      0
ATOM      8  CZ  TYR A  21      39.634 100.846 116.353  1.00  0.00           C0.      0
ATOM      9  OH  TYR A  21      38.771  99.774 116.304  1.00  0.00           O0.      0
ATOM     10  H01 TYR A  21      41.959 105.434 117.828  1.00  0.00           H0.      0
ATOM     11  H02 TYR A  21      43.572 105.718 117.162  1.00  0.00           H0.      0
ATOM     12  HA  TYR A  21      43.278 104.329 118.223  1.00  0.00           H0.      0
ATOM     13  HB2 TYR A  21      42.174 104.779 115.409  1.00  0.00           H0.      0
ATOM     14  HB3 TYR A  21      43.446 103.666 115.824  1.00  0.00           H0.      0
ATOM     15  HD1 TYR A  21      39.806 104.216 116.830  1.00  0.00           H0.      0
ATOM     16  HD2 TYR A  21      42.936 101.445 115.838  1.00  0.00           H0.      0
ATOM     17  HE1 TYR A  21      38.175 102.360 116.861  1.00  0.00           H0.      0
ATOM     18  HE2 TYR A  21      41.300  99.585 115.854  1.00  0.00           H0.      0
ATOM     19  HH  TYR A  21      37.831 100.058 116.428  1.00  0.00           H0.      0
ATOM     20  CA  TRP A  30      46.318  95.189 114.367  1.00  0.00           C0.     -1
ATOM     21  CB  TRP A  30      45.736  96.303 113.503  1.00  0.00           C0.     -1
ATOM     22  CG  TRP A  30      44.281  96.159 113.133  1.00  0.00           C0.      0
ATOM     23  CD1 TRP A  30      43.765  95.923 111.871  1.00  0.00           C0.      0
ATOM     24  CD2 TRP A  30      43.138  96.289 114.015  1.00  0.00           C0.      0
ATOM     25  CE2 TRP A  30      41.966  96.101 113.212  1.00  0.00           C0.      0
ATOM     26  CE3 TRP A  30      42.981  96.587 115.383  1.00  0.00           C0.      0
ATOM     27  NE1 TRP A  30      42.377  95.856 111.915  1.00  0.00           N0.      0
ATOM     28  CZ2 TRP A  30      40.673  96.175 113.749  1.00  0.00           C0.      0
ATOM     29  CZ3 TRP A  30      41.694  96.684 115.914  1.00  0.00           C0.      0
ATOM     30  CH2 TRP A  30      40.550  96.470 115.108  1.00  0.00           C0.      0
ATOM     31  H01 TRP A  30      46.237  94.218 113.864  1.00  0.00           H0.      0
ATOM     32  H03 TRP A  30      47.376  95.374 114.584  1.00  0.00           H0.      0
ATOM     33  HA  TRP A  30      45.788  95.109 115.323  1.00  0.00           H0.      0
ATOM     34  HB2 TRP A  30      45.875  97.261 114.027  1.00  0.00           H0.      0
ATOM     35  HB3 TRP A  30      46.323  96.383 112.578  1.00  0.00           H0.      0
ATOM     36  HD1 TRP A  30      44.293  95.798 110.937  1.00  0.00           H0.      0
ATOM     37  HE1 TRP A  30      41.741  95.966 111.116  1.00  0.00           H0.      0
ATOM     38  HE3 TRP A  30      43.848  96.745 116.017  1.00  0.00           H0.      0
ATOM     39  HZ2 TRP A  30      39.807  95.958 113.134  1.00  0.00           H0.      0
ATOM     40  HZ3 TRP A  30      41.562  96.913 116.966  1.00  0.00           H0.      0
ATOM     41  HH2 TRP A  30      39.567  96.528 115.560  1.00  0.00           H0.      0
ATOM     42  CA  TYR A  33      45.513  91.214 116.898  1.00  0.00           C0.     -1
ATOM     43  CB  TYR A  33      44.865  92.599 117.092  1.00  0.00           C0.     -1
ATOM     44  CG  TYR A  33      43.455  92.505 117.668  1.00  0.00           C0.      0
ATOM     45  CD1 TYR A  33      42.414  93.316 117.187  1.00  0.00           C0.      0
ATOM     46  CD2 TYR A  33      43.140  91.574 118.677  1.00  0.00           C0.      0
ATOM     47  CE1 TYR A  33      41.104  93.195 117.667  1.00  0.00           C0.      0
ATOM     48  CE2 TYR A  33      41.837  91.434 119.156  1.00  0.00           C0.      0
ATOM     49  CZ  TYR A  33      40.807  92.232 118.641  1.00  0.00           C0.      0
ATOM     50  OH  TYR A  33      39.533  91.987 119.101  1.00  0.00           O0.      0
ATOM     51  H01 TYR A  33      44.873  90.571 116.284  1.00  0.00           H0.      0
ATOM     52  H02 TYR A  33      46.485  91.306 116.400  1.00  0.00           H0.      0
ATOM     53  HA  TYR A  33      45.681  90.708 117.854  1.00  0.00           H0.      0
ATOM     54  HB2 TYR A  33      45.506  93.210 117.746  1.00  0.00           H0.      0
ATOM     55  HB3 TYR A  33      44.819  93.124 116.131  1.00  0.00           H0.      0
ATOM     56  HD1 TYR A  33      42.618  94.048 116.412  1.00  0.00           H0.      0
ATOM     57  HD2 TYR A  33      43.915  90.937 119.087  1.00  0.00           H0.      0
ATOM     58  HE1 TYR A  33      40.317  93.813 117.250  1.00  0.00           H0.      0
ATOM     59  HE2 TYR A  33      41.598  90.701 119.919  1.00  0.00           H0.      0
ATOM     60  HH  TYR A  33      38.924  92.727 118.893  1.00  0.00           H0.      0
ATOM     61  CA  ARG A  40      41.374  86.300 108.106  1.00  0.00           C0.     -1
ATOM     62  CB  ARG A  40      41.948  87.722 108.346  1.00  0.00           C0.     -1
ATOM     63  CG  ARG A  40      40.823  88.803 108.254  1.00  0.00           C0.      0
ATOM     64  CD  ARG A  40      40.723  89.749 109.470  1.00  0.00           C0.      0
ATOM     65  NE  ARG A  40      39.516  90.590 109.344  1.00  0.00           N0.      0
ATOM     66  CZ  ARG A  40      39.351  91.869 109.752  1.00  0.00           C0.      0
ATOM     67  NH1 ARG A  40      40.265  92.472 110.548  1.00  0.00           N1+      0
ATOM     68  NH2 ARG A  40      38.278  92.561 109.369  1.00  0.00           N0.      0
ATOM     69  H01 ARG A  40      40.901  86.236 107.119  1.00  0.00           H0.      0
ATOM     70  H02 ARG A  40      42.160  85.539 108.156  1.00  0.00           H0.      0
ATOM     71  HA  ARG A  40      40.617  86.060 108.862  1.00  0.00           H0.      0
ATOM     72  HB2 ARG A  40      42.420  87.756 109.337  1.00  0.00           H0.      0
ATOM     73  HB3 ARG A  40      42.736  87.939 107.617  1.00  0.00           H0.      0
ATOM     74  HG2 ARG A  40      40.946  89.410 107.351  1.00  0.00           H0.      0
ATOM     75  HG3 ARG A  40      39.856  88.289 108.155  1.00  0.00           H0.      0
ATOM     76  HD2 ARG A  40      40.678  89.163 110.398  1.00  0.00           H0.      0
ATOM     77  HD3 ARG A  40      41.603  90.398 109.524  1.00  0.00           H0.      0
ATOM     78  HE  ARG A  40      38.765  90.220 108.775  1.00  0.00           H0.      0
ATOM     79 HH11 ARG A  40      40.852  91.927 111.160  1.00  0.00           H0.      0
ATOM     80 HH12 ARG A  40      40.065  93.444 110.795  1.00  0.00           H0.      0
ATOM     81 HH21 ARG A  40      37.766  92.369 108.477  1.00  0.00           H0.      0
ATOM     82 HH22 ARG A  40      38.260  93.544 109.653  1.00  0.00           H0.      0
ATOM     83  CA  ALA A  64      34.661 101.372 108.803  1.00  0.00           C0.     -1
ATOM     84  C   ALA A  64      35.830 100.592 108.223  1.00  0.00           C0.      0
ATOM     85  O   ALA A  64      35.906  99.350 108.282  1.00  0.00           O0.      0
ATOM     86  H01 ALA A  64      33.843 101.395 108.074  1.00  0.00           H0.      0
ATOM     87  H02 ALA A  64      34.305 100.865 109.703  1.00  0.00           H0.      0
ATOM     88  HA  ALA A  64      34.934 102.401 109.054  1.00  0.00           H0.      0
ATOM     89  N   CYS A  65      36.755 101.343 107.572  1.00  0.00           N0.      0
ATOM     90  CA  CYS A  65      37.822 100.742 106.778  1.00  0.00           C0.     -1
ATOM     91  C   CYS A  65      38.976 100.180 107.568  1.00  0.00           C0.      0
ATOM     92  O   CYS A  65      39.488  99.086 107.281  1.00  0.00           O0.      0
ATOM     93  H02 CYS A  65      38.195 101.504 106.086  1.00  0.00           H0.      0
ATOM     94  H   CYS A  65      36.720 102.348 107.672  1.00  0.00           H0.      0
ATOM     95  HA  CYS A  65      37.405  99.923 106.189  1.00  0.00           H0.      0
ATOM     96  N   GLY A  66      39.417 100.975 108.554  1.00  0.00           N0.      0
ATOM     97  CA  GLY A  66      40.534 100.529 109.333  1.00  0.00           C0.     -1
ATOM     98  C   GLY A  66      41.847 100.418 108.521  1.00  0.00           C0.      0
ATOM     99  O   GLY A  66      42.278 101.365 107.857  1.00  0.00           O0.      0
ATOM    100  H   GLY A  66      38.943 101.845 108.817  1.00  0.00           H0.      0
ATOM    101  HA2 GLY A  66      40.688 101.232 110.152  1.00  0.00           H0.      0
ATOM    102  HA3 GLY A  66      40.324  99.547 109.769  1.00  0.00           H0.      0
ATOM    103  N   THR A  67      42.511  99.233 108.671  1.00  0.00           N0.      0
ATOM    104  CA  THR A  67      43.774  98.948 107.965  1.00  0.00           C0.     -1
ATOM    105  H01 THR A  67      43.597  98.615 106.936  1.00  0.00           H0.      0
ATOM    106  H02 THR A  67      44.316  98.172 108.509  1.00  0.00           H0.      0
ATOM    107  H   THR A  67      41.977  98.447 109.026  1.00  0.00           H0.      0
ATOM    108  HA  THR A  67      44.369  99.862 107.938  1.00  0.00           H0.      0
ATOM    109  CA  VAL A  69      41.209  94.402 105.587  1.00  0.00           C0.     -1
ATOM    110  C   VAL A  69      40.180  93.752 104.636  1.00  0.00           C0.      0
ATOM    111  O   VAL A  69      40.463  92.786 103.915  1.00  0.00           O0.      0
ATOM    112  CB  VAL A  69      41.077  93.856 107.008  1.00  0.00           C0.     -1
ATOM    113  CG1 VAL A  69      41.414  92.355 107.038  1.00  0.00           C0.      0
ATOM    114  CG2 VAL A  69      42.000  94.638 107.962  1.00  0.00           C0.      0
ATOM    115  H03 VAL A  69      41.071  95.491 105.592  1.00  0.00           H0.      0
ATOM    116  HA  VAL A  69      42.206  94.187 105.191  1.00  0.00           H0.      0
ATOM    117  HB  VAL A  69      40.042  93.996 107.349  1.00  0.00           H0.      0
ATOM    118 HG11 VAL A  69      42.406  92.180 106.603  1.00  0.00           H0.      0
ATOM    119 HG12 VAL A  69      41.429  91.992 108.067  1.00  0.00           H0.      0
ATOM    120 HG13 VAL A  69      40.691  91.766 106.466  1.00  0.00           H0.      0
ATOM    121 HG21 VAL A  69      41.928  94.242 108.980  1.00  0.00           H0.      0
ATOM    122 HG22 VAL A  69      43.046  94.560 107.636  1.00  0.00           H0.      0
ATOM    123 HG23 VAL A  69      41.725  95.697 108.001  1.00  0.00           H0.      0
ATOM    124  N   ASP A  70      38.918  94.286 104.685  1.00  0.00           N0.      0
ATOM    125  CA  ASP A  70      37.710  93.582 104.181  1.00  0.00           C0.     -1
ATOM    126  CB  ASP A  70      36.530  93.909 105.161  1.00  0.00           C0.     -1
ATOM    127  CG  ASP A  70      36.968  93.668 106.610  1.00  0.00           C0.      0
ATOM    128  OD1 ASP A  70      37.472  94.671 107.228  1.00  0.00           O0.      0
ATOM    129  OD2 ASP A  70      36.885  92.488 107.055  1.00  0.00           O1-      0
ATOM    130  H01 ASP A  70      37.464  93.903 103.164  1.00  0.00           H0.      0
ATOM    131  H   ASP A  70      38.736  94.929 105.450  1.00  0.00           H0.      0
ATOM    132  HA  ASP A  70      37.917  92.508 104.168  1.00  0.00           H0.      0
ATOM    133  HB2 ASP A  70      36.241  94.958 105.040  1.00  0.00           H0.      0
ATOM    134  HB3 ASP A  70      35.677  93.272 104.911  1.00  0.00           H0.      0
ATOM    135  CA  ASP A  85      37.414 105.929 108.052  1.00  0.00           C0.     -1
ATOM    136  C   ASP A  85      37.742 107.376 108.521  1.00  0.00           C0.      0
ATOM    137  O   ASP A  85      38.204 108.196 107.715  1.00  0.00           O0.      0
ATOM    138  CB  ASP A  85      38.660 105.006 108.152  1.00  0.00           C0.      0
ATOM    139  CG  ASP A  85      38.820 104.451 109.562  1.00  0.00           C0.      0
ATOM    140  OD1 ASP A  85      38.387 103.261 109.779  1.00  0.00           O0.      0
ATOM    141  OD2 ASP A  85      39.306 105.196 110.461  1.00  0.00           O1-      0
ATOM    142  H01 ASP A  85      37.108 106.020 107.008  1.00  0.00           H0.      0
ATOM    143  HA  ASP A  85      36.582 105.507 108.629  1.00  0.00           H0.      0
ATOM    144  HB2 ASP A  85      38.551 104.171 107.454  1.00  0.00           H0.      0
ATOM    145  HB3 ASP A  85      39.554 105.570 107.868  1.00  0.00           H0.      0
ATOM    146  N   ALA A  86      37.548 107.678 109.843  1.00  0.00           N0.      0
ATOM    147  CA  ALA A  86      37.860 108.996 110.445  1.00  0.00           C0.     -1
ATOM    148  C   ALA A  86      39.253 109.047 111.165  1.00  0.00           C0.      0
ATOM    149  O   ALA A  86      39.590 110.119 111.690  1.00  0.00           O0.      0
ATOM    150  CB  ALA A  86      36.760 109.416 111.422  1.00  0.00           C0.      0
ATOM    151  H   ALA A  86      37.103 106.979 110.428  1.00  0.00           H0.      0
ATOM    152  HA  ALA A  86      37.928 109.705 109.615  1.00  0.00           H0.      0
ATOM    153  HB1 ALA A  86      37.032 110.363 111.891  1.00  0.00           H0.      0
ATOM    154  HB2 ALA A  86      35.815 109.532 110.892  1.00  0.00           H0.      0
ATOM    155  HB3 ALA A  86      36.628 108.666 112.211  1.00  0.00           H0.      0
ATOM    156  N   SER A  87      40.018 107.924 111.183  1.00  0.00           N0.      0
ATOM    157  CA  SER A  87      41.349 107.866 111.837  1.00  0.00           C0.     -1
ATOM    158  CB  SER A  87      41.422 106.754 112.851  1.00  0.00           C0.     -1
ATOM    159  OG  SER A  87      42.735 106.670 113.451  1.00  0.00           O0.      0
ATOM    160  H01 SER A  87      42.127 107.723 111.077  1.00  0.00           H0.      0
ATOM    161  H   SER A  87      39.672 107.071 110.740  1.00  0.00           H0.      0
ATOM    162  HA  SER A  87      41.507 108.842 112.305  1.00  0.00           H0.      0
ATOM    163  HB2 SER A  87      40.640 106.873 113.611  1.00  0.00           H0.      0
ATOM    164  HB3 SER A  87      41.258 105.784 112.377  1.00  0.00           H0.      0
ATOM    165  HG  SER A  87      42.845 107.436 114.032  1.00  0.00           H0.      0
ATOM    166  CA  MET A  90      44.316 103.268 110.752  1.00  0.00           C0.     -1
ATOM    167  CB  MET A  90      42.898 102.993 111.237  1.00  0.00           C0.     -1
ATOM    168  CG  MET A  90      42.833 102.518 112.696  1.00  0.00           C0.      0
ATOM    169  SD  MET A  90      43.639 100.887 113.019  1.00  0.00           S0.      0
ATOM    170  CE  MET A  90      42.289  99.738 112.560  1.00  0.00           C0.      0
ATOM    171  H01 MET A  90      44.786 104.066 111.341  1.00  0.00           H0.      0
ATOM    172  H02 MET A  90      44.321 103.575 109.700  1.00  0.00           H0.      0
ATOM    173  HA  MET A  90      44.937 102.370 110.845  1.00  0.00           H0.      0
ATOM    174  HB2 MET A  90      42.282 103.900 111.152  1.00  0.00           H0.      0
ATOM    175  HB3 MET A  90      42.431 102.248 110.586  1.00  0.00           H0.      0
ATOM    176  HG2 MET A  90      43.349 103.234 113.347  1.00  0.00           H0.      0
ATOM    177  HG3 MET A  90      41.795 102.448 113.032  1.00  0.00           H0.      0
ATOM    178  HE1 MET A  90      42.149  99.702 111.478  1.00  0.00           H0.      0
ATOM    179  HE2 MET A  90      42.573  98.745 112.913  1.00  0.00           H0.      0
ATOM    180  HE3 MET A  90      41.360 100.042 113.050  1.00  0.00           H0.      0
ATOM    181  CA  ALA A 115      35.144 110.447 106.734  1.00  0.00           C0.     -1
ATOM    182  C   ALA A 115      34.447 110.013 108.034  1.00  0.00           C0.      0
ATOM    183  O   ALA A 115      34.213 108.819 108.262  1.00  0.00           O0.      0
ATOM    184  H01 ALA A 115      36.127 109.965 106.705  1.00  0.00           H0.      0
ATOM    185  H03 ALA A 115      34.561 110.083 105.884  1.00  0.00           H0.      0
ATOM    186  HA  ALA A 115      35.270 111.529 106.651  1.00  0.00           H0.      0
ATOM    187  N   ASN A 116      34.134 110.996 108.939  1.00  0.00           N0.      0
ATOM    188  CA  ASN A 116      33.376 110.732 110.170  1.00  0.00           C0.     -1
ATOM    189  C   ASN A 116      31.833 110.482 109.836  1.00  0.00           C0.      0
ATOM    190  O   ASN A 116      31.248 111.288 109.104  1.00  0.00           O0.      0
ATOM    191  H02 ASN A 116      33.439 111.617 110.805  1.00  0.00           H0.      0
ATOM    192  H   ASN A 116      34.163 111.953 108.619  1.00  0.00           H0.      0
ATOM    193  HA  ASN A 116      33.792 109.872 110.692  1.00  0.00           H0.      0
ATOM    194  N   TRP A 117      31.202 109.398 110.402  1.00  0.00           N0.      0
ATOM    195  CA  TRP A 117      29.779 108.993 110.061  1.00  0.00           C0.     -1
ATOM    196  CB  TRP A 117      29.358 107.761 110.842  1.00  0.00           C0.     -1
ATOM    197  CG  TRP A 117      30.329 106.609 110.706  1.00  0.00           C0.      0
ATOM    198  CD1 TRP A 117      31.053 106.270 109.579  1.00  0.00           C0.      0
ATOM    199  CD2 TRP A 117      30.755 105.702 111.753  1.00  0.00           C0.      0
ATOM    200  CE2 TRP A 117      31.749 104.838 111.190  1.00  0.00           C0.      0
ATOM    201  CE3 TRP A 117      30.429 105.555 113.116  1.00  0.00           C0.      0
ATOM    202  NE1 TRP A 117      31.887 105.197 109.863  1.00  0.00           N0.      0
ATOM    203  CZ2 TRP A 117      32.414 103.864 111.947  1.00  0.00           C0.      0
ATOM    204  CZ3 TRP A 117      31.090 104.588 113.871  1.00  0.00           C0.      0
ATOM    205  CH2 TRP A 117      32.073 103.751 113.293  1.00  0.00           C0.      0
ATOM    206  H01 TRP A 117      29.127 109.843 110.280  1.00  0.00           H0.      0
ATOM    207  H   TRP A 117      31.816 108.672 110.775  1.00  0.00           H0.      0
ATOM    208  HA  TRP A 117      29.719 108.814 108.980  1.00  0.00           H0.      0
ATOM    209  HB2 TRP A 117      29.267 108.018 111.906  1.00  0.00           H0.      0
ATOM    210  HB3 TRP A 117      28.349 107.478 110.511  1.00  0.00           H0.      0
ATOM    211  HD1 TRP A 117      31.064 106.728 108.603  1.00  0.00           H0.      0
ATOM    212  HE1 TRP A 117      32.598 104.846 109.240  1.00  0.00           H0.      0
ATOM    213  HE3 TRP A 117      29.677 106.190 113.574  1.00  0.00           H0.      0
ATOM    214  HZ2 TRP A 117      33.190 103.242 111.514  1.00  0.00           H0.      0
ATOM    215  HZ3 TRP A 117      30.860 104.477 114.926  1.00  0.00           H0.      0
ATOM    216  HH2 TRP A 117      32.585 103.023 113.914  1.00  0.00           H0.      0
ATOM    217  CA  LEU A 136      32.698  94.643 109.446  1.00  0.00           C0.     -1
ATOM    218  C   LEU A 136      33.549  94.869 110.677  1.00  0.00           C0.      0
ATOM    219  O   LEU A 136      34.136  95.940 110.924  1.00  0.00           O0.      0
ATOM    220  H01 LEU A 136      33.351  94.409 108.597  1.00  0.00           H0.      0
ATOM    221  H02 LEU A 136      32.154  95.559 109.205  1.00  0.00           H0.      0
ATOM    222  HA  LEU A 136      31.988  93.822 109.573  1.00  0.00           H0.      0
ATOM    223  N   GLY A 137      33.662  93.796 111.512  1.00  0.00           N0.      0
ATOM    224  CA  GLY A 137      34.632  93.805 112.593  1.00  0.00           C0.     -1
ATOM    225  C   GLY A 137      34.194  94.644 113.829  1.00  0.00           C0.      0
ATOM    226  O   GLY A 137      35.077  95.170 114.535  1.00  0.00           O0.      0
ATOM    227  H   GLY A 137      33.281  92.909 111.211  1.00  0.00           H0.      0
ATOM    228  HA2 GLY A 137      34.804  92.777 112.925  1.00  0.00           H0.      0
ATOM    229  HA3 GLY A 137      35.585  94.226 112.263  1.00  0.00           H0.      0
ATOM    230  N   ASN A 138      32.875  94.744 114.135  1.00  0.00           N0.      0
ATOM    231  CA  ASN A 138      32.346  95.402 115.369  1.00  0.00           C0.     -1
ATOM    232  C   ASN A 138      32.610  96.893 115.382  1.00  0.00           C0.      0
ATOM    233  O   ASN A 138      32.876  97.500 116.425  1.00  0.00           O0.      0
ATOM    234  CB  ASN A 138      33.023  94.779 116.685  1.00  0.00           C0.     -1
ATOM    235  CG  ASN A 138      32.253  95.227 117.917  1.00  0.00           C0.      0
ATOM    236  ND2 ASN A 138      33.026  95.428 119.022  1.00  0.00           N0.      0
ATOM    237  OD1 ASN A 138      31.021  95.328 117.924  1.00  0.00           O0.      0
ATOM    238  H   ASN A 138      32.225  94.251 113.536  1.00  0.00           H0.      0
ATOM    239  HA  ASN A 138      31.272  95.207 115.414  1.00  0.00           H0.      0
ATOM    240  HB2 ASN A 138      32.938  93.693 116.613  1.00  0.00           H0.      0
ATOM    241  HB3 ASN A 138      34.071  95.044 116.739  1.00  0.00           H0.      0
ATOM    242 HD21 ASN A 138      32.620  95.935 119.796  1.00  0.00           H0.      0
ATOM    243 HD22 ASN A 138      34.032  95.459 118.913  1.00  0.00           H0.      0
ATOM    244  N   SER A 139      32.491  97.496 114.185  1.00  0.00           N0.      0
ATOM    245  CA  SER A 139      32.752  98.910 114.104  1.00  0.00           C0.     -1
ATOM    246  CB  SER A 139      33.133  99.356 112.716  1.00  0.00           C0.     -1
ATOM    247  OG  SER A 139      34.344  98.717 112.232  1.00  0.00           O0.      0
ATOM    248  H03 SER A 139      31.876  99.486 114.435  1.00  0.00           H0.      0
ATOM    249  H   SER A 139      32.349  96.940 113.354  1.00  0.00           H0.      0
ATOM    250  HA  SER A 139      33.561  99.145 114.804  1.00  0.00           H0.      0
ATOM    251  HB2 SER A 139      32.312  99.189 112.004  1.00  0.00           H0.      0
ATOM    252  HB3 SER A 139      33.345 100.429 112.731  1.00  0.00           H0.      0
ATOM    253  HG  SER A 139      34.145  97.846 111.850  1.00  0.00           H0.      0
ATOM    254  CA  HID A 142      32.668 103.027 118.837  1.00  0.00           C0.     -1
ATOM    255  C   HID A 142      32.129 104.434 119.057  1.00  0.00           C0.      0
ATOM    256  O   HID A 142      32.814 105.305 119.607  1.00  0.00           O0.      0
ATOM    257  CB  HID A 142      33.877 103.139 117.869  1.00  0.00           C0.     -1
ATOM    258  CG  HID A 142      34.699 101.920 117.632  1.00  0.00           C0.      0
ATOM    259  CD2 HID A 142      35.297 101.470 116.471  1.00  0.00           C0.      0
ATOM    260  ND1 HID A 142      35.205 101.098 118.630  1.00  0.00           N0.      0
ATOM    261  CE1 HID A 142      36.071 100.208 118.063  1.00  0.00           C0.      0
ATOM    262  NE2 HID A 142      36.150 100.413 116.754  1.00  0.00           N0.      0
ATOM    263  H01 HID A 142      31.911 102.346 118.434  1.00  0.00           H0.      0
ATOM    264  HA  HID A 142      32.993 102.632 119.807  1.00  0.00           H0.      0
ATOM    265  HB2 HID A 142      33.520 103.504 116.899  1.00  0.00           H0.      0
ATOM    266  HB3 HID A 142      34.521 103.933 118.272  1.00  0.00           H0.      0
ATOM    267  HD1 HID A 142      34.943 101.109 119.606  1.00  0.00           H0.      0
ATOM    268  HD2 HID A 142      35.178 101.853 115.469  1.00  0.00           H0.      0
ATOM    269  HE1 HID A 142      36.619  99.463 118.617  1.00  0.00           H0.      0
ATOM    270  N   LEU A 143      30.900 104.688 118.539  1.00  0.00           N0.      0
ATOM    271  CA  LEU A 143      30.363 106.049 118.481  1.00  0.00           C0.     -1
ATOM    272  CB  LEU A 143      29.319 106.171 117.382  1.00  0.00           C0.     -1
ATOM    273  CG  LEU A 143      28.911 107.627 117.064  1.00  0.00           C0.      0
ATOM    274  CD1 LEU A 143      30.037 108.379 116.329  1.00  0.00           C0.      0
ATOM    275  CD2 LEU A 143      27.621 107.648 116.223  1.00  0.00           C0.      0
ATOM    276  H01 LEU A 143      29.930 106.332 119.450  1.00  0.00           H0.      0
ATOM    277  H   LEU A 143      30.379 103.941 118.104  1.00  0.00           H0.      0
ATOM    278  HA  LEU A 143      31.211 106.719 118.309  1.00  0.00           H0.      0
ATOM    279  HB2 LEU A 143      29.707 105.714 116.460  1.00  0.00           H0.      0
ATOM    280  HB3 LEU A 143      28.425 105.599 117.665  1.00  0.00           H0.      0
ATOM    281  HG  LEU A 143      28.710 108.143 118.015  1.00  0.00           H0.      0
ATOM    282 HD11 LEU A 143      30.230 107.898 115.361  1.00  0.00           H0.      0
ATOM    283 HD12 LEU A 143      29.753 109.419 116.136  1.00  0.00           H0.      0
ATOM    284 HD13 LEU A 143      30.970 108.389 116.903  1.00  0.00           H0.      0
ATOM    285 HD21 LEU A 143      26.793 107.163 116.753  1.00  0.00           H0.      0
ATOM    286 HD22 LEU A 143      27.322 108.675 115.987  1.00  0.00           H0.      0
ATOM    287 HD23 LEU A 143      27.773 107.116 115.274  1.00  0.00           H0.      0
ATOM    288  CA  ARG A 175      29.470  92.189 120.080  1.00  0.00           C0.     -1
ATOM    289  CB  ARG A 175      30.526  92.661 121.074  1.00  0.00           C0.     -1
ATOM    290  CG  ARG A 175      31.944  92.420 120.514  1.00  0.00           C0.      0
ATOM    291  CD  ARG A 175      33.057  93.057 121.360  1.00  0.00           C0.      0
ATOM    292  NE  ARG A 175      34.410  92.838 120.820  1.00  0.00           N0.      0
ATOM    293  CZ  ARG A 175      35.192  91.804 121.149  1.00  0.00           C0.      0
ATOM    294  NH1 ARG A 175      34.695  90.791 121.902  1.00  0.00           N1+      0
ATOM    295  NH2 ARG A 175      36.493  91.808 120.826  1.00  0.00           N0.      0
ATOM    296  H01 ARG A 175      29.548  92.758 119.145  1.00  0.00           H0.      0
ATOM    297  H02 ARG A 175      28.455  92.319 120.472  1.00  0.00           H0.      0
ATOM    298  HA  ARG A 175      29.606  91.128 119.838  1.00  0.00           H0.      0
ATOM    299  HB2 ARG A 175      30.392  93.733 121.276  1.00  0.00           H0.      0
ATOM    300  HB3 ARG A 175      30.413  92.142 122.036  1.00  0.00           H0.      0
ATOM    301  HG2 ARG A 175      32.114  91.341 120.410  1.00  0.00           H0.      0
ATOM    302  HG3 ARG A 175      32.006  92.834 119.501  1.00  0.00           H0.      0
ATOM    303  HD2 ARG A 175      32.910  94.138 121.405  1.00  0.00           H0.      0
ATOM    304  HD3 ARG A 175      33.038  92.686 122.391  1.00  0.00           H0.      0
ATOM    305  HE  ARG A 175      34.737  93.422 120.044  1.00  0.00           H0.      0
ATOM    306 HH11 ARG A 175      33.709  90.584 121.876  1.00  0.00           H0.      0
ATOM    307 HH12 ARG A 175      35.311  90.048 122.196  1.00  0.00           H0.      0
ATOM    308 HH21 ARG A 175      36.873  92.590 120.259  1.00  0.00           H0.      0
ATOM    309 HH22 ARG A 175      36.965  90.920 120.724  1.00  0.00           H0.      0
ATOM    310  CA  TYR A 194      40.196  88.793 115.403  1.00  0.00           C0.     -1
ATOM    311  CB  TYR A 194      39.728  89.820 116.453  1.00  0.00           C0.     -1
ATOM    312  CG  TYR A 194      39.150  91.068 115.809  1.00  0.00           C0.      0
ATOM    313  CD1 TYR A 194      37.857  91.524 116.104  1.00  0.00           C0.      0
ATOM    314  CD2 TYR A 194      39.907  91.805 114.879  1.00  0.00           C0.      0
ATOM    315  CE1 TYR A 194      37.328  92.666 115.486  1.00  0.00           C0.      0
ATOM    316  CE2 TYR A 194      39.396  92.940 114.253  1.00  0.00           C0.      0
ATOM    317  CZ  TYR A 194      38.098  93.376 114.553  1.00  0.00           C0.      0
ATOM    318  OH  TYR A 194      37.642  94.512 113.922  1.00  0.00           O0.      0
ATOM    319  H01 TYR A 194      40.599  87.894 115.885  1.00  0.00           H0.      0
ATOM    320  H03 TYR A 194      39.365  88.490 114.755  1.00  0.00           H0.      0
ATOM    321  HA  TYR A 194      40.983  89.209 114.765  1.00  0.00           H0.      0
ATOM    322  HB2 TYR A 194      38.975  89.369 117.109  1.00  0.00           H0.      0
ATOM    323  HB3 TYR A 194      40.575  90.094 117.093  1.00  0.00           H0.      0
ATOM    324  HD1 TYR A 194      37.249  90.995 116.832  1.00  0.00           H0.      0
ATOM    325  HD2 TYR A 194      40.925  91.500 114.658  1.00  0.00           H0.      0
ATOM    326  HE1 TYR A 194      36.333  93.014 115.745  1.00  0.00           H0.      0
ATOM    327  HE2 TYR A 194      39.995  93.515 113.559  1.00  0.00           H0.      0
ATOM    328  HH  TYR A 194      36.731  94.737 114.218  1.00  0.00           H0.      0
ATOM    329  CA  TYR A 220      43.711  93.708 125.011  1.00  0.00           C0.     -1
ATOM    330  CB  TYR A 220      43.506  94.043 123.490  1.00  0.00           C0.     -1
ATOM    331  CG  TYR A 220      42.109  94.402 123.025  1.00  0.00           C0.      0
ATOM    332  CD1 TYR A 220      41.547  95.672 123.257  1.00  0.00           C0.      0
ATOM    333  CD2 TYR A 220      41.375  93.504 122.234  1.00  0.00           C0.      0
ATOM    334  CE1 TYR A 220      40.323  96.045 122.691  1.00  0.00           C0.      0
ATOM    335  CE2 TYR A 220      40.148  93.856 121.666  1.00  0.00           C0.      0
ATOM    336  CZ  TYR A 220      39.633  95.141 121.872  1.00  0.00           C0.      0
ATOM    337  OH  TYR A 220      38.448  95.541 121.273  1.00  0.00           O0.      0
ATOM    338  H01 TYR A 220      44.765  93.481 125.204  1.00  0.00           H0.      0
ATOM    339  H02 TYR A 220      43.417  94.556 125.640  1.00  0.00           H0.      0
ATOM    340  HA  TYR A 220      43.106  92.842 125.302  1.00  0.00           H0.      0
ATOM    341  HB2 TYR A 220      44.183  94.873 123.242  1.00  0.00           H0.      0
ATOM    342  HB3 TYR A 220      43.854  93.182 122.906  1.00  0.00           H0.      0
ATOM    343  HD1 TYR A 220      42.091  96.394 123.860  1.00  0.00           H0.      0
ATOM    344  HD2 TYR A 220      41.787  92.522 122.021  1.00  0.00           H0.      0
ATOM    345  HE1 TYR A 220      39.916  97.037 122.851  1.00  0.00           H0.      0
ATOM    346  HE2 TYR A 220      39.625  93.147 121.037  1.00  0.00           H0.      0
ATOM    347  HH  TYR A 220      38.161  94.863 120.613  1.00  0.00           H0.      0
ATOM    348  CA  TYR A 242      32.212 100.773 122.960  1.00  0.00           C0.     -1
ATOM    349  CB  TYR A 242      32.297  99.271 122.674  1.00  0.00           C0.     -1
ATOM    350  CG  TYR A 242      33.533  98.791 121.951  1.00  0.00           C0.      0
ATOM    351  CD1 TYR A 242      33.514  98.585 120.562  1.00  0.00           C0.      0
ATOM    352  CD2 TYR A 242      34.709  98.471 122.650  1.00  0.00           C0.      0
ATOM    353  CE1 TYR A 242      34.625  98.071 119.890  1.00  0.00           C0.      0
ATOM    354  CE2 TYR A 242      35.832  97.963 121.993  1.00  0.00           C0.      0
ATOM    355  CZ  TYR A 242      35.789  97.759 120.606  1.00  0.00           C0.      0
ATOM    356  OH  TYR A 242      36.868  97.288 119.895  1.00  0.00           O0.      0
ATOM    357  H01 TYR A 242      31.284 101.015 123.489  1.00  0.00           H0.      0
ATOM    358  H02 TYR A 242      33.053 101.107 123.579  1.00  0.00           H0.      0
ATOM    359  HA  TYR A 242      32.234 101.353 122.029  1.00  0.00           H0.      0
ATOM    360  HB2 TYR A 242      32.218  98.733 123.629  1.00  0.00           H0.      0
ATOM    361  HB3 TYR A 242      31.415  98.977 122.090  1.00  0.00           H0.      0
ATOM    362  HD1 TYR A 242      32.613  98.809 119.998  1.00  0.00           H0.      0
ATOM    363  HD2 TYR A 242      34.742  98.608 123.727  1.00  0.00           H0.      0
ATOM    364  HE1 TYR A 242      34.576  97.900 118.822  1.00  0.00           H0.      0
ATOM    365  HE2 TYR A 242      36.729  97.708 122.546  1.00  0.00           H0.      0
ATOM    366  HH  TYR A 242      37.556  96.922 120.492  1.00  0.00           H0.      0
ATOM    367  CA  TYR A 283      28.977  88.791 117.689  1.00  0.00           C0.     -1
ATOM    368  CB  TYR A 283      30.011  89.022 116.616  1.00  0.00           C0.     -1
ATOM    369  CG  TYR A 283      31.331  89.644 117.056  1.00  0.00           C0.      0
ATOM    370  CD1 TYR A 283      32.032  89.196 118.191  1.00  0.00           C0.      0
ATOM    371  CD2 TYR A 283      31.935  90.644 116.276  1.00  0.00           C0.      0
ATOM    372  CE1 TYR A 283      33.268  89.744 118.546  1.00  0.00           C0.      0
ATOM    373  CE2 TYR A 283      33.183  91.184 116.608  1.00  0.00           C0.      0
ATOM    374  CZ  TYR A 283      33.843  90.759 117.768  1.00  0.00           C0.      0
ATOM    375  OH  TYR A 283      35.066  91.264 118.165  1.00  0.00           O0.      0
ATOM    376  H01 TYR A 283      28.073  88.338 117.266  1.00  0.00           H0.      0
ATOM    377  H02 TYR A 283      29.340  88.116 118.473  1.00  0.00           H0.      0
ATOM    378  HA  TYR A 283      28.686  89.730 118.174  1.00  0.00           H0.      0
ATOM    379  HB2 TYR A 283      30.232  88.061 116.124  1.00  0.00           H0.      0
ATOM    380  HB3 TYR A 283      29.584  89.658 115.830  1.00  0.00           H0.      0
ATOM    381  HD1 TYR A 283      31.610  88.410 118.809  1.00  0.00           H0.      0
ATOM    382  HD2 TYR A 283      31.431  90.996 115.380  1.00  0.00           H0.      0
ATOM    383  HE1 TYR A 283      33.797  89.400 119.428  1.00  0.00           H0.      0
ATOM    384  HE2 TYR A 283      33.654  91.912 115.958  1.00  0.00           H0.      0
ATOM    385  HH  TYR A 283      35.155  92.220 117.979  1.00  0.00           H0.      0
ATOM    386  CA' SAM A 293      38.098  97.260 109.701  1.00  0.00           C0.      0
ATOM    387  CB  SAM A 293      37.533  97.950 110.966  1.00  0.00           C0.      0
ATOM    388  CG  SAM A 293      38.629  98.674 111.746  1.00  0.00           C0.      0
ATOM    389  SD  SAM A 293      38.278  99.075 113.496  1.00  0.00           S0.      0
ATOM    390  CE  SAM A 293      37.369  97.638 114.124  1.00  0.00           C0.      0
ATOM    391  C5' SAM A 293      36.882 100.260 113.407  1.00  0.00           C0.      0
ATOM    392  C4' SAM A 293      37.222 101.519 112.623  1.00  0.00           C0.      0
ATOM    393  O4' SAM A 293      36.121 102.446 112.857  1.00  0.00           O0.      0
ATOM    394  C3' SAM A 293      38.538 102.249 113.023  1.00  0.00           C0.      0
ATOM    395  O3' SAM A 293      39.498 102.185 111.974  1.00  0.00           O0.      0
ATOM    396  C2' SAM A 293      38.054 103.687 113.390  1.00  0.00           C0.      0
ATOM    397  O2' SAM A 293      38.931 104.744 113.104  1.00  0.00           O0.      0
ATOM    398  C1' SAM A 293      36.681 103.775 112.686  1.00  0.00           C0.      0
ATOM    399  OXT SAM A 293      40.365  96.711 110.118  1.00  0.00           O0.      0
ATOM    400  N1  SAM A 293      33.503 107.691 111.657  1.00  0.00           N0.      0
ATOM    401  C2  SAM A 293      34.349 107.003 110.863  1.00  0.00           C0.      0
ATOM    402  N3  SAM A 293      35.181 106.006 111.214  1.00  0.00           N0.      0
ATOM    403  C4  SAM A 293      35.093 105.713 112.525  1.00  0.00           C0.      0
ATOM    404  C5  SAM A 293      34.280 106.363 113.467  1.00  0.00           C0.      0
ATOM    405  C6  SAM A 293      33.455 107.396 112.978  1.00  0.00           C0.      0
ATOM    406  N6  SAM A 293      32.645 108.137 113.777  1.00  0.00           N0.      0
ATOM    407  N7  SAM A 293      34.441 105.802 114.728  1.00  0.00           N0.      0
ATOM    408  C8  SAM A 293      35.326 104.842 114.557  1.00  0.00           C0.      0
ATOM    409  N9  SAM A 293      35.765 104.737 113.238  1.00  0.00           N0.      0
ATOM    410  C'  SAM A 293      39.193  96.236 110.094  1.00  0.00           C0.      0
ATOM    411  N'  SAM A 293      36.919  96.628 108.996  1.00  0.00           N0.      0
ATOM    412  O'  SAM A 293      38.820  95.083 110.459  1.00  0.00           O0.      0
ATOM    413 HN61 SAM A 293      32.414 107.769 114.688  1.00  0.00           H0.      0
ATOM    414 HN62 SAM A 293      31.947 108.708 113.320  1.00  0.00           H0.      0
ATOM    415  HA  SAM A 293      38.529  97.971 108.996  1.00  0.00           H0.      0
ATOM    416  HB1 SAM A 293      37.086  97.163 111.584  1.00  0.00           H0.      0
ATOM    417  HB2 SAM A 293      36.734  98.641 110.678  1.00  0.00           H0.      0
ATOM    418  HG1 SAM A 293      38.897  99.635 111.302  1.00  0.00           H0.      0
ATOM    419  HG2 SAM A 293      39.543  98.076 111.794  1.00  0.00           H0.      0
ATOM    420  HE1 SAM A 293      36.360  97.618 113.709  1.00  0.00           H0.      0
ATOM    421  HE2 SAM A 293      37.323  97.701 115.216  1.00  0.00           H0.      0
ATOM    422  HE3 SAM A 293      37.909  96.730 113.860  1.00  0.00           H0.      0
ATOM    423 HO2' SAM A 293      39.116 104.785 112.133  1.00  0.00           H0.      0
ATOM    424 HO3' SAM A 293      39.117 102.632 111.173  1.00  0.00           H0.      0
ATOM    425  H01 SAM A 293      35.694 104.186 115.330  1.00  0.00           H0.      0
ATOM    426  H02 SAM A 293      37.270 101.305 111.548  1.00  0.00           H0.      0
ATOM    427  H03 SAM A 293      39.015 101.795 113.892  1.00  0.00           H0.      0
ATOM    428  H04 SAM A 293      37.883 103.708 114.471  1.00  0.00           H0.      0
ATOM    429  H05 SAM A 293      36.799 104.008 111.623  1.00  0.00           H0.      0
ATOM    430  H06 SAM A 293      34.368 107.324 109.828  1.00  0.00           H0.      0
ATOM    431  H07 SAM A 293      37.190  95.895 108.278  1.00  0.00           H0.      0
ATOM    432  H08 SAM A 293      36.389  97.390 108.544  1.00  0.00           H0.      0
ATOM    433  H09 SAM A 293      36.294  96.167 109.667  1.00  0.00           H0.      0
ATOM    434 H5'1 SAM A 293      36.687 100.499 114.454  1.00  0.00           H0.      0
ATOM    435 H5'2 SAM A 293      36.017  99.743 112.984  1.00  0.00           H0.      0
ATOM    436  N   ACT A 294      36.623  96.444 116.943  1.00  0.00           N0.      0
ATOM    437  CA  ACT A 294      37.487  95.445 117.561  1.00  0.00           C0.      0
ATOM    438  C   ACT A 294      36.827  94.411 118.478  1.00  0.00           C0.      0
ATOM    439  O   ACT A 294      35.599  94.123 118.365  1.00  0.00           O0.      0
ATOM    440  OXT ACT A 294      37.607  93.840 119.333  1.00  0.00           O1-      0
ATOM    441  H1  ACT A 294      38.262  95.950 118.141  1.00  0.00           H0.      0
ATOM    442  H3  ACT A 294      38.002  94.881 116.773  1.00  0.00           H0.      0
ATOM    443  H01 ACT A 294      35.888  96.010 116.392  1.00  0.00           H0.      0
ATOM    444  H02 ACT A 294      36.195  97.005 117.672  1.00  0.00           H0.      0
