# Supplementary material for: Computational Investigation of GNMT-Catalyzed Methyl Transfer Reaction: Integrating MD, QM, and ML Approaches
Source: J Comput Chem. Author manuscript; Available in PMC 2026 Jun 29. (PMC13312424; doi:10.1002/jcc.70434)
Supplement: SI-2 [file NIHMS2188582-supplement-SI-2.zip › QM-cluster-pdbs/sampling_50123_P2_wo_p.pdb]

ATOM      1  CA  ILE A  17      37.146 110.182 116.772  1.00  0.00           C0.     -1
ATOM      2  C   ILE A  17      37.884 109.646 117.995  1.00  0.00           C0.      0
ATOM      3  O   ILE A  17      38.733 110.331 118.590  1.00  0.00           O0.      0
ATOM      4  CB  ILE A  17      37.274 109.269 115.519  1.00  0.00           C0.     -1
ATOM      5  CG1 ILE A  17      38.754 108.922 115.246  1.00  0.00           C0.      0
ATOM      6  CG2 ILE A  17      36.586 109.953 114.326  1.00  0.00           C0.      0
ATOM      7  CD1 ILE A  17      38.975 108.022 114.023  1.00  0.00           C0.      0
ATOM      8  H01 ILE A  17      37.575 111.165 116.561  1.00  0.00           H0.      0
ATOM      9  HA  ILE A  17      36.082 110.324 117.012  1.00  0.00           H0.      0
ATOM     10  HB  ILE A  17      36.738 108.331 115.694  1.00  0.00           H0.      0
ATOM     11 HG12 ILE A  17      39.318 109.860 115.122  1.00  0.00           H0.      0
ATOM     12 HG13 ILE A  17      39.166 108.427 116.135  1.00  0.00           H0.      0
ATOM     13 HG21 ILE A  17      36.580 109.309 113.446  1.00  0.00           H0.      0
ATOM     14 HG22 ILE A  17      35.542 110.187 114.569  1.00  0.00           H0.      0
ATOM     15 HG23 ILE A  17      37.097 110.888 114.061  1.00  0.00           H0.      0
ATOM     16 HD11 ILE A  17      38.332 107.135 114.041  1.00  0.00           H0.      0
ATOM     17 HD12 ILE A  17      38.796 108.557 113.086  1.00  0.00           H0.      0
ATOM     18 HD13 ILE A  17      40.009 107.662 113.994  1.00  0.00           H0.      0
ATOM     19  N   PRO A  18      37.620 108.372 118.417  1.00  0.00           N0.      0
ATOM     20  CA  PRO A  18      38.338 107.860 119.592  1.00  0.00           C0.     -1
ATOM     21  C   PRO A  18      39.872 107.817 119.396  1.00  0.00           C0.      0
ATOM     22  O   PRO A  18      40.382 107.329 118.382  1.00  0.00           O0.      0
ATOM     23  CB  PRO A  18      37.761 106.439 119.783  1.00  0.00           C0.      0
ATOM     24  CG  PRO A  18      36.338 106.554 119.211  1.00  0.00           C0.      0
ATOM     25  CD  PRO A  18      36.534 107.462 117.986  1.00  0.00           C0.      0
ATOM     26  HA  PRO A  18      38.106 108.495 120.458  1.00  0.00           H0.      0
ATOM     27  HB2 PRO A  18      38.354 105.730 119.195  1.00  0.00           H0.      0
ATOM     28  HB3 PRO A  18      37.789 106.129 120.830  1.00  0.00           H0.      0
ATOM     29  HG2 PRO A  18      35.895 105.597 118.931  1.00  0.00           H0.      0
ATOM     30  HG3 PRO A  18      35.663 107.029 119.930  1.00  0.00           H0.      0
ATOM     31  HD2 PRO A  18      36.847 106.868 117.119  1.00  0.00           H0.      0
ATOM     32  HD3 PRO A  18      35.630 108.013 117.720  1.00  0.00           H0.      0
ATOM     33  N   ASP A  19      40.587 108.237 120.481  1.00  0.00           N0.      0
ATOM     34  CA  ASP A  19      42.056 108.253 120.548  1.00  0.00           C0.     -1
ATOM     35  H01 ASP A  19      42.434 107.495 119.860  1.00  0.00           H0.      0
ATOM     36  H02 ASP A  19      42.378 108.019 121.565  1.00  0.00           H0.      0
ATOM     37  H   ASP A  19      40.089 108.778 121.174  1.00  0.00           H0.      0
ATOM     38  HA  ASP A  19      42.463 109.228 120.254  1.00  0.00           H0.      0
ATOM     39  CA  TYR A  21      42.599 105.303 116.285  1.00  0.00           C0.     -1
ATOM     40  CB  TYR A  21      41.222 104.940 115.684  1.00  0.00           C0.     -1
ATOM     41  CG  TYR A  21      40.581 103.672 116.212  1.00  0.00           C0.      0
ATOM     42  CD1 TYR A  21      39.367 103.719 116.915  1.00  0.00           C0.      0
ATOM     43  CD2 TYR A  21      41.147 102.403 115.971  1.00  0.00           C0.      0
ATOM     44  CE1 TYR A  21      38.733 102.553 117.365  1.00  0.00           C0.      0
ATOM     45  CE2 TYR A  21      40.532 101.233 116.421  1.00  0.00           C0.      0
ATOM     46  CZ  TYR A  21      39.320 101.301 117.125  1.00  0.00           C0.      0
ATOM     47  OH  TYR A  21      38.756 100.111 117.540  1.00  0.00           O0.      0
ATOM     48  H01 TYR A  21      43.008 106.192 115.790  1.00  0.00           H0.      0
ATOM     49  H03 TYR A  21      42.505 105.525 117.353  1.00  0.00           H0.      0
ATOM     50  HA  TYR A  21      43.317 104.484 116.157  1.00  0.00           H0.      0
ATOM     51  HB2 TYR A  21      40.538 105.779 115.857  1.00  0.00           H0.      0
ATOM     52  HB3 TYR A  21      41.337 104.847 114.597  1.00  0.00           H0.      0
ATOM     53  HD1 TYR A  21      38.911 104.685 117.112  1.00  0.00           H0.      0
ATOM     54  HD2 TYR A  21      42.074 102.324 115.410  1.00  0.00           H0.      0
ATOM     55  HE1 TYR A  21      37.792 102.625 117.896  1.00  0.00           H0.      0
ATOM     56  HE2 TYR A  21      40.966 100.259 116.230  1.00  0.00           H0.      0
ATOM     57  HH  TYR A  21      37.979 100.277 118.107  1.00  0.00           H0.      0
ATOM     58  CA  TRP A  30      46.032  96.220 115.111  1.00  0.00           C0.     -1
ATOM     59  CB  TRP A  30      45.217  97.344 114.328  1.00  0.00           C0.     -1
ATOM     60  CG  TRP A  30      43.753  97.008 114.230  1.00  0.00           C0.      0
ATOM     61  CD1 TRP A  30      43.070  96.497 113.140  1.00  0.00           C0.      0
ATOM     62  CD2 TRP A  30      42.780  97.126 115.297  1.00  0.00           C0.      0
ATOM     63  CE2 TRP A  30      41.527  96.665 114.782  1.00  0.00           C0.      0
ATOM     64  CE3 TRP A  30      42.836  97.608 116.620  1.00  0.00           C0.      0
ATOM     65  NE1 TRP A  30      41.736  96.281 113.470  1.00  0.00           N0.      0
ATOM     66  CZ2 TRP A  30      40.356  96.665 115.555  1.00  0.00           C0.      0
ATOM     67  CZ3 TRP A  30      41.671  97.621 117.384  1.00  0.00           C0.      0
ATOM     68  CH2 TRP A  30      40.445  97.152 116.856  1.00  0.00           C0.      0
ATOM     69  H01 TRP A  30      45.949  95.266 114.580  1.00  0.00           H0.      0
ATOM     70  H02 TRP A  30      47.090  96.493 115.192  1.00  0.00           H0.      0
ATOM     71  HA  TRP A  30      45.621  96.092 116.118  1.00  0.00           H0.      0
ATOM     72  HB2 TRP A  30      45.352  98.301 114.847  1.00  0.00           H0.      0
ATOM     73  HB3 TRP A  30      45.647  97.459 113.327  1.00  0.00           H0.      0
ATOM     74  HD1 TRP A  30      43.435  96.279 112.148  1.00  0.00           H0.      0
ATOM     75  HE1 TRP A  30      40.983  96.012 112.842  1.00  0.00           H0.      0
ATOM     76  HE3 TRP A  30      43.771  97.975 117.033  1.00  0.00           H0.      0
ATOM     77  HZ2 TRP A  30      39.415  96.330 115.136  1.00  0.00           H0.      0
ATOM     78  HZ3 TRP A  30      41.695  98.008 118.399  1.00  0.00           H0.      0
ATOM     79  HH2 TRP A  30      39.553  97.203 117.472  1.00  0.00           H0.      0
ATOM     80  CA  ILE A  34      43.672  90.407 114.392  1.00  0.00           C0.     -1
ATOM     81  CB  ILE A  34      43.492  91.117 112.993  1.00  0.00           C0.     -1
ATOM     82  CG1 ILE A  34      42.272  92.066 113.055  1.00  0.00           C0.      0
ATOM     83  CG2 ILE A  34      43.354  90.067 111.878  1.00  0.00           C0.      0
ATOM     84  CD1 ILE A  34      42.029  92.921 111.802  1.00  0.00           C0.      0
ATOM     85  H01 ILE A  34      44.554  89.757 114.389  1.00  0.00           H0.      0
ATOM     86  H02 ILE A  34      43.787  91.148 115.191  1.00  0.00           H0.      0
ATOM     87  HA  ILE A  34      42.792  89.791 114.615  1.00  0.00           H0.      0
ATOM     88  HB  ILE A  34      44.391  91.722 112.801  1.00  0.00           H0.      0
ATOM     89 HG12 ILE A  34      41.379  91.459 113.269  1.00  0.00           H0.      0
ATOM     90 HG13 ILE A  34      42.393  92.738 113.916  1.00  0.00           H0.      0
ATOM     91 HG21 ILE A  34      42.449  89.462 112.033  1.00  0.00           H0.      0
ATOM     92 HG22 ILE A  34      43.286  90.529 110.888  1.00  0.00           H0.      0
ATOM     93 HG23 ILE A  34      44.212  89.385 111.871  1.00  0.00           H0.      0
ATOM     94 HD11 ILE A  34      42.893  93.565 111.598  1.00  0.00           H0.      0
ATOM     95 HD12 ILE A  34      41.856  92.306 110.912  1.00  0.00           H0.      0
ATOM     96 HD13 ILE A  34      41.154  93.568 111.937  1.00  0.00           H0.      0
ATOM     97  CA  ARG A  40      39.425  86.438 109.901  1.00  0.00           C0.     -1
ATOM     98  CB  ARG A  40      39.992  87.846 110.266  1.00  0.00           C0.     -1
ATOM     99  CG  ARG A  40      38.892  88.932 110.176  1.00  0.00           C0.      0
ATOM    100  CD  ARG A  40      39.451  90.343 109.910  1.00  0.00           C0.      0
ATOM    101  NE  ARG A  40      38.432  91.401 109.929  1.00  0.00           N0.      0
ATOM    102  CZ  ARG A  40      37.979  91.989 111.040  1.00  0.00           C0.      0
ATOM    103  NH1 ARG A  40      38.436  91.609 112.260  1.00  0.00           N1+      0
ATOM    104  NH2 ARG A  40      37.004  92.913 110.963  1.00  0.00           N0.      0
ATOM    105  H01 ARG A  40      39.057  86.434 108.869  1.00  0.00           H0.      0
ATOM    106  H02 ARG A  40      40.194  85.664 109.996  1.00  0.00           H0.      0
ATOM    107  HA  ARG A  40      38.591  86.173 110.561  1.00  0.00           H0.      0
ATOM    108  HB2 ARG A  40      40.428  87.833 111.273  1.00  0.00           H0.      0
ATOM    109  HB3 ARG A  40      40.808  88.088 109.571  1.00  0.00           H0.      0
ATOM    110  HG2 ARG A  40      38.201  88.686 109.359  1.00  0.00           H0.      0
ATOM    111  HG3 ARG A  40      38.296  88.937 111.097  1.00  0.00           H0.      0
ATOM    112  HD2 ARG A  40      40.250  90.586 110.622  1.00  0.00           H0.      0
ATOM    113  HD3 ARG A  40      39.913  90.375 108.919  1.00  0.00           H0.      0
ATOM    114  HE  ARG A  40      37.990  91.727 109.045  1.00  0.00           H0.      0
ATOM    115 HH11 ARG A  40      39.272  91.051 112.327  1.00  0.00           H0.      0
ATOM    116 HH12 ARG A  40      38.242  92.183 113.070  1.00  0.00           H0.      0
ATOM    117 HH21 ARG A  40      36.777  93.326 110.038  1.00  0.00           H0.      0
ATOM    118 HH22 ARG A  40      36.900  93.570 111.738  1.00  0.00           H0.      0
ATOM    119  CA  ALA A  64      34.459 100.702 108.072  1.00  0.00           C0.     -1
ATOM    120  C   ALA A  64      35.738  99.930 107.770  1.00  0.00           C0.      0
ATOM    121  O   ALA A  64      35.987  98.816 108.261  1.00  0.00           O0.      0
ATOM    122  H01 ALA A  64      33.664 100.361 107.400  1.00  0.00           H0.      0
ATOM    123  H02 ALA A  64      34.150 100.497 109.099  1.00  0.00           H0.      0
ATOM    124  HA  ALA A  64      34.587 101.780 107.944  1.00  0.00           H0.      0
ATOM    125  N   CYS A  65      36.583 100.517 106.877  1.00  0.00           N0.      0
ATOM    126  CA  CYS A  65      37.710  99.802 106.274  1.00  0.00           C0.     -1
ATOM    127  C   CYS A  65      38.927  99.562 107.179  1.00  0.00           C0.      0
ATOM    128  O   CYS A  65      39.735  98.680 106.856  1.00  0.00           O0.      0
ATOM    129  H02 CYS A  65      38.042 100.375 105.404  1.00  0.00           H0.      0
ATOM    130  H   CYS A  65      36.312 101.404 106.479  1.00  0.00           H0.      0
ATOM    131  HA  CYS A  65      37.386  98.815 105.932  1.00  0.00           H0.      0
ATOM    132  N   GLY A  66      39.091 100.365 108.250  1.00  0.00           N0.      0
ATOM    133  CA  GLY A  66      40.292 100.235 109.075  1.00  0.00           C0.     -1
ATOM    134  H01 GLY A  66      41.193 100.464 108.495  1.00  0.00           H0.      0
ATOM    135  H   GLY A  66      38.417 101.086 108.510  1.00  0.00           H0.      0
ATOM    136  HA2 GLY A  66      40.215 100.925 109.915  1.00  0.00           H0.      0
ATOM    137  HA3 GLY A  66      40.390  99.213 109.456  1.00  0.00           H0.      0
ATOM    138  CA  ASP A  70      37.607  93.440 105.245  1.00  0.00           C0.     -1
ATOM    139  CB  ASP A  70      36.675  94.209 106.146  1.00  0.00           C0.     -1
ATOM    140  CG  ASP A  70      36.769  93.640 107.591  1.00  0.00           C0.      0
ATOM    141  OD1 ASP A  70      37.165  92.447 107.713  1.00  0.00           O0.      0
ATOM    142  OD2 ASP A  70      36.433  94.378 108.588  1.00  0.00           O1-      0
ATOM    143  H01 ASP A  70      38.646  93.540 105.578  1.00  0.00           H0.      0
ATOM    144  H02 ASP A  70      37.553  93.795 104.208  1.00  0.00           H0.      0
ATOM    145  HA  ASP A  70      37.364  92.375 105.261  1.00  0.00           H0.      0
ATOM    146  HB2 ASP A  70      36.908  95.280 106.182  1.00  0.00           H0.      0
ATOM    147  HB3 ASP A  70      35.630  94.123 105.814  1.00  0.00           H0.      0
ATOM    148  CA  ASP A  85      37.053 105.220 107.587  1.00  0.00           C0.     -1
ATOM    149  C   ASP A  85      37.558 106.635 107.932  1.00  0.00           C0.      0
ATOM    150  O   ASP A  85      38.033 107.369 107.054  1.00  0.00           O0.      0
ATOM    151  CB  ASP A  85      38.178 104.164 107.839  1.00  0.00           C0.     -1
ATOM    152  CG  ASP A  85      38.412 103.776 109.299  1.00  0.00           C0.      0
ATOM    153  OD1 ASP A  85      37.973 102.640 109.689  1.00  0.00           O0.      0
ATOM    154  OD2 ASP A  85      39.035 104.591 110.045  1.00  0.00           O1-      0
ATOM    155  H03 ASP A  85      36.797 105.225 106.526  1.00  0.00           H0.      0
ATOM    156  HA  ASP A  85      36.162 104.962 108.173  1.00  0.00           H0.      0
ATOM    157  HB2 ASP A  85      37.926 103.252 107.289  1.00  0.00           H0.      0
ATOM    158  HB3 ASP A  85      39.115 104.556 107.426  1.00  0.00           H0.      0
ATOM    159  N   ALA A  86      37.516 106.984 109.250  1.00  0.00           N0.      0
ATOM    160  CA  ALA A  86      37.944 108.292 109.741  1.00  0.00           C0.     -1
ATOM    161  C   ALA A  86      39.386 108.345 110.371  1.00  0.00           C0.      0
ATOM    162  O   ALA A  86      39.783 109.448 110.785  1.00  0.00           O0.      0
ATOM    163  CB  ALA A  86      36.938 108.860 110.747  1.00  0.00           C0.      0
ATOM    164  H   ALA A  86      37.061 106.353 109.902  1.00  0.00           H0.      0
ATOM    165  HA  ALA A  86      37.995 108.944 108.863  1.00  0.00           H0.      0
ATOM    166  HB1 ALA A  86      37.315 109.808 111.138  1.00  0.00           H0.      0
ATOM    167  HB2 ALA A  86      35.977 109.016 110.258  1.00  0.00           H0.      0
ATOM    168  HB3 ALA A  86      36.800 108.171 111.586  1.00  0.00           H0.      0
ATOM    169  N   SER A  87      40.133 107.213 110.439  1.00  0.00           N0.      0
ATOM    170  CA  SER A  87      41.478 107.174 111.082  1.00  0.00           C0.     -1
ATOM    171  CB  SER A  87      41.620 105.938 111.968  1.00  0.00           C0.      0
ATOM    172  OG  SER A  87      42.914 105.926 112.618  1.00  0.00           O0.      0
ATOM    173  H01 SER A  87      42.266 107.180 110.319  1.00  0.00           H0.      0
ATOM    174  H   SER A  87      39.722 106.334 110.113  1.00  0.00           H0.      0
ATOM    175  HA  SER A  87      41.569 108.092 111.671  1.00  0.00           H0.      0
ATOM    176  HB2 SER A  87      40.801 105.886 112.690  1.00  0.00           H0.      0
ATOM    177  HB3 SER A  87      41.581 105.029 111.367  1.00  0.00           H0.      0
ATOM    178  HG  SER A  87      42.894 106.580 113.330  1.00  0.00           H0.      0
ATOM    179  CA  MET A  90      44.386 102.800 110.180  1.00  0.00           C0.     -1
ATOM    180  CB  MET A  90      42.994 102.517 110.805  1.00  0.00           C0.     -1
ATOM    181  CG  MET A  90      42.919 102.657 112.331  1.00  0.00           C0.      0
ATOM    182  SD  MET A  90      43.585 101.207 113.256  1.00  0.00           S0.      0
ATOM    183  CE  MET A  90      42.149 100.082 113.086  1.00  0.00           C0.      0
ATOM    184  H01 MET A  90      44.698 103.829 110.393  1.00  0.00           H0.      0
ATOM    185  H02 MET A  90      44.361 102.664 109.093  1.00  0.00           H0.      0
ATOM    186  HA  MET A  90      45.141 102.121 110.595  1.00  0.00           H0.      0
ATOM    187  HB2 MET A  90      42.263 103.211 110.364  1.00  0.00           H0.      0
ATOM    188  HB3 MET A  90      42.660 101.512 110.515  1.00  0.00           H0.      0
ATOM    189  HG2 MET A  90      43.465 103.543 112.670  1.00  0.00           H0.      0
ATOM    190  HG3 MET A  90      41.875 102.775 112.638  1.00  0.00           H0.      0
ATOM    191  HE1 MET A  90      42.390  99.158 113.611  1.00  0.00           H0.      0
ATOM    192  HE2 MET A  90      41.256 100.530 113.526  1.00  0.00           H0.      0
ATOM    193  HE3 MET A  90      41.953  99.853 112.035  1.00  0.00           H0.      0
ATOM    194  CA  ALA A 115      35.526 110.562 106.415  1.00  0.00           C0.     -1
ATOM    195  C   ALA A 115      34.807 110.049 107.618  1.00  0.00           C0.      0
ATOM    196  O   ALA A 115      34.904 108.889 108.036  1.00  0.00           O0.      0
ATOM    197  H01 ALA A 115      35.736 111.633 106.477  1.00  0.00           H0.      0
ATOM    198  H03 ALA A 115      36.466 110.015 106.306  1.00  0.00           H0.      0
ATOM    199  HA  ALA A 115      34.936 110.381 105.508  1.00  0.00           H0.      0
ATOM    200  N   ASN A 116      34.048 111.001 108.221  1.00  0.00           N0.      0
ATOM    201  CA  ASN A 116      33.380 110.734 109.458  1.00  0.00           C0.     -1
ATOM    202  C   ASN A 116      31.860 110.460 109.219  1.00  0.00           C0.      0
ATOM    203  O   ASN A 116      31.175 111.320 108.643  1.00  0.00           O0.      0
ATOM    204  CB  ASN A 116      33.554 111.942 110.406  1.00  0.00           C0.      0
ATOM    205  CG  ASN A 116      33.255 111.576 111.847  1.00  0.00           C0.      0
ATOM    206  ND2 ASN A 116      34.151 112.013 112.765  1.00  0.00           N0.      0
ATOM    207  OD1 ASN A 116      32.248 110.923 112.164  1.00  0.00           O0.      0
ATOM    208  H   ASN A 116      33.885 111.884 107.760  1.00  0.00           H0.      0
ATOM    209  HA  ASN A 116      33.842 109.846 109.892  1.00  0.00           H0.      0
ATOM    210  HB2 ASN A 116      34.575 112.324 110.304  1.00  0.00           H0.      0
ATOM    211  HB3 ASN A 116      32.864 112.735 110.091  1.00  0.00           H0.      0
ATOM    212 HD21 ASN A 116      34.018 111.770 113.737  1.00  0.00           H0.      0
ATOM    213 HD22 ASN A 116      35.018 112.455 112.500  1.00  0.00           H0.      0
ATOM    214  N   TRP A 117      31.376 109.267 109.635  1.00  0.00           N0.      0
ATOM    215  CA  TRP A 117      29.955 108.885 109.452  1.00  0.00           C0.     -1
ATOM    216  CB  TRP A 117      29.583 107.658 110.279  1.00  0.00           C0.     -1
ATOM    217  CG  TRP A 117      30.530 106.492 110.108  1.00  0.00           C0.      0
ATOM    218  CD1 TRP A 117      31.189 106.120 108.953  1.00  0.00           C0.      0
ATOM    219  CD2 TRP A 117      30.983 105.588 111.147  1.00  0.00           C0.      0
ATOM    220  CE2 TRP A 117      31.920 104.687 110.548  1.00  0.00           C0.      0
ATOM    221  CE3 TRP A 117      30.733 105.476 112.528  1.00  0.00           C0.      0
ATOM    222  NE1 TRP A 117      32.006 105.026 109.210  1.00  0.00           N0.      0
ATOM    223  CZ2 TRP A 117      32.599 103.709 111.286  1.00  0.00           C0.      0
ATOM    224  CZ3 TRP A 117      31.413 104.508 113.266  1.00  0.00           C0.      0
ATOM    225  CH2 TRP A 117      32.337 103.632 112.652  1.00  0.00           C0.      0
ATOM    226  H02 TRP A 117      29.328 109.739 109.727  1.00  0.00           H0.      0
ATOM    227  H   TRP A 117      32.002 108.636 110.137  1.00  0.00           H0.      0
ATOM    228  HA  TRP A 117      29.776 108.696 108.384  1.00  0.00           H0.      0
ATOM    229  HB2 TRP A 117      29.567 107.936 111.341  1.00  0.00           H0.      0
ATOM    230  HB3 TRP A 117      28.552 107.378 110.022  1.00  0.00           H0.      0
ATOM    231  HD1 TRP A 117      31.157 106.563 107.970  1.00  0.00           H0.      0
ATOM    232  HE1 TRP A 117      32.674 104.644 108.559  1.00  0.00           H0.      0
ATOM    233  HE3 TRP A 117      30.037 106.150 113.015  1.00  0.00           H0.      0
ATOM    234  HZ2 TRP A 117      33.333 103.061 110.820  1.00  0.00           H0.      0
ATOM    235  HZ3 TRP A 117      31.253 104.436 114.337  1.00  0.00           H0.      0
ATOM    236  HH2 TRP A 117      32.879 102.912 113.256  1.00  0.00           H0.      0
ATOM    237  CA  LEU A 136      31.977  94.754 110.004  1.00  0.00           C0.     -1
ATOM    238  C   LEU A 136      32.824  95.071 111.219  1.00  0.00           C0.      0
ATOM    239  O   LEU A 136      33.408  96.165 111.358  1.00  0.00           O0.      0
ATOM    240  H01 LEU A 136      32.641  94.552 109.155  1.00  0.00           H0.      0
ATOM    241  H02 LEU A 136      31.368  95.624 109.748  1.00  0.00           H0.      0
ATOM    242  HA  LEU A 136      31.329  93.888 110.155  1.00  0.00           H0.      0
ATOM    243  N   GLY A 137      32.928  94.083 112.148  1.00  0.00           N0.      0
ATOM    244  CA  GLY A 137      33.895  94.181 113.233  1.00  0.00           C0.     -1
ATOM    245  C   GLY A 137      33.414  95.003 114.451  1.00  0.00           C0.      0
ATOM    246  O   GLY A 137      34.237  95.490 115.235  1.00  0.00           O0.      0
ATOM    247  H   GLY A 137      32.529  93.180 111.933  1.00  0.00           H0.      0
ATOM    248  HA2 GLY A 137      34.161  93.180 113.579  1.00  0.00           H0.      0
ATOM    249  HA3 GLY A 137      34.809  94.668 112.887  1.00  0.00           H0.      0
ATOM    250  N   ASN A 138      32.074  95.179 114.640  1.00  0.00           N0.      0
ATOM    251  CA  ASN A 138      31.561  96.030 115.738  1.00  0.00           C0.     -1
ATOM    252  C   ASN A 138      32.329  97.396 115.713  1.00  0.00           C0.      0
ATOM    253  O   ASN A 138      32.960  97.803 116.702  1.00  0.00           O0.      0
ATOM    254  CB  ASN A 138      31.655  95.383 117.124  1.00  0.00           C0.      0
ATOM    255  CG  ASN A 138      31.010  96.302 118.164  1.00  0.00           C0.      0
ATOM    256  ND2 ASN A 138      31.728  96.491 119.304  1.00  0.00           N0.      0
ATOM    257  OD1 ASN A 138      29.895  96.797 117.966  1.00  0.00           O0.      0
ATOM    258  H   ASN A 138      31.429  94.772 113.978  1.00  0.00           H0.      0
ATOM    259  HA  ASN A 138      30.508  96.233 115.524  1.00  0.00           H0.      0
ATOM    260  HB2 ASN A 138      31.091  94.443 117.099  1.00  0.00           H0.      0
ATOM    261  HB3 ASN A 138      32.688  95.154 117.378  1.00  0.00           H0.      0
ATOM    262 HD21 ASN A 138      31.419  97.223 119.931  1.00  0.00           H0.      0
ATOM    263 HD22 ASN A 138      32.719  96.262 119.304  1.00  0.00           H0.      0
ATOM    264  N   SER A 139      32.234  98.095 114.559  1.00  0.00           N0.      0
ATOM    265  CA  SER A 139      33.000  99.322 114.266  1.00  0.00           C0.     -1
ATOM    266  CB  SER A 139      33.707  99.211 112.913  1.00  0.00           C0.      0
ATOM    267  OG  SER A 139      34.679  98.156 112.914  1.00  0.00           O0.      0
ATOM    268  H03 SER A 139      32.334 100.194 114.272  1.00  0.00           H0.      0
ATOM    269  H   SER A 139      31.731  97.668 113.791  1.00  0.00           H0.      0
ATOM    270  HA  SER A 139      33.730  99.440 115.068  1.00  0.00           H0.      0
ATOM    271  HB2 SER A 139      32.974  99.065 112.107  1.00  0.00           H0.      0
ATOM    272  HB3 SER A 139      34.237 100.149 112.718  1.00  0.00           H0.      0
ATOM    273  HG  SER A 139      34.254  97.331 112.623  1.00  0.00           H0.      0
ATOM    274  CA  HID A 142      32.796 103.505 118.332  1.00  0.00           C0.     -1
ATOM    275  C   HID A 142      32.465 104.994 118.188  1.00  0.00           C0.      0
ATOM    276  O   HID A 142      33.292 105.869 118.479  1.00  0.00           O0.      0
ATOM    277  CB  HID A 142      34.144 103.251 117.577  1.00  0.00           C0.     -1
ATOM    278  CG  HID A 142      35.044 102.307 118.288  1.00  0.00           C0.      0
ATOM    279  CD2 HID A 142      35.473 101.031 118.006  1.00  0.00           C0.      0
ATOM    280  ND1 HID A 142      35.639 102.617 119.508  1.00  0.00           N0.      0
ATOM    281  CE1 HID A 142      36.385 101.556 119.916  1.00  0.00           C0.      0
ATOM    282  NE2 HID A 142      36.310 100.572 119.020  1.00  0.00           N0.      0
ATOM    283  H01 HID A 142      32.006 102.853 117.952  1.00  0.00           H0.      0
ATOM    284  HA  HID A 142      32.921 103.291 119.399  1.00  0.00           H0.      0
ATOM    285  HB2 HID A 142      33.943 102.869 116.573  1.00  0.00           H0.      0
ATOM    286  HB3 HID A 142      34.645 104.219 117.464  1.00  0.00           H0.      0
ATOM    287  HD1 HID A 142      35.542 103.495 120.002  1.00  0.00           H0.      0
ATOM    288  HD2 HID A 142      35.226 100.426 117.152  1.00  0.00           H0.      0
ATOM    289  HE1 HID A 142      36.948 101.536 120.834  1.00  0.00           H0.      0
ATOM    290  N   LEU A 143      31.246 105.272 117.681  1.00  0.00           N0.      0
ATOM    291  CA  LEU A 143      30.821 106.604 117.217  1.00  0.00           C0.     -1
ATOM    292  CB  LEU A 143      29.608 106.370 116.358  1.00  0.00           C0.     -1
ATOM    293  CG  LEU A 143      28.909 107.659 115.869  1.00  0.00           C0.      0
ATOM    294  CD1 LEU A 143      29.870 108.586 115.101  1.00  0.00           C0.      0
ATOM    295  CD2 LEU A 143      27.689 107.302 115.002  1.00  0.00           C0.      0
ATOM    296  H01 LEU A 143      30.595 107.253 118.072  1.00  0.00           H0.      0
ATOM    297  H   LEU A 143      30.650 104.495 117.434  1.00  0.00           H0.      0
ATOM    298  HA  LEU A 143      31.649 107.057 116.663  1.00  0.00           H0.      0
ATOM    299  HB2 LEU A 143      29.894 105.773 115.481  1.00  0.00           H0.      0
ATOM    300  HB3 LEU A 143      28.874 105.777 116.922  1.00  0.00           H0.      0
ATOM    301  HG  LEU A 143      28.549 108.200 116.758  1.00  0.00           H0.      0
ATOM    302 HD11 LEU A 143      29.334 109.455 114.703  1.00  0.00           H0.      0
ATOM    303 HD12 LEU A 143      30.673 108.964 115.745  1.00  0.00           H0.      0
ATOM    304 HD13 LEU A 143      30.336 108.062 114.259  1.00  0.00           H0.      0
ATOM    305 HD21 LEU A 143      28.001 106.770 114.094  1.00  0.00           H0.      0
ATOM    306 HD22 LEU A 143      26.989 106.656 115.546  1.00  0.00           H0.      0
ATOM    307 HD23 LEU A 143      27.150 108.204 114.693  1.00  0.00           H0.      0
ATOM    308  CA  ARG A 175      28.265  92.984 119.899  1.00  0.00           C0.     -1
ATOM    309  CB  ARG A 175      29.176  93.684 120.938  1.00  0.00           C0.     -1
ATOM    310  CG  ARG A 175      30.649  93.349 120.654  1.00  0.00           C0.      0
ATOM    311  CD  ARG A 175      31.641  94.011 121.620  1.00  0.00           C0.      0
ATOM    312  NE  ARG A 175      33.030  93.635 121.316  1.00  0.00           N0.      0
ATOM    313  CZ  ARG A 175      33.576  92.470 121.671  1.00  0.00           C0.      0
ATOM    314  NH1 ARG A 175      32.917  91.609 122.481  1.00  0.00           N1+      0
ATOM    315  NH2 ARG A 175      34.843  92.185 121.303  1.00  0.00           N0.      0
ATOM    316  H01 ARG A 175      28.508  93.324 118.885  1.00  0.00           H0.      0
ATOM    317  H02 ARG A 175      27.207  93.198 120.083  1.00  0.00           H0.      0
ATOM    318  HA  ARG A 175      28.404  91.897 119.933  1.00  0.00           H0.      0
ATOM    319  HB2 ARG A 175      29.028  94.771 120.891  1.00  0.00           H0.      0
ATOM    320  HB3 ARG A 175      28.904  93.364 121.953  1.00  0.00           H0.      0
ATOM    321  HG2 ARG A 175      30.783  92.258 120.668  1.00  0.00           H0.      0
ATOM    322  HG3 ARG A 175      30.905  93.670 119.637  1.00  0.00           H0.      0
ATOM    323  HD2 ARG A 175      31.584  95.097 121.525  1.00  0.00           H0.      0
ATOM    324  HD3 ARG A 175      31.418  93.766 122.665  1.00  0.00           H0.      0
ATOM    325  HE  ARG A 175      33.513  94.175 120.573  1.00  0.00           H0.      0
ATOM    326 HH11 ARG A 175      31.924  91.694 122.621  1.00  0.00           H0.      0
ATOM    327 HH12 ARG A 175      33.336  90.721 122.711  1.00  0.00           H0.      0
ATOM    328 HH21 ARG A 175      35.225  92.723 120.507  1.00  0.00           H0.      0
ATOM    329 HH22 ARG A 175      35.102  91.207 121.283  1.00  0.00           H0.      0
ATOM    330  CA  TYR A 194      40.147  88.686 116.028  1.00  0.00           C0.     -1
ATOM    331  CB  TYR A 194      39.982  89.860 117.073  1.00  0.00           C0.     -1
ATOM    332  CG  TYR A 194      39.145  90.992 116.502  1.00  0.00           C0.      0
ATOM    333  CD1 TYR A 194      37.750  91.019 116.688  1.00  0.00           C0.      0
ATOM    334  CD2 TYR A 194      39.719  92.008 115.719  1.00  0.00           C0.      0
ATOM    335  CE1 TYR A 194      36.962  92.003 116.096  1.00  0.00           C0.      0
ATOM    336  CE2 TYR A 194      38.941  93.012 115.119  1.00  0.00           C0.      0
ATOM    337  CZ  TYR A 194      37.546  92.999 115.296  1.00  0.00           C0.      0
ATOM    338  OH  TYR A 194      36.689  93.925 114.761  1.00  0.00           O0.      0
ATOM    339  H01 TYR A 194      40.766  87.881 116.440  1.00  0.00           H0.      0
ATOM    340  H03 TYR A 194      39.166  88.277 115.763  1.00  0.00           H0.      0
ATOM    341  HA  TYR A 194      40.620  89.061 115.114  1.00  0.00           H0.      0
ATOM    342  HB2 TYR A 194      39.513  89.465 117.981  1.00  0.00           H0.      0
ATOM    343  HB3 TYR A 194      40.978  90.226 117.350  1.00  0.00           H0.      0
ATOM    344  HD1 TYR A 194      37.270  90.268 117.308  1.00  0.00           H0.      0
ATOM    345  HD2 TYR A 194      40.795  92.026 115.578  1.00  0.00           H0.      0
ATOM    346  HE1 TYR A 194      35.890  92.019 116.246  1.00  0.00           H0.      0
ATOM    347  HE2 TYR A 194      39.406  93.799 114.532  1.00  0.00           H0.      0
ATOM    348  HH  TYR A 194      37.046  94.479 114.020  1.00  0.00           H0.      0
ATOM    349  CA  LEU A 240      38.535  99.730 124.253  1.00  0.00           C0.     -1
ATOM    350  CB  LEU A 240      38.207  98.779 123.129  1.00  0.00           C0.     -1
ATOM    351  CG  LEU A 240      39.295  98.606 122.041  1.00  0.00           C0.      0
ATOM    352  CD1 LEU A 240      38.892  97.481 121.067  1.00  0.00           C0.      0
ATOM    353  CD2 LEU A 240      39.569  99.903 121.258  1.00  0.00           C0.      0
ATOM    354  H01 LEU A 240      37.733  99.752 125.001  1.00  0.00           H0.      0
ATOM    355  H02 LEU A 240      39.458  99.434 124.768  1.00  0.00           H0.      0
ATOM    356  HA  LEU A 240      38.676 100.758 123.896  1.00  0.00           H0.      0
ATOM    357  HB2 LEU A 240      37.993  97.784 123.548  1.00  0.00           H0.      0
ATOM    358  HB3 LEU A 240      37.276  99.094 122.630  1.00  0.00           H0.      0
ATOM    359  HG  LEU A 240      40.228  98.310 122.547  1.00  0.00           H0.      0
ATOM    360 HD11 LEU A 240      38.780  96.523 121.590  1.00  0.00           H0.      0
ATOM    361 HD12 LEU A 240      37.931  97.715 120.589  1.00  0.00           H0.      0
ATOM    362 HD13 LEU A 240      39.642  97.351 120.277  1.00  0.00           H0.      0
ATOM    363 HD21 LEU A 240      38.693 100.177 120.658  1.00  0.00           H0.      0
ATOM    364 HD22 LEU A 240      39.817 100.742 121.916  1.00  0.00           H0.      0
ATOM    365 HD23 LEU A 240      40.401  99.767 120.557  1.00  0.00           H0.      0
ATOM    366  CA  TYR A 242      31.523 100.739 124.668  1.00  0.00           C0.     -1
ATOM    367  CB  TYR A 242      31.239  99.549 123.831  1.00  0.00           C0.     -1
ATOM    368  CG  TYR A 242      32.295  99.194 122.785  1.00  0.00           C0.      0
ATOM    369  CD1 TYR A 242      32.645 100.099 121.768  1.00  0.00           C0.      0
ATOM    370  CD2 TYR A 242      32.927  97.937 122.776  1.00  0.00           C0.      0
ATOM    371  CE1 TYR A 242      33.603  99.781 120.801  1.00  0.00           C0.      0
ATOM    372  CE2 TYR A 242      33.896  97.604 121.820  1.00  0.00           C0.      0
ATOM    373  CZ  TYR A 242      34.254  98.537 120.840  1.00  0.00           C0.      0
ATOM    374  OH  TYR A 242      35.248  98.200 119.929  1.00  0.00           O0.      0
ATOM    375  H01 TYR A 242      30.711 100.926 125.381  1.00  0.00           H0.      0
ATOM    376  H02 TYR A 242      32.448 100.618 125.245  1.00  0.00           H0.      0
ATOM    377  HA  TYR A 242      31.639 101.649 124.066  1.00  0.00           H0.      0
ATOM    378  HB2 TYR A 242      31.093  98.669 124.472  1.00  0.00           H0.      0
ATOM    379  HB3 TYR A 242      30.279  99.691 123.311  1.00  0.00           H0.      0
ATOM    380  HD1 TYR A 242      32.157 101.069 121.721  1.00  0.00           H0.      0
ATOM    381  HD2 TYR A 242      32.668  97.208 123.539  1.00  0.00           H0.      0
ATOM    382  HE1 TYR A 242      33.827 100.485 120.010  1.00  0.00           H0.      0
ATOM    383  HE2 TYR A 242      34.387  96.638 121.831  1.00  0.00           H0.      0
ATOM    384  HH  TYR A 242      35.719  99.019 119.626  1.00  0.00           H0.      0
ATOM    385  CA  TYR A 283      28.417  89.376 117.504  1.00  0.00           C0.     -1
ATOM    386  CB  TYR A 283      29.563  89.569 116.530  1.00  0.00           C0.     -1
ATOM    387  CG  TYR A 283      30.906  89.935 117.146  1.00  0.00           C0.      0
ATOM    388  CD1 TYR A 283      31.819  88.931 117.519  1.00  0.00           C0.      0
ATOM    389  CD2 TYR A 283      31.310  91.271 117.310  1.00  0.00           C0.      0
ATOM    390  CE1 TYR A 283      33.090  89.243 118.001  1.00  0.00           C0.      0
ATOM    391  CE2 TYR A 283      32.582  91.603 117.794  1.00  0.00           C0.      0
ATOM    392  CZ  TYR A 283      33.490  90.583 118.122  1.00  0.00           C0.      0
ATOM    393  OH  TYR A 283      34.774  90.819 118.547  1.00  0.00           O0.      0
ATOM    394  H01 TYR A 283      27.494  89.108 116.977  1.00  0.00           H0.      0
ATOM    395  H02 TYR A 283      28.637  88.578 118.224  1.00  0.00           H0.      0
ATOM    396  HA  TYR A 283      28.225  90.292 118.076  1.00  0.00           H0.      0
ATOM    397  HB2 TYR A 283      29.692  88.649 115.943  1.00  0.00           H0.      0
ATOM    398  HB3 TYR A 283      29.288  90.350 115.807  1.00  0.00           H0.      0
ATOM    399  HD1 TYR A 283      31.537  87.888 117.404  1.00  0.00           H0.      0
ATOM    400  HD2 TYR A 283      30.625  92.069 117.032  1.00  0.00           H0.      0
ATOM    401  HE1 TYR A 283      33.798  88.464 118.260  1.00  0.00           H0.      0
ATOM    402  HE2 TYR A 283      32.876  92.643 117.899  1.00  0.00           H0.      0
ATOM    403  HH  TYR A 283      34.998  91.776 118.530  1.00  0.00           H0.      0
ATOM    404  N   ACT A 293      35.451  96.712 117.468  1.00  0.00           N0.      0
ATOM    405  CA  ACT A 293      36.032  95.350 117.670  1.00  0.00           C0.      0
ATOM    406  C   ACT A 293      35.238  94.547 118.695  1.00  0.00           C0.      0
ATOM    407  O   ACT A 293      34.243  95.098 119.258  1.00  0.00           O0.      0
ATOM    408  CE  ACT A 293      36.279  97.566 116.552  1.00  0.00           C0.      0
ATOM    409  OXT ACT A 293      35.654  93.371 118.916  1.00  0.00           O1-      0
ATOM    410  HE1 ACT A 293      36.448  97.020 115.626  1.00  0.00           H0.      0
ATOM    411  HE2 ACT A 293      35.713  98.468 116.329  1.00  0.00           H0.      0
ATOM    412  HE3 ACT A 293      37.227  97.822 117.024  1.00  0.00           H0.      0
ATOM    413  H1  ACT A 293      37.063  95.460 118.018  1.00  0.00           H0.      0
ATOM    414  H3  ACT A 293      36.040  94.844 116.702  1.00  0.00           H0.      0
ATOM    415  H01 ACT A 293      35.303  97.174 118.387  1.00  0.00           H0.      0
ATOM    416  H02 ACT A 293      34.516  96.632 117.041  1.00  0.00           H0.      0
ATOM    417  CA' SAM A 294      37.737  96.930 110.893  1.00  0.00           C0.      0
ATOM    418  CB  SAM A 294      37.609  98.367 111.451  1.00  0.00           C0.      0
ATOM    419  CG  SAM A 294      38.802  98.833 112.311  1.00  0.00           C0.      0
ATOM    420  SD  SAM A 294      38.457  99.094 114.106  1.00  0.00           S0.      0
ATOM    421  C5' SAM A 294      37.093 100.336 114.086  1.00  0.00           C0.      0
ATOM    422  C4' SAM A 294      37.240 101.422 113.029  1.00  0.00           C0.      0
ATOM    423  O4' SAM A 294      36.099 102.347 113.166  1.00  0.00           O0.      0
ATOM    424  C3' SAM A 294      38.533 102.281 113.116  1.00  0.00           C0.      0
ATOM    425  O3' SAM A 294      39.370 102.106 111.972  1.00  0.00           O0.      0
ATOM    426  C2' SAM A 294      37.988 103.730 113.272  1.00  0.00           C0.      0
ATOM    427  O2' SAM A 294      38.764 104.765 112.724  1.00  0.00           O0.      0
ATOM    428  C1' SAM A 294      36.569 103.621 112.673  1.00  0.00           C0.      0
ATOM    429  OXT SAM A 294      39.133  95.649 112.370  1.00  0.00           O0.      0
ATOM    430  N1  SAM A 294      33.650 107.657 111.224  1.00  0.00           N0.      0
ATOM    431  C2  SAM A 294      34.416 106.812 110.504  1.00  0.00           C0.      0
ATOM    432  N3  SAM A 294      35.162 105.783 110.941  1.00  0.00           N0.      0
ATOM    433  C4  SAM A 294      35.075 105.623 112.277  1.00  0.00           C0.      0
ATOM    434  C5  SAM A 294      34.342 106.442 113.151  1.00  0.00           C0.      0
ATOM    435  C6  SAM A 294      33.606 107.501 112.573  1.00  0.00           C0.      0
ATOM    436  N6  SAM A 294      32.853 108.347 113.311  1.00  0.00           N0.      0
ATOM    437  N7  SAM A 294      34.483 106.016 114.467  1.00  0.00           N0.      0
ATOM    438  C8  SAM A 294      35.278 104.964 114.391  1.00  0.00           C0.      0
ATOM    439  N9  SAM A 294      35.666 104.669 113.089  1.00  0.00           N0.      0
ATOM    440  C'  SAM A 294      37.957  95.874 112.004  1.00  0.00           C0.      0
ATOM    441  N'  SAM A 294      36.461  96.633 110.133  1.00  0.00           N0.      0
ATOM    442  O'  SAM A 294      36.901  95.323 112.482  1.00  0.00           O0.      0
ATOM    443 HN61 SAM A 294      32.942 108.296 114.314  1.00  0.00           H0.      0
ATOM    444 HN62 SAM A 294      32.520 109.218 112.897  1.00  0.00           H0.      0
ATOM    445  HA  SAM A 294      38.560  96.863 110.179  1.00  0.00           H0.      0
ATOM    446  HB1 SAM A 294      36.674  98.415 112.019  1.00  0.00           H0.      0
ATOM    447  HB2 SAM A 294      37.505  99.037 110.588  1.00  0.00           H0.      0
ATOM    448  HG1 SAM A 294      39.218  99.763 111.922  1.00  0.00           H0.      0
ATOM    449  HG2 SAM A 294      39.601  98.087 112.318  1.00  0.00           H0.      0
ATOM    450 HO2' SAM A 294      38.941 104.574 111.770  1.00  0.00           H0.      0
ATOM    451 HO3' SAM A 294      38.850 102.316 111.154  1.00  0.00           H0.      0
ATOM    452  H01 SAM A 294      35.606 104.361 115.221  1.00  0.00           H0.      0
ATOM    453  H02 SAM A 294      37.187 100.989 112.024  1.00  0.00           H0.      0
ATOM    454  H03 SAM A 294      39.141 102.002 113.976  1.00  0.00           H0.      0
ATOM    455  H04 SAM A 294      37.886 103.941 114.341  1.00  0.00           H0.      0
ATOM    456  H05 SAM A 294      36.603 103.635 111.578  1.00  0.00           H0.      0
ATOM    457  H06 SAM A 294      34.457 107.026 109.443  1.00  0.00           H0.      0
ATOM    458  H07 SAM A 294      35.712  96.426 110.807  1.00  0.00           H0.      0
ATOM    459  H08 SAM A 294      36.540  95.807 109.484  1.00  0.00           H0.      0
ATOM    460  H09 SAM A 294      36.181  97.447 109.557  1.00  0.00           H0.      0
ATOM    461 H5'1 SAM A 294      37.119 100.791 115.083  1.00  0.00           H0.      0
ATOM    462 H5'2 SAM A 294      36.141  99.817 113.958  1.00  0.00           H0.      0
