# Supplementary material for: Computational Investigation of GNMT-Catalyzed Methyl Transfer Reaction: Integrating MD, QM, and ML Approaches
Source: J Comput Chem. Author manuscript; Available in PMC 2026 Jun 29. (PMC13312424; doi:10.1002/jcc.70434)
Supplement: SI-2 [file NIHMS2188582-supplement-SI-2.zip › QM-cluster-pdbs/sampling_16543_R2_w_ts.pdb]

ATOM      1  CA  TYR A  21      42.403 105.485 117.537  1.00  0.00           C0.     -1
ATOM      2  CB  TYR A  21      41.636 105.072 116.263  1.00  0.00           C0.     -1
ATOM      3  CG  TYR A  21      40.841 103.811 116.471  1.00  0.00           C0.      0
ATOM      4  CD1 TYR A  21      39.492 103.861 116.853  1.00  0.00           C0.      0
ATOM      5  CD2 TYR A  21      41.461 102.555 116.353  1.00  0.00           C0.      0
ATOM      6  CE1 TYR A  21      38.772 102.688 117.111  1.00  0.00           C0.      0
ATOM      7  CE2 TYR A  21      40.758 101.379 116.603  1.00  0.00           C0.      0
ATOM      8  CZ  TYR A  21      39.412 101.447 116.984  1.00  0.00           C0.      0
ATOM      9  OH  TYR A  21      38.769 100.258 117.216  1.00  0.00           O0.      0
ATOM     10  H01 TYR A  21      41.709 105.666 118.366  1.00  0.00           H0.      0
ATOM     11  H02 TYR A  21      42.981 106.401 117.368  1.00  0.00           H0.      0
ATOM     12  HA  TYR A  21      43.097 104.695 117.847  1.00  0.00           H0.      0
ATOM     13  HB2 TYR A  21      40.964 105.882 115.958  1.00  0.00           H0.      0
ATOM     14  HB3 TYR A  21      42.355 104.931 115.447  1.00  0.00           H0.      0
ATOM     15  HD1 TYR A  21      38.999 104.826 116.939  1.00  0.00           H0.      0
ATOM     16  HD2 TYR A  21      42.500 102.494 116.044  1.00  0.00           H0.      0
ATOM     17  HE1 TYR A  21      37.733 102.732 117.424  1.00  0.00           H0.      0
ATOM     18  HE2 TYR A  21      41.230 100.407 116.505  1.00  0.00           H0.      0
ATOM     19  HH  TYR A  21      37.777 100.353 117.187  1.00  0.00           H0.      0
ATOM     20  CA  TRP A  30      46.622  95.171 114.223  1.00  0.00           C0.     -1
ATOM     21  CB  TRP A  30      45.917  96.219 113.336  1.00  0.00           C0.     -1
ATOM     22  CG  TRP A  30      44.422  96.177 113.422  1.00  0.00           C0.      0
ATOM     23  CD1 TRP A  30      43.533  95.780 112.443  1.00  0.00           C0.      0
ATOM     24  CD2 TRP A  30      43.628  96.550 114.569  1.00  0.00           C0.      0
ATOM     25  CE2 TRP A  30      42.256  96.338 114.217  1.00  0.00           C0.      0
ATOM     26  CE3 TRP A  30      43.936  97.072 115.840  1.00  0.00           C0.      0
ATOM     27  NE1 TRP A  30      42.232  95.864 112.920  1.00  0.00           N0.      0
ATOM     28  CZ2 TRP A  30      41.216  96.603 115.114  1.00  0.00           C0.      0
ATOM     29  CZ3 TRP A  30      42.897  97.361 116.724  1.00  0.00           C0.      0
ATOM     30  CH2 TRP A  30      41.550  97.122 116.365  1.00  0.00           C0.      0
ATOM     31  H01 TRP A  30      46.353  94.157 113.905  1.00  0.00           H0.      0
ATOM     32  H03 TRP A  30      47.712  95.272 114.162  1.00  0.00           H0.      0
ATOM     33  HA  TRP A  30      46.326  95.279 115.272  1.00  0.00           H0.      0
ATOM     34  HB2 TRP A  30      46.274  97.219 113.625  1.00  0.00           H0.      0
ATOM     35  HB3 TRP A  30      46.228  96.075 112.294  1.00  0.00           H0.      0
ATOM     36  HD1 TRP A  30      43.723  95.460 111.431  1.00  0.00           H0.      0
ATOM     37  HE1 TRP A  30      41.399  95.685 112.361  1.00  0.00           H0.      0
ATOM     38  HE3 TRP A  30      44.967  97.255 116.126  1.00  0.00           H0.      0
ATOM     39  HZ2 TRP A  30      40.193  96.386 114.844  1.00  0.00           H0.      0
ATOM     40  HZ3 TRP A  30      43.120  97.768 117.705  1.00  0.00           H0.      0
ATOM     41  HH2 TRP A  30      40.769  97.338 117.085  1.00  0.00           H0.      0
ATOM     42  CA  TYR A  33      45.277  90.643 115.723  1.00  0.00           C0.     -1
ATOM     43  C   TYR A  33      44.343  89.951 114.739  1.00  0.00           C0.      0
ATOM     44  O   TYR A  33      43.621  88.996 115.061  1.00  0.00           O0.      0
ATOM     45  CB  TYR A  33      44.896  92.091 116.106  1.00  0.00           C0.     -1
ATOM     46  CG  TYR A  33      43.543  92.254 116.795  1.00  0.00           C0.      0
ATOM     47  CD1 TYR A  33      42.975  93.536 116.917  1.00  0.00           C0.      0
ATOM     48  CD2 TYR A  33      42.842  91.175 117.361  1.00  0.00           C0.      0
ATOM     49  CE1 TYR A  33      41.770  93.740 117.595  1.00  0.00           C0.      0
ATOM     50  CE2 TYR A  33      41.632  91.367 118.034  1.00  0.00           C0.      0
ATOM     51  CZ  TYR A  33      41.098  92.651 118.164  1.00  0.00           C0.      0
ATOM     52  OH  TYR A  33      39.898  92.774 118.849  1.00  0.00           O0.      0
ATOM     53  H02 TYR A  33      46.289  90.660 115.297  1.00  0.00           H0.      0
ATOM     54  HA  TYR A  33      45.320  90.016 116.617  1.00  0.00           H0.      0
ATOM     55  HB2 TYR A  33      45.689  92.480 116.760  1.00  0.00           H0.      0
ATOM     56  HB3 TYR A  33      44.913  92.725 115.210  1.00  0.00           H0.      0
ATOM     57  HD1 TYR A  33      43.474  94.393 116.477  1.00  0.00           H0.      0
ATOM     58  HD2 TYR A  33      43.219  90.165 117.258  1.00  0.00           H0.      0
ATOM     59  HE1 TYR A  33      41.361  94.742 117.664  1.00  0.00           H0.      0
ATOM     60  HE2 TYR A  33      41.094  90.528 118.460  1.00  0.00           H0.      0
ATOM     61  HH  TYR A  33      39.706  93.703 119.037  1.00  0.00           H0.      0
ATOM     62  N   ILE A  34      44.363  90.447 113.470  1.00  0.00           N0.      0
ATOM     63  CA  ILE A  34      43.703  89.751 112.364  1.00  0.00           C0.     -1
ATOM     64  CB  ILE A  34      43.640  90.634 111.108  1.00  0.00           C0.     -1
ATOM     65  CG1 ILE A  34      42.731  91.863 111.352  1.00  0.00           C0.      0
ATOM     66  CG2 ILE A  34      43.167  89.791 109.912  1.00  0.00           C0.      0
ATOM     67  CD1 ILE A  34      42.803  92.929 110.254  1.00  0.00           C0.      0
ATOM     68  H01 ILE A  34      44.234  88.814 112.141  1.00  0.00           H0.      0
ATOM     69  H   ILE A  34      45.086  91.113 113.233  1.00  0.00           H0.      0
ATOM     70  HA  ILE A  34      42.697  89.476 112.691  1.00  0.00           H0.      0
ATOM     71  HB  ILE A  34      44.658  90.997 110.891  1.00  0.00           H0.      0
ATOM     72 HG12 ILE A  34      41.694  91.510 111.457  1.00  0.00           H0.      0
ATOM     73 HG13 ILE A  34      42.998  92.321 112.313  1.00  0.00           H0.      0
ATOM     74 HG21 ILE A  34      43.137  90.379 108.991  1.00  0.00           H0.      0
ATOM     75 HG22 ILE A  34      43.833  88.937 109.743  1.00  0.00           H0.      0
ATOM     76 HG23 ILE A  34      42.159  89.397 110.095  1.00  0.00           H0.      0
ATOM     77 HD11 ILE A  34      43.811  93.356 110.190  1.00  0.00           H0.      0
ATOM     78 HD12 ILE A  34      42.558  92.513 109.273  1.00  0.00           H0.      0
ATOM     79 HD13 ILE A  34      42.097  93.743 110.447  1.00  0.00           H0.      0
ATOM     80  CA  ARG A  40      39.309  85.875 108.680  1.00  0.00           C0.     -1
ATOM     81  CB  ARG A  40      39.642  87.194 109.390  1.00  0.00           C0.     -1
ATOM     82  CG  ARG A  40      38.554  88.258 109.177  1.00  0.00           C0.      0
ATOM     83  CD  ARG A  40      38.790  89.493 110.049  1.00  0.00           C0.      0
ATOM     84  NE  ARG A  40      37.731  90.485 109.830  1.00  0.00           N0.      0
ATOM     85  CZ  ARG A  40      37.649  91.645 110.504  1.00  0.00           C0.      0
ATOM     86  NH1 ARG A  40      38.441  91.885 111.562  1.00  0.00           N1+      0
ATOM     87  NH2 ARG A  40      36.712  92.554 110.170  1.00  0.00           N0.      0
ATOM     88  H01 ARG A  40      40.100  85.133 108.831  1.00  0.00           H0.      0
ATOM     89  H02 ARG A  40      39.193  86.028 107.600  1.00  0.00           H0.      0
ATOM     90  HA  ARG A  40      38.372  85.452 109.061  1.00  0.00           H0.      0
ATOM     91  HB2 ARG A  40      39.761  87.009 110.467  1.00  0.00           H0.      0
ATOM     92  HB3 ARG A  40      40.606  87.580 109.032  1.00  0.00           H0.      0
ATOM     93  HG2 ARG A  40      38.529  88.554 108.119  1.00  0.00           H0.      0
ATOM     94  HG3 ARG A  40      37.571  87.834 109.420  1.00  0.00           H0.      0
ATOM     95  HD2 ARG A  40      38.786  89.192 111.103  1.00  0.00           H0.      0
ATOM     96  HD3 ARG A  40      39.769  89.936 109.823  1.00  0.00           H0.      0
ATOM     97  HE  ARG A  40      37.159  90.398 109.001  1.00  0.00           H0.      0
ATOM     98 HH11 ARG A  40      39.129  91.222 111.878  1.00  0.00           H0.      0
ATOM     99 HH12 ARG A  40      38.484  92.851 111.905  1.00  0.00           H0.      0
ATOM    100 HH21 ARG A  40      36.358  92.610 109.191  1.00  0.00           H0.      0
ATOM    101 HH22 ARG A  40      36.896  93.470 110.579  1.00  0.00           H0.      0
ATOM    102  CA  ALA A  64      35.290 101.597 108.867  1.00  0.00           C0.     -1
ATOM    103  C   ALA A  64      36.244 100.750 108.036  1.00  0.00           C0.      0
ATOM    104  O   ALA A  64      35.855  99.766 107.375  1.00  0.00           O0.      0
ATOM    105  CB  ALA A  64      34.083 100.794 109.364  1.00  0.00           C0.      0
ATOM    106  H03 ALA A  64      34.955 102.423 108.221  1.00  0.00           H0.      0
ATOM    107  HA  ALA A  64      35.837 102.052 109.703  1.00  0.00           H0.      0
ATOM    108  HB1 ALA A  64      33.365 101.444 109.870  1.00  0.00           H0.      0
ATOM    109  HB2 ALA A  64      33.576 100.313 108.523  1.00  0.00           H0.      0
ATOM    110  HB3 ALA A  64      34.399 100.013 110.062  1.00  0.00           H0.      0
ATOM    111  N   CYS A  65      37.530 101.167 108.026  1.00  0.00           N0.      0
ATOM    112  CA  CYS A  65      38.556 100.443 107.281  1.00  0.00           C0.     -1
ATOM    113  C   CYS A  65      39.512  99.664 108.190  1.00  0.00           C0.      0
ATOM    114  O   CYS A  65      39.734  98.442 107.988  1.00  0.00           O0.      0
ATOM    115  H01 CYS A  65      39.136 101.141 106.668  1.00  0.00           H0.      0
ATOM    116  H   CYS A  65      37.828 101.918 108.659  1.00  0.00           H0.      0
ATOM    117  HA  CYS A  65      38.054  99.728 106.630  1.00  0.00           H0.      0
ATOM    118  N   GLY A  66      40.094 100.376 109.159  1.00  0.00           N0.      0
ATOM    119  CA  GLY A  66      41.107  99.856 110.073  1.00  0.00           C0.     -1
ATOM    120  H01 GLY A  66      42.077 100.312 109.848  1.00  0.00           H0.      0
ATOM    121  H   GLY A  66      39.807 101.346 109.288  1.00  0.00           H0.      0
ATOM    122  HA2 GLY A  66      40.834 100.116 111.096  1.00  0.00           H0.      0
ATOM    123  HA3 GLY A  66      41.204  98.778 109.950  1.00  0.00           H0.      0
ATOM    124  CA  VAL A  69      40.454  93.606 105.805  1.00  0.00           C0.     -1
ATOM    125  C   VAL A  69      39.122  93.217 105.181  1.00  0.00           C0.      0
ATOM    126  O   VAL A  69      38.948  92.111 104.640  1.00  0.00           O0.      0
ATOM    127  CB  VAL A  69      40.665  92.908 107.178  1.00  0.00           C0.     -1
ATOM    128  CG1 VAL A  69      39.641  93.404 108.216  1.00  0.00           C0.      0
ATOM    129  CG2 VAL A  69      40.669  91.374 107.086  1.00  0.00           C0.      0
ATOM    130  H01 VAL A  69      40.518  94.690 105.948  1.00  0.00           H0.      0
ATOM    131  HA  VAL A  69      41.252  93.300 105.119  1.00  0.00           H0.      0
ATOM    132  HB  VAL A  69      41.659  93.231 107.517  1.00  0.00           H0.      0
ATOM    133 HG11 VAL A  69      38.625  93.101 107.942  1.00  0.00           H0.      0
ATOM    134 HG12 VAL A  69      39.870  93.000 109.208  1.00  0.00           H0.      0
ATOM    135 HG13 VAL A  69      39.667  94.496 108.290  1.00  0.00           H0.      0
ATOM    136 HG21 VAL A  69      41.409  91.018 106.360  1.00  0.00           H0.      0
ATOM    137 HG22 VAL A  69      40.915  90.939 108.063  1.00  0.00           H0.      0
ATOM    138 HG23 VAL A  69      39.692  90.998 106.769  1.00  0.00           H0.      0
ATOM    139  N   ASP A  70      38.129  94.128 105.324  1.00  0.00           N0.      0
ATOM    140  CA  ASP A  70      36.753  93.803 104.960  1.00  0.00           C0.     -1
ATOM    141  CB  ASP A  70      35.768  94.594 105.829  1.00  0.00           C0.     -1
ATOM    142  CG  ASP A  70      35.912  94.238 107.311  1.00  0.00           C0.      0
ATOM    143  OD1 ASP A  70      36.137  95.217 108.126  1.00  0.00           O0.      0
ATOM    144  OD2 ASP A  70      35.805  93.031 107.649  1.00  0.00           O1-      0
ATOM    145  H01 ASP A  70      36.564  94.018 103.899  1.00  0.00           H0.      0
ATOM    146  H   ASP A  70      38.317  95.036 105.760  1.00  0.00           H0.      0
ATOM    147  HA  ASP A  70      36.609  92.730 105.108  1.00  0.00           H0.      0
ATOM    148  HB2 ASP A  70      35.912  95.668 105.695  1.00  0.00           H0.      0
ATOM    149  HB3 ASP A  70      34.747  94.345 105.514  1.00  0.00           H0.      0
ATOM    150  CA  ASP A  85      37.762 105.720 108.393  1.00  0.00           C0.     -1
ATOM    151  C   ASP A  85      38.303 107.013 108.992  1.00  0.00           C0.      0
ATOM    152  O   ASP A  85      39.017 107.781 108.334  1.00  0.00           O0.      0
ATOM    153  CB  ASP A  85      38.892 104.665 108.244  1.00  0.00           C0.      0
ATOM    154  CG  ASP A  85      39.250 104.073 109.599  1.00  0.00           C0.      0
ATOM    155  OD1 ASP A  85      38.816 102.884 109.865  1.00  0.00           O0.      0
ATOM    156  OD2 ASP A  85      39.891 104.775 110.428  1.00  0.00           O1-      0
ATOM    157  H01 ASP A  85      37.371 105.962 107.401  1.00  0.00           H0.      0
ATOM    158  HA  ASP A  85      36.943 105.311 108.994  1.00  0.00           H0.      0
ATOM    159  HB2 ASP A  85      38.564 103.870 107.571  1.00  0.00           H0.      0
ATOM    160  HB3 ASP A  85      39.771 105.153 107.809  1.00  0.00           H0.      0
ATOM    161  N   ALA A  86      38.009 107.208 110.304  1.00  0.00           N0.      0
ATOM    162  CA  ALA A  86      38.357 108.436 111.006  1.00  0.00           C0.     -1
ATOM    163  C   ALA A  86      39.687 108.328 111.774  1.00  0.00           C0.      0
ATOM    164  O   ALA A  86      39.920 109.085 112.742  1.00  0.00           O0.      0
ATOM    165  CB  ALA A  86      37.223 108.870 111.943  1.00  0.00           C0.      0
ATOM    166  H   ALA A  86      37.351 106.573 110.749  1.00  0.00           H0.      0
ATOM    167  HA  ALA A  86      38.515 109.201 110.235  1.00  0.00           H0.      0
ATOM    168  HB1 ALA A  86      37.048 108.126 112.728  1.00  0.00           H0.      0
ATOM    169  HB2 ALA A  86      37.498 109.804 112.437  1.00  0.00           H0.      0
ATOM    170  HB3 ALA A  86      36.308 109.011 111.366  1.00  0.00           H0.      0
ATOM    171  N   SER A  87      40.582 107.429 111.322  1.00  0.00           N0.      0
ATOM    172  CA  SER A  87      41.949 107.382 111.837  1.00  0.00           C0.     -1
ATOM    173  CB  SER A  87      42.184 106.228 112.817  1.00  0.00           C0.     -1
ATOM    174  OG  SER A  87      43.565 106.157 113.228  1.00  0.00           O0.      0
ATOM    175  H01 SER A  87      42.639 107.276 110.993  1.00  0.00           H0.      0
ATOM    176  H   SER A  87      40.280 106.698 110.679  1.00  0.00           H0.      0
ATOM    177  HA  SER A  87      42.145 108.339 112.329  1.00  0.00           H0.      0
ATOM    178  HB2 SER A  87      41.517 106.326 113.678  1.00  0.00           H0.      0
ATOM    179  HB3 SER A  87      41.966 105.275 112.337  1.00  0.00           H0.      0
ATOM    180  HG  SER A  87      43.739 106.894 113.830  1.00  0.00           H0.      0
ATOM    181  CA  MET A  90      44.528 103.340 111.080  1.00  0.00           C0.     -1
ATOM    182  CB  MET A  90      43.172 102.814 111.563  1.00  0.00           C0.     -1
ATOM    183  CG  MET A  90      43.056 102.776 113.094  1.00  0.00           C0.      0
ATOM    184  SD  MET A  90      43.948 101.373 113.896  1.00  0.00           S0.      0
ATOM    185  CE  MET A  90      42.758 100.016 113.583  1.00  0.00           C0.      0
ATOM    186  H01 MET A  90      44.686 104.365 111.436  1.00  0.00           H0.      0
ATOM    187  H02 MET A  90      44.591 103.341 109.985  1.00  0.00           H0.      0
ATOM    188  HA  MET A  90      45.344 102.716 111.465  1.00  0.00           H0.      0
ATOM    189  HB2 MET A  90      42.361 103.446 111.176  1.00  0.00           H0.      0
ATOM    190  HB3 MET A  90      42.986 101.812 111.160  1.00  0.00           H0.      0
ATOM    191  HG2 MET A  90      43.483 103.688 113.525  1.00  0.00           H0.      0
ATOM    192  HG3 MET A  90      42.008 102.716 113.395  1.00  0.00           H0.      0
ATOM    193  HE1 MET A  90      43.109  99.136 114.125  1.00  0.00           H0.      0
ATOM    194  HE2 MET A  90      41.765 100.290 113.947  1.00  0.00           H0.      0
ATOM    195  HE3 MET A  90      42.699  99.775 112.519  1.00  0.00           H0.      0
ATOM    196  CA  ALA A 115      35.418 110.246 106.850  1.00  0.00           C0.     -1
ATOM    197  C   ALA A 115      35.010 109.795 108.241  1.00  0.00           C0.      0
ATOM    198  O   ALA A 115      35.539 108.815 108.787  1.00  0.00           O0.      0
ATOM    199  H01 ALA A 115      36.505 110.176 106.761  1.00  0.00           H0.      0
ATOM    200  H03 ALA A 115      34.979 109.570 106.107  1.00  0.00           H0.      0
ATOM    201  HA  ALA A 115      35.100 111.267 106.624  1.00  0.00           H0.      0
ATOM    202  N   ASN A 116      34.034 110.541 108.841  1.00  0.00           N0.      0
ATOM    203  CA  ASN A 116      33.396 110.107 110.083  1.00  0.00           C0.     -1
ATOM    204  C   ASN A 116      31.966 109.656 109.739  1.00  0.00           C0.      0
ATOM    205  O   ASN A 116      31.217 110.398 109.083  1.00  0.00           O0.      0
ATOM    206  CB  ASN A 116      33.412 111.226 111.154  1.00  0.00           C0.      0
ATOM    207  CG  ASN A 116      33.234 110.596 112.529  1.00  0.00           C0.      0
ATOM    208  ND2 ASN A 116      34.331 110.544 113.309  1.00  0.00           N0.      0
ATOM    209  OD1 ASN A 116      32.134 110.100 112.852  1.00  0.00           O0.      0
ATOM    210  H   ASN A 116      33.498 111.187 108.274  1.00  0.00           H0.      0
ATOM    211  HA  ASN A 116      33.980 109.263 110.446  1.00  0.00           H0.      0
ATOM    212  HB2 ASN A 116      34.360 111.766 111.079  1.00  0.00           H0.      0
ATOM    213  HB3 ASN A 116      32.596 111.930 110.964  1.00  0.00           H0.      0
ATOM    214 HD21 ASN A 116      34.359 110.045 114.218  1.00  0.00           H0.      0
ATOM    215 HD22 ASN A 116      35.201 110.919 112.964  1.00  0.00           H0.      0
ATOM    216  N   TRP A 117      31.655 108.411 110.143  1.00  0.00           N0.      0
ATOM    217  CA  TRP A 117      30.357 107.798 109.865  1.00  0.00           C0.     -1
ATOM    218  CB  TRP A 117      30.121 106.588 110.784  1.00  0.00           C0.     -1
ATOM    219  CG  TRP A 117      31.203 105.543 110.708  1.00  0.00           C0.      0
ATOM    220  CD1 TRP A 117      32.059 105.279 109.659  1.00  0.00           C0.      0
ATOM    221  CD2 TRP A 117      31.605 104.674 111.793  1.00  0.00           C0.      0
ATOM    222  CE2 TRP A 117      32.732 103.918 111.343  1.00  0.00           C0.      0
ATOM    223  CE3 TRP A 117      31.139 104.490 113.106  1.00  0.00           C0.      0
ATOM    224  NE1 TRP A 117      32.962 104.285 110.029  1.00  0.00           N0.      0
ATOM    225  CZ2 TRP A 117      33.414 103.028 112.184  1.00  0.00           C0.      0
ATOM    226  CZ3 TRP A 117      31.797 103.584 113.935  1.00  0.00           C0.      0
ATOM    227  CH2 TRP A 117      32.928 102.868 113.482  1.00  0.00           C0.      0
ATOM    228  H02 TRP A 117      29.570 108.544 110.011  1.00  0.00           H0.      0
ATOM    229  H   TRP A 117      32.322 107.922 110.747  1.00  0.00           H0.      0
ATOM    230  HA  TRP A 117      30.310 107.491 108.811  1.00  0.00           H0.      0
ATOM    231  HB2 TRP A 117      30.054 106.945 111.820  1.00  0.00           H0.      0
ATOM    232  HB3 TRP A 117      29.137 106.162 110.540  1.00  0.00           H0.      0
ATOM    233  HD1 TRP A 117      32.120 105.739 108.686  1.00  0.00           H0.      0
ATOM    234  HE1 TRP A 117      33.797 104.058 109.512  1.00  0.00           H0.      0
ATOM    235  HE3 TRP A 117      30.287 105.053 113.473  1.00  0.00           H0.      0
ATOM    236  HZ2 TRP A 117      34.305 102.504 111.858  1.00  0.00           H0.      0
ATOM    237  HZ3 TRP A 117      31.439 103.431 114.947  1.00  0.00           H0.      0
ATOM    238  HH2 TRP A 117      33.438 102.192 114.160  1.00  0.00           H0.      0
ATOM    239  CA  LEU A 136      33.243  94.663 109.974  1.00  0.00           C0.     -1
ATOM    240  C   LEU A 136      34.010  94.797 111.263  1.00  0.00           C0.      0
ATOM    241  O   LEU A 136      34.297  95.910 111.768  1.00  0.00           O0.      0
ATOM    242  H01 LEU A 136      33.612  93.830 109.368  1.00  0.00           H0.      0
ATOM    243  H02 LEU A 136      33.348  95.591 109.411  1.00  0.00           H0.      0
ATOM    244  HA  LEU A 136      32.181  94.497 110.189  1.00  0.00           H0.      0
ATOM    245  N   GLY A 137      34.351  93.661 111.923  1.00  0.00           N0.      0
ATOM    246  CA  GLY A 137      35.204  93.733 113.113  1.00  0.00           C0.     -1
ATOM    247  C   GLY A 137      34.556  94.516 114.248  1.00  0.00           C0.      0
ATOM    248  O   GLY A 137      35.278  95.092 115.096  1.00  0.00           O0.      0
ATOM    249  H   GLY A 137      34.317  92.783 111.421  1.00  0.00           H0.      0
ATOM    250  HA2 GLY A 137      35.419  92.715 113.448  1.00  0.00           H0.      0
ATOM    251  HA3 GLY A 137      36.155  94.217 112.874  1.00  0.00           H0.      0
ATOM    252  N   ASN A 138      33.214  94.541 114.273  1.00  0.00           N0.      0
ATOM    253  CA  ASN A 138      32.408  95.258 115.264  1.00  0.00           C0.     -1
ATOM    254  C   ASN A 138      32.714  96.769 115.281  1.00  0.00           C0.      0
ATOM    255  O   ASN A 138      32.540  97.426 116.330  1.00  0.00           O0.      0
ATOM    256  CB  ASN A 138      32.527  94.647 116.671  1.00  0.00           C0.      0
ATOM    257  CG  ASN A 138      31.316  95.033 117.520  1.00  0.00           C0.      0
ATOM    258  ND2 ASN A 138      31.564  95.151 118.846  1.00  0.00           N0.      0
ATOM    259  OD1 ASN A 138      30.200  95.188 117.011  1.00  0.00           O0.      0
ATOM    260  H   ASN A 138      32.737  94.021 113.548  1.00  0.00           H0.      0
ATOM    261  HA  ASN A 138      31.359  95.148 114.966  1.00  0.00           H0.      0
ATOM    262  HB2 ASN A 138      32.528  93.556 116.560  1.00  0.00           H0.      0
ATOM    263  HB3 ASN A 138      33.461  94.927 117.158  1.00  0.00           H0.      0
ATOM    264 HD21 ASN A 138      30.782  95.345 119.457  1.00  0.00           H0.      0
ATOM    265 HD22 ASN A 138      32.472  94.935 119.265  1.00  0.00           H0.      0
ATOM    266  N   SER A 139      33.159  97.337 114.149  1.00  0.00           N0.      0
ATOM    267  CA  SER A 139      33.561  98.750 114.142  1.00  0.00           C0.     -1
ATOM    268  CB  SER A 139      33.758  99.273 112.722  1.00  0.00           C0.      0
ATOM    269  OG  SER A 139      34.837  98.604 112.032  1.00  0.00           O0.      0
ATOM    270  H03 SER A 139      32.787  99.332 114.651  1.00  0.00           H0.      0
ATOM    271  H   SER A 139      33.444  96.751 113.368  1.00  0.00           H0.      0
ATOM    272  HA  SER A 139      34.487  98.871 114.720  1.00  0.00           H0.      0
ATOM    273  HB2 SER A 139      32.825  99.192 112.151  1.00  0.00           H0.      0
ATOM    274  HB3 SER A 139      34.027 100.328 112.772  1.00  0.00           H0.      0
ATOM    275  HG  SER A 139      34.485  97.808 111.598  1.00  0.00           H0.      0
ATOM    276  CA  HID A 142      31.672 101.910 117.476  1.00  0.00           C0.     -1
ATOM    277  CB  HID A 142      33.055 102.569 117.319  1.00  0.00           C0.     -1
ATOM    278  CG  HID A 142      34.183 101.597 117.387  1.00  0.00           C0.      0
ATOM    279  CD2 HID A 142      35.253 101.360 116.548  1.00  0.00           C0.      0
ATOM    280  ND1 HID A 142      34.359 100.711 118.442  1.00  0.00           N0.      0
ATOM    281  CE1 HID A 142      35.495  99.992 118.223  1.00  0.00           C0.      0
ATOM    282  NE2 HID A 142      36.064 100.366 117.084  1.00  0.00           N0.      0
ATOM    283  H01 HID A 142      31.507 101.156 116.699  1.00  0.00           H0.      0
ATOM    284  H02 HID A 142      30.877 102.659 117.404  1.00  0.00           H0.      0
ATOM    285  HA  HID A 142      31.572 101.414 118.448  1.00  0.00           H0.      0
ATOM    286  HB2 HID A 142      33.119 103.104 116.368  1.00  0.00           H0.      0
ATOM    287  HB3 HID A 142      33.179 103.331 118.103  1.00  0.00           H0.      0
ATOM    288  HD1 HID A 142      33.727 100.572 119.221  1.00  0.00           H0.      0
ATOM    289  HD2 HID A 142      35.471 101.819 115.598  1.00  0.00           H0.      0
ATOM    290  HE1 HID A 142      35.869  99.248 118.900  1.00  0.00           H0.      0
ATOM    291  CA  ARG A 175      29.731  92.323 120.478  1.00  0.00           C0.     -1
ATOM    292  CB  ARG A 175      31.075  92.707 121.111  1.00  0.00           C0.     -1
ATOM    293  CG  ARG A 175      31.700  91.556 121.917  1.00  0.00           C0.      0
ATOM    294  CD  ARG A 175      32.977  91.955 122.678  1.00  0.00           C0.      0
ATOM    295  NE  ARG A 175      34.112  92.335 121.823  1.00  0.00           N0.      0
ATOM    296  CZ  ARG A 175      35.041  91.481 121.388  1.00  0.00           C0.      0
ATOM    297  NH1 ARG A 175      34.872  90.141 121.552  1.00  0.00           N1+      0
ATOM    298  NH2 ARG A 175      36.199  91.926 120.872  1.00  0.00           N0.      0
ATOM    299  H01 ARG A 175      28.990  92.069 121.245  1.00  0.00           H0.      0
ATOM    300  H03 ARG A 175      29.328  93.143 119.874  1.00  0.00           H0.      0
ATOM    301  HA  ARG A 175      29.843  91.451 119.821  1.00  0.00           H0.      0
ATOM    302  HB2 ARG A 175      31.775  93.014 120.327  1.00  0.00           H0.      0
ATOM    303  HB3 ARG A 175      30.941  93.577 121.770  1.00  0.00           H0.      0
ATOM    304  HG2 ARG A 175      30.977  91.186 122.657  1.00  0.00           H0.      0
ATOM    305  HG3 ARG A 175      31.910  90.717 121.238  1.00  0.00           H0.      0
ATOM    306  HD2 ARG A 175      32.767  92.820 123.316  1.00  0.00           H0.      0
ATOM    307  HD3 ARG A 175      33.308  91.142 123.332  1.00  0.00           H0.      0
ATOM    308  HE  ARG A 175      34.113  93.268 121.379  1.00  0.00           H0.      0
ATOM    309 HH11 ARG A 175      33.935  89.770 121.474  1.00  0.00           H0.      0
ATOM    310 HH12 ARG A 175      35.597  89.536 121.194  1.00  0.00           H0.      0
ATOM    311 HH21 ARG A 175      36.394  92.928 120.785  1.00  0.00           H0.      0
ATOM    312 HH22 ARG A 175      36.637  91.370 120.141  1.00  0.00           H0.      0
ATOM    313  CA  TYR A 194      40.094  88.972 113.831  1.00  0.00           C0.     -1
ATOM    314  CB  TYR A 194      40.254  89.761 115.148  1.00  0.00           C0.     -1
ATOM    315  CG  TYR A 194      39.661  91.146 115.044  1.00  0.00           C0.      0
ATOM    316  CD1 TYR A 194      38.377  91.430 115.530  1.00  0.00           C0.      0
ATOM    317  CD2 TYR A 194      40.370  92.175 114.399  1.00  0.00           C0.      0
ATOM    318  CE1 TYR A 194      37.804  92.695 115.372  1.00  0.00           C0.      0
ATOM    319  CE2 TYR A 194      39.807  93.439 114.220  1.00  0.00           C0.      0
ATOM    320  CZ  TYR A 194      38.520  93.697 114.706  1.00  0.00           C0.      0
ATOM    321  OH  TYR A 194      38.007  94.972 114.534  1.00  0.00           O0.      0
ATOM    322  H01 TYR A 194      40.573  87.989 113.895  1.00  0.00           H0.      0
ATOM    323  H02 TYR A 194      39.034  88.827 113.586  1.00  0.00           H0.      0
ATOM    324  HA  TYR A 194      40.565  89.516 113.003  1.00  0.00           H0.      0
ATOM    325  HB2 TYR A 194      39.769  89.209 115.962  1.00  0.00           H0.      0
ATOM    326  HB3 TYR A 194      41.319  89.819 115.391  1.00  0.00           H0.      0
ATOM    327  HD1 TYR A 194      37.823  90.670 116.070  1.00  0.00           H0.      0
ATOM    328  HD2 TYR A 194      41.380  91.989 114.050  1.00  0.00           H0.      0
ATOM    329  HE1 TYR A 194      36.827  92.908 115.792  1.00  0.00           H0.      0
ATOM    330  HE2 TYR A 194      40.350  94.215 113.703  1.00  0.00           H0.      0
ATOM    331  HH  TYR A 194      37.047  94.988 114.742  1.00  0.00           H0.      0
ATOM    332  CA  LEU A 218      36.887  96.819 126.673  1.00  0.00           C0.     -1
ATOM    333  CB  LEU A 218      36.480  95.885 125.524  1.00  0.00           C0.     -1
ATOM    334  CG  LEU A 218      35.442  96.465 124.537  1.00  0.00           C0.      0
ATOM    335  CD1 LEU A 218      35.155  95.452 123.413  1.00  0.00           C0.      0
ATOM    336  CD2 LEU A 218      34.135  96.883 125.233  1.00  0.00           C0.      0
ATOM    337  H01 LEU A 218      37.686  96.371 127.275  1.00  0.00           H0.      0
ATOM    338  H02 LEU A 218      37.259  97.777 126.285  1.00  0.00           H0.      0
ATOM    339  HA  LEU A 218      36.047  97.034 127.342  1.00  0.00           H0.      0
ATOM    340  HB2 LEU A 218      37.375  95.604 124.954  1.00  0.00           H0.      0
ATOM    341  HB3 LEU A 218      36.073  94.951 125.944  1.00  0.00           H0.      0
ATOM    342  HG  LEU A 218      35.890  97.362 124.082  1.00  0.00           H0.      0
ATOM    343 HD11 LEU A 218      34.393  95.836 122.725  1.00  0.00           H0.      0
ATOM    344 HD12 LEU A 218      36.062  95.243 122.838  1.00  0.00           H0.      0
ATOM    345 HD13 LEU A 218      34.781  94.509 123.836  1.00  0.00           H0.      0
ATOM    346 HD21 LEU A 218      34.302  97.655 125.992  1.00  0.00           H0.      0
ATOM    347 HD22 LEU A 218      33.421  97.281 124.502  1.00  0.00           H0.      0
ATOM    348 HD23 LEU A 218      33.669  96.019 125.726  1.00  0.00           H0.      0
ATOM    349  CA  TYR A 220      42.515  93.704 126.121  1.00  0.00           C0.     -1
ATOM    350  CB  TYR A 220      42.816  94.141 124.673  1.00  0.00           C0.     -1
ATOM    351  CG  TYR A 220      41.584  94.613 123.923  1.00  0.00           C0.      0
ATOM    352  CD1 TYR A 220      40.888  95.764 124.339  1.00  0.00           C0.      0
ATOM    353  CD2 TYR A 220      41.090  93.921 122.808  1.00  0.00           C0.      0
ATOM    354  CE1 TYR A 220      39.753  96.210 123.664  1.00  0.00           C0.      0
ATOM    355  CE2 TYR A 220      39.952  94.356 122.116  1.00  0.00           C0.      0
ATOM    356  CZ  TYR A 220      39.282  95.515 122.537  1.00  0.00           C0.      0
ATOM    357  OH  TYR A 220      38.176  96.018 121.903  1.00  0.00           O0.      0
ATOM    358  H01 TYR A 220      43.429  93.378 126.631  1.00  0.00           H0.      0
ATOM    359  H02 TYR A 220      42.081  94.528 126.698  1.00  0.00           H0.      0
ATOM    360  HA  TYR A 220      41.799  92.874 126.134  1.00  0.00           H0.      0
ATOM    361  HB2 TYR A 220      43.567  94.944 124.694  1.00  0.00           H0.      0
ATOM    362  HB3 TYR A 220      43.273  93.305 124.128  1.00  0.00           H0.      0
ATOM    363  HD1 TYR A 220      41.242  96.321 125.202  1.00  0.00           H0.      0
ATOM    364  HD2 TYR A 220      41.602  93.026 122.466  1.00  0.00           H0.      0
ATOM    365  HE1 TYR A 220      39.221  97.094 123.991  1.00  0.00           H0.      0
ATOM    366  HE2 TYR A 220      39.587  93.791 121.266  1.00  0.00           H0.      0
ATOM    367  HH  TYR A 220      37.939  95.473 121.122  1.00  0.00           H0.      0
ATOM    368  CA  LEU A 240      38.335 100.761 123.691  1.00  0.00           C0.     -1
ATOM    369  CB  LEU A 240      38.293  99.639 122.644  1.00  0.00           C0.     -1
ATOM    370  CG  LEU A 240      38.466 100.111 121.187  1.00  0.00           C0.      0
ATOM    371  CD1 LEU A 240      38.450  98.894 120.247  1.00  0.00           C0.      0
ATOM    372  CD2 LEU A 240      37.406 101.148 120.777  1.00  0.00           C0.      0
ATOM    373  H01 LEU A 240      38.302 100.350 124.707  1.00  0.00           H0.      0
ATOM    374  H02 LEU A 240      39.257 101.350 123.599  1.00  0.00           H0.      0
ATOM    375  HA  LEU A 240      37.488 101.448 123.585  1.00  0.00           H0.      0
ATOM    376  HB2 LEU A 240      39.084  98.910 122.860  1.00  0.00           H0.      0
ATOM    377  HB3 LEU A 240      37.345  99.090 122.730  1.00  0.00           H0.      0
ATOM    378  HG  LEU A 240      39.454 100.592 121.106  1.00  0.00           H0.      0
ATOM    379 HD11 LEU A 240      37.491  98.367 120.327  1.00  0.00           H0.      0
ATOM    380 HD12 LEU A 240      38.616  99.203 119.211  1.00  0.00           H0.      0
ATOM    381 HD13 LEU A 240      39.225  98.175 120.535  1.00  0.00           H0.      0
ATOM    382 HD21 LEU A 240      37.485 102.065 121.370  1.00  0.00           H0.      0
ATOM    383 HD22 LEU A 240      37.521 101.422 119.723  1.00  0.00           H0.      0
ATOM    384 HD23 LEU A 240      36.395 100.745 120.917  1.00  0.00           H0.      0
ATOM    385  CA  TYR A 242      31.869 102.099 121.939  1.00  0.00           C0.     -1
ATOM    386  CB  TYR A 242      31.514 100.660 122.369  1.00  0.00           C0.     -1
ATOM    387  CG  TYR A 242      32.422  99.647 121.698  1.00  0.00           C0.      0
ATOM    388  CD1 TYR A 242      32.071  99.043 120.477  1.00  0.00           C0.      0
ATOM    389  CD2 TYR A 242      33.678  99.333 122.252  1.00  0.00           C0.      0
ATOM    390  CE1 TYR A 242      32.934  98.151 119.823  1.00  0.00           C0.      0
ATOM    391  CE2 TYR A 242      34.551  98.453 121.611  1.00  0.00           C0.      0
ATOM    392  CZ  TYR A 242      34.179  97.866 120.397  1.00  0.00           C0.      0
ATOM    393  OH  TYR A 242      35.084  96.986 119.817  1.00  0.00           O0.      0
ATOM    394  H01 TYR A 242      31.231 102.832 122.445  1.00  0.00           H0.      0
ATOM    395  H02 TYR A 242      32.913 102.329 122.180  1.00  0.00           H0.      0
ATOM    396  HA  TYR A 242      31.736 102.224 120.858  1.00  0.00           H0.      0
ATOM    397  HB2 TYR A 242      31.605 100.573 123.458  1.00  0.00           H0.      0
ATOM    398  HB3 TYR A 242      30.468 100.449 122.116  1.00  0.00           H0.      0
ATOM    399  HD1 TYR A 242      31.102  99.256 120.035  1.00  0.00           H0.      0
ATOM    400  HD2 TYR A 242      33.976  99.785 123.193  1.00  0.00           H0.      0
ATOM    401  HE1 TYR A 242      32.635  97.687 118.890  1.00  0.00           H0.      0
ATOM    402  HE2 TYR A 242      35.516  98.206 122.033  1.00  0.00           H0.      0
ATOM    403  HH  TYR A 242      34.954  96.916 118.831  1.00  0.00           H0.      0
ATOM    404  CA  TYR A 283      30.868  88.038 119.569  1.00  0.00           C0.     -1
ATOM    405  CB  TYR A 283      31.287  88.461 118.146  1.00  0.00           C0.     -1
ATOM    406  CG  TYR A 283      32.619  89.177 118.123  1.00  0.00           C0.      0
ATOM    407  CD1 TYR A 283      33.822  88.448 118.135  1.00  0.00           C0.      0
ATOM    408  CD2 TYR A 283      32.696  90.578 118.113  1.00  0.00           C0.      0
ATOM    409  CE1 TYR A 283      35.059  89.091 118.126  1.00  0.00           C0.      0
ATOM    410  CE2 TYR A 283      33.928  91.239 118.101  1.00  0.00           C0.      0
ATOM    411  CZ  TYR A 283      35.115  90.491 118.101  1.00  0.00           C0.      0
ATOM    412  OH  TYR A 283      36.359  91.078 118.104  1.00  0.00           O0.      0
ATOM    413  H01 TYR A 283      29.914  87.499 119.557  1.00  0.00           H0.      0
ATOM    414  H02 TYR A 283      31.625  87.384 120.018  1.00  0.00           H0.      0
ATOM    415  HA  TYR A 283      30.755  88.915 120.217  1.00  0.00           H0.      0
ATOM    416  HB2 TYR A 283      31.336  87.569 117.508  1.00  0.00           H0.      0
ATOM    417  HB3 TYR A 283      30.512  89.110 117.719  1.00  0.00           H0.      0
ATOM    418  HD1 TYR A 283      33.785  87.362 118.139  1.00  0.00           H0.      0
ATOM    419  HD2 TYR A 283      31.780  91.163 118.105  1.00  0.00           H0.      0
ATOM    420  HE1 TYR A 283      35.986  88.528 118.121  1.00  0.00           H0.      0
ATOM    421  HE2 TYR A 283      33.973  92.319 118.076  1.00  0.00           H0.      0
ATOM    422  HH  TYR A 283      36.259  92.062 118.067  1.00  0.00           H0.      0
ATOM    423  N   ACT A 293      37.927  96.626 117.989  1.00  0.00           N0.      0
ATOM    424  CA  ACT A 293      37.682  95.222 117.637  1.00  0.00           C0.      0
ATOM    425  C   ACT A 293      36.969  94.385 118.694  1.00  0.00           C0.      0
ATOM    426  O   ACT A 293      35.961  93.711 118.274  1.00  0.00           O0.      0
ATOM    427  OXT ACT A 293      37.374  94.381 119.890  1.00  0.00           O1-      0
ATOM    428  H1  ACT A 293      38.631  94.748 117.371  1.00  0.00           H0.      0
ATOM    429  H3  ACT A 293      37.060  95.197 116.751  1.00  0.00           H0.      0
ATOM    430  H01 ACT A 293      38.690  96.734 118.651  1.00  0.00           H0.      0
ATOM    431  H02 ACT A 293      37.101  97.047 118.402  1.00  0.00           H0.      0
ATOM    432  CA' SAM A 294      38.185  96.744 110.548  1.00  0.00           C0.      0
ATOM    433  CB  SAM A 294      38.478  97.933 111.479  1.00  0.00           C0.      0
ATOM    434  CG  SAM A 294      37.902  97.707 112.885  1.00  0.00           C0.      0
ATOM    435  SD  SAM A 294      38.623  98.837 114.137  1.00  0.00           S0.      0
ATOM    436  CE  SAM A 294      38.154  97.725 116.094  1.00  0.00           C0.      0
ATOM    437  C5' SAM A 294      37.451 100.240 114.100  1.00  0.00           C0.      0
ATOM    438  C4' SAM A 294      37.770 101.256 113.008  1.00  0.00           C0.      0
ATOM    439  O4' SAM A 294      36.655 102.205 113.030  1.00  0.00           O0.      0
ATOM    440  C3' SAM A 294      39.080 102.069 113.226  1.00  0.00           C0.      0
ATOM    441  O3' SAM A 294      39.968 101.979 112.124  1.00  0.00           O0.      0
ATOM    442  C2' SAM A 294      38.567 103.511 113.503  1.00  0.00           C0.      0
ATOM    443  O2' SAM A 294      39.411 104.571 113.098  1.00  0.00           O0.      0
ATOM    444  C1' SAM A 294      37.183 103.534 112.832  1.00  0.00           C0.      0
ATOM    445  OXT SAM A 294      37.922  94.597 111.571  1.00  0.00           O0.      0
ATOM    446  N1  SAM A 294      33.827 107.262 111.803  1.00  0.00           N0.      0
ATOM    447  C2  SAM A 294      34.744 106.655 111.038  1.00  0.00           C0.      0
ATOM    448  N3  SAM A 294      35.624 105.703 111.398  1.00  0.00           N0.      0
ATOM    449  C4  SAM A 294      35.507 105.393 112.700  1.00  0.00           C0.      0
ATOM    450  C5  SAM A 294      34.624 105.965 113.623  1.00  0.00           C0.      0
ATOM    451  C6  SAM A 294      33.718 106.941 113.126  1.00  0.00           C0.      0
ATOM    452  N6  SAM A 294      32.769 107.538 113.856  1.00  0.00           N0.      0
ATOM    453  N7  SAM A 294      34.832 105.400 114.880  1.00  0.00           N0.      0
ATOM    454  C8  SAM A 294      35.803 104.514 114.720  1.00  0.00           C0.      0
ATOM    455  N9  SAM A 294      36.254 104.472 113.413  1.00  0.00           N0.      0
ATOM    456  C'  SAM A 294      38.766  95.446 111.149  1.00  0.00           C0.      0
ATOM    457  N'  SAM A 294      36.723  96.547 110.344  1.00  0.00           N0.      0
ATOM    458  O'  SAM A 294      40.019  95.365 111.216  1.00  0.00           O0.      0
ATOM    459 HN61 SAM A 294      32.363 108.409 113.492  1.00  0.00           H0.      0
ATOM    460 HN62 SAM A 294      32.781 107.398 114.867  1.00  0.00           H0.      0
ATOM    461  HA  SAM A 294      38.633  96.932 109.570  1.00  0.00           H0.      0
ATOM    462  HB1 SAM A 294      38.089  98.854 111.034  1.00  0.00           H0.      0
ATOM    463  HB2 SAM A 294      39.565  98.029 111.534  1.00  0.00           H0.      0
ATOM    464  HG1 SAM A 294      38.138  96.702 113.243  1.00  0.00           H0.      0
ATOM    465  HG2 SAM A 294      36.815  97.838 112.903  1.00  0.00           H0.      0
ATOM    466  HE1 SAM A 294      37.115  98.015 116.188  1.00  0.00           H0.      0
ATOM    467  HE2 SAM A 294      38.892  98.319 116.599  1.00  0.00           H0.      0
ATOM    468  HE3 SAM A 294      38.388  96.767 115.658  1.00  0.00           H0.      0
ATOM    469 HO2' SAM A 294      39.649 104.505 112.138  1.00  0.00           H0.      0
ATOM    470 HO3' SAM A 294      39.531 102.339 111.311  1.00  0.00           H0.      0
ATOM    471  H01 SAM A 294      36.219 103.900 115.500  1.00  0.00           H0.      0
ATOM    472  H02 SAM A 294      37.807 100.785 112.021  1.00  0.00           H0.      0
ATOM    473  H03 SAM A 294      39.636 101.702 114.089  1.00  0.00           H0.      0
ATOM    474  H04 SAM A 294      38.436 103.623 114.580  1.00  0.00           H0.      0
ATOM    475  H05 SAM A 294      37.259 103.772 111.767  1.00  0.00           H0.      0
ATOM    476  H06 SAM A 294      34.803 107.001 110.012  1.00  0.00           H0.      0
ATOM    477  H07 SAM A 294      36.198  97.329 109.879  1.00  0.00           H0.      0
ATOM    478  H08 SAM A 294      36.242  96.314 111.217  1.00  0.00           H0.      0
ATOM    479  H09 SAM A 294      36.557  95.755 109.678  1.00  0.00           H0.      0
ATOM    480 H5'1 SAM A 294      37.524 100.710 115.078  1.00  0.00           H0.      0
ATOM    481 H5'2 SAM A 294      36.440  99.850 113.976  1.00  0.00           H0.      0
ATOM    482  O   WAT A1382      38.125  96.619 106.658  1.00  0.00           O0.      0
ATOM    483  H1  WAT A1382      38.699  97.290 107.077  1.00  0.00           H0.      0
ATOM    484  H2  WAT A1382      37.452  96.323 107.299  1.00  0.00           H0.      0
ATOM    485  O   WAT A2234      39.116 106.946 114.523  1.00  0.00           O0.      0
ATOM    486  H1  WAT A2234      39.225 106.156 113.953  1.00  0.00           H0.      0
ATOM    487  H2  WAT A2234      39.480 107.718 114.052  1.00  0.00           H0.      0
ATOM    488  O   WAT A3133      41.546  96.499 109.128  1.00  0.00           O0.      0
ATOM    489  H1  WAT A3133      41.005  96.110 109.840  1.00  0.00           H0.      0
ATOM    490  H2  WAT A3133      40.974  97.134 108.665  1.00  0.00           H0.      0
ATOM    491  O   WAT A5491      34.808 109.279 115.749  1.00  0.00           O0.      0
ATOM    492  H1  WAT A5491      35.657 108.779 115.713  1.00  0.00           H0.      0
ATOM    493  H2  WAT A5491      34.191 108.672 116.191  1.00  0.00           H0.      0
ATOM    494  O   WAT A5743      35.067  97.002 117.203  1.00  0.00           O0.      0
ATOM    495  H1  WAT A5743      34.245  97.465 116.944  1.00  0.00           H0.      0
ATOM    496  H2  WAT A5743      35.136  96.243 116.593  1.00  0.00           H0.      0
ATOM    497  O   WAT A8464      33.369 106.985 116.616  1.00  0.00           O0.      0
ATOM    498  H1  WAT A8464      32.745 106.614 117.252  1.00  0.00           H0.      0
ATOM    499  H2  WAT A8464      33.904 106.249 116.238  1.00  0.00           H0.      0
ATOM    500  O   WAT B2297      34.108  94.466 120.075  1.00  0.00           O0.      0
ATOM    501  H1  WAT B2297      34.702  94.046 119.404  1.00  0.00           H0.      0
ATOM    502  H2  WAT B2297      34.526  95.337 120.247  1.00  0.00           H0.      0
ATOM    503  O   WAT B3656      36.857 107.505 115.866  1.00  0.00           O0.      0
ATOM    504  H1  WAT B3656      36.304 106.717 115.783  1.00  0.00           H0.      0
ATOM    505  H2  WAT B3656      37.682 107.325 115.351  1.00  0.00           H0.      0
ATOM    506  O   WAT B3703      34.909  97.618 108.711  1.00  0.00           O0.      0
ATOM    507  H1  WAT B3703      35.087  98.416 108.167  1.00  0.00           H0.      0
ATOM    508  H2  WAT B3703      35.172  96.836 108.186  1.00  0.00           H0.      0
