# Supplementary material for: Computational Investigation of GNMT-Catalyzed Methyl Transfer Reaction: Integrating MD, QM, and ML Approaches
Source: J Comput Chem. Author manuscript; Available in PMC 2026 Jun 29. (PMC13312424; doi:10.1002/jcc.70434)
Supplement: SI-2 [file NIHMS2188582-supplement-SI-2.zip › QM-cluster-pdbs/sampling_22262_P2_wo_ts.pdb]

ATOM      1  CA  GLN A  20      38.717 107.740 117.953  1.00  0.00           C0.     -1
ATOM      2  C   GLN A  20      39.991 107.017 118.355  1.00  0.00           C0.      0
ATOM      3  O   GLN A  20      40.237 106.706 119.526  1.00  0.00           O0.      0
ATOM      4  CB  GLN A  20      37.541 106.699 117.904  1.00  0.00           C0.     -1
ATOM      5  CG  GLN A  20      36.432 107.013 116.895  1.00  0.00           C0.      0
ATOM      6  CD  GLN A  20      35.362 107.970 117.417  1.00  0.00           C0.      0
ATOM      7  NE2 GLN A  20      34.227 108.030 116.639  1.00  0.00           N0.      0
ATOM      8  OE1 GLN A  20      35.512 108.637 118.441  1.00  0.00           O0.      0
ATOM      9  H01 GLN A  20      38.828 108.210 116.968  1.00  0.00           H0.      0
ATOM     10  HA  GLN A  20      38.489 108.525 118.676  1.00  0.00           H0.      0
ATOM     11  HB2 GLN A  20      37.967 105.723 117.638  1.00  0.00           H0.      0
ATOM     12  HB3 GLN A  20      37.117 106.606 118.909  1.00  0.00           H0.      0
ATOM     13  HG2 GLN A  20      36.854 107.416 115.964  1.00  0.00           H0.      0
ATOM     14  HG3 GLN A  20      35.931 106.083 116.606  1.00  0.00           H0.      0
ATOM     15 HE21 GLN A  20      33.400 108.326 117.145  1.00  0.00           H0.      0
ATOM     16 HE22 GLN A  20      34.079 107.244 116.004  1.00  0.00           H0.      0
ATOM     17  N   TYR A  21      40.783 106.646 117.304  1.00  0.00           N0.      0
ATOM     18  CA  TYR A  21      42.015 105.885 117.468  1.00  0.00           C0.     -1
ATOM     19  CB  TYR A  21      42.201 104.781 116.398  1.00  0.00           C0.     -1
ATOM     20  CG  TYR A  21      41.264 103.592 116.572  1.00  0.00           C0.      0
ATOM     21  CD1 TYR A  21      39.872 103.691 116.395  1.00  0.00           C0.      0
ATOM     22  CD2 TYR A  21      41.778 102.339 116.955  1.00  0.00           C0.      0
ATOM     23  CE1 TYR A  21      39.022 102.600 116.636  1.00  0.00           C0.      0
ATOM     24  CE2 TYR A  21      40.947 101.241 117.184  1.00  0.00           C0.      0
ATOM     25  CZ  TYR A  21      39.558 101.369 117.050  1.00  0.00           C0.      0
ATOM     26  OH  TYR A  21      38.792 100.249 117.305  1.00  0.00           O0.      0
ATOM     27  H01 TYR A  21      42.880 106.562 117.431  1.00  0.00           H0.      0
ATOM     28  H   TYR A  21      40.569 107.012 116.387  1.00  0.00           H0.      0
ATOM     29  HA  TYR A  21      41.981 105.449 118.469  1.00  0.00           H0.      0
ATOM     30  HB2 TYR A  21      42.087 105.226 115.398  1.00  0.00           H0.      0
ATOM     31  HB3 TYR A  21      43.236 104.429 116.456  1.00  0.00           H0.      0
ATOM     32  HD1 TYR A  21      39.440 104.628 116.063  1.00  0.00           H0.      0
ATOM     33  HD2 TYR A  21      42.850 102.220 117.064  1.00  0.00           H0.      0
ATOM     34  HE1 TYR A  21      37.950 102.709 116.501  1.00  0.00           H0.      0
ATOM     35  HE2 TYR A  21      41.355 100.276 117.462  1.00  0.00           H0.      0
ATOM     36  HH  TYR A  21      37.868 100.482 117.532  1.00  0.00           H0.      0
ATOM     37  CA  TRP A  30      45.754  96.401 114.615  1.00  0.00           C0.     -1
ATOM     38  CB  TRP A  30      45.003  97.617 114.150  1.00  0.00           C0.     -1
ATOM     39  CG  TRP A  30      43.535  97.311 113.949  1.00  0.00           C0.      0
ATOM     40  CD1 TRP A  30      42.900  96.948 112.775  1.00  0.00           C0.      0
ATOM     41  CD2 TRP A  30      42.538  97.203 114.994  1.00  0.00           C0.      0
ATOM     42  CE2 TRP A  30      41.322  96.760 114.379  1.00  0.00           C0.      0
ATOM     43  CE3 TRP A  30      42.553  97.448 116.381  1.00  0.00           C0.      0
ATOM     44  NE1 TRP A  30      41.574  96.617 113.029  1.00  0.00           N0.      0
ATOM     45  CZ2 TRP A  30      40.152  96.534 115.125  1.00  0.00           C0.      0
ATOM     46  CZ3 TRP A  30      41.388  97.240 117.119  1.00  0.00           C0.      0
ATOM     47  CH2 TRP A  30      40.205  96.777 116.497  1.00  0.00           C0.      0
ATOM     48  H01 TRP A  30      46.817  96.616 114.784  1.00  0.00           H0.      0
ATOM     49  H02 TRP A  30      45.689  95.594 113.875  1.00  0.00           H0.      0
ATOM     50  HA  TRP A  30      45.339  96.015 115.554  1.00  0.00           H0.      0
ATOM     51  HB2 TRP A  30      45.110  98.433 114.878  1.00  0.00           H0.      0
ATOM     52  HB3 TRP A  30      45.430  97.992 113.211  1.00  0.00           H0.      0
ATOM     53  HD1 TRP A  30      43.298  96.896 111.772  1.00  0.00           H0.      0
ATOM     54  HE1 TRP A  30      40.873  96.334 112.348  1.00  0.00           H0.      0
ATOM     55  HE3 TRP A  30      43.459  97.793 116.869  1.00  0.00           H0.      0
ATOM     56  HZ2 TRP A  30      39.254  96.149 114.655  1.00  0.00           H0.      0
ATOM     57  HZ3 TRP A  30      41.386  97.425 118.188  1.00  0.00           H0.      0
ATOM     58  HH2 TRP A  30      39.327  96.594 117.109  1.00  0.00           H0.      0
ATOM     59  CA  ILE A  34      43.701  90.811 113.261  1.00  0.00           C0.     -1
ATOM     60  CB  ILE A  34      43.713  91.555 111.890  1.00  0.00           C0.     -1
ATOM     61  CG1 ILE A  34      42.535  92.563 111.878  1.00  0.00           C0.      0
ATOM     62  CG2 ILE A  34      43.637  90.551 110.729  1.00  0.00           C0.      0
ATOM     63  CD1 ILE A  34      42.400  93.430 110.619  1.00  0.00           C0.      0
ATOM     64  H01 ILE A  34      44.544  90.115 113.346  1.00  0.00           H0.      0
ATOM     65  H03 ILE A  34      43.756  91.522 114.093  1.00  0.00           H0.      0
ATOM     66  HA  ILE A  34      42.773  90.234 113.365  1.00  0.00           H0.      0
ATOM     67  HB  ILE A  34      44.653  92.122 111.807  1.00  0.00           H0.      0
ATOM     68 HG12 ILE A  34      41.600  91.999 112.031  1.00  0.00           H0.      0
ATOM     69 HG13 ILE A  34      42.635  93.223 112.752  1.00  0.00           H0.      0
ATOM     70 HG21 ILE A  34      42.695  89.986 110.772  1.00  0.00           H0.      0
ATOM     71 HG22 ILE A  34      43.688  91.049 109.755  1.00  0.00           H0.      0
ATOM     72 HG23 ILE A  34      44.460  89.828 110.780  1.00  0.00           H0.      0
ATOM     73 HD11 ILE A  34      43.313  94.012 110.442  1.00  0.00           H0.      0
ATOM     74 HD12 ILE A  34      42.210  92.825 109.725  1.00  0.00           H0.      0
ATOM     75 HD13 ILE A  34      41.566  94.133 110.727  1.00  0.00           H0.      0
ATOM     76  CA  ARG A  40      39.420  86.096 108.907  1.00  0.00           C0.     -1
ATOM     77  CB  ARG A  40      39.982  87.528 109.279  1.00  0.00           C0.     -1
ATOM     78  CG  ARG A  40      38.941  88.659 109.161  1.00  0.00           C0.      0
ATOM     79  CD  ARG A  40      39.625  90.039 109.075  1.00  0.00           C0.      0
ATOM     80  NE  ARG A  40      38.705  91.184 109.092  1.00  0.00           N0.      0
ATOM     81  CZ  ARG A  40      38.302  91.860 110.190  1.00  0.00           C0.      0
ATOM     82  NH1 ARG A  40      38.682  91.456 111.428  1.00  0.00           N1+      0
ATOM     83  NH2 ARG A  40      37.478  92.891 110.035  1.00  0.00           N0.      0
ATOM     84  H01 ARG A  40      39.073  86.084 107.868  1.00  0.00           H0.      0
ATOM     85  H02 ARG A  40      40.201  85.338 109.023  1.00  0.00           H0.      0
ATOM     86  HA  ARG A  40      38.578  85.830 109.556  1.00  0.00           H0.      0
ATOM     87  HB2 ARG A  40      40.389  87.505 110.298  1.00  0.00           H0.      0
ATOM     88  HB3 ARG A  40      40.827  87.743 108.608  1.00  0.00           H0.      0
ATOM     89  HG2 ARG A  40      38.328  88.517 108.261  1.00  0.00           H0.      0
ATOM     90  HG3 ARG A  40      38.255  88.638 110.018  1.00  0.00           H0.      0
ATOM     91  HD2 ARG A  40      40.360  90.155 109.881  1.00  0.00           H0.      0
ATOM     92  HD3 ARG A  40      40.196  90.106 108.144  1.00  0.00           H0.      0
ATOM     93  HE  ARG A  40      38.356  91.550 108.212  1.00  0.00           H0.      0
ATOM     94 HH11 ARG A  40      39.403  90.761 111.537  1.00  0.00           H0.      0
ATOM     95 HH12 ARG A  40      38.545  92.073 112.219  1.00  0.00           H0.      0
ATOM     96 HH21 ARG A  40      37.298  93.219 109.055  1.00  0.00           H0.      0
ATOM     97 HH22 ARG A  40      37.276  93.531 110.808  1.00  0.00           H0.      0
ATOM     98  CA  ALA A  64      34.801 101.233 107.897  1.00  0.00           C0.     -1
ATOM     99  C   ALA A  64      36.147 100.546 107.736  1.00  0.00           C0.      0
ATOM    100  O   ALA A  64      36.416  99.429 108.212  1.00  0.00           O0.      0
ATOM    101  CB  ALA A  64      34.245 101.058 109.319  1.00  0.00           C0.      0
ATOM    102  H02 ALA A  64      34.118 100.781 107.165  1.00  0.00           H0.      0
ATOM    103  HA  ALA A  64      34.886 102.296 107.646  1.00  0.00           H0.      0
ATOM    104  HB1 ALA A  64      33.233 101.466 109.396  1.00  0.00           H0.      0
ATOM    105  HB2 ALA A  64      34.211 100.001 109.600  1.00  0.00           H0.      0
ATOM    106  HB3 ALA A  64      34.881 101.571 110.050  1.00  0.00           H0.      0
ATOM    107  N   CYS A  65      37.033 101.234 106.972  1.00  0.00           N0.      0
ATOM    108  CA  CYS A  65      38.144 100.591 106.301  1.00  0.00           C0.     -1
ATOM    109  C   CYS A  65      39.438 100.262 107.063  1.00  0.00           C0.      0
ATOM    110  O   CYS A  65      40.235  99.489 106.511  1.00  0.00           O0.      0
ATOM    111  H01 CYS A  65      38.436 101.229 105.461  1.00  0.00           H0.      0
ATOM    112  H   CYS A  65      36.711 102.109 106.588  1.00  0.00           H0.      0
ATOM    113  HA  CYS A  65      37.816  99.633 105.882  1.00  0.00           H0.      0
ATOM    114  N   GLY A  66      39.679 100.858 108.247  1.00  0.00           N0.      0
ATOM    115  CA  GLY A  66      40.962 100.627 108.929  1.00  0.00           C0.     -1
ATOM    116  H01 GLY A  66      41.775 101.186 108.452  1.00  0.00           H0.      0
ATOM    117  H   GLY A  66      39.001 101.506 108.653  1.00  0.00           H0.      0
ATOM    118  HA2 GLY A  66      40.860 100.954 109.965  1.00  0.00           H0.      0
ATOM    119  HA3 GLY A  66      41.211  99.564 108.896  1.00  0.00           H0.      0
ATOM    120  CA  ASP A  70      37.001  93.960 104.518  1.00  0.00           C0.     -1
ATOM    121  CB  ASP A  70      35.955  94.400 105.571  1.00  0.00           C0.     -1
ATOM    122  CG  ASP A  70      36.485  94.383 107.020  1.00  0.00           C0.      0
ATOM    123  OD1 ASP A  70      36.169  95.374 107.751  1.00  0.00           O0.      0
ATOM    124  OD2 ASP A  70      37.162  93.371 107.394  1.00  0.00           O1-      0
ATOM    125  H01 ASP A  70      37.844  94.660 104.490  1.00  0.00           H0.      0
ATOM    126  H02 ASP A  70      36.557  93.920 103.517  1.00  0.00           H0.      0
ATOM    127  HA  ASP A  70      37.392  92.970 104.771  1.00  0.00           H0.      0
ATOM    128  HB2 ASP A  70      35.583  95.406 105.359  1.00  0.00           H0.      0
ATOM    129  HB3 ASP A  70      35.093  93.717 105.530  1.00  0.00           H0.      0
ATOM    130  CA  ASP A  85      37.467 105.616 107.481  1.00  0.00           C0.     -1
ATOM    131  C   ASP A  85      38.004 106.972 108.001  1.00  0.00           C0.      0
ATOM    132  O   ASP A  85      38.620 107.748 107.257  1.00  0.00           O0.      0
ATOM    133  CB  ASP A  85      38.394 104.447 107.786  1.00  0.00           C0.     -1
ATOM    134  CG  ASP A  85      38.605 104.064 109.255  1.00  0.00           C0.      0
ATOM    135  OD1 ASP A  85      38.130 102.937 109.638  1.00  0.00           O0.      0
ATOM    136  OD2 ASP A  85      39.256 104.849 110.008  1.00  0.00           O1-      0
ATOM    137  H03 ASP A  85      37.365 105.722 106.398  1.00  0.00           H0.      0
ATOM    138  HA  ASP A  85      36.472 105.426 107.905  1.00  0.00           H0.      0
ATOM    139  HB2 ASP A  85      38.028 103.559 107.271  1.00  0.00           H0.      0
ATOM    140  HB3 ASP A  85      39.385 104.677 107.371  1.00  0.00           H0.      0
ATOM    141  N   ALA A  86      37.775 107.243 109.317  1.00  0.00           N0.      0
ATOM    142  CA  ALA A  86      38.185 108.483 109.986  1.00  0.00           C0.     -1
ATOM    143  C   ALA A  86      39.679 108.659 110.307  1.00  0.00           C0.      0
ATOM    144  O   ALA A  86      40.108 109.808 110.493  1.00  0.00           O0.      0
ATOM    145  CB  ALA A  86      37.441 108.583 111.334  1.00  0.00           C0.      0
ATOM    146  H   ALA A  86      37.239 106.576 109.859  1.00  0.00           H0.      0
ATOM    147  HA  ALA A  86      37.912 109.331 109.352  1.00  0.00           H0.      0
ATOM    148  HB1 ALA A  86      37.635 107.690 111.941  1.00  0.00           H0.      0
ATOM    149  HB2 ALA A  86      37.803 109.459 111.879  1.00  0.00           H0.      0
ATOM    150  HB3 ALA A  86      36.367 108.685 111.176  1.00  0.00           H0.      0
ATOM    151  N   SER A  87      40.415 107.547 110.538  1.00  0.00           N0.      0
ATOM    152  CA  SER A  87      41.734 107.651 111.173  1.00  0.00           C0.     -1
ATOM    153  CB  SER A  87      41.963 106.425 112.081  1.00  0.00           C0.     -1
ATOM    154  OG  SER A  87      43.264 106.441 112.700  1.00  0.00           O0.      0
ATOM    155  H01 SER A  87      42.540 107.705 110.429  1.00  0.00           H0.      0
ATOM    156  H   SER A  87      40.030 106.633 110.289  1.00  0.00           H0.      0
ATOM    157  HA  SER A  87      41.750 108.582 111.747  1.00  0.00           H0.      0
ATOM    158  HB2 SER A  87      41.158 106.353 112.824  1.00  0.00           H0.      0
ATOM    159  HB3 SER A  87      41.934 105.512 111.483  1.00  0.00           H0.      0
ATOM    160  HG  SER A  87      43.282 107.164 113.343  1.00  0.00           H0.      0
ATOM    161  CA  MET A  90      44.352 103.260 110.725  1.00  0.00           C0.     -1
ATOM    162  CB  MET A  90      42.926 102.852 111.090  1.00  0.00           C0.     -1
ATOM    163  CG  MET A  90      42.619 103.015 112.591  1.00  0.00           C0.      0
ATOM    164  SD  MET A  90      43.271 101.634 113.631  1.00  0.00           S0.      0
ATOM    165  CE  MET A  90      41.782 100.567 113.678  1.00  0.00           C0.      0
ATOM    166  H01 MET A  90      44.526 104.314 110.975  1.00  0.00           H0.      0
ATOM    167  H02 MET A  90      44.549 103.124 109.655  1.00  0.00           H0.      0
ATOM    168  HA  MET A  90      45.081 102.657 111.281  1.00  0.00           H0.      0
ATOM    169  HB2 MET A  90      42.206 103.459 110.521  1.00  0.00           H0.      0
ATOM    170  HB3 MET A  90      42.745 101.811 110.800  1.00  0.00           H0.      0
ATOM    171  HG2 MET A  90      43.066 103.939 112.972  1.00  0.00           H0.      0
ATOM    172  HG3 MET A  90      41.539 103.064 112.757  1.00  0.00           H0.      0
ATOM    173  HE1 MET A  90      40.999 101.038 114.275  1.00  0.00           H0.      0
ATOM    174  HE2 MET A  90      41.410 100.382 112.668  1.00  0.00           H0.      0
ATOM    175  HE3 MET A  90      42.065  99.620 114.139  1.00  0.00           H0.      0
ATOM    176  CA  ALA A 115      36.170 111.015 106.350  1.00  0.00           C0.     -1
ATOM    177  C   ALA A 115      35.547 110.922 107.740  1.00  0.00           C0.      0
ATOM    178  O   ALA A 115      36.251 110.872 108.770  1.00  0.00           O0.      0
ATOM    179  H01 ALA A 115      36.840 110.158 106.220  1.00  0.00           H0.      0
ATOM    180  H03 ALA A 115      35.426 111.020 105.551  1.00  0.00           H0.      0
ATOM    181  HA  ALA A 115      36.777 111.923 106.285  1.00  0.00           H0.      0
ATOM    182  N   ASN A 116      34.195 110.879 107.802  1.00  0.00           N0.      0
ATOM    183  CA  ASN A 116      33.456 110.650 109.045  1.00  0.00           C0.     -1
ATOM    184  C   ASN A 116      32.042 110.258 108.617  1.00  0.00           C0.      0
ATOM    185  O   ASN A 116      31.560 110.652 107.544  1.00  0.00           O0.      0
ATOM    186  CB  ASN A 116      33.434 111.899 109.990  1.00  0.00           C0.      0
ATOM    187  CG  ASN A 116      33.863 111.487 111.389  1.00  0.00           C0.      0
ATOM    188  ND2 ASN A 116      35.186 111.232 111.507  1.00  0.00           N0.      0
ATOM    189  OD1 ASN A 116      33.044 111.364 112.317  1.00  0.00           O0.      0
ATOM    190  H   ASN A 116      33.619 110.973 106.973  1.00  0.00           H0.      0
ATOM    191  HA  ASN A 116      33.926 109.819 109.576  1.00  0.00           H0.      0
ATOM    192  HB2 ASN A 116      34.117 112.650 109.588  1.00  0.00           H0.      0
ATOM    193  HB3 ASN A 116      32.434 112.332 110.047  1.00  0.00           H0.      0
ATOM    194 HD21 ASN A 116      35.519 110.804 112.361  1.00  0.00           H0.      0
ATOM    195 HD22 ASN A 116      35.748 111.140 110.659  1.00  0.00           H0.      0
ATOM    196  N   TRP A 117      31.393 109.484 109.502  1.00  0.00           N0.      0
ATOM    197  CA  TRP A 117      30.057 108.957 109.215  1.00  0.00           C0.     -1
ATOM    198  CB  TRP A 117      29.784 107.770 110.169  1.00  0.00           C0.     -1
ATOM    199  CG  TRP A 117      30.769 106.637 110.053  1.00  0.00           C0.      0
ATOM    200  CD1 TRP A 117      31.501 106.263 108.944  1.00  0.00           C0.      0
ATOM    201  CD2 TRP A 117      31.152 105.734 111.120  1.00  0.00           C0.      0
ATOM    202  CE2 TRP A 117      32.127 104.834 110.589  1.00  0.00           C0.      0
ATOM    203  CE3 TRP A 117      30.794 105.619 112.477  1.00  0.00           C0.      0
ATOM    204  NE1 TRP A 117      32.299 105.168 109.257  1.00  0.00           N0.      0
ATOM    205  CZ2 TRP A 117      32.753 103.861 111.379  1.00  0.00           C0.      0
ATOM    206  CZ3 TRP A 117      31.410 104.648 113.263  1.00  0.00           C0.      0
ATOM    207  CH2 TRP A 117      32.382 103.778 112.719  1.00  0.00           C0.      0
ATOM    208  H02 TRP A 117      29.302 109.737 109.359  1.00  0.00           H0.      0
ATOM    209  H   TRP A 117      31.944 109.047 110.242  1.00  0.00           H0.      0
ATOM    210  HA  TRP A 117      30.010 108.647 108.165  1.00  0.00           H0.      0
ATOM    211  HB2 TRP A 117      29.794 108.147 111.201  1.00  0.00           H0.      0
ATOM    212  HB3 TRP A 117      28.758 107.420 109.989  1.00  0.00           H0.      0
ATOM    213  HD1 TRP A 117      31.527 106.696 107.957  1.00  0.00           H0.      0
ATOM    214  HE1 TRP A 117      33.024 104.800 108.662  1.00  0.00           H0.      0
ATOM    215  HE3 TRP A 117      30.058 106.287 112.908  1.00  0.00           H0.      0
ATOM    216  HZ2 TRP A 117      33.525 103.216 110.977  1.00  0.00           H0.      0
ATOM    217  HZ3 TRP A 117      31.160 104.570 114.316  1.00  0.00           H0.      0
ATOM    218  HH2 TRP A 117      32.874 103.054 113.359  1.00  0.00           H0.      0
ATOM    219  CA  LEU A 136      31.850  95.021 109.629  1.00  0.00           C0.     -1
ATOM    220  C   LEU A 136      32.785  95.454 110.741  1.00  0.00           C0.      0
ATOM    221  O   LEU A 136      33.324  96.582 110.749  1.00  0.00           O0.      0
ATOM    222  H01 LEU A 136      32.428  94.916 108.705  1.00  0.00           H0.      0
ATOM    223  H02 LEU A 136      31.102  95.800 109.464  1.00  0.00           H0.      0
ATOM    224  HA  LEU A 136      31.347  94.076 109.841  1.00  0.00           H0.      0
ATOM    225  N   GLY A 137      33.019  94.548 111.725  1.00  0.00           N0.      0
ATOM    226  CA  GLY A 137      34.029  94.786 112.750  1.00  0.00           C0.     -1
ATOM    227  C   GLY A 137      33.538  95.545 113.989  1.00  0.00           C0.      0
ATOM    228  O   GLY A 137      34.335  96.209 114.660  1.00  0.00           O0.      0
ATOM    229  H   GLY A 137      32.658  93.612 111.605  1.00  0.00           H0.      0
ATOM    230  HA2 GLY A 137      34.443  93.831 113.085  1.00  0.00           H0.      0
ATOM    231  HA3 GLY A 137      34.864  95.348 112.333  1.00  0.00           H0.      0
ATOM    232  N   ASN A 138      32.215  95.451 114.315  1.00  0.00           N0.      0
ATOM    233  CA  ASN A 138      31.640  96.128 115.501  1.00  0.00           C0.     -1
ATOM    234  C   ASN A 138      32.136  97.570 115.530  1.00  0.00           C0.      0
ATOM    235  O   ASN A 138      32.596  98.109 116.541  1.00  0.00           O0.      0
ATOM    236  CB  ASN A 138      31.951  95.407 116.818  1.00  0.00           C0.      0
ATOM    237  CG  ASN A 138      31.168  96.058 117.959  1.00  0.00           C0.      0
ATOM    238  ND2 ASN A 138      31.894  96.350 119.066  1.00  0.00           N0.      0
ATOM    239  OD1 ASN A 138      29.950  96.259 117.860  1.00  0.00           O0.      0
ATOM    240  H   ASN A 138      31.621  94.855 113.756  1.00  0.00           H0.      0
ATOM    241  HA  ASN A 138      30.553  96.137 115.367  1.00  0.00           H0.      0
ATOM    242  HB2 ASN A 138      31.625  94.367 116.719  1.00  0.00           H0.      0
ATOM    243  HB3 ASN A 138      33.021  95.413 117.015  1.00  0.00           H0.      0
ATOM    244 HD21 ASN A 138      31.470  96.936 119.772  1.00  0.00           H0.      0
ATOM    245 HD22 ASN A 138      32.910  96.307 119.024  1.00  0.00           H0.      0
ATOM    246  N   SER A 139      32.000  98.201 114.343  1.00  0.00           N0.      0
ATOM    247  CA  SER A 139      32.699  99.444 114.133  1.00  0.00           C0.     -1
ATOM    248  CB  SER A 139      33.092  99.664 112.670  1.00  0.00           C0.      0
ATOM    249  OG  SER A 139      34.153  98.788 112.254  1.00  0.00           O0.      0
ATOM    250  H03 SER A 139      32.085 100.293 114.466  1.00  0.00           H0.      0
ATOM    251  H   SER A 139      31.758  97.638 113.538  1.00  0.00           H0.      0
ATOM    252  HA  SER A 139      33.604  99.442 114.749  1.00  0.00           H0.      0
ATOM    253  HB2 SER A 139      32.216  99.564 112.013  1.00  0.00           H0.      0
ATOM    254  HB3 SER A 139      33.469 100.685 112.563  1.00  0.00           H0.      0
ATOM    255  HG  SER A 139      33.788  97.965 111.881  1.00  0.00           H0.      0
ATOM    256  CA  HID A 142      32.570 103.700 118.234  1.00  0.00           C0.     -1
ATOM    257  C   HID A 142      32.018 105.119 118.233  1.00  0.00           C0.      0
ATOM    258  O   HID A 142      32.761 106.096 118.407  1.00  0.00           O0.      0
ATOM    259  CB  HID A 142      33.712 103.622 117.259  1.00  0.00           C0.     -1
ATOM    260  CG  HID A 142      34.801 102.701 117.705  1.00  0.00           C0.      0
ATOM    261  CD2 HID A 142      35.069 101.367 117.484  1.00  0.00           C0.      0
ATOM    262  ND1 HID A 142      35.752 103.101 118.640  1.00  0.00           N0.      0
ATOM    263  CE1 HID A 142      36.541 102.037 118.948  1.00  0.00           C0.      0
ATOM    264  NE2 HID A 142      36.155 100.962 118.260  1.00  0.00           N0.      0
ATOM    265  H01 HID A 142      31.800 102.954 118.013  1.00  0.00           H0.      0
ATOM    266  HA  HID A 142      32.924 103.501 119.253  1.00  0.00           H0.      0
ATOM    267  HB2 HID A 142      33.357 103.314 116.270  1.00  0.00           H0.      0
ATOM    268  HB3 HID A 142      34.131 104.629 117.139  1.00  0.00           H0.      0
ATOM    269  HD1 HID A 142      35.842 104.033 119.022  1.00  0.00           H0.      0
ATOM    270  HD2 HID A 142      34.521 100.667 116.871  1.00  0.00           H0.      0
ATOM    271  HE1 HID A 142      37.367 102.081 119.639  1.00  0.00           H0.      0
ATOM    272  N   LEU A 143      30.697 105.234 117.990  1.00  0.00           N0.      0
ATOM    273  CA  LEU A 143      30.017 106.525 117.993  1.00  0.00           C0.     -1
ATOM    274  CB  LEU A 143      28.683 106.387 117.291  1.00  0.00           C0.     -1
ATOM    275  CG  LEU A 143      28.772 106.366 115.746  1.00  0.00           C0.      0
ATOM    276  CD1 LEU A 143      27.414 105.981 115.135  1.00  0.00           C0.      0
ATOM    277  CD2 LEU A 143      29.247 107.728 115.202  1.00  0.00           C0.      0
ATOM    278  H01 LEU A 143      29.881 106.869 119.027  1.00  0.00           H0.      0
ATOM    279  H   LEU A 143      30.136 104.398 117.915  1.00  0.00           H0.      0
ATOM    280  HA  LEU A 143      30.669 107.253 117.503  1.00  0.00           H0.      0
ATOM    281  HB2 LEU A 143      28.176 105.477 117.646  1.00  0.00           H0.      0
ATOM    282  HB3 LEU A 143      28.034 107.224 117.583  1.00  0.00           H0.      0
ATOM    283  HG  LEU A 143      29.507 105.599 115.456  1.00  0.00           H0.      0
ATOM    284 HD11 LEU A 143      26.650 106.725 115.393  1.00  0.00           H0.      0
ATOM    285 HD12 LEU A 143      27.477 105.927 114.043  1.00  0.00           H0.      0
ATOM    286 HD13 LEU A 143      27.074 105.006 115.505  1.00  0.00           H0.      0
ATOM    287 HD21 LEU A 143      29.184 107.759 114.109  1.00  0.00           H0.      0
ATOM    288 HD22 LEU A 143      28.614 108.536 115.591  1.00  0.00           H0.      0
ATOM    289 HD23 LEU A 143      30.286 107.946 115.473  1.00  0.00           H0.      0
ATOM    290  CA  ARG A 175      28.358  93.190 120.115  1.00  0.00           C0.     -1
ATOM    291  CB  ARG A 175      29.497  93.743 120.917  1.00  0.00           C0.     -1
ATOM    292  CG  ARG A 175      30.878  93.286 120.426  1.00  0.00           C0.      0
ATOM    293  CD  ARG A 175      32.001  93.855 121.307  1.00  0.00           C0.      0
ATOM    294  NE  ARG A 175      33.348  93.502 120.845  1.00  0.00           N0.      0
ATOM    295  CZ  ARG A 175      33.954  92.353 121.134  1.00  0.00           C0.      0
ATOM    296  NH1 ARG A 175      33.338  91.414 121.897  1.00  0.00           N1+      0
ATOM    297  NH2 ARG A 175      35.235  92.157 120.755  1.00  0.00           N0.      0
ATOM    298  H01 ARG A 175      28.424  93.511 119.067  1.00  0.00           H0.      0
ATOM    299  H02 ARG A 175      27.389  93.527 120.501  1.00  0.00           H0.      0
ATOM    300  HA  ARG A 175      28.353  92.092 120.124  1.00  0.00           H0.      0
ATOM    301  HB2 ARG A 175      29.470  94.842 120.890  1.00  0.00           H0.      0
ATOM    302  HB3 ARG A 175      29.384  93.462 121.975  1.00  0.00           H0.      0
ATOM    303  HG2 ARG A 175      30.924  92.188 120.397  1.00  0.00           H0.      0
ATOM    304  HG3 ARG A 175      31.036  93.627 119.398  1.00  0.00           H0.      0
ATOM    305  HD2 ARG A 175      31.947  94.945 121.293  1.00  0.00           H0.      0
ATOM    306  HD3 ARG A 175      31.884  93.537 122.350  1.00  0.00           H0.      0
ATOM    307  HE  ARG A 175      33.820  94.149 120.178  1.00  0.00           H0.      0
ATOM    308 HH11 ARG A 175      32.332  91.403 121.952  1.00  0.00           H0.      0
ATOM    309 HH12 ARG A 175      33.799  90.528 122.038  1.00  0.00           H0.      0
ATOM    310 HH21 ARG A 175      35.587  92.783 120.007  1.00  0.00           H0.      0
ATOM    311 HH22 ARG A 175      35.531  91.196 120.647  1.00  0.00           H0.      0
ATOM    312  CA  TYR A 194      40.627  89.301 115.763  1.00  0.00           C0.     -1
ATOM    313  CB  TYR A 194      40.315  90.413 116.809  1.00  0.00           C0.     -1
ATOM    314  CG  TYR A 194      39.398  91.437 116.147  1.00  0.00           C0.      0
ATOM    315  CD1 TYR A 194      38.017  91.448 116.416  1.00  0.00           C0.      0
ATOM    316  CD2 TYR A 194      39.870  92.298 115.139  1.00  0.00           C0.      0
ATOM    317  CE1 TYR A 194      37.146  92.272 115.707  1.00  0.00           C0.      0
ATOM    318  CE2 TYR A 194      39.007  93.138 114.416  1.00  0.00           C0.      0
ATOM    319  CZ  TYR A 194      37.629  93.120 114.701  1.00  0.00           C0.      0
ATOM    320  OH  TYR A 194      36.702  93.913 114.072  1.00  0.00           O0.      0
ATOM    321  H01 TYR A 194      41.282  88.527 116.180  1.00  0.00           H0.      0
ATOM    322  H03 TYR A 194      39.698  88.826 115.428  1.00  0.00           H0.      0
ATOM    323  HA  TYR A 194      41.121  89.734 114.888  1.00  0.00           H0.      0
ATOM    324  HB2 TYR A 194      39.827  89.981 117.689  1.00  0.00           H0.      0
ATOM    325  HB3 TYR A 194      41.251  90.879 117.141  1.00  0.00           H0.      0
ATOM    326  HD1 TYR A 194      37.608  90.799 117.184  1.00  0.00           H0.      0
ATOM    327  HD2 TYR A 194      40.932  92.319 114.905  1.00  0.00           H0.      0
ATOM    328  HE1 TYR A 194      36.087  92.271 115.924  1.00  0.00           H0.      0
ATOM    329  HE2 TYR A 194      39.398  93.823 113.668  1.00  0.00           H0.      0
ATOM    330  HH  TYR A 194      37.034  94.350 113.250  1.00  0.00           H0.      0
ATOM    331  CA  LEU A 240      38.106  99.015 124.061  1.00  0.00           C0.     -1
ATOM    332  CB  LEU A 240      37.560  97.878 123.152  1.00  0.00           C0.     -1
ATOM    333  CG  LEU A 240      38.288  97.768 121.788  1.00  0.00           C0.      0
ATOM    334  CD1 LEU A 240      37.701  96.619 120.945  1.00  0.00           C0.      0
ATOM    335  CD2 LEU A 240      38.249  99.092 120.998  1.00  0.00           C0.      0
ATOM    336  H01 LEU A 240      37.634  98.985 125.050  1.00  0.00           H0.      0
ATOM    337  H02 LEU A 240      39.190  98.914 124.200  1.00  0.00           H0.      0
ATOM    338  HA  LEU A 240      37.911 100.000 123.626  1.00  0.00           H0.      0
ATOM    339  HB2 LEU A 240      37.650  96.917 123.678  1.00  0.00           H0.      0
ATOM    340  HB3 LEU A 240      36.487  98.039 122.968  1.00  0.00           H0.      0
ATOM    341  HG  LEU A 240      39.344  97.532 121.999  1.00  0.00           H0.      0
ATOM    342 HD11 LEU A 240      36.671  96.843 120.650  1.00  0.00           H0.      0
ATOM    343 HD12 LEU A 240      38.286  96.472 120.027  1.00  0.00           H0.      0
ATOM    344 HD13 LEU A 240      37.704  95.674 121.501  1.00  0.00           H0.      0
ATOM    345 HD21 LEU A 240      38.807  99.885 121.507  1.00  0.00           H0.      0
ATOM    346 HD22 LEU A 240      38.679  98.970 119.996  1.00  0.00           H0.      0
ATOM    347 HD23 LEU A 240      37.213  99.424 120.872  1.00  0.00           H0.      0
ATOM    348  CA  TYR A 242      31.256 100.381 124.854  1.00  0.00           C0.     -1
ATOM    349  CB  TYR A 242      31.282  99.179 123.893  1.00  0.00           C0.     -1
ATOM    350  CG  TYR A 242      32.365  99.127 122.821  1.00  0.00           C0.      0
ATOM    351  CD1 TYR A 242      32.817 100.255 122.117  1.00  0.00           C0.      0
ATOM    352  CD2 TYR A 242      32.892  97.876 122.440  1.00  0.00           C0.      0
ATOM    353  CE1 TYR A 242      33.739 100.145 121.065  1.00  0.00           C0.      0
ATOM    354  CE2 TYR A 242      33.809  97.747 121.395  1.00  0.00           C0.      0
ATOM    355  CZ  TYR A 242      34.230  98.886 120.690  1.00  0.00           C0.      0
ATOM    356  OH  TYR A 242      35.117  98.691 119.656  1.00  0.00           O0.      0
ATOM    357  H01 TYR A 242      30.441 100.267 125.576  1.00  0.00           H0.      0
ATOM    358  H02 TYR A 242      32.197 100.465 125.409  1.00  0.00           H0.      0
ATOM    359  HA  TYR A 242      31.098 101.325 124.320  1.00  0.00           H0.      0
ATOM    360  HB2 TYR A 242      31.354  98.258 124.487  1.00  0.00           H0.      0
ATOM    361  HB3 TYR A 242      30.302  99.125 123.392  1.00  0.00           H0.      0
ATOM    362  HD1 TYR A 242      32.443 101.240 122.379  1.00  0.00           H0.      0
ATOM    363  HD2 TYR A 242      32.577  96.986 122.976  1.00  0.00           H0.      0
ATOM    364  HE1 TYR A 242      34.064 101.034 120.533  1.00  0.00           H0.      0
ATOM    365  HE2 TYR A 242      34.210  96.782 121.111  1.00  0.00           H0.      0
ATOM    366  HH  TYR A 242      35.476  99.529 119.294  1.00  0.00           H0.      0
ATOM    367  CA  TYR A 283      28.710  89.526 117.486  1.00  0.00           C0.     -1
ATOM    368  CB  TYR A 283      29.652  90.006 116.313  1.00  0.00           C0.     -1
ATOM    369  CG  TYR A 283      31.072  90.298 116.758  1.00  0.00           C0.      0
ATOM    370  CD1 TYR A 283      32.055  89.292 116.749  1.00  0.00           C0.      0
ATOM    371  CD2 TYR A 283      31.456  91.576 117.198  1.00  0.00           C0.      0
ATOM    372  CE1 TYR A 283      33.369  89.553 117.141  1.00  0.00           C0.      0
ATOM    373  CE2 TYR A 283      32.770  91.856 117.593  1.00  0.00           C0.      0
ATOM    374  CZ  TYR A 283      33.739  90.842 117.556  1.00  0.00           C0.      0
ATOM    375  OH  TYR A 283      35.050  91.044 117.909  1.00  0.00           O0.      0
ATOM    376  H01 TYR A 283      27.701  89.325 117.111  1.00  0.00           H0.      0
ATOM    377  H02 TYR A 283      29.105  88.611 117.940  1.00  0.00           H0.      0
ATOM    378  HA  TYR A 283      28.649  90.298 118.262  1.00  0.00           H0.      0
ATOM    379  HB2 TYR A 283      29.662  89.231 115.537  1.00  0.00           H0.      0
ATOM    380  HB3 TYR A 283      29.213  90.905 115.863  1.00  0.00           H0.      0
ATOM    381  HD1 TYR A 283      31.789  88.293 116.415  1.00  0.00           H0.      0
ATOM    382  HD2 TYR A 283      30.712  92.368 117.230  1.00  0.00           H0.      0
ATOM    383  HE1 TYR A 283      34.126  88.777 117.114  1.00  0.00           H0.      0
ATOM    384  HE2 TYR A 283      33.045  92.850 117.927  1.00  0.00           H0.      0
ATOM    385  HH  TYR A 283      35.256  92.002 118.020  1.00  0.00           H0.      0
ATOM    386  N   ACT A 293      35.644  96.985 117.142  1.00  0.00           N0.      0
ATOM    387  CA  ACT A 293      36.140  95.613 117.269  1.00  0.00           C0.      0
ATOM    388  C   ACT A 293      35.452  94.748 118.334  1.00  0.00           C0.      0
ATOM    389  O   ACT A 293      35.894  93.559 118.467  1.00  0.00           O0.      0
ATOM    390  CE  ACT A 293      36.843  98.155 115.627  1.00  0.00           C0.      0
ATOM    391  OXT ACT A 293      34.512  95.243 119.029  1.00  0.00           O1-      0
ATOM    392  HE1 ACT A 293      36.321  98.995 116.060  1.00  0.00           H0.      0
ATOM    393  HE2 ACT A 293      37.712  97.785 116.146  1.00  0.00           H0.      0
ATOM    394  HE3 ACT A 293      36.323  97.531 114.914  1.00  0.00           H0.      0
ATOM    395  H1  ACT A 293      37.208  95.628 117.519  1.00  0.00           H0.      0
ATOM    396  H3  ACT A 293      36.054  95.115 116.298  1.00  0.00           H0.      0
ATOM    397  H01 ACT A 293      35.549  97.434 118.055  1.00  0.00           H0.      0
ATOM    398  H02 ACT A 293      34.730  96.999 116.694  1.00  0.00           H0.      0
ATOM    399  CA' SAM A 294      37.549  97.203 110.740  1.00  0.00           C0.      0
ATOM    400  CB  SAM A 294      37.157  98.219 111.838  1.00  0.00           C0.      0
ATOM    401  CG  SAM A 294      38.379  98.684 112.636  1.00  0.00           C0.      0
ATOM    402  SD  SAM A 294      38.027  99.470 114.262  1.00  0.00           S0.      0
ATOM    403  C5' SAM A 294      36.673 100.629 113.828  1.00  0.00           C0.      0
ATOM    404  C4' SAM A 294      37.063 101.612 112.726  1.00  0.00           C0.      0
ATOM    405  O4' SAM A 294      35.973 102.584 112.653  1.00  0.00           O0.      0
ATOM    406  C3' SAM A 294      38.389 102.396 112.944  1.00  0.00           C0.      0
ATOM    407  O3' SAM A 294      39.321 102.155 111.898  1.00  0.00           O0.      0
ATOM    408  C2' SAM A 294      37.914 103.873 113.075  1.00  0.00           C0.      0
ATOM    409  O2' SAM A 294      38.805 104.875 112.654  1.00  0.00           O0.      0
ATOM    410  C1' SAM A 294      36.545 103.875 112.350  1.00  0.00           C0.      0
ATOM    411  OXT SAM A 294      39.150  95.720 111.749  1.00  0.00           O0.      0
ATOM    412  N1  SAM A 294      33.700 108.055 111.219  1.00  0.00           N0.      0
ATOM    413  C2  SAM A 294      34.415 107.225 110.432  1.00  0.00           C0.      0
ATOM    414  N3  SAM A 294      35.147 106.158 110.784  1.00  0.00           N0.      0
ATOM    415  C4  SAM A 294      35.053 105.905 112.103  1.00  0.00           C0.      0
ATOM    416  C5  SAM A 294      34.325 106.660 113.037  1.00  0.00           C0.      0
ATOM    417  C6  SAM A 294      33.672 107.819 112.560  1.00  0.00           C0.      0
ATOM    418  N6  SAM A 294      33.033 108.693 113.373  1.00  0.00           N0.      0
ATOM    419  N7  SAM A 294      34.436 106.100 114.304  1.00  0.00           N0.      0
ATOM    420  C8  SAM A 294      35.216 105.048 114.145  1.00  0.00           C0.      0
ATOM    421  N9  SAM A 294      35.639 104.889 112.836  1.00  0.00           N0.      0
ATOM    422  C'  SAM A 294      37.954  95.880 111.421  1.00  0.00           C0.      0
ATOM    423  N'  SAM A 294      36.370  97.012 109.823  1.00  0.00           N0.      0
ATOM    424  O'  SAM A 294      36.983  95.084 111.681  1.00  0.00           O0.      0
ATOM    425 HN61 SAM A 294      33.252 108.633 114.360  1.00  0.00           H0.      0
ATOM    426 HN62 SAM A 294      32.883 109.640 113.012  1.00  0.00           H0.      0
ATOM    427  HA  SAM A 294      38.372  97.578 110.127  1.00  0.00           H0.      0
ATOM    428  HB1 SAM A 294      36.416  97.748 112.491  1.00  0.00           H0.      0
ATOM    429  HB2 SAM A 294      36.656  99.070 111.370  1.00  0.00           H0.      0
ATOM    430  HG1 SAM A 294      38.961  99.426 112.079  1.00  0.00           H0.      0
ATOM    431  HG2 SAM A 294      39.043  97.852 112.875  1.00  0.00           H0.      0
ATOM    432 HO2' SAM A 294      39.052 104.730 111.705  1.00  0.00           H0.      0
ATOM    433 HO3' SAM A 294      38.914 102.456 111.041  1.00  0.00           H0.      0
ATOM    434  H01 SAM A 294      35.499 104.355 114.919  1.00  0.00           H0.      0
ATOM    435  H02 SAM A 294      37.132 101.103 111.761  1.00  0.00           H0.      0
ATOM    436  H03 SAM A 294      38.891 102.093 113.864  1.00  0.00           H0.      0
ATOM    437  H04 SAM A 294      37.721 104.061 114.137  1.00  0.00           H0.      0
ATOM    438  H05 SAM A 294      36.660 104.012 111.273  1.00  0.00           H0.      0
ATOM    439  H06 SAM A 294      34.413 107.470 109.376  1.00  0.00           H0.      0
ATOM    440  H07 SAM A 294      36.210  97.879 109.276  1.00  0.00           H0.      0
ATOM    441  H08 SAM A 294      35.514  96.800 110.351  1.00  0.00           H0.      0
ATOM    442  H09 SAM A 294      36.483  96.223 109.113  1.00  0.00           H0.      0
ATOM    443 H5'1 SAM A 294      36.452 101.178 114.749  1.00  0.00           H0.      0
ATOM    444 H5'2 SAM A 294      35.791 100.053 113.535  1.00  0.00           H0.      0
