# Supplementary material for: Computational Investigation of GNMT-Catalyzed Methyl Transfer Reaction: Integrating MD, QM, and ML Approaches
Source: J Comput Chem. Author manuscript; Available in PMC 2026 Jun 29. (PMC13312424; doi:10.1002/jcc.70434)
Supplement: SI-2 [file NIHMS2188582-supplement-SI-2.zip › QM-cluster-pdbs/sampling_12000_R2_wo_r.pdb]

ATOM      1  CA  TYR A  21      42.495 105.276 117.497  1.00  0.00           C0.     -1
ATOM      2  CB  TYR A  21      41.882 104.743 116.194  1.00  0.00           C0.     -1
ATOM      3  CG  TYR A  21      40.994 103.516 116.312  1.00  0.00           C0.      0
ATOM      4  CD1 TYR A  21      39.599 103.635 116.426  1.00  0.00           C0.      0
ATOM      5  CD2 TYR A  21      41.529 102.217 116.235  1.00  0.00           C0.      0
ATOM      6  CE1 TYR A  21      38.763 102.512 116.426  1.00  0.00           C0.      0
ATOM      7  CE2 TYR A  21      40.711 101.085 116.223  1.00  0.00           C0.      0
ATOM      8  CZ  TYR A  21      39.318 101.228 116.294  1.00  0.00           C0.      0
ATOM      9  OH  TYR A  21      38.549 100.090 116.191  1.00  0.00           O0.      0
ATOM     10  H01 TYR A  21      41.714 105.555 118.214  1.00  0.00           H0.      0
ATOM     11  H02 TYR A  21      43.111 106.161 117.300  1.00  0.00           H0.      0
ATOM     12  HA  TYR A  21      43.130 104.519 117.974  1.00  0.00           H0.      0
ATOM     13  HB2 TYR A  21      41.290 105.548 115.737  1.00  0.00           H0.      0
ATOM     14  HB3 TYR A  21      42.686 104.532 115.477  1.00  0.00           H0.      0
ATOM     15  HD1 TYR A  21      39.153 104.624 116.486  1.00  0.00           H0.      0
ATOM     16  HD2 TYR A  21      42.605 102.093 116.157  1.00  0.00           H0.      0
ATOM     17  HE1 TYR A  21      37.688 102.633 116.512  1.00  0.00           H0.      0
ATOM     18  HE2 TYR A  21      41.129 100.089 116.135  1.00  0.00           H0.      0
ATOM     19  HH  TYR A  21      37.599 100.266 116.410  1.00  0.00           H0.      0
ATOM     20  CA  TRP A  30      46.100  95.252 114.365  1.00  0.00           C0.     -1
ATOM     21  CB  TRP A  30      45.500  96.349 113.569  1.00  0.00           C0.     -1
ATOM     22  CG  TRP A  30      44.004  96.194 113.367  1.00  0.00           C0.      0
ATOM     23  CD1 TRP A  30      43.349  95.742 112.234  1.00  0.00           C0.      0
ATOM     24  CD2 TRP A  30      42.969  96.464 114.346  1.00  0.00           C0.      0
ATOM     25  CE2 TRP A  30      41.712  96.160 113.729  1.00  0.00           C0.      0
ATOM     26  CE3 TRP A  30      42.971  96.959 115.666  1.00  0.00           C0.      0
ATOM     27  NE1 TRP A  30      41.976  95.714 112.449  1.00  0.00           N0.      0
ATOM     28  CZ2 TRP A  30      40.489  96.336 114.393  1.00  0.00           C0.      0
ATOM     29  CZ3 TRP A  30      41.754  97.150 116.322  1.00  0.00           C0.      0
ATOM     30  CH2 TRP A  30      40.523  96.841 115.693  1.00  0.00           C0.      0
ATOM     31  H01 TRP A  30      45.961  94.281 113.871  1.00  0.00           H0.      0
ATOM     32  H03 TRP A  30      47.178  95.392 114.514  1.00  0.00           H0.      0
ATOM     33  HA  TRP A  30      45.640  95.175 115.358  1.00  0.00           H0.      0
ATOM     34  HB2 TRP A  30      45.692  97.317 114.055  1.00  0.00           H0.      0
ATOM     35  HB3 TRP A  30      45.982  96.413 112.584  1.00  0.00           H0.      0
ATOM     36  HD1 TRP A  30      43.764  95.446 111.282  1.00  0.00           H0.      0
ATOM     37  HE1 TRP A  30      41.249  95.463 111.779  1.00  0.00           H0.      0
ATOM     38  HE3 TRP A  30      43.906  97.194 116.165  1.00  0.00           H0.      0
ATOM     39  HZ2 TRP A  30      39.557  96.055 113.916  1.00  0.00           H0.      0
ATOM     40  HZ3 TRP A  30      41.746  97.531 117.338  1.00  0.00           H0.      0
ATOM     41  HH2 TRP A  30      39.596  97.002 116.233  1.00  0.00           H0.      0
ATOM     42  CA  TYR A  33      44.938  91.193 116.686  1.00  0.00           C0.     -1
ATOM     43  C   TYR A  33      44.144  90.336 115.718  1.00  0.00           C0.      0
ATOM     44  O   TYR A  33      43.629  89.262 116.051  1.00  0.00           O0.      0
ATOM     45  CB  TYR A  33      44.322  92.631 116.944  1.00  0.00           C0.     -1
ATOM     46  CG  TYR A  33      42.979  92.717 117.646  1.00  0.00           C0.      0
ATOM     47  CD1 TYR A  33      41.986  93.584 117.157  1.00  0.00           C0.      0
ATOM     48  CD2 TYR A  33      42.719  92.041 118.852  1.00  0.00           C0.      0
ATOM     49  CE1 TYR A  33      40.788  93.791 117.849  1.00  0.00           C0.      0
ATOM     50  CE2 TYR A  33      41.523  92.235 119.547  1.00  0.00           C0.      0
ATOM     51  CZ  TYR A  33      40.555  93.122 119.054  1.00  0.00           C0.      0
ATOM     52  OH  TYR A  33      39.410  93.322 119.815  1.00  0.00           O0.      0
ATOM     53  H02 TYR A  33      45.956  91.335 116.303  1.00  0.00           H0.      0
ATOM     54  HA  TYR A  33      45.007  90.641 117.625  1.00  0.00           H0.      0
ATOM     55  HB2 TYR A  33      45.069  93.181 117.535  1.00  0.00           H0.      0
ATOM     56  HB3 TYR A  33      44.252  93.159 115.986  1.00  0.00           H0.      0
ATOM     57  HD1 TYR A  33      42.150  94.122 116.230  1.00  0.00           H0.      0
ATOM     58  HD2 TYR A  33      43.459  91.359 119.260  1.00  0.00           H0.      0
ATOM     59  HE1 TYR A  33      40.045  94.461 117.432  1.00  0.00           H0.      0
ATOM     60  HE2 TYR A  33      41.327  91.699 120.468  1.00  0.00           H0.      0
ATOM     61  HH  TYR A  33      38.607  93.530 119.277  1.00  0.00           H0.      0
ATOM     62  N   ILE A  34      44.049  90.817 114.443  1.00  0.00           N0.      0
ATOM     63  CA  ILE A  34      43.501  89.985 113.373  1.00  0.00           C0.     -1
ATOM     64  CB  ILE A  34      43.771  90.577 111.960  1.00  0.00           C0.     -1
ATOM     65  CG1 ILE A  34      43.136  91.974 111.750  1.00  0.00           C0.      0
ATOM     66  CG2 ILE A  34      43.325  89.563 110.893  1.00  0.00           C0.      0
ATOM     67  CD1 ILE A  34      41.604  91.972 111.692  1.00  0.00           C0.      0
ATOM     68  H01 ILE A  34      43.938  88.981 113.441  1.00  0.00           H0.      0
ATOM     69  H   ILE A  34      44.596  91.627 114.187  1.00  0.00           H0.      0
ATOM     70  HA  ILE A  34      42.422  89.865 113.521  1.00  0.00           H0.      0
ATOM     71  HB  ILE A  34      44.862  90.701 111.869  1.00  0.00           H0.      0
ATOM     72 HG12 ILE A  34      43.465  92.659 112.543  1.00  0.00           H0.      0
ATOM     73 HG13 ILE A  34      43.531  92.388 110.812  1.00  0.00           H0.      0
ATOM     74 HG21 ILE A  34      43.451  89.976 109.886  1.00  0.00           H0.      0
ATOM     75 HG22 ILE A  34      43.914  88.641 110.959  1.00  0.00           H0.      0
ATOM     76 HG23 ILE A  34      42.270  89.292 111.016  1.00  0.00           H0.      0
ATOM     77 HD11 ILE A  34      41.181  91.545 112.608  1.00  0.00           H0.      0
ATOM     78 HD12 ILE A  34      41.200  92.983 111.586  1.00  0.00           H0.      0
ATOM     79 HD13 ILE A  34      41.248  91.388 110.836  1.00  0.00           H0.      0
ATOM     80  CA  ARG A  40      39.488  85.205 109.383  1.00  0.00           C0.     -1
ATOM     81  CB  ARG A  40      40.008  86.634 109.508  1.00  0.00           C0.     -1
ATOM     82  CG  ARG A  40      38.854  87.670 109.479  1.00  0.00           C0.      0
ATOM     83  CD  ARG A  40      39.235  89.067 110.011  1.00  0.00           C0.      0
ATOM     84  NE  ARG A  40      38.164  90.034 109.712  1.00  0.00           N0.      0
ATOM     85  CZ  ARG A  40      37.845  91.163 110.393  1.00  0.00           C0.      0
ATOM     86  NH1 ARG A  40      38.372  91.443 111.611  1.00  0.00           N1+      0
ATOM     87  NH2 ARG A  40      36.908  91.968 109.897  1.00  0.00           N0.      0
ATOM     88  H01 ARG A  40      40.309  84.480 109.377  1.00  0.00           H0.      0
ATOM     89  H02 ARG A  40      38.917  85.070 108.456  1.00  0.00           H0.      0
ATOM     90  HA  ARG A  40      38.825  84.956 110.221  1.00  0.00           H0.      0
ATOM     91  HB2 ARG A  40      40.563  86.738 110.452  1.00  0.00           H0.      0
ATOM     92  HB3 ARG A  40      40.721  86.859 108.704  1.00  0.00           H0.      0
ATOM     93  HG2 ARG A  40      38.490  87.766 108.446  1.00  0.00           H0.      0
ATOM     94  HG3 ARG A  40      38.011  87.297 110.074  1.00  0.00           H0.      0
ATOM     95  HD2 ARG A  40      39.372  89.014 111.096  1.00  0.00           H0.      0
ATOM     96  HD3 ARG A  40      40.184  89.401 109.568  1.00  0.00           H0.      0
ATOM     97  HE  ARG A  40      37.788  90.004 108.771  1.00  0.00           H0.      0
ATOM     98 HH11 ARG A  40      39.240  91.016 111.891  1.00  0.00           H0.      0
ATOM     99 HH12 ARG A  40      38.244  92.401 111.933  1.00  0.00           H0.      0
ATOM    100 HH21 ARG A  40      36.678  91.895 108.874  1.00  0.00           H0.      0
ATOM    101 HH22 ARG A  40      36.888  92.921 110.277  1.00  0.00           H0.      0
ATOM    102  CA  ALA A  64      34.653 100.926 108.280  1.00  0.00           C0.     -1
ATOM    103  C   ALA A  64      35.902 100.100 107.916  1.00  0.00           C0.      0
ATOM    104  O   ALA A  64      36.029  98.919 108.289  1.00  0.00           O0.      0
ATOM    105  CB  ALA A  64      34.162 100.617 109.701  1.00  0.00           C0.      0
ATOM    106  H03 ALA A  64      33.882 100.659 107.544  1.00  0.00           H0.      0
ATOM    107  HA  ALA A  64      34.859 101.995 108.155  1.00  0.00           H0.      0
ATOM    108  HB1 ALA A  64      34.809 101.080 110.453  1.00  0.00           H0.      0
ATOM    109  HB2 ALA A  64      33.148 100.999 109.851  1.00  0.00           H0.      0
ATOM    110  HB3 ALA A  64      34.154  99.537 109.875  1.00  0.00           H0.      0
ATOM    111  N   CYS A  65      36.829 100.693 107.117  1.00  0.00           N0.      0
ATOM    112  CA  CYS A  65      37.930  99.949 106.483  1.00  0.00           C0.     -1
ATOM    113  C   CYS A  65      39.058  99.474 107.425  1.00  0.00           C0.      0
ATOM    114  O   CYS A  65      39.599  98.378 107.208  1.00  0.00           O0.      0
ATOM    115  H01 CYS A  65      38.365 100.596 105.716  1.00  0.00           H0.      0
ATOM    116  H   CYS A  65      36.715 101.672 106.898  1.00  0.00           H0.      0
ATOM    117  HA  CYS A  65      37.534  99.051 106.004  1.00  0.00           H0.      0
ATOM    118  N   GLY A  66      39.437 100.344 108.383  1.00  0.00           N0.      0
ATOM    119  CA  GLY A  66      40.667 100.178 109.171  1.00  0.00           C0.     -1
ATOM    120  H01 GLY A  66      41.129  99.230 108.895  1.00  0.00           H0.      0
ATOM    121  H   GLY A  66      38.903 101.203 108.540  1.00  0.00           H0.      0
ATOM    122  HA2 GLY A  66      41.348 101.000 108.942  1.00  0.00           H0.      0
ATOM    123  HA3 GLY A  66      40.437 100.190 110.237  1.00  0.00           H0.      0
ATOM    124  CA  ASP A  70      37.446  93.052 104.642  1.00  0.00           C0.     -1
ATOM    125  CB  ASP A  70      36.231  93.524 105.485  1.00  0.00           C0.     -1
ATOM    126  CG  ASP A  70      36.390  93.161 106.966  1.00  0.00           C0.      0
ATOM    127  OD1 ASP A  70      36.379  94.085 107.840  1.00  0.00           O0.      0
ATOM    128  OD2 ASP A  70      36.513  91.920 107.233  1.00  0.00           O1-      0
ATOM    129  H01 ASP A  70      38.363  93.555 104.969  1.00  0.00           H0.      0
ATOM    130  H02 ASP A  70      37.297  93.270 103.579  1.00  0.00           H0.      0
ATOM    131  HA  ASP A  70      37.584  91.974 104.766  1.00  0.00           H0.      0
ATOM    132  HB2 ASP A  70      36.097  94.607 105.395  1.00  0.00           H0.      0
ATOM    133  HB3 ASP A  70      35.322  93.036 105.110  1.00  0.00           H0.      0
ATOM    134  CA  ASP A  85      37.561 105.517 107.710  1.00  0.00           C0.     -1
ATOM    135  C   ASP A  85      38.120 106.837 108.250  1.00  0.00           C0.      0
ATOM    136  O   ASP A  85      38.873 107.541 107.564  1.00  0.00           O0.      0
ATOM    137  CB  ASP A  85      38.647 104.406 107.739  1.00  0.00           C0.      0
ATOM    138  CG  ASP A  85      38.866 103.883 109.157  1.00  0.00           C0.      0
ATOM    139  OD1 ASP A  85      38.357 102.739 109.445  1.00  0.00           O0.      0
ATOM    140  OD2 ASP A  85      39.480 104.614 109.989  1.00  0.00           O1-      0
ATOM    141  H03 ASP A  85      37.264 105.698 106.673  1.00  0.00           H0.      0
ATOM    142  HA  ASP A  85      36.679 105.195 108.275  1.00  0.00           H0.      0
ATOM    143  HB2 ASP A  85      38.341 103.574 107.099  1.00  0.00           H0.      0
ATOM    144  HB3 ASP A  85      39.582 104.820 107.348  1.00  0.00           H0.      0
ATOM    145  N   ALA A  86      37.772 107.148 109.527  1.00  0.00           N0.      0
ATOM    146  CA  ALA A  86      38.119 108.423 110.137  1.00  0.00           C0.     -1
ATOM    147  C   ALA A  86      39.549 108.470 110.829  1.00  0.00           C0.      0
ATOM    148  O   ALA A  86      39.884 109.543 111.356  1.00  0.00           O0.      0
ATOM    149  CB  ALA A  86      37.062 108.842 111.163  1.00  0.00           C0.      0
ATOM    150  H   ALA A  86      37.107 106.546 110.002  1.00  0.00           H0.      0
ATOM    151  HA  ALA A  86      38.172 109.166 109.336  1.00  0.00           H0.      0
ATOM    152  HB1 ALA A  86      36.916 108.065 111.923  1.00  0.00           H0.      0
ATOM    153  HB2 ALA A  86      37.409 109.750 111.663  1.00  0.00           H0.      0
ATOM    154  HB3 ALA A  86      36.115 109.027 110.654  1.00  0.00           H0.      0
ATOM    155  N   SER A  87      40.348 107.363 110.827  1.00  0.00           N0.      0
ATOM    156  CA  SER A  87      41.697 107.304 111.478  1.00  0.00           C0.     -1
ATOM    157  CB  SER A  87      41.748 106.099 112.466  1.00  0.00           C0.     -1
ATOM    158  OG  SER A  87      43.070 105.913 113.008  1.00  0.00           O0.      0
ATOM    159  H01 SER A  87      42.475 107.181 110.717  1.00  0.00           H0.      0
ATOM    160  H   SER A  87      39.999 106.511 110.385  1.00  0.00           H0.      0
ATOM    161  HA  SER A  87      41.845 108.255 111.994  1.00  0.00           H0.      0
ATOM    162  HB2 SER A  87      40.995 106.230 113.253  1.00  0.00           H0.      0
ATOM    163  HB3 SER A  87      41.508 105.177 111.934  1.00  0.00           H0.      0
ATOM    164  HG  SER A  87      43.245 106.637 113.625  1.00  0.00           H0.      0
ATOM    165  CA  MET A  90      44.779 102.968 110.858  1.00  0.00           C0.     -1
ATOM    166  CB  MET A  90      43.433 102.768 111.482  1.00  0.00           C0.     -1
ATOM    167  CG  MET A  90      42.831 101.392 111.184  1.00  0.00           C0.      0
ATOM    168  SD  MET A  90      43.583  99.950 112.050  1.00  0.00           S0.      0
ATOM    169  CE  MET A  90      42.628 100.037 113.606  1.00  0.00           C0.      0
ATOM    170  H01 MET A  90      45.185 103.960 111.086  1.00  0.00           H0.      0
ATOM    171  H02 MET A  90      44.728 102.873 109.765  1.00  0.00           H0.      0
ATOM    172  HA  MET A  90      45.499 102.222 111.219  1.00  0.00           H0.      0
ATOM    173  HB2 MET A  90      43.475 102.936 112.566  1.00  0.00           H0.      0
ATOM    174  HB3 MET A  90      42.728 103.519 111.095  1.00  0.00           H0.      0
ATOM    175  HG2 MET A  90      41.764 101.389 111.418  1.00  0.00           H0.      0
ATOM    176  HG3 MET A  90      42.951 101.177 110.119  1.00  0.00           H0.      0
ATOM    177  HE1 MET A  90      42.816 100.980 114.123  1.00  0.00           H0.      0
ATOM    178  HE2 MET A  90      41.557  99.951 113.403  1.00  0.00           H0.      0
ATOM    179  HE3 MET A  90      42.934  99.204 114.240  1.00  0.00           H0.      0
ATOM    180  CA  ALA A 115      35.587 110.646 106.284  1.00  0.00           C0.     -1
ATOM    181  C   ALA A 115      35.043 110.212 107.634  1.00  0.00           C0.      0
ATOM    182  O   ALA A 115      35.542 109.260 108.252  1.00  0.00           O0.      0
ATOM    183  H01 ALA A 115      35.567 109.792 105.600  1.00  0.00           H0.      0
ATOM    184  H03 ALA A 115      35.030 111.474 105.839  1.00  0.00           H0.      0
ATOM    185  HA  ALA A 115      36.633 110.945 106.404  1.00  0.00           H0.      0
ATOM    186  N   ASN A 116      33.994 110.933 108.127  1.00  0.00           N0.      0
ATOM    187  CA  ASN A 116      33.368 110.600 109.400  1.00  0.00           C0.     -1
ATOM    188  C   ASN A 116      31.830 110.607 109.202  1.00  0.00           C0.      0
ATOM    189  O   ASN A 116      31.278 111.565 108.641  1.00  0.00           O0.      0
ATOM    190  CB  ASN A 116      33.798 111.588 110.519  1.00  0.00           C0.      0
ATOM    191  CG  ASN A 116      33.510 110.985 111.882  1.00  0.00           C0.      0
ATOM    192  ND2 ASN A 116      34.589 110.738 112.666  1.00  0.00           N0.      0
ATOM    193  OD1 ASN A 116      32.353 110.704 112.239  1.00  0.00           O0.      0
ATOM    194  H   ASN A 116      33.553 111.657 107.574  1.00  0.00           H0.      0
ATOM    195  HA  ASN A 116      33.709 109.599 109.668  1.00  0.00           H0.      0
ATOM    196  HB2 ASN A 116      34.862 111.807 110.395  1.00  0.00           H0.      0
ATOM    197  HB3 ASN A 116      33.240 112.524 110.408  1.00  0.00           H0.      0
ATOM    198 HD21 ASN A 116      34.455 110.216 113.522  1.00  0.00           H0.      0
ATOM    199 HD22 ASN A 116      35.528 110.806 112.304  1.00  0.00           H0.      0
ATOM    200  N   TRP A 117      31.191 109.508 109.652  1.00  0.00           N0.      0
ATOM    201  CA  TRP A 117      29.732 109.269 109.565  1.00  0.00           C0.     -1
ATOM    202  CB  TRP A 117      29.432 107.898 110.254  1.00  0.00           C0.     -1
ATOM    203  CG  TRP A 117      30.337 106.781 109.799  1.00  0.00           C0.      0
ATOM    204  CD1 TRP A 117      30.942 106.644 108.565  1.00  0.00           C0.      0
ATOM    205  CD2 TRP A 117      30.826 105.689 110.617  1.00  0.00           C0.      0
ATOM    206  CE2 TRP A 117      31.737 104.933 109.816  1.00  0.00           C0.      0
ATOM    207  CE3 TRP A 117      30.617 105.297 111.953  1.00  0.00           C0.      0
ATOM    208  NE1 TRP A 117      31.771 105.531 108.570  1.00  0.00           N0.      0
ATOM    209  CZ2 TRP A 117      32.447 103.837 110.321  1.00  0.00           C0.      0
ATOM    210  CZ3 TRP A 117      31.315 104.200 112.456  1.00  0.00           C0.      0
ATOM    211  CH2 TRP A 117      32.226 103.479 111.649  1.00  0.00           C0.      0
ATOM    212  H02 TRP A 117      29.189 110.077 110.064  1.00  0.00           H0.      0
ATOM    213  H   TRP A 117      31.759 108.781 110.079  1.00  0.00           H0.      0
ATOM    214  HA  TRP A 117      29.426 109.257 108.512  1.00  0.00           H0.      0
ATOM    215  HB2 TRP A 117      29.553 108.027 111.337  1.00  0.00           H0.      0
ATOM    216  HB3 TRP A 117      28.373 107.660 110.086  1.00  0.00           H0.      0
ATOM    217  HD1 TRP A 117      30.871 107.272 107.691  1.00  0.00           H0.      0
ATOM    218  HE1 TRP A 117      32.381 105.264 107.813  1.00  0.00           H0.      0
ATOM    219  HE3 TRP A 117      29.940 105.856 112.591  1.00  0.00           H0.      0
ATOM    220  HZ2 TRP A 117      33.169 103.308 109.710  1.00  0.00           H0.      0
ATOM    221  HZ3 TRP A 117      31.180 103.906 113.491  1.00  0.00           H0.      0
ATOM    222  HH2 TRP A 117      32.786 102.654 112.077  1.00  0.00           H0.      0
ATOM    223  CA  LEU A 136      31.661  94.768 109.467  1.00  0.00           C0.     -1
ATOM    224  C   LEU A 136      32.716  94.975 110.550  1.00  0.00           C0.      0
ATOM    225  O   LEU A 136      33.279  96.066 110.748  1.00  0.00           O0.      0
ATOM    226  H01 LEU A 136      32.162  94.658 108.499  1.00  0.00           H0.      0
ATOM    227  H02 LEU A 136      31.022  95.651 109.415  1.00  0.00           H0.      0
ATOM    228  HA  LEU A 136      31.047  93.882 109.645  1.00  0.00           H0.      0
ATOM    229  N   GLY A 137      33.013  93.870 111.300  1.00  0.00           N0.      0
ATOM    230  CA  GLY A 137      34.145  93.839 112.224  1.00  0.00           C0.     -1
ATOM    231  C   GLY A 137      33.888  94.495 113.591  1.00  0.00           C0.      0
ATOM    232  O   GLY A 137      34.844  94.685 114.362  1.00  0.00           O0.      0
ATOM    233  H   GLY A 137      32.605  92.988 111.025  1.00  0.00           H0.      0
ATOM    234  HA2 GLY A 137      34.421  92.796 112.400  1.00  0.00           H0.      0
ATOM    235  HA3 GLY A 137      35.018  94.337 111.789  1.00  0.00           H0.      0
ATOM    236  N   ASN A 138      32.608  94.812 113.894  1.00  0.00           N0.      0
ATOM    237  CA  ASN A 138      32.143  95.458 115.147  1.00  0.00           C0.     -1
ATOM    238  C   ASN A 138      32.719  96.880 115.256  1.00  0.00           C0.      0
ATOM    239  O   ASN A 138      33.720  97.152 115.922  1.00  0.00           O0.      0
ATOM    240  CB  ASN A 138      32.469  94.625 116.379  1.00  0.00           C0.      0
ATOM    241  CG  ASN A 138      32.046  95.346 117.651  1.00  0.00           C0.      0
ATOM    242  ND2 ASN A 138      32.745  94.967 118.755  1.00  0.00           N0.      0
ATOM    243  OD1 ASN A 138      31.124  96.170 117.673  1.00  0.00           O0.      0
ATOM    244  H   ASN A 138      31.919  94.603 113.184  1.00  0.00           H0.      0
ATOM    245  HA  ASN A 138      31.057  95.542 115.053  1.00  0.00           H0.      0
ATOM    246  HB2 ASN A 138      31.918  93.682 116.321  1.00  0.00           H0.      0
ATOM    247  HB3 ASN A 138      33.534  94.395 116.415  1.00  0.00           H0.      0
ATOM    248 HD21 ASN A 138      32.619  95.509 119.598  1.00  0.00           H0.      0
ATOM    249 HD22 ASN A 138      33.600  94.426 118.631  1.00  0.00           H0.      0
ATOM    250  N   SER A 139      32.007  97.795 114.546  1.00  0.00           N0.      0
ATOM    251  CA  SER A 139      32.503  99.135 114.294  1.00  0.00           C0.     -1
ATOM    252  CB  SER A 139      33.015  99.269 112.849  1.00  0.00           C0.      0
ATOM    253  OG  SER A 139      34.058  98.310 112.561  1.00  0.00           O0.      0
ATOM    254  H03 SER A 139      31.717  99.876 114.475  1.00  0.00           H0.      0
ATOM    255  H   SER A 139      31.211  97.474 114.011  1.00  0.00           H0.      0
ATOM    256  HA  SER A 139      33.317  99.312 115.001  1.00  0.00           H0.      0
ATOM    257  HB2 SER A 139      32.189  99.156 112.135  1.00  0.00           H0.      0
ATOM    258  HB3 SER A 139      33.445 100.266 112.708  1.00  0.00           H0.      0
ATOM    259  HG  SER A 139      33.688  97.524 112.123  1.00  0.00           H0.      0
ATOM    260  CA  HID A 142      32.352 102.849 118.900  1.00  0.00           C0.     -1
ATOM    261  CB  HID A 142      33.546 103.066 118.023  1.00  0.00           C0.     -1
ATOM    262  CG  HID A 142      34.389 101.859 117.727  1.00  0.00           C0.      0
ATOM    263  CD2 HID A 142      35.090 101.519 116.586  1.00  0.00           C0.      0
ATOM    264  ND1 HID A 142      34.750 100.889 118.654  1.00  0.00           N0.      0
ATOM    265  CE1 HID A 142      35.640 100.031 118.068  1.00  0.00           C0.      0
ATOM    266  NE2 HID A 142      35.872 100.396 116.813  1.00  0.00           N0.      0
ATOM    267  H01 HID A 142      31.663 102.111 118.474  1.00  0.00           H0.      0
ATOM    268  H02 HID A 142      31.797 103.783 119.037  1.00  0.00           H0.      0
ATOM    269  HA  HID A 142      32.633 102.497 119.902  1.00  0.00           H0.      0
ATOM    270  HB2 HID A 142      33.236 103.487 117.058  1.00  0.00           H0.      0
ATOM    271  HB3 HID A 142      34.193 103.832 118.478  1.00  0.00           H0.      0
ATOM    272  HD1 HID A 142      34.400 100.801 119.599  1.00  0.00           H0.      0
ATOM    273  HD2 HID A 142      35.065 102.002 115.623  1.00  0.00           H0.      0
ATOM    274  HE1 HID A 142      36.081  99.185 118.569  1.00  0.00           H0.      0
ATOM    275  CA  ARG A 175      28.736  92.090 119.923  1.00  0.00           C0.     -1
ATOM    276  CB  ARG A 175      30.067  92.451 120.677  1.00  0.00           C0.     -1
ATOM    277  CG  ARG A 175      31.232  91.533 120.272  1.00  0.00           C0.      0
ATOM    278  CD  ARG A 175      32.410  91.523 121.260  1.00  0.00           C0.      0
ATOM    279  NE  ARG A 175      33.068  92.835 121.390  1.00  0.00           N0.      0
ATOM    280  CZ  ARG A 175      34.344  93.135 121.089  1.00  0.00           C0.      0
ATOM    281  NH1 ARG A 175      35.223  92.217 120.653  1.00  0.00           N1+      0
ATOM    282  NH2 ARG A 175      34.769  94.405 121.256  1.00  0.00           N0.      0
ATOM    283  H01 ARG A 175      28.415  91.077 120.188  1.00  0.00           H0.      0
ATOM    284  H03 ARG A 175      27.936  92.789 120.185  1.00  0.00           H0.      0
ATOM    285  HA  ARG A 175      28.890  92.127 118.838  1.00  0.00           H0.      0
ATOM    286  HB2 ARG A 175      30.322  93.499 120.468  1.00  0.00           H0.      0
ATOM    287  HB3 ARG A 175      29.886  92.372 121.759  1.00  0.00           H0.      0
ATOM    288  HG2 ARG A 175      30.872  90.499 120.203  1.00  0.00           H0.      0
ATOM    289  HG3 ARG A 175      31.592  91.802 119.274  1.00  0.00           H0.      0
ATOM    290  HD2 ARG A 175      32.061  91.223 122.255  1.00  0.00           H0.      0
ATOM    291  HD3 ARG A 175      33.154  90.790 120.947  1.00  0.00           H0.      0
ATOM    292  HE  ARG A 175      32.472  93.605 121.660  1.00  0.00           H0.      0
ATOM    293 HH11 ARG A 175      34.861  91.435 120.109  1.00  0.00           H0.      0
ATOM    294 HH12 ARG A 175      36.054  92.632 120.196  1.00  0.00           H0.      0
ATOM    295 HH21 ARG A 175      35.689  94.693 120.935  1.00  0.00           H0.      0
ATOM    296 HH22 ARG A 175      34.243  95.071 121.801  1.00  0.00           H0.      0
ATOM    297  CA  TYR A 194      40.423  88.916 115.856  1.00  0.00           C0.     -1
ATOM    298  CB  TYR A 194      40.030  89.984 116.789  1.00  0.00           C0.     -1
ATOM    299  CG  TYR A 194      39.332  91.143 116.084  1.00  0.00           C0.      0
ATOM    300  CD1 TYR A 194      37.979  91.444 116.302  1.00  0.00           C0.      0
ATOM    301  CD2 TYR A 194      40.036  91.939 115.161  1.00  0.00           C0.      0
ATOM    302  CE1 TYR A 194      37.352  92.513 115.649  1.00  0.00           C0.      0
ATOM    303  CE2 TYR A 194      39.431  93.014 114.506  1.00  0.00           C0.      0
ATOM    304  CZ  TYR A 194      38.085  93.317 114.765  1.00  0.00           C0.      0
ATOM    305  OH  TYR A 194      37.543  94.428 114.153  1.00  0.00           O0.      0
ATOM    306  H01 TYR A 194      40.932  88.091 116.367  1.00  0.00           H0.      0
ATOM    307  H02 TYR A 194      39.553  88.498 115.331  1.00  0.00           H0.      0
ATOM    308  HA  TYR A 194      41.124  89.278 115.099  1.00  0.00           H0.      0
ATOM    309  HB2 TYR A 194      39.362  89.597 117.571  1.00  0.00           H0.      0
ATOM    310  HB3 TYR A 194      40.916  90.372 117.309  1.00  0.00           H0.      0
ATOM    311  HD1 TYR A 194      37.398  90.846 117.000  1.00  0.00           H0.      0
ATOM    312  HD2 TYR A 194      41.088  91.740 114.984  1.00  0.00           H0.      0
ATOM    313  HE1 TYR A 194      36.310  92.737 115.846  1.00  0.00           H0.      0
ATOM    314  HE2 TYR A 194      39.981  93.632 113.809  1.00  0.00           H0.      0
ATOM    315  HH  TYR A 194      36.560  94.407 114.178  1.00  0.00           H0.      0
ATOM    316  CA  TYR A 220      44.479  95.145 125.650  1.00  0.00           C0.     -1
ATOM    317  CB  TYR A 220      44.279  95.292 124.158  1.00  0.00           C0.     -1
ATOM    318  CG  TYR A 220      42.848  95.298 123.640  1.00  0.00           C0.      0
ATOM    319  CD1 TYR A 220      42.087  96.481 123.584  1.00  0.00           C0.      0
ATOM    320  CD2 TYR A 220      42.273  94.132 123.108  1.00  0.00           C0.      0
ATOM    321  CE1 TYR A 220      40.828  96.515 122.971  1.00  0.00           C0.      0
ATOM    322  CE2 TYR A 220      41.014  94.147 122.504  1.00  0.00           C0.      0
ATOM    323  CZ  TYR A 220      40.302  95.350 122.400  1.00  0.00           C0.      0
ATOM    324  OH  TYR A 220      39.091  95.408 121.721  1.00  0.00           O0.      0
ATOM    325  H01 TYR A 220      45.545  95.158 125.904  1.00  0.00           H0.      0
ATOM    326  H02 TYR A 220      43.993  95.959 126.202  1.00  0.00           H0.      0
ATOM    327  HA  TYR A 220      44.057  94.202 126.019  1.00  0.00           H0.      0
ATOM    328  HB2 TYR A 220      44.763  96.223 123.828  1.00  0.00           H0.      0
ATOM    329  HB3 TYR A 220      44.818  94.482 123.647  1.00  0.00           H0.      0
ATOM    330  HD1 TYR A 220      42.502  97.400 123.986  1.00  0.00           H0.      0
ATOM    331  HD2 TYR A 220      42.833  93.201 123.138  1.00  0.00           H0.      0
ATOM    332  HE1 TYR A 220      40.273  97.444 122.893  1.00  0.00           H0.      0
ATOM    333  HE2 TYR A 220      40.595  93.242 122.082  1.00  0.00           H0.      0
ATOM    334  HH  TYR A 220      39.080  94.668 121.073  1.00  0.00           H0.      0
ATOM    335  CA  TYR A 242      31.984 100.982 123.179  1.00  0.00           C0.     -1
ATOM    336  CB  TYR A 242      32.133  99.453 123.059  1.00  0.00           C0.     -1
ATOM    337  CG  TYR A 242      33.412  98.885 122.456  1.00  0.00           C0.      0
ATOM    338  CD1 TYR A 242      33.448  98.430 121.123  1.00  0.00           C0.      0
ATOM    339  CD2 TYR A 242      34.555  98.660 123.245  1.00  0.00           C0.      0
ATOM    340  CE1 TYR A 242      34.552  97.735 120.615  1.00  0.00           C0.      0
ATOM    341  CE2 TYR A 242      35.669  97.966 122.753  1.00  0.00           C0.      0
ATOM    342  CZ  TYR A 242      35.660  97.478 121.440  1.00  0.00           C0.      0
ATOM    343  OH  TYR A 242      36.664  96.693 120.905  1.00  0.00           O0.      0
ATOM    344  H01 TYR A 242      31.022 101.232 123.637  1.00  0.00           H0.      0
ATOM    345  H02 TYR A 242      32.780 101.412 123.797  1.00  0.00           H0.      0
ATOM    346  HA  TYR A 242      32.029 101.462 122.194  1.00  0.00           H0.      0
ATOM    347  HB2 TYR A 242      32.016  99.022 124.063  1.00  0.00           H0.      0
ATOM    348  HB3 TYR A 242      31.288  99.073 122.471  1.00  0.00           H0.      0
ATOM    349  HD1 TYR A 242      32.582  98.578 120.484  1.00  0.00           H0.      0
ATOM    350  HD2 TYR A 242      34.563  98.995 124.278  1.00  0.00           H0.      0
ATOM    351  HE1 TYR A 242      34.548  97.357 119.598  1.00  0.00           H0.      0
ATOM    352  HE2 TYR A 242      36.524  97.781 123.396  1.00  0.00           H0.      0
ATOM    353  HH  TYR A 242      37.433  96.550 121.493  1.00  0.00           H0.      0
ATOM    354  CA  TYR A 283      28.498  88.809 117.449  1.00  0.00           C0.     -1
ATOM    355  CB  TYR A 283      29.496  89.339 116.368  1.00  0.00           C0.     -1
ATOM    356  CG  TYR A 283      30.883  89.711 116.871  1.00  0.00           C0.      0
ATOM    357  CD1 TYR A 283      31.577  88.943 117.824  1.00  0.00           C0.      0
ATOM    358  CD2 TYR A 283      31.545  90.834 116.343  1.00  0.00           C0.      0
ATOM    359  CE1 TYR A 283      32.854  89.303 118.265  1.00  0.00           C0.      0
ATOM    360  CE2 TYR A 283      32.829  91.196 116.760  1.00  0.00           C0.      0
ATOM    361  CZ  TYR A 283      33.476  90.450 117.752  1.00  0.00           C0.      0
ATOM    362  OH  TYR A 283      34.705  90.824 118.254  1.00  0.00           O0.      0
ATOM    363  H01 TYR A 283      27.523  88.608 116.993  1.00  0.00           H0.      0
ATOM    364  H02 TYR A 283      28.857  87.878 117.901  1.00  0.00           H0.      0
ATOM    365  HA  TYR A 283      28.365  89.547 118.246  1.00  0.00           H0.      0
ATOM    366  HB2 TYR A 283      29.587  88.572 115.584  1.00  0.00           H0.      0
ATOM    367  HB3 TYR A 283      29.054  90.217 115.882  1.00  0.00           H0.      0
ATOM    368  HD1 TYR A 283      31.111  88.057 118.243  1.00  0.00           H0.      0
ATOM    369  HD2 TYR A 283      31.047  91.435 115.586  1.00  0.00           H0.      0
ATOM    370  HE1 TYR A 283      33.369  88.714 119.016  1.00  0.00           H0.      0
ATOM    371  HE2 TYR A 283      33.329  92.057 116.336  1.00  0.00           H0.      0
ATOM    372  HH  TYR A 283      34.907  91.774 118.017  1.00  0.00           H0.      0
ATOM    373  N   ACT A 293      37.421  96.317 117.920  1.00  0.00           N0.      0
ATOM    374  CA  ACT A 293      36.365  95.430 117.423  1.00  0.00           C0.      0
ATOM    375  C   ACT A 293      36.127  94.131 118.195  1.00  0.00           C0.      0
ATOM    376  O   ACT A 293      35.085  93.457 117.882  1.00  0.00           O0.      0
ATOM    377  OXT ACT A 293      36.933  93.785 119.121  1.00  0.00           O1-      0
ATOM    378  H1  ACT A 293      36.584  95.155 116.388  1.00  0.00           H0.      0
ATOM    379  H3  ACT A 293      35.415  95.974 117.371  1.00  0.00           H0.      0
ATOM    380  H01 ACT A 293      38.315  95.834 117.871  1.00  0.00           H0.      0
ATOM    381  H02 ACT A 293      37.262  96.503 118.910  1.00  0.00           H0.      0
ATOM    382  CA' SAM A 294      38.064  96.428 109.928  1.00  0.00           C0.      0
ATOM    383  CB  SAM A 294      38.172  97.679 110.830  1.00  0.00           C0.      0
ATOM    384  CG  SAM A 294      37.177  97.618 112.002  1.00  0.00           C0.      0
ATOM    385  SD  SAM A 294      37.730  98.605 113.463  1.00  0.00           S0.      0
ATOM    386  CE  SAM A 294      36.937  97.639 114.791  1.00  0.00           C0.      0
ATOM    387  C5' SAM A 294      36.629 100.077 113.411  1.00  0.00           C0.      0
ATOM    388  C4' SAM A 294      37.065 101.128 112.393  1.00  0.00           C0.      0
ATOM    389  O4' SAM A 294      35.972 102.101 112.380  1.00  0.00           O0.      0
ATOM    390  C3' SAM A 294      38.376 101.904 112.723  1.00  0.00           C0.      0
ATOM    391  O3' SAM A 294      39.361 101.740 111.716  1.00  0.00           O0.      0
ATOM    392  C2' SAM A 294      37.885 103.375 112.921  1.00  0.00           C0.      0
ATOM    393  O2' SAM A 294      38.787 104.400 112.595  1.00  0.00           O0.      0
ATOM    394  C1' SAM A 294      36.547 103.415 112.141  1.00  0.00           C0.      0
ATOM    395  OXT SAM A 294      37.269  94.475 111.074  1.00  0.00           O0.      0
ATOM    396  N1  SAM A 294      33.617 107.559 110.969  1.00  0.00           N0.      0
ATOM    397  C2  SAM A 294      34.475 106.841 110.217  1.00  0.00           C0.      0
ATOM    398  N3  SAM A 294      35.218 105.777 110.576  1.00  0.00           N0.      0
ATOM    399  C4  SAM A 294      35.021 105.430 111.863  1.00  0.00           C0.      0
ATOM    400  C5  SAM A 294      34.171 106.094 112.761  1.00  0.00           C0.      0
ATOM    401  C6  SAM A 294      33.449 107.206 112.270  1.00  0.00           C0.      0
ATOM    402  N6  SAM A 294      32.604 107.921 113.045  1.00  0.00           N0.      0
ATOM    403  N7  SAM A 294      34.223 105.508 114.019  1.00  0.00           N0.      0
ATOM    404  C8  SAM A 294      35.080 104.516 113.888  1.00  0.00           C0.      0
ATOM    405  N9  SAM A 294      35.604 104.410 112.601  1.00  0.00           N0.      0
ATOM    406  C'  SAM A 294      38.312  95.138 110.767  1.00  0.00           C0.      0
ATOM    407  N'  SAM A 294      36.710  96.340 109.268  1.00  0.00           N0.      0
ATOM    408  O'  SAM A 294      39.497  94.915 111.111  1.00  0.00           O0.      0
ATOM    409 HN61 SAM A 294      32.310 108.852 112.747  1.00  0.00           H0.      0
ATOM    410 HN62 SAM A 294      32.566 107.695 114.028  1.00  0.00           H0.      0
ATOM    411  HA  SAM A 294      38.802  96.510 109.127  1.00  0.00           H0.      0
ATOM    412  HB1 SAM A 294      38.029  98.586 110.233  1.00  0.00           H0.      0
ATOM    413  HB2 SAM A 294      39.201  97.690 111.204  1.00  0.00           H0.      0
ATOM    414  HG1 SAM A 294      37.100  96.596 112.385  1.00  0.00           H0.      0
ATOM    415  HG2 SAM A 294      36.172  97.962 111.743  1.00  0.00           H0.      0
ATOM    416  HE1 SAM A 294      35.852  97.640 114.668  1.00  0.00           H0.      0
ATOM    417  HE2 SAM A 294      37.225  98.065 115.749  1.00  0.00           H0.      0
ATOM    418  HE3 SAM A 294      37.329  96.624 114.712  1.00  0.00           H0.      0
ATOM    419 HO2' SAM A 294      39.085 104.329 111.653  1.00  0.00           H0.      0
ATOM    420 HO3' SAM A 294      39.020 102.128 110.864  1.00  0.00           H0.      0
ATOM    421  H01 SAM A 294      35.375 103.842 114.674  1.00  0.00           H0.      0
ATOM    422  H02 SAM A 294      37.162 100.694 111.391  1.00  0.00           H0.      0
ATOM    423  H03 SAM A 294      38.830 101.541 113.647  1.00  0.00           H0.      0
ATOM    424  H04 SAM A 294      37.653 103.502 113.983  1.00  0.00           H0.      0
ATOM    425  H05 SAM A 294      36.714 103.577 111.072  1.00  0.00           H0.      0
ATOM    426  H06 SAM A 294      34.613 107.200 109.204  1.00  0.00           H0.      0
ATOM    427  H07 SAM A 294      36.451  97.238 108.824  1.00  0.00           H0.      0
ATOM    428  H08 SAM A 294      36.008  96.082 109.969  1.00  0.00           H0.      0
ATOM    429  H09 SAM A 294      36.673  95.553 108.564  1.00  0.00           H0.      0
ATOM    430 H5'1 SAM A 294      36.656 100.476 114.425  1.00  0.00           H0.      0
ATOM    431 H5'2 SAM A 294      35.629  99.702 113.189  1.00  0.00           H0.      0
