# Supplementary material for: Computational Investigation of GNMT-Catalyzed Methyl Transfer Reaction: Integrating MD, QM, and ML Approaches
Source: J Comput Chem. Author manuscript; Available in PMC 2026 Jun 29. (PMC13312424; doi:10.1002/jcc.70434)
Supplement: SI-2 [file NIHMS2188582-supplement-SI-2.zip › QM-cluster-pdbs/sampling_50123_P2_w_r.pdb]

ATOM      1  CA  ILE A  17      37.146 110.182 116.772  1.00  0.00           C0.     -1
ATOM      2  C   ILE A  17      37.891 109.648 117.992  1.00  0.00           C0.      0
ATOM      3  O   ILE A  17      38.757 110.326 118.569  1.00  0.00           O0.      0
ATOM      4  CB  ILE A  17      37.274 109.269 115.519  1.00  0.00           C0.     -1
ATOM      5  CG1 ILE A  17      38.748 108.883 115.266  1.00  0.00           C0.      0
ATOM      6  CG2 ILE A  17      36.632 109.973 114.310  1.00  0.00           C0.      0
ATOM      7  CD1 ILE A  17      38.960 107.989 114.038  1.00  0.00           C0.      0
ATOM      8  H01 ILE A  17      37.574 111.165 116.558  1.00  0.00           H0.      0
ATOM      9  HA  ILE A  17      36.084 110.328 117.019  1.00  0.00           H0.      0
ATOM     10  HB  ILE A  17      36.717 108.339 115.686  1.00  0.00           H0.      0
ATOM     11 HG12 ILE A  17      39.338 109.806 115.158  1.00  0.00           H0.      0
ATOM     12 HG13 ILE A  17      39.132 108.370 116.157  1.00  0.00           H0.      0
ATOM     13 HG21 ILE A  17      36.590 109.314 113.441  1.00  0.00           H0.      0
ATOM     14 HG22 ILE A  17      35.606 110.296 114.529  1.00  0.00           H0.      0
ATOM     15 HG23 ILE A  17      37.205 110.867 114.032  1.00  0.00           H0.      0
ATOM     16 HD11 ILE A  17      38.289 107.121 114.040  1.00  0.00           H0.      0
ATOM     17 HD12 ILE A  17      38.810 108.536 113.104  1.00  0.00           H0.      0
ATOM     18 HD13 ILE A  17      39.982 107.597 114.021  1.00  0.00           H0.      0
ATOM     19  N   PRO A  18      37.615 108.380 118.422  1.00  0.00           N0.      0
ATOM     20  CA  PRO A  18      38.337 107.860 119.592  1.00  0.00           C0.     -1
ATOM     21  C   PRO A  18      39.871 107.805 119.395  1.00  0.00           C0.      0
ATOM     22  O   PRO A  18      40.377 107.303 118.386  1.00  0.00           O0.      0
ATOM     23  CB  PRO A  18      37.741 106.448 119.785  1.00  0.00           C0.      0
ATOM     24  CG  PRO A  18      36.306 106.603 119.255  1.00  0.00           C0.      0
ATOM     25  CD  PRO A  18      36.497 107.496 118.020  1.00  0.00           C0.      0
ATOM     26  HA  PRO A  18      38.113 108.494 120.460  1.00  0.00           H0.      0
ATOM     27  HB2 PRO A  18      38.304 105.735 119.169  1.00  0.00           H0.      0
ATOM     28  HB3 PRO A  18      37.795 106.124 120.827  1.00  0.00           H0.      0
ATOM     29  HG2 PRO A  18      35.810 105.669 118.992  1.00  0.00           H0.      0
ATOM     30  HG3 PRO A  18      35.673 107.110 119.992  1.00  0.00           H0.      0
ATOM     31  HD2 PRO A  18      36.780 106.886 117.153  1.00  0.00           H0.      0
ATOM     32  HD3 PRO A  18      35.598 108.060 117.768  1.00  0.00           H0.      0
ATOM     33  N   ASP A  19      40.587 108.238 120.474  1.00  0.00           N0.      0
ATOM     34  CA  ASP A  19      42.056 108.253 120.548  1.00  0.00           C0.     -1
ATOM     35  H01 ASP A  19      42.437 107.498 119.858  1.00  0.00           H0.      0
ATOM     36  H02 ASP A  19      42.374 108.014 121.566  1.00  0.00           H0.      0
ATOM     37  H   ASP A  19      40.088 108.785 121.162  1.00  0.00           H0.      0
ATOM     38  HA  ASP A  19      42.464 109.229 120.260  1.00  0.00           H0.      0
ATOM     39  CA  TYR A  21      42.599 105.303 116.285  1.00  0.00           C0.     -1
ATOM     40  CB  TYR A  21      41.222 104.941 115.684  1.00  0.00           C0.     -1
ATOM     41  CG  TYR A  21      40.576 103.661 116.170  1.00  0.00           C0.      0
ATOM     42  CD1 TYR A  21      39.295 103.687 116.742  1.00  0.00           C0.      0
ATOM     43  CD2 TYR A  21      41.186 102.404 115.986  1.00  0.00           C0.      0
ATOM     44  CE1 TYR A  21      38.626 102.509 117.098  1.00  0.00           C0.      0
ATOM     45  CE2 TYR A  21      40.543 101.220 116.360  1.00  0.00           C0.      0
ATOM     46  CZ  TYR A  21      39.254 101.268 116.914  1.00  0.00           C0.      0
ATOM     47  OH  TYR A  21      38.630 100.066 117.194  1.00  0.00           O0.      0
ATOM     48  H01 TYR A  21      42.995 106.203 115.802  1.00  0.00           H0.      0
ATOM     49  H03 TYR A  21      42.509 105.507 117.357  1.00  0.00           H0.      0
ATOM     50  HA  TYR A  21      43.325 104.495 116.139  1.00  0.00           H0.      0
ATOM     51  HB2 TYR A  21      40.535 105.773 115.876  1.00  0.00           H0.      0
ATOM     52  HB3 TYR A  21      41.336 104.875 114.594  1.00  0.00           H0.      0
ATOM     53  HD1 TYR A  21      38.804 104.645 116.893  1.00  0.00           H0.      0
ATOM     54  HD2 TYR A  21      42.168 102.341 115.526  1.00  0.00           H0.      0
ATOM     55  HE1 TYR A  21      37.621 102.561 117.494  1.00  0.00           H0.      0
ATOM     56  HE2 TYR A  21      41.020 100.258 116.227  1.00  0.00           H0.      0
ATOM     57  HH  TYR A  21      37.904 100.188 117.842  1.00  0.00           H0.      0
ATOM     58  CA  TRP A  30      46.032  96.220 115.111  1.00  0.00           C0.     -1
ATOM     59  CB  TRP A  30      45.217  97.344 114.328  1.00  0.00           C0.     -1
ATOM     60  CG  TRP A  30      43.737  97.156 114.520  1.00  0.00           C0.      0
ATOM     61  CD1 TRP A  30      42.827  96.577 113.655  1.00  0.00           C0.      0
ATOM     62  CD2 TRP A  30      43.006  97.473 115.729  1.00  0.00           C0.      0
ATOM     63  CE2 TRP A  30      41.654  97.041 115.539  1.00  0.00           C0.      0
ATOM     64  CE3 TRP A  30      43.362  98.098 116.939  1.00  0.00           C0.      0
ATOM     65  NE1 TRP A  30      41.576  96.503 114.265  1.00  0.00           N0.      0
ATOM     66  CZ2 TRP A  30      40.687  97.192 116.543  1.00  0.00           C0.      0
ATOM     67  CZ3 TRP A  30      42.390  98.276 117.923  1.00  0.00           C0.      0
ATOM     68  CH2 TRP A  30      41.067  97.822 117.727  1.00  0.00           C0.      0
ATOM     69  H01 TRP A  30      45.761  95.233 114.722  1.00  0.00           H0.      0
ATOM     70  H02 TRP A  30      47.111  96.367 114.992  1.00  0.00           H0.      0
ATOM     71  HA  TRP A  30      45.785  96.253 116.177  1.00  0.00           H0.      0
ATOM     72  HB2 TRP A  30      45.530  98.330 114.694  1.00  0.00           H0.      0
ATOM     73  HB3 TRP A  30      45.476  97.297 113.264  1.00  0.00           H0.      0
ATOM     74  HD1 TRP A  30      42.947  96.254 112.632  1.00  0.00           H0.      0
ATOM     75  HE1 TRP A  30      40.733  96.164 113.814  1.00  0.00           H0.      0
ATOM     76  HE3 TRP A  30      44.379  98.442 117.100  1.00  0.00           H0.      0
ATOM     77  HZ2 TRP A  30      39.675  96.828 116.422  1.00  0.00           H0.      0
ATOM     78  HZ3 TRP A  30      42.649  98.769 118.854  1.00  0.00           H0.      0
ATOM     79  HH2 TRP A  30      40.323  97.986 118.496  1.00  0.00           H0.      0
ATOM     80  CA  ILE A  34      43.673  90.407 114.392  1.00  0.00           C0.     -1
ATOM     81  CB  ILE A  34      43.490  91.117 112.993  1.00  0.00           C0.     -1
ATOM     82  CG1 ILE A  34      42.407  92.216 113.118  1.00  0.00           C0.      0
ATOM     83  CG2 ILE A  34      43.148  90.077 111.914  1.00  0.00           C0.      0
ATOM     84  CD1 ILE A  34      42.170  93.064 111.858  1.00  0.00           C0.      0
ATOM     85  H01 ILE A  34      44.461  89.648 114.344  1.00  0.00           H0.      0
ATOM     86  H02 ILE A  34      43.938  91.137 115.165  1.00  0.00           H0.      0
ATOM     87  HA  ILE A  34      42.738  89.915 114.687  1.00  0.00           H0.      0
ATOM     88  HB  ILE A  34      44.442  91.601 112.729  1.00  0.00           H0.      0
ATOM     89 HG12 ILE A  34      41.465  91.733 113.425  1.00  0.00           H0.      0
ATOM     90 HG13 ILE A  34      42.681  92.885 113.945  1.00  0.00           H0.      0
ATOM     91 HG21 ILE A  34      42.198  89.577 112.152  1.00  0.00           H0.      0
ATOM     92 HG22 ILE A  34      43.055  90.531 110.921  1.00  0.00           H0.      0
ATOM     93 HG23 ILE A  34      43.921  89.302 111.856  1.00  0.00           H0.      0
ATOM     94 HD11 ILE A  34      43.097  93.557 111.542  1.00  0.00           H0.      0
ATOM     95 HD12 ILE A  34      41.814  92.462 111.014  1.00  0.00           H0.      0
ATOM     96 HD13 ILE A  34      41.425  93.846 112.042  1.00  0.00           H0.      0
ATOM     97  CA  ARG A  40      39.425  86.438 109.901  1.00  0.00           C0.     -1
ATOM     98  CB  ARG A  40      39.992  87.846 110.267  1.00  0.00           C0.     -1
ATOM     99  CG  ARG A  40      38.965  88.978 110.076  1.00  0.00           C0.      0
ATOM    100  CD  ARG A  40      39.656  90.344 109.905  1.00  0.00           C0.      0
ATOM    101  NE  ARG A  40      38.736  91.485 109.930  1.00  0.00           N0.      0
ATOM    102  CZ  ARG A  40      38.227  92.025 111.048  1.00  0.00           C0.      0
ATOM    103  NH1 ARG A  40      38.680  91.649 112.265  1.00  0.00           N1+      0
ATOM    104  NH2 ARG A  40      37.215  92.899 110.941  1.00  0.00           N0.      0
ATOM    105  H01 ARG A  40      39.128  86.409 108.846  1.00  0.00           H0.      0
ATOM    106  H02 ARG A  40      40.176  85.659 110.069  1.00  0.00           H0.      0
ATOM    107  HA  ARG A  40      38.544  86.202 110.510  1.00  0.00           H0.      0
ATOM    108  HB2 ARG A  40      40.352  87.846 111.304  1.00  0.00           H0.      0
ATOM    109  HB3 ARG A  40      40.870  88.040 109.633  1.00  0.00           H0.      0
ATOM    110  HG2 ARG A  40      38.351  88.786 109.187  1.00  0.00           H0.      0
ATOM    111  HG3 ARG A  40      38.280  89.016 110.933  1.00  0.00           H0.      0
ATOM    112  HD2 ARG A  40      40.431  90.479 110.670  1.00  0.00           H0.      0
ATOM    113  HD3 ARG A  40      40.179  90.380 108.945  1.00  0.00           H0.      0
ATOM    114  HE  ARG A  40      38.316  91.826 109.062  1.00  0.00           H0.      0
ATOM    115 HH11 ARG A  40      39.569  91.181 112.349  1.00  0.00           H0.      0
ATOM    116 HH12 ARG A  40      38.369  92.140 113.095  1.00  0.00           H0.      0
ATOM    117 HH21 ARG A  40      36.963  93.138 109.970  1.00  0.00           H0.      0
ATOM    118 HH22 ARG A  40      37.065  93.596 111.672  1.00  0.00           H0.      0
ATOM    119  CA  ALA A  64      34.459 100.702 108.072  1.00  0.00           C0.     -1
ATOM    120  C   ALA A  64      35.771  99.967 107.817  1.00  0.00           C0.      0
ATOM    121  O   ALA A  64      36.082  98.912 108.395  1.00  0.00           O0.      0
ATOM    122  H01 ALA A  64      33.684 100.297 107.412  1.00  0.00           H0.      0
ATOM    123  H02 ALA A  64      34.150 100.537 109.106  1.00  0.00           H0.      0
ATOM    124  HA  ALA A  64      34.547 101.776 107.889  1.00  0.00           H0.      0
ATOM    125  N   CYS A  65      36.581 100.523 106.868  1.00  0.00           N0.      0
ATOM    126  CA  CYS A  65      37.710  99.802 106.274  1.00  0.00           C0.     -1
ATOM    127  C   CYS A  65      38.897  99.546 107.204  1.00  0.00           C0.      0
ATOM    128  O   CYS A  65      39.674  98.615 106.909  1.00  0.00           O0.      0
ATOM    129  H02 CYS A  65      38.064 100.382 105.418  1.00  0.00           H0.      0
ATOM    130  H   CYS A  65      36.248 101.350 106.394  1.00  0.00           H0.      0
ATOM    131  HA  CYS A  65      37.388  98.820 105.915  1.00  0.00           H0.      0
ATOM    132  N   GLY A  66      39.093 100.369 108.244  1.00  0.00           N0.      0
ATOM    133  CA  GLY A  66      40.293 100.235 109.075  1.00  0.00           C0.     -1
ATOM    134  H01 GLY A  66      41.195 100.385 108.474  1.00  0.00           H0.      0
ATOM    135  H   GLY A  66      38.430 101.107 108.489  1.00  0.00           H0.      0
ATOM    136  HA2 GLY A  66      40.252 100.989 109.860  1.00  0.00           H0.      0
ATOM    137  HA3 GLY A  66      40.354  99.241 109.532  1.00  0.00           H0.      0
ATOM    138  CA  ASP A  70      37.609  93.441 105.245  1.00  0.00           C0.     -1
ATOM    139  CB  ASP A  70      36.673  94.207 106.145  1.00  0.00           C0.     -1
ATOM    140  CG  ASP A  70      36.981  94.075 107.645  1.00  0.00           C0.      0
ATOM    141  OD1 ASP A  70      37.016  92.911 108.147  1.00  0.00           O0.      0
ATOM    142  OD2 ASP A  70      37.147  95.157 108.312  1.00  0.00           O1-      0
ATOM    143  H01 ASP A  70      38.636  93.817 105.324  1.00  0.00           H0.      0
ATOM    144  H02 ASP A  70      37.306  93.523 104.195  1.00  0.00           H0.      0
ATOM    145  HA  ASP A  70      37.623  92.379 105.513  1.00  0.00           H0.      0
ATOM    146  HB2 ASP A  70      36.676  95.274 105.899  1.00  0.00           H0.      0
ATOM    147  HB3 ASP A  70      35.644  93.844 106.004  1.00  0.00           H0.      0
ATOM    148  CA  ASP A  85      37.053 105.220 107.587  1.00  0.00           C0.     -1
ATOM    149  C   ASP A  85      37.559 106.635 107.931  1.00  0.00           C0.      0
ATOM    150  O   ASP A  85      38.033 107.368 107.052  1.00  0.00           O0.      0
ATOM    151  CB  ASP A  85      38.178 104.164 107.839  1.00  0.00           C0.     -1
ATOM    152  CG  ASP A  85      38.421 103.777 109.298  1.00  0.00           C0.      0
ATOM    153  OD1 ASP A  85      37.984 102.640 109.699  1.00  0.00           O0.      0
ATOM    154  OD2 ASP A  85      39.052 104.589 110.038  1.00  0.00           O1-      0
ATOM    155  H03 ASP A  85      36.798 105.223 106.526  1.00  0.00           H0.      0
ATOM    156  HA  ASP A  85      36.162 104.963 108.172  1.00  0.00           H0.      0
ATOM    157  HB2 ASP A  85      37.922 103.252 107.291  1.00  0.00           H0.      0
ATOM    158  HB3 ASP A  85      39.114 104.554 107.423  1.00  0.00           H0.      0
ATOM    159  N   ALA A  86      37.523 106.982 109.249  1.00  0.00           N0.      0
ATOM    160  CA  ALA A  86      37.944 108.292 109.741  1.00  0.00           C0.     -1
ATOM    161  C   ALA A  86      39.382 108.346 110.381  1.00  0.00           C0.      0
ATOM    162  O   ALA A  86      39.770 109.445 110.813  1.00  0.00           O0.      0
ATOM    163  CB  ALA A  86      36.930 108.854 110.743  1.00  0.00           C0.      0
ATOM    164  H   ALA A  86      37.063 106.354 109.900  1.00  0.00           H0.      0
ATOM    165  HA  ALA A  86      37.997 108.944 108.864  1.00  0.00           H0.      0
ATOM    166  HB1 ALA A  86      37.297 109.804 111.134  1.00  0.00           H0.      0
ATOM    167  HB2 ALA A  86      35.969 108.999 110.250  1.00  0.00           H0.      0
ATOM    168  HB3 ALA A  86      36.797 108.163 111.583  1.00  0.00           H0.      0
ATOM    169  N   SER A  87      40.134 107.216 110.440  1.00  0.00           N0.      0
ATOM    170  CA  SER A  87      41.478 107.173 111.083  1.00  0.00           C0.     -1
ATOM    171  CB  SER A  87      41.615 105.946 111.981  1.00  0.00           C0.      0
ATOM    172  OG  SER A  87      42.914 105.926 112.619  1.00  0.00           O0.      0
ATOM    173  H01 SER A  87      42.265 107.166 110.319  1.00  0.00           H0.      0
ATOM    174  H   SER A  87      39.729 106.341 110.099  1.00  0.00           H0.      0
ATOM    175  HA  SER A  87      41.575 108.096 111.662  1.00  0.00           H0.      0
ATOM    176  HB2 SER A  87      40.802 105.912 112.711  1.00  0.00           H0.      0
ATOM    177  HB3 SER A  87      41.559 105.030 111.391  1.00  0.00           H0.      0
ATOM    178  HG  SER A  87      42.921 106.610 113.302  1.00  0.00           H0.      0
ATOM    179  CA  MET A  90      44.386 102.800 110.180  1.00  0.00           C0.     -1
ATOM    180  CB  MET A  90      42.994 102.517 110.804  1.00  0.00           C0.     -1
ATOM    181  CG  MET A  90      42.923 102.681 112.328  1.00  0.00           C0.      0
ATOM    182  SD  MET A  90      43.607 101.258 113.280  1.00  0.00           S0.      0
ATOM    183  CE  MET A  90      42.181 100.117 113.146  1.00  0.00           C0.      0
ATOM    184  H01 MET A  90      44.691 103.834 110.381  1.00  0.00           H0.      0
ATOM    185  H02 MET A  90      44.366 102.650 109.095  1.00  0.00           H0.      0
ATOM    186  HA  MET A  90      45.143 102.131 110.606  1.00  0.00           H0.      0
ATOM    187  HB2 MET A  90      42.259 103.201 110.354  1.00  0.00           H0.      0
ATOM    188  HB3 MET A  90      42.667 101.506 110.529  1.00  0.00           H0.      0
ATOM    189  HG2 MET A  90      43.461 103.577 112.650  1.00  0.00           H0.      0
ATOM    190  HG3 MET A  90      41.880 102.796 112.641  1.00  0.00           H0.      0
ATOM    191  HE1 MET A  90      42.404  99.240 113.754  1.00  0.00           H0.      0
ATOM    192  HE2 MET A  90      41.283 100.611 113.524  1.00  0.00           H0.      0
ATOM    193  HE3 MET A  90      42.017  99.795 112.115  1.00  0.00           H0.      0
ATOM    194  CA  ALA A 115      35.526 110.562 106.415  1.00  0.00           C0.     -1
ATOM    195  C   ALA A 115      34.813 110.047 107.621  1.00  0.00           C0.      0
ATOM    196  O   ALA A 115      34.922 108.891 108.046  1.00  0.00           O0.      0
ATOM    197  H01 ALA A 115      36.453 109.998 106.284  1.00  0.00           H0.      0
ATOM    198  H03 ALA A 115      34.919 110.409 105.514  1.00  0.00           H0.      0
ATOM    199  HA  ALA A 115      35.759 111.627 106.491  1.00  0.00           H0.      0
ATOM    200  N   ASN A 116      34.045 110.995 108.218  1.00  0.00           N0.      0
ATOM    201  CA  ASN A 116      33.380 110.734 109.458  1.00  0.00           C0.     -1
ATOM    202  C   ASN A 116      31.858 110.463 109.224  1.00  0.00           C0.      0
ATOM    203  O   ASN A 116      31.168 111.333 108.671  1.00  0.00           O0.      0
ATOM    204  CB  ASN A 116      33.560 111.948 110.396  1.00  0.00           C0.      0
ATOM    205  CG  ASN A 116      33.181 111.626 111.829  1.00  0.00           C0.      0
ATOM    206  ND2 ASN A 116      34.033 112.076 112.783  1.00  0.00           N0.      0
ATOM    207  OD1 ASN A 116      32.153 110.990 112.111  1.00  0.00           O0.      0
ATOM    208  H   ASN A 116      33.882 111.877 107.755  1.00  0.00           H0.      0
ATOM    209  HA  ASN A 116      33.842 109.847 109.895  1.00  0.00           H0.      0
ATOM    210  HB2 ASN A 116      34.598 112.291 110.332  1.00  0.00           H0.      0
ATOM    211  HB3 ASN A 116      32.913 112.760 110.038  1.00  0.00           H0.      0
ATOM    212 HD21 ASN A 116      33.813 111.911 113.756  1.00  0.00           H0.      0
ATOM    213 HD22 ASN A 116      34.887 112.563 112.558  1.00  0.00           H0.      0
ATOM    214  N   TRP A 117      31.379 109.260 109.619  1.00  0.00           N0.      0
ATOM    215  CA  TRP A 117      29.955 108.885 109.452  1.00  0.00           C0.     -1
ATOM    216  CB  TRP A 117      29.583 107.658 110.279  1.00  0.00           C0.     -1
ATOM    217  CG  TRP A 117      30.523 106.487 110.107  1.00  0.00           C0.      0
ATOM    218  CD1 TRP A 117      31.157 106.093 108.946  1.00  0.00           C0.      0
ATOM    219  CD2 TRP A 117      30.991 105.595 111.151  1.00  0.00           C0.      0
ATOM    220  CE2 TRP A 117      31.910 104.680 110.548  1.00  0.00           C0.      0
ATOM    221  CE3 TRP A 117      30.766 105.507 112.538  1.00  0.00           C0.      0
ATOM    222  NE1 TRP A 117      31.975 105.000 109.205  1.00  0.00           N0.      0
ATOM    223  CZ2 TRP A 117      32.597 103.709 111.289  1.00  0.00           C0.      0
ATOM    224  CZ3 TRP A 117      31.454 104.547 113.279  1.00  0.00           C0.      0
ATOM    225  CH2 TRP A 117      32.360 103.655 112.662  1.00  0.00           C0.      0
ATOM    226  H02 TRP A 117      29.337 109.742 109.737  1.00  0.00           H0.      0
ATOM    227  H   TRP A 117      32.013 108.615 110.094  1.00  0.00           H0.      0
ATOM    228  HA  TRP A 117      29.762 108.700 108.386  1.00  0.00           H0.      0
ATOM    229  HB2 TRP A 117      29.572 107.936 111.341  1.00  0.00           H0.      0
ATOM    230  HB3 TRP A 117      28.550 107.382 110.026  1.00  0.00           H0.      0
ATOM    231  HD1 TRP A 117      31.107 106.519 107.956  1.00  0.00           H0.      0
ATOM    232  HE1 TRP A 117      32.616 104.593 108.543  1.00  0.00           H0.      0
ATOM    233  HE3 TRP A 117      30.082 106.191 113.027  1.00  0.00           H0.      0
ATOM    234  HZ2 TRP A 117      33.315 103.047 110.818  1.00  0.00           H0.      0
ATOM    235  HZ3 TRP A 117      31.313 104.492 114.354  1.00  0.00           H0.      0
ATOM    236  HH2 TRP A 117      32.906 102.938 113.267  1.00  0.00           H0.      0
ATOM    237  CA  LEU A 136      31.977  94.754 110.004  1.00  0.00           C0.     -1
ATOM    238  C   LEU A 136      32.871  95.040 111.192  1.00  0.00           C0.      0
ATOM    239  O   LEU A 136      33.509  96.100 111.315  1.00  0.00           O0.      0
ATOM    240  H01 LEU A 136      32.599  94.600 109.115  1.00  0.00           H0.      0
ATOM    241  H02 LEU A 136      31.342  95.623 109.814  1.00  0.00           H0.      0
ATOM    242  HA  LEU A 136      31.346  93.874 110.147  1.00  0.00           H0.      0
ATOM    243  N   GLY A 137      32.941  94.058 112.137  1.00  0.00           N0.      0
ATOM    244  CA  GLY A 137      33.895  94.181 113.233  1.00  0.00           C0.     -1
ATOM    245  C   GLY A 137      33.444  95.181 114.316  1.00  0.00           C0.      0
ATOM    246  O   GLY A 137      34.266  95.949 114.841  1.00  0.00           O0.      0
ATOM    247  H   GLY A 137      32.515  93.163 111.947  1.00  0.00           H0.      0
ATOM    248  HA2 GLY A 137      34.052  93.203 113.693  1.00  0.00           H0.      0
ATOM    249  HA3 GLY A 137      34.852  94.550 112.866  1.00  0.00           H0.      0
ATOM    250  N   ASN A 138      32.125  95.192 114.656  1.00  0.00           N0.      0
ATOM    251  CA  ASN A 138      31.561  96.030 115.738  1.00  0.00           C0.     -1
ATOM    252  C   ASN A 138      32.219  97.450 115.706  1.00  0.00           C0.      0
ATOM    253  O   ASN A 138      32.674  97.963 116.733  1.00  0.00           O0.      0
ATOM    254  CB  ASN A 138      31.742  95.413 117.131  1.00  0.00           C0.      0
ATOM    255  CG  ASN A 138      31.023  96.261 118.183  1.00  0.00           C0.      0
ATOM    256  ND2 ASN A 138      31.756  96.559 119.289  1.00  0.00           N0.      0
ATOM    257  OD1 ASN A 138      29.842  96.594 118.028  1.00  0.00           O0.      0
ATOM    258  H   ASN A 138      31.510  94.542 114.184  1.00  0.00           H0.      0
ATOM    259  HA  ASN A 138      30.492  96.146 115.536  1.00  0.00           H0.      0
ATOM    260  HB2 ASN A 138      31.286  94.417 117.130  1.00  0.00           H0.      0
ATOM    261  HB3 ASN A 138      32.801  95.312 117.364  1.00  0.00           H0.      0
ATOM    262 HD21 ASN A 138      31.383  97.260 119.916  1.00  0.00           H0.      0
ATOM    263 HD22 ASN A 138      32.769  96.454 119.244  1.00  0.00           H0.      0
ATOM    264  N   SER A 139      32.216  98.093 114.507  1.00  0.00           N0.      0
ATOM    265  CA  SER A 139      33.000  99.322 114.266  1.00  0.00           C0.     -1
ATOM    266  CB  SER A 139      33.865  99.149 113.020  1.00  0.00           C0.      0
ATOM    267  OG  SER A 139      34.948  98.228 113.240  1.00  0.00           O0.      0
ATOM    268  H03 SER A 139      32.330 100.181 114.140  1.00  0.00           H0.      0
ATOM    269  H   SER A 139      31.893  97.581 113.696  1.00  0.00           H0.      0
ATOM    270  HA  SER A 139      33.615  99.492 115.152  1.00  0.00           H0.      0
ATOM    271  HB2 SER A 139      33.254  98.817 112.169  1.00  0.00           H0.      0
ATOM    272  HB3 SER A 139      34.323 100.107 112.756  1.00  0.00           H0.      0
ATOM    273  HG  SER A 139      34.618  97.402 113.645  1.00  0.00           H0.      0
ATOM    274  CA  HID A 142      32.796 103.505 118.333  1.00  0.00           C0.     -1
ATOM    275  C   HID A 142      32.474 104.993 118.155  1.00  0.00           C0.      0
ATOM    276  O   HID A 142      33.332 105.863 118.364  1.00  0.00           O0.      0
ATOM    277  CB  HID A 142      34.143 103.251 117.576  1.00  0.00           C0.     -1
ATOM    278  CG  HID A 142      35.082 102.318 118.264  1.00  0.00           C0.      0
ATOM    279  CD2 HID A 142      35.452 101.007 118.047  1.00  0.00           C0.      0
ATOM    280  ND1 HID A 142      35.842 102.719 119.361  1.00  0.00           N0.      0
ATOM    281  CE1 HID A 142      36.634 101.684 119.752  1.00  0.00           C0.      0
ATOM    282  NE2 HID A 142      36.421 100.625 118.972  1.00  0.00           N0.      0
ATOM    283  H01 HID A 142      32.005 102.848 117.965  1.00  0.00           H0.      0
ATOM    284  HA  HID A 142      32.928 103.309 119.403  1.00  0.00           H0.      0
ATOM    285  HB2 HID A 142      33.932 102.866 116.574  1.00  0.00           H0.      0
ATOM    286  HB3 HID A 142      34.635 104.222 117.456  1.00  0.00           H0.      0
ATOM    287  HD1 HID A 142      35.830 103.642 119.776  1.00  0.00           H0.      0
ATOM    288  HD2 HID A 142      35.082 100.313 117.309  1.00  0.00           H0.      0
ATOM    289  HE1 HID A 142      37.328 101.736 120.573  1.00  0.00           H0.      0
ATOM    290  N   LEU A 143      31.237 105.277 117.703  1.00  0.00           N0.      0
ATOM    291  CA  LEU A 143      30.821 106.604 117.217  1.00  0.00           C0.     -1
ATOM    292  CB  LEU A 143      29.608 106.370 116.358  1.00  0.00           C0.     -1
ATOM    293  CG  LEU A 143      28.930 107.666 115.856  1.00  0.00           C0.      0
ATOM    294  CD1 LEU A 143      29.910 108.574 115.089  1.00  0.00           C0.      0
ATOM    295  CD2 LEU A 143      27.707 107.324 114.987  1.00  0.00           C0.      0
ATOM    296  H01 LEU A 143      30.590 107.264 118.064  1.00  0.00           H0.      0
ATOM    297  H   LEU A 143      30.607 104.507 117.530  1.00  0.00           H0.      0
ATOM    298  HA  LEU A 143      31.655 107.052 116.671  1.00  0.00           H0.      0
ATOM    299  HB2 LEU A 143      29.889 105.760 115.488  1.00  0.00           H0.      0
ATOM    300  HB3 LEU A 143      28.864 105.792 116.925  1.00  0.00           H0.      0
ATOM    301  HG  LEU A 143      28.576 108.218 116.741  1.00  0.00           H0.      0
ATOM    302 HD11 LEU A 143      29.392 109.458 114.699  1.00  0.00           H0.      0
ATOM    303 HD12 LEU A 143      30.732 108.921 115.724  1.00  0.00           H0.      0
ATOM    304 HD13 LEU A 143      30.355 108.043 114.239  1.00  0.00           H0.      0
ATOM    305 HD21 LEU A 143      28.014 106.779 114.084  1.00  0.00           H0.      0
ATOM    306 HD22 LEU A 143      26.994 106.694 115.532  1.00  0.00           H0.      0
ATOM    307 HD23 LEU A 143      27.186 108.233 114.668  1.00  0.00           H0.      0
ATOM    308  CA  ARG A 175      28.265  92.984 119.899  1.00  0.00           C0.     -1
ATOM    309  CB  ARG A 175      29.176  93.684 120.938  1.00  0.00           C0.     -1
ATOM    310  CG  ARG A 175      30.655  93.371 120.637  1.00  0.00           C0.      0
ATOM    311  CD  ARG A 175      31.647  94.124 121.534  1.00  0.00           C0.      0
ATOM    312  NE  ARG A 175      33.047  93.834 121.185  1.00  0.00           N0.      0
ATOM    313  CZ  ARG A 175      33.711  92.752 121.582  1.00  0.00           C0.      0
ATOM    314  NH1 ARG A 175      33.135  91.820 122.384  1.00  0.00           N1+      0
ATOM    315  NH2 ARG A 175      35.000  92.577 121.210  1.00  0.00           N0.      0
ATOM    316  H01 ARG A 175      28.490  93.351 118.891  1.00  0.00           H0.      0
ATOM    317  H02 ARG A 175      27.205  93.173 120.101  1.00  0.00           H0.      0
ATOM    318  HA  ARG A 175      28.427  91.899 119.909  1.00  0.00           H0.      0
ATOM    319  HB2 ARG A 175      29.015  94.770 120.896  1.00  0.00           H0.      0
ATOM    320  HB3 ARG A 175      28.918  93.355 121.954  1.00  0.00           H0.      0
ATOM    321  HG2 ARG A 175      30.826  92.288 120.719  1.00  0.00           H0.      0
ATOM    322  HG3 ARG A 175      30.876  93.636 119.596  1.00  0.00           H0.      0
ATOM    323  HD2 ARG A 175      31.518  95.200 121.406  1.00  0.00           H0.      0
ATOM    324  HD3 ARG A 175      31.479  93.904 122.596  1.00  0.00           H0.      0
ATOM    325  HE  ARG A 175      33.493  94.401 120.433  1.00  0.00           H0.      0
ATOM    326 HH11 ARG A 175      32.247  92.017 122.818  1.00  0.00           H0.      0
ATOM    327 HH12 ARG A 175      33.739  91.187 122.889  1.00  0.00           H0.      0
ATOM    328 HH21 ARG A 175      35.311  93.089 120.365  1.00  0.00           H0.      0
ATOM    329 HH22 ARG A 175      35.325  91.618 121.213  1.00  0.00           H0.      0
ATOM    330  CA  TYR A 194      40.147  88.686 116.028  1.00  0.00           C0.     -1
ATOM    331  CB  TYR A 194      39.982  89.860 117.073  1.00  0.00           C0.     -1
ATOM    332  CG  TYR A 194      39.092  90.958 116.518  1.00  0.00           C0.      0
ATOM    333  CD1 TYR A 194      37.693  90.895 116.671  1.00  0.00           C0.      0
ATOM    334  CD2 TYR A 194      39.617  92.033 115.781  1.00  0.00           C0.      0
ATOM    335  CE1 TYR A 194      36.853  91.839 116.085  1.00  0.00           C0.      0
ATOM    336  CE2 TYR A 194      38.785  93.003 115.191  1.00  0.00           C0.      0
ATOM    337  CZ  TYR A 194      37.388  92.891 115.324  1.00  0.00           C0.      0
ATOM    338  OH  TYR A 194      36.496  93.764 114.766  1.00  0.00           O0.      0
ATOM    339  H01 TYR A 194      40.803  87.903 116.423  1.00  0.00           H0.      0
ATOM    340  H03 TYR A 194      39.171  88.246 115.798  1.00  0.00           H0.      0
ATOM    341  HA  TYR A 194      40.578  89.069 115.097  1.00  0.00           H0.      0
ATOM    342  HB2 TYR A 194      39.554  89.458 117.998  1.00  0.00           H0.      0
ATOM    343  HB3 TYR A 194      40.973  90.261 117.316  1.00  0.00           H0.      0
ATOM    344  HD1 TYR A 194      37.252  90.101 117.266  1.00  0.00           H0.      0
ATOM    345  HD2 TYR A 194      40.693  92.128 115.667  1.00  0.00           H0.      0
ATOM    346  HE1 TYR A 194      35.781  91.785 116.218  1.00  0.00           H0.      0
ATOM    347  HE2 TYR A 194      39.212  93.838 114.642  1.00  0.00           H0.      0
ATOM    348  HH  TYR A 194      36.890  94.383 114.107  1.00  0.00           H0.      0
ATOM    349  CA  LEU A 240      38.535  99.730 124.253  1.00  0.00           C0.     -1
ATOM    350  CB  LEU A 240      38.207  98.779 123.129  1.00  0.00           C0.     -1
ATOM    351  CG  LEU A 240      39.343  98.528 122.108  1.00  0.00           C0.      0
ATOM    352  CD1 LEU A 240      39.029  97.281 121.259  1.00  0.00           C0.      0
ATOM    353  CD2 LEU A 240      39.580  99.744 121.192  1.00  0.00           C0.      0
ATOM    354  H01 LEU A 240      37.687  99.845 124.939  1.00  0.00           H0.      0
ATOM    355  H02 LEU A 240      39.390  99.370 124.841  1.00  0.00           H0.      0
ATOM    356  HA  LEU A 240      38.792 100.731 123.885  1.00  0.00           H0.      0
ATOM    357  HB2 LEU A 240      37.919  97.807 123.558  1.00  0.00           H0.      0
ATOM    358  HB3 LEU A 240      37.322  99.128 122.575  1.00  0.00           H0.      0
ATOM    359  HG  LEU A 240      40.269  98.339 122.675  1.00  0.00           H0.      0
ATOM    360 HD11 LEU A 240      38.941  96.387 121.888  1.00  0.00           H0.      0
ATOM    361 HD12 LEU A 240      38.077  97.412 120.729  1.00  0.00           H0.      0
ATOM    362 HD13 LEU A 240      39.813  97.093 120.517  1.00  0.00           H0.      0
ATOM    363 HD21 LEU A 240      38.724  99.878 120.518  1.00  0.00           H0.      0
ATOM    364 HD22 LEU A 240      39.724 100.669 121.763  1.00  0.00           H0.      0
ATOM    365 HD23 LEU A 240      40.467  99.599 120.564  1.00  0.00           H0.      0
ATOM    366  CA  TYR A 242      31.523 100.739 124.668  1.00  0.00           C0.     -1
ATOM    367  CB  TYR A 242      31.239  99.549 123.831  1.00  0.00           C0.     -1
ATOM    368  CG  TYR A 242      32.349  99.203 122.846  1.00  0.00           C0.      0
ATOM    369  CD1 TYR A 242      32.858 100.173 121.967  1.00  0.00           C0.      0
ATOM    370  CD2 TYR A 242      32.917  97.918 122.792  1.00  0.00           C0.      0
ATOM    371  CE1 TYR A 242      33.920  99.896 121.105  1.00  0.00           C0.      0
ATOM    372  CE2 TYR A 242      33.979  97.620 121.931  1.00  0.00           C0.      0
ATOM    373  CZ  TYR A 242      34.509  98.620 121.103  1.00  0.00           C0.      0
ATOM    374  OH  TYR A 242      35.599  98.302 120.329  1.00  0.00           O0.      0
ATOM    375  H01 TYR A 242      30.705 100.941 125.370  1.00  0.00           H0.      0
ATOM    376  H02 TYR A 242      32.439 100.607 125.258  1.00  0.00           H0.      0
ATOM    377  HA  TYR A 242      31.658 101.646 124.066  1.00  0.00           H0.      0
ATOM    378  HB2 TYR A 242      31.059  98.672 124.467  1.00  0.00           H0.      0
ATOM    379  HB3 TYR A 242      30.301  99.704 123.275  1.00  0.00           H0.      0
ATOM    380  HD1 TYR A 242      32.428 101.170 121.958  1.00  0.00           H0.      0
ATOM    381  HD2 TYR A 242      32.536  97.141 123.449  1.00  0.00           H0.      0
ATOM    382  HE1 TYR A 242      34.285 100.665 120.438  1.00  0.00           H0.      0
ATOM    383  HE2 TYR A 242      34.417  96.630 121.898  1.00  0.00           H0.      0
ATOM    384  HH  TYR A 242      35.960  99.099 119.875  1.00  0.00           H0.      0
ATOM    385  CA  TYR A 283      28.417  89.376 117.504  1.00  0.00           C0.     -1
ATOM    386  CB  TYR A 283      29.563  89.569 116.530  1.00  0.00           C0.     -1
ATOM    387  CG  TYR A 283      30.875  90.041 117.142  1.00  0.00           C0.      0
ATOM    388  CD1 TYR A 283      31.669  89.161 117.901  1.00  0.00           C0.      0
ATOM    389  CD2 TYR A 283      31.370  91.339 116.929  1.00  0.00           C0.      0
ATOM    390  CE1 TYR A 283      32.912  89.547 118.401  1.00  0.00           C0.      0
ATOM    391  CE2 TYR A 283      32.619  91.742 117.422  1.00  0.00           C0.      0
ATOM    392  CZ  TYR A 283      33.407  90.837 118.150  1.00  0.00           C0.      0
ATOM    393  OH  TYR A 283      34.663  91.130 118.613  1.00  0.00           O0.      0
ATOM    394  H01 TYR A 283      27.518  89.017 116.989  1.00  0.00           H0.      0
ATOM    395  H02 TYR A 283      28.672  88.644 118.280  1.00  0.00           H0.      0
ATOM    396  HA  TYR A 283      28.165  90.316 118.010  1.00  0.00           H0.      0
ATOM    397  HB2 TYR A 283      29.746  88.622 116.003  1.00  0.00           H0.      0
ATOM    398  HB3 TYR A 283      29.262  90.289 115.757  1.00  0.00           H0.      0
ATOM    399  HD1 TYR A 283      31.316  88.150 118.085  1.00  0.00           H0.      0
ATOM    400  HD2 TYR A 283      30.781  92.042 116.346  1.00  0.00           H0.      0
ATOM    401  HE1 TYR A 283      33.527  88.857 118.968  1.00  0.00           H0.      0
ATOM    402  HE2 TYR A 283      32.990  92.744 117.228  1.00  0.00           H0.      0
ATOM    403  HH  TYR A 283      34.911  92.075 118.475  1.00  0.00           H0.      0
ATOM    404  N   ACT A 293      35.663  97.127 117.486  1.00  0.00           N0.      0
ATOM    405  CA  ACT A 293      36.071  95.724 117.582  1.00  0.00           C0.      0
ATOM    406  C   ACT A 293      35.283  94.846 118.560  1.00  0.00           C0.      0
ATOM    407  O   ACT A 293      34.294  95.314 119.193  1.00  0.00           O0.      0
ATOM    408  CE  ACT A 293      37.621  97.746 114.860  1.00  0.00           C0.      0
ATOM    409  OXT ACT A 293      35.701  93.633 118.710  1.00  0.00           O1-      0
ATOM    410  HE1 ACT A 293      36.771  97.532 114.219  1.00  0.00           H0.      0
ATOM    411  HE2 ACT A 293      37.264  97.925 115.881  1.00  0.00           H0.      0
ATOM    412  HE3 ACT A 293      38.331  96.924 114.838  1.00  0.00           H0.      0
ATOM    413  H1  ACT A 293      37.122  95.649 117.888  1.00  0.00           H0.      0
ATOM    414  H3  ACT A 293      36.005  95.258 116.592  1.00  0.00           H0.      0
ATOM    415  H01 ACT A 293      35.514  97.480 118.430  1.00  0.00           H0.      0
ATOM    416  H02 ACT A 293      34.759  97.180 117.020  1.00  0.00           H0.      0
ATOM    417  CA' SAM A 294      37.717  97.019 111.091  1.00  0.00           C0.      0
ATOM    418  CB  SAM A 294      37.639  98.473 111.618  1.00  0.00           C0.      0
ATOM    419  CG  SAM A 294      38.827  98.920 112.483  1.00  0.00           C0.      0
ATOM    420  SD  SAM A 294      38.491  99.229 114.272  1.00  0.00           S0.      0
ATOM    421  C5' SAM A 294      37.094 100.440 114.255  1.00  0.00           C0.      0
ATOM    422  C4' SAM A 294      37.225 101.472 113.137  1.00  0.00           C0.      0
ATOM    423  O4' SAM A 294      36.102 102.398 113.275  1.00  0.00           O0.      0
ATOM    424  C3' SAM A 294      38.532 102.321 113.145  1.00  0.00           C0.      0
ATOM    425  O3' SAM A 294      39.325 102.075 111.986  1.00  0.00           O0.      0
ATOM    426  C2' SAM A 294      37.998 103.776 113.268  1.00  0.00           C0.      0
ATOM    427  O2' SAM A 294      38.768 104.790 112.685  1.00  0.00           O0.      0
ATOM    428  C1' SAM A 294      36.563 103.654 112.711  1.00  0.00           C0.      0
ATOM    429  OXT SAM A 294      39.124  95.892 112.673  1.00  0.00           O0.      0
ATOM    430  N1  SAM A 294      33.646 107.636 111.156  1.00  0.00           N0.      0
ATOM    431  C2  SAM A 294      34.409 106.771 110.464  1.00  0.00           C0.      0
ATOM    432  N3  SAM A 294      35.159 105.756 110.934  1.00  0.00           N0.      0
ATOM    433  C4  SAM A 294      35.078 105.651 112.274  1.00  0.00           C0.      0
ATOM    434  C5  SAM A 294      34.361 106.504 113.125  1.00  0.00           C0.      0
ATOM    435  C6  SAM A 294      33.607 107.541 112.515  1.00  0.00           C0.      0
ATOM    436  N6  SAM A 294      32.857 108.414 113.209  1.00  0.00           N0.      0
ATOM    437  N7  SAM A 294      34.531 106.113 114.453  1.00  0.00           N0.      0
ATOM    438  C8  SAM A 294      35.318 105.054 114.407  1.00  0.00           C0.      0
ATOM    439  N9  SAM A 294      35.676 104.718 113.111  1.00  0.00           N0.      0
ATOM    440  C'  SAM A 294      37.958  95.964 112.194  1.00  0.00           C0.      0
ATOM    441  N'  SAM A 294      36.427  96.728 110.366  1.00  0.00           N0.      0
ATOM    442  O'  SAM A 294      36.962  95.258 112.557  1.00  0.00           O0.      0
ATOM    443 HN61 SAM A 294      32.952 108.448 114.224  1.00  0.00           H0.      0
ATOM    444 HN62 SAM A 294      32.469 109.225 112.730  1.00  0.00           H0.      0
ATOM    445  HA  SAM A 294      38.514  96.938 110.348  1.00  0.00           H0.      0
ATOM    446  HB1 SAM A 294      36.689  98.575 112.151  1.00  0.00           H0.      0
ATOM    447  HB2 SAM A 294      37.590  99.127 110.739  1.00  0.00           H0.      0
ATOM    448  HG1 SAM A 294      39.233  99.878 112.142  1.00  0.00           H0.      0
ATOM    449  HG2 SAM A 294      39.645  98.198 112.477  1.00  0.00           H0.      0
ATOM    450 HO2' SAM A 294      38.929 104.591 111.727  1.00  0.00           H0.      0
ATOM    451 HO3' SAM A 294      38.812 102.309 111.164  1.00  0.00           H0.      0
ATOM    452  H01 SAM A 294      35.652 104.482 115.256  1.00  0.00           H0.      0
ATOM    453  H02 SAM A 294      37.141 100.992 112.156  1.00  0.00           H0.      0
ATOM    454  H03 SAM A 294      39.171 102.089 114.000  1.00  0.00           H0.      0
ATOM    455  H04 SAM A 294      37.917 104.010 114.334  1.00  0.00           H0.      0
ATOM    456  H05 SAM A 294      36.560 103.618 111.616  1.00  0.00           H0.      0
ATOM    457  H06 SAM A 294      34.445 106.946 109.397  1.00  0.00           H0.      0
ATOM    458  H07 SAM A 294      35.663  96.511 111.023  1.00  0.00           H0.      0
ATOM    459  H08 SAM A 294      36.577  95.926 109.700  1.00  0.00           H0.      0
ATOM    460  H09 SAM A 294      36.153  97.532 109.773  1.00  0.00           H0.      0
ATOM    461 H5'1 SAM A 294      37.135 100.925 115.232  1.00  0.00           H0.      0
ATOM    462 H5'2 SAM A 294      36.176  99.859 114.162  1.00  0.00           H0.      0
ATOM    463  O   WAT A6202      38.505  93.713 118.619  1.00  0.00           O0.      0
ATOM    464  H1  WAT A6202      38.800  93.475 117.731  1.00  0.00           H0.      0
ATOM    465  H2  WAT A6202      37.537  93.573 118.611  1.00  0.00           H0.      0
ATOM    466  O   WAT A8593      33.735 108.325 115.985  1.00  0.00           O0.      0
ATOM    467  H1  WAT A8593      34.018 107.416 115.730  1.00  0.00           H0.      0
ATOM    468  H2  WAT A8593      34.497 108.890 115.802  1.00  0.00           H0.      0
ATOM    469  O   WAT B6667      39.689  96.328 108.476  1.00  0.00           O0.      0
ATOM    470  H1  WAT B6667      38.826  95.885 108.343  1.00  0.00           H0.      0
ATOM    471  H2  WAT B6667      39.707  97.118 107.900  1.00  0.00           H0.      0
ATOM    472  O   WAT B7734      41.038  96.895 110.815  1.00  0.00           O0.      0
ATOM    473  H1  WAT B7734      40.656  96.636 109.948  1.00  0.00           H0.      0
ATOM    474  H2  WAT B7734      40.472  96.458 111.474  1.00  0.00           H0.      0
