# Supplementary material for: Computational Investigation of GNMT-Catalyzed Methyl Transfer Reaction: Integrating MD, QM, and ML Approaches
Source: J Comput Chem. Author manuscript; Available in PMC 2026 Jun 29. (PMC13312424; doi:10.1002/jcc.70434)
Supplement: SI-2 [file NIHMS2188582-supplement-SI-2.zip › QM-cluster-pdbs/sampling_30021_P1_w_p.pdb]

ATOM      1  CA  ILE A  17      34.765 109.667 121.100  1.00  0.00           C0.     -1
ATOM      2  CB  ILE A  17      34.690 109.877 119.583  1.00  0.00           C0.     -1
ATOM      3  CG1 ILE A  17      33.404 109.240 119.004  1.00  0.00           C0.      0
ATOM      4  CG2 ILE A  17      35.953 109.320 118.897  1.00  0.00           C0.      0
ATOM      5  CD1 ILE A  17      33.223 109.433 117.490  1.00  0.00           C0.      0
ATOM      6  H01 ILE A  17      33.877 110.069 121.604  1.00  0.00           H0.      0
ATOM      7  H02 ILE A  17      35.648 110.158 121.526  1.00  0.00           H0.      0
ATOM      8  HA  ILE A  17      34.830 108.597 121.337  1.00  0.00           H0.      0
ATOM      9  HB  ILE A  17      34.644 110.961 119.387  1.00  0.00           H0.      0
ATOM     10 HG12 ILE A  17      33.420 108.162 119.220  1.00  0.00           H0.      0
ATOM     11 HG13 ILE A  17      32.538 109.662 119.533  1.00  0.00           H0.      0
ATOM     12 HG21 ILE A  17      35.975 108.225 118.969  1.00  0.00           H0.      0
ATOM     13 HG22 ILE A  17      35.987 109.582 117.834  1.00  0.00           H0.      0
ATOM     14 HG23 ILE A  17      36.861 109.715 119.368  1.00  0.00           H0.      0
ATOM     15 HD11 ILE A  17      33.976 108.867 116.932  1.00  0.00           H0.      0
ATOM     16 HD12 ILE A  17      32.234 109.079 117.171  1.00  0.00           H0.      0
ATOM     17 HD13 ILE A  17      33.304 110.491 117.209  1.00  0.00           H0.      0
ATOM     18  CA  TYR A  21      42.158 104.813 116.660  1.00  0.00           C0.     -1
ATOM     19  CB  TYR A  21      40.992 104.233 115.871  1.00  0.00           C0.     -1
ATOM     20  CG  TYR A  21      40.434 102.888 116.303  1.00  0.00           C0.      0
ATOM     21  CD1 TYR A  21      39.206 102.811 116.980  1.00  0.00           C0.      0
ATOM     22  CD2 TYR A  21      41.065 101.678 115.950  1.00  0.00           C0.      0
ATOM     23  CE1 TYR A  21      38.613 101.579 117.286  1.00  0.00           C0.      0
ATOM     24  CE2 TYR A  21      40.490 100.442 116.255  1.00  0.00           C0.      0
ATOM     25  CZ  TYR A  21      39.254 100.386 116.921  1.00  0.00           C0.      0
ATOM     26  OH  TYR A  21      38.720  99.142 117.184  1.00  0.00           O0.      0
ATOM     27  H01 TYR A  21      42.466 105.779 116.241  1.00  0.00           H0.      0
ATOM     28  H03 TYR A  21      41.890 104.973 117.712  1.00  0.00           H0.      0
ATOM     29  HA  TYR A  21      43.027 104.144 116.640  1.00  0.00           H0.      0
ATOM     30  HB2 TYR A  21      40.163 104.951 115.878  1.00  0.00           H0.      0
ATOM     31  HB3 TYR A  21      41.286 104.152 114.815  1.00  0.00           H0.      0
ATOM     32  HD1 TYR A  21      38.674 103.715 117.254  1.00  0.00           H0.      0
ATOM     33  HD2 TYR A  21      42.000 101.702 115.395  1.00  0.00           H0.      0
ATOM     34  HE1 TYR A  21      37.651 101.558 117.787  1.00  0.00           H0.      0
ATOM     35  HE2 TYR A  21      40.968  99.515 115.960  1.00  0.00           H0.      0
ATOM     36  HH  TYR A  21      37.826  99.216 117.582  1.00  0.00           H0.      0
ATOM     37  CA  TRP A  30      46.189  96.410 114.422  1.00  0.00           C0.     -1
ATOM     38  CB  TRP A  30      45.477  97.319 113.452  1.00  0.00           C0.     -1
ATOM     39  CG  TRP A  30      44.128  96.812 113.020  1.00  0.00           C0.      0
ATOM     40  CD1 TRP A  30      43.779  96.369 111.756  1.00  0.00           C0.      0
ATOM     41  CD2 TRP A  30      42.947  96.658 113.842  1.00  0.00           C0.      0
ATOM     42  CE2 TRP A  30      41.928  96.102 113.000  1.00  0.00           C0.      0
ATOM     43  CE3 TRP A  30      42.629  96.948 115.185  1.00  0.00           C0.      0
ATOM     44  NE1 TRP A  30      42.462  95.940 111.740  1.00  0.00           N0.      0
ATOM     45  CZ2 TRP A  30      40.645  95.801 113.480  1.00  0.00           C0.      0
ATOM     46  CZ3 TRP A  30      41.343  96.674 115.656  1.00  0.00           C0.      0
ATOM     47  CH2 TRP A  30      40.365  96.093 114.813  1.00  0.00           C0.      0
ATOM     48  H01 TRP A  30      46.370  95.424 113.976  1.00  0.00           H0.      0
ATOM     49  H02 TRP A  30      47.158  96.825 114.727  1.00  0.00           H0.      0
ATOM     50  HA  TRP A  30      45.595  96.250 115.330  1.00  0.00           H0.      0
ATOM     51  HB2 TRP A  30      45.364  98.316 113.907  1.00  0.00           H0.      0
ATOM     52  HB3 TRP A  30      46.100  97.471 112.560  1.00  0.00           H0.      0
ATOM     53  HD1 TRP A  30      44.383  96.334 110.862  1.00  0.00           H0.      0
ATOM     54  HE1 TRP A  30      41.924  95.607 110.921  1.00  0.00           H0.      0
ATOM     55  HE3 TRP A  30      43.371  97.386 115.846  1.00  0.00           H0.      0
ATOM     56  HZ2 TRP A  30      39.911  95.336 112.834  1.00  0.00           H0.      0
ATOM     57  HZ3 TRP A  30      41.082  96.909 116.683  1.00  0.00           H0.      0
ATOM     58  HH2 TRP A  30      39.379  95.873 115.208  1.00  0.00           H0.      0
ATOM     59  CA  TYR A  33      45.002  91.738 116.856  1.00  0.00           C0.     -1
ATOM     60  CB  TYR A  33      44.262  93.060 117.283  1.00  0.00           C0.     -1
ATOM     61  CG  TYR A  33      42.890  92.803 117.872  1.00  0.00           C0.      0
ATOM     62  CD1 TYR A  33      41.743  93.411 117.339  1.00  0.00           C0.      0
ATOM     63  CD2 TYR A  33      42.726  91.934 118.967  1.00  0.00           C0.      0
ATOM     64  CE1 TYR A  33      40.474  93.163 117.870  1.00  0.00           C0.      0
ATOM     65  CE2 TYR A  33      41.465  91.672 119.503  1.00  0.00           C0.      0
ATOM     66  CZ  TYR A  33      40.330  92.284 118.952  1.00  0.00           C0.      0
ATOM     67  OH  TYR A  33      39.108  91.976 119.498  1.00  0.00           O0.      0
ATOM     68  H01 TYR A  33      44.406  91.194 116.115  1.00  0.00           H0.      0
ATOM     69  H02 TYR A  33      45.980  91.969 116.420  1.00  0.00           H0.      0
ATOM     70  HA  TYR A  33      45.157  91.082 117.718  1.00  0.00           H0.      0
ATOM     71  HB2 TYR A  33      44.896  93.590 118.009  1.00  0.00           H0.      0
ATOM     72  HB3 TYR A  33      44.168  93.718 116.411  1.00  0.00           H0.      0
ATOM     73  HD1 TYR A  33      41.835  94.086 116.494  1.00  0.00           H0.      0
ATOM     74  HD2 TYR A  33      43.595  91.454 119.407  1.00  0.00           H0.      0
ATOM     75  HE1 TYR A  33      39.599  93.616 117.417  1.00  0.00           H0.      0
ATOM     76  HE2 TYR A  33      41.341  90.999 120.344  1.00  0.00           H0.      0
ATOM     77  HH  TYR A  33      38.418  92.551 119.112  1.00  0.00           H0.      0
ATOM     78  CA  ARG A  40      39.485  85.020 109.525  1.00  0.00           C0.     -1
ATOM     79  CB  ARG A  40      39.620  86.492 109.943  1.00  0.00           C0.     -1
ATOM     80  CG  ARG A  40      39.521  87.459 108.750  1.00  0.00           C0.      0
ATOM     81  CD  ARG A  40      39.560  88.941 109.148  1.00  0.00           C0.      0
ATOM     82  NE  ARG A  40      38.278  89.365 109.752  1.00  0.00           N0.      0
ATOM     83  CZ  ARG A  40      38.110  90.534 110.418  1.00  0.00           C0.      0
ATOM     84  NH1 ARG A  40      39.131  91.132 111.038  1.00  0.00           N1+      0
ATOM     85  NH2 ARG A  40      36.883  91.077 110.536  1.00  0.00           N0.      0
ATOM     86  H01 ARG A  40      38.512  84.834 109.053  1.00  0.00           H0.      0
ATOM     87  H02 ARG A  40      40.264  84.742 108.805  1.00  0.00           H0.      0
ATOM     88  HA  ARG A  40      39.573  84.354 110.390  1.00  0.00           H0.      0
ATOM     89  HB2 ARG A  40      38.840  86.740 110.676  1.00  0.00           H0.      0
ATOM     90  HB3 ARG A  40      40.583  86.649 110.448  1.00  0.00           H0.      0
ATOM     91  HG2 ARG A  40      40.356  87.276 108.062  1.00  0.00           H0.      0
ATOM     92  HG3 ARG A  40      38.605  87.258 108.176  1.00  0.00           H0.      0
ATOM     93  HD2 ARG A  40      40.363  89.085 109.877  1.00  0.00           H0.      0
ATOM     94  HD3 ARG A  40      39.781  89.571 108.277  1.00  0.00           H0.      0
ATOM     95  HE  ARG A  40      37.444  88.986 109.323  1.00  0.00           H0.      0
ATOM     96 HH11 ARG A  40      40.044  90.707 111.055  1.00  0.00           H0.      0
ATOM     97 HH12 ARG A  40      39.025  92.129 111.307  1.00  0.00           H0.      0
ATOM     98 HH21 ARG A  40      36.190  90.967 109.803  1.00  0.00           H0.      0
ATOM     99 HH22 ARG A  40      36.810  91.998 110.996  1.00  0.00           H0.      0
ATOM    100  CA  ALA A  64      34.615 100.809 108.792  1.00  0.00           C0.     -1
ATOM    101  C   ALA A  64      35.756 100.035 108.148  1.00  0.00           C0.      0
ATOM    102  O   ALA A  64      35.854  98.794 108.242  1.00  0.00           O0.      0
ATOM    103  H01 ALA A  64      33.710 100.694 108.186  1.00  0.00           H0.      0
ATOM    104  H02 ALA A  64      34.414 100.388 109.780  1.00  0.00           H0.      0
ATOM    105  HA  ALA A  64      34.837 101.874 108.895  1.00  0.00           H0.      0
ATOM    106  N   CYS A  65      36.638 100.774 107.421  1.00  0.00           N0.      0
ATOM    107  CA  CYS A  65      37.767 100.183 106.704  1.00  0.00           C0.     -1
ATOM    108  C   CYS A  65      39.037  99.962 107.571  1.00  0.00           C0.      0
ATOM    109  O   CYS A  65      39.872  99.121 107.174  1.00  0.00           O0.      0
ATOM    110  H02 CYS A  65      38.023 100.818 105.852  1.00  0.00           H0.      0
ATOM    111  H   CYS A  65      36.559 101.781 107.455  1.00  0.00           H0.      0
ATOM    112  HA  CYS A  65      37.477  99.197 106.338  1.00  0.00           H0.      0
ATOM    113  N   GLY A  66      39.189 100.670 108.705  1.00  0.00           N0.      0
ATOM    114  CA  GLY A  66      40.364 100.501 109.591  1.00  0.00           C0.     -1
ATOM    115  H01 GLY A  66      41.259 100.945 109.144  1.00  0.00           H0.      0
ATOM    116  H   GLY A  66      38.567 101.449 108.929  1.00  0.00           H0.      0
ATOM    117  HA2 GLY A  66      40.143 100.976 110.545  1.00  0.00           H0.      0
ATOM    118  HA3 GLY A  66      40.549  99.435 109.744  1.00  0.00           H0.      0
ATOM    119  CA  ASP A  70      38.253  93.329 104.901  1.00  0.00           C0.     -1
ATOM    120  CB  ASP A  70      37.103  93.247 105.880  1.00  0.00           C0.     -1
ATOM    121  CG  ASP A  70      37.092  94.423 106.874  1.00  0.00           C0.      0
ATOM    122  OD1 ASP A  70      37.943  95.332 106.724  1.00  0.00           O0.      0
ATOM    123  OD2 ASP A  70      36.208  94.405 107.821  1.00  0.00           O1-      0
ATOM    124  H01 ASP A  70      39.214  93.328 105.424  1.00  0.00           H0.      0
ATOM    125  H02 ASP A  70      38.206  94.255 104.320  1.00  0.00           H0.      0
ATOM    126  HA  ASP A  70      38.241  92.483 104.203  1.00  0.00           H0.      0
ATOM    127  HB2 ASP A  70      36.133  93.235 105.364  1.00  0.00           H0.      0
ATOM    128  HB3 ASP A  70      37.137  92.321 106.471  1.00  0.00           H0.      0
ATOM    129  CA  ASP A  85      37.426 105.734 107.981  1.00  0.00           C0.     -1
ATOM    130  C   ASP A  85      37.672 107.203 108.368  1.00  0.00           C0.      0
ATOM    131  O   ASP A  85      38.160 108.001 107.557  1.00  0.00           O0.      0
ATOM    132  CB  ASP A  85      38.677 104.914 108.343  1.00  0.00           C0.     -1
ATOM    133  CG  ASP A  85      38.574 104.298 109.736  1.00  0.00           C0.      0
ATOM    134  OD1 ASP A  85      38.155 103.098 109.846  1.00  0.00           O0.      0
ATOM    135  OD2 ASP A  85      38.866 105.037 110.731  1.00  0.00           O1-      0
ATOM    136  H03 ASP A  85      37.260 105.717 106.902  1.00  0.00           H0.      0
ATOM    137  HA  ASP A  85      36.537 105.327 108.478  1.00  0.00           H0.      0
ATOM    138  HB2 ASP A  85      38.799 104.096 107.627  1.00  0.00           H0.      0
ATOM    139  HB3 ASP A  85      39.569 105.545 108.285  1.00  0.00           H0.      0
ATOM    140  N   ALA A  86      37.446 107.524 109.674  1.00  0.00           N0.      0
ATOM    141  CA  ALA A  86      37.878 108.803 110.237  1.00  0.00           C0.     -1
ATOM    142  C   ALA A  86      39.369 108.801 110.699  1.00  0.00           C0.      0
ATOM    143  O   ALA A  86      39.916 109.888 110.943  1.00  0.00           O0.      0
ATOM    144  CB  ALA A  86      36.989 109.213 111.418  1.00  0.00           C0.      0
ATOM    145  H   ALA A  86      37.035 106.828 110.287  1.00  0.00           H0.      0
ATOM    146  HA  ALA A  86      37.815 109.547 109.440  1.00  0.00           H0.      0
ATOM    147  HB1 ALA A  86      37.373 110.145 111.843  1.00  0.00           H0.      0
ATOM    148  HB2 ALA A  86      35.959 109.355 111.087  1.00  0.00           H0.      0
ATOM    149  HB3 ALA A  86      36.998 108.447 112.203  1.00  0.00           H0.      0
ATOM    150  N   SER A  87      39.966 107.593 110.856  1.00  0.00           N0.      0
ATOM    151  CA  SER A  87      41.367 107.443 111.272  1.00  0.00           C0.     -1
ATOM    152  CB  SER A  87      41.561 106.296 112.237  1.00  0.00           C0.     -1
ATOM    153  OG  SER A  87      42.972 106.267 112.555  1.00  0.00           O0.      0
ATOM    154  H01 SER A  87      42.009 107.283 110.394  1.00  0.00           H0.      0
ATOM    155  H   SER A  87      39.449 106.736 110.638  1.00  0.00           H0.      0
ATOM    156  HA  SER A  87      41.678 108.383 111.736  1.00  0.00           H0.      0
ATOM    157  HB2 SER A  87      40.954 106.458 113.138  1.00  0.00           H0.      0
ATOM    158  HB3 SER A  87      41.237 105.350 111.792  1.00  0.00           H0.      0
ATOM    159  HG  SER A  87      43.082 105.775 113.378  1.00  0.00           H0.      0
ATOM    160  CA  MET A  90      44.416 103.355 110.291  1.00  0.00           C0.     -1
ATOM    161  CB  MET A  90      42.944 103.189 110.844  1.00  0.00           C0.     -1
ATOM    162  CG  MET A  90      42.855 102.960 112.358  1.00  0.00           C0.      0
ATOM    163  SD  MET A  90      43.615 101.404 112.995  1.00  0.00           S0.      0
ATOM    164  CE  MET A  90      42.326 100.180 112.548  1.00  0.00           C0.      0
ATOM    165  H01 MET A  90      44.887 104.233 110.748  1.00  0.00           H0.      0
ATOM    166  H02 MET A  90      44.402 103.491 109.205  1.00  0.00           H0.      0
ATOM    167  HA  MET A  90      45.013 102.469 110.530  1.00  0.00           H0.      0
ATOM    168  HB2 MET A  90      42.374 104.093 110.600  1.00  0.00           H0.      0
ATOM    169  HB3 MET A  90      42.457 102.358 110.322  1.00  0.00           H0.      0
ATOM    170  HG2 MET A  90      43.382 103.764 112.880  1.00  0.00           H0.      0
ATOM    171  HG3 MET A  90      41.806 102.968 112.674  1.00  0.00           H0.      0
ATOM    172  HE1 MET A  90      42.564  99.249 113.067  1.00  0.00           H0.      0
ATOM    173  HE2 MET A  90      41.343 100.536 112.863  1.00  0.00           H0.      0
ATOM    174  HE3 MET A  90      42.320  99.987 111.473  1.00  0.00           H0.      0
ATOM    175  CA  ALA A 115      35.342 110.684 106.559  1.00  0.00           C0.     -1
ATOM    176  C   ALA A 115      34.765 110.160 107.877  1.00  0.00           C0.      0
ATOM    177  O   ALA A 115      34.880 108.973 108.204  1.00  0.00           O0.      0
ATOM    178  H01 ALA A 115      36.342 110.259 106.443  1.00  0.00           H0.      0
ATOM    179  H03 ALA A 115      34.726 110.329 105.726  1.00  0.00           H0.      0
ATOM    180  HA  ALA A 115      35.396 111.775 106.522  1.00  0.00           H0.      0
ATOM    181  N   ASN A 116      34.147 111.084 108.686  1.00  0.00           N0.      0
ATOM    182  CA  ASN A 116      33.493 110.696 109.939  1.00  0.00           C0.     -1
ATOM    183  C   ASN A 116      31.974 110.446 109.688  1.00  0.00           C0.      0
ATOM    184  O   ASN A 116      31.309 111.306 109.089  1.00  0.00           O0.      0
ATOM    185  CB  ASN A 116      33.702 111.789 111.013  1.00  0.00           C0.      0
ATOM    186  CG  ASN A 116      33.405 111.220 112.390  1.00  0.00           C0.      0
ATOM    187  ND2 ASN A 116      34.475 111.044 113.205  1.00  0.00           N0.      0
ATOM    188  OD1 ASN A 116      32.254 110.898 112.726  1.00  0.00           O0.      0
ATOM    189  H   ASN A 116      33.849 111.959 108.274  1.00  0.00           H0.      0
ATOM    190  HA  ASN A 116      33.966 109.768 110.258  1.00  0.00           H0.      0
ATOM    191  HB2 ASN A 116      34.730 112.157 110.945  1.00  0.00           H0.      0
ATOM    192  HB3 ASN A 116      33.021 112.624 110.816  1.00  0.00           H0.      0
ATOM    193 HD21 ASN A 116      34.349 110.556 114.082  1.00  0.00           H0.      0
ATOM    194 HD22 ASN A 116      35.418 111.193 112.880  1.00  0.00           H0.      0
ATOM    195  N   TRP A 117      31.478 109.268 110.127  1.00  0.00           N0.      0
ATOM    196  CA  TRP A 117      30.065 108.887 109.944  1.00  0.00           C0.     -1
ATOM    197  CB  TRP A 117      29.677 107.619 110.804  1.00  0.00           C0.     -1
ATOM    198  CG  TRP A 117      30.622 106.464 110.583  1.00  0.00           C0.      0
ATOM    199  CD1 TRP A 117      31.320 106.174 109.427  1.00  0.00           C0.      0
ATOM    200  CD2 TRP A 117      31.053 105.497 111.573  1.00  0.00           C0.      0
ATOM    201  CE2 TRP A 117      32.023 104.650 110.949  1.00  0.00           C0.      0
ATOM    202  CE3 TRP A 117      30.748 105.289 112.931  1.00  0.00           C0.      0
ATOM    203  NE1 TRP A 117      32.144 105.076 109.639  1.00  0.00           N0.      0
ATOM    204  CZ2 TRP A 117      32.691 103.635 111.646  1.00  0.00           C0.      0
ATOM    205  CZ3 TRP A 117      31.405 104.274 113.625  1.00  0.00           C0.      0
ATOM    206  CH2 TRP A 117      32.369 103.457 112.990  1.00  0.00           C0.      0
ATOM    207  H02 TRP A 117      29.427 109.732 110.222  1.00  0.00           H0.      0
ATOM    208  H   TRP A 117      32.098 108.653 110.660  1.00  0.00           H0.      0
ATOM    209  HA  TRP A 117      29.879 108.680 108.882  1.00  0.00           H0.      0
ATOM    210  HB2 TRP A 117      29.693 107.900 111.864  1.00  0.00           H0.      0
ATOM    211  HB3 TRP A 117      28.639 107.361 110.555  1.00  0.00           H0.      0
ATOM    212  HD1 TRP A 117      31.319 106.683 108.476  1.00  0.00           H0.      0
ATOM    213  HE1 TRP A 117      32.842 104.750 108.989  1.00  0.00           H0.      0
ATOM    214  HE3 TRP A 117      30.026 105.922 113.436  1.00  0.00           H0.      0
ATOM    215  HZ2 TRP A 117      33.459 103.031 111.175  1.00  0.00           H0.      0
ATOM    216  HZ3 TRP A 117      31.192 104.119 114.678  1.00  0.00           H0.      0
ATOM    217  HH2 TRP A 117      32.897 102.702 113.563  1.00  0.00           H0.      0
ATOM    218  CA  LEU A 136      31.526  94.592 110.029  1.00  0.00           C0.     -1
ATOM    219  C   LEU A 136      32.341  94.746 111.316  1.00  0.00           C0.      0
ATOM    220  O   LEU A 136      32.486  95.848 111.879  1.00  0.00           O0.      0
ATOM    221  H01 LEU A 136      31.400  93.550 109.731  1.00  0.00           H0.      0
ATOM    222  H02 LEU A 136      32.063  95.136 109.244  1.00  0.00           H0.      0
ATOM    223  HA  LEU A 136      30.548  95.061 110.167  1.00  0.00           H0.      0
ATOM    224  N   GLY A 137      32.869  93.598 111.852  1.00  0.00           N0.      0
ATOM    225  CA  GLY A 137      33.928  93.609 112.883  1.00  0.00           C0.     -1
ATOM    226  C   GLY A 137      33.577  94.184 114.221  1.00  0.00           C0.      0
ATOM    227  O   GLY A 137      34.487  94.528 115.007  1.00  0.00           O0.      0
ATOM    228  H   GLY A 137      32.924  92.815 111.210  1.00  0.00           H0.      0
ATOM    229  HA2 GLY A 137      34.241  92.570 113.026  1.00  0.00           H0.      0
ATOM    230  HA3 GLY A 137      34.812  94.141 112.515  1.00  0.00           H0.      0
ATOM    231  N   ASN A 138      32.279  94.283 114.534  1.00  0.00           N0.      0
ATOM    232  CA  ASN A 138      31.858  94.963 115.747  1.00  0.00           C0.     -1
ATOM    233  C   ASN A 138      32.487  96.391 115.811  1.00  0.00           C0.      0
ATOM    234  O   ASN A 138      33.097  96.788 116.817  1.00  0.00           O0.      0
ATOM    235  CB  ASN A 138      32.140  94.161 117.021  1.00  0.00           C0.      0
ATOM    236  CG  ASN A 138      31.460  94.827 118.216  1.00  0.00           C0.      0
ATOM    237  ND2 ASN A 138      32.266  95.064 119.288  1.00  0.00           N0.      0
ATOM    238  OD1 ASN A 138      30.251  95.084 118.203  1.00  0.00           O0.      0
ATOM    239  H   ASN A 138      31.599  93.996 113.842  1.00  0.00           H0.      0
ATOM    240  HA  ASN A 138      30.773  95.101 115.678  1.00  0.00           H0.      0
ATOM    241  HB2 ASN A 138      31.697  93.167 116.890  1.00  0.00           H0.      0
ATOM    242  HB3 ASN A 138      33.210  94.050 117.174  1.00  0.00           H0.      0
ATOM    243 HD21 ASN A 138      31.908  95.685 120.004  1.00  0.00           H0.      0
ATOM    244 HD22 ASN A 138      33.269  95.091 119.130  1.00  0.00           H0.      0
ATOM    245  N   SER A 139      32.262  97.160 114.723  1.00  0.00           N0.      0
ATOM    246  CA  SER A 139      32.753  98.544 114.584  1.00  0.00           C0.     -1
ATOM    247  CB  SER A 139      33.160  98.833 113.160  1.00  0.00           C0.     -1
ATOM    248  OG  SER A 139      34.214  97.966 112.703  1.00  0.00           O0.      0
ATOM    249  H03 SER A 139      31.975  99.250 114.902  1.00  0.00           H0.      0
ATOM    250  H   SER A 139      31.871  96.718 113.896  1.00  0.00           H0.      0
ATOM    251  HA  SER A 139      33.598  98.657 115.267  1.00  0.00           H0.      0
ATOM    252  HB2 SER A 139      32.291  98.760 112.491  1.00  0.00           H0.      0
ATOM    253  HB3 SER A 139      33.537  99.859 113.097  1.00  0.00           H0.      0
ATOM    254  HG  SER A 139      33.798  97.132 112.418  1.00  0.00           H0.      0
ATOM    255  CA  HID A 142      32.530 102.311 119.070  1.00  0.00           C0.     -1
ATOM    256  CB  HID A 142      33.803 102.121 118.178  1.00  0.00           C0.     -1
ATOM    257  CG  HID A 142      34.654 100.929 118.442  1.00  0.00           C0.      0
ATOM    258  CD2 HID A 142      35.189 100.001 117.572  1.00  0.00           C0.      0
ATOM    259  ND1 HID A 142      35.201 100.603 119.677  1.00  0.00           N0.      0
ATOM    260  CE1 HID A 142      36.009  99.518 119.524  1.00  0.00           C0.      0
ATOM    261  NE2 HID A 142      36.034  99.130 118.253  1.00  0.00           N0.      0
ATOM    262  H01 HID A 142      31.863 101.447 118.984  1.00  0.00           H0.      0
ATOM    263  H02 HID A 142      31.987 103.205 118.749  1.00  0.00           H0.      0
ATOM    264  HA  HID A 142      32.795 102.437 120.126  1.00  0.00           H0.      0
ATOM    265  HB2 HID A 142      33.486 102.066 117.130  1.00  0.00           H0.      0
ATOM    266  HB3 HID A 142      34.421 103.028 118.249  1.00  0.00           H0.      0
ATOM    267  HD1 HID A 142      34.990 101.056 120.555  1.00  0.00           H0.      0
ATOM    268  HD2 HID A 142      35.039  99.933 116.508  1.00  0.00           H0.      0
ATOM    269  HE1 HID A 142      36.522  99.034 120.333  1.00  0.00           H0.      0
ATOM    270  CA  ARG A 175      28.688  91.747 119.856  1.00  0.00           C0.     -1
ATOM    271  CB  ARG A 175      29.945  92.102 120.729  1.00  0.00           C0.     -1
ATOM    272  CG  ARG A 175      31.263  91.729 120.028  1.00  0.00           C0.      0
ATOM    273  CD  ARG A 175      32.490  92.195 120.831  1.00  0.00           C0.      0
ATOM    274  NE  ARG A 175      33.769  92.030 120.121  1.00  0.00           N0.      0
ATOM    275  CZ  ARG A 175      34.546  90.948 120.207  1.00  0.00           C0.      0
ATOM    276  NH1 ARG A 175      34.111  89.841 120.861  1.00  0.00           N1+      0
ATOM    277  NH2 ARG A 175      35.772  90.969 119.657  1.00  0.00           N0.      0
ATOM    278  H01 ARG A 175      27.764  91.996 120.388  1.00  0.00           H0.      0
ATOM    279  H03 ARG A 175      28.714  92.317 118.921  1.00  0.00           H0.      0
ATOM    280  HA  ARG A 175      28.671  90.678 119.614  1.00  0.00           H0.      0
ATOM    281  HB2 ARG A 175      29.940  93.181 120.930  1.00  0.00           H0.      0
ATOM    282  HB3 ARG A 175      29.878  91.591 121.699  1.00  0.00           H0.      0
ATOM    283  HG2 ARG A 175      31.301  90.643 119.856  1.00  0.00           H0.      0
ATOM    284  HG3 ARG A 175      31.296  92.201 119.040  1.00  0.00           H0.      0
ATOM    285  HD2 ARG A 175      32.393  93.264 121.031  1.00  0.00           H0.      0
ATOM    286  HD3 ARG A 175      32.550  91.681 121.797  1.00  0.00           H0.      0
ATOM    287  HE  ARG A 175      34.129  92.812 119.557  1.00  0.00           H0.      0
ATOM    288 HH11 ARG A 175      33.119  89.685 120.955  1.00  0.00           H0.      0
ATOM    289 HH12 ARG A 175      34.683  89.009 120.838  1.00  0.00           H0.      0
ATOM    290 HH21 ARG A 175      36.214  91.886 119.470  1.00  0.00           H0.      0
ATOM    291 HH22 ARG A 175      36.389  90.180 119.791  1.00  0.00           H0.      0
ATOM    292  CA  TYR A 194      40.372  88.591 115.599  1.00  0.00           C0.     -1
ATOM    293  CB  TYR A 194      39.803  89.551 116.638  1.00  0.00           C0.     -1
ATOM    294  CG  TYR A 194      39.049  90.726 116.033  1.00  0.00           C0.      0
ATOM    295  CD1 TYR A 194      37.747  91.053 116.438  1.00  0.00           C0.      0
ATOM    296  CD2 TYR A 194      39.655  91.547 115.063  1.00  0.00           C0.      0
ATOM    297  CE1 TYR A 194      37.069  92.162 115.912  1.00  0.00           C0.      0
ATOM    298  CE2 TYR A 194      38.997  92.649 114.524  1.00  0.00           C0.      0
ATOM    299  CZ  TYR A 194      37.700  92.967 114.952  1.00  0.00           C0.      0
ATOM    300  OH  TYR A 194      37.115  94.098 114.425  1.00  0.00           O0.      0
ATOM    301  H01 TYR A 194      40.898  87.757 116.079  1.00  0.00           H0.      0
ATOM    302  H02 TYR A 194      39.577  88.174 114.970  1.00  0.00           H0.      0
ATOM    303  HA  TYR A 194      41.088  89.093 114.938  1.00  0.00           H0.      0
ATOM    304  HB2 TYR A 194      39.131  89.010 117.316  1.00  0.00           H0.      0
ATOM    305  HB3 TYR A 194      40.619  89.939 117.264  1.00  0.00           H0.      0
ATOM    306  HD1 TYR A 194      37.251  90.442 117.187  1.00  0.00           H0.      0
ATOM    307  HD2 TYR A 194      40.670  91.336 114.742  1.00  0.00           H0.      0
ATOM    308  HE1 TYR A 194      36.064  92.401 116.245  1.00  0.00           H0.      0
ATOM    309  HE2 TYR A 194      39.470  93.279 113.782  1.00  0.00           H0.      0
ATOM    310  HH  TYR A 194      36.154  94.143 114.632  1.00  0.00           H0.      0
ATOM    311  CA  LEU A 240      39.048 100.283 123.227  1.00  0.00           C0.     -1
ATOM    312  CB  LEU A 240      38.677  99.232 122.132  1.00  0.00           C0.     -1
ATOM    313  CG  LEU A 240      39.875  98.688 121.323  1.00  0.00           C0.      0
ATOM    314  CD1 LEU A 240      39.413  97.621 120.310  1.00  0.00           C0.      0
ATOM    315  CD2 LEU A 240      40.634  99.809 120.587  1.00  0.00           C0.      0
ATOM    316  H01 LEU A 240      38.162 100.562 123.808  1.00  0.00           H0.      0
ATOM    317  H02 LEU A 240      39.796  99.876 123.918  1.00  0.00           H0.      0
ATOM    318  HA  LEU A 240      39.459 101.193 122.778  1.00  0.00           H0.      0
ATOM    319  HB2 LEU A 240      38.145  98.392 122.600  1.00  0.00           H0.      0
ATOM    320  HB3 LEU A 240      37.976  99.708 121.435  1.00  0.00           H0.      0
ATOM    321  HG  LEU A 240      40.567  98.211 122.036  1.00  0.00           H0.      0
ATOM    322 HD11 LEU A 240      40.273  97.118 119.851  1.00  0.00           H0.      0
ATOM    323 HD12 LEU A 240      38.785  96.860 120.784  1.00  0.00           H0.      0
ATOM    324 HD13 LEU A 240      38.839  98.082 119.499  1.00  0.00           H0.      0
ATOM    325 HD21 LEU A 240      39.960 100.348 119.909  1.00  0.00           H0.      0
ATOM    326 HD22 LEU A 240      41.070 100.533 121.283  1.00  0.00           H0.      0
ATOM    327 HD23 LEU A 240      41.447  99.394 119.981  1.00  0.00           H0.      0
ATOM    328  CA  TYR A 242      31.897 100.487 123.542  1.00  0.00           C0.     -1
ATOM    329  CB  TYR A 242      31.854  98.975 123.575  1.00  0.00           C0.     -1
ATOM    330  CG  TYR A 242      32.894  98.302 122.701  1.00  0.00           C0.      0
ATOM    331  CD1 TYR A 242      32.773  98.295 121.298  1.00  0.00           C0.      0
ATOM    332  CD2 TYR A 242      34.012  97.669 123.266  1.00  0.00           C0.      0
ATOM    333  CE1 TYR A 242      33.733  97.684 120.488  1.00  0.00           C0.      0
ATOM    334  CE2 TYR A 242      34.983  97.053 122.471  1.00  0.00           C0.      0
ATOM    335  CZ  TYR A 242      34.845  97.062 121.076  1.00  0.00           C0.      0
ATOM    336  OH  TYR A 242      35.802  96.516 120.254  1.00  0.00           O0.      0
ATOM    337  H01 TYR A 242      31.117 100.921 124.178  1.00  0.00           H0.      0
ATOM    338  H02 TYR A 242      32.866 100.863 123.892  1.00  0.00           H0.      0
ATOM    339  HA  TYR A 242      31.747 100.868 122.524  1.00  0.00           H0.      0
ATOM    340  HB2 TYR A 242      31.983  98.628 124.608  1.00  0.00           H0.      0
ATOM    341  HB3 TYR A 242      30.854  98.638 123.266  1.00  0.00           H0.      0
ATOM    342  HD1 TYR A 242      31.917  98.776 120.833  1.00  0.00           H0.      0
ATOM    343  HD2 TYR A 242      34.125  97.656 124.346  1.00  0.00           H0.      0
ATOM    344  HE1 TYR A 242      33.634  97.692 119.408  1.00  0.00           H0.      0
ATOM    345  HE2 TYR A 242      35.838  96.564 122.924  1.00  0.00           H0.      0
ATOM    346  HH  TYR A 242      36.448  95.984 120.786  1.00  0.00           H0.      0
ATOM    347  CA' SAM A 293      37.639  95.877 110.938  1.00  0.00           C0.      0
ATOM    348  CB  SAM A 293      37.292  96.659 112.210  1.00  0.00           C0.      0
ATOM    349  CG  SAM A 293      37.519  98.173 112.049  1.00  0.00           C0.      0
ATOM    350  SD  SAM A 293      37.973  98.922 113.674  1.00  0.00           S0.      0
ATOM    351  C5' SAM A 293      36.742 100.271 113.802  1.00  0.00           C0.      0
ATOM    352  C4' SAM A 293      37.059 101.426 112.863  1.00  0.00           C0.      0
ATOM    353  O4' SAM A 293      35.943 102.382 112.944  1.00  0.00           O0.      0
ATOM    354  C3' SAM A 293      38.360 102.202 113.223  1.00  0.00           C0.      0
ATOM    355  O3' SAM A 293      39.300 102.240 112.153  1.00  0.00           O0.      0
ATOM    356  C2' SAM A 293      37.826 103.603 113.613  1.00  0.00           C0.      0
ATOM    357  O2' SAM A 293      38.706 104.689 113.381  1.00  0.00           O0.      0
ATOM    358  C1' SAM A 293      36.509 103.701 112.819  1.00  0.00           C0.      0
ATOM    359  OXT SAM A 293      38.763  93.819 111.318  1.00  0.00           O0.      0
ATOM    360  N1  SAM A 293      33.574 107.792 111.687  1.00  0.00           N0.      0
ATOM    361  C2  SAM A 293      34.404 107.054 110.920  1.00  0.00           C0.      0
ATOM    362  N3  SAM A 293      35.154 106.003 111.287  1.00  0.00           N0.      0
ATOM    363  C4  SAM A 293      34.987 105.696 112.587  1.00  0.00           C0.      0
ATOM    364  C5  SAM A 293      34.172 106.384 113.499  1.00  0.00           C0.      0
ATOM    365  C6  SAM A 293      33.438 107.483 113.003  1.00  0.00           C0.      0
ATOM    366  N6  SAM A 293      32.612 108.228 113.770  1.00  0.00           N0.      0
ATOM    367  N7  SAM A 293      34.276 105.813 114.761  1.00  0.00           N0.      0
ATOM    368  C8  SAM A 293      35.118 104.803 114.622  1.00  0.00           C0.      0
ATOM    369  N9  SAM A 293      35.582 104.685 113.324  1.00  0.00           N0.      0
ATOM    370  C'  SAM A 293      37.624  94.364 111.176  1.00  0.00           C0.      0
ATOM    371  N'  SAM A 293      36.723  96.231 109.801  1.00  0.00           N0.      0
ATOM    372  O'  SAM A 293      36.508  93.772 111.230  1.00  0.00           O0.      0
ATOM    373 HN61 SAM A 293      32.281 109.131 113.424  1.00  0.00           H0.      0
ATOM    374 HN62 SAM A 293      32.588 108.051 114.763  1.00  0.00           H0.      0
ATOM    375  HA  SAM A 293      38.635  96.156 110.602  1.00  0.00           H0.      0
ATOM    376  HB1 SAM A 293      37.928  96.267 113.007  1.00  0.00           H0.      0
ATOM    377  HB2 SAM A 293      36.259  96.469 112.518  1.00  0.00           H0.      0
ATOM    378  HG1 SAM A 293      36.612  98.660 111.682  1.00  0.00           H0.      0
ATOM    379  HG2 SAM A 293      38.331  98.371 111.341  1.00  0.00           H0.      0
ATOM    380 HO2' SAM A 293      38.864 104.761 112.403  1.00  0.00           H0.      0
ATOM    381 HO3' SAM A 293      38.848 102.572 111.338  1.00  0.00           H0.      0
ATOM    382  H01 SAM A 293      35.472 104.185 115.433  1.00  0.00           H0.      0
ATOM    383  H02 SAM A 293      37.134 101.072 111.828  1.00  0.00           H0.      0
ATOM    384  H03 SAM A 293      38.881 101.740 114.060  1.00  0.00           H0.      0
ATOM    385  H04 SAM A 293      37.599 103.604 114.682  1.00  0.00           H0.      0
ATOM    386  H05 SAM A 293      36.698 103.950 111.772  1.00  0.00           H0.      0
ATOM    387  H06 SAM A 293      34.493 107.382 109.890  1.00  0.00           H0.      0
ATOM    388  H07 SAM A 293      35.735  96.372 110.055  1.00  0.00           H0.      0
ATOM    389  H08 SAM A 293      36.673  95.478 109.050  1.00  0.00           H0.      0
ATOM    390  H09 SAM A 293      37.061  97.080 109.328  1.00  0.00           H0.      0
ATOM    391 H5'1 SAM A 293      36.777 100.619 114.840  1.00  0.00           H0.      0
ATOM    392 H5'2 SAM A 293      35.749  99.865 113.598  1.00  0.00           H0.      0
ATOM    393  N   ACT A 294      35.899  96.361 117.223  1.00  0.00           N0.      0
ATOM    394  CA  ACT A 294      36.843  95.307 117.699  1.00  0.00           C0.      0
ATOM    395  C   ACT A 294      36.146  94.224 118.514  1.00  0.00           C0.      0
ATOM    396  O   ACT A 294      36.922  93.442 119.168  1.00  0.00           O0.      0
ATOM    397  CE  ACT A 294      36.348  97.014 115.948  1.00  0.00           C0.      0
ATOM    398  OXT ACT A 294      34.898  94.120 118.472  1.00  0.00           O1-      0
ATOM    399  HE1 ACT A 294      35.570  97.695 115.614  1.00  0.00           H0.      0
ATOM    400  HE2 ACT A 294      37.269  97.560 116.135  1.00  0.00           H0.      0
ATOM    401  HE3 ACT A 294      36.513  96.250 115.195  1.00  0.00           H0.      0
ATOM    402  H1  ACT A 294      37.631  95.776 118.288  1.00  0.00           H0.      0
ATOM    403  H3  ACT A 294      37.298  94.835 116.824  1.00  0.00           H0.      0
ATOM    404  H01 ACT A 294      35.826  97.108 117.939  1.00  0.00           H0.      0
ATOM    405  H02 ACT A 294      34.951  95.969 117.107  1.00  0.00           H0.      0
ATOM    406  O   WAT A2523      37.946 106.278 115.425  1.00  0.00           O0.      0
ATOM    407  H1  WAT A2523      38.269 105.832 114.608  1.00  0.00           H0.      0
ATOM    408  H2  WAT A2523      38.701 106.755 115.792  1.00  0.00           H0.      0
ATOM    409  O   WAT A3376      37.407  94.782 121.485  1.00  0.00           O0.      0
ATOM    410  H1  WAT A3376      38.334  94.956 121.690  1.00  0.00           H0.      0
ATOM    411  H2  WAT A3376      37.387  94.134 120.748  1.00  0.00           H0.      0
ATOM    412  O   WAT A7302      34.697  92.693 109.400  1.00  0.00           O0.      0
ATOM    413  H1  WAT A7302      35.175  93.184 110.093  1.00  0.00           H0.      0
ATOM    414  H2  WAT A7302      35.062  93.108 108.592  1.00  0.00           H0.      0
ATOM    415  O   WAT A9157      34.222  96.428 108.689  1.00  0.00           O0.      0
ATOM    416  H1  WAT A9157      34.697  95.769 108.148  1.00  0.00           H0.      0
ATOM    417  H2  WAT A9157      34.555  97.302 108.409  1.00  0.00           H0.      0
ATOM    418  O   WAT B8970      40.787  95.014 109.746  1.00  0.00           O0.      0
ATOM    419  H1  WAT B8970      40.292  95.711 109.253  1.00  0.00           H0.      0
ATOM    420  H2  WAT B8970      40.118  94.524 110.264  1.00  0.00           H0.      0
ATOM    421  O   WAT B9573      39.175  96.861 108.523  1.00  0.00           O0.      0
ATOM    422  H1  WAT B9573      39.589  97.618 108.060  1.00  0.00           H0.      0
ATOM    423  H2  WAT B9573      38.704  96.332 107.830  1.00  0.00           H0.      0
ATOM    424  O   WAT C2515      36.575 104.649 117.290  1.00  0.00           O0.      0
ATOM    425  H1  WAT C2515      35.780 105.167 117.535  1.00  0.00           H0.      0
ATOM    426  H2  WAT C2515      37.079 105.218 116.670  1.00  0.00           H0.      0
ATOM    427  O   WAT C3347      34.206 106.084 117.531  1.00  0.00           O0.      0
ATOM    428  H1  WAT C3347      34.077 106.126 116.552  1.00  0.00           H0.      0
ATOM    429  H2  WAT C3347      33.409 105.681 117.898  1.00  0.00           H0.      0
