# Supplementary material for: Computational Investigation of GNMT-Catalyzed Methyl Transfer Reaction: Integrating MD, QM, and ML Approaches
Source: J Comput Chem. Author manuscript; Available in PMC 2026 Jun 29. (PMC13312424; doi:10.1002/jcc.70434)
Supplement: SI-2 [file NIHMS2188582-supplement-SI-2.zip › QM-cluster-pdbs/clustering_23066_P2_wo_p.pdb]

ATOM      1  CA  TYR A  21      43.276 105.541 117.383  1.00  0.00           C0.     -1
ATOM      2  CB  TYR A  21      42.768 104.800 116.135  1.00  0.00           C0.     -1
ATOM      3  CG  TYR A  21      41.666 103.773 116.384  1.00  0.00           C0.      0
ATOM      4  CD1 TYR A  21      40.371 104.147 116.786  1.00  0.00           C0.      0
ATOM      5  CD2 TYR A  21      41.905 102.401 116.176  1.00  0.00           C0.      0
ATOM      6  CE1 TYR A  21      39.357 103.196 116.982  1.00  0.00           C0.      0
ATOM      7  CE2 TYR A  21      40.908 101.442 116.367  1.00  0.00           C0.      0
ATOM      8  CZ  TYR A  21      39.627 101.833 116.781  1.00  0.00           C0.      0
ATOM      9  OH  TYR A  21      38.686 100.834 116.948  1.00  0.00           O0.      0
ATOM     10  H01 TYR A  21      42.465 106.091 117.876  1.00  0.00           H0.      0
ATOM     11  H02 TYR A  21      44.057 106.261 117.114  1.00  0.00           H0.      0
ATOM     12  HA  TYR A  21      43.695 104.840 118.115  1.00  0.00           H0.      0
ATOM     13  HB2 TYR A  21      42.417 105.532 115.398  1.00  0.00           H0.      0
ATOM     14  HB3 TYR A  21      43.609 104.288 115.652  1.00  0.00           H0.      0
ATOM     15  HD1 TYR A  21      40.139 105.197 116.939  1.00  0.00           H0.      0
ATOM     16  HD2 TYR A  21      42.879 102.080 115.822  1.00  0.00           H0.      0
ATOM     17  HE1 TYR A  21      38.363 103.515 117.283  1.00  0.00           H0.      0
ATOM     18  HE2 TYR A  21      41.106 100.390 116.197  1.00  0.00           H0.      0
ATOM     19  HH  TYR A  21      37.876 101.159 117.379  1.00  0.00           H0.      0
ATOM     20  CA  TRP A  30      46.450  96.122 114.965  1.00  0.00           C0.     -1
ATOM     21  CB  TRP A  30      45.550  97.314 114.528  1.00  0.00           C0.     -1
ATOM     22  CG  TRP A  30      44.115  96.945 114.229  1.00  0.00           C0.      0
ATOM     23  CD1 TRP A  30      43.583  96.525 113.021  1.00  0.00           C0.      0
ATOM     24  CD2 TRP A  30      43.008  96.978 115.163  1.00  0.00           C0.      0
ATOM     25  CE2 TRP A  30      41.834  96.564 114.452  1.00  0.00           C0.      0
ATOM     26  CE3 TRP A  30      42.888  97.345 116.518  1.00  0.00           C0.      0
ATOM     27  NE1 TRP A  30      42.219  96.285 113.155  1.00  0.00           N0.      0
ATOM     28  CZ2 TRP A  30      40.573  96.501 115.063  1.00  0.00           C0.      0
ATOM     29  CZ3 TRP A  30      41.634  97.287 117.126  1.00  0.00           C0.      0
ATOM     30  CH2 TRP A  30      40.493  96.863 116.406  1.00  0.00           C0.      0
ATOM     31  H01 TRP A  30      46.495  95.366 114.173  1.00  0.00           H0.      0
ATOM     32  H03 TRP A  30      47.470  96.463 115.179  1.00  0.00           H0.      0
ATOM     33  HA  TRP A  30      46.048  95.644 115.866  1.00  0.00           H0.      0
ATOM     34  HB2 TRP A  30      45.564  98.077 115.317  1.00  0.00           H0.      0
ATOM     35  HB3 TRP A  30      45.998  97.783 113.642  1.00  0.00           H0.      0
ATOM     36  HD1 TRP A  30      44.074  96.389 112.069  1.00  0.00           H0.      0
ATOM     37  HE1 TRP A  30      41.565  96.051 112.413  1.00  0.00           H0.      0
ATOM     38  HE3 TRP A  30      43.758  97.672 117.079  1.00  0.00           H0.      0
ATOM     39  HZ2 TRP A  30      39.694  96.181 114.516  1.00  0.00           H0.      0
ATOM     40  HZ3 TRP A  30      41.528  97.570 118.169  1.00  0.00           H0.      0
ATOM     41  HH2 TRP A  30      39.533  96.824 116.909  1.00  0.00           H0.      0
ATOM     42  CA  ILE A  34      43.775  90.389 113.665  1.00  0.00           C0.     -1
ATOM     43  CB  ILE A  34      43.597  91.132 112.335  1.00  0.00           C0.     -1
ATOM     44  CG1 ILE A  34      42.432  92.143 112.427  1.00  0.00           C0.      0
ATOM     45  CG2 ILE A  34      43.400  90.119 111.191  1.00  0.00           C0.      0
ATOM     46  CD1 ILE A  34      42.196  92.995 111.173  1.00  0.00           C0.      0
ATOM     47  H01 ILE A  34      44.635  89.710 113.632  1.00  0.00           H0.      0
ATOM     48  H02 ILE A  34      43.927  91.088 114.497  1.00  0.00           H0.      0
ATOM     49  HA  ILE A  34      42.884  89.787 113.890  1.00  0.00           H0.      0
ATOM     50  HB  ILE A  34      44.518  91.701 112.129  1.00  0.00           H0.      0
ATOM     51 HG12 ILE A  34      41.512  91.591 112.662  1.00  0.00           H0.      0
ATOM     52 HG13 ILE A  34      42.620  92.813 113.279  1.00  0.00           H0.      0
ATOM     53 HG21 ILE A  34      44.245  89.423 111.136  1.00  0.00           H0.      0
ATOM     54 HG22 ILE A  34      42.493  89.524 111.364  1.00  0.00           H0.      0
ATOM     55 HG23 ILE A  34      43.304  90.610 110.218  1.00  0.00           H0.      0
ATOM     56 HD11 ILE A  34      43.098  93.562 110.908  1.00  0.00           H0.      0
ATOM     57 HD12 ILE A  34      41.921  92.378 110.310  1.00  0.00           H0.      0
ATOM     58 HD13 ILE A  34      41.383  93.712 111.335  1.00  0.00           H0.      0
ATOM     59  CA  ARG A  40      39.933  85.672 109.176  1.00  0.00           C0.     -1
ATOM     60  CB  ARG A  40      40.419  87.072 109.534  1.00  0.00           C0.     -1
ATOM     61  CG  ARG A  40      39.293  88.132 109.467  1.00  0.00           C0.      0
ATOM     62  CD  ARG A  40      39.837  89.572 109.500  1.00  0.00           C0.      0
ATOM     63  NE  ARG A  40      38.787  90.609 109.472  1.00  0.00           N0.      0
ATOM     64  CZ  ARG A  40      38.587  91.530 110.449  1.00  0.00           C0.      0
ATOM     65  NH1 ARG A  40      39.053  91.293 111.702  1.00  0.00           N1+      0
ATOM     66  NH2 ARG A  40      37.942  92.650 110.165  1.00  0.00           N0.      0
ATOM     67  H01 ARG A  40      39.541  85.643 108.152  1.00  0.00           H0.      0
ATOM     68  H02 ARG A  40      40.744  84.938 109.246  1.00  0.00           H0.      0
ATOM     69  HA  ARG A  40      39.129  85.346 109.848  1.00  0.00           H0.      0
ATOM     70  HB2 ARG A  40      40.861  87.077 110.540  1.00  0.00           H0.      0
ATOM     71  HB3 ARG A  40      41.224  87.364 108.844  1.00  0.00           H0.      0
ATOM     72  HG2 ARG A  40      38.718  87.995 108.541  1.00  0.00           H0.      0
ATOM     73  HG3 ARG A  40      38.590  87.986 110.298  1.00  0.00           H0.      0
ATOM     74  HD2 ARG A  40      40.457  89.731 110.386  1.00  0.00           H0.      0
ATOM     75  HD3 ARG A  40      40.492  89.734 108.635  1.00  0.00           H0.      0
ATOM     76  HE  ARG A  40      38.437  90.895 108.562  1.00  0.00           H0.      0
ATOM     77 HH11 ARG A  40      39.218  90.347 112.009  1.00  0.00           H0.      0
ATOM     78 HH12 ARG A  40      38.890  91.974 112.434  1.00  0.00           H0.      0
ATOM     79 HH21 ARG A  40      37.724  92.868 109.155  1.00  0.00           H0.      0
ATOM     80 HH22 ARG A  40      37.783  93.372 110.877  1.00  0.00           H0.      0
ATOM     81  CA  ALA A  64      34.896 100.987 108.453  1.00  0.00           C0.     -1
ATOM     82  C   ALA A  64      36.148 100.227 107.989  1.00  0.00           C0.      0
ATOM     83  O   ALA A  64      36.332  99.035 108.292  1.00  0.00           O0.      0
ATOM     84  H01 ALA A  64      34.748 101.928 107.917  1.00  0.00           H0.      0
ATOM     85  H02 ALA A  64      34.027 100.342 108.310  1.00  0.00           H0.      0
ATOM     86  HA  ALA A  64      34.991 101.203 109.524  1.00  0.00           H0.      0
ATOM     87  N   CYS A  65      37.057 100.902 107.232  1.00  0.00           N0.      0
ATOM     88  CA  CYS A  65      38.265 100.264 106.662  1.00  0.00           C0.     -1
ATOM     89  C   CYS A  65      39.288  99.802 107.683  1.00  0.00           C0.      0
ATOM     90  O   CYS A  65      40.008  98.822 107.447  1.00  0.00           O0.      0
ATOM     91  H02 CYS A  65      38.732 100.993 105.994  1.00  0.00           H0.      0
ATOM     92  H   CYS A  65      36.888 101.878 107.035  1.00  0.00           H0.      0
ATOM     93  HA  CYS A  65      37.972  99.391 106.073  1.00  0.00           H0.      0
ATOM     94  N   GLY A  66      39.398 100.580 108.774  1.00  0.00           N0.      0
ATOM     95  CA  GLY A  66      40.574 100.444 109.606  1.00  0.00           C0.     -1
ATOM     96  H01 GLY A  66      41.476 100.744 109.060  1.00  0.00           H0.      0
ATOM     97  H   GLY A  66      38.844 101.432 108.885  1.00  0.00           H0.      0
ATOM     98  HA2 GLY A  66      40.462 101.063 110.493  1.00  0.00           H0.      0
ATOM     99  HA3 GLY A  66      40.711  99.402 109.907  1.00  0.00           H0.      0
ATOM    100  CA  ASP A  70      37.441  93.651 104.688  1.00  0.00           C0.     -1
ATOM    101  CB  ASP A  70      36.229  93.742 105.646  1.00  0.00           C0.     -1
ATOM    102  CG  ASP A  70      36.698  93.830 107.116  1.00  0.00           C0.      0
ATOM    103  OD1 ASP A  70      36.360  94.855 107.786  1.00  0.00           O0.      0
ATOM    104  OD2 ASP A  70      37.411  92.863 107.546  1.00  0.00           O1-      0
ATOM    105  H01 ASP A  70      38.063  94.550 104.763  1.00  0.00           H0.      0
ATOM    106  H02 ASP A  70      37.117  93.548 103.646  1.00  0.00           H0.      0
ATOM    107  HA  ASP A  70      38.058  92.787 104.952  1.00  0.00           H0.      0
ATOM    108  HB2 ASP A  70      35.615  94.618 105.420  1.00  0.00           H0.      0
ATOM    109  HB3 ASP A  70      35.606  92.845 105.533  1.00  0.00           H0.      0
ATOM    110  CA  ASP A  85      37.516 105.717 108.002  1.00  0.00           C0.     -1
ATOM    111  C   ASP A  85      38.104 107.036 108.495  1.00  0.00           C0.      0
ATOM    112  O   ASP A  85      38.766 107.769 107.749  1.00  0.00           O0.      0
ATOM    113  CB  ASP A  85      38.612 104.619 107.918  1.00  0.00           C0.      0
ATOM    114  CG  ASP A  85      38.973 104.138 109.318  1.00  0.00           C0.      0
ATOM    115  OD1 ASP A  85      38.449 103.037 109.719  1.00  0.00           O0.      0
ATOM    116  OD2 ASP A  85      39.700 104.877 110.044  1.00  0.00           O1-      0
ATOM    117  H03 ASP A  85      37.118 105.901 106.999  1.00  0.00           H0.      0
ATOM    118  HA  ASP A  85      36.695 105.381 108.644  1.00  0.00           H0.      0
ATOM    119  HB2 ASP A  85      38.243 103.775 107.328  1.00  0.00           H0.      0
ATOM    120  HB3 ASP A  85      39.494 105.035 107.421  1.00  0.00           H0.      0
ATOM    121  N   ALA A  86      37.890 107.310 109.810  1.00  0.00           N0.      0
ATOM    122  CA  ALA A  86      38.273 108.572 110.424  1.00  0.00           C0.     -1
ATOM    123  C   ALA A  86      39.669 108.590 111.064  1.00  0.00           C0.      0
ATOM    124  O   ALA A  86      40.004 109.545 111.784  1.00  0.00           O0.      0
ATOM    125  CB  ALA A  86      37.209 109.008 111.442  1.00  0.00           C0.      0
ATOM    126  H   ALA A  86      37.300 106.680 110.342  1.00  0.00           H0.      0
ATOM    127  HA  ALA A  86      38.312 109.308 109.611  1.00  0.00           H0.      0
ATOM    128  HB1 ALA A  86      37.039 108.220 112.185  1.00  0.00           H0.      0
ATOM    129  HB2 ALA A  86      37.556 109.900 111.967  1.00  0.00           H0.      0
ATOM    130  HB3 ALA A  86      36.268 109.225 110.932  1.00  0.00           H0.      0
ATOM    131  N   SER A  87      40.488 107.566 110.739  1.00  0.00           N0.      0
ATOM    132  CA  SER A  87      41.783 107.414 111.391  1.00  0.00           C0.     -1
ATOM    133  CB  SER A  87      41.702 106.335 112.459  1.00  0.00           C0.     -1
ATOM    134  OG  SER A  87      42.998 106.110 113.065  1.00  0.00           O0.      0
ATOM    135  H01 SER A  87      42.545 107.141 110.653  1.00  0.00           H0.      0
ATOM    136  H   SER A  87      40.096 106.742 110.278  1.00  0.00           H0.      0
ATOM    137  HA  SER A  87      42.048 108.381 111.828  1.00  0.00           H0.      0
ATOM    138  HB2 SER A  87      40.945 106.596 113.210  1.00  0.00           H0.      0
ATOM    139  HB3 SER A  87      41.412 105.379 112.020  1.00  0.00           H0.      0
ATOM    140  HG  SER A  87      43.231 106.900 113.573  1.00  0.00           H0.      0
ATOM    141  CA  MET A  90      44.435 102.782 110.211  1.00  0.00           C0.     -1
ATOM    142  CB  MET A  90      43.003 102.691 110.791  1.00  0.00           C0.     -1
ATOM    143  CG  MET A  90      42.960 102.758 112.325  1.00  0.00           C0.      0
ATOM    144  SD  MET A  90      43.716 101.293 113.161  1.00  0.00           S0.      0
ATOM    145  CE  MET A  90      42.318 100.111 113.065  1.00  0.00           C0.      0
ATOM    146  H01 MET A  90      44.905 103.735 110.484  1.00  0.00           H0.      0
ATOM    147  H02 MET A  90      44.424 102.708 109.117  1.00  0.00           H0.      0
ATOM    148  HA  MET A  90      45.057 101.971 110.605  1.00  0.00           H0.      0
ATOM    149  HB2 MET A  90      42.376 103.501 110.394  1.00  0.00           H0.      0
ATOM    150  HB3 MET A  90      42.548 101.755 110.465  1.00  0.00           H0.      0
ATOM    151  HG2 MET A  90      43.496 103.639 112.693  1.00  0.00           H0.      0
ATOM    152  HG3 MET A  90      41.923 102.829 112.667  1.00  0.00           H0.      0
ATOM    153  HE1 MET A  90      42.111  99.825 112.031  1.00  0.00           H0.      0
ATOM    154  HE2 MET A  90      42.606  99.219 113.625  1.00  0.00           H0.      0
ATOM    155  HE3 MET A  90      41.418 100.545 113.507  1.00  0.00           H0.      0
ATOM    156  CA  ALA A 115      35.578 111.037 106.188  1.00  0.00           C0.     -1
ATOM    157  C   ALA A 115      34.960 110.573 107.562  1.00  0.00           C0.      0
ATOM    158  O   ALA A 115      35.474 109.619 108.163  1.00  0.00           O0.      0
ATOM    159  H01 ALA A 115      36.632 111.268 106.362  1.00  0.00           H0.      0
ATOM    160  H03 ALA A 115      35.517 110.196 105.493  1.00  0.00           H0.      0
ATOM    161  HA  ALA A 115      35.073 111.907 105.761  1.00  0.00           H0.      0
ATOM    162  N   ASN A 116      33.869 111.245 108.080  1.00  0.00           N0.      0
ATOM    163  CA  ASN A 116      33.157 110.873 109.359  1.00  0.00           C0.     -1
ATOM    164  C   ASN A 116      31.702 110.648 109.031  1.00  0.00           C0.      0
ATOM    165  O   ASN A 116      31.007 111.515 108.482  1.00  0.00           O0.      0
ATOM    166  CB  ASN A 116      33.360 111.958 110.441  1.00  0.00           C0.      0
ATOM    167  CG  ASN A 116      33.118 111.338 111.811  1.00  0.00           C0.      0
ATOM    168  ND2 ASN A 116      34.167 111.341 112.659  1.00  0.00           N0.      0
ATOM    169  OD1 ASN A 116      32.016 110.825 112.090  1.00  0.00           O0.      0
ATOM    170  H   ASN A 116      33.414 111.955 107.520  1.00  0.00           H0.      0
ATOM    171  HA  ASN A 116      33.632 109.948 109.689  1.00  0.00           H0.      0
ATOM    172  HB2 ASN A 116      34.373 112.357 110.354  1.00  0.00           H0.      0
ATOM    173  HB3 ASN A 116      32.652 112.776 110.273  1.00  0.00           H0.      0
ATOM    174 HD21 ASN A 116      34.105 110.840 113.556  1.00  0.00           H0.      0
ATOM    175 HD22 ASN A 116      35.065 111.687 112.355  1.00  0.00           H0.      0
ATOM    176  N   TRP A 117      31.284 109.419 109.365  1.00  0.00           N0.      0
ATOM    177  CA  TRP A 117      29.904 109.021 109.195  1.00  0.00           C0.     -1
ATOM    178  CB  TRP A 117      29.594 107.836 110.084  1.00  0.00           C0.     -1
ATOM    179  CG  TRP A 117      30.531 106.670 109.880  1.00  0.00           C0.      0
ATOM    180  CD1 TRP A 117      31.307 106.403 108.769  1.00  0.00           C0.      0
ATOM    181  CD2 TRP A 117      30.850 105.649 110.855  1.00  0.00           C0.      0
ATOM    182  CE2 TRP A 117      31.838 104.795 110.272  1.00  0.00           C0.      0
ATOM    183  CE3 TRP A 117      30.421 105.390 112.171  1.00  0.00           C0.      0
ATOM    184  NE1 TRP A 117      32.079 105.271 108.997  1.00  0.00           N0.      0
ATOM    185  CZ2 TRP A 117      32.398 103.715 110.969  1.00  0.00           C0.      0
ATOM    186  CZ3 TRP A 117      30.977 104.318 112.866  1.00  0.00           C0.      0
ATOM    187  CH2 TRP A 117      31.955 103.489 112.270  1.00  0.00           C0.      0
ATOM    188  H02 TRP A 117      29.256 109.870 109.437  1.00  0.00           H0.      0
ATOM    189  H   TRP A 117      31.915 108.812 109.885  1.00  0.00           H0.      0
ATOM    190  HA  TRP A 117      29.711 108.773 108.141  1.00  0.00           H0.      0
ATOM    191  HB2 TRP A 117      29.655 108.153 111.135  1.00  0.00           H0.      0
ATOM    192  HB3 TRP A 117      28.550 107.534 109.920  1.00  0.00           H0.      0
ATOM    193  HD1 TRP A 117      31.393 106.946 107.842  1.00  0.00           H0.      0
ATOM    194  HE1 TRP A 117      32.803 104.936 108.381  1.00  0.00           H0.      0
ATOM    195  HE3 TRP A 117      29.667 106.017 112.638  1.00  0.00           H0.      0
ATOM    196  HZ2 TRP A 117      33.162 103.090 110.520  1.00  0.00           H0.      0
ATOM    197  HZ3 TRP A 117      30.665 104.117 113.885  1.00  0.00           H0.      0
ATOM    198  HH2 TRP A 117      32.386 102.675 112.844  1.00  0.00           H0.      0
ATOM    199  CA  LEU A 136      32.402  94.797 109.812  1.00  0.00           C0.     -1
ATOM    200  C   LEU A 136      33.379  95.232 110.936  1.00  0.00           C0.      0
ATOM    201  O   LEU A 136      33.934  96.352 110.895  1.00  0.00           O0.      0
ATOM    202  H01 LEU A 136      32.984  94.676 108.893  1.00  0.00           H0.      0
ATOM    203  H02 LEU A 136      31.677  95.599 109.657  1.00  0.00           H0.      0
ATOM    204  HA  LEU A 136      31.882  93.864 110.039  1.00  0.00           H0.      0
ATOM    205  N   GLY A 137      33.623  94.362 111.964  1.00  0.00           N0.      0
ATOM    206  CA  GLY A 137      34.622  94.591 113.039  1.00  0.00           C0.     -1
ATOM    207  C   GLY A 137      34.041  95.255 114.340  1.00  0.00           C0.      0
ATOM    208  O   GLY A 137      34.825  95.611 115.224  1.00  0.00           O0.      0
ATOM    209  H   GLY A 137      33.216  93.439 111.898  1.00  0.00           H0.      0
ATOM    210  HA2 GLY A 137      35.070  93.638 113.325  1.00  0.00           H0.      0
ATOM    211  HA3 GLY A 137      35.423  95.231 112.671  1.00  0.00           H0.      0
ATOM    212  N   ASN A 138      32.685  95.401 114.485  1.00  0.00           N0.      0
ATOM    213  CA  ASN A 138      32.034  96.118 115.639  1.00  0.00           C0.     -1
ATOM    214  C   ASN A 138      32.612  97.550 115.706  1.00  0.00           C0.      0
ATOM    215  O   ASN A 138      33.401  97.905 116.594  1.00  0.00           O0.      0
ATOM    216  CB  ASN A 138      32.171  95.383 116.973  1.00  0.00           C0.      0
ATOM    217  CG  ASN A 138      31.407  96.159 118.048  1.00  0.00           C0.      0
ATOM    218  ND2 ASN A 138      32.104  96.420 119.183  1.00  0.00           N0.      0
ATOM    219  OD1 ASN A 138      30.233  96.503 117.866  1.00  0.00           O0.      0
ATOM    220  H   ASN A 138      32.097  95.108 113.718  1.00  0.00           H0.      0
ATOM    221  HA  ASN A 138      30.972  96.183 115.391  1.00  0.00           H0.      0
ATOM    222  HB2 ASN A 138      31.717  94.394 116.862  1.00  0.00           H0.      0
ATOM    223  HB3 ASN A 138      33.218  95.254 117.237  1.00  0.00           H0.      0
ATOM    224 HD21 ASN A 138      31.706  97.073 119.845  1.00  0.00           H0.      0
ATOM    225 HD22 ASN A 138      33.113  96.296 119.192  1.00  0.00           H0.      0
ATOM    226  N   SER A 139      32.181  98.370 114.720  1.00  0.00           N0.      0
ATOM    227  CA  SER A 139      32.896  99.591 114.350  1.00  0.00           C0.     -1
ATOM    228  CB  SER A 139      33.556  99.431 112.972  1.00  0.00           C0.      0
ATOM    229  OG  SER A 139      34.459  98.311 112.998  1.00  0.00           O0.      0
ATOM    230  H03 SER A 139      32.214 100.449 114.342  1.00  0.00           H0.      0
ATOM    231  H   SER A 139      31.588  97.961 114.009  1.00  0.00           H0.      0
ATOM    232  HA  SER A 139      33.655  99.757 115.116  1.00  0.00           H0.      0
ATOM    233  HB2 SER A 139      32.785  99.295 112.202  1.00  0.00           H0.      0
ATOM    234  HB3 SER A 139      34.107 100.352 112.736  1.00  0.00           H0.      0
ATOM    235  HG  SER A 139      34.248  97.693 112.275  1.00  0.00           H0.      0
ATOM    236  CA  HID A 142      32.605 104.274 118.322  1.00  0.00           C0.     -1
ATOM    237  CB  HID A 142      33.836 104.115 117.436  1.00  0.00           C0.     -1
ATOM    238  CG  HID A 142      34.818 103.106 117.941  1.00  0.00           C0.      0
ATOM    239  CD2 HID A 142      35.108 101.818 117.540  1.00  0.00           C0.      0
ATOM    240  ND1 HID A 142      35.639 103.319 119.044  1.00  0.00           N0.      0
ATOM    241  CE1 HID A 142      36.376 102.196 119.270  1.00  0.00           C0.      0
ATOM    242  NE2 HID A 142      36.077 101.259 118.369  1.00  0.00           N0.      0
ATOM    243  H01 HID A 142      32.070 103.323 118.422  1.00  0.00           H0.      0
ATOM    244  H02 HID A 142      31.917 105.009 117.892  1.00  0.00           H0.      0
ATOM    245  HA  HID A 142      32.872 104.615 119.329  1.00  0.00           H0.      0
ATOM    246  HB2 HID A 142      33.520 103.809 116.433  1.00  0.00           H0.      0
ATOM    247  HB3 HID A 142      34.332 105.086 117.306  1.00  0.00           H0.      0
ATOM    248  HD1 HID A 142      35.696 104.175 119.580  1.00  0.00           H0.      0
ATOM    249  HD2 HID A 142      34.675 101.263 116.724  1.00  0.00           H0.      0
ATOM    250  HE1 HID A 142      37.090 102.096 120.071  1.00  0.00           H0.      0
ATOM    251  CA  ARG A 175      28.637  92.843 119.914  1.00  0.00           C0.     -1
ATOM    252  CB  ARG A 175      29.642  93.480 120.842  1.00  0.00           C0.     -1
ATOM    253  CG  ARG A 175      31.083  93.201 120.390  1.00  0.00           C0.      0
ATOM    254  CD  ARG A 175      32.140  93.795 121.332  1.00  0.00           C0.      0
ATOM    255  NE  ARG A 175      33.510  93.456 120.924  1.00  0.00           N0.      0
ATOM    256  CZ  ARG A 175      34.082  92.276 121.164  1.00  0.00           C0.      0
ATOM    257  NH1 ARG A 175      33.451  91.336 121.909  1.00  0.00           N1+      0
ATOM    258  NH2 ARG A 175      35.344  92.046 120.747  1.00  0.00           N0.      0
ATOM    259  H01 ARG A 175      27.607  93.031 120.237  1.00  0.00           H0.      0
ATOM    260  H03 ARG A 175      28.739  93.237 118.895  1.00  0.00           H0.      0
ATOM    261  HA  ARG A 175      28.776  91.756 119.862  1.00  0.00           H0.      0
ATOM    262  HB2 ARG A 175      29.484  94.567 120.884  1.00  0.00           H0.      0
ATOM    263  HB3 ARG A 175      29.502  93.106 121.867  1.00  0.00           H0.      0
ATOM    264  HG2 ARG A 175      31.232  92.117 120.289  1.00  0.00           H0.      0
ATOM    265  HG3 ARG A 175      31.240  93.622 119.391  1.00  0.00           H0.      0
ATOM    266  HD2 ARG A 175      32.073  94.885 121.320  1.00  0.00           H0.      0
ATOM    267  HD3 ARG A 175      31.979  93.474 122.369  1.00  0.00           H0.      0
ATOM    268  HE  ARG A 175      34.007  94.122 120.304  1.00  0.00           H0.      0
ATOM    269 HH11 ARG A 175      32.460  91.401 122.075  1.00  0.00           H0.      0
ATOM    270 HH12 ARG A 175      33.862  90.419 121.996  1.00  0.00           H0.      0
ATOM    271 HH21 ARG A 175      35.689  92.649 119.982  1.00  0.00           H0.      0
ATOM    272 HH22 ARG A 175      35.641  91.081 120.686  1.00  0.00           H0.      0
ATOM    273  CA  TYR A 194      40.468  89.011 115.952  1.00  0.00           C0.     -1
ATOM    274  CB  TYR A 194      40.274  90.165 116.860  1.00  0.00           C0.     -1
ATOM    275  CG  TYR A 194      39.546  91.314 116.176  1.00  0.00           C0.      0
ATOM    276  CD1 TYR A 194      38.199  91.601 116.456  1.00  0.00           C0.      0
ATOM    277  CD2 TYR A 194      40.194  92.086 115.197  1.00  0.00           C0.      0
ATOM    278  CE1 TYR A 194      37.530  92.630 115.792  1.00  0.00           C0.      0
ATOM    279  CE2 TYR A 194      39.536  93.121 114.520  1.00  0.00           C0.      0
ATOM    280  CZ  TYR A 194      38.194  93.404 114.830  1.00  0.00           C0.      0
ATOM    281  OH  TYR A 194      37.506  94.456 114.283  1.00  0.00           O0.      0
ATOM    282  H01 TYR A 194      41.007  88.188 116.439  1.00  0.00           H0.      0
ATOM    283  H02 TYR A 194      39.508  88.613 115.600  1.00  0.00           H0.      0
ATOM    284  HA  TYR A 194      41.042  89.293 115.061  1.00  0.00           H0.      0
ATOM    285  HB2 TYR A 194      39.705  89.863 117.750  1.00  0.00           H0.      0
ATOM    286  HB3 TYR A 194      41.247  90.522 117.228  1.00  0.00           H0.      0
ATOM    287  HD1 TYR A 194      37.660  91.019 117.196  1.00  0.00           H0.      0
ATOM    288  HD2 TYR A 194      41.237  91.890 114.971  1.00  0.00           H0.      0
ATOM    289  HE1 TYR A 194      36.496  92.854 116.021  1.00  0.00           H0.      0
ATOM    290  HE2 TYR A 194      40.063  93.738 113.799  1.00  0.00           H0.      0
ATOM    291  HH  TYR A 194      37.738  94.618 113.330  1.00  0.00           H0.      0
ATOM    292  CA  LEU A 240      38.171  99.108 124.089  1.00  0.00           C0.     -1
ATOM    293  CB  LEU A 240      37.582  97.948 123.152  1.00  0.00           C0.     -1
ATOM    294  CG  LEU A 240      38.434  97.688 121.889  1.00  0.00           C0.      0
ATOM    295  CD1 LEU A 240      37.892  96.477 121.104  1.00  0.00           C0.      0
ATOM    296  CD2 LEU A 240      38.514  98.923 120.969  1.00  0.00           C0.      0
ATOM    297  H01 LEU A 240      37.588  99.180 125.013  1.00  0.00           H0.      0
ATOM    298  H02 LEU A 240      39.213  98.889 124.348  1.00  0.00           H0.      0
ATOM    299  HA  LEU A 240      38.133 100.076 123.580  1.00  0.00           H0.      0
ATOM    300  HB2 LEU A 240      37.522  97.024 123.743  1.00  0.00           H0.      0
ATOM    301  HB3 LEU A 240      36.558  98.213 122.857  1.00  0.00           H0.      0
ATOM    302  HG  LEU A 240      39.455  97.445 122.225  1.00  0.00           H0.      0
ATOM    303 HD11 LEU A 240      37.820  95.587 121.739  1.00  0.00           H0.      0
ATOM    304 HD12 LEU A 240      36.895  96.691 120.703  1.00  0.00           H0.      0
ATOM    305 HD13 LEU A 240      38.552  96.236 120.260  1.00  0.00           H0.      0
ATOM    306 HD21 LEU A 240      37.511  99.207 120.631  1.00  0.00           H0.      0
ATOM    307 HD22 LEU A 240      38.968  99.780 121.477  1.00  0.00           H0.      0
ATOM    308 HD23 LEU A 240      39.117  98.706 120.078  1.00  0.00           H0.      0
ATOM    309  CA  TYR A 242      31.446 100.538 124.486  1.00  0.00           C0.     -1
ATOM    310  CB  TYR A 242      31.257  99.407 123.501  1.00  0.00           C0.     -1
ATOM    311  CG  TYR A 242      32.345  99.272 122.443  1.00  0.00           C0.      0
ATOM    312  CD1 TYR A 242      32.623 100.313 121.539  1.00  0.00           C0.      0
ATOM    313  CD2 TYR A 242      33.089  98.086 122.312  1.00  0.00           C0.      0
ATOM    314  CE1 TYR A 242      33.603 100.186 120.550  1.00  0.00           C0.      0
ATOM    315  CE2 TYR A 242      34.075  97.940 121.330  1.00  0.00           C0.      0
ATOM    316  CZ  TYR A 242      34.338  98.994 120.446  1.00  0.00           C0.      0
ATOM    317  OH  TYR A 242      35.321  98.809 119.492  1.00  0.00           O0.      0
ATOM    318  H01 TYR A 242      30.621 100.573 125.206  1.00  0.00           H0.      0
ATOM    319  H02 TYR A 242      32.380 100.423 125.049  1.00  0.00           H0.      0
ATOM    320  HA  TYR A 242      31.485 101.511 123.982  1.00  0.00           H0.      0
ATOM    321  HB2 TYR A 242      31.185  98.456 124.044  1.00  0.00           H0.      0
ATOM    322  HB3 TYR A 242      30.288  99.534 122.994  1.00  0.00           H0.      0
ATOM    323  HD1 TYR A 242      32.058 101.239 121.599  1.00  0.00           H0.      0
ATOM    324  HD2 TYR A 242      32.898  97.262 122.994  1.00  0.00           H0.      0
ATOM    325  HE1 TYR A 242      33.778 100.996 119.852  1.00  0.00           H0.      0
ATOM    326  HE2 TYR A 242      34.638  97.020 121.236  1.00  0.00           H0.      0
ATOM    327  HH  TYR A 242      35.598  99.664 119.073  1.00  0.00           H0.      0
ATOM    328  CA  TYR A 283      28.728  89.208 117.291  1.00  0.00           C0.     -1
ATOM    329  CB  TYR A 283      29.682  89.652 116.147  1.00  0.00           C0.     -1
ATOM    330  CG  TYR A 283      31.080  90.034 116.612  1.00  0.00           C0.      0
ATOM    331  CD1 TYR A 283      32.132  89.101 116.576  1.00  0.00           C0.      0
ATOM    332  CD2 TYR A 283      31.379  91.326 117.082  1.00  0.00           C0.      0
ATOM    333  CE1 TYR A 283      33.429  89.440 116.966  1.00  0.00           C0.      0
ATOM    334  CE2 TYR A 283      32.676  91.682 117.478  1.00  0.00           C0.      0
ATOM    335  CZ  TYR A 283      33.714  90.741 117.408  1.00  0.00           C0.      0
ATOM    336  OH  TYR A 283      35.012  91.025 117.758  1.00  0.00           O0.      0
ATOM    337  H01 TYR A 283      27.741  88.947 116.894  1.00  0.00           H0.      0
ATOM    338  H02 TYR A 283      29.133  88.335 117.815  1.00  0.00           H0.      0
ATOM    339  HA  TYR A 283      28.602  90.014 118.023  1.00  0.00           H0.      0
ATOM    340  HB2 TYR A 283      29.759  88.839 115.414  1.00  0.00           H0.      0
ATOM    341  HB3 TYR A 283      29.228  90.504 115.624  1.00  0.00           H0.      0
ATOM    342  HD1 TYR A 283      31.935  88.094 116.218  1.00  0.00           H0.      0
ATOM    343  HD2 TYR A 283      30.588  92.070 117.133  1.00  0.00           H0.      0
ATOM    344  HE1 TYR A 283      34.236  88.718 116.916  1.00  0.00           H0.      0
ATOM    345  HE2 TYR A 283      32.888  92.684 117.834  1.00  0.00           H0.      0
ATOM    346  HH  TYR A 283      35.157  91.982 117.914  1.00  0.00           H0.      0
ATOM    347  N   ACT A 293      35.883  96.986 117.417  1.00  0.00           N0.      0
ATOM    348  CA  ACT A 293      36.523  95.652 117.609  1.00  0.00           C0.      0
ATOM    349  C   ACT A 293      35.665  94.755 118.500  1.00  0.00           C0.      0
ATOM    350  O   ACT A 293      34.772  95.304 119.217  1.00  0.00           O0.      0
ATOM    351  CE  ACT A 293      36.706  97.937 116.602  1.00  0.00           C0.      0
ATOM    352  OXT ACT A 293      35.939  93.518 118.485  1.00  0.00           O1-      0
ATOM    353  HE1 ACT A 293      36.103  98.824 116.414  1.00  0.00           H0.      0
ATOM    354  HE2 ACT A 293      37.609  98.215 117.144  1.00  0.00           H0.      0
ATOM    355  HE3 ACT A 293      36.962  97.463 115.657  1.00  0.00           H0.      0
ATOM    356  H1  ACT A 293      37.499  95.797 118.082  1.00  0.00           H0.      0
ATOM    357  H3  ACT A 293      36.663  95.201 116.627  1.00  0.00           H0.      0
ATOM    358  H01 ACT A 293      35.643  97.424 118.325  1.00  0.00           H0.      0
ATOM    359  H02 ACT A 293      34.984  96.865 116.921  1.00  0.00           H0.      0
ATOM    360  CA' SAM A 294      37.971  97.011 110.554  1.00  0.00           C0.      0
ATOM    361  CB  SAM A 294      37.603  98.126 111.567  1.00  0.00           C0.      0
ATOM    362  CG  SAM A 294      38.841  98.731 112.250  1.00  0.00           C0.      0
ATOM    363  SD  SAM A 294      38.583  99.359 113.956  1.00  0.00           S0.      0
ATOM    364  C5' SAM A 294      37.159 100.494 113.729  1.00  0.00           C0.      0
ATOM    365  C4' SAM A 294      37.398 101.595 112.704  1.00  0.00           C0.      0
ATOM    366  O4' SAM A 294      36.151 102.371 112.615  1.00  0.00           O0.      0
ATOM    367  C3' SAM A 294      38.539 102.597 113.034  1.00  0.00           C0.      0
ATOM    368  O3' SAM A 294      39.612 102.522 112.102  1.00  0.00           O0.      0
ATOM    369  C2' SAM A 294      37.824 103.985 113.044  1.00  0.00           C0.      0
ATOM    370  O2' SAM A 294      38.552 105.092 112.555  1.00  0.00           O0.      0
ATOM    371  C1' SAM A 294      36.511 103.717 112.267  1.00  0.00           C0.      0
ATOM    372  OXT SAM A 294      37.595  94.951 111.704  1.00  0.00           O0.      0
ATOM    373  N1  SAM A 294      33.589 107.827 111.064  1.00  0.00           N0.      0
ATOM    374  C2  SAM A 294      34.517 107.157 110.344  1.00  0.00           C0.      0
ATOM    375  N3  SAM A 294      35.208 106.065 110.707  1.00  0.00           N0.      0
ATOM    376  C4  SAM A 294      34.897 105.644 111.944  1.00  0.00           C0.      0
ATOM    377  C5  SAM A 294      33.965 106.253 112.807  1.00  0.00           C0.      0
ATOM    378  C6  SAM A 294      33.300 107.389 112.310  1.00  0.00           C0.      0
ATOM    379  N6  SAM A 294      32.419 108.116 113.084  1.00  0.00           N0.      0
ATOM    380  N7  SAM A 294      33.923 105.592 114.029  1.00  0.00           N0.      0
ATOM    381  C8  SAM A 294      34.800 104.614 113.905  1.00  0.00           C0.      0
ATOM    382  N9  SAM A 294      35.421 104.589 112.662  1.00  0.00           N0.      0
ATOM    383  C'  SAM A 294      38.501  95.787 111.327  1.00  0.00           C0.      0
ATOM    384  N'  SAM A 294      36.729  96.656 109.776  1.00  0.00           N0.      0
ATOM    385  O'  SAM A 294      39.717  95.736 111.604  1.00  0.00           O0.      0
ATOM    386 HN61 SAM A 294      31.999 108.928 112.623  1.00  0.00           H0.      0
ATOM    387 HN62 SAM A 294      31.796 107.557 113.656  1.00  0.00           H0.      0
ATOM    388  HA  SAM A 294      38.714  97.359 109.832  1.00  0.00           H0.      0
ATOM    389  HB1 SAM A 294      36.926  97.699 112.316  1.00  0.00           H0.      0
ATOM    390  HB2 SAM A 294      37.046  98.907 111.038  1.00  0.00           H0.      0
ATOM    391  HG1 SAM A 294      39.258  99.533 111.640  1.00  0.00           H0.      0
ATOM    392  HG2 SAM A 294      39.620  97.973 112.371  1.00  0.00           H0.      0
ATOM    393 HO2' SAM A 294      39.055 104.849 111.742  1.00  0.00           H0.      0
ATOM    394 HO3' SAM A 294      39.246 102.714 111.200  1.00  0.00           H0.      0
ATOM    395  H01 SAM A 294      35.035 103.877 114.655  1.00  0.00           H0.      0
ATOM    396  H02 SAM A 294      37.597 101.168 111.714  1.00  0.00           H0.      0
ATOM    397  H03 SAM A 294      38.978 102.383 114.010  1.00  0.00           H0.      0
ATOM    398  H04 SAM A 294      37.550 104.225 114.077  1.00  0.00           H0.      0
ATOM    399  H05 SAM A 294      36.667 103.834 111.191  1.00  0.00           H0.      0
ATOM    400  H06 SAM A 294      34.746 107.579 109.372  1.00  0.00           H0.      0
ATOM    401  H07 SAM A 294      36.823  95.839 109.111  1.00  0.00           H0.      0
ATOM    402  H08 SAM A 294      36.440  97.475 109.213  1.00  0.00           H0.      0
ATOM    403  H09 SAM A 294      35.952  96.422 110.409  1.00  0.00           H0.      0
ATOM    404 H5'1 SAM A 294      37.000 100.940 114.717  1.00  0.00           H0.      0
ATOM    405 H5'2 SAM A 294      36.273  99.913 113.459  1.00  0.00           H0.      0
ATOM    406  O   WAT C 131      33.821 109.742 114.977  1.00  0.00           O0.      0
ATOM    407  H1  WAT C 131      33.388 109.059 114.416  1.00  0.00           H0.      0
ATOM    408  H2  WAT C 131      33.105 110.156 115.476  1.00  0.00           H0.      0
