# Supplementary material for: Computational Investigation of GNMT-Catalyzed Methyl Transfer Reaction: Integrating MD, QM, and ML Approaches
Source: J Comput Chem. Author manuscript; Available in PMC 2026 Jun 29. (PMC13312424; doi:10.1002/jcc.70434)
Supplement: SI-2 [file NIHMS2188582-supplement-SI-2.zip › QM-cluster-pdbs/clustering_316_R1_w_ts.pdb]

ATOM      1  CA  TYR A  21      42.967 105.129 117.849  1.00  0.00           C0.     -1
ATOM      2  CB  TYR A  21      42.543 104.473 116.511  1.00  0.00           C0.     -1
ATOM      3  CG  TYR A  21      41.597 103.293 116.634  1.00  0.00           C0.      0
ATOM      4  CD1 TYR A  21      40.206 103.472 116.571  1.00  0.00           C0.      0
ATOM      5  CD2 TYR A  21      42.077 101.978 116.786  1.00  0.00           C0.      0
ATOM      6  CE1 TYR A  21      39.320 102.394 116.674  1.00  0.00           C0.      0
ATOM      7  CE2 TYR A  21      41.209 100.887 116.873  1.00  0.00           C0.      0
ATOM      8  CZ  TYR A  21      39.821 101.090 116.824  1.00  0.00           C0.      0
ATOM      9  OH  TYR A  21      39.003  99.988 116.907  1.00  0.00           O0.      0
ATOM     10  H01 TYR A  21      42.091 105.497 118.395  1.00  0.00           H0.      0
ATOM     11  H02 TYR A  21      43.642 105.973 117.669  1.00  0.00           H0.      0
ATOM     12  HA  TYR A  21      43.484 104.406 118.491  1.00  0.00           H0.      0
ATOM     13  HB2 TYR A  21      42.058 105.241 115.895  1.00  0.00           H0.      0
ATOM     14  HB3 TYR A  21      43.441 104.158 115.966  1.00  0.00           H0.      0
ATOM     15  HD1 TYR A  21      39.801 104.466 116.412  1.00  0.00           H0.      0
ATOM     16  HD2 TYR A  21      43.149 101.805 116.816  1.00  0.00           H0.      0
ATOM     17  HE1 TYR A  21      38.252 102.574 116.629  1.00  0.00           H0.      0
ATOM     18  HE2 TYR A  21      41.586  99.874 116.961  1.00  0.00           H0.      0
ATOM     19  HH  TYR A  21      38.050 100.251 116.873  1.00  0.00           H0.      0
ATOM     20  CA  TRP A  30      46.114  95.597 114.545  1.00  0.00           C0.     -1
ATOM     21  CB  TRP A  30      45.403  96.730 113.803  1.00  0.00           C0.     -1
ATOM     22  CG  TRP A  30      43.933  96.472 113.598  1.00  0.00           C0.      0
ATOM     23  CD1 TRP A  30      43.281  96.093 112.438  1.00  0.00           C0.      0
ATOM     24  CD2 TRP A  30      42.921  96.531 114.629  1.00  0.00           C0.      0
ATOM     25  CE2 TRP A  30      41.677  96.167 114.024  1.00  0.00           C0.      0
ATOM     26  CE3 TRP A  30      42.945  96.868 115.996  1.00  0.00           C0.      0
ATOM     27  NE1 TRP A  30      41.926  95.898 112.691  1.00  0.00           N0.      0
ATOM     28  CZ2 TRP A  30      40.482  96.121 114.753  1.00  0.00           C0.      0
ATOM     29  CZ3 TRP A  30      41.755  96.838 116.721  1.00  0.00           C0.      0
ATOM     30  CH2 TRP A  30      40.538  96.464 116.104  1.00  0.00           C0.      0
ATOM     31  H01 TRP A  30      46.044  94.660 113.980  1.00  0.00           H0.      0
ATOM     32  H03 TRP A  30      47.176  95.825 114.699  1.00  0.00           H0.      0
ATOM     33  HA  TRP A  30      45.659  95.424 115.528  1.00  0.00           H0.      0
ATOM     34  HB2 TRP A  30      45.534  97.667 114.364  1.00  0.00           H0.      0
ATOM     35  HB3 TRP A  30      45.885  96.888 112.830  1.00  0.00           H0.      0
ATOM     36  HD1 TRP A  30      43.683  95.946 111.447  1.00  0.00           H0.      0
ATOM     37  HE1 TRP A  30      41.200  95.696 112.005  1.00  0.00           H0.      0
ATOM     38  HE3 TRP A  30      43.876  97.149 116.479  1.00  0.00           H0.      0
ATOM     39  HZ2 TRP A  30      39.563  95.792 114.284  1.00  0.00           H0.      0
ATOM     40  HZ3 TRP A  30      41.757  97.092 117.776  1.00  0.00           H0.      0
ATOM     41  HH2 TRP A  30      39.634  96.448 116.698  1.00  0.00           H0.      0
ATOM     42  CA  TYR A  33      45.557  91.149 117.057  1.00  0.00           C0.     -1
ATOM     43  CB  TYR A  33      44.955  92.513 117.356  1.00  0.00           C0.     -1
ATOM     44  CG  TYR A  33      43.528  92.419 117.893  1.00  0.00           C0.      0
ATOM     45  CD1 TYR A  33      42.514  93.285 117.450  1.00  0.00           C0.      0
ATOM     46  CD2 TYR A  33      43.175  91.432 118.834  1.00  0.00           C0.      0
ATOM     47  CE1 TYR A  33      41.194  93.162 117.903  1.00  0.00           C0.      0
ATOM     48  CE2 TYR A  33      41.863  91.293 119.285  1.00  0.00           C0.      0
ATOM     49  CZ  TYR A  33      40.859  92.147 118.807  1.00  0.00           C0.      0
ATOM     50  OH  TYR A  33      39.582  91.907 119.262  1.00  0.00           O0.      0
ATOM     51  H01 TYR A  33      44.922  90.584 116.365  1.00  0.00           H0.      0
ATOM     52  H02 TYR A  33      46.549  91.248 116.601  1.00  0.00           H0.      0
ATOM     53  HA  TYR A  33      45.677  90.547 117.964  1.00  0.00           H0.      0
ATOM     54  HB2 TYR A  33      45.594  93.045 118.077  1.00  0.00           H0.      0
ATOM     55  HB3 TYR A  33      44.948  93.128 116.447  1.00  0.00           H0.      0
ATOM     56  HD1 TYR A  33      42.747  94.065 116.732  1.00  0.00           H0.      0
ATOM     57  HD2 TYR A  33      43.929  90.753 119.215  1.00  0.00           H0.      0
ATOM     58  HE1 TYR A  33      40.432  93.831 117.518  1.00  0.00           H0.      0
ATOM     59  HE2 TYR A  33      41.595  90.521 119.998  1.00  0.00           H0.      0
ATOM     60  HH  TYR A  33      38.953  92.610 119.014  1.00  0.00           H0.      0
ATOM     61  CA  ARG A  40      39.331  85.837 108.905  1.00  0.00           C0.     -1
ATOM     62  CB  ARG A  40      39.898  87.290 109.049  1.00  0.00           C0.     -1
ATOM     63  CG  ARG A  40      38.753  88.323 109.056  1.00  0.00           C0.      0
ATOM     64  CD  ARG A  40      39.167  89.727 109.529  1.00  0.00           C0.      0
ATOM     65  NE  ARG A  40      38.047  90.660 109.341  1.00  0.00           N0.      0
ATOM     66  CZ  ARG A  40      37.728  91.730 110.099  1.00  0.00           C0.      0
ATOM     67  NH1 ARG A  40      38.422  92.076 111.204  1.00  0.00           N1+      0
ATOM     68  NH2 ARG A  40      36.618  92.421 109.784  1.00  0.00           N0.      0
ATOM     69  H01 ARG A  40      38.743  85.742 107.985  1.00  0.00           H0.      0
ATOM     70  H02 ARG A  40      40.141  85.101 108.871  1.00  0.00           H0.      0
ATOM     71  HA  ARG A  40      38.681  85.597 109.754  1.00  0.00           H0.      0
ATOM     72  HB2 ARG A  40      40.468  87.359 109.986  1.00  0.00           H0.      0
ATOM     73  HB3 ARG A  40      40.597  87.506 108.231  1.00  0.00           H0.      0
ATOM     74  HG2 ARG A  40      38.331  88.394 108.043  1.00  0.00           H0.      0
ATOM     75  HG3 ARG A  40      37.943  87.970 109.708  1.00  0.00           H0.      0
ATOM     76  HD2 ARG A  40      39.420  89.691 110.593  1.00  0.00           H0.      0
ATOM     77  HD3 ARG A  40      40.053  90.077 108.982  1.00  0.00           H0.      0
ATOM     78  HE  ARG A  40      37.545  90.602 108.463  1.00  0.00           H0.      0
ATOM     79 HH11 ARG A  40      39.360  91.726 111.330  1.00  0.00           H0.      0
ATOM     80 HH12 ARG A  40      38.235  93.033 111.536  1.00  0.00           H0.      0
ATOM     81 HH21 ARG A  40      36.314  92.355 108.788  1.00  0.00           H0.      0
ATOM     82 HH22 ARG A  40      36.626  93.388 110.117  1.00  0.00           H0.      0
ATOM     83  CA  ALA A  64      35.140 101.524 108.521  1.00  0.00           C0.     -1
ATOM     84  C   ALA A  64      36.261 100.571 108.079  1.00  0.00           C0.      0
ATOM     85  O   ALA A  64      36.251  99.351 108.325  1.00  0.00           O0.      0
ATOM     86  CB  ALA A  64      34.417 101.025 109.777  1.00  0.00           C0.      0
ATOM     87  H02 ALA A  64      34.436 101.599 107.680  1.00  0.00           H0.      0
ATOM     88  HA  ALA A  64      35.560 102.523 108.685  1.00  0.00           H0.      0
ATOM     89  HB1 ALA A  64      33.473 101.560 109.917  1.00  0.00           H0.      0
ATOM     90  HB2 ALA A  64      34.195  99.958 109.689  1.00  0.00           H0.      0
ATOM     91  HB3 ALA A  64      35.026 101.177 110.674  1.00  0.00           H0.      0
ATOM     92  N   CYS A  65      37.241 101.137 107.331  1.00  0.00           N0.      0
ATOM     93  CA  CYS A  65      38.314 100.377 106.692  1.00  0.00           C0.     -1
ATOM     94  C   CYS A  65      39.390  99.791 107.629  1.00  0.00           C0.      0
ATOM     95  O   CYS A  65      40.033  98.799 107.257  1.00  0.00           O0.      0
ATOM     96  H01 CYS A  65      38.808 101.034 105.971  1.00  0.00           H0.      0
ATOM     97  H   CYS A  65      37.257 102.144 107.269  1.00  0.00           H0.      0
ATOM     98  HA  CYS A  65      37.889  99.530 106.149  1.00  0.00           H0.      0
ATOM     99  N   GLY A  66      39.617 100.444 108.788  1.00  0.00           N0.      0
ATOM    100  CA  GLY A  66      40.733 100.064 109.662  1.00  0.00           C0.     -1
ATOM    101  H01 GLY A  66      41.697 100.284 109.189  1.00  0.00           H0.      0
ATOM    102  H   GLY A  66      39.051 101.256 109.041  1.00  0.00           H0.      0
ATOM    103  HA2 GLY A  66      40.648 100.622 110.595  1.00  0.00           H0.      0
ATOM    104  HA3 GLY A  66      40.703  98.991 109.874  1.00  0.00           H0.      0
ATOM    105  CA  ASP A  70      37.351  93.724 104.636  1.00  0.00           C0.     -1
ATOM    106  CB  ASP A  70      36.329  94.430 105.608  1.00  0.00           C0.     -1
ATOM    107  CG  ASP A  70      36.192  93.797 106.997  1.00  0.00           C0.      0
ATOM    108  OD1 ASP A  70      35.925  94.574 107.978  1.00  0.00           O0.      0
ATOM    109  OD2 ASP A  70      36.283  92.533 107.091  1.00  0.00           O1-      0
ATOM    110  H01 ASP A  70      38.370  93.799 105.031  1.00  0.00           H0.      0
ATOM    111  H02 ASP A  70      37.324  94.193 103.647  1.00  0.00           H0.      0
ATOM    112  HA  ASP A  70      37.098  92.664 104.541  1.00  0.00           H0.      0
ATOM    113  HB2 ASP A  70      36.595  95.485 105.735  1.00  0.00           H0.      0
ATOM    114  HB3 ASP A  70      35.332  94.411 105.143  1.00  0.00           H0.      0
ATOM    115  CA  ASP A  85      37.681 105.600 108.281  1.00  0.00           C0.     -1
ATOM    116  C   ASP A  85      38.235 106.839 108.995  1.00  0.00           C0.      0
ATOM    117  O   ASP A  85      39.076 107.566 108.450  1.00  0.00           O0.      0
ATOM    118  CB  ASP A  85      38.759 104.489 108.219  1.00  0.00           C0.      0
ATOM    119  CG  ASP A  85      38.911 103.870 109.600  1.00  0.00           C0.      0
ATOM    120  OD1 ASP A  85      38.309 102.766 109.845  1.00  0.00           O0.      0
ATOM    121  OD2 ASP A  85      39.561 104.531 110.464  1.00  0.00           O1-      0
ATOM    122  H03 ASP A  85      37.417 105.907 107.265  1.00  0.00           H0.      0
ATOM    123  HA  ASP A  85      36.778 105.225 108.775  1.00  0.00           H0.      0
ATOM    124  HB2 ASP A  85      38.471 103.727 107.491  1.00  0.00           H0.      0
ATOM    125  HB3 ASP A  85      39.706 104.931 107.897  1.00  0.00           H0.      0
ATOM    126  N   ALA A  86      37.801 107.037 110.270  1.00  0.00           N0.      0
ATOM    127  CA  ALA A  86      38.201 108.190 111.082  1.00  0.00           C0.     -1
ATOM    128  C   ALA A  86      39.424 107.884 112.004  1.00  0.00           C0.      0
ATOM    129  O   ALA A  86      39.567 108.509 113.079  1.00  0.00           O0.      0
ATOM    130  CB  ALA A  86      37.005 108.719 111.874  1.00  0.00           C0.      0
ATOM    131  H   ALA A  86      37.057 106.441 110.623  1.00  0.00           H0.      0
ATOM    132  HA  ALA A  86      38.553 108.953 110.376  1.00  0.00           H0.      0
ATOM    133  HB1 ALA A  86      36.233 109.062 111.182  1.00  0.00           H0.      0
ATOM    134  HB2 ALA A  86      36.589 107.929 112.507  1.00  0.00           H0.      0
ATOM    135  HB3 ALA A  86      37.323 109.542 112.518  1.00  0.00           H0.      0
ATOM    136  N   SER A  87      40.327 106.996 111.541  1.00  0.00           N0.      0
ATOM    137  CA  SER A  87      41.624 106.722 112.186  1.00  0.00           C0.     -1
ATOM    138  CB  SER A  87      41.694 105.357 112.886  1.00  0.00           C0.      0
ATOM    139  OG  SER A  87      43.049 105.093 113.308  1.00  0.00           O0.      0
ATOM    140  H01 SER A  87      42.404 106.757 111.418  1.00  0.00           H0.      0
ATOM    141  H   SER A  87      40.051 106.365 110.789  1.00  0.00           H0.      0
ATOM    142  HA  SER A  87      41.804 107.527 112.904  1.00  0.00           H0.      0
ATOM    143  HB2 SER A  87      40.989 105.314 113.723  1.00  0.00           H0.      0
ATOM    144  HB3 SER A  87      41.430 104.556 112.193  1.00  0.00           H0.      0
ATOM    145  HG  SER A  87      43.249 105.677 114.052  1.00  0.00           H0.      0
ATOM    146  CA  ALA A 115      35.205 110.103 106.447  1.00  0.00           C0.     -1
ATOM    147  C   ALA A 115      34.777 109.886 107.886  1.00  0.00           C0.      0
ATOM    148  O   ALA A 115      35.364 109.089 108.629  1.00  0.00           O0.      0
ATOM    149  H01 ALA A 115      36.284 110.280 106.420  1.00  0.00           H0.      0
ATOM    150  H02 ALA A 115      34.692 110.940 105.967  1.00  0.00           H0.      0
ATOM    151  HA  ALA A 115      35.008 109.192 105.871  1.00  0.00           H0.      0
ATOM    152  N   ASN A 116      33.707 110.634 108.294  1.00  0.00           N0.      0
ATOM    153  CA  ASN A 116      33.085 110.449 109.592  1.00  0.00           C0.     -1
ATOM    154  C   ASN A 116      31.610 109.999 109.408  1.00  0.00           C0.      0
ATOM    155  O   ASN A 116      30.850 110.686 108.701  1.00  0.00           O0.      0
ATOM    156  CB  ASN A 116      33.089 111.756 110.425  1.00  0.00           C0.      0
ATOM    157  CG  ASN A 116      32.333 111.525 111.726  1.00  0.00           C0.      0
ATOM    158  ND2 ASN A 116      31.048 111.973 111.739  1.00  0.00           N0.      0
ATOM    159  OD1 ASN A 116      32.848 110.938 112.688  1.00  0.00           O0.      0
ATOM    160  H   ASN A 116      33.177 111.160 107.611  1.00  0.00           H0.      0
ATOM    161  HA  ASN A 116      33.653 109.682 110.122  1.00  0.00           H0.      0
ATOM    162  HB2 ASN A 116      34.122 112.027 110.657  1.00  0.00           H0.      0
ATOM    163  HB3 ASN A 116      32.633 112.559 109.838  1.00  0.00           H0.      0
ATOM    164 HD21 ASN A 116      30.456 111.683 112.507  1.00  0.00           H0.      0
ATOM    165 HD22 ASN A 116      30.593 112.208 110.866  1.00  0.00           H0.      0
ATOM    166  N   TRP A 117      31.215 108.908 110.101  1.00  0.00           N0.      0
ATOM    167  CA  TRP A 117      29.815 108.424 110.048  1.00  0.00           C0.     -1
ATOM    168  CB  TRP A 117      29.548 107.294 111.038  1.00  0.00           C0.     -1
ATOM    169  CG  TRP A 117      30.478 106.117 110.901  1.00  0.00           C0.      0
ATOM    170  CD1 TRP A 117      31.147 105.688 109.773  1.00  0.00           C0.      0
ATOM    171  CD2 TRP A 117      30.887 105.243 111.980  1.00  0.00           C0.      0
ATOM    172  CE2 TRP A 117      31.812 104.299 111.438  1.00  0.00           C0.      0
ATOM    173  CE3 TRP A 117      30.598 105.202 113.356  1.00  0.00           C0.      0
ATOM    174  NE1 TRP A 117      31.930 104.581 110.086  1.00  0.00           N0.      0
ATOM    175  CZ2 TRP A 117      32.439 103.331 112.235  1.00  0.00           C0.      0
ATOM    176  CZ3 TRP A 117      31.217 104.241 114.151  1.00  0.00           C0.      0
ATOM    177  CH2 TRP A 117      32.125 103.312 113.592  1.00  0.00           C0.      0
ATOM    178  H03 TRP A 117      29.154 109.273 110.250  1.00  0.00           H0.      0
ATOM    179  H   TRP A 117      31.925 108.361 110.598  1.00  0.00           H0.      0
ATOM    180  HA  TRP A 117      29.595 108.096 109.023  1.00  0.00           H0.      0
ATOM    181  HB2 TRP A 117      29.638 107.687 112.059  1.00  0.00           H0.      0
ATOM    182  HB3 TRP A 117      28.498 106.990 110.919  1.00  0.00           H0.      0
ATOM    183  HD1 TRP A 117      31.145 106.092 108.773  1.00  0.00           H0.      0
ATOM    184  HE1 TRP A 117      32.642 104.200 109.483  1.00  0.00           H0.      0
ATOM    185  HE3 TRP A 117      29.923 105.926 113.799  1.00  0.00           H0.      0
ATOM    186  HZ2 TRP A 117      33.172 102.645 111.827  1.00  0.00           H0.      0
ATOM    187  HZ3 TRP A 117      31.045 104.241 115.221  1.00  0.00           H0.      0
ATOM    188  HH2 TRP A 117      32.613 102.590 114.239  1.00  0.00           H0.      0
ATOM    189  CA  LEU A 136      32.238  94.852 109.434  1.00  0.00           C0.     -1
ATOM    190  C   LEU A 136      33.249  95.005 110.572  1.00  0.00           C0.      0
ATOM    191  O   LEU A 136      33.742  96.116 110.867  1.00  0.00           O0.      0
ATOM    192  H01 LEU A 136      32.799  94.803 108.493  1.00  0.00           H0.      0
ATOM    193  H02 LEU A 136      31.596  95.734 109.410  1.00  0.00           H0.      0
ATOM    194  HA  LEU A 136      31.631  93.950 109.532  1.00  0.00           H0.      0
ATOM    195  N   GLY A 137      33.595  93.880 111.261  1.00  0.00           N0.      0
ATOM    196  CA  GLY A 137      34.651  93.879 112.285  1.00  0.00           C0.     -1
ATOM    197  C   GLY A 137      34.184  94.343 113.664  1.00  0.00           C0.      0
ATOM    198  O   GLY A 137      35.039  94.685 114.504  1.00  0.00           O0.      0
ATOM    199  H   GLY A 137      33.288  92.989 110.894  1.00  0.00           H0.      0
ATOM    200  HA2 GLY A 137      35.045  92.862 112.368  1.00  0.00           H0.      0
ATOM    201  HA3 GLY A 137      35.485  94.518 111.977  1.00  0.00           H0.      0
ATOM    202  N   ASN A 138      32.857  94.339 113.918  1.00  0.00           N0.      0
ATOM    203  CA  ASN A 138      32.243  94.844 115.167  1.00  0.00           C0.     -1
ATOM    204  C   ASN A 138      32.582  96.355 115.310  1.00  0.00           C0.      0
ATOM    205  O   ASN A 138      33.297  96.771 116.233  1.00  0.00           O0.      0
ATOM    206  CB  ASN A 138      32.680  94.065 116.406  1.00  0.00           C0.      0
ATOM    207  CG  ASN A 138      32.111  94.719 117.660  1.00  0.00           C0.      0
ATOM    208  ND2 ASN A 138      32.966  94.766 118.709  1.00  0.00           N0.      0
ATOM    209  OD1 ASN A 138      30.950  95.154 117.704  1.00  0.00           O0.      0
ATOM    210  H   ASN A 138      32.252  94.035 113.167  1.00  0.00           H0.      0
ATOM    211  HA  ASN A 138      31.161  94.753 115.046  1.00  0.00           H0.      0
ATOM    212  HB2 ASN A 138      32.294  93.044 116.336  1.00  0.00           H0.      0
ATOM    213  HB3 ASN A 138      33.766  94.015 116.462  1.00  0.00           H0.      0
ATOM    214 HD21 ASN A 138      32.686  95.283 119.529  1.00  0.00           H0.      0
ATOM    215 HD22 ASN A 138      33.951  94.540 118.579  1.00  0.00           H0.      0
ATOM    216  N   SER A 139      32.043  97.164 114.375  1.00  0.00           N0.      0
ATOM    217  CA  SER A 139      32.426  98.572 114.226  1.00  0.00           C0.     -1
ATOM    218  CB  SER A 139      33.268  98.785 112.961  1.00  0.00           C0.      0
ATOM    219  OG  SER A 139      34.420  97.923 112.964  1.00  0.00           O0.      0
ATOM    220  H03 SER A 139      31.530  99.202 114.195  1.00  0.00           H0.      0
ATOM    221  H   SER A 139      31.503  96.741 113.632  1.00  0.00           H0.      0
ATOM    222  HA  SER A 139      33.007  98.834 115.112  1.00  0.00           H0.      0
ATOM    223  HB2 SER A 139      32.667  98.611 112.060  1.00  0.00           H0.      0
ATOM    224  HB3 SER A 139      33.617  99.824 112.939  1.00  0.00           H0.      0
ATOM    225  HG  SER A 139      34.238  97.171 112.374  1.00  0.00           H0.      0
ATOM    226  CA  HID A 142      32.345 102.250 119.286  1.00  0.00           C0.     -1
ATOM    227  CB  HID A 142      33.545 102.643 118.393  1.00  0.00           C0.     -1
ATOM    228  CG  HID A 142      34.587 101.614 118.111  1.00  0.00           C0.      0
ATOM    229  CD2 HID A 142      35.297 101.351 116.955  1.00  0.00           C0.      0
ATOM    230  ND1 HID A 142      35.200 100.834 119.081  1.00  0.00           N0.      0
ATOM    231  CE1 HID A 142      36.228 100.147 118.503  1.00  0.00           C0.      0
ATOM    232  NE2 HID A 142      36.317 100.445 117.213  1.00  0.00           N0.      0
ATOM    233  H01 HID A 142      31.794 101.402 118.863  1.00  0.00           H0.      0
ATOM    234  H02 HID A 142      31.664 103.102 119.370  1.00  0.00           H0.      0
ATOM    235  HA  HID A 142      32.662 101.969 120.299  1.00  0.00           H0.      0
ATOM    236  HB2 HID A 142      33.166 103.016 117.436  1.00  0.00           H0.      0
ATOM    237  HB3 HID A 142      34.032 103.518 118.847  1.00  0.00           H0.      0
ATOM    238  HD1 HID A 142      34.904 100.743 120.042  1.00  0.00           H0.      0
ATOM    239  HD2 HID A 142      35.146 101.768 115.972  1.00  0.00           H0.      0
ATOM    240  HE1 HID A 142      36.870  99.467 119.036  1.00  0.00           H0.      0
ATOM    241  CA  ARG A 175      28.661  93.451 120.293  1.00  0.00           C0.     -1
ATOM    242  CB  ARG A 175      29.304  94.049 121.553  1.00  0.00           C0.     -1
ATOM    243  CG  ARG A 175      30.771  94.408 121.230  1.00  0.00           C0.      0
ATOM    244  CD  ARG A 175      31.647  94.764 122.439  1.00  0.00           C0.      0
ATOM    245  NE  ARG A 175      33.014  95.171 122.050  1.00  0.00           N0.      0
ATOM    246  CZ  ARG A 175      34.016  94.332 121.711  1.00  0.00           C0.      0
ATOM    247  NH1 ARG A 175      33.852  93.008 121.665  1.00  0.00           N1+      0
ATOM    248  NH2 ARG A 175      35.222  94.851 121.411  1.00  0.00           N0.      0
ATOM    249  H01 ARG A 175      27.580  93.318 120.410  1.00  0.00           H0.      0
ATOM    250  H03 ARG A 175      28.839  94.095 119.424  1.00  0.00           H0.      0
ATOM    251  HA  ARG A 175      29.096  92.468 120.075  1.00  0.00           H0.      0
ATOM    252  HB2 ARG A 175      28.764  94.948 121.877  1.00  0.00           H0.      0
ATOM    253  HB3 ARG A 175      29.257  93.329 122.382  1.00  0.00           H0.      0
ATOM    254  HG2 ARG A 175      31.224  93.565 120.693  1.00  0.00           H0.      0
ATOM    255  HG3 ARG A 175      30.772  95.248 120.526  1.00  0.00           H0.      0
ATOM    256  HD2 ARG A 175      31.224  95.613 122.983  1.00  0.00           H0.      0
ATOM    257  HD3 ARG A 175      31.704  93.930 123.150  1.00  0.00           H0.      0
ATOM    258  HE  ARG A 175      33.237  96.157 122.112  1.00  0.00           H0.      0
ATOM    259 HH11 ARG A 175      32.952  92.602 121.865  1.00  0.00           H0.      0
ATOM    260 HH12 ARG A 175      34.637  92.396 121.338  1.00  0.00           H0.      0
ATOM    261 HH21 ARG A 175      35.355  95.852 121.390  1.00  0.00           H0.      0
ATOM    262 HH22 ARG A 175      35.969  94.270 121.047  1.00  0.00           H0.      0
ATOM    263  CA  TYR A 194      40.096  88.555 115.585  1.00  0.00           C0.     -1
ATOM    264  CB  TYR A 194      39.705  89.565 116.694  1.00  0.00           C0.     -1
ATOM    265  CG  TYR A 194      39.158  90.844 116.086  1.00  0.00           C0.      0
ATOM    266  CD1 TYR A 194      37.826  91.246 116.263  1.00  0.00           C0.      0
ATOM    267  CD2 TYR A 194      39.980  91.641 115.268  1.00  0.00           C0.      0
ATOM    268  CE1 TYR A 194      37.321  92.395 115.639  1.00  0.00           C0.      0
ATOM    269  CE2 TYR A 194      39.495  92.786 114.638  1.00  0.00           C0.      0
ATOM    270  CZ  TYR A 194      38.158  93.169 114.822  1.00  0.00           C0.      0
ATOM    271  OH  TYR A 194      37.737  94.326 114.204  1.00  0.00           O0.      0
ATOM    272  H01 TYR A 194      40.491  87.627 116.015  1.00  0.00           H0.      0
ATOM    273  H02 TYR A 194      39.226  88.305 114.967  1.00  0.00           H0.      0
ATOM    274  HA  TYR A 194      40.865  88.977 114.928  1.00  0.00           H0.      0
ATOM    275  HB2 TYR A 194      38.955  89.121 117.359  1.00  0.00           H0.      0
ATOM    276  HB3 TYR A 194      40.584  89.790 117.310  1.00  0.00           H0.      0
ATOM    277  HD1 TYR A 194      37.163  90.667 116.900  1.00  0.00           H0.      0
ATOM    278  HD2 TYR A 194      41.023  91.371 115.136  1.00  0.00           H0.      0
ATOM    279  HE1 TYR A 194      36.292  92.692 115.802  1.00  0.00           H0.      0
ATOM    280  HE2 TYR A 194      40.139  93.399 114.019  1.00  0.00           H0.      0
ATOM    281  HH  TYR A 194      36.761  94.418 114.252  1.00  0.00           H0.      0
ATOM    282  CA  TYR A 220      43.906  94.154 125.301  1.00  0.00           C0.     -1
ATOM    283  CB  TYR A 220      43.705  94.204 123.803  1.00  0.00           C0.     -1
ATOM    284  CG  TYR A 220      42.289  94.422 123.285  1.00  0.00           C0.      0
ATOM    285  CD1 TYR A 220      41.574  95.608 123.541  1.00  0.00           C0.      0
ATOM    286  CD2 TYR A 220      41.687  93.478 122.436  1.00  0.00           C0.      0
ATOM    287  CE1 TYR A 220      40.333  95.856 122.946  1.00  0.00           C0.      0
ATOM    288  CE2 TYR A 220      40.442  93.706 121.840  1.00  0.00           C0.      0
ATOM    289  CZ  TYR A 220      39.769  94.912 122.073  1.00  0.00           C0.      0
ATOM    290  OH  TYR A 220      38.567  95.221 121.465  1.00  0.00           O0.      0
ATOM    291  H01 TYR A 220      44.964  94.011 125.547  1.00  0.00           H0.      0
ATOM    292  H02 TYR A 220      43.576  95.081 125.786  1.00  0.00           H0.      0
ATOM    293  HA  TYR A 220      43.340  93.330 125.753  1.00  0.00           H0.      0
ATOM    294  HB2 TYR A 220      44.344  95.002 123.392  1.00  0.00           H0.      0
ATOM    295  HB3 TYR A 220      44.083  93.273 123.361  1.00  0.00           H0.      0
ATOM    296  HD1 TYR A 220      42.006  96.365 124.190  1.00  0.00           H0.      0
ATOM    297  HD2 TYR A 220      42.212  92.555 122.208  1.00  0.00           H0.      0
ATOM    298  HE1 TYR A 220      39.804  96.785 123.128  1.00  0.00           H0.      0
ATOM    299  HE2 TYR A 220      40.007  92.959 121.186  1.00  0.00           H0.      0
ATOM    300  HH  TYR A 220      38.357  94.578 120.757  1.00  0.00           H0.      0
ATOM    301  CA  TYR A 242      31.909 100.570 123.476  1.00  0.00           C0.     -1
ATOM    302  CB  TYR A 242      32.050  99.053 123.349  1.00  0.00           C0.     -1
ATOM    303  CG  TYR A 242      32.686  98.603 122.053  1.00  0.00           C0.      0
ATOM    304  CD1 TYR A 242      31.905  98.322 120.917  1.00  0.00           C0.      0
ATOM    305  CD2 TYR A 242      34.084  98.479 121.940  1.00  0.00           C0.      0
ATOM    306  CE1 TYR A 242      32.487  97.943 119.704  1.00  0.00           C0.      0
ATOM    307  CE2 TYR A 242      34.682  98.098 120.734  1.00  0.00           C0.      0
ATOM    308  CZ  TYR A 242      33.884  97.842 119.607  1.00  0.00           C0.      0
ATOM    309  OH  TYR A 242      34.514  97.502 118.451  1.00  0.00           O0.      0
ATOM    310  H01 TYR A 242      31.440 100.841 124.428  1.00  0.00           H0.      0
ATOM    311  H02 TYR A 242      32.888 101.061 123.428  1.00  0.00           H0.      0
ATOM    312  HA  TYR A 242      31.293 100.976 122.665  1.00  0.00           H0.      0
ATOM    313  HB2 TYR A 242      32.644  98.676 124.192  1.00  0.00           H0.      0
ATOM    314  HB3 TYR A 242      31.057  98.593 123.442  1.00  0.00           H0.      0
ATOM    315  HD1 TYR A 242      30.825  98.399 120.983  1.00  0.00           H0.      0
ATOM    316  HD2 TYR A 242      34.709  98.685 122.804  1.00  0.00           H0.      0
ATOM    317  HE1 TYR A 242      31.868  97.714 118.842  1.00  0.00           H0.      0
ATOM    318  HE2 TYR A 242      35.761  98.019 120.645  1.00  0.00           H0.      0
ATOM    319  HH  TYR A 242      33.886  97.337 117.714  1.00  0.00           H0.      0
ATOM    320  CA  TYR A 283      28.375  89.524 117.997  1.00  0.00           C0.     -1
ATOM    321  CB  TYR A 283      29.428  89.539 116.877  1.00  0.00           C0.     -1
ATOM    322  CG  TYR A 283      30.841  89.917 117.307  1.00  0.00           C0.      0
ATOM    323  CD1 TYR A 283      31.944  89.153 116.885  1.00  0.00           C0.      0
ATOM    324  CD2 TYR A 283      31.105  91.060 118.082  1.00  0.00           C0.      0
ATOM    325  CE1 TYR A 283      33.257  89.530 117.183  1.00  0.00           C0.      0
ATOM    326  CE2 TYR A 283      32.413  91.433 118.413  1.00  0.00           C0.      0
ATOM    327  CZ  TYR A 283      33.497  90.687 117.933  1.00  0.00           C0.      0
ATOM    328  OH  TYR A 283      34.814  91.040 118.194  1.00  0.00           O0.      0
ATOM    329  H01 TYR A 283      27.397  89.228 117.601  1.00  0.00           H0.      0
ATOM    330  H02 TYR A 283      28.653  88.817 118.787  1.00  0.00           H0.      0
ATOM    331  HA  TYR A 283      28.262  90.512 118.457  1.00  0.00           H0.      0
ATOM    332  HB2 TYR A 283      29.462  88.551 116.401  1.00  0.00           H0.      0
ATOM    333  HB3 TYR A 283      29.096  90.239 116.095  1.00  0.00           H0.      0
ATOM    334  HD1 TYR A 283      31.773  88.258 116.293  1.00  0.00           H0.      0
ATOM    335  HD2 TYR A 283      30.285  91.682 118.423  1.00  0.00           H0.      0
ATOM    336  HE1 TYR A 283      34.100  88.949 116.827  1.00  0.00           H0.      0
ATOM    337  HE2 TYR A 283      32.595  92.319 119.009  1.00  0.00           H0.      0
ATOM    338  HH  TYR A 283      34.947  92.020 118.217  1.00  0.00           H0.      0
ATOM    339  CA' SAM A 293      37.648  96.956 110.306  1.00  0.00           C0.      0
ATOM    340  CB  SAM A 293      37.294  97.854 111.513  1.00  0.00           C0.      0
ATOM    341  CG  SAM A 293      38.547  98.308 112.265  1.00  0.00           C0.      0
ATOM    342  SD  SAM A 293      38.291  98.905 113.981  1.00  0.00           S0.      0
ATOM    343  CE  SAM A 293      37.284  97.374 115.340  1.00  0.00           C0.      0
ATOM    344  C5' SAM A 293      36.856 100.030 113.803  1.00  0.00           C0.      0
ATOM    345  C4' SAM A 293      37.136 101.195 112.864  1.00  0.00           C0.      0
ATOM    346  O4' SAM A 293      35.981 102.093 112.949  1.00  0.00           O0.      0
ATOM    347  C3' SAM A 293      38.409 102.035 113.185  1.00  0.00           C0.      0
ATOM    348  O3' SAM A 293      39.393 101.915 112.166  1.00  0.00           O0.      0
ATOM    349  C2' SAM A 293      37.836 103.463 113.383  1.00  0.00           C0.      0
ATOM    350  O2' SAM A 293      38.647 104.550 112.978  1.00  0.00           O0.      0
ATOM    351  C1' SAM A 293      36.480 103.420 112.655  1.00  0.00           C0.      0
ATOM    352  OXT SAM A 293      39.482  95.598 111.006  1.00  0.00           O0.      0
ATOM    353  N1  SAM A 293      33.588 107.532 111.455  1.00  0.00           N0.      0
ATOM    354  C2  SAM A 293      34.365 106.743 110.692  1.00  0.00           C0.      0
ATOM    355  N3  SAM A 293      35.096 105.677 111.067  1.00  0.00           N0.      0
ATOM    356  C4  SAM A 293      34.949 105.407 112.380  1.00  0.00           C0.      0
ATOM    357  C5  SAM A 293      34.176 106.141 113.292  1.00  0.00           C0.      0
ATOM    358  C6  SAM A 293      33.493 107.278 112.793  1.00  0.00           C0.      0
ATOM    359  N6  SAM A 293      32.772 108.116 113.563  1.00  0.00           N0.      0
ATOM    360  N7  SAM A 293      34.294 105.600 114.565  1.00  0.00           N0.      0
ATOM    361  C8  SAM A 293      35.113 104.578 114.439  1.00  0.00           C0.      0
ATOM    362  N9  SAM A 293      35.545 104.406 113.129  1.00  0.00           N0.      0
ATOM    363  C'  SAM A 293      38.241  95.627 110.834  1.00  0.00           C0.      0
ATOM    364  N'  SAM A 293      36.383  96.740 109.512  1.00  0.00           N0.      0
ATOM    365  O'  SAM A 293      37.391  94.724 111.131  1.00  0.00           O0.      0
ATOM    366 HN61 SAM A 293      32.868 108.045 114.581  1.00  0.00           H0.      0
ATOM    367 HN62 SAM A 293      32.594 109.045 113.185  1.00  0.00           H0.      0
ATOM    368  HA  SAM A 293      38.362  97.443 109.638  1.00  0.00           H0.      0
ATOM    369  HB1 SAM A 293      36.638  97.286 112.178  1.00  0.00           H0.      0
ATOM    370  HB2 SAM A 293      36.725  98.721 111.160  1.00  0.00           H0.      0
ATOM    371  HG1 SAM A 293      39.047  99.129 111.743  1.00  0.00           H0.      0
ATOM    372  HG2 SAM A 293      39.266  97.490 112.358  1.00  0.00           H0.      0
ATOM    373  HE1 SAM A 293      36.264  97.582 115.046  1.00  0.00           H0.      0
ATOM    374  HE2 SAM A 293      37.715  97.880 116.189  1.00  0.00           H0.      0
ATOM    375  HE3 SAM A 293      37.769  96.501 114.935  1.00  0.00           H0.      0
ATOM    376 HO2' SAM A 293      39.020 104.427 112.062  1.00  0.00           H0.      0
ATOM    377 HO3' SAM A 293      38.998 102.224 111.311  1.00  0.00           H0.      0
ATOM    378  H01 SAM A 293      35.464 103.962 115.250  1.00  0.00           H0.      0
ATOM    379  H02 SAM A 293      37.222 100.847 111.827  1.00  0.00           H0.      0
ATOM    380  H03 SAM A 293      38.890 101.700 114.104  1.00  0.00           H0.      0
ATOM    381  H04 SAM A 293      37.645 103.612 114.449  1.00  0.00           H0.      0
ATOM    382  H05 SAM A 293      36.603 103.563 111.576  1.00  0.00           H0.      0
ATOM    383  H06 SAM A 293      34.443 107.038 109.652  1.00  0.00           H0.      0
ATOM    384  H07 SAM A 293      36.427  95.955 108.803  1.00  0.00           H0.      0
ATOM    385  H08 SAM A 293      36.148  97.624 109.029  1.00  0.00           H0.      0
ATOM    386  H09 SAM A 293      35.595  96.487 110.126  1.00  0.00           H0.      0
ATOM    387 H5'1 SAM A 293      36.670 100.394 114.816  1.00  0.00           H0.      0
ATOM    388 H5'2 SAM A 293      35.992  99.449 113.471  1.00  0.00           H0.      0
ATOM    389  N   ACT A 294      36.430  95.976 116.844  1.00  0.00           N0.      0
ATOM    390  CA  ACT A 294      37.343  95.194 117.680  1.00  0.00           C0.      0
ATOM    391  C   ACT A 294      36.683  94.081 118.505  1.00  0.00           C0.      0
ATOM    392  O   ACT A 294      35.532  93.673 118.180  1.00  0.00           O0.      0
ATOM    393  OXT ACT A 294      37.371  93.606 119.484  1.00  0.00           O1-      0
ATOM    394  H1  ACT A 294      37.876  95.861 118.365  1.00  0.00           H0.      0
ATOM    395  H3  ACT A 294      38.095  94.711 117.045  1.00  0.00           H0.      0
ATOM    396  H01 ACT A 294      35.819  95.378 116.290  1.00  0.00           H0.      0
ATOM    397  H02 ACT A 294      35.840  96.559 117.433  1.00  0.00           H0.      0
ATOM    398  O   WAT B 299      35.918 108.294 115.221  1.00  0.00           O0.      0
ATOM    399  H1  WAT B 299      36.541 107.575 114.976  1.00  0.00           H0.      0
ATOM    400  H2  WAT B 299      35.757 108.796 114.414  1.00  0.00           H0.      0
ATOM    401  O   WAT B 611      32.558 105.537 116.918  1.00  0.00           O0.      0
ATOM    402  H1  WAT B 611      33.032 105.368 116.085  1.00  0.00           H0.      0
ATOM    403  H2  WAT B 611      32.745 106.485 117.039  1.00  0.00           H0.      0
ATOM    404  O   WAT B2279      38.024 106.653 114.544  1.00  0.00           O0.      0
ATOM    405  H1  WAT B2279      38.213 105.944 113.882  1.00  0.00           H0.      0
ATOM    406  H2  WAT B2279      38.640 107.381 114.329  1.00  0.00           H0.      0
ATOM    407  O   WAT B2351      37.232 104.917 116.548  1.00  0.00           O0.      0
ATOM    408  H1  WAT B2351      37.799 104.889 117.328  1.00  0.00           H0.      0
ATOM    409  H2  WAT B2351      37.587 105.624 115.970  1.00  0.00           H0.      0
ATOM    410  O   WAT B4329      33.496 108.130 116.364  1.00  0.00           O0.      0
ATOM    411  H1  WAT B4329      34.428 108.041 116.036  1.00  0.00           H0.      0
ATOM    412  H2  WAT B4329      33.430 109.015 116.747  1.00  0.00           H0.      0
ATOM    413  O   WAT B8792      35.946  91.541 120.696  1.00  0.00           O0.      0
ATOM    414  H1  WAT B8792      35.583  91.045 119.937  1.00  0.00           H0.      0
ATOM    415  H2  WAT B8792      36.581  92.176 120.294  1.00  0.00           H0.      0
