# Supplementary material for: Computational Investigation of GNMT-Catalyzed Methyl Transfer Reaction: Integrating MD, QM, and ML Approaches
Source: J Comput Chem. Author manuscript; Available in PMC 2026 Jun 29. (PMC13312424; doi:10.1002/jcc.70434)
Supplement: SI-2 [file NIHMS2188582-supplement-SI-2.zip › QM-cluster-pdbs/clustering_23066_P2_wo_r.pdb]

ATOM      1  CA  TYR A  21      43.276 105.541 117.383  1.00  0.00           C0.     -1
ATOM      2  CB  TYR A  21      42.768 104.800 116.135  1.00  0.00           C0.     -1
ATOM      3  CG  TYR A  21      41.637 103.796 116.353  1.00  0.00           C0.      0
ATOM      4  CD1 TYR A  21      40.355 104.186 116.783  1.00  0.00           C0.      0
ATOM      5  CD2 TYR A  21      41.830 102.432 116.062  1.00  0.00           C0.      0
ATOM      6  CE1 TYR A  21      39.308 103.261 116.913  1.00  0.00           C0.      0
ATOM      7  CE2 TYR A  21      40.799 101.496 116.190  1.00  0.00           C0.      0
ATOM      8  CZ  TYR A  21      39.529 101.905 116.619  1.00  0.00           C0.      0
ATOM      9  OH  TYR A  21      38.535 100.941 116.680  1.00  0.00           O0.      0
ATOM     10  H01 TYR A  21      42.473 106.116 117.861  1.00  0.00           H0.      0
ATOM     11  H02 TYR A  21      44.076 106.240 117.114  1.00  0.00           H0.      0
ATOM     12  HA  TYR A  21      43.670 104.839 118.127  1.00  0.00           H0.      0
ATOM     13  HB2 TYR A  21      42.448 105.534 115.386  1.00  0.00           H0.      0
ATOM     14  HB3 TYR A  21      43.606 104.267 115.670  1.00  0.00           H0.      0
ATOM     15  HD1 TYR A  21      40.158 105.232 117.003  1.00  0.00           H0.      0
ATOM     16  HD2 TYR A  21      42.796 102.098 115.698  1.00  0.00           H0.      0
ATOM     17  HE1 TYR A  21      38.323 103.594 117.225  1.00  0.00           H0.      0
ATOM     18  HE2 TYR A  21      40.969 100.447 115.976  1.00  0.00           H0.      0
ATOM     19  HH  TYR A  21      37.838 101.168 117.332  1.00  0.00           H0.      0
ATOM     20  CA  TRP A  30      46.450  96.122 114.965  1.00  0.00           C0.     -1
ATOM     21  CB  TRP A  30      45.550  97.314 114.528  1.00  0.00           C0.     -1
ATOM     22  CG  TRP A  30      44.121  96.934 114.214  1.00  0.00           C0.      0
ATOM     23  CD1 TRP A  30      43.640  96.353 113.053  1.00  0.00           C0.      0
ATOM     24  CD2 TRP A  30      42.971  97.107 115.081  1.00  0.00           C0.      0
ATOM     25  CE2 TRP A  30      41.831  96.593 114.384  1.00  0.00           C0.      0
ATOM     26  CE3 TRP A  30      42.781  97.677 116.355  1.00  0.00           C0.      0
ATOM     27  NE1 TRP A  30      42.271  96.129 113.159  1.00  0.00           N0.      0
ATOM     28  CZ2 TRP A  30      40.543  96.606 114.939  1.00  0.00           C0.      0
ATOM     29  CZ3 TRP A  30      41.496  97.719 116.897  1.00  0.00           C0.      0
ATOM     30  CH2 TRP A  30      40.388  97.179 116.202  1.00  0.00           C0.      0
ATOM     31  H01 TRP A  30      46.502  95.370 114.170  1.00  0.00           H0.      0
ATOM     32  H03 TRP A  30      47.467  96.464 115.187  1.00  0.00           H0.      0
ATOM     33  HA  TRP A  30      46.043  95.639 115.861  1.00  0.00           H0.      0
ATOM     34  HB2 TRP A  30      45.551  98.072 115.322  1.00  0.00           H0.      0
ATOM     35  HB3 TRP A  30      46.005  97.792 113.650  1.00  0.00           H0.      0
ATOM     36  HD1 TRP A  30      44.173  96.082 112.154  1.00  0.00           H0.      0
ATOM     37  HE1 TRP A  30      41.642  95.857 112.411  1.00  0.00           H0.      0
ATOM     38  HE3 TRP A  30      43.622  98.087 116.906  1.00  0.00           H0.      0
ATOM     39  HZ2 TRP A  30      39.712  96.152 114.414  1.00  0.00           H0.      0
ATOM     40  HZ3 TRP A  30      41.339  98.165 117.874  1.00  0.00           H0.      0
ATOM     41  HH2 TRP A  30      39.406  97.205 116.663  1.00  0.00           H0.      0
ATOM     42  CA  ILE A  34      43.775  90.389 113.665  1.00  0.00           C0.     -1
ATOM     43  CB  ILE A  34      43.597  91.132 112.335  1.00  0.00           C0.     -1
ATOM     44  CG1 ILE A  34      42.419  92.129 112.420  1.00  0.00           C0.      0
ATOM     45  CG2 ILE A  34      43.419  90.118 111.189  1.00  0.00           C0.      0
ATOM     46  CD1 ILE A  34      42.177  92.974 111.161  1.00  0.00           C0.      0
ATOM     47  H01 ILE A  34      44.645  89.722 113.636  1.00  0.00           H0.      0
ATOM     48  H02 ILE A  34      43.912  91.088 114.499  1.00  0.00           H0.      0
ATOM     49  HA  ILE A  34      42.891  89.775 113.883  1.00  0.00           H0.      0
ATOM     50  HB  ILE A  34      44.513  91.712 112.136  1.00  0.00           H0.      0
ATOM     51 HG12 ILE A  34      41.506  91.567 112.652  1.00  0.00           H0.      0
ATOM     52 HG13 ILE A  34      42.596  92.805 113.269  1.00  0.00           H0.      0
ATOM     53 HG21 ILE A  34      44.271  89.430 111.140  1.00  0.00           H0.      0
ATOM     54 HG22 ILE A  34      42.515  89.515 111.352  1.00  0.00           H0.      0
ATOM     55 HG23 ILE A  34      43.328  90.609 110.214  1.00  0.00           H0.      0
ATOM     56 HD11 ILE A  34      43.071  93.554 110.897  1.00  0.00           H0.      0
ATOM     57 HD12 ILE A  34      41.916  92.351 110.298  1.00  0.00           H0.      0
ATOM     58 HD13 ILE A  34      41.351  93.677 111.315  1.00  0.00           H0.      0
ATOM     59  CA  ARG A  40      39.933  85.672 109.176  1.00  0.00           C0.     -1
ATOM     60  CB  ARG A  40      40.419  87.072 109.534  1.00  0.00           C0.     -1
ATOM     61  CG  ARG A  40      39.297  88.136 109.457  1.00  0.00           C0.      0
ATOM     62  CD  ARG A  40      39.848  89.572 109.485  1.00  0.00           C0.      0
ATOM     63  NE  ARG A  40      38.806  90.618 109.456  1.00  0.00           N0.      0
ATOM     64  CZ  ARG A  40      38.599  91.526 110.444  1.00  0.00           C0.      0
ATOM     65  NH1 ARG A  40      39.045  91.263 111.699  1.00  0.00           N1+      0
ATOM     66  NH2 ARG A  40      37.972  92.658 110.165  1.00  0.00           N0.      0
ATOM     67  H01 ARG A  40      39.548  85.642 108.149  1.00  0.00           H0.      0
ATOM     68  H02 ARG A  40      40.742  84.937 109.253  1.00  0.00           H0.      0
ATOM     69  HA  ARG A  40      39.124  85.349 109.843  1.00  0.00           H0.      0
ATOM     70  HB2 ARG A  40      40.854  87.078 110.543  1.00  0.00           H0.      0
ATOM     71  HB3 ARG A  40      41.230  87.361 108.849  1.00  0.00           H0.      0
ATOM     72  HG2 ARG A  40      38.724  87.997 108.530  1.00  0.00           H0.      0
ATOM     73  HG3 ARG A  40      38.590  87.996 110.286  1.00  0.00           H0.      0
ATOM     74  HD2 ARG A  40      40.471  89.730 110.370  1.00  0.00           H0.      0
ATOM     75  HD3 ARG A  40      40.501  89.729 108.618  1.00  0.00           H0.      0
ATOM     76  HE  ARG A  40      38.465  90.916 108.547  1.00  0.00           H0.      0
ATOM     77 HH11 ARG A  40      39.194  90.309 111.991  1.00  0.00           H0.      0
ATOM     78 HH12 ARG A  40      38.878  91.930 112.442  1.00  0.00           H0.      0
ATOM     79 HH21 ARG A  40      37.757  92.890 109.159  1.00  0.00           H0.      0
ATOM     80 HH22 ARG A  40      37.793  93.365 110.884  1.00  0.00           H0.      0
ATOM     81  CA  ALA A  64      34.896 100.987 108.453  1.00  0.00           C0.     -1
ATOM     82  C   ALA A  64      36.158 100.237 108.000  1.00  0.00           C0.      0
ATOM     83  O   ALA A  64      36.342  99.040 108.288  1.00  0.00           O0.      0
ATOM     84  H01 ALA A  64      35.016 102.073 108.409  1.00  0.00           H0.      0
ATOM     85  H02 ALA A  64      34.056 100.694 107.814  1.00  0.00           H0.      0
ATOM     86  HA  ALA A  64      34.668 100.688 109.479  1.00  0.00           H0.      0
ATOM     87  N   CYS A  65      37.065 100.911 107.241  1.00  0.00           N0.      0
ATOM     88  CA  CYS A  65      38.265 100.264 106.662  1.00  0.00           C0.     -1
ATOM     89  C   CYS A  65      39.290  99.806 107.682  1.00  0.00           C0.      0
ATOM     90  O   CYS A  65      40.015  98.830 107.449  1.00  0.00           O0.      0
ATOM     91  H02 CYS A  65      38.731 100.987 105.987  1.00  0.00           H0.      0
ATOM     92  H   CYS A  65      36.896 101.886 107.040  1.00  0.00           H0.      0
ATOM     93  HA  CYS A  65      37.964  99.389 106.080  1.00  0.00           H0.      0
ATOM     94  N   GLY A  66      39.399 100.584 108.775  1.00  0.00           N0.      0
ATOM     95  CA  GLY A  66      40.574 100.444 109.606  1.00  0.00           C0.     -1
ATOM     96  H01 GLY A  66      41.483 100.694 109.048  1.00  0.00           H0.      0
ATOM     97  H   GLY A  66      38.833 101.427 108.895  1.00  0.00           H0.      0
ATOM     98  HA2 GLY A  66      40.483 101.097 110.470  1.00  0.00           H0.      0
ATOM     99  HA3 GLY A  66      40.682  99.409 109.947  1.00  0.00           H0.      0
ATOM    100  CA  ASP A  70      37.441  93.651 104.688  1.00  0.00           C0.     -1
ATOM    101  CB  ASP A  70      36.229  93.742 105.646  1.00  0.00           C0.     -1
ATOM    102  CG  ASP A  70      36.695  93.849 107.116  1.00  0.00           C0.      0
ATOM    103  OD1 ASP A  70      36.320  94.865 107.781  1.00  0.00           O0.      0
ATOM    104  OD2 ASP A  70      37.439  92.909 107.551  1.00  0.00           O1-      0
ATOM    105  H01 ASP A  70      38.054  94.557 104.751  1.00  0.00           H0.      0
ATOM    106  H02 ASP A  70      37.116  93.531 103.648  1.00  0.00           H0.      0
ATOM    107  HA  ASP A  70      38.067  92.797 104.962  1.00  0.00           H0.      0
ATOM    108  HB2 ASP A  70      35.606  94.610 105.412  1.00  0.00           H0.      0
ATOM    109  HB3 ASP A  70      35.614  92.838 105.543  1.00  0.00           H0.      0
ATOM    110  CA  ASP A  85      37.516 105.717 108.002  1.00  0.00           C0.     -1
ATOM    111  C   ASP A  85      38.123 107.025 108.503  1.00  0.00           C0.      0
ATOM    112  O   ASP A  85      38.822 107.736 107.770  1.00  0.00           O0.      0
ATOM    113  CB  ASP A  85      38.582 104.586 107.970  1.00  0.00           C0.      0
ATOM    114  CG  ASP A  85      38.910 104.112 109.382  1.00  0.00           C0.      0
ATOM    115  OD1 ASP A  85      38.385 103.010 109.779  1.00  0.00           O0.      0
ATOM    116  OD2 ASP A  85      39.626 104.852 110.119  1.00  0.00           O1-      0
ATOM    117  H03 ASP A  85      37.162 105.897 106.983  1.00  0.00           H0.      0
ATOM    118  HA  ASP A  85      36.664 105.410 108.618  1.00  0.00           H0.      0
ATOM    119  HB2 ASP A  85      38.205 103.743 107.386  1.00  0.00           H0.      0
ATOM    120  HB3 ASP A  85      39.487 104.968 107.487  1.00  0.00           H0.      0
ATOM    121  N   ALA A  86      37.883 107.310 109.811  1.00  0.00           N0.      0
ATOM    122  CA  ALA A  86      38.273 108.572 110.424  1.00  0.00           C0.     -1
ATOM    123  C   ALA A  86      39.676 108.597 111.048  1.00  0.00           C0.      0
ATOM    124  O   ALA A  86      40.022 109.567 111.740  1.00  0.00           O0.      0
ATOM    125  CB  ALA A  86      37.222 109.005 111.457  1.00  0.00           C0.      0
ATOM    126  H   ALA A  86      37.248 106.708 110.323  1.00  0.00           H0.      0
ATOM    127  HA  ALA A  86      38.300 109.313 109.615  1.00  0.00           H0.      0
ATOM    128  HB1 ALA A  86      37.064 108.217 112.203  1.00  0.00           H0.      0
ATOM    129  HB2 ALA A  86      37.575 109.898 111.976  1.00  0.00           H0.      0
ATOM    130  HB3 ALA A  86      36.273 109.223 110.961  1.00  0.00           H0.      0
ATOM    131  N   SER A  87      40.485 107.559 110.742  1.00  0.00           N0.      0
ATOM    132  CA  SER A  87      41.783 107.414 111.391  1.00  0.00           C0.     -1
ATOM    133  CB  SER A  87      41.702 106.335 112.459  1.00  0.00           C0.     -1
ATOM    134  OG  SER A  87      43.001 106.096 113.054  1.00  0.00           O0.      0
ATOM    135  H01 SER A  87      42.545 107.141 110.653  1.00  0.00           H0.      0
ATOM    136  H   SER A  87      40.083 106.730 110.303  1.00  0.00           H0.      0
ATOM    137  HA  SER A  87      42.044 108.382 111.825  1.00  0.00           H0.      0
ATOM    138  HB2 SER A  87      40.953 106.600 113.216  1.00  0.00           H0.      0
ATOM    139  HB3 SER A  87      41.401 105.383 112.020  1.00  0.00           H0.      0
ATOM    140  HG  SER A  87      43.249 106.885 113.556  1.00  0.00           H0.      0
ATOM    141  CA  MET A  90      44.435 102.782 110.211  1.00  0.00           C0.     -1
ATOM    142  CB  MET A  90      43.003 102.691 110.791  1.00  0.00           C0.     -1
ATOM    143  CG  MET A  90      42.958 102.734 112.326  1.00  0.00           C0.      0
ATOM    144  SD  MET A  90      43.684 101.241 113.137  1.00  0.00           S0.      0
ATOM    145  CE  MET A  90      42.267 100.088 113.005  1.00  0.00           C0.      0
ATOM    146  H01 MET A  90      44.912 103.728 110.499  1.00  0.00           H0.      0
ATOM    147  H02 MET A  90      44.421 102.727 109.116  1.00  0.00           H0.      0
ATOM    148  HA  MET A  90      45.052 101.960 110.590  1.00  0.00           H0.      0
ATOM    149  HB2 MET A  90      42.384 103.513 110.405  1.00  0.00           H0.      0
ATOM    150  HB3 MET A  90      42.542 101.765 110.448  1.00  0.00           H0.      0
ATOM    151  HG2 MET A  90      43.509 103.599 112.708  1.00  0.00           H0.      0
ATOM    152  HG3 MET A  90      41.923 102.821 112.672  1.00  0.00           H0.      0
ATOM    153  HE1 MET A  90      42.079  99.804 111.967  1.00  0.00           H0.      0
ATOM    154  HE2 MET A  90      42.517  99.193 113.578  1.00  0.00           H0.      0
ATOM    155  HE3 MET A  90      41.370 100.553 113.424  1.00  0.00           H0.      0
ATOM    156  CA  ALA A 115      35.578 111.037 106.188  1.00  0.00           C0.     -1
ATOM    157  C   ALA A 115      34.969 110.576 107.566  1.00  0.00           C0.      0
ATOM    158  O   ALA A 115      35.501 109.640 108.181  1.00  0.00           O0.      0
ATOM    159  H01 ALA A 115      36.619 111.318 106.365  1.00  0.00           H0.      0
ATOM    160  H03 ALA A 115      35.560 110.180 105.511  1.00  0.00           H0.      0
ATOM    161  HA  ALA A 115      35.040 111.875 105.739  1.00  0.00           H0.      0
ATOM    162  N   ASN A 116      33.863 111.231 108.072  1.00  0.00           N0.      0
ATOM    163  CA  ASN A 116      33.157 110.873 109.359  1.00  0.00           C0.     -1
ATOM    164  C   ASN A 116      31.702 110.648 109.032  1.00  0.00           C0.      0
ATOM    165  O   ASN A 116      31.012 111.510 108.467  1.00  0.00           O0.      0
ATOM    166  CB  ASN A 116      33.364 111.977 110.420  1.00  0.00           C0.      0
ATOM    167  CG  ASN A 116      33.122 111.389 111.803  1.00  0.00           C0.      0
ATOM    168  ND2 ASN A 116      34.167 111.423 112.655  1.00  0.00           N0.      0
ATOM    169  OD1 ASN A 116      32.023 110.872 112.089  1.00  0.00           O0.      0
ATOM    170  H   ASN A 116      33.398 111.928 107.505  1.00  0.00           H0.      0
ATOM    171  HA  ASN A 116      33.632 109.953 109.702  1.00  0.00           H0.      0
ATOM    172  HB2 ASN A 116      34.378 112.372 110.324  1.00  0.00           H0.      0
ATOM    173  HB3 ASN A 116      32.657 112.794 110.236  1.00  0.00           H0.      0
ATOM    174 HD21 ASN A 116      34.107 110.947 113.566  1.00  0.00           H0.      0
ATOM    175 HD22 ASN A 116      35.061 111.776 112.349  1.00  0.00           H0.      0
ATOM    176  N   TRP A 117      31.280 109.426 109.382  1.00  0.00           N0.      0
ATOM    177  CA  TRP A 117      29.904 109.021 109.195  1.00  0.00           C0.     -1
ATOM    178  CB  TRP A 117      29.594 107.836 110.084  1.00  0.00           C0.     -1
ATOM    179  CG  TRP A 117      30.554 106.682 109.917  1.00  0.00           C0.      0
ATOM    180  CD1 TRP A 117      31.332 106.388 108.813  1.00  0.00           C0.      0
ATOM    181  CD2 TRP A 117      30.891 105.701 110.926  1.00  0.00           C0.      0
ATOM    182  CE2 TRP A 117      31.890 104.841 110.370  1.00  0.00           C0.      0
ATOM    183  CE3 TRP A 117      30.469 105.483 112.252  1.00  0.00           C0.      0
ATOM    184  NE1 TRP A 117      32.122 105.277 109.079  1.00  0.00           N0.      0
ATOM    185  CZ2 TRP A 117      32.465 103.793 111.102  1.00  0.00           C0.      0
ATOM    186  CZ3 TRP A 117      31.041 104.443 112.982  1.00  0.00           C0.      0
ATOM    187  CH2 TRP A 117      32.028 103.606 112.412  1.00  0.00           C0.      0
ATOM    188  H02 TRP A 117      29.247 109.865 109.427  1.00  0.00           H0.      0
ATOM    189  H   TRP A 117      31.907 108.823 109.909  1.00  0.00           H0.      0
ATOM    190  HA  TRP A 117      29.726 108.770 108.139  1.00  0.00           H0.      0
ATOM    191  HB2 TRP A 117      29.623 108.162 111.133  1.00  0.00           H0.      0
ATOM    192  HB3 TRP A 117      28.559 107.515 109.898  1.00  0.00           H0.      0
ATOM    193  HD1 TRP A 117      31.405 106.899 107.867  1.00  0.00           H0.      0
ATOM    194  HE1 TRP A 117      32.843 104.926 108.469  1.00  0.00           H0.      0
ATOM    195  HE3 TRP A 117      29.708 106.116 112.699  1.00  0.00           H0.      0
ATOM    196  HZ2 TRP A 117      33.237 103.162 110.674  1.00  0.00           H0.      0
ATOM    197  HZ3 TRP A 117      30.733 104.272 114.008  1.00  0.00           H0.      0
ATOM    198  HH2 TRP A 117      32.467 102.817 113.013  1.00  0.00           H0.      0
ATOM    199  CA  LEU A 136      32.402  94.797 109.812  1.00  0.00           C0.     -1
ATOM    200  C   LEU A 136      33.352  95.227 110.965  1.00  0.00           C0.      0
ATOM    201  O   LEU A 136      33.845  96.378 110.992  1.00  0.00           O0.      0
ATOM    202  H01 LEU A 136      33.000  94.720 108.898  1.00  0.00           H0.      0
ATOM    203  H02 LEU A 136      31.656  95.581 109.672  1.00  0.00           H0.      0
ATOM    204  HA  LEU A 136      31.909  93.842 110.005  1.00  0.00           H0.      0
ATOM    205  N   GLY A 137      33.654  94.321 111.942  1.00  0.00           N0.      0
ATOM    206  CA  GLY A 137      34.622  94.591 113.039  1.00  0.00           C0.     -1
ATOM    207  C   GLY A 137      34.026  95.454 114.208  1.00  0.00           C0.      0
ATOM    208  O   GLY A 137      34.788  96.146 114.886  1.00  0.00           O0.      0
ATOM    209  H   GLY A 137      33.300  93.380 111.842  1.00  0.00           H0.      0
ATOM    210  HA2 GLY A 137      34.961  93.638 113.447  1.00  0.00           H0.      0
ATOM    211  HA3 GLY A 137      35.488  95.125 112.654  1.00  0.00           H0.      0
ATOM    212  N   ASN A 138      32.673  95.424 114.465  1.00  0.00           N0.      0
ATOM    213  CA  ASN A 138      32.034  96.118 115.639  1.00  0.00           C0.     -1
ATOM    214  C   ASN A 138      32.502  97.583 115.688  1.00  0.00           C0.      0
ATOM    215  O   ASN A 138      32.957  98.097 116.713  1.00  0.00           O0.      0
ATOM    216  CB  ASN A 138      32.322  95.417 116.971  1.00  0.00           C0.      0
ATOM    217  CG  ASN A 138      31.510  96.078 118.086  1.00  0.00           C0.      0
ATOM    218  ND2 ASN A 138      32.197  96.354 119.222  1.00  0.00           N0.      0
ATOM    219  OD1 ASN A 138      30.300  96.300 117.941  1.00  0.00           O0.      0
ATOM    220  H   ASN A 138      32.102  94.783 113.931  1.00  0.00           H0.      0
ATOM    221  HA  ASN A 138      30.956  96.102 115.455  1.00  0.00           H0.      0
ATOM    222  HB2 ASN A 138      32.010  94.372 116.880  1.00  0.00           H0.      0
ATOM    223  HB3 ASN A 138      33.388  95.445 117.184  1.00  0.00           H0.      0
ATOM    224 HD21 ASN A 138      31.754  96.952 119.908  1.00  0.00           H0.      0
ATOM    225 HD22 ASN A 138      33.215  96.303 119.224  1.00  0.00           H0.      0
ATOM    226  N   SER A 139      32.320  98.266 114.533  1.00  0.00           N0.      0
ATOM    227  CA  SER A 139      32.896  99.591 114.350  1.00  0.00           C0.     -1
ATOM    228  CB  SER A 139      33.423  99.765 112.920  1.00  0.00           C0.      0
ATOM    229  OG  SER A 139      34.479  98.835 112.597  1.00  0.00           O0.      0
ATOM    230  H03 SER A 139      32.158 100.377 114.560  1.00  0.00           H0.      0
ATOM    231  H   SER A 139      32.041  97.740 113.716  1.00  0.00           H0.      0
ATOM    232  HA  SER A 139      33.711  99.699 115.071  1.00  0.00           H0.      0
ATOM    233  HB2 SER A 139      32.602  99.680 112.194  1.00  0.00           H0.      0
ATOM    234  HB3 SER A 139      33.854 100.766 112.820  1.00  0.00           H0.      0
ATOM    235  HG  SER A 139      34.121  98.008 112.231  1.00  0.00           H0.      0
ATOM    236  CA  HID A 142      32.605 104.274 118.322  1.00  0.00           C0.     -1
ATOM    237  CB  HID A 142      33.836 104.115 117.436  1.00  0.00           C0.     -1
ATOM    238  CG  HID A 142      34.882 103.197 117.982  1.00  0.00           C0.      0
ATOM    239  CD2 HID A 142      35.266 101.921 117.624  1.00  0.00           C0.      0
ATOM    240  ND1 HID A 142      35.702 103.517 119.059  1.00  0.00           N0.      0
ATOM    241  CE1 HID A 142      36.531 102.466 119.310  1.00  0.00           C0.      0
ATOM    242  NE2 HID A 142      36.292 101.474 118.452  1.00  0.00           N0.      0
ATOM    243  H01 HID A 142      32.122 103.307 118.498  1.00  0.00           H0.      0
ATOM    244  H02 HID A 142      31.877 104.939 117.846  1.00  0.00           H0.      0
ATOM    245  HA  HID A 142      32.861 104.702 119.298  1.00  0.00           H0.      0
ATOM    246  HB2 HID A 142      33.524 103.722 116.462  1.00  0.00           H0.      0
ATOM    247  HB3 HID A 142      34.275 105.100 117.230  1.00  0.00           H0.      0
ATOM    248  HD1 HID A 142      35.695 104.393 119.564  1.00  0.00           H0.      0
ATOM    249  HD2 HID A 142      34.861 101.298 116.843  1.00  0.00           H0.      0
ATOM    250  HE1 HID A 142      37.269 102.457 120.095  1.00  0.00           H0.      0
ATOM    251  CA  ARG A 175      28.637  92.843 119.914  1.00  0.00           C0.     -1
ATOM    252  CB  ARG A 175      29.642  93.480 120.842  1.00  0.00           C0.     -1
ATOM    253  CG  ARG A 175      31.084  93.197 120.394  1.00  0.00           C0.      0
ATOM    254  CD  ARG A 175      32.142  93.774 121.346  1.00  0.00           C0.      0
ATOM    255  NE  ARG A 175      33.511  93.456 120.921  1.00  0.00           N0.      0
ATOM    256  CZ  ARG A 175      34.086  92.269 121.109  1.00  0.00           C0.      0
ATOM    257  NH1 ARG A 175      33.474  91.304 121.846  1.00  0.00           N1+      0
ATOM    258  NH2 ARG A 175      35.333  92.055 120.647  1.00  0.00           N0.      0
ATOM    259  H01 ARG A 175      27.607  93.032 120.236  1.00  0.00           H0.      0
ATOM    260  H03 ARG A 175      28.741  93.239 118.895  1.00  0.00           H0.      0
ATOM    261  HA  ARG A 175      28.775  91.755 119.862  1.00  0.00           H0.      0
ATOM    262  HB2 ARG A 175      29.487  94.567 120.879  1.00  0.00           H0.      0
ATOM    263  HB3 ARG A 175      29.499  93.110 121.868  1.00  0.00           H0.      0
ATOM    264  HG2 ARG A 175      31.227  92.113 120.282  1.00  0.00           H0.      0
ATOM    265  HG3 ARG A 175      31.246  93.631 119.402  1.00  0.00           H0.      0
ATOM    266  HD2 ARG A 175      32.068  94.862 121.360  1.00  0.00           H0.      0
ATOM    267  HD3 ARG A 175      31.986  93.426 122.375  1.00  0.00           H0.      0
ATOM    268  HE  ARG A 175      34.023  94.153 120.335  1.00  0.00           H0.      0
ATOM    269 HH11 ARG A 175      32.487  91.371 122.033  1.00  0.00           H0.      0
ATOM    270 HH12 ARG A 175      33.856  90.371 121.834  1.00  0.00           H0.      0
ATOM    271 HH21 ARG A 175      35.635  92.664 119.857  1.00  0.00           H0.      0
ATOM    272 HH22 ARG A 175      35.646  91.095 120.589  1.00  0.00           H0.      0
ATOM    273  CA  TYR A 194      40.468  89.011 115.952  1.00  0.00           C0.     -1
ATOM    274  CB  TYR A 194      40.274  90.165 116.860  1.00  0.00           C0.     -1
ATOM    275  CG  TYR A 194      39.557  91.322 116.174  1.00  0.00           C0.      0
ATOM    276  CD1 TYR A 194      38.222  91.638 116.471  1.00  0.00           C0.      0
ATOM    277  CD2 TYR A 194      40.205  92.074 115.179  1.00  0.00           C0.      0
ATOM    278  CE1 TYR A 194      37.559  92.671 115.807  1.00  0.00           C0.      0
ATOM    279  CE2 TYR A 194      39.553  93.113 114.500  1.00  0.00           C0.      0
ATOM    280  CZ  TYR A 194      38.220  93.419 114.824  1.00  0.00           C0.      0
ATOM    281  OH  TYR A 194      37.537  94.473 114.262  1.00  0.00           O0.      0
ATOM    282  H01 TYR A 194      40.998  88.185 116.442  1.00  0.00           H0.      0
ATOM    283  H02 TYR A 194      39.508  88.619 115.592  1.00  0.00           H0.      0
ATOM    284  HA  TYR A 194      41.051  89.290 115.066  1.00  0.00           H0.      0
ATOM    285  HB2 TYR A 194      39.696  89.866 117.745  1.00  0.00           H0.      0
ATOM    286  HB3 TYR A 194      41.246  90.515 117.236  1.00  0.00           H0.      0
ATOM    287  HD1 TYR A 194      37.682  91.074 117.225  1.00  0.00           H0.      0
ATOM    288  HD2 TYR A 194      41.241  91.860 114.942  1.00  0.00           H0.      0
ATOM    289  HE1 TYR A 194      36.539  92.919 116.064  1.00  0.00           H0.      0
ATOM    290  HE2 TYR A 194      40.083  93.714 113.767  1.00  0.00           H0.      0
ATOM    291  HH  TYR A 194      37.742  94.598 113.300  1.00  0.00           H0.      0
ATOM    292  CA  LEU A 240      38.171  99.108 124.089  1.00  0.00           C0.     -1
ATOM    293  CB  LEU A 240      37.582  97.948 123.152  1.00  0.00           C0.     -1
ATOM    294  CG  LEU A 240      38.522  97.535 121.999  1.00  0.00           C0.      0
ATOM    295  CD1 LEU A 240      37.919  96.354 121.210  1.00  0.00           C0.      0
ATOM    296  CD2 LEU A 240      38.829  98.706 121.046  1.00  0.00           C0.      0
ATOM    297  H01 LEU A 240      37.503  99.282 124.939  1.00  0.00           H0.      0
ATOM    298  H02 LEU A 240      39.157  98.821 124.472  1.00  0.00           H0.      0
ATOM    299  HA  LEU A 240      38.273 100.044 123.531  1.00  0.00           H0.      0
ATOM    300  HB2 LEU A 240      37.375  97.071 123.780  1.00  0.00           H0.      0
ATOM    301  HB3 LEU A 240      36.622  98.282 122.738  1.00  0.00           H0.      0
ATOM    302  HG  LEU A 240      39.471  97.199 122.447  1.00  0.00           H0.      0
ATOM    303 HD11 LEU A 240      37.700  95.505 121.869  1.00  0.00           H0.      0
ATOM    304 HD12 LEU A 240      36.986  96.652 120.719  1.00  0.00           H0.      0
ATOM    305 HD13 LEU A 240      38.611  96.009 120.432  1.00  0.00           H0.      0
ATOM    306 HD21 LEU A 240      37.900  99.087 120.607  1.00  0.00           H0.      0
ATOM    307 HD22 LEU A 240      39.336  99.529 121.562  1.00  0.00           H0.      0
ATOM    308 HD23 LEU A 240      39.479  98.377 120.226  1.00  0.00           H0.      0
ATOM    309  CA  TYR A 242      31.446 100.538 124.486  1.00  0.00           C0.     -1
ATOM    310  CB  TYR A 242      31.257  99.407 123.501  1.00  0.00           C0.     -1
ATOM    311  CG  TYR A 242      32.373  99.308 122.469  1.00  0.00           C0.      0
ATOM    312  CD1 TYR A 242      32.725 100.407 121.667  1.00  0.00           C0.      0
ATOM    313  CD2 TYR A 242      33.103  98.118 122.296  1.00  0.00           C0.      0
ATOM    314  CE1 TYR A 242      33.779 100.341 120.750  1.00  0.00           C0.      0
ATOM    315  CE2 TYR A 242      34.155  98.031 121.380  1.00  0.00           C0.      0
ATOM    316  CZ  TYR A 242      34.510  99.151 120.614  1.00  0.00           C0.      0
ATOM    317  OH  TYR A 242      35.577  99.016 119.762  1.00  0.00           O0.      0
ATOM    318  H01 TYR A 242      30.629 100.569 125.217  1.00  0.00           H0.      0
ATOM    319  H02 TYR A 242      32.387 100.427 125.038  1.00  0.00           H0.      0
ATOM    320  HA  TYR A 242      31.473 101.512 123.984  1.00  0.00           H0.      0
ATOM    321  HB2 TYR A 242      31.189  98.452 124.037  1.00  0.00           H0.      0
ATOM    322  HB3 TYR A 242      30.292  99.533 122.986  1.00  0.00           H0.      0
ATOM    323  HD1 TYR A 242      32.172 101.338 121.758  1.00  0.00           H0.      0
ATOM    324  HD2 TYR A 242      32.852  97.249 122.898  1.00  0.00           H0.      0
ATOM    325  HE1 TYR A 242      34.025 101.205 120.142  1.00  0.00           H0.      0
ATOM    326  HE2 TYR A 242      34.705  97.108 121.241  1.00  0.00           H0.      0
ATOM    327  HH  TYR A 242      35.804  99.853 119.299  1.00  0.00           H0.      0
ATOM    328  CA  TYR A 283      28.728  89.208 117.291  1.00  0.00           C0.     -1
ATOM    329  CB  TYR A 283      29.682  89.652 116.147  1.00  0.00           C0.     -1
ATOM    330  CG  TYR A 283      31.085  90.034 116.593  1.00  0.00           C0.      0
ATOM    331  CD1 TYR A 283      32.164  89.151 116.406  1.00  0.00           C0.      0
ATOM    332  CD2 TYR A 283      31.367  91.284 117.174  1.00  0.00           C0.      0
ATOM    333  CE1 TYR A 283      33.470  89.503 116.753  1.00  0.00           C0.      0
ATOM    334  CE2 TYR A 283      32.671  91.651 117.530  1.00  0.00           C0.      0
ATOM    335  CZ  TYR A 283      33.738  90.766 117.304  1.00  0.00           C0.      0
ATOM    336  OH  TYR A 283      35.040  91.072 117.599  1.00  0.00           O0.      0
ATOM    337  H01 TYR A 283      27.739  88.955 116.893  1.00  0.00           H0.      0
ATOM    338  H02 TYR A 283      29.128  88.330 117.810  1.00  0.00           H0.      0
ATOM    339  HA  TYR A 283      28.607  90.011 118.028  1.00  0.00           H0.      0
ATOM    340  HB2 TYR A 283      29.752  88.841 115.412  1.00  0.00           H0.      0
ATOM    341  HB3 TYR A 283      29.224  90.504 115.627  1.00  0.00           H0.      0
ATOM    342  HD1 TYR A 283      31.980  88.177 115.962  1.00  0.00           H0.      0
ATOM    343  HD2 TYR A 283      30.556  91.989 117.343  1.00  0.00           H0.      0
ATOM    344  HE1 TYR A 283      34.297  88.822 116.586  1.00  0.00           H0.      0
ATOM    345  HE2 TYR A 283      32.871  92.618 117.978  1.00  0.00           H0.      0
ATOM    346  HH  TYR A 283      35.163  92.026 117.815  1.00  0.00           H0.      0
ATOM    347  N   ACT A 293      36.094  97.103 117.520  1.00  0.00           N0.      0
ATOM    348  CA  ACT A 293      36.448  95.686 117.565  1.00  0.00           C0.      0
ATOM    349  C   ACT A 293      35.626  94.789 118.500  1.00  0.00           C0.      0
ATOM    350  O   ACT A 293      34.843  95.315 119.352  1.00  0.00           O0.      0
ATOM    351  CE  ACT A 293      37.265  97.925 114.690  1.00  0.00           C0.      0
ATOM    352  OXT ACT A 293      35.814  93.524 118.403  1.00  0.00           O1-      0
ATOM    353  HE1 ACT A 293      36.285  97.903 114.215  1.00  0.00           H0.      0
ATOM    354  HE2 ACT A 293      37.136  98.066 115.771  1.00  0.00           H0.      0
ATOM    355  HE3 ACT A 293      37.771  96.974 114.527  1.00  0.00           H0.      0
ATOM    356  H1  ACT A 293      37.495  95.577 117.886  1.00  0.00           H0.      0
ATOM    357  H3  ACT A 293      36.397  95.276 116.554  1.00  0.00           H0.      0
ATOM    358  H01 ACT A 293      35.962  97.475 118.459  1.00  0.00           H0.      0
ATOM    359  H02 ACT A 293      35.200  97.208 117.042  1.00  0.00           H0.      0
ATOM    360  CA' SAM A 294      37.882  97.051 110.504  1.00  0.00           C0.      0
ATOM    361  CB  SAM A 294      37.488  98.212 111.457  1.00  0.00           C0.      0
ATOM    362  CG  SAM A 294      38.667  98.718 112.301  1.00  0.00           C0.      0
ATOM    363  SD  SAM A 294      38.278  99.277 114.010  1.00  0.00           S0.      0
ATOM    364  C5' SAM A 294      36.950 100.528 113.785  1.00  0.00           C0.      0
ATOM    365  C4' SAM A 294      37.279 101.608 112.764  1.00  0.00           C0.      0
ATOM    366  O4' SAM A 294      36.090 102.451 112.713  1.00  0.00           O0.      0
ATOM    367  C3' SAM A 294      38.493 102.526 113.086  1.00  0.00           C0.      0
ATOM    368  O3' SAM A 294      39.530 102.368 112.126  1.00  0.00           O0.      0
ATOM    369  C2' SAM A 294      37.865 103.956 113.135  1.00  0.00           C0.      0
ATOM    370  O2' SAM A 294      38.654 105.025 112.671  1.00  0.00           O0.      0
ATOM    371  C1' SAM A 294      36.527 103.784 112.373  1.00  0.00           C0.      0
ATOM    372  OXT SAM A 294      37.551  94.987 111.671  1.00  0.00           O0.      0
ATOM    373  N1  SAM A 294      33.602 107.871 111.111  1.00  0.00           N0.      0
ATOM    374  C2  SAM A 294      34.523 107.186 110.397  1.00  0.00           C0.      0
ATOM    375  N3  SAM A 294      35.230 106.111 110.783  1.00  0.00           N0.      0
ATOM    376  C4  SAM A 294      34.943 105.728 112.038  1.00  0.00           C0.      0
ATOM    377  C5  SAM A 294      34.022 106.359 112.896  1.00  0.00           C0.      0
ATOM    378  C6  SAM A 294      33.336 107.471 112.374  1.00  0.00           C0.      0
ATOM    379  N6  SAM A 294      32.459 108.209 113.139  1.00  0.00           N0.      0
ATOM    380  N7  SAM A 294      34.006 105.738 114.140  1.00  0.00           N0.      0
ATOM    381  C8  SAM A 294      34.887 104.763 114.036  1.00  0.00           C0.      0
ATOM    382  N9  SAM A 294      35.489 104.703 112.783  1.00  0.00           N0.      0
ATOM    383  C'  SAM A 294      38.428  95.858 111.320  1.00  0.00           C0.      0
ATOM    384  N'  SAM A 294      36.641  96.665 109.745  1.00  0.00           N0.      0
ATOM    385  O'  SAM A 294      39.635  95.878 111.645  1.00  0.00           O0.      0
ATOM    386 HN61 SAM A 294      32.028 109.008 112.667  1.00  0.00           H0.      0
ATOM    387 HN62 SAM A 294      31.852 107.661 113.738  1.00  0.00           H0.      0
ATOM    388  HA  SAM A 294      38.625  97.375 109.771  1.00  0.00           H0.      0
ATOM    389  HB1 SAM A 294      36.681  97.846 112.097  1.00  0.00           H0.      0
ATOM    390  HB2 SAM A 294      37.071  99.027 110.859  1.00  0.00           H0.      0
ATOM    391  HG1 SAM A 294      39.172  99.572 111.844  1.00  0.00           H0.      0
ATOM    392  HG2 SAM A 294      39.416  97.934 112.453  1.00  0.00           H0.      0
ATOM    393 HO2' SAM A 294      39.070 104.812 111.800  1.00  0.00           H0.      0
ATOM    394 HO3' SAM A 294      39.167 102.629 111.237  1.00  0.00           H0.      0
ATOM    395  H01 SAM A 294      35.137 104.053 114.808  1.00  0.00           H0.      0
ATOM    396  H02 SAM A 294      37.436 101.174 111.770  1.00  0.00           H0.      0
ATOM    397  H03 SAM A 294      38.939 102.283 114.052  1.00  0.00           H0.      0
ATOM    398  H04 SAM A 294      37.623 104.180 114.179  1.00  0.00           H0.      0
ATOM    399  H05 SAM A 294      36.673 103.893 111.295  1.00  0.00           H0.      0
ATOM    400  H06 SAM A 294      34.735 107.579 109.409  1.00  0.00           H0.      0
ATOM    401  H07 SAM A 294      36.745  95.836 109.088  1.00  0.00           H0.      0
ATOM    402  H08 SAM A 294      36.342  97.472 109.168  1.00  0.00           H0.      0
ATOM    403  H09 SAM A 294      35.870  96.434 110.387  1.00  0.00           H0.      0
ATOM    404 H5'1 SAM A 294      36.829 100.966 114.780  1.00  0.00           H0.      0
ATOM    405 H5'2 SAM A 294      36.050  99.988 113.486  1.00  0.00           H0.      0
ATOM    406  O   WAT C 131      33.860 109.872 115.008  1.00  0.00           O0.      0
ATOM    407  H1  WAT C 131      33.430 109.177 114.460  1.00  0.00           H0.      0
ATOM    408  H2  WAT C 131      33.145 110.274 115.520  1.00  0.00           H0.      0
