# Supplementary material for: Computational Investigation of GNMT-Catalyzed Methyl Transfer Reaction: Integrating MD, QM, and ML Approaches
Source: J Comput Chem. Author manuscript; Available in PMC 2026 Jun 29. (PMC13312424; doi:10.1002/jcc.70434)
Supplement: SI-2 [file NIHMS2188582-supplement-SI-2.zip › QM-cluster-pdbs/sampling_30021_P1_w_r.pdb]

ATOM      1  CA  ILE A  17      34.765 109.667 121.100  1.00  0.00           C0.     -1
ATOM      2  CB  ILE A  17      34.690 109.877 119.583  1.00  0.00           C0.     -1
ATOM      3  CG1 ILE A  17      33.429 109.197 118.998  1.00  0.00           C0.      0
ATOM      4  CG2 ILE A  17      35.974 109.363 118.902  1.00  0.00           C0.      0
ATOM      5  CD1 ILE A  17      33.249 109.380 117.482  1.00  0.00           C0.      0
ATOM      6  H01 ILE A  17      33.861 110.037 121.600  1.00  0.00           H0.      0
ATOM      7  H02 ILE A  17      35.629 110.188 121.531  1.00  0.00           H0.      0
ATOM      8  HA  ILE A  17      34.866 108.599 121.336  1.00  0.00           H0.      0
ATOM      9  HB  ILE A  17      34.608 110.959 119.388  1.00  0.00           H0.      0
ATOM     10 HG12 ILE A  17      33.479 108.121 119.217  1.00  0.00           H0.      0
ATOM     11 HG13 ILE A  17      32.546 109.591 119.522  1.00  0.00           H0.      0
ATOM     12 HG21 ILE A  17      36.033 108.270 118.974  1.00  0.00           H0.      0
ATOM     13 HG22 ILE A  17      36.003 109.627 117.840  1.00  0.00           H0.      0
ATOM     14 HG23 ILE A  17      36.866 109.788 119.378  1.00  0.00           H0.      0
ATOM     15 HD11 ILE A  17      34.020 108.833 116.929  1.00  0.00           H0.      0
ATOM     16 HD12 ILE A  17      32.272 108.997 117.160  1.00  0.00           H0.      0
ATOM     17 HD13 ILE A  17      33.301 110.439 117.199  1.00  0.00           H0.      0
ATOM     18  CA  TYR A  21      42.158 104.813 116.660  1.00  0.00           C0.     -1
ATOM     19  CB  TYR A  21      40.992 104.233 115.871  1.00  0.00           C0.     -1
ATOM     20  CG  TYR A  21      40.467 102.859 116.235  1.00  0.00           C0.      0
ATOM     21  CD1 TYR A  21      39.245 102.733 116.912  1.00  0.00           C0.      0
ATOM     22  CD2 TYR A  21      41.102 101.681 115.796  1.00  0.00           C0.      0
ATOM     23  CE1 TYR A  21      38.653 101.484 117.127  1.00  0.00           C0.      0
ATOM     24  CE2 TYR A  21      40.527 100.425 116.008  1.00  0.00           C0.      0
ATOM     25  CZ  TYR A  21      39.291 100.320 116.668  1.00  0.00           C0.      0
ATOM     26  OH  TYR A  21      38.738  99.066 116.803  1.00  0.00           O0.      0
ATOM     27  H01 TYR A  21      42.427 105.805 116.276  1.00  0.00           H0.      0
ATOM     28  H03 TYR A  21      41.910 104.919 117.723  1.00  0.00           H0.      0
ATOM     29  HA  TYR A  21      43.047 104.173 116.592  1.00  0.00           H0.      0
ATOM     30  HB2 TYR A  21      40.147 104.930 115.925  1.00  0.00           H0.      0
ATOM     31  HB3 TYR A  21      41.269 104.213 114.807  1.00  0.00           H0.      0
ATOM     32  HD1 TYR A  21      38.711 103.615 117.249  1.00  0.00           H0.      0
ATOM     33  HD2 TYR A  21      42.039 101.744 115.249  1.00  0.00           H0.      0
ATOM     34  HE1 TYR A  21      37.699 101.427 117.634  1.00  0.00           H0.      0
ATOM     35  HE2 TYR A  21      41.010  99.520 115.656  1.00  0.00           H0.      0
ATOM     36  HH  TYR A  21      37.884  99.106 117.304  1.00  0.00           H0.      0
ATOM     37  CA  TRP A  30      46.189  96.410 114.422  1.00  0.00           C0.     -1
ATOM     38  CB  TRP A  30      45.477  97.319 113.452  1.00  0.00           C0.     -1
ATOM     39  CG  TRP A  30      44.126  96.820 113.017  1.00  0.00           C0.      0
ATOM     40  CD1 TRP A  30      43.781  96.378 111.752  1.00  0.00           C0.      0
ATOM     41  CD2 TRP A  30      42.935  96.680 113.830  1.00  0.00           C0.      0
ATOM     42  CE2 TRP A  30      41.918  96.130 112.982  1.00  0.00           C0.      0
ATOM     43  CE3 TRP A  30      42.608  96.979 115.170  1.00  0.00           C0.      0
ATOM     44  NE1 TRP A  30      42.461  95.961 111.727  1.00  0.00           N0.      0
ATOM     45  CZ2 TRP A  30      40.632  95.831 113.457  1.00  0.00           C0.      0
ATOM     46  CZ3 TRP A  30      41.319  96.713 115.634  1.00  0.00           C0.      0
ATOM     47  CH2 TRP A  30      40.344  96.128 114.789  1.00  0.00           C0.      0
ATOM     48  H01 TRP A  30      46.368  95.423 113.978  1.00  0.00           H0.      0
ATOM     49  H02 TRP A  30      47.159  96.825 114.724  1.00  0.00           H0.      0
ATOM     50  HA  TRP A  30      45.597  96.252 115.332  1.00  0.00           H0.      0
ATOM     51  HB2 TRP A  30      45.368  98.317 113.907  1.00  0.00           H0.      0
ATOM     52  HB3 TRP A  30      46.100  97.468 112.560  1.00  0.00           H0.      0
ATOM     53  HD1 TRP A  30      44.392  96.334 110.863  1.00  0.00           H0.      0
ATOM     54  HE1 TRP A  30      41.928  95.636 110.900  1.00  0.00           H0.      0
ATOM     55  HE3 TRP A  30      43.349  97.414 115.834  1.00  0.00           H0.      0
ATOM     56  HZ2 TRP A  30      39.910  95.347 112.810  1.00  0.00           H0.      0
ATOM     57  HZ3 TRP A  30      41.050  96.954 116.657  1.00  0.00           H0.      0
ATOM     58  HH2 TRP A  30      39.368  95.880 115.193  1.00  0.00           H0.      0
ATOM     59  CA  TYR A  33      45.002  91.738 116.856  1.00  0.00           C0.     -1
ATOM     60  CB  TYR A  33      44.262  93.060 117.283  1.00  0.00           C0.     -1
ATOM     61  CG  TYR A  33      42.911  92.785 117.915  1.00  0.00           C0.      0
ATOM     62  CD1 TYR A  33      41.735  93.374 117.422  1.00  0.00           C0.      0
ATOM     63  CD2 TYR A  33      42.796  91.904 119.007  1.00  0.00           C0.      0
ATOM     64  CE1 TYR A  33      40.486  93.091 117.985  1.00  0.00           C0.      0
ATOM     65  CE2 TYR A  33      41.558  91.608 119.572  1.00  0.00           C0.      0
ATOM     66  CZ  TYR A  33      40.390  92.195 119.060  1.00  0.00           C0.      0
ATOM     67  OH  TYR A  33      39.200  91.839 119.638  1.00  0.00           O0.      0
ATOM     68  H01 TYR A  33      44.386  91.173 116.148  1.00  0.00           H0.      0
ATOM     69  H02 TYR A  33      45.961  91.969 116.379  1.00  0.00           H0.      0
ATOM     70  HA  TYR A  33      45.196  91.101 117.725  1.00  0.00           H0.      0
ATOM     71  HB2 TYR A  33      44.910  93.608 117.982  1.00  0.00           H0.      0
ATOM     72  HB3 TYR A  33      44.133  93.703 116.404  1.00  0.00           H0.      0
ATOM     73  HD1 TYR A  33      41.789  94.058 116.581  1.00  0.00           H0.      0
ATOM     74  HD2 TYR A  33      43.688  91.441 119.419  1.00  0.00           H0.      0
ATOM     75  HE1 TYR A  33      39.589  93.531 117.563  1.00  0.00           H0.      0
ATOM     76  HE2 TYR A  33      41.472  90.924 120.410  1.00  0.00           H0.      0
ATOM     77  HH  TYR A  33      38.464  92.407 119.317  1.00  0.00           H0.      0
ATOM     78  CA  ARG A  40      39.485  85.020 109.525  1.00  0.00           C0.     -1
ATOM     79  CB  ARG A  40      39.620  86.492 109.943  1.00  0.00           C0.     -1
ATOM     80  CG  ARG A  40      39.591  87.449 108.739  1.00  0.00           C0.      0
ATOM     81  CD  ARG A  40      39.629  88.932 109.129  1.00  0.00           C0.      0
ATOM     82  NE  ARG A  40      38.335  89.364 109.698  1.00  0.00           N0.      0
ATOM     83  CZ  ARG A  40      38.156  90.531 110.360  1.00  0.00           C0.      0
ATOM     84  NH1 ARG A  40      39.168  91.128 110.998  1.00  0.00           N1+      0
ATOM     85  NH2 ARG A  40      36.928  91.074 110.459  1.00  0.00           N0.      0
ATOM     86  H01 ARG A  40      38.534  84.845 109.008  1.00  0.00           H0.      0
ATOM     87  H02 ARG A  40      40.294  84.728 108.844  1.00  0.00           H0.      0
ATOM     88  HA  ARG A  40      39.522  84.356 110.395  1.00  0.00           H0.      0
ATOM     89  HB2 ARG A  40      38.810  86.755 110.637  1.00  0.00           H0.      0
ATOM     90  HB3 ARG A  40      40.560  86.640 110.492  1.00  0.00           H0.      0
ATOM     91  HG2 ARG A  40      40.454  87.250 108.093  1.00  0.00           H0.      0
ATOM     92  HG3 ARG A  40      38.699  87.255 108.125  1.00  0.00           H0.      0
ATOM     93  HD2 ARG A  40      40.415  89.074 109.877  1.00  0.00           H0.      0
ATOM     94  HD3 ARG A  40      39.877  89.556 108.261  1.00  0.00           H0.      0
ATOM     95  HE  ARG A  40      37.509  88.979 109.257  1.00  0.00           H0.      0
ATOM     96 HH11 ARG A  40      40.081  90.705 111.020  1.00  0.00           H0.      0
ATOM     97 HH12 ARG A  40      39.066  92.129 111.248  1.00  0.00           H0.      0
ATOM     98 HH21 ARG A  40      36.237  90.948 109.728  1.00  0.00           H0.      0
ATOM     99 HH22 ARG A  40      36.844  91.993 110.919  1.00  0.00           H0.      0
ATOM    100  CA  ALA A  64      34.615 100.809 108.792  1.00  0.00           C0.     -1
ATOM    101  C   ALA A  64      35.760 100.037 108.153  1.00  0.00           C0.      0
ATOM    102  O   ALA A  64      35.866  98.798 108.258  1.00  0.00           O0.      0
ATOM    103  H01 ALA A  64      33.707 100.672 108.195  1.00  0.00           H0.      0
ATOM    104  H02 ALA A  64      34.427 100.403 109.789  1.00  0.00           H0.      0
ATOM    105  HA  ALA A  64      34.824 101.879 108.874  1.00  0.00           H0.      0
ATOM    106  N   CYS A  65      36.639 100.774 107.422  1.00  0.00           N0.      0
ATOM    107  CA  CYS A  65      37.767 100.183 106.704  1.00  0.00           C0.     -1
ATOM    108  C   CYS A  65      39.041  99.972 107.566  1.00  0.00           C0.      0
ATOM    109  O   CYS A  65      39.886  99.146 107.160  1.00  0.00           O0.      0
ATOM    110  H02 CYS A  65      38.017 100.813 105.846  1.00  0.00           H0.      0
ATOM    111  H   CYS A  65      36.548 101.781 107.438  1.00  0.00           H0.      0
ATOM    112  HA  CYS A  65      37.480  99.193 106.346  1.00  0.00           H0.      0
ATOM    113  N   GLY A  66      39.184 100.666 108.710  1.00  0.00           N0.      0
ATOM    114  CA  GLY A  66      40.364 100.501 109.591  1.00  0.00           C0.     -1
ATOM    115  H01 GLY A  66      41.251 100.965 109.148  1.00  0.00           H0.      0
ATOM    116  H   GLY A  66      38.561 101.444 108.933  1.00  0.00           H0.      0
ATOM    117  HA2 GLY A  66      40.142 100.954 110.553  1.00  0.00           H0.      0
ATOM    118  HA3 GLY A  66      40.566  99.435 109.721  1.00  0.00           H0.      0
ATOM    119  CA  ASP A  70      38.253  93.329 104.901  1.00  0.00           C0.     -1
ATOM    120  CB  ASP A  70      37.103  93.247 105.880  1.00  0.00           C0.     -1
ATOM    121  CG  ASP A  70      37.106  94.422 106.874  1.00  0.00           C0.      0
ATOM    122  OD1 ASP A  70      37.975  95.316 106.732  1.00  0.00           O0.      0
ATOM    123  OD2 ASP A  70      36.216  94.421 107.817  1.00  0.00           O1-      0
ATOM    124  H01 ASP A  70      39.214  93.324 105.424  1.00  0.00           H0.      0
ATOM    125  H02 ASP A  70      38.208  94.256 104.322  1.00  0.00           H0.      0
ATOM    126  HA  ASP A  70      38.239  92.485 104.201  1.00  0.00           H0.      0
ATOM    127  HB2 ASP A  70      36.132  93.242 105.366  1.00  0.00           H0.      0
ATOM    128  HB3 ASP A  70      37.133  92.320 106.470  1.00  0.00           H0.      0
ATOM    129  CA  ASP A  85      37.426 105.734 107.981  1.00  0.00           C0.     -1
ATOM    130  C   ASP A  85      37.672 107.203 108.365  1.00  0.00           C0.      0
ATOM    131  O   ASP A  85      38.150 108.003 107.551  1.00  0.00           O0.      0
ATOM    132  CB  ASP A  85      38.677 104.914 108.343  1.00  0.00           C0.     -1
ATOM    133  CG  ASP A  85      38.576 104.291 109.735  1.00  0.00           C0.      0
ATOM    134  OD1 ASP A  85      38.151 103.092 109.845  1.00  0.00           O0.      0
ATOM    135  OD2 ASP A  85      38.878 105.021 110.733  1.00  0.00           O1-      0
ATOM    136  H03 ASP A  85      37.260 105.715 106.902  1.00  0.00           H0.      0
ATOM    137  HA  ASP A  85      36.538 105.329 108.479  1.00  0.00           H0.      0
ATOM    138  HB2 ASP A  85      38.802 104.098 107.625  1.00  0.00           H0.      0
ATOM    139  HB3 ASP A  85      39.569 105.545 108.289  1.00  0.00           H0.      0
ATOM    140  N   ALA A  86      37.453 107.522 109.672  1.00  0.00           N0.      0
ATOM    141  CA  ALA A  86      37.878 108.803 110.237  1.00  0.00           C0.     -1
ATOM    142  C   ALA A  86      39.369 108.804 110.700  1.00  0.00           C0.      0
ATOM    143  O   ALA A  86      39.916 109.890 110.944  1.00  0.00           O0.      0
ATOM    144  CB  ALA A  86      36.985 109.204 111.418  1.00  0.00           C0.      0
ATOM    145  H   ALA A  86      37.053 106.820 110.286  1.00  0.00           H0.      0
ATOM    146  HA  ALA A  86      37.812 109.548 109.441  1.00  0.00           H0.      0
ATOM    147  HB1 ALA A  86      37.358 110.139 111.844  1.00  0.00           H0.      0
ATOM    148  HB2 ALA A  86      35.953 109.335 111.087  1.00  0.00           H0.      0
ATOM    149  HB3 ALA A  86      37.002 108.437 112.203  1.00  0.00           H0.      0
ATOM    150  N   SER A  87      39.965 107.595 110.860  1.00  0.00           N0.      0
ATOM    151  CA  SER A  87      41.367 107.443 111.272  1.00  0.00           C0.     -1
ATOM    152  CB  SER A  87      41.561 106.296 112.237  1.00  0.00           C0.     -1
ATOM    153  OG  SER A  87      42.975 106.250 112.538  1.00  0.00           O0.      0
ATOM    154  H01 SER A  87      42.006 107.280 110.392  1.00  0.00           H0.      0
ATOM    155  H   SER A  87      39.449 106.739 110.639  1.00  0.00           H0.      0
ATOM    156  HA  SER A  87      41.681 108.382 111.733  1.00  0.00           H0.      0
ATOM    157  HB2 SER A  87      40.967 106.467 113.145  1.00  0.00           H0.      0
ATOM    158  HB3 SER A  87      41.221 105.353 111.797  1.00  0.00           H0.      0
ATOM    159  HG  SER A  87      43.089 105.772 113.368  1.00  0.00           H0.      0
ATOM    160  CA  MET A  90      44.416 103.355 110.291  1.00  0.00           C0.     -1
ATOM    161  CB  MET A  90      42.944 103.189 110.844  1.00  0.00           C0.     -1
ATOM    162  CG  MET A  90      42.866 102.933 112.354  1.00  0.00           C0.      0
ATOM    163  SD  MET A  90      43.642 101.370 112.954  1.00  0.00           S0.      0
ATOM    164  CE  MET A  90      42.358 100.147 112.494  1.00  0.00           C0.      0
ATOM    165  H01 MET A  90      44.894 104.220 110.765  1.00  0.00           H0.      0
ATOM    166  H02 MET A  90      44.401 103.513 109.208  1.00  0.00           H0.      0
ATOM    167  HA  MET A  90      45.007 102.461 110.511  1.00  0.00           H0.      0
ATOM    168  HB2 MET A  90      42.379 104.101 110.620  1.00  0.00           H0.      0
ATOM    169  HB3 MET A  90      42.450 102.371 110.309  1.00  0.00           H0.      0
ATOM    170  HG2 MET A  90      43.391 103.730 112.888  1.00  0.00           H0.      0
ATOM    171  HG3 MET A  90      41.820 102.928 112.682  1.00  0.00           H0.      0
ATOM    172  HE1 MET A  90      42.617  99.202 112.976  1.00  0.00           H0.      0
ATOM    173  HE2 MET A  90      41.377 100.481 112.845  1.00  0.00           H0.      0
ATOM    174  HE3 MET A  90      42.328  99.991 111.414  1.00  0.00           H0.      0
ATOM    175  CA  ALA A 115      35.342 110.684 106.559  1.00  0.00           C0.     -1
ATOM    176  C   ALA A 115      34.767 110.161 107.878  1.00  0.00           C0.      0
ATOM    177  O   ALA A 115      34.890 108.977 108.211  1.00  0.00           O0.      0
ATOM    178  H01 ALA A 115      36.346 110.266 106.447  1.00  0.00           H0.      0
ATOM    179  H03 ALA A 115      34.730 110.321 105.726  1.00  0.00           H0.      0
ATOM    180  HA  ALA A 115      35.388 111.775 106.517  1.00  0.00           H0.      0
ATOM    181  N   ASN A 116      34.138 111.084 108.682  1.00  0.00           N0.      0
ATOM    182  CA  ASN A 116      33.493 110.696 109.939  1.00  0.00           C0.     -1
ATOM    183  C   ASN A 116      31.972 110.451 109.702  1.00  0.00           C0.      0
ATOM    184  O   ASN A 116      31.296 111.325 109.138  1.00  0.00           O0.      0
ATOM    185  CB  ASN A 116      33.715 111.780 111.019  1.00  0.00           C0.      0
ATOM    186  CG  ASN A 116      33.434 111.196 112.393  1.00  0.00           C0.      0
ATOM    187  ND2 ASN A 116      34.505 111.054 113.213  1.00  0.00           N0.      0
ATOM    188  OD1 ASN A 116      32.294 110.829 112.722  1.00  0.00           O0.      0
ATOM    189  H   ASN A 116      33.843 111.960 108.271  1.00  0.00           H0.      0
ATOM    190  HA  ASN A 116      33.965 109.764 110.248  1.00  0.00           H0.      0
ATOM    191  HB2 ASN A 116      34.742 112.149 110.943  1.00  0.00           H0.      0
ATOM    192  HB3 ASN A 116      33.031 112.616 110.838  1.00  0.00           H0.      0
ATOM    193 HD21 ASN A 116      34.389 110.575 114.096  1.00  0.00           H0.      0
ATOM    194 HD22 ASN A 116      35.443 111.256 112.901  1.00  0.00           H0.      0
ATOM    195  N   TRP A 117      31.483 109.258 110.113  1.00  0.00           N0.      0
ATOM    196  CA  TRP A 117      30.065 108.887 109.944  1.00  0.00           C0.     -1
ATOM    197  CB  TRP A 117      29.677 107.619 110.804  1.00  0.00           C0.     -1
ATOM    198  CG  TRP A 117      30.609 106.457 110.566  1.00  0.00           C0.      0
ATOM    199  CD1 TRP A 117      31.289 106.166 109.400  1.00  0.00           C0.      0
ATOM    200  CD2 TRP A 117      31.037 105.476 111.544  1.00  0.00           C0.      0
ATOM    201  CE2 TRP A 117      31.985 104.619 110.901  1.00  0.00           C0.      0
ATOM    202  CE3 TRP A 117      30.743 105.260 112.903  1.00  0.00           C0.      0
ATOM    203  NE1 TRP A 117      32.100 105.054 109.594  1.00  0.00           N0.      0
ATOM    204  CZ2 TRP A 117      32.641 103.584 111.582  1.00  0.00           C0.      0
ATOM    205  CZ3 TRP A 117      31.390 104.228 113.581  1.00  0.00           C0.      0
ATOM    206  CH2 TRP A 117      32.331 103.399 112.928  1.00  0.00           C0.      0
ATOM    207  H02 TRP A 117      29.438 109.737 110.232  1.00  0.00           H0.      0
ATOM    208  H   TRP A 117      32.109 108.626 110.616  1.00  0.00           H0.      0
ATOM    209  HA  TRP A 117      29.865 108.685 108.883  1.00  0.00           H0.      0
ATOM    210  HB2 TRP A 117      29.708 107.895 111.865  1.00  0.00           H0.      0
ATOM    211  HB3 TRP A 117      28.634 107.371 110.567  1.00  0.00           H0.      0
ATOM    212  HD1 TRP A 117      31.283 106.680 108.453  1.00  0.00           H0.      0
ATOM    213  HE1 TRP A 117      32.780 104.718 108.930  1.00  0.00           H0.      0
ATOM    214  HE3 TRP A 117      30.038 105.901 113.422  1.00  0.00           H0.      0
ATOM    215  HZ2 TRP A 117      33.388 102.968 111.093  1.00  0.00           H0.      0
ATOM    216  HZ3 TRP A 117      31.185 104.067 114.634  1.00  0.00           H0.      0
ATOM    217  HH2 TRP A 117      32.846 102.626 113.488  1.00  0.00           H0.      0
ATOM    218  CA  LEU A 136      31.526  94.592 110.029  1.00  0.00           C0.     -1
ATOM    219  C   LEU A 136      32.376  94.756 111.292  1.00  0.00           C0.      0
ATOM    220  O   LEU A 136      32.573  95.869 111.819  1.00  0.00           O0.      0
ATOM    221  H01 LEU A 136      31.412  93.549 109.730  1.00  0.00           H0.      0
ATOM    222  H02 LEU A 136      32.026  95.151 109.231  1.00  0.00           H0.      0
ATOM    223  HA  LEU A 136      30.543  95.039 110.199  1.00  0.00           H0.      0
ATOM    224  N   GLY A 137      32.871  93.607 111.852  1.00  0.00           N0.      0
ATOM    225  CA  GLY A 137      33.928  93.609 112.883  1.00  0.00           C0.     -1
ATOM    226  C   GLY A 137      33.593  94.258 114.191  1.00  0.00           C0.      0
ATOM    227  O   GLY A 137      34.512  94.659 114.935  1.00  0.00           O0.      0
ATOM    228  H   GLY A 137      32.873  92.797 111.244  1.00  0.00           H0.      0
ATOM    229  HA2 GLY A 137      34.183  92.562 113.076  1.00  0.00           H0.      0
ATOM    230  HA3 GLY A 137      34.838  94.080 112.497  1.00  0.00           H0.      0
ATOM    231  N   ASN A 138      32.295  94.336 114.514  1.00  0.00           N0.      0
ATOM    232  CA  ASN A 138      31.858  94.963 115.747  1.00  0.00           C0.     -1
ATOM    233  C   ASN A 138      32.364  96.436 115.842  1.00  0.00           C0.      0
ATOM    234  O   ASN A 138      32.739  96.918 116.916  1.00  0.00           O0.      0
ATOM    235  CB  ASN A 138      32.249  94.162 116.996  1.00  0.00           C0.      0
ATOM    236  CG  ASN A 138      31.583  94.745 118.240  1.00  0.00           C0.      0
ATOM    237  ND2 ASN A 138      32.408  94.897 119.312  1.00  0.00           N0.      0
ATOM    238  OD1 ASN A 138      30.371  94.994 118.269  1.00  0.00           O0.      0
ATOM    239  H   ASN A 138      31.620  93.973 113.854  1.00  0.00           H0.      0
ATOM    240  HA  ASN A 138      30.764  95.014 115.714  1.00  0.00           H0.      0
ATOM    241  HB2 ASN A 138      31.880  93.137 116.863  1.00  0.00           H0.      0
ATOM    242  HB3 ASN A 138      33.330  94.123 117.112  1.00  0.00           H0.      0
ATOM    243 HD21 ASN A 138      32.078  95.479 120.071  1.00  0.00           H0.      0
ATOM    244 HD22 ASN A 138      33.412  94.873 119.150  1.00  0.00           H0.      0
ATOM    245  N   SER A 139      32.281  97.151 114.691  1.00  0.00           N0.      0
ATOM    246  CA  SER A 139      32.753  98.544 114.584  1.00  0.00           C0.     -1
ATOM    247  CB  SER A 139      33.160  98.833 113.160  1.00  0.00           C0.     -1
ATOM    248  OG  SER A 139      34.237  97.982 112.705  1.00  0.00           O0.      0
ATOM    249  H03 SER A 139      31.964  99.242 114.894  1.00  0.00           H0.      0
ATOM    250  H   SER A 139      32.073  96.655 113.831  1.00  0.00           H0.      0
ATOM    251  HA  SER A 139      33.590  98.670 115.278  1.00  0.00           H0.      0
ATOM    252  HB2 SER A 139      32.300  98.730 112.486  1.00  0.00           H0.      0
ATOM    253  HB3 SER A 139      33.514  99.866 113.081  1.00  0.00           H0.      0
ATOM    254  HG  SER A 139      33.837  97.152 112.383  1.00  0.00           H0.      0
ATOM    255  CA  HID A 142      32.530 102.311 119.070  1.00  0.00           C0.     -1
ATOM    256  CB  HID A 142      33.803 102.121 118.178  1.00  0.00           C0.     -1
ATOM    257  CG  HID A 142      34.658 100.918 118.363  1.00  0.00           C0.      0
ATOM    258  CD2 HID A 142      35.351 100.213 117.400  1.00  0.00           C0.      0
ATOM    259  ND1 HID A 142      35.120 100.406 119.566  1.00  0.00           N0.      0
ATOM    260  CE1 HID A 142      36.045  99.434 119.298  1.00  0.00           C0.      0
ATOM    261  NE2 HID A 142      36.218  99.307 117.988  1.00  0.00           N0.      0
ATOM    262  H01 HID A 142      31.836 101.473 118.949  1.00  0.00           H0.      0
ATOM    263  H02 HID A 142      32.017 103.233 118.779  1.00  0.00           H0.      0
ATOM    264  HA  HID A 142      32.791 102.391 120.132  1.00  0.00           H0.      0
ATOM    265  HB2 HID A 142      33.487 102.127 117.127  1.00  0.00           H0.      0
ATOM    266  HB3 HID A 142      34.433 103.016 118.293  1.00  0.00           H0.      0
ATOM    267  HD1 HID A 142      34.766 100.634 120.484  1.00  0.00           H0.      0
ATOM    268  HD2 HID A 142      35.276 100.334 116.334  1.00  0.00           H0.      0
ATOM    269  HE1 HID A 142      36.522  98.837 120.052  1.00  0.00           H0.      0
ATOM    270  CA  ARG A 175      28.688  91.747 119.856  1.00  0.00           C0.     -1
ATOM    271  CB  ARG A 175      29.945  92.102 120.729  1.00  0.00           C0.     -1
ATOM    272  CG  ARG A 175      31.259  91.627 120.087  1.00  0.00           C0.      0
ATOM    273  CD  ARG A 175      32.481  92.032 120.930  1.00  0.00           C0.      0
ATOM    274  NE  ARG A 175      33.772  91.799 120.268  1.00  0.00           N0.      0
ATOM    275  CZ  ARG A 175      34.534  90.720 120.441  1.00  0.00           C0.      0
ATOM    276  NH1 ARG A 175      34.059  89.640 121.119  1.00  0.00           N1+      0
ATOM    277  NH2 ARG A 175      35.789  90.719 119.961  1.00  0.00           N0.      0
ATOM    278  H01 ARG A 175      27.768  92.074 120.351  1.00  0.00           H0.      0
ATOM    279  H03 ARG A 175      28.757  92.252 118.886  1.00  0.00           H0.      0
ATOM    280  HA  ARG A 175      28.625  90.666 119.685  1.00  0.00           H0.      0
ATOM    281  HB2 ARG A 175      29.986  93.191 120.858  1.00  0.00           H0.      0
ATOM    282  HB3 ARG A 175      29.835  91.658 121.728  1.00  0.00           H0.      0
ATOM    283  HG2 ARG A 175      31.236  90.537 119.943  1.00  0.00           H0.      0
ATOM    284  HG3 ARG A 175      31.361  92.073 119.091  1.00  0.00           H0.      0
ATOM    285  HD2 ARG A 175      32.430  93.105 121.123  1.00  0.00           H0.      0
ATOM    286  HD3 ARG A 175      32.478  91.520 121.899  1.00  0.00           H0.      0
ATOM    287  HE  ARG A 175      34.169  92.544 119.665  1.00  0.00           H0.      0
ATOM    288 HH11 ARG A 175      33.063  89.477 121.128  1.00  0.00           H0.      0
ATOM    289 HH12 ARG A 175      34.632  88.810 121.163  1.00  0.00           H0.      0
ATOM    290 HH21 ARG A 175      36.250  91.632 119.769  1.00  0.00           H0.      0
ATOM    291 HH22 ARG A 175      36.379  89.915 120.119  1.00  0.00           H0.      0
ATOM    292  CA  TYR A 194      40.372  88.591 115.599  1.00  0.00           C0.     -1
ATOM    293  CB  TYR A 194      39.803  89.551 116.638  1.00  0.00           C0.     -1
ATOM    294  CG  TYR A 194      39.066  90.740 116.030  1.00  0.00           C0.      0
ATOM    295  CD1 TYR A 194      37.770  91.095 116.437  1.00  0.00           C0.      0
ATOM    296  CD2 TYR A 194      39.680  91.549 115.055  1.00  0.00           C0.      0
ATOM    297  CE1 TYR A 194      37.111  92.215 115.909  1.00  0.00           C0.      0
ATOM    298  CE2 TYR A 194      39.043  92.666 114.519  1.00  0.00           C0.      0
ATOM    299  CZ  TYR A 194      37.755  93.016 114.953  1.00  0.00           C0.      0
ATOM    300  OH  TYR A 194      37.200  94.166 114.434  1.00  0.00           O0.      0
ATOM    301  H01 TYR A 194      40.883  87.748 116.079  1.00  0.00           H0.      0
ATOM    302  H02 TYR A 194      39.579  88.187 114.958  1.00  0.00           H0.      0
ATOM    303  HA  TYR A 194      41.101  89.088 114.949  1.00  0.00           H0.      0
ATOM    304  HB2 TYR A 194      39.118  89.015 117.307  1.00  0.00           H0.      0
ATOM    305  HB3 TYR A 194      40.616  89.928 117.274  1.00  0.00           H0.      0
ATOM    306  HD1 TYR A 194      37.266  90.501 117.194  1.00  0.00           H0.      0
ATOM    307  HD2 TYR A 194      40.689  91.319 114.727  1.00  0.00           H0.      0
ATOM    308  HE1 TYR A 194      36.116  92.477 116.254  1.00  0.00           H0.      0
ATOM    309  HE2 TYR A 194      39.531  93.287 113.780  1.00  0.00           H0.      0
ATOM    310  HH  TYR A 194      36.255  94.269 114.685  1.00  0.00           H0.      0
ATOM    311  CA  LEU A 240      39.048 100.283 123.227  1.00  0.00           C0.     -1
ATOM    312  CB  LEU A 240      38.677  99.232 122.132  1.00  0.00           C0.     -1
ATOM    313  CG  LEU A 240      39.808  98.932 121.122  1.00  0.00           C0.      0
ATOM    314  CD1 LEU A 240      39.402  97.802 120.154  1.00  0.00           C0.      0
ATOM    315  CD2 LEU A 240      40.220 100.184 120.326  1.00  0.00           C0.      0
ATOM    316  H01 LEU A 240      38.234 100.387 123.952  1.00  0.00           H0.      0
ATOM    317  H02 LEU A 240      39.951  99.974 123.768  1.00  0.00           H0.      0
ATOM    318  HA  LEU A 240      39.236 101.267 122.785  1.00  0.00           H0.      0
ATOM    319  HB2 LEU A 240      38.379  98.295 122.623  1.00  0.00           H0.      0
ATOM    320  HB3 LEU A 240      37.795  99.594 121.585  1.00  0.00           H0.      0
ATOM    321  HG  LEU A 240      40.680  98.587 121.700  1.00  0.00           H0.      0
ATOM    322 HD11 LEU A 240      40.259  97.474 119.554  1.00  0.00           H0.      0
ATOM    323 HD12 LEU A 240      39.006  96.933 120.691  1.00  0.00           H0.      0
ATOM    324 HD13 LEU A 240      38.632  98.141 119.453  1.00  0.00           H0.      0
ATOM    325 HD21 LEU A 240      39.359 100.601 119.790  1.00  0.00           H0.      0
ATOM    326 HD22 LEU A 240      40.628 100.966 120.976  1.00  0.00           H0.      0
ATOM    327 HD23 LEU A 240      40.981  99.939 119.576  1.00  0.00           H0.      0
ATOM    328  CA  TYR A 242      31.897 100.487 123.542  1.00  0.00           C0.     -1
ATOM    329  CB  TYR A 242      31.854  98.975 123.575  1.00  0.00           C0.     -1
ATOM    330  CG  TYR A 242      32.922  98.297 122.742  1.00  0.00           C0.      0
ATOM    331  CD1 TYR A 242      32.802  98.212 121.343  1.00  0.00           C0.      0
ATOM    332  CD2 TYR A 242      34.058  97.731 123.342  1.00  0.00           C0.      0
ATOM    333  CE1 TYR A 242      33.777  97.583 120.567  1.00  0.00           C0.      0
ATOM    334  CE2 TYR A 242      35.045  97.098 122.581  1.00  0.00           C0.      0
ATOM    335  CZ  TYR A 242      34.905  97.021 121.188  1.00  0.00           C0.      0
ATOM    336  OH  TYR A 242      35.854  96.448 120.387  1.00  0.00           O0.      0
ATOM    337  H01 TYR A 242      31.095 100.922 124.149  1.00  0.00           H0.      0
ATOM    338  H02 TYR A 242      32.853 100.864 123.926  1.00  0.00           H0.      0
ATOM    339  HA  TYR A 242      31.783 100.865 122.518  1.00  0.00           H0.      0
ATOM    340  HB2 TYR A 242      31.945  98.632 124.614  1.00  0.00           H0.      0
ATOM    341  HB3 TYR A 242      30.866  98.637 123.231  1.00  0.00           H0.      0
ATOM    342  HD1 TYR A 242      31.930  98.639 120.855  1.00  0.00           H0.      0
ATOM    343  HD2 TYR A 242      34.169  97.780 124.421  1.00  0.00           H0.      0
ATOM    344  HE1 TYR A 242      33.675  97.520 119.489  1.00  0.00           H0.      0
ATOM    345  HE2 TYR A 242      35.916  96.659 123.057  1.00  0.00           H0.      0
ATOM    346  HH  TYR A 242      36.531  95.948 120.915  1.00  0.00           H0.      0
ATOM    347  CA' SAM A 293      37.649  95.883 110.892  1.00  0.00           C0.      0
ATOM    348  CB  SAM A 293      37.249  96.547 112.211  1.00  0.00           C0.      0
ATOM    349  CG  SAM A 293      37.326  98.083 112.182  1.00  0.00           C0.      0
ATOM    350  SD  SAM A 293      37.699  98.720 113.880  1.00  0.00           S0.      0
ATOM    351  C5' SAM A 293      36.684 100.250 113.943  1.00  0.00           C0.      0
ATOM    352  C4' SAM A 293      37.067 101.293 112.895  1.00  0.00           C0.      0
ATOM    353  O4' SAM A 293      35.956 102.248 112.897  1.00  0.00           O0.      0
ATOM    354  C3' SAM A 293      38.371 102.085 113.205  1.00  0.00           C0.      0
ATOM    355  O3' SAM A 293      39.265 102.107 112.102  1.00  0.00           O0.      0
ATOM    356  C2' SAM A 293      37.831 103.487 113.581  1.00  0.00           C0.      0
ATOM    357  O2' SAM A 293      38.715 104.567 113.350  1.00  0.00           O0.      0
ATOM    358  C1' SAM A 293      36.520 103.579 112.774  1.00  0.00           C0.      0
ATOM    359  OXT SAM A 293      38.809  93.827 111.205  1.00  0.00           O0.      0
ATOM    360  N1  SAM A 293      33.619 107.704 111.636  1.00  0.00           N0.      0
ATOM    361  C2  SAM A 293      34.436 106.956 110.868  1.00  0.00           C0.      0
ATOM    362  N3  SAM A 293      35.171 105.890 111.230  1.00  0.00           N0.      0
ATOM    363  C4  SAM A 293      35.001 105.580 112.529  1.00  0.00           C0.      0
ATOM    364  C5  SAM A 293      34.198 106.278 113.442  1.00  0.00           C0.      0
ATOM    365  C6  SAM A 293      33.481 107.392 112.952  1.00  0.00           C0.      0
ATOM    366  N6  SAM A 293      32.672 108.147 113.725  1.00  0.00           N0.      0
ATOM    367  N7  SAM A 293      34.295 105.706 114.705  1.00  0.00           N0.      0
ATOM    368  C8  SAM A 293      35.123 104.686 114.568  1.00  0.00           C0.      0
ATOM    369  N9  SAM A 293      35.584 104.557 113.267  1.00  0.00           N0.      0
ATOM    370  C'  SAM A 293      37.664  94.358 111.092  1.00  0.00           C0.      0
ATOM    371  N'  SAM A 293      36.734  96.246 109.760  1.00  0.00           N0.      0
ATOM    372  O'  SAM A 293      36.552  93.764 111.168  1.00  0.00           O0.      0
ATOM    373 HN61 SAM A 293      32.348 109.054 113.383  1.00  0.00           H0.      0
ATOM    374 HN62 SAM A 293      32.644 107.964 114.717  1.00  0.00           H0.      0
ATOM    375  HA  SAM A 293      38.642  96.204 110.585  1.00  0.00           H0.      0
ATOM    376  HB1 SAM A 293      37.917  96.132 112.968  1.00  0.00           H0.      0
ATOM    377  HB2 SAM A 293      36.241  96.234 112.493  1.00  0.00           H0.      0
ATOM    378  HG1 SAM A 293      36.376  98.514 111.859  1.00  0.00           H0.      0
ATOM    379  HG2 SAM A 293      38.145  98.441 111.554  1.00  0.00           H0.      0
ATOM    380 HO2' SAM A 293      38.853 104.673 112.369  1.00  0.00           H0.      0
ATOM    381 HO3' SAM A 293      38.815 102.503 111.310  1.00  0.00           H0.      0
ATOM    382  H01 SAM A 293      35.476 104.070 115.382  1.00  0.00           H0.      0
ATOM    383  H02 SAM A 293      37.148 100.851 111.896  1.00  0.00           H0.      0
ATOM    384  H03 SAM A 293      38.926 101.649 114.036  1.00  0.00           H0.      0
ATOM    385  H04 SAM A 293      37.595 103.495 114.649  1.00  0.00           H0.      0
ATOM    386  H05 SAM A 293      36.712 103.817 111.725  1.00  0.00           H0.      0
ATOM    387  H06 SAM A 293      34.530 107.287 109.839  1.00  0.00           H0.      0
ATOM    388  H07 SAM A 293      35.742  96.386 110.005  1.00  0.00           H0.      0
ATOM    389  H08 SAM A 293      36.678  95.487 109.008  1.00  0.00           H0.      0
ATOM    390  H09 SAM A 293      37.076  97.090 109.280  1.00  0.00           H0.      0
ATOM    391 H5'1 SAM A 293      36.835 100.654 114.947  1.00  0.00           H0.      0
ATOM    392 H5'2 SAM A 293      35.643  99.948 113.812  1.00  0.00           H0.      0
ATOM    393  N   ACT A 294      35.947  96.006 117.316  1.00  0.00           N0.      0
ATOM    394  CA  ACT A 294      36.840  95.031 117.919  1.00  0.00           C0.      0
ATOM    395  C   ACT A 294      36.176  93.903 118.707  1.00  0.00           C0.      0
ATOM    396  O   ACT A 294      36.941  93.169 119.451  1.00  0.00           O0.      0
ATOM    397  CE  ACT A 294      36.671  97.632 114.929  1.00  0.00           C0.      0
ATOM    398  OXT ACT A 294      34.940  93.698 118.597  1.00  0.00           O1-      0
ATOM    399  HE1 ACT A 294      35.685  97.522 114.478  1.00  0.00           H0.      0
ATOM    400  HE2 ACT A 294      36.621  98.058 115.927  1.00  0.00           H0.      0
ATOM    401  HE3 ACT A 294      37.169  96.670 115.017  1.00  0.00           H0.      0
ATOM    402  H1  ACT A 294      37.543  95.540 118.586  1.00  0.00           H0.      0
ATOM    403  H3  ACT A 294      37.446  94.553 117.139  1.00  0.00           H0.      0
ATOM    404  H01 ACT A 294      35.511  96.551 118.054  1.00  0.00           H0.      0
ATOM    405  H02 ACT A 294      35.205  95.540 116.800  1.00  0.00           H0.      0
ATOM    406  O   WAT A2523      37.950 106.220 115.343  1.00  0.00           O0.      0
ATOM    407  H1  WAT A2523      38.285 105.747 114.546  1.00  0.00           H0.      0
ATOM    408  H2  WAT A2523      38.695 106.720 115.698  1.00  0.00           H0.      0
ATOM    409  O   WAT A3376      37.577  94.785 121.527  1.00  0.00           O0.      0
ATOM    410  H1  WAT A3376      38.522  94.978 121.575  1.00  0.00           H0.      0
ATOM    411  H2  WAT A3376      37.457  94.088 120.838  1.00  0.00           H0.      0
ATOM    412  O   WAT A7302      34.700  92.683 109.361  1.00  0.00           O0.      0
ATOM    413  H1  WAT A7302      35.164  93.162 110.069  1.00  0.00           H0.      0
ATOM    414  H2  WAT A7302      35.076  93.113 108.567  1.00  0.00           H0.      0
ATOM    415  O   WAT A9157      34.226  96.451 108.699  1.00  0.00           O0.      0
ATOM    416  H1  WAT A9157      34.674  95.790 108.140  1.00  0.00           H0.      0
ATOM    417  H2  WAT A9157      34.553  97.324 108.407  1.00  0.00           H0.      0
ATOM    418  O   WAT B8970      40.827  95.069 109.692  1.00  0.00           O0.      0
ATOM    419  H1  WAT B8970      40.322  95.766 109.210  1.00  0.00           H0.      0
ATOM    420  H2  WAT B8970      40.161  94.549 110.184  1.00  0.00           H0.      0
ATOM    421  O   WAT B9573      39.168  96.898 108.504  1.00  0.00           O0.      0
ATOM    422  H1  WAT B9573      39.586  97.646 108.030  1.00  0.00           H0.      0
ATOM    423  H2  WAT B9573      38.713  96.346 107.817  1.00  0.00           H0.      0
ATOM    424  O   WAT C2515      36.623 104.556 117.195  1.00  0.00           O0.      0
ATOM    425  H1  WAT C2515      35.839 105.078 117.466  1.00  0.00           H0.      0
ATOM    426  H2  WAT C2515      37.125 105.139 116.587  1.00  0.00           H0.      0
ATOM    427  O   WAT C3347      34.291 106.042 117.480  1.00  0.00           O0.      0
ATOM    428  H1  WAT C3347      34.137 106.060 116.505  1.00  0.00           H0.      0
ATOM    429  H2  WAT C3347      33.493 105.677 117.881  1.00  0.00           H0.      0
