# Supplementary material for: Computational Investigation of GNMT-Catalyzed Methyl Transfer Reaction: Integrating MD, QM, and ML Approaches
Source: J Comput Chem. Author manuscript; Available in PMC 2026 Jun 29. (PMC13312424; doi:10.1002/jcc.70434)
Supplement: SI-2 [file NIHMS2188582-supplement-SI-2.zip › QM-cluster-pdbs/sampling_50123_P2_w_p.pdb]

ATOM      1  CA  ILE A  17      37.146 110.182 116.772  1.00  0.00           C0.     -1
ATOM      2  C   ILE A  17      37.877 109.646 118.001  1.00  0.00           C0.      0
ATOM      3  O   ILE A  17      38.720 110.335 118.598  1.00  0.00           O0.      0
ATOM      4  CB  ILE A  17      37.274 109.269 115.519  1.00  0.00           C0.     -1
ATOM      5  CG1 ILE A  17      38.750 108.888 115.272  1.00  0.00           C0.      0
ATOM      6  CG2 ILE A  17      36.636 109.977 114.310  1.00  0.00           C0.      0
ATOM      7  CD1 ILE A  17      38.977 108.016 114.031  1.00  0.00           C0.      0
ATOM      8  H01 ILE A  17      37.581 111.162 116.561  1.00  0.00           H0.      0
ATOM      9  HA  ILE A  17      36.084 110.336 117.013  1.00  0.00           H0.      0
ATOM     10  HB  ILE A  17      36.716 108.340 115.680  1.00  0.00           H0.      0
ATOM     11 HG12 ILE A  17      39.339 109.815 115.186  1.00  0.00           H0.      0
ATOM     12 HG13 ILE A  17      39.128 108.363 116.158  1.00  0.00           H0.      0
ATOM     13 HG21 ILE A  17      36.604 109.323 113.437  1.00  0.00           H0.      0
ATOM     14 HG22 ILE A  17      35.606 110.289 114.525  1.00  0.00           H0.      0
ATOM     15 HG23 ILE A  17      37.205 110.876 114.041  1.00  0.00           H0.      0
ATOM     16 HD11 ILE A  17      38.306 107.150 114.006  1.00  0.00           H0.      0
ATOM     17 HD12 ILE A  17      38.841 108.581 113.105  1.00  0.00           H0.      0
ATOM     18 HD13 ILE A  17      39.998 107.623 114.021  1.00  0.00           H0.      0
ATOM     19  N   PRO A  18      37.612 108.373 118.423  1.00  0.00           N0.      0
ATOM     20  CA  PRO A  18      38.337 107.860 119.592  1.00  0.00           C0.     -1
ATOM     21  C   PRO A  18      39.872 107.830 119.391  1.00  0.00           C0.      0
ATOM     22  O   PRO A  18      40.381 107.365 118.367  1.00  0.00           O0.      0
ATOM     23  CB  PRO A  18      37.776 106.431 119.774  1.00  0.00           C0.      0
ATOM     24  CG  PRO A  18      36.357 106.526 119.190  1.00  0.00           C0.      0
ATOM     25  CD  PRO A  18      36.545 107.450 117.977  1.00  0.00           C0.      0
ATOM     26  HA  PRO A  18      38.102 108.486 120.463  1.00  0.00           H0.      0
ATOM     27  HB2 PRO A  18      38.384 105.731 119.190  1.00  0.00           H0.      0
ATOM     28  HB3 PRO A  18      37.800 106.118 120.821  1.00  0.00           H0.      0
ATOM     29  HG2 PRO A  18      35.937 105.564 118.896  1.00  0.00           H0.      0
ATOM     30  HG3 PRO A  18      35.665 106.980 119.906  1.00  0.00           H0.      0
ATOM     31  HD2 PRO A  18      36.878 106.869 117.107  1.00  0.00           H0.      0
ATOM     32  HD3 PRO A  18      35.629 107.980 117.711  1.00  0.00           H0.      0
ATOM     33  N   ASP A  19      40.587 108.233 120.482  1.00  0.00           N0.      0
ATOM     34  CA  ASP A  19      42.056 108.253 120.548  1.00  0.00           C0.     -1
ATOM     35  H01 ASP A  19      42.436 107.514 119.840  1.00  0.00           H0.      0
ATOM     36  H02 ASP A  19      42.380 107.994 121.559  1.00  0.00           H0.      0
ATOM     37  H   ASP A  19      40.087 108.752 121.191  1.00  0.00           H0.      0
ATOM     38  HA  ASP A  19      42.459 109.236 120.279  1.00  0.00           H0.      0
ATOM     39  CA  TYR A  21      42.599 105.303 116.285  1.00  0.00           C0.     -1
ATOM     40  CB  TYR A  21      41.222 104.941 115.684  1.00  0.00           C0.     -1
ATOM     41  CG  TYR A  21      40.586 103.684 116.243  1.00  0.00           C0.      0
ATOM     42  CD1 TYR A  21      39.374 103.739 116.946  1.00  0.00           C0.      0
ATOM     43  CD2 TYR A  21      41.170 102.416 116.041  1.00  0.00           C0.      0
ATOM     44  CE1 TYR A  21      38.756 102.579 117.433  1.00  0.00           C0.      0
ATOM     45  CE2 TYR A  21      40.573 101.253 116.529  1.00  0.00           C0.      0
ATOM     46  CZ  TYR A  21      39.359 101.328 117.229  1.00  0.00           C0.      0
ATOM     47  OH  TYR A  21      38.806 100.144 117.671  1.00  0.00           O0.      0
ATOM     48  H01 TYR A  21      43.020 106.178 115.776  1.00  0.00           H0.      0
ATOM     49  H03 TYR A  21      42.501 105.545 117.349  1.00  0.00           H0.      0
ATOM     50  HA  TYR A  21      43.309 104.475 116.176  1.00  0.00           H0.      0
ATOM     51  HB2 TYR A  21      40.540 105.785 115.840  1.00  0.00           H0.      0
ATOM     52  HB3 TYR A  21      41.339 104.826 114.599  1.00  0.00           H0.      0
ATOM     53  HD1 TYR A  21      38.907 104.706 117.115  1.00  0.00           H0.      0
ATOM     54  HD2 TYR A  21      42.098 102.334 115.481  1.00  0.00           H0.      0
ATOM     55  HE1 TYR A  21      37.815 102.655 117.964  1.00  0.00           H0.      0
ATOM     56  HE2 TYR A  21      41.018 100.280 116.366  1.00  0.00           H0.      0
ATOM     57  HH  TYR A  21      38.015 100.313 118.218  1.00  0.00           H0.      0
ATOM     58  CA  TRP A  30      46.032  96.220 115.111  1.00  0.00           C0.     -1
ATOM     59  CB  TRP A  30      45.217  97.344 114.328  1.00  0.00           C0.     -1
ATOM     60  CG  TRP A  30      43.738  97.068 114.380  1.00  0.00           C0.      0
ATOM     61  CD1 TRP A  30      42.930  96.565 113.375  1.00  0.00           C0.      0
ATOM     62  CD2 TRP A  30      42.888  97.226 115.544  1.00  0.00           C0.      0
ATOM     63  CE2 TRP A  30      41.576  96.792 115.171  1.00  0.00           C0.      0
ATOM     64  CE3 TRP A  30      43.093  97.722 116.846  1.00  0.00           C0.      0
ATOM     65  NE1 TRP A  30      41.637  96.387 113.853  1.00  0.00           N0.      0
ATOM     66  CZ2 TRP A  30      40.494  96.835 116.060  1.00  0.00           C0.      0
ATOM     67  CZ3 TRP A  30      42.014  97.777 117.728  1.00  0.00           C0.      0
ATOM     68  CH2 TRP A  30      40.727  97.337 117.338  1.00  0.00           C0.      0
ATOM     69  H01 TRP A  30      45.854  95.246 114.644  1.00  0.00           H0.      0
ATOM     70  H02 TRP A  30      47.107  96.433 115.095  1.00  0.00           H0.      0
ATOM     71  HA  TRP A  30      45.696  96.171 116.152  1.00  0.00           H0.      0
ATOM     72  HB2 TRP A  30      45.442  98.320 114.777  1.00  0.00           H0.      0
ATOM     73  HB3 TRP A  30      45.563  97.378 113.289  1.00  0.00           H0.      0
ATOM     74  HD1 TRP A  30      43.156  96.351 112.342  1.00  0.00           H0.      0
ATOM     75  HE1 TRP A  30      40.827  96.123 113.302  1.00  0.00           H0.      0
ATOM     76  HE3 TRP A  30      44.075  98.068 117.156  1.00  0.00           H0.      0
ATOM     77  HZ2 TRP A  30      39.504  96.523 115.748  1.00  0.00           H0.      0
ATOM     78  HZ3 TRP A  30      42.157  98.171 118.730  1.00  0.00           H0.      0
ATOM     79  HH2 TRP A  30      39.903  97.422 118.037  1.00  0.00           H0.      0
ATOM     80  CA  ILE A  34      43.673  90.407 114.392  1.00  0.00           C0.     -1
ATOM     81  CB  ILE A  34      43.490  91.117 112.993  1.00  0.00           C0.     -1
ATOM     82  CG1 ILE A  34      42.336  92.143 113.091  1.00  0.00           C0.      0
ATOM     83  CG2 ILE A  34      43.250  90.070 111.893  1.00  0.00           C0.      0
ATOM     84  CD1 ILE A  34      42.101  93.004 111.840  1.00  0.00           C0.      0
ATOM     85  H01 ILE A  34      44.509  89.700 114.364  1.00  0.00           H0.      0
ATOM     86  H02 ILE A  34      43.866  91.145 115.178  1.00  0.00           H0.      0
ATOM     87  HA  ILE A  34      42.763  89.853 114.652  1.00  0.00           H0.      0
ATOM     88  HB  ILE A  34      44.417  91.665 112.765  1.00  0.00           H0.      0
ATOM     89 HG12 ILE A  34      41.416  91.593 113.350  1.00  0.00           H0.      0
ATOM     90 HG13 ILE A  34      42.531  92.811 113.942  1.00  0.00           H0.      0
ATOM     91 HG21 ILE A  34      42.328  89.507 112.094  1.00  0.00           H0.      0
ATOM     92 HG22 ILE A  34      43.160  90.531 110.903  1.00  0.00           H0.      0
ATOM     93 HG23 ILE A  34      44.075  89.349 111.851  1.00  0.00           H0.      0
ATOM     94 HD11 ILE A  34      43.004  93.574 111.588  1.00  0.00           H0.      0
ATOM     95 HD12 ILE A  34      41.839  92.400 110.964  1.00  0.00           H0.      0
ATOM     96 HD13 ILE A  34      41.293  93.726 112.001  1.00  0.00           H0.      0
ATOM     97  CA  ARG A  40      39.425  86.438 109.901  1.00  0.00           C0.     -1
ATOM     98  CB  ARG A  40      39.992  87.846 110.267  1.00  0.00           C0.     -1
ATOM     99  CG  ARG A  40      38.950  88.971 110.106  1.00  0.00           C0.      0
ATOM    100  CD  ARG A  40      39.618  90.348 109.935  1.00  0.00           C0.      0
ATOM    101  NE  ARG A  40      38.674  91.472 109.939  1.00  0.00           N0.      0
ATOM    102  CZ  ARG A  40      38.171  92.045 111.043  1.00  0.00           C0.      0
ATOM    103  NH1 ARG A  40      38.637  91.712 112.270  1.00  0.00           N1+      0
ATOM    104  NH2 ARG A  40      37.147  92.902 110.922  1.00  0.00           N0.      0
ATOM    105  H01 ARG A  40      39.106  86.417 108.853  1.00  0.00           H0.      0
ATOM    106  H02 ARG A  40      40.183  85.661 110.047  1.00  0.00           H0.      0
ATOM    107  HA  ARG A  40      38.558  86.192 110.526  1.00  0.00           H0.      0
ATOM    108  HB2 ARG A  40      40.374  87.840 111.296  1.00  0.00           H0.      0
ATOM    109  HB3 ARG A  40      40.854  88.052 109.616  1.00  0.00           H0.      0
ATOM    110  HG2 ARG A  40      38.323  88.779 109.226  1.00  0.00           H0.      0
ATOM    111  HG3 ARG A  40      38.280  88.993 110.975  1.00  0.00           H0.      0
ATOM    112  HD2 ARG A  40      40.380  90.504 110.707  1.00  0.00           H0.      0
ATOM    113  HD3 ARG A  40      40.150  90.388 108.980  1.00  0.00           H0.      0
ATOM    114  HE  ARG A  40      38.248  91.789 109.064  1.00  0.00           H0.      0
ATOM    115 HH11 ARG A  40      39.547  91.287 112.359  1.00  0.00           H0.      0
ATOM    116 HH12 ARG A  40      38.341  92.252 113.072  1.00  0.00           H0.      0
ATOM    117 HH21 ARG A  40      36.888  93.116 109.948  1.00  0.00           H0.      0
ATOM    118 HH22 ARG A  40      37.009  93.625 111.633  1.00  0.00           H0.      0
ATOM    119  CA  ALA A  64      34.459 100.702 108.072  1.00  0.00           C0.     -1
ATOM    120  C   ALA A  64      35.757  99.949 107.799  1.00  0.00           C0.      0
ATOM    121  O   ALA A  64      36.041  98.869 108.342  1.00  0.00           O0.      0
ATOM    122  H01 ALA A  64      33.677 100.332 107.399  1.00  0.00           H0.      0
ATOM    123  H02 ALA A  64      34.144 100.514 109.100  1.00  0.00           H0.      0
ATOM    124  HA  ALA A  64      34.568 101.780 107.921  1.00  0.00           H0.      0
ATOM    125  N   CYS A  65      36.581 100.519 106.872  1.00  0.00           N0.      0
ATOM    126  CA  CYS A  65      37.710  99.802 106.274  1.00  0.00           C0.     -1
ATOM    127  C   CYS A  65      38.909  99.559 107.193  1.00  0.00           C0.      0
ATOM    128  O   CYS A  65      39.702  98.648 106.878  1.00  0.00           O0.      0
ATOM    129  H02 CYS A  65      38.052 100.376 105.409  1.00  0.00           H0.      0
ATOM    130  H   CYS A  65      36.274 101.373 106.430  1.00  0.00           H0.      0
ATOM    131  HA  CYS A  65      37.389  98.816 105.927  1.00  0.00           H0.      0
ATOM    132  N   GLY A  66      39.094 100.368 108.243  1.00  0.00           N0.      0
ATOM    133  CA  GLY A  66      40.293 100.235 109.075  1.00  0.00           C0.     -1
ATOM    134  H01 GLY A  66      41.192 100.464 108.494  1.00  0.00           H0.      0
ATOM    135  H   GLY A  66      38.426 101.100 108.497  1.00  0.00           H0.      0
ATOM    136  HA2 GLY A  66      40.213 100.932 109.908  1.00  0.00           H0.      0
ATOM    137  HA3 GLY A  66      40.391  99.216 109.464  1.00  0.00           H0.      0
ATOM    138  CA  ASP A  70      37.609  93.441 105.245  1.00  0.00           C0.     -1
ATOM    139  CB  ASP A  70      36.673  94.207 106.145  1.00  0.00           C0.     -1
ATOM    140  CG  ASP A  70      36.940  94.023 107.645  1.00  0.00           C0.      0
ATOM    141  OD1 ASP A  70      36.944  92.846 108.117  1.00  0.00           O0.      0
ATOM    142  OD2 ASP A  70      37.109  95.083 108.346  1.00  0.00           O1-      0
ATOM    143  H01 ASP A  70      38.643  93.787 105.362  1.00  0.00           H0.      0
ATOM    144  H02 ASP A  70      37.335  93.562 104.191  1.00  0.00           H0.      0
ATOM    145  HA  ASP A  70      37.587  92.372 105.482  1.00  0.00           H0.      0
ATOM    146  HB2 ASP A  70      36.712  95.280 105.930  1.00  0.00           H0.      0
ATOM    147  HB3 ASP A  70      35.638  93.879 105.969  1.00  0.00           H0.      0
ATOM    148  CA  ASP A  85      37.053 105.220 107.587  1.00  0.00           C0.     -1
ATOM    149  C   ASP A  85      37.553 106.638 107.929  1.00  0.00           C0.      0
ATOM    150  O   ASP A  85      38.011 107.377 107.046  1.00  0.00           O0.      0
ATOM    151  CB  ASP A  85      38.178 104.164 107.839  1.00  0.00           C0.     -1
ATOM    152  CG  ASP A  85      38.424 103.783 109.297  1.00  0.00           C0.      0
ATOM    153  OD1 ASP A  85      37.996 102.647 109.699  1.00  0.00           O0.      0
ATOM    154  OD2 ASP A  85      39.051 104.607 110.030  1.00  0.00           O1-      0
ATOM    155  H03 ASP A  85      36.796 105.223 106.526  1.00  0.00           H0.      0
ATOM    156  HA  ASP A  85      36.163 104.962 108.174  1.00  0.00           H0.      0
ATOM    157  HB2 ASP A  85      37.919 103.251 107.294  1.00  0.00           H0.      0
ATOM    158  HB3 ASP A  85      39.112 104.552 107.417  1.00  0.00           H0.      0
ATOM    159  N   ALA A  86      37.522 106.983 109.247  1.00  0.00           N0.      0
ATOM    160  CA  ALA A  86      37.944 108.292 109.741  1.00  0.00           C0.     -1
ATOM    161  C   ALA A  86      39.382 108.345 110.381  1.00  0.00           C0.      0
ATOM    162  O   ALA A  86      39.771 109.446 110.809  1.00  0.00           O0.      0
ATOM    163  CB  ALA A  86      36.930 108.854 110.742  1.00  0.00           C0.      0
ATOM    164  H   ALA A  86      37.093 106.341 109.904  1.00  0.00           H0.      0
ATOM    165  HA  ALA A  86      37.997 108.944 108.864  1.00  0.00           H0.      0
ATOM    166  HB1 ALA A  86      37.296 109.806 111.132  1.00  0.00           H0.      0
ATOM    167  HB2 ALA A  86      35.968 108.997 110.250  1.00  0.00           H0.      0
ATOM    168  HB3 ALA A  86      36.797 108.165 111.583  1.00  0.00           H0.      0
ATOM    169  N   SER A  87      40.132 107.215 110.443  1.00  0.00           N0.      0
ATOM    170  CA  SER A  87      41.478 107.173 111.083  1.00  0.00           C0.     -1
ATOM    171  CB  SER A  87      41.624 105.956 111.993  1.00  0.00           C0.      0
ATOM    172  OG  SER A  87      42.929 105.957 112.622  1.00  0.00           O0.      0
ATOM    173  H01 SER A  87      42.262 107.160 110.316  1.00  0.00           H0.      0
ATOM    174  H   SER A  87      39.727 106.339 110.102  1.00  0.00           H0.      0
ATOM    175  HA  SER A  87      41.578 108.101 111.654  1.00  0.00           H0.      0
ATOM    176  HB2 SER A  87      40.817 105.925 112.728  1.00  0.00           H0.      0
ATOM    177  HB3 SER A  87      41.570 105.031 111.416  1.00  0.00           H0.      0
ATOM    178  HG  SER A  87      42.919 106.625 113.322  1.00  0.00           H0.      0
ATOM    179  CA  MET A  90      44.386 102.800 110.180  1.00  0.00           C0.     -1
ATOM    180  CB  MET A  90      42.994 102.517 110.804  1.00  0.00           C0.     -1
ATOM    181  CG  MET A  90      42.911 102.712 112.323  1.00  0.00           C0.      0
ATOM    182  SD  MET A  90      43.637 101.332 113.306  1.00  0.00           S0.      0
ATOM    183  CE  MET A  90      42.252 100.139 113.181  1.00  0.00           C0.      0
ATOM    184  H01 MET A  90      44.682 103.841 110.360  1.00  0.00           H0.      0
ATOM    185  H02 MET A  90      44.373 102.627 109.098  1.00  0.00           H0.      0
ATOM    186  HA  MET A  90      45.147 102.147 110.623  1.00  0.00           H0.      0
ATOM    187  HB2 MET A  90      42.255 103.185 110.337  1.00  0.00           H0.      0
ATOM    188  HB3 MET A  90      42.677 101.497 110.549  1.00  0.00           H0.      0
ATOM    189  HG2 MET A  90      43.418 103.632 112.628  1.00  0.00           H0.      0
ATOM    190  HG3 MET A  90      41.861 102.796 112.623  1.00  0.00           H0.      0
ATOM    191  HE1 MET A  90      42.525  99.252 113.753  1.00  0.00           H0.      0
ATOM    192  HE2 MET A  90      41.337 100.569 113.592  1.00  0.00           H0.      0
ATOM    193  HE3 MET A  90      42.078  99.845 112.143  1.00  0.00           H0.      0
ATOM    194  CA  ALA A 115      35.526 110.562 106.415  1.00  0.00           C0.     -1
ATOM    195  C   ALA A 115      34.801 110.046 107.614  1.00  0.00           C0.      0
ATOM    196  O   ALA A 115      34.892 108.884 108.028  1.00  0.00           O0.      0
ATOM    197  H01 ALA A 115      36.454 109.998 106.294  1.00  0.00           H0.      0
ATOM    198  H03 ALA A 115      34.928 110.408 105.508  1.00  0.00           H0.      0
ATOM    199  HA  ALA A 115      35.758 111.627 106.493  1.00  0.00           H0.      0
ATOM    200  N   ASN A 116      34.044 110.998 108.218  1.00  0.00           N0.      0
ATOM    201  CA  ASN A 116      33.380 110.734 109.458  1.00  0.00           C0.     -1
ATOM    202  C   ASN A 116      31.858 110.464 109.228  1.00  0.00           C0.      0
ATOM    203  O   ASN A 116      31.165 111.337 108.682  1.00  0.00           O0.      0
ATOM    204  CB  ASN A 116      33.563 111.944 110.401  1.00  0.00           C0.      0
ATOM    205  CG  ASN A 116      33.191 111.613 111.834  1.00  0.00           C0.      0
ATOM    206  ND2 ASN A 116      34.046 112.061 112.786  1.00  0.00           N0.      0
ATOM    207  OD1 ASN A 116      32.165 110.975 112.118  1.00  0.00           O0.      0
ATOM    208  H   ASN A 116      33.898 111.889 107.766  1.00  0.00           H0.      0
ATOM    209  HA  ASN A 116      33.842 109.845 109.891  1.00  0.00           H0.      0
ATOM    210  HB2 ASN A 116      34.599 112.289 110.334  1.00  0.00           H0.      0
ATOM    211  HB3 ASN A 116      32.912 112.756 110.050  1.00  0.00           H0.      0
ATOM    212 HD21 ASN A 116      33.838 111.878 113.758  1.00  0.00           H0.      0
ATOM    213 HD22 ASN A 116      34.907 112.534 112.559  1.00  0.00           H0.      0
ATOM    214  N   TRP A 117      31.380 109.259 109.618  1.00  0.00           N0.      0
ATOM    215  CA  TRP A 117      29.955 108.885 109.452  1.00  0.00           C0.     -1
ATOM    216  CB  TRP A 117      29.583 107.658 110.279  1.00  0.00           C0.     -1
ATOM    217  CG  TRP A 117      30.522 106.487 110.105  1.00  0.00           C0.      0
ATOM    218  CD1 TRP A 117      31.159 106.097 108.944  1.00  0.00           C0.      0
ATOM    219  CD2 TRP A 117      30.990 105.593 111.148  1.00  0.00           C0.      0
ATOM    220  CE2 TRP A 117      31.912 104.682 110.545  1.00  0.00           C0.      0
ATOM    221  CE3 TRP A 117      30.764 105.503 112.534  1.00  0.00           C0.      0
ATOM    222  NE1 TRP A 117      31.977 105.004 109.202  1.00  0.00           N0.      0
ATOM    223  CZ2 TRP A 117      32.602 103.713 111.285  1.00  0.00           C0.      0
ATOM    224  CZ3 TRP A 117      31.455 104.545 113.275  1.00  0.00           C0.      0
ATOM    225  CH2 TRP A 117      32.366 103.657 112.657  1.00  0.00           C0.      0
ATOM    226  H02 TRP A 117      29.339 109.743 109.738  1.00  0.00           H0.      0
ATOM    227  H   TRP A 117      32.015 108.609 110.084  1.00  0.00           H0.      0
ATOM    228  HA  TRP A 117      29.760 108.701 108.386  1.00  0.00           H0.      0
ATOM    229  HB2 TRP A 117      29.574 107.936 111.341  1.00  0.00           H0.      0
ATOM    230  HB3 TRP A 117      28.549 107.383 110.027  1.00  0.00           H0.      0
ATOM    231  HD1 TRP A 117      31.111 106.526 107.956  1.00  0.00           H0.      0
ATOM    232  HE1 TRP A 117      32.627 104.605 108.542  1.00  0.00           H0.      0
ATOM    233  HE3 TRP A 117      30.079 106.185 113.024  1.00  0.00           H0.      0
ATOM    234  HZ2 TRP A 117      33.325 103.056 110.814  1.00  0.00           H0.      0
ATOM    235  HZ3 TRP A 117      31.316 104.489 114.350  1.00  0.00           H0.      0
ATOM    236  HH2 TRP A 117      32.917 102.944 113.262  1.00  0.00           H0.      0
ATOM    237  CA  LEU A 136      31.977  94.754 110.004  1.00  0.00           C0.     -1
ATOM    238  C   LEU A 136      32.869  95.046 111.194  1.00  0.00           C0.      0
ATOM    239  O   LEU A 136      33.514  96.101 111.311  1.00  0.00           O0.      0
ATOM    240  H01 LEU A 136      32.603  94.539 109.131  1.00  0.00           H0.      0
ATOM    241  H02 LEU A 136      31.383  95.641 109.772  1.00  0.00           H0.      0
ATOM    242  HA  LEU A 136      31.308  93.907 110.173  1.00  0.00           H0.      0
ATOM    243  N   GLY A 137      32.931  94.069 112.147  1.00  0.00           N0.      0
ATOM    244  CA  GLY A 137      33.895  94.181 113.233  1.00  0.00           C0.     -1
ATOM    245  C   GLY A 137      33.430  95.106 114.373  1.00  0.00           C0.      0
ATOM    246  O   GLY A 137      34.262  95.773 115.014  1.00  0.00           O0.      0
ATOM    247  H   GLY A 137      32.511  93.171 111.952  1.00  0.00           H0.      0
ATOM    248  HA2 GLY A 137      34.100  93.192 113.649  1.00  0.00           H0.      0
ATOM    249  HA3 GLY A 137      34.834  94.602 112.871  1.00  0.00           H0.      0
ATOM    250  N   ASN A 138      32.103  95.178 114.654  1.00  0.00           N0.      0
ATOM    251  CA  ASN A 138      31.561  96.030 115.738  1.00  0.00           C0.     -1
ATOM    252  C   ASN A 138      32.309  97.407 115.722  1.00  0.00           C0.      0
ATOM    253  O   ASN A 138      32.921  97.819 116.720  1.00  0.00           O0.      0
ATOM    254  CB  ASN A 138      31.668  95.388 117.126  1.00  0.00           C0.      0
ATOM    255  CG  ASN A 138      30.998  96.292 118.164  1.00  0.00           C0.      0
ATOM    256  ND2 ASN A 138      31.711  96.506 119.303  1.00  0.00           N0.      0
ATOM    257  OD1 ASN A 138      29.869  96.751 117.964  1.00  0.00           O0.      0
ATOM    258  H   ASN A 138      31.464  94.633 114.091  1.00  0.00           H0.      0
ATOM    259  HA  ASN A 138      30.506  96.211 115.515  1.00  0.00           H0.      0
ATOM    260  HB2 ASN A 138      31.131  94.433 117.105  1.00  0.00           H0.      0
ATOM    261  HB3 ASN A 138      32.708  95.190 117.381  1.00  0.00           H0.      0
ATOM    262 HD21 ASN A 138      31.383  97.235 119.924  1.00  0.00           H0.      0
ATOM    263 HD22 ASN A 138      32.708  96.310 119.300  1.00  0.00           H0.      0
ATOM    264  N   SER A 139      32.210  98.109 114.570  1.00  0.00           N0.      0
ATOM    265  CA  SER A 139      33.000  99.322 114.266  1.00  0.00           C0.     -1
ATOM    266  CB  SER A 139      34.047  99.026 113.193  1.00  0.00           C0.      0
ATOM    267  OG  SER A 139      35.104  98.193 113.688  1.00  0.00           O0.      0
ATOM    268  H03 SER A 139      32.322 100.115 113.930  1.00  0.00           H0.      0
ATOM    269  H   SER A 139      31.740  97.666 113.791  1.00  0.00           H0.      0
ATOM    270  HA  SER A 139      33.476  99.639 115.195  1.00  0.00           H0.      0
ATOM    271  HB2 SER A 139      33.573  98.575 112.311  1.00  0.00           H0.      0
ATOM    272  HB3 SER A 139      34.520  99.965 112.887  1.00  0.00           H0.      0
ATOM    273  HG  SER A 139      34.771  97.310 113.928  1.00  0.00           H0.      0
ATOM    274  CA  HID A 142      32.796 103.505 118.333  1.00  0.00           C0.     -1
ATOM    275  C   HID A 142      32.467 104.993 118.193  1.00  0.00           C0.      0
ATOM    276  O   HID A 142      33.294 105.862 118.503  1.00  0.00           O0.      0
ATOM    277  CB  HID A 142      34.143 103.251 117.576  1.00  0.00           C0.     -1
ATOM    278  CG  HID A 142      35.050 102.324 118.303  1.00  0.00           C0.      0
ATOM    279  CD2 HID A 142      35.506 101.057 118.029  1.00  0.00           C0.      0
ATOM    280  ND1 HID A 142      35.614 102.642 119.536  1.00  0.00           N0.      0
ATOM    281  CE1 HID A 142      36.368 101.592 119.959  1.00  0.00           C0.      0
ATOM    282  NE2 HID A 142      36.327 100.608 119.060  1.00  0.00           N0.      0
ATOM    283  H01 HID A 142      32.006 102.854 117.952  1.00  0.00           H0.      0
ATOM    284  HA  HID A 142      32.921 103.288 119.399  1.00  0.00           H0.      0
ATOM    285  HB2 HID A 142      33.945 102.851 116.578  1.00  0.00           H0.      0
ATOM    286  HB3 HID A 142      34.638 104.220 117.450  1.00  0.00           H0.      0
ATOM    287  HD1 HID A 142      35.491 103.518 120.028  1.00  0.00           H0.      0
ATOM    288  HD2 HID A 142      35.296 100.453 117.163  1.00  0.00           H0.      0
ATOM    289  HE1 HID A 142      36.913 101.579 120.887  1.00  0.00           H0.      0
ATOM    290  N   LEU A 143      31.259 105.270 117.664  1.00  0.00           N0.      0
ATOM    291  CA  LEU A 143      30.821 106.604 117.217  1.00  0.00           C0.     -1
ATOM    292  CB  LEU A 143      29.608 106.370 116.358  1.00  0.00           C0.     -1
ATOM    293  CG  LEU A 143      28.922 107.665 115.865  1.00  0.00           C0.      0
ATOM    294  CD1 LEU A 143      29.893 108.580 115.095  1.00  0.00           C0.      0
ATOM    295  CD2 LEU A 143      27.696 107.319 115.000  1.00  0.00           C0.      0
ATOM    296  H01 LEU A 143      30.583 107.234 118.084  1.00  0.00           H0.      0
ATOM    297  H   LEU A 143      30.662 104.493 117.422  1.00  0.00           H0.      0
ATOM    298  HA  LEU A 143      31.644 107.083 116.679  1.00  0.00           H0.      0
ATOM    299  HB2 LEU A 143      29.892 105.770 115.482  1.00  0.00           H0.      0
ATOM    300  HB3 LEU A 143      28.869 105.781 116.921  1.00  0.00           H0.      0
ATOM    301  HG  LEU A 143      28.569 108.212 116.754  1.00  0.00           H0.      0
ATOM    302 HD11 LEU A 143      29.368 109.460 114.708  1.00  0.00           H0.      0
ATOM    303 HD12 LEU A 143      30.715 108.931 115.727  1.00  0.00           H0.      0
ATOM    304 HD13 LEU A 143      30.338 108.052 114.243  1.00  0.00           H0.      0
ATOM    305 HD21 LEU A 143      28.002 106.779 114.094  1.00  0.00           H0.      0
ATOM    306 HD22 LEU A 143      26.989 106.684 115.547  1.00  0.00           H0.      0
ATOM    307 HD23 LEU A 143      27.169 108.226 114.687  1.00  0.00           H0.      0
ATOM    308  CA  ARG A 175      28.265  92.984 119.899  1.00  0.00           C0.     -1
ATOM    309  CB  ARG A 175      29.176  93.684 120.938  1.00  0.00           C0.     -1
ATOM    310  CG  ARG A 175      30.650  93.343 120.666  1.00  0.00           C0.      0
ATOM    311  CD  ARG A 175      31.634  94.041 121.615  1.00  0.00           C0.      0
ATOM    312  NE  ARG A 175      33.031  93.684 121.319  1.00  0.00           N0.      0
ATOM    313  CZ  ARG A 175      33.597  92.531 121.679  1.00  0.00           C0.      0
ATOM    314  NH1 ARG A 175      32.940  91.631 122.449  1.00  0.00           N1+      0
ATOM    315  NH2 ARG A 175      34.864  92.258 121.299  1.00  0.00           N0.      0
ATOM    316  H01 ARG A 175      28.512  93.321 118.885  1.00  0.00           H0.      0
ATOM    317  H02 ARG A 175      27.207  93.202 120.081  1.00  0.00           H0.      0
ATOM    318  HA  ARG A 175      28.401  91.897 119.935  1.00  0.00           H0.      0
ATOM    319  HB2 ARG A 175      29.032  94.771 120.884  1.00  0.00           H0.      0
ATOM    320  HB3 ARG A 175      28.897  93.372 121.954  1.00  0.00           H0.      0
ATOM    321  HG2 ARG A 175      30.792  92.255 120.719  1.00  0.00           H0.      0
ATOM    322  HG3 ARG A 175      30.908  93.635 119.641  1.00  0.00           H0.      0
ATOM    323  HD2 ARG A 175      31.562  95.124 121.499  1.00  0.00           H0.      0
ATOM    324  HD3 ARG A 175      31.411  93.818 122.666  1.00  0.00           H0.      0
ATOM    325  HE  ARG A 175      33.503  94.221 120.570  1.00  0.00           H0.      0
ATOM    326 HH11 ARG A 175      32.064  91.883 122.878  1.00  0.00           H0.      0
ATOM    327 HH12 ARG A 175      33.476  90.918 122.922  1.00  0.00           H0.      0
ATOM    328 HH21 ARG A 175      35.239  92.794 120.502  1.00  0.00           H0.      0
ATOM    329 HH22 ARG A 175      35.128  91.281 121.281  1.00  0.00           H0.      0
ATOM    330  CA  TYR A 194      40.147  88.686 116.028  1.00  0.00           C0.     -1
ATOM    331  CB  TYR A 194      39.982  89.860 117.073  1.00  0.00           C0.     -1
ATOM    332  CG  TYR A 194      39.117  90.978 116.518  1.00  0.00           C0.      0
ATOM    333  CD1 TYR A 194      37.716  90.947 116.673  1.00  0.00           C0.      0
ATOM    334  CD2 TYR A 194      39.667  92.045 115.785  1.00  0.00           C0.      0
ATOM    335  CE1 TYR A 194      36.901  91.918 116.094  1.00  0.00           C0.      0
ATOM    336  CE2 TYR A 194      38.859  93.041 115.205  1.00  0.00           C0.      0
ATOM    337  CZ  TYR A 194      37.461  92.963 115.341  1.00  0.00           C0.      0
ATOM    338  OH  TYR A 194      36.588  93.878 114.818  1.00  0.00           O0.      0
ATOM    339  H01 TYR A 194      40.787  87.895 116.433  1.00  0.00           H0.      0
ATOM    340  H03 TYR A 194      39.169  88.258 115.782  1.00  0.00           H0.      0
ATOM    341  HA  TYR A 194      40.597  89.065 115.104  1.00  0.00           H0.      0
ATOM    342  HB2 TYR A 194      39.536  89.460 117.991  1.00  0.00           H0.      0
ATOM    343  HB3 TYR A 194      40.976  90.244 117.331  1.00  0.00           H0.      0
ATOM    344  HD1 TYR A 194      37.254  90.160 117.260  1.00  0.00           H0.      0
ATOM    345  HD2 TYR A 194      40.744  92.113 115.669  1.00  0.00           H0.      0
ATOM    346  HE1 TYR A 194      35.826  91.885 116.221  1.00  0.00           H0.      0
ATOM    347  HE2 TYR A 194      39.306  93.868 114.658  1.00  0.00           H0.      0
ATOM    348  HH  TYR A 194      36.954  94.444 114.088  1.00  0.00           H0.      0
ATOM    349  CA  LEU A 240      38.535  99.730 124.253  1.00  0.00           C0.     -1
ATOM    350  CB  LEU A 240      38.207  98.779 123.129  1.00  0.00           C0.     -1
ATOM    351  CG  LEU A 240      39.306  98.585 122.057  1.00  0.00           C0.      0
ATOM    352  CD1 LEU A 240      38.908  97.448 121.096  1.00  0.00           C0.      0
ATOM    353  CD2 LEU A 240      39.593  99.872 121.263  1.00  0.00           C0.      0
ATOM    354  H01 LEU A 240      37.723  99.770 124.989  1.00  0.00           H0.      0
ATOM    355  H02 LEU A 240      39.446  99.421 124.783  1.00  0.00           H0.      0
ATOM    356  HA  LEU A 240      38.699 100.753 123.894  1.00  0.00           H0.      0
ATOM    357  HB2 LEU A 240      37.973  97.790 123.550  1.00  0.00           H0.      0
ATOM    358  HB3 LEU A 240      37.287  99.105 122.616  1.00  0.00           H0.      0
ATOM    359  HG  LEU A 240      40.232  98.291 122.578  1.00  0.00           H0.      0
ATOM    360 HD11 LEU A 240      38.764  96.503 121.634  1.00  0.00           H0.      0
ATOM    361 HD12 LEU A 240      37.966  97.689 120.586  1.00  0.00           H0.      0
ATOM    362 HD13 LEU A 240      39.677  97.286 120.331  1.00  0.00           H0.      0
ATOM    363 HD21 LEU A 240      38.714 100.161 120.674  1.00  0.00           H0.      0
ATOM    364 HD22 LEU A 240      39.863 100.709 121.917  1.00  0.00           H0.      0
ATOM    365 HD23 LEU A 240      40.414  99.720 120.553  1.00  0.00           H0.      0
ATOM    366  CA  TYR A 242      31.523 100.739 124.668  1.00  0.00           C0.     -1
ATOM    367  CB  TYR A 242      31.239  99.549 123.831  1.00  0.00           C0.     -1
ATOM    368  CG  TYR A 242      32.296  99.197 122.787  1.00  0.00           C0.      0
ATOM    369  CD1 TYR A 242      32.636 100.099 121.763  1.00  0.00           C0.      0
ATOM    370  CD2 TYR A 242      32.944  97.948 122.789  1.00  0.00           C0.      0
ATOM    371  CE1 TYR A 242      33.600  99.786 120.800  1.00  0.00           C0.      0
ATOM    372  CE2 TYR A 242      33.921  97.622 121.838  1.00  0.00           C0.      0
ATOM    373  CZ  TYR A 242      34.269  98.553 120.853  1.00  0.00           C0.      0
ATOM    374  OH  TYR A 242      35.274  98.225 119.950  1.00  0.00           O0.      0
ATOM    375  H01 TYR A 242      30.711 100.926 125.381  1.00  0.00           H0.      0
ATOM    376  H02 TYR A 242      32.448 100.618 125.245  1.00  0.00           H0.      0
ATOM    377  HA  TYR A 242      31.639 101.649 124.065  1.00  0.00           H0.      0
ATOM    378  HB2 TYR A 242      31.093  98.669 124.471  1.00  0.00           H0.      0
ATOM    379  HB3 TYR A 242      30.279  99.691 123.310  1.00  0.00           H0.      0
ATOM    380  HD1 TYR A 242      32.134 101.061 121.708  1.00  0.00           H0.      0
ATOM    381  HD2 TYR A 242      32.694  97.222 123.557  1.00  0.00           H0.      0
ATOM    382  HE1 TYR A 242      33.818 100.487 120.005  1.00  0.00           H0.      0
ATOM    383  HE2 TYR A 242      34.428  96.664 121.861  1.00  0.00           H0.      0
ATOM    384  HH  TYR A 242      35.745  99.048 119.659  1.00  0.00           H0.      0
ATOM    385  CA  TYR A 283      28.417  89.376 117.504  1.00  0.00           C0.     -1
ATOM    386  CB  TYR A 283      29.563  89.569 116.530  1.00  0.00           C0.     -1
ATOM    387  CG  TYR A 283      30.901  89.952 117.146  1.00  0.00           C0.      0
ATOM    388  CD1 TYR A 283      31.797  88.959 117.584  1.00  0.00           C0.      0
ATOM    389  CD2 TYR A 283      31.314  91.290 117.250  1.00  0.00           C0.      0
ATOM    390  CE1 TYR A 283      33.063  89.283 118.072  1.00  0.00           C0.      0
ATOM    391  CE2 TYR A 283      32.582  91.634 117.739  1.00  0.00           C0.      0
ATOM    392  CZ  TYR A 283      33.473  90.624 118.135  1.00  0.00           C0.      0
ATOM    393  OH  TYR A 283      34.752  90.871 118.571  1.00  0.00           O0.      0
ATOM    394  H01 TYR A 283      27.497  89.094 116.979  1.00  0.00           H0.      0
ATOM    395  H02 TYR A 283      28.643  88.588 118.233  1.00  0.00           H0.      0
ATOM    396  HA  TYR A 283      28.215  90.296 118.066  1.00  0.00           H0.      0
ATOM    397  HB2 TYR A 283      29.701  88.645 115.953  1.00  0.00           H0.      0
ATOM    398  HB3 TYR A 283      29.284  90.341 115.799  1.00  0.00           H0.      0
ATOM    399  HD1 TYR A 283      31.507  87.915 117.516  1.00  0.00           H0.      0
ATOM    400  HD2 TYR A 283      30.643  92.079 116.921  1.00  0.00           H0.      0
ATOM    401  HE1 TYR A 283      33.758  88.511 118.383  1.00  0.00           H0.      0
ATOM    402  HE2 TYR A 283      32.884  92.675 117.799  1.00  0.00           H0.      0
ATOM    403  HH  TYR A 283      34.975  91.826 118.531  1.00  0.00           H0.      0
ATOM    404  N   ACT A 293      35.474  96.803 117.483  1.00  0.00           N0.      0
ATOM    405  CA  ACT A 293      36.007  95.416 117.622  1.00  0.00           C0.      0
ATOM    406  C   ACT A 293      35.241  94.606 118.656  1.00  0.00           C0.      0
ATOM    407  O   ACT A 293      34.239  95.121 119.228  1.00  0.00           O0.      0
ATOM    408  CE  ACT A 293      36.374  97.669 116.647  1.00  0.00           C0.      0
ATOM    409  OXT ACT A 293      35.690  93.432 118.880  1.00  0.00           O1-      0
ATOM    410  HE1 ACT A 293      35.820  98.555 116.346  1.00  0.00           H0.      0
ATOM    411  HE2 ACT A 293      37.263  97.942 117.215  1.00  0.00           H0.      0
ATOM    412  HE3 ACT A 293      36.655  97.126 115.747  1.00  0.00           H0.      0
ATOM    413  H1  ACT A 293      37.059  95.453 117.922  1.00  0.00           H0.      0
ATOM    414  H3  ACT A 293      35.952  94.935 116.640  1.00  0.00           H0.      0
ATOM    415  H01 ACT A 293      35.325  97.224 118.422  1.00  0.00           H0.      0
ATOM    416  H02 ACT A 293      34.542  96.790 117.037  1.00  0.00           H0.      0
ATOM    417  CA' SAM A 294      37.686  97.004 111.060  1.00  0.00           C0.      0
ATOM    418  CB  SAM A 294      37.587  98.429 111.647  1.00  0.00           C0.      0
ATOM    419  CG  SAM A 294      38.856  98.921 112.375  1.00  0.00           C0.      0
ATOM    420  SD  SAM A 294      38.674  99.199 114.189  1.00  0.00           S0.      0
ATOM    421  C5' SAM A 294      37.323 100.457 114.272  1.00  0.00           C0.      0
ATOM    422  C4' SAM A 294      37.376 101.501 113.166  1.00  0.00           C0.      0
ATOM    423  O4' SAM A 294      36.211 102.400 113.317  1.00  0.00           O0.      0
ATOM    424  C3' SAM A 294      38.644 102.401 113.156  1.00  0.00           C0.      0
ATOM    425  O3' SAM A 294      39.436 102.209 111.984  1.00  0.00           O0.      0
ATOM    426  C2' SAM A 294      38.057 103.835 113.286  1.00  0.00           C0.      0
ATOM    427  O2' SAM A 294      38.775 104.878 112.683  1.00  0.00           O0.      0
ATOM    428  C1' SAM A 294      36.625 103.655 112.740  1.00  0.00           C0.      0
ATOM    429  OXT SAM A 294      39.144  95.728 112.484  1.00  0.00           O0.      0
ATOM    430  N1  SAM A 294      33.662 107.609 111.158  1.00  0.00           N0.      0
ATOM    431  C2  SAM A 294      34.434 106.746 110.471  1.00  0.00           C0.      0
ATOM    432  N3  SAM A 294      35.187 105.737 110.944  1.00  0.00           N0.      0
ATOM    433  C4  SAM A 294      35.105 105.632 112.285  1.00  0.00           C0.      0
ATOM    434  C5  SAM A 294      34.376 106.482 113.131  1.00  0.00           C0.      0
ATOM    435  C6  SAM A 294      33.617 107.513 112.516  1.00  0.00           C0.      0
ATOM    436  N6  SAM A 294      32.854 108.381 113.205  1.00  0.00           N0.      0
ATOM    437  N7  SAM A 294      34.544 106.096 114.460  1.00  0.00           N0.      0
ATOM    438  C8  SAM A 294      35.342 105.042 114.417  1.00  0.00           C0.      0
ATOM    439  N9  SAM A 294      35.706 104.705 113.127  1.00  0.00           N0.      0
ATOM    440  C'  SAM A 294      37.955  95.915 112.122  1.00  0.00           C0.      0
ATOM    441  N'  SAM A 294      36.388  96.704 110.348  1.00  0.00           N0.      0
ATOM    442  O'  SAM A 294      36.941  95.264 112.559  1.00  0.00           O0.      0
ATOM    443 HN61 SAM A 294      32.949 108.421 114.219  1.00  0.00           H0.      0
ATOM    444 HN62 SAM A 294      32.473 109.193 112.723  1.00  0.00           H0.      0
ATOM    445  HA  SAM A 294      38.472  96.960 110.303  1.00  0.00           H0.      0
ATOM    446  HB1 SAM A 294      36.726  98.448 112.320  1.00  0.00           H0.      0
ATOM    447  HB2 SAM A 294      37.376  99.100 110.803  1.00  0.00           H0.      0
ATOM    448  HG1 SAM A 294      39.220  99.851 111.936  1.00  0.00           H0.      0
ATOM    449  HG2 SAM A 294      39.668  98.196 112.295  1.00  0.00           H0.      0
ATOM    450 HO2' SAM A 294      38.958 104.648 111.738  1.00  0.00           H0.      0
ATOM    451 HO3' SAM A 294      38.886 102.379 111.178  1.00  0.00           H0.      0
ATOM    452  H01 SAM A 294      35.683 104.476 115.268  1.00  0.00           H0.      0
ATOM    453  H02 SAM A 294      37.285 101.030 112.182  1.00  0.00           H0.      0
ATOM    454  H03 SAM A 294      39.298 102.173 113.997  1.00  0.00           H0.      0
ATOM    455  H04 SAM A 294      37.978 104.074 114.352  1.00  0.00           H0.      0
ATOM    456  H05 SAM A 294      36.624 103.613 111.645  1.00  0.00           H0.      0
ATOM    457  H06 SAM A 294      34.474 106.921 109.403  1.00  0.00           H0.      0
ATOM    458  H07 SAM A 294      35.638  96.483 111.018  1.00  0.00           H0.      0
ATOM    459  H08 SAM A 294      36.531  95.898 109.689  1.00  0.00           H0.      0
ATOM    460  H09 SAM A 294      36.105  97.507 109.760  1.00  0.00           H0.      0
ATOM    461 H5'1 SAM A 294      37.452 100.945 115.243  1.00  0.00           H0.      0
ATOM    462 H5'2 SAM A 294      36.364  99.938 114.258  1.00  0.00           H0.      0
ATOM    463  O   WAT A6202      38.506  93.814 118.599  1.00  0.00           O0.      0
ATOM    464  H1  WAT A6202      38.855  93.510 117.751  1.00  0.00           H0.      0
ATOM    465  H2  WAT A6202      37.606  93.444 118.660  1.00  0.00           H0.      0
ATOM    466  O   WAT A8593      33.732 108.291 115.982  1.00  0.00           O0.      0
ATOM    467  H1  WAT A8593      34.034 107.394 115.701  1.00  0.00           H0.      0
ATOM    468  H2  WAT A8593      34.482 108.878 115.817  1.00  0.00           H0.      0
ATOM    469  O   WAT B6667      39.666  96.202 108.196  1.00  0.00           O0.      0
ATOM    470  H1  WAT B6667      38.755  95.845 108.187  1.00  0.00           H0.      0
ATOM    471  H2  WAT B6667      39.665  97.042 107.696  1.00  0.00           H0.      0
ATOM    472  O   WAT B7734      41.014  96.713 110.532  1.00  0.00           O0.      0
ATOM    473  H1  WAT B7734      40.607  96.481 109.668  1.00  0.00           H0.      0
ATOM    474  H2  WAT B7734      40.418  96.331 111.198  1.00  0.00           H0.      0
