# Supplementary material for: Computational Investigation of GNMT-Catalyzed Methyl Transfer Reaction: Integrating MD, QM, and ML Approaches
Source: J Comput Chem. Author manuscript; Available in PMC 2026 Jun 29. (PMC13312424; doi:10.1002/jcc.70434)
Supplement: SI-2 [file NIHMS2188582-supplement-SI-2.zip › QM-cluster-pdbs/sampling_12000_R2_wo_p.pdb]

ATOM      1  CA  TYR A  21      42.495 105.276 117.497  1.00  0.00           C0.     -1
ATOM      2  CB  TYR A  21      41.882 104.743 116.194  1.00  0.00           C0.     -1
ATOM      3  CG  TYR A  21      41.029 103.501 116.362  1.00  0.00           C0.      0
ATOM      4  CD1 TYR A  21      39.628 103.569 116.299  1.00  0.00           C0.      0
ATOM      5  CD2 TYR A  21      41.613 102.239 116.575  1.00  0.00           C0.      0
ATOM      6  CE1 TYR A  21      38.833 102.427 116.436  1.00  0.00           C0.      0
ATOM      7  CE2 TYR A  21      40.835 101.087 116.704  1.00  0.00           C0.      0
ATOM      8  CZ  TYR A  21      39.437 101.175 116.633  1.00  0.00           C0.      0
ATOM      9  OH  TYR A  21      38.715 100.014 116.749  1.00  0.00           O0.      0
ATOM     10  H01 TYR A  21      41.712 105.539 118.218  1.00  0.00           H0.      0
ATOM     11  H02 TYR A  21      43.101 106.170 117.307  1.00  0.00           H0.      0
ATOM     12  HA  TYR A  21      43.140 104.523 117.966  1.00  0.00           H0.      0
ATOM     13  HB2 TYR A  21      41.265 105.532 115.743  1.00  0.00           H0.      0
ATOM     14  HB3 TYR A  21      42.682 104.546 115.469  1.00  0.00           H0.      0
ATOM     15  HD1 TYR A  21      39.151 104.529 116.124  1.00  0.00           H0.      0
ATOM     16  HD2 TYR A  21      42.695 102.155 116.622  1.00  0.00           H0.      0
ATOM     17  HE1 TYR A  21      37.752 102.505 116.391  1.00  0.00           H0.      0
ATOM     18  HE2 TYR A  21      41.291 100.112 116.834  1.00  0.00           H0.      0
ATOM     19  HH  TYR A  21      37.742 100.189 116.727  1.00  0.00           H0.      0
ATOM     20  CA  TRP A  30      46.100  95.252 114.365  1.00  0.00           C0.     -1
ATOM     21  CB  TRP A  30      45.500  96.349 113.569  1.00  0.00           C0.     -1
ATOM     22  CG  TRP A  30      43.994  96.229 113.467  1.00  0.00           C0.      0
ATOM     23  CD1 TRP A  30      43.231  95.795 112.397  1.00  0.00           C0.      0
ATOM     24  CD2 TRP A  30      43.063  96.510 114.536  1.00  0.00           C0.      0
ATOM     25  CE2 TRP A  30      41.747  96.234 114.041  1.00  0.00           C0.      0
ATOM     26  CE3 TRP A  30      43.217  96.991 115.851  1.00  0.00           C0.      0
ATOM     27  NE1 TRP A  30      41.881  95.794 112.738  1.00  0.00           N0.      0
ATOM     28  CZ2 TRP A  30      40.603  96.433 114.828  1.00  0.00           C0.      0
ATOM     29  CZ3 TRP A  30      42.082  97.194 116.632  1.00  0.00           C0.      0
ATOM     30  CH2 TRP A  30      40.791  96.920 116.122  1.00  0.00           C0.      0
ATOM     31  H01 TRP A  30      45.900  94.275 113.906  1.00  0.00           H0.      0
ATOM     32  H03 TRP A  30      47.189  95.354 114.457  1.00  0.00           H0.      0
ATOM     33  HA  TRP A  30      45.688  95.218 115.381  1.00  0.00           H0.      0
ATOM     34  HB2 TRP A  30      45.749  97.323 114.014  1.00  0.00           H0.      0
ATOM     35  HB3 TRP A  30      45.928  96.367 112.558  1.00  0.00           H0.      0
ATOM     36  HD1 TRP A  30      43.548  95.497 111.409  1.00  0.00           H0.      0
ATOM     37  HE1 TRP A  30      41.101  95.546 112.125  1.00  0.00           H0.      0
ATOM     38  HE3 TRP A  30      44.205  97.207 116.247  1.00  0.00           H0.      0
ATOM     39  HZ2 TRP A  30      39.613  96.218 114.443  1.00  0.00           H0.      0
ATOM     40  HZ3 TRP A  30      42.182  97.563 117.648  1.00  0.00           H0.      0
ATOM     41  HH2 TRP A  30      39.932  97.114 116.750  1.00  0.00           H0.      0
ATOM     42  CA  TYR A  33      44.938  91.193 116.686  1.00  0.00           C0.     -1
ATOM     43  C   TYR A  33      44.137  90.339 115.720  1.00  0.00           C0.      0
ATOM     44  O   TYR A  33      43.600  89.278 116.060  1.00  0.00           O0.      0
ATOM     45  CB  TYR A  33      44.322  92.631 116.944  1.00  0.00           C0.     -1
ATOM     46  CG  TYR A  33      42.981  92.703 117.653  1.00  0.00           C0.      0
ATOM     47  CD1 TYR A  33      41.999  93.599 117.198  1.00  0.00           C0.      0
ATOM     48  CD2 TYR A  33      42.710  91.971 118.823  1.00  0.00           C0.      0
ATOM     49  CE1 TYR A  33      40.793  93.769 117.884  1.00  0.00           C0.      0
ATOM     50  CE2 TYR A  33      41.503  92.127 119.511  1.00  0.00           C0.      0
ATOM     51  CZ  TYR A  33      40.541  93.031 119.042  1.00  0.00           C0.      0
ATOM     52  OH  TYR A  33      39.370  93.185 119.787  1.00  0.00           O0.      0
ATOM     53  H02 TYR A  33      45.954  91.335 116.299  1.00  0.00           H0.      0
ATOM     54  HA  TYR A  33      45.011  90.641 117.625  1.00  0.00           H0.      0
ATOM     55  HB2 TYR A  33      45.068  93.184 117.533  1.00  0.00           H0.      0
ATOM     56  HB3 TYR A  33      44.244  93.159 115.987  1.00  0.00           H0.      0
ATOM     57  HD1 TYR A  33      42.175  94.184 116.302  1.00  0.00           H0.      0
ATOM     58  HD2 TYR A  33      43.443  91.268 119.204  1.00  0.00           H0.      0
ATOM     59  HE1 TYR A  33      40.058  94.464 117.495  1.00  0.00           H0.      0
ATOM     60  HE2 TYR A  33      41.293  91.546 120.401  1.00  0.00           H0.      0
ATOM     61  HH  TYR A  33      38.588  93.355 119.222  1.00  0.00           H0.      0
ATOM     62  N   ILE A  34      44.058  90.813 114.442  1.00  0.00           N0.      0
ATOM     63  CA  ILE A  34      43.501  89.985 113.373  1.00  0.00           C0.     -1
ATOM     64  CB  ILE A  34      43.771  90.577 111.960  1.00  0.00           C0.     -1
ATOM     65  CG1 ILE A  34      43.147  91.982 111.760  1.00  0.00           C0.      0
ATOM     66  CG2 ILE A  34      43.307  89.571 110.893  1.00  0.00           C0.      0
ATOM     67  CD1 ILE A  34      41.615  92.000 111.725  1.00  0.00           C0.      0
ATOM     68  H01 ILE A  34      43.930  88.977 113.438  1.00  0.00           H0.      0
ATOM     69  H   ILE A  34      44.626  91.607 114.184  1.00  0.00           H0.      0
ATOM     70  HA  ILE A  34      42.421  89.875 113.525  1.00  0.00           H0.      0
ATOM     71  HB  ILE A  34      44.862  90.690 111.863  1.00  0.00           H0.      0
ATOM     72 HG12 ILE A  34      43.496  92.662 112.548  1.00  0.00           H0.      0
ATOM     73 HG13 ILE A  34      43.533  92.392 110.817  1.00  0.00           H0.      0
ATOM     74 HG21 ILE A  34      43.434  89.985 109.886  1.00  0.00           H0.      0
ATOM     75 HG22 ILE A  34      43.884  88.642 110.954  1.00  0.00           H0.      0
ATOM     76 HG23 ILE A  34      42.249  89.314 111.020  1.00  0.00           H0.      0
ATOM     77 HD11 ILE A  34      41.197  91.578 112.647  1.00  0.00           H0.      0
ATOM     78 HD12 ILE A  34      41.220  93.015 111.626  1.00  0.00           H0.      0
ATOM     79 HD13 ILE A  34      41.239  91.421 110.874  1.00  0.00           H0.      0
ATOM     80  CA  ARG A  40      39.488  85.205 109.383  1.00  0.00           C0.     -1
ATOM     81  CB  ARG A  40      40.008  86.634 109.508  1.00  0.00           C0.     -1
ATOM     82  CG  ARG A  40      38.854  87.669 109.489  1.00  0.00           C0.      0
ATOM     83  CD  ARG A  40      39.238  89.073 110.005  1.00  0.00           C0.      0
ATOM     84  NE  ARG A  40      38.160  90.033 109.708  1.00  0.00           N0.      0
ATOM     85  CZ  ARG A  40      37.827  91.158 110.388  1.00  0.00           C0.      0
ATOM     86  NH1 ARG A  40      38.361  91.460 111.598  1.00  0.00           N1+      0
ATOM     87  NH2 ARG A  40      36.867  91.941 109.896  1.00  0.00           N0.      0
ATOM     88  H01 ARG A  40      40.310  84.481 109.370  1.00  0.00           H0.      0
ATOM     89  H02 ARG A  40      38.912  85.072 108.459  1.00  0.00           H0.      0
ATOM     90  HA  ARG A  40      38.831  84.953 110.224  1.00  0.00           H0.      0
ATOM     91  HB2 ARG A  40      40.570  86.736 110.448  1.00  0.00           H0.      0
ATOM     92  HB3 ARG A  40      40.714  86.862 108.699  1.00  0.00           H0.      0
ATOM     93  HG2 ARG A  40      38.475  87.757 108.461  1.00  0.00           H0.      0
ATOM     94  HG3 ARG A  40      38.019  87.299 110.098  1.00  0.00           H0.      0
ATOM     95  HD2 ARG A  40      39.386  89.032 111.089  1.00  0.00           H0.      0
ATOM     96  HD3 ARG A  40      40.181  89.404 109.548  1.00  0.00           H0.      0
ATOM     97  HE  ARG A  40      37.775  89.993 108.771  1.00  0.00           H0.      0
ATOM     98 HH11 ARG A  40      39.247  91.060 111.863  1.00  0.00           H0.      0
ATOM     99 HH12 ARG A  40      38.217  92.427 111.897  1.00  0.00           H0.      0
ATOM    100 HH21 ARG A  40      36.656  91.880 108.865  1.00  0.00           H0.      0
ATOM    101 HH22 ARG A  40      36.839  92.891 110.282  1.00  0.00           H0.      0
ATOM    102  CA  ALA A  64      34.653 100.926 108.280  1.00  0.00           C0.     -1
ATOM    103  C   ALA A  64      35.889 100.079 107.905  1.00  0.00           C0.      0
ATOM    104  O   ALA A  64      35.990  98.884 108.236  1.00  0.00           O0.      0
ATOM    105  CB  ALA A  64      34.167 100.611 109.703  1.00  0.00           C0.      0
ATOM    106  H03 ALA A  64      33.875 100.677 107.546  1.00  0.00           H0.      0
ATOM    107  HA  ALA A  64      34.877 101.993 108.164  1.00  0.00           H0.      0
ATOM    108  HB1 ALA A  64      34.823 101.063 110.455  1.00  0.00           H0.      0
ATOM    109  HB2 ALA A  64      33.156 100.998 109.862  1.00  0.00           H0.      0
ATOM    110  HB3 ALA A  64      34.154  99.530 109.867  1.00  0.00           H0.      0
ATOM    111  N   CYS A  65      36.833 100.684 107.131  1.00  0.00           N0.      0
ATOM    112  CA  CYS A  65      37.930  99.949 106.483  1.00  0.00           C0.     -1
ATOM    113  C   CYS A  65      39.091  99.500 107.394  1.00  0.00           C0.      0
ATOM    114  O   CYS A  65      39.668  98.430 107.143  1.00  0.00           O0.      0
ATOM    115  H01 CYS A  65      38.335 100.589 105.694  1.00  0.00           H0.      0
ATOM    116  H   CYS A  65      36.750 101.677 106.968  1.00  0.00           H0.      0
ATOM    117  HA  CYS A  65      37.532  99.040 106.027  1.00  0.00           H0.      0
ATOM    118  N   GLY A  66      39.453 100.360 108.367  1.00  0.00           N0.      0
ATOM    119  CA  GLY A  66      40.667 100.178 109.171  1.00  0.00           C0.     -1
ATOM    120  H01 GLY A  66      41.051  99.172 108.998  1.00  0.00           H0.      0
ATOM    121  H   GLY A  66      38.905 101.207 108.543  1.00  0.00           H0.      0
ATOM    122  HA2 GLY A  66      41.425 100.910 108.877  1.00  0.00           H0.      0
ATOM    123  HA3 GLY A  66      40.429 100.316 110.226  1.00  0.00           H0.      0
ATOM    124  CA  ASP A  70      37.446  93.052 104.642  1.00  0.00           C0.     -1
ATOM    125  CB  ASP A  70      36.231  93.524 105.485  1.00  0.00           C0.     -1
ATOM    126  CG  ASP A  70      36.379  93.179 106.974  1.00  0.00           C0.      0
ATOM    127  OD1 ASP A  70      36.311  94.109 107.836  1.00  0.00           O0.      0
ATOM    128  OD2 ASP A  70      36.540  91.941 107.245  1.00  0.00           O1-      0
ATOM    129  H01 ASP A  70      38.362  93.562 104.963  1.00  0.00           H0.      0
ATOM    130  H02 ASP A  70      37.292  93.263 103.578  1.00  0.00           H0.      0
ATOM    131  HA  ASP A  70      37.590  91.975 104.772  1.00  0.00           H0.      0
ATOM    132  HB2 ASP A  70      36.091  94.605 105.385  1.00  0.00           H0.      0
ATOM    133  HB3 ASP A  70      35.323  93.030 105.113  1.00  0.00           H0.      0
ATOM    134  CA  ASP A  85      37.561 105.517 107.710  1.00  0.00           C0.     -1
ATOM    135  C   ASP A  85      38.111 106.840 108.250  1.00  0.00           C0.      0
ATOM    136  O   ASP A  85      38.858 107.550 107.562  1.00  0.00           O0.      0
ATOM    137  CB  ASP A  85      38.669 104.429 107.705  1.00  0.00           C0.      0
ATOM    138  CG  ASP A  85      38.906 103.906 109.119  1.00  0.00           C0.      0
ATOM    139  OD1 ASP A  85      38.383 102.772 109.414  1.00  0.00           O0.      0
ATOM    140  OD2 ASP A  85      39.538 104.635 109.940  1.00  0.00           O1-      0
ATOM    141  H03 ASP A  85      37.236 105.703 106.682  1.00  0.00           H0.      0
ATOM    142  HA  ASP A  85      36.698 105.174 108.292  1.00  0.00           H0.      0
ATOM    143  HB2 ASP A  85      38.369 103.597 107.062  1.00  0.00           H0.      0
ATOM    144  HB3 ASP A  85      39.589 104.867 107.305  1.00  0.00           H0.      0
ATOM    145  N   ALA A  86      37.769 107.148 109.529  1.00  0.00           N0.      0
ATOM    146  CA  ALA A  86      38.119 108.423 110.137  1.00  0.00           C0.     -1
ATOM    147  C   ALA A  86      39.548 108.467 110.833  1.00  0.00           C0.      0
ATOM    148  O   ALA A  86      39.878 109.536 111.372  1.00  0.00           O0.      0
ATOM    149  CB  ALA A  86      37.062 108.845 111.162  1.00  0.00           C0.      0
ATOM    150  H   ALA A  86      37.102 106.548 110.006  1.00  0.00           H0.      0
ATOM    151  HA  ALA A  86      38.175 109.165 109.335  1.00  0.00           H0.      0
ATOM    152  HB1 ALA A  86      36.915 108.068 111.922  1.00  0.00           H0.      0
ATOM    153  HB2 ALA A  86      37.413 109.753 111.662  1.00  0.00           H0.      0
ATOM    154  HB3 ALA A  86      36.117 109.031 110.652  1.00  0.00           H0.      0
ATOM    155  N   SER A  87      40.352 107.364 110.820  1.00  0.00           N0.      0
ATOM    156  CA  SER A  87      41.697 107.304 111.478  1.00  0.00           C0.     -1
ATOM    157  CB  SER A  87      41.748 106.099 112.466  1.00  0.00           C0.     -1
ATOM    158  OG  SER A  87      43.065 105.933 113.030  1.00  0.00           O0.      0
ATOM    159  H01 SER A  87      42.479 107.185 110.721  1.00  0.00           H0.      0
ATOM    160  H   SER A  87      40.009 106.514 110.368  1.00  0.00           H0.      0
ATOM    161  HA  SER A  87      41.841 108.254 111.997  1.00  0.00           H0.      0
ATOM    162  HB2 SER A  87      40.981 106.219 113.240  1.00  0.00           H0.      0
ATOM    163  HB3 SER A  87      41.530 105.174 111.930  1.00  0.00           H0.      0
ATOM    164  HG  SER A  87      43.215 106.657 113.653  1.00  0.00           H0.      0
ATOM    165  CA  MET A  90      44.779 102.968 110.858  1.00  0.00           C0.     -1
ATOM    166  CB  MET A  90      43.433 102.768 111.482  1.00  0.00           C0.     -1
ATOM    167  CG  MET A  90      42.881 101.345 111.325  1.00  0.00           C0.      0
ATOM    168  SD  MET A  90      43.664 100.041 112.369  1.00  0.00           S0.      0
ATOM    169  CE  MET A  90      42.570 100.150 113.834  1.00  0.00           C0.      0
ATOM    170  H01 MET A  90      45.135 103.996 110.994  1.00  0.00           H0.      0
ATOM    171  H02 MET A  90      44.753 102.765 109.779  1.00  0.00           H0.      0
ATOM    172  HA  MET A  90      45.526 102.296 111.300  1.00  0.00           H0.      0
ATOM    173  HB2 MET A  90      43.452 103.045 112.544  1.00  0.00           H0.      0
ATOM    174  HB3 MET A  90      42.704 103.447 111.014  1.00  0.00           H0.      0
ATOM    175  HG2 MET A  90      41.810 101.334 111.546  1.00  0.00           H0.      0
ATOM    176  HG3 MET A  90      43.018 101.014 110.291  1.00  0.00           H0.      0
ATOM    177  HE1 MET A  90      42.610 101.145 114.279  1.00  0.00           H0.      0
ATOM    178  HE2 MET A  90      41.536  99.921 113.560  1.00  0.00           H0.      0
ATOM    179  HE3 MET A  90      42.909  99.411 114.563  1.00  0.00           H0.      0
ATOM    180  CA  ALA A 115      35.587 110.646 106.284  1.00  0.00           C0.     -1
ATOM    181  C   ALA A 115      35.047 110.220 107.638  1.00  0.00           C0.      0
ATOM    182  O   ALA A 115      35.548 109.270 108.257  1.00  0.00           O0.      0
ATOM    183  H01 ALA A 115      35.522 109.801 105.592  1.00  0.00           H0.      0
ATOM    184  H03 ALA A 115      35.056 111.500 105.856  1.00  0.00           H0.      0
ATOM    185  HA  ALA A 115      36.646 110.900 106.390  1.00  0.00           H0.      0
ATOM    186  N   ASN A 116      33.999 110.942 108.132  1.00  0.00           N0.      0
ATOM    187  CA  ASN A 116      33.368 110.600 109.400  1.00  0.00           C0.     -1
ATOM    188  C   ASN A 116      31.831 110.604 109.196  1.00  0.00           C0.      0
ATOM    189  O   ASN A 116      31.281 111.558 108.624  1.00  0.00           O0.      0
ATOM    190  CB  ASN A 116      33.790 111.579 110.529  1.00  0.00           C0.      0
ATOM    191  CG  ASN A 116      33.487 110.969 111.886  1.00  0.00           C0.      0
ATOM    192  ND2 ASN A 116      34.560 110.682 112.666  1.00  0.00           N0.      0
ATOM    193  OD1 ASN A 116      32.324 110.718 112.243  1.00  0.00           O0.      0
ATOM    194  H   ASN A 116      33.552 111.659 107.576  1.00  0.00           H0.      0
ATOM    195  HA  ASN A 116      33.709 109.598 109.663  1.00  0.00           H0.      0
ATOM    196  HB2 ASN A 116      34.856 111.795 110.418  1.00  0.00           H0.      0
ATOM    197  HB3 ASN A 116      33.236 112.518 110.420  1.00  0.00           H0.      0
ATOM    198 HD21 ASN A 116      34.411 110.144 113.509  1.00  0.00           H0.      0
ATOM    199 HD22 ASN A 116      35.499 110.715 112.296  1.00  0.00           H0.      0
ATOM    200  N   TRP A 117      31.191 109.509 109.653  1.00  0.00           N0.      0
ATOM    201  CA  TRP A 117      29.732 109.269 109.565  1.00  0.00           C0.     -1
ATOM    202  CB  TRP A 117      29.432 107.898 110.254  1.00  0.00           C0.     -1
ATOM    203  CG  TRP A 117      30.330 106.781 109.784  1.00  0.00           C0.      0
ATOM    204  CD1 TRP A 117      30.947 106.668 108.553  1.00  0.00           C0.      0
ATOM    205  CD2 TRP A 117      30.807 105.670 110.583  1.00  0.00           C0.      0
ATOM    206  CE2 TRP A 117      31.726 104.931 109.777  1.00  0.00           C0.      0
ATOM    207  CE3 TRP A 117      30.582 105.251 111.908  1.00  0.00           C0.      0
ATOM    208  NE1 TRP A 117      31.773 105.553 108.543  1.00  0.00           N0.      0
ATOM    209  CZ2 TRP A 117      32.429 103.823 110.266  1.00  0.00           C0.      0
ATOM    210  CZ3 TRP A 117      31.273 104.141 112.394  1.00  0.00           C0.      0
ATOM    211  CH2 TRP A 117      32.192 103.436 111.583  1.00  0.00           C0.      0
ATOM    212  H02 TRP A 117      29.188 110.077 110.063  1.00  0.00           H0.      0
ATOM    213  H   TRP A 117      31.760 108.786 110.086  1.00  0.00           H0.      0
ATOM    214  HA  TRP A 117      29.427 109.257 108.512  1.00  0.00           H0.      0
ATOM    215  HB2 TRP A 117      29.565 108.022 111.336  1.00  0.00           H0.      0
ATOM    216  HB3 TRP A 117      28.370 107.665 110.095  1.00  0.00           H0.      0
ATOM    217  HD1 TRP A 117      30.889 107.316 107.693  1.00  0.00           H0.      0
ATOM    218  HE1 TRP A 117      32.394 105.304 107.790  1.00  0.00           H0.      0
ATOM    219  HE3 TRP A 117      29.900 105.797 112.550  1.00  0.00           H0.      0
ATOM    220  HZ2 TRP A 117      33.156 103.305 109.651  1.00  0.00           H0.      0
ATOM    221  HZ3 TRP A 117      31.125 103.826 113.422  1.00  0.00           H0.      0
ATOM    222  HH2 TRP A 117      32.747 102.602 111.999  1.00  0.00           H0.      0
ATOM    223  CA  LEU A 136      31.661  94.768 109.467  1.00  0.00           C0.     -1
ATOM    224  C   LEU A 136      32.746  94.968 110.519  1.00  0.00           C0.      0
ATOM    225  O   LEU A 136      33.356  96.041 110.671  1.00  0.00           O0.      0
ATOM    226  H01 LEU A 136      32.136  94.641 108.488  1.00  0.00           H0.      0
ATOM    227  H02 LEU A 136      31.036  95.662 109.422  1.00  0.00           H0.      0
ATOM    228  HA  LEU A 136      31.036  93.896 109.669  1.00  0.00           H0.      0
ATOM    229  N   GLY A 137      33.013  93.878 111.303  1.00  0.00           N0.      0
ATOM    230  CA  GLY A 137      34.145  93.839 112.224  1.00  0.00           C0.     -1
ATOM    231  C   GLY A 137      33.890  94.494 113.592  1.00  0.00           C0.      0
ATOM    232  O   GLY A 137      34.838  94.632 114.386  1.00  0.00           O0.      0
ATOM    233  H   GLY A 137      32.570  93.002 111.063  1.00  0.00           H0.      0
ATOM    234  HA2 GLY A 137      34.415  92.795 112.404  1.00  0.00           H0.      0
ATOM    235  HA3 GLY A 137      35.025  94.327 111.791  1.00  0.00           H0.      0
ATOM    236  N   ASN A 138      32.620  94.862 113.874  1.00  0.00           N0.      0
ATOM    237  CA  ASN A 138      32.143  95.458 115.147  1.00  0.00           C0.     -1
ATOM    238  C   ASN A 138      32.691  96.887 115.324  1.00  0.00           C0.      0
ATOM    239  O   ASN A 138      33.628  97.157 116.081  1.00  0.00           O0.      0
ATOM    240  CB  ASN A 138      32.436  94.560 116.338  1.00  0.00           C0.      0
ATOM    241  CG  ASN A 138      31.895  95.166 117.623  1.00  0.00           C0.      0
ATOM    242  ND2 ASN A 138      32.557  94.769 118.743  1.00  0.00           N0.      0
ATOM    243  OD1 ASN A 138      30.926  95.931 117.641  1.00  0.00           O0.      0
ATOM    244  H   ASN A 138      31.936  94.669 113.155  1.00  0.00           H0.      0
ATOM    245  HA  ASN A 138      31.057  95.540 115.044  1.00  0.00           H0.      0
ATOM    246  HB2 ASN A 138      31.929  93.602 116.180  1.00  0.00           H0.      0
ATOM    247  HB3 ASN A 138      33.501  94.355 116.419  1.00  0.00           H0.      0
ATOM    248 HD21 ASN A 138      32.195  95.059 119.638  1.00  0.00           H0.      0
ATOM    249 HD22 ASN A 138      33.330  94.112 118.678  1.00  0.00           H0.      0
ATOM    250  N   SER A 139      32.007  97.797 114.583  1.00  0.00           N0.      0
ATOM    251  CA  SER A 139      32.503  99.135 114.294  1.00  0.00           C0.     -1
ATOM    252  CB  SER A 139      33.038  99.218 112.851  1.00  0.00           C0.      0
ATOM    253  OG  SER A 139      34.043  98.216 112.612  1.00  0.00           O0.      0
ATOM    254  H03 SER A 139      31.711  99.878 114.442  1.00  0.00           H0.      0
ATOM    255  H   SER A 139      31.278  97.444 113.977  1.00  0.00           H0.      0
ATOM    256  HA  SER A 139      33.306  99.338 115.006  1.00  0.00           H0.      0
ATOM    257  HB2 SER A 139      32.212  99.120 112.134  1.00  0.00           H0.      0
ATOM    258  HB3 SER A 139      33.498 100.202 112.698  1.00  0.00           H0.      0
ATOM    259  HG  SER A 139      33.688  97.500 112.058  1.00  0.00           H0.      0
ATOM    260  CA  HID A 142      32.352 102.849 118.900  1.00  0.00           C0.     -1
ATOM    261  CB  HID A 142      33.546 103.066 118.023  1.00  0.00           C0.     -1
ATOM    262  CG  HID A 142      34.472 101.899 117.877  1.00  0.00           C0.      0
ATOM    263  CD2 HID A 142      35.161 101.417 116.782  1.00  0.00           C0.      0
ATOM    264  ND1 HID A 142      34.921 101.127 118.940  1.00  0.00           N0.      0
ATOM    265  CE1 HID A 142      35.849 100.241 118.471  1.00  0.00           C0.      0
ATOM    266  NE2 HID A 142      36.019 100.396 117.164  1.00  0.00           N0.      0
ATOM    267  H01 HID A 142      31.732 102.019 118.542  1.00  0.00           H0.      0
ATOM    268  H02 HID A 142      31.724 103.745 118.931  1.00  0.00           H0.      0
ATOM    269  HA  HID A 142      32.634 102.624 119.937  1.00  0.00           H0.      0
ATOM    270  HB2 HID A 142      33.227 103.356 117.014  1.00  0.00           H0.      0
ATOM    271  HB3 HID A 142      34.124 103.924 118.401  1.00  0.00           H0.      0
ATOM    272  HD1 HID A 142      34.599 101.185 119.896  1.00  0.00           H0.      0
ATOM    273  HD2 HID A 142      35.091 101.740 115.755  1.00  0.00           H0.      0
ATOM    274  HE1 HID A 142      36.364  99.533 119.100  1.00  0.00           H0.      0
ATOM    275  CA  ARG A 175      28.736  92.090 119.923  1.00  0.00           C0.     -1
ATOM    276  CB  ARG A 175      30.067  92.451 120.677  1.00  0.00           C0.     -1
ATOM    277  CG  ARG A 175      31.234  91.536 120.270  1.00  0.00           C0.      0
ATOM    278  CD  ARG A 175      32.423  91.524 121.246  1.00  0.00           C0.      0
ATOM    279  NE  ARG A 175      33.096  92.835 121.363  1.00  0.00           N0.      0
ATOM    280  CZ  ARG A 175      34.394  93.103 121.138  1.00  0.00           C0.      0
ATOM    281  NH1 ARG A 175      35.274  92.161 120.756  1.00  0.00           N1+      0
ATOM    282  NH2 ARG A 175      34.855  94.357 121.344  1.00  0.00           N0.      0
ATOM    283  H01 ARG A 175      28.417  91.075 120.185  1.00  0.00           H0.      0
ATOM    284  H03 ARG A 175      27.935  92.787 120.189  1.00  0.00           H0.      0
ATOM    285  HA  ARG A 175      28.888  92.132 118.838  1.00  0.00           H0.      0
ATOM    286  HB2 ARG A 175      30.317  93.501 120.472  1.00  0.00           H0.      0
ATOM    287  HB3 ARG A 175      29.887  92.369 121.759  1.00  0.00           H0.      0
ATOM    288  HG2 ARG A 175      30.877  90.501 120.207  1.00  0.00           H0.      0
ATOM    289  HG3 ARG A 175      31.586  91.800 119.267  1.00  0.00           H0.      0
ATOM    290  HD2 ARG A 175      32.087  91.230 122.248  1.00  0.00           H0.      0
ATOM    291  HD3 ARG A 175      33.153  90.784 120.920  1.00  0.00           H0.      0
ATOM    292  HE  ARG A 175      32.546  93.576 121.777  1.00  0.00           H0.      0
ATOM    293 HH11 ARG A 175      34.921  91.350 120.250  1.00  0.00           H0.      0
ATOM    294 HH12 ARG A 175      36.117  92.543 120.315  1.00  0.00           H0.      0
ATOM    295 HH21 ARG A 175      35.740  94.629 120.928  1.00  0.00           H0.      0
ATOM    296 HH22 ARG A 175      34.231  95.109 121.599  1.00  0.00           H0.      0
ATOM    297  CA  TYR A 194      40.423  88.916 115.856  1.00  0.00           C0.     -1
ATOM    298  CB  TYR A 194      40.030  89.984 116.789  1.00  0.00           C0.     -1
ATOM    299  CG  TYR A 194      39.329  91.150 116.100  1.00  0.00           C0.      0
ATOM    300  CD1 TYR A 194      37.969  91.428 116.306  1.00  0.00           C0.      0
ATOM    301  CD2 TYR A 194      40.037  91.986 115.215  1.00  0.00           C0.      0
ATOM    302  CE1 TYR A 194      37.345  92.524 115.693  1.00  0.00           C0.      0
ATOM    303  CE2 TYR A 194      39.435  93.089 114.606  1.00  0.00           C0.      0
ATOM    304  CZ  TYR A 194      38.088  93.382 114.869  1.00  0.00           C0.      0
ATOM    305  OH  TYR A 194      37.563  94.547 114.345  1.00  0.00           O0.      0
ATOM    306  H01 TYR A 194      40.943  88.098 116.367  1.00  0.00           H0.      0
ATOM    307  H02 TYR A 194      39.552  88.490 115.339  1.00  0.00           H0.      0
ATOM    308  HA  TYR A 194      41.116  89.281 115.093  1.00  0.00           H0.      0
ATOM    309  HB2 TYR A 194      39.367  89.594 117.573  1.00  0.00           H0.      0
ATOM    310  HB3 TYR A 194      40.918  90.370 117.306  1.00  0.00           H0.      0
ATOM    311  HD1 TYR A 194      37.381  90.790 116.962  1.00  0.00           H0.      0
ATOM    312  HD2 TYR A 194      41.090  91.795 115.036  1.00  0.00           H0.      0
ATOM    313  HE1 TYR A 194      36.290  92.712 115.862  1.00  0.00           H0.      0
ATOM    314  HE2 TYR A 194      39.986  93.735 113.935  1.00  0.00           H0.      0
ATOM    315  HH  TYR A 194      36.593  94.475 114.209  1.00  0.00           H0.      0
ATOM    316  CA  TYR A 220      44.479  95.145 125.650  1.00  0.00           C0.     -1
ATOM    317  CB  TYR A 220      44.279  95.292 124.158  1.00  0.00           C0.     -1
ATOM    318  CG  TYR A 220      42.855  95.301 123.610  1.00  0.00           C0.      0
ATOM    319  CD1 TYR A 220      42.119  96.494 123.481  1.00  0.00           C0.      0
ATOM    320  CD2 TYR A 220      42.275  94.130 123.094  1.00  0.00           C0.      0
ATOM    321  CE1 TYR A 220      40.886  96.531 122.818  1.00  0.00           C0.      0
ATOM    322  CE2 TYR A 220      41.041  94.147 122.438  1.00  0.00           C0.      0
ATOM    323  CZ  TYR A 220      40.356  95.359 122.263  1.00  0.00           C0.      0
ATOM    324  OH  TYR A 220      39.174  95.422 121.534  1.00  0.00           O0.      0
ATOM    325  H01 TYR A 220      45.546  95.157 125.900  1.00  0.00           H0.      0
ATOM    326  H02 TYR A 220      43.996  95.960 126.203  1.00  0.00           H0.      0
ATOM    327  HA  TYR A 220      44.057  94.203 126.021  1.00  0.00           H0.      0
ATOM    328  HB2 TYR A 220      44.767  96.222 123.831  1.00  0.00           H0.      0
ATOM    329  HB3 TYR A 220      44.822  94.483 123.651  1.00  0.00           H0.      0
ATOM    330  HD1 TYR A 220      42.536  97.421 123.865  1.00  0.00           H0.      0
ATOM    331  HD2 TYR A 220      42.814  93.189 123.175  1.00  0.00           H0.      0
ATOM    332  HE1 TYR A 220      40.353  97.467 122.689  1.00  0.00           H0.      0
ATOM    333  HE2 TYR A 220      40.625  93.234 122.032  1.00  0.00           H0.      0
ATOM    334  HH  TYR A 220      39.138  94.626 120.958  1.00  0.00           H0.      0
ATOM    335  CA  TYR A 242      31.984 100.982 123.179  1.00  0.00           C0.     -1
ATOM    336  CB  TYR A 242      32.133  99.453 123.059  1.00  0.00           C0.     -1
ATOM    337  CG  TYR A 242      33.359  98.902 122.336  1.00  0.00           C0.      0
ATOM    338  CD1 TYR A 242      33.253  98.353 121.043  1.00  0.00           C0.      0
ATOM    339  CD2 TYR A 242      34.610  98.807 122.975  1.00  0.00           C0.      0
ATOM    340  CE1 TYR A 242      34.329  97.698 120.429  1.00  0.00           C0.      0
ATOM    341  CE2 TYR A 242      35.699  98.159 122.377  1.00  0.00           C0.      0
ATOM    342  CZ  TYR A 242      35.550  97.585 121.108  1.00  0.00           C0.      0
ATOM    343  OH  TYR A 242      36.570  96.869 120.476  1.00  0.00           O0.      0
ATOM    344  H01 TYR A 242      31.070 101.229 123.729  1.00  0.00           H0.      0
ATOM    345  H02 TYR A 242      32.834 101.425 123.712  1.00  0.00           H0.      0
ATOM    346  HA  TYR A 242      31.926 101.452 122.190  1.00  0.00           H0.      0
ATOM    347  HB2 TYR A 242      32.122  99.028 124.072  1.00  0.00           H0.      0
ATOM    348  HB3 TYR A 242      31.241  99.058 122.557  1.00  0.00           H0.      0
ATOM    349  HD1 TYR A 242      32.306  98.406 120.515  1.00  0.00           H0.      0
ATOM    350  HD2 TYR A 242      34.731  99.216 123.973  1.00  0.00           H0.      0
ATOM    351  HE1 TYR A 242      34.214  97.270 119.439  1.00  0.00           H0.      0
ATOM    352  HE2 TYR A 242      36.644  98.082 122.903  1.00  0.00           H0.      0
ATOM    353  HH  TYR A 242      37.357  96.742 121.040  1.00  0.00           H0.      0
ATOM    354  CA  TYR A 283      28.498  88.809 117.449  1.00  0.00           C0.     -1
ATOM    355  CB  TYR A 283      29.496  89.339 116.368  1.00  0.00           C0.     -1
ATOM    356  CG  TYR A 283      30.888  89.650 116.895  1.00  0.00           C0.      0
ATOM    357  CD1 TYR A 283      31.530  88.839 117.849  1.00  0.00           C0.      0
ATOM    358  CD2 TYR A 283      31.595  90.765 116.413  1.00  0.00           C0.      0
ATOM    359  CE1 TYR A 283      32.804  89.150 118.335  1.00  0.00           C0.      0
ATOM    360  CE2 TYR A 283      32.874  91.082 116.877  1.00  0.00           C0.      0
ATOM    361  CZ  TYR A 283      33.470  90.289 117.867  1.00  0.00           C0.      0
ATOM    362  OH  TYR A 283      34.697  90.613 118.413  1.00  0.00           O0.      0
ATOM    363  H01 TYR A 283      27.505  88.667 117.009  1.00  0.00           H0.      0
ATOM    364  H02 TYR A 283      28.825  87.847 117.856  1.00  0.00           H0.      0
ATOM    365  HA  TYR A 283      28.415  89.521 118.276  1.00  0.00           H0.      0
ATOM    366  HB2 TYR A 283      29.561  88.593 115.562  1.00  0.00           H0.      0
ATOM    367  HB3 TYR A 283      29.080  90.246 115.912  1.00  0.00           H0.      0
ATOM    368  HD1 TYR A 283      31.027  87.959 118.234  1.00  0.00           H0.      0
ATOM    369  HD2 TYR A 283      31.134  91.396 115.657  1.00  0.00           H0.      0
ATOM    370  HE1 TYR A 283      33.280  88.528 119.085  1.00  0.00           H0.      0
ATOM    371  HE2 TYR A 283      33.406  91.943 116.495  1.00  0.00           H0.      0
ATOM    372  HH  TYR A 283      34.930  91.541 118.156  1.00  0.00           H0.      0
ATOM    373  N   ACT A 293      37.066  96.200 117.689  1.00  0.00           N0.      0
ATOM    374  CA  ACT A 293      35.938  95.283 117.346  1.00  0.00           C0.      0
ATOM    375  C   ACT A 293      35.939  94.037 118.214  1.00  0.00           C0.      0
ATOM    376  O   ACT A 293      34.966  93.248 118.021  1.00  0.00           O0.      0
ATOM    377  OXT ACT A 293      36.871  93.889 119.064  1.00  0.00           O1-      0
ATOM    378  H1  ACT A 293      36.037  95.010 116.297  1.00  0.00           H0.      0
ATOM    379  H3  ACT A 293      35.002  95.839 117.430  1.00  0.00           H0.      0
ATOM    380  H01 ACT A 293      37.922  95.642 117.762  1.00  0.00           H0.      0
ATOM    381  H02 ACT A 293      36.915  96.584 118.639  1.00  0.00           H0.      0
ATOM    382  CA' SAM A 294      38.016  96.361 110.090  1.00  0.00           C0.      0
ATOM    383  CB  SAM A 294      38.203  97.623 110.959  1.00  0.00           C0.      0
ATOM    384  CG  SAM A 294      37.397  97.588 112.270  1.00  0.00           C0.      0
ATOM    385  SD  SAM A 294      38.010  98.773 113.548  1.00  0.00           S0.      0
ATOM    386  CE  SAM A 294      37.225  97.284 116.653  1.00  0.00           C0.      0
ATOM    387  C5' SAM A 294      36.798 100.148 113.433  1.00  0.00           C0.      0
ATOM    388  C4' SAM A 294      37.152 101.208 112.397  1.00  0.00           C0.      0
ATOM    389  O4' SAM A 294      36.007 102.135 112.347  1.00  0.00           O0.      0
ATOM    390  C3' SAM A 294      38.414 102.059 112.722  1.00  0.00           C0.      0
ATOM    391  O3' SAM A 294      39.432 101.951 111.737  1.00  0.00           O0.      0
ATOM    392  C2' SAM A 294      37.847 103.506 112.889  1.00  0.00           C0.      0
ATOM    393  O2' SAM A 294      38.697 104.571 112.536  1.00  0.00           O0.      0
ATOM    394  C1' SAM A 294      36.514 103.462 112.101  1.00  0.00           C0.      0
ATOM    395  OXT SAM A 294      37.281  94.354 111.211  1.00  0.00           O0.      0
ATOM    396  N1  SAM A 294      33.561 107.594 110.963  1.00  0.00           N0.      0
ATOM    397  C2  SAM A 294      34.441 106.899 110.213  1.00  0.00           C0.      0
ATOM    398  N3  SAM A 294      35.183 105.835 110.566  1.00  0.00           N0.      0
ATOM    399  C4  SAM A 294      34.954 105.453 111.837  1.00  0.00           C0.      0
ATOM    400  C5  SAM A 294      34.073 106.084 112.731  1.00  0.00           C0.      0
ATOM    401  C6  SAM A 294      33.364 107.208 112.251  1.00  0.00           C0.      0
ATOM    402  N6  SAM A 294      32.498 107.907 113.021  1.00  0.00           N0.      0
ATOM    403  N7  SAM A 294      34.091 105.456 113.969  1.00  0.00           N0.      0
ATOM    404  C8  SAM A 294      34.956 104.471 113.828  1.00  0.00           C0.      0
ATOM    405  N9  SAM A 294      35.520 104.415 112.557  1.00  0.00           N0.      0
ATOM    406  C'  SAM A 294      38.291  95.079 110.929  1.00  0.00           C0.      0
ATOM    407  N'  SAM A 294      36.632  96.298 109.479  1.00  0.00           N0.      0
ATOM    408  O'  SAM A 294      39.480  94.902 111.291  1.00  0.00           O0.      0
ATOM    409 HN61 SAM A 294      32.230 108.851 112.742  1.00  0.00           H0.      0
ATOM    410 HN62 SAM A 294      32.447 107.666 114.000  1.00  0.00           H0.      0
ATOM    411  HA  SAM A 294      38.712  96.404 109.248  1.00  0.00           H0.      0
ATOM    412  HB1 SAM A 294      37.965  98.519 110.373  1.00  0.00           H0.      0
ATOM    413  HB2 SAM A 294      39.270  97.671 111.196  1.00  0.00           H0.      0
ATOM    414  HG1 SAM A 294      37.483  96.602 112.737  1.00  0.00           H0.      0
ATOM    415  HG2 SAM A 294      36.333  97.792 112.116  1.00  0.00           H0.      0
ATOM    416  HE1 SAM A 294      36.279  97.814 116.558  1.00  0.00           H0.      0
ATOM    417  HE2 SAM A 294      38.012  97.972 116.953  1.00  0.00           H0.      0
ATOM    418  HE3 SAM A 294      37.479  96.810 115.707  1.00  0.00           H0.      0
ATOM    419 HO2' SAM A 294      39.066 104.435 111.629  1.00  0.00           H0.      0
ATOM    420 HO3' SAM A 294      39.064 102.250 110.864  1.00  0.00           H0.      0
ATOM    421  H01 SAM A 294      35.224 103.760 114.592  1.00  0.00           H0.      0
ATOM    422  H02 SAM A 294      37.275 100.756 111.406  1.00  0.00           H0.      0
ATOM    423  H03 SAM A 294      38.872 101.731 113.657  1.00  0.00           H0.      0
ATOM    424  H04 SAM A 294      37.598 103.648 113.946  1.00  0.00           H0.      0
ATOM    425  H05 SAM A 294      36.680 103.638 111.035  1.00  0.00           H0.      0
ATOM    426  H06 SAM A 294      34.599 107.281 109.212  1.00  0.00           H0.      0
ATOM    427  H07 SAM A 294      36.398  97.189 109.006  1.00  0.00           H0.      0
ATOM    428  H08 SAM A 294      35.930  96.111 110.202  1.00  0.00           H0.      0
ATOM    429  H09 SAM A 294      36.558  95.505 108.792  1.00  0.00           H0.      0
ATOM    430 H5'1 SAM A 294      36.772 100.602 114.429  1.00  0.00           H0.      0
ATOM    431 H5'2 SAM A 294      35.815  99.720 113.225  1.00  0.00           H0.      0
