# Supplementary material for: Computational Investigation of GNMT-Catalyzed Methyl Transfer Reaction: Integrating MD, QM, and ML Approaches
Source: J Comput Chem. Author manuscript; Available in PMC 2026 Jun 29. (PMC13312424; doi:10.1002/jcc.70434)
Supplement: SI-2 [file NIHMS2188582-supplement-SI-2.zip › QM-cluster-pdbs/sampling_22262_P2_w_ts.pdb]

ATOM      1  CA  GLN A  20      38.717 107.740 117.953  1.00  0.00           C0.     -1
ATOM      2  C   GLN A  20      40.014 107.041 118.335  1.00  0.00           C0.      0
ATOM      3  O   GLN A  20      40.320 106.833 119.519  1.00  0.00           O0.      0
ATOM      4  CB  GLN A  20      37.541 106.699 117.904  1.00  0.00           C0.     -1
ATOM      5  CG  GLN A  20      36.254 107.258 117.256  1.00  0.00           C0.      0
ATOM      6  CD  GLN A  20      35.695 108.492 117.958  1.00  0.00           C0.      0
ATOM      7  NE2 GLN A  20      34.399 108.380 118.409  1.00  0.00           N0.      0
ATOM      8  OE1 GLN A  20      36.333 109.539 118.072  1.00  0.00           O0.      0
ATOM      9  H01 GLN A  20      38.803 108.217 116.972  1.00  0.00           H0.      0
ATOM     10  HA  GLN A  20      38.496 108.515 118.686  1.00  0.00           H0.      0
ATOM     11  HB2 GLN A  20      37.863 105.831 117.318  1.00  0.00           H0.      0
ATOM     12  HB3 GLN A  20      37.339 106.352 118.926  1.00  0.00           H0.      0
ATOM     13  HG2 GLN A  20      36.479 107.542 116.220  1.00  0.00           H0.      0
ATOM     14  HG3 GLN A  20      35.490 106.474 117.214  1.00  0.00           H0.      0
ATOM     15 HE21 GLN A  20      34.069 109.140 118.992  1.00  0.00           H0.      0
ATOM     16 HE22 GLN A  20      33.966 107.470 118.553  1.00  0.00           H0.      0
ATOM     17  N   TYR A  21      40.776 106.635 117.283  1.00  0.00           N0.      0
ATOM     18  CA  TYR A  21      42.016 105.885 117.468  1.00  0.00           C0.     -1
ATOM     19  CB  TYR A  21      42.201 104.781 116.398  1.00  0.00           C0.     -1
ATOM     20  CG  TYR A  21      41.245 103.603 116.549  1.00  0.00           C0.      0
ATOM     21  CD1 TYR A  21      39.852 103.732 116.393  1.00  0.00           C0.      0
ATOM     22  CD2 TYR A  21      41.743 102.328 116.875  1.00  0.00           C0.      0
ATOM     23  CE1 TYR A  21      38.989 102.644 116.598  1.00  0.00           C0.      0
ATOM     24  CE2 TYR A  21      40.896 101.234 117.067  1.00  0.00           C0.      0
ATOM     25  CZ  TYR A  21      39.509 101.389 116.951  1.00  0.00           C0.      0
ATOM     26  OH  TYR A  21      38.722 100.269 117.152  1.00  0.00           O0.      0
ATOM     27  H01 TYR A  21      42.877 106.566 117.423  1.00  0.00           H0.      0
ATOM     28  H   TYR A  21      40.419 106.762 116.336  1.00  0.00           H0.      0
ATOM     29  HA  TYR A  21      41.991 105.453 118.472  1.00  0.00           H0.      0
ATOM     30  HB2 TYR A  21      42.097 105.234 115.401  1.00  0.00           H0.      0
ATOM     31  HB3 TYR A  21      43.230 104.413 116.463  1.00  0.00           H0.      0
ATOM     32  HD1 TYR A  21      39.433 104.688 116.105  1.00  0.00           H0.      0
ATOM     33  HD2 TYR A  21      42.814 102.187 116.969  1.00  0.00           H0.      0
ATOM     34  HE1 TYR A  21      37.917 102.774 116.480  1.00  0.00           H0.      0
ATOM     35  HE2 TYR A  21      41.293 100.255 117.312  1.00  0.00           H0.      0
ATOM     36  HH  TYR A  21      37.834 100.508 117.488  1.00  0.00           H0.      0
ATOM     37  CA  TRP A  30      45.754  96.401 114.615  1.00  0.00           C0.     -1
ATOM     38  CB  TRP A  30      45.003  97.617 114.150  1.00  0.00           C0.     -1
ATOM     39  CG  TRP A  30      43.627  97.311 113.621  1.00  0.00           C0.      0
ATOM     40  CD1 TRP A  30      43.200  97.380 112.310  1.00  0.00           C0.      0
ATOM     41  CD2 TRP A  30      42.494  96.848 114.392  1.00  0.00           C0.      0
ATOM     42  CE2 TRP A  30      41.414  96.634 113.472  1.00  0.00           C0.      0
ATOM     43  CE3 TRP A  30      42.285  96.610 115.765  1.00  0.00           C0.      0
ATOM     44  NE1 TRP A  30      41.877  96.970 112.212  1.00  0.00           N0.      0
ATOM     45  CZ2 TRP A  30      40.173  96.141 113.906  1.00  0.00           C0.      0
ATOM     46  CZ3 TRP A  30      41.040  96.155 116.198  1.00  0.00           C0.      0
ATOM     47  CH2 TRP A  30      40.000  95.912 115.273  1.00  0.00           C0.      0
ATOM     48  H01 TRP A  30      46.744  96.664 115.008  1.00  0.00           H0.      0
ATOM     49  H02 TRP A  30      45.897  95.689 113.793  1.00  0.00           H0.      0
ATOM     50  HA  TRP A  30      45.211  95.873 115.409  1.00  0.00           H0.      0
ATOM     51  HB2 TRP A  30      44.920  98.336 114.980  1.00  0.00           H0.      0
ATOM     52  HB3 TRP A  30      45.576  98.134 113.369  1.00  0.00           H0.      0
ATOM     53  HD1 TRP A  30      43.741  97.699 111.432  1.00  0.00           H0.      0
ATOM     54  HE1 TRP A  30      41.338  97.038 111.351  1.00  0.00           H0.      0
ATOM     55  HE3 TRP A  30      43.087  96.777 116.478  1.00  0.00           H0.      0
ATOM     56  HZ2 TRP A  30      39.393  95.895 113.199  1.00  0.00           H0.      0
ATOM     57  HZ3 TRP A  30      40.860  95.953 117.248  1.00  0.00           H0.      0
ATOM     58  HH2 TRP A  30      39.067  95.492 115.632  1.00  0.00           H0.      0
ATOM     59  CA  ILE A  34      43.701  90.811 113.261  1.00  0.00           C0.     -1
ATOM     60  CB  ILE A  34      43.713  91.555 111.890  1.00  0.00           C0.     -1
ATOM     61  CG1 ILE A  34      42.524  92.551 111.859  1.00  0.00           C0.      0
ATOM     62  CG2 ILE A  34      43.660  90.550 110.728  1.00  0.00           C0.      0
ATOM     63  CD1 ILE A  34      42.433  93.443 110.613  1.00  0.00           C0.      0
ATOM     64  H01 ILE A  34      44.550  90.123 113.350  1.00  0.00           H0.      0
ATOM     65  H03 ILE A  34      43.746  91.523 114.093  1.00  0.00           H0.      0
ATOM     66  HA  ILE A  34      42.778  90.225 113.361  1.00  0.00           H0.      0
ATOM     67  HB  ILE A  34      44.647  92.133 111.816  1.00  0.00           H0.      0
ATOM     68 HG12 ILE A  34      41.589  91.975 111.966  1.00  0.00           H0.      0
ATOM     69 HG13 ILE A  34      42.588  93.194 112.749  1.00  0.00           H0.      0
ATOM     70 HG21 ILE A  34      42.721  89.980 110.758  1.00  0.00           H0.      0
ATOM     71 HG22 ILE A  34      43.719  91.050 109.755  1.00  0.00           H0.      0
ATOM     72 HG23 ILE A  34      44.488  89.834 110.789  1.00  0.00           H0.      0
ATOM     73 HD11 ILE A  34      43.348  94.036 110.489  1.00  0.00           H0.      0
ATOM     74 HD12 ILE A  34      42.287  92.853 109.701  1.00  0.00           H0.      0
ATOM     75 HD13 ILE A  34      41.593  94.142 110.697  1.00  0.00           H0.      0
ATOM     76  CA  ARG A  40      39.420  86.096 108.907  1.00  0.00           C0.     -1
ATOM     77  CB  ARG A  40      39.982  87.528 109.279  1.00  0.00           C0.     -1
ATOM     78  CG  ARG A  40      38.914  88.636 109.151  1.00  0.00           C0.      0
ATOM     79  CD  ARG A  40      39.508  90.050 109.311  1.00  0.00           C0.      0
ATOM     80  NE  ARG A  40      38.530  91.143 109.159  1.00  0.00           N0.      0
ATOM     81  CZ  ARG A  40      37.941  91.816 110.172  1.00  0.00           C0.      0
ATOM     82  NH1 ARG A  40      38.060  91.393 111.448  1.00  0.00           N1+      0
ATOM     83  NH2 ARG A  40      37.221  92.906 109.903  1.00  0.00           N0.      0
ATOM     84  H01 ARG A  40      39.066  86.085 107.870  1.00  0.00           H0.      0
ATOM     85  H02 ARG A  40      40.201  85.337 109.018  1.00  0.00           H0.      0
ATOM     86  HA  ARG A  40      38.582  85.830 109.561  1.00  0.00           H0.      0
ATOM     87  HB2 ARG A  40      40.378  87.508 110.303  1.00  0.00           H0.      0
ATOM     88  HB3 ARG A  40      40.827  87.756 108.615  1.00  0.00           H0.      0
ATOM     89  HG2 ARG A  40      38.432  88.571 108.166  1.00  0.00           H0.      0
ATOM     90  HG3 ARG A  40      38.123  88.481 109.897  1.00  0.00           H0.      0
ATOM     91  HD2 ARG A  40      40.009  90.158 110.280  1.00  0.00           H0.      0
ATOM     92  HD3 ARG A  40      40.280  90.210 108.551  1.00  0.00           H0.      0
ATOM     93  HE  ARG A  40      38.426  91.571 108.246  1.00  0.00           H0.      0
ATOM     94 HH11 ARG A  40      38.395  90.468 111.661  1.00  0.00           H0.      0
ATOM     95 HH12 ARG A  40      37.509  91.873 112.155  1.00  0.00           H0.      0
ATOM     96 HH21 ARG A  40      37.330  93.340 108.960  1.00  0.00           H0.      0
ATOM     97 HH22 ARG A  40      36.980  93.541 110.665  1.00  0.00           H0.      0
ATOM     98  CA  ALA A  64      34.801 101.233 107.897  1.00  0.00           C0.     -1
ATOM     99  C   ALA A  64      36.156 100.573 107.726  1.00  0.00           C0.      0
ATOM    100  O   ALA A  64      36.482  99.491 108.244  1.00  0.00           O0.      0
ATOM    101  CB  ALA A  64      33.893 100.463 108.863  1.00  0.00           C0.      0
ATOM    102  H02 ALA A  64      34.329 101.310 106.908  1.00  0.00           H0.      0
ATOM    103  HA  ALA A  64      34.965 102.261 108.249  1.00  0.00           H0.      0
ATOM    104  HB1 ALA A  64      32.940 100.987 108.993  1.00  0.00           H0.      0
ATOM    105  HB2 ALA A  64      33.692  99.460 108.475  1.00  0.00           H0.      0
ATOM    106  HB3 ALA A  64      34.361 100.354 109.847  1.00  0.00           H0.      0
ATOM    107  N   CYS A  65      37.013 101.255 106.922  1.00  0.00           N0.      0
ATOM    108  CA  CYS A  65      38.144 100.591 106.301  1.00  0.00           C0.     -1
ATOM    109  C   CYS A  65      39.262 100.072 107.243  1.00  0.00           C0.      0
ATOM    110  O   CYS A  65      39.782  98.965 107.010  1.00  0.00           O0.      0
ATOM    111  H01 CYS A  65      38.603 101.299 105.605  1.00  0.00           H0.      0
ATOM    112  H   CYS A  65      36.649 102.074 106.457  1.00  0.00           H0.      0
ATOM    113  HA  CYS A  65      37.815  99.712 105.738  1.00  0.00           H0.      0
ATOM    114  N   GLY A  66      39.722 100.919 108.184  1.00  0.00           N0.      0
ATOM    115  CA  GLY A  66      40.963 100.627 108.930  1.00  0.00           C0.     -1
ATOM    116  H01 GLY A  66      41.777 100.435 108.226  1.00  0.00           H0.      0
ATOM    117  H   GLY A  66      39.115 101.669 108.523  1.00  0.00           H0.      0
ATOM    118  HA2 GLY A  66      41.193 101.502 109.532  1.00  0.00           H0.      0
ATOM    119  HA3 GLY A  66      40.851  99.757 109.583  1.00  0.00           H0.      0
ATOM    120  CA  ASP A  70      37.001  93.960 104.518  1.00  0.00           C0.     -1
ATOM    121  CB  ASP A  70      35.955  94.400 105.571  1.00  0.00           C0.     -1
ATOM    122  CG  ASP A  70      36.481  94.452 107.008  1.00  0.00           C0.      0
ATOM    123  OD1 ASP A  70      35.853  95.226 107.822  1.00  0.00           O0.      0
ATOM    124  OD2 ASP A  70      37.451  93.713 107.335  1.00  0.00           O1-      0
ATOM    125  H01 ASP A  70      37.824  94.680 104.465  1.00  0.00           H0.      0
ATOM    126  H02 ASP A  70      36.543  93.885 103.526  1.00  0.00           H0.      0
ATOM    127  HA  ASP A  70      37.425  92.988 104.788  1.00  0.00           H0.      0
ATOM    128  HB2 ASP A  70      35.543  95.384 105.324  1.00  0.00           H0.      0
ATOM    129  HB3 ASP A  70      35.105  93.700 105.565  1.00  0.00           H0.      0
ATOM    130  CA  ASP A  85      37.467 105.616 107.481  1.00  0.00           C0.     -1
ATOM    131  C   ASP A  85      38.010 106.974 107.991  1.00  0.00           C0.      0
ATOM    132  O   ASP A  85      38.626 107.745 107.241  1.00  0.00           O0.      0
ATOM    133  CB  ASP A  85      38.394 104.447 107.786  1.00  0.00           C0.     -1
ATOM    134  CG  ASP A  85      38.605 104.075 109.260  1.00  0.00           C0.      0
ATOM    135  OD1 ASP A  85      38.181 102.926 109.632  1.00  0.00           O0.      0
ATOM    136  OD2 ASP A  85      39.210 104.885 110.030  1.00  0.00           O1-      0
ATOM    137  H03 ASP A  85      37.358 105.716 106.398  1.00  0.00           H0.      0
ATOM    138  HA  ASP A  85      36.475 105.428 107.912  1.00  0.00           H0.      0
ATOM    139  HB2 ASP A  85      38.021 103.555 107.283  1.00  0.00           H0.      0
ATOM    140  HB3 ASP A  85      39.384 104.672 107.366  1.00  0.00           H0.      0
ATOM    141  N   ALA A  86      37.780 107.248 109.304  1.00  0.00           N0.      0
ATOM    142  CA  ALA A  86      38.185 108.483 109.986  1.00  0.00           C0.     -1
ATOM    143  C   ALA A  86      39.676 108.667 110.311  1.00  0.00           C0.      0
ATOM    144  O   ALA A  86      40.106 109.816 110.488  1.00  0.00           O0.      0
ATOM    145  CB  ALA A  86      37.441 108.547 111.337  1.00  0.00           C0.      0
ATOM    146  H   ALA A  86      37.262 106.568 109.848  1.00  0.00           H0.      0
ATOM    147  HA  ALA A  86      37.899 109.336 109.366  1.00  0.00           H0.      0
ATOM    148  HB1 ALA A  86      37.672 107.659 111.938  1.00  0.00           H0.      0
ATOM    149  HB2 ALA A  86      37.760 109.435 111.888  1.00  0.00           H0.      0
ATOM    150  HB3 ALA A  86      36.362 108.597 111.184  1.00  0.00           H0.      0
ATOM    151  N   SER A  87      40.404 107.554 110.562  1.00  0.00           N0.      0
ATOM    152  CA  SER A  87      41.734 107.651 111.173  1.00  0.00           C0.     -1
ATOM    153  CB  SER A  87      41.963 106.425 112.081  1.00  0.00           C0.     -1
ATOM    154  OG  SER A  87      43.316 106.365 112.577  1.00  0.00           O0.      0
ATOM    155  H01 SER A  87      42.527 107.686 110.414  1.00  0.00           H0.      0
ATOM    156  H   SER A  87      40.026 106.645 110.290  1.00  0.00           H0.      0
ATOM    157  HA  SER A  87      41.772 108.586 111.740  1.00  0.00           H0.      0
ATOM    158  HB2 SER A  87      41.239 106.431 112.903  1.00  0.00           H0.      0
ATOM    159  HB3 SER A  87      41.817 105.507 111.508  1.00  0.00           H0.      0
ATOM    160  HG  SER A  87      43.423 107.060 113.240  1.00  0.00           H0.      0
ATOM    161  CA  MET A  90      44.352 103.260 110.725  1.00  0.00           C0.     -1
ATOM    162  CB  MET A  90      42.926 102.852 111.089  1.00  0.00           C0.     -1
ATOM    163  CG  MET A  90      42.625 102.994 112.594  1.00  0.00           C0.      0
ATOM    164  SD  MET A  90      43.293 101.600 113.606  1.00  0.00           S0.      0
ATOM    165  CE  MET A  90      41.830 100.496 113.601  1.00  0.00           C0.      0
ATOM    166  H01 MET A  90      44.528 104.311 110.986  1.00  0.00           H0.      0
ATOM    167  H02 MET A  90      44.547 103.133 109.654  1.00  0.00           H0.      0
ATOM    168  HA  MET A  90      45.079 102.649 111.274  1.00  0.00           H0.      0
ATOM    169  HB2 MET A  90      42.206 103.468 110.530  1.00  0.00           H0.      0
ATOM    170  HB3 MET A  90      42.747 101.812 110.793  1.00  0.00           H0.      0
ATOM    171  HG2 MET A  90      43.069 103.915 112.983  1.00  0.00           H0.      0
ATOM    172  HG3 MET A  90      41.546 103.031 112.766  1.00  0.00           H0.      0
ATOM    173  HE1 MET A  90      41.028 100.929 114.202  1.00  0.00           H0.      0
ATOM    174  HE2 MET A  90      41.475 100.331 112.581  1.00  0.00           H0.      0
ATOM    175  HE3 MET A  90      42.133  99.540 114.032  1.00  0.00           H0.      0
ATOM    176  CA  ALA A 115      36.170 111.015 106.350  1.00  0.00           C0.     -1
ATOM    177  C   ALA A 115      35.535 110.890 107.734  1.00  0.00           C0.      0
ATOM    178  O   ALA A 115      36.230 110.748 108.761  1.00  0.00           O0.      0
ATOM    179  H01 ALA A 115      36.812 110.142 106.192  1.00  0.00           H0.      0
ATOM    180  H03 ALA A 115      35.432 111.075 105.548  1.00  0.00           H0.      0
ATOM    181  HA  ALA A 115      36.808 111.904 106.323  1.00  0.00           H0.      0
ATOM    182  N   ASN A 116      34.181 110.918 107.801  1.00  0.00           N0.      0
ATOM    183  CA  ASN A 116      33.456 110.650 109.045  1.00  0.00           C0.     -1
ATOM    184  C   ASN A 116      32.017 110.324 108.645  1.00  0.00           C0.      0
ATOM    185  O   ASN A 116      31.469 110.890 107.687  1.00  0.00           O0.      0
ATOM    186  CB  ASN A 116      33.493 111.846 110.055  1.00  0.00           C0.      0
ATOM    187  CG  ASN A 116      33.869 111.358 111.444  1.00  0.00           C0.      0
ATOM    188  ND2 ASN A 116      35.149 110.968 111.583  1.00  0.00           N0.      0
ATOM    189  OD1 ASN A 116      33.027 111.303 112.371  1.00  0.00           O0.      0
ATOM    190  H   ASN A 116      33.608 111.104 106.986  1.00  0.00           H0.      0
ATOM    191  HA  ASN A 116      33.918 109.782 109.519  1.00  0.00           H0.      0
ATOM    192  HB2 ASN A 116      34.236 112.568 109.705  1.00  0.00           H0.      0
ATOM    193  HB3 ASN A 116      32.524 112.346 110.107  1.00  0.00           H0.      0
ATOM    194 HD21 ASN A 116      35.415 110.516 112.459  1.00  0.00           H0.      0
ATOM    195 HD22 ASN A 116      35.736 110.905 110.753  1.00  0.00           H0.      0
ATOM    196  N   TRP A 117      31.428 109.415 109.441  1.00  0.00           N0.      0
ATOM    197  CA  TRP A 117      30.057 108.957 109.215  1.00  0.00           C0.     -1
ATOM    198  CB  TRP A 117      29.784 107.770 110.169  1.00  0.00           C0.     -1
ATOM    199  CG  TRP A 117      30.708 106.596 109.948  1.00  0.00           C0.      0
ATOM    200  CD1 TRP A 117      31.378 106.269 108.786  1.00  0.00           C0.      0
ATOM    201  CD2 TRP A 117      31.128 105.633 110.946  1.00  0.00           C0.      0
ATOM    202  CE2 TRP A 117      32.072 104.756 110.324  1.00  0.00           C0.      0
ATOM    203  CE3 TRP A 117      30.836 105.454 112.311  1.00  0.00           C0.      0
ATOM    204  NE1 TRP A 117      32.186 105.160 109.007  1.00  0.00           N0.      0
ATOM    205  CZ2 TRP A 117      32.735 103.746 111.035  1.00  0.00           C0.      0
ATOM    206  CZ3 TRP A 117      31.490 104.448 113.020  1.00  0.00           C0.      0
ATOM    207  CH2 TRP A 117      32.435 103.606 112.390  1.00  0.00           C0.      0
ATOM    208  H02 TRP A 117      29.355 109.773 109.412  1.00  0.00           H0.      0
ATOM    209  H   TRP A 117      32.040 108.846 110.033  1.00  0.00           H0.      0
ATOM    210  HA  TRP A 117      29.927 108.663 108.166  1.00  0.00           H0.      0
ATOM    211  HB2 TRP A 117      29.896 108.121 111.203  1.00  0.00           H0.      0
ATOM    212  HB3 TRP A 117      28.732 107.474 110.058  1.00  0.00           H0.      0
ATOM    213  HD1 TRP A 117      31.368 106.755 107.824  1.00  0.00           H0.      0
ATOM    214  HE1 TRP A 117      32.834 104.778 108.337  1.00  0.00           H0.      0
ATOM    215  HE3 TRP A 117      30.130 106.104 112.810  1.00  0.00           H0.      0
ATOM    216  HZ2 TRP A 117      33.481 103.116 110.562  1.00  0.00           H0.      0
ATOM    217  HZ3 TRP A 117      31.292 104.324 114.079  1.00  0.00           H0.      0
ATOM    218  HH2 TRP A 117      32.965 102.863 112.975  1.00  0.00           H0.      0
ATOM    219  CA  LEU A 136      31.850  95.021 109.629  1.00  0.00           C0.     -1
ATOM    220  C   LEU A 136      32.817  95.432 110.709  1.00  0.00           C0.      0
ATOM    221  O   LEU A 136      33.388  96.554 110.677  1.00  0.00           O0.      0
ATOM    222  H01 LEU A 136      32.274  95.287 108.657  1.00  0.00           H0.      0
ATOM    223  H02 LEU A 136      30.921  95.591 109.744  1.00  0.00           H0.      0
ATOM    224  HA  LEU A 136      31.613  93.956 109.653  1.00  0.00           H0.      0
ATOM    225  N   GLY A 137      33.027  94.557 111.716  1.00  0.00           N0.      0
ATOM    226  CA  GLY A 137      34.029  94.786 112.750  1.00  0.00           C0.     -1
ATOM    227  C   GLY A 137      33.531  95.493 114.013  1.00  0.00           C0.      0
ATOM    228  O   GLY A 137      34.348  96.077 114.735  1.00  0.00           O0.      0
ATOM    229  H   GLY A 137      32.620  93.636 111.629  1.00  0.00           H0.      0
ATOM    230  HA2 GLY A 137      34.472  93.830 113.047  1.00  0.00           H0.      0
ATOM    231  HA3 GLY A 137      34.850  95.381 112.346  1.00  0.00           H0.      0
ATOM    232  N   ASN A 138      32.201  95.449 114.309  1.00  0.00           N0.      0
ATOM    233  CA  ASN A 138      31.640  96.128 115.501  1.00  0.00           C0.     -1
ATOM    234  C   ASN A 138      32.165  97.560 115.536  1.00  0.00           C0.      0
ATOM    235  O   ASN A 138      32.661  98.081 116.540  1.00  0.00           O0.      0
ATOM    236  CB  ASN A 138      31.941  95.391 116.811  1.00  0.00           C0.      0
ATOM    237  CG  ASN A 138      31.199  96.063 117.966  1.00  0.00           C0.      0
ATOM    238  ND2 ASN A 138      31.962  96.358 119.050  1.00  0.00           N0.      0
ATOM    239  OD1 ASN A 138      29.982  96.278 117.902  1.00  0.00           O0.      0
ATOM    240  H   ASN A 138      31.586  94.913 113.713  1.00  0.00           H0.      0
ATOM    241  HA  ASN A 138      30.554  96.159 115.368  1.00  0.00           H0.      0
ATOM    242  HB2 ASN A 138      31.573  94.365 116.712  1.00  0.00           H0.      0
ATOM    243  HB3 ASN A 138      33.013  95.357 116.992  1.00  0.00           H0.      0
ATOM    244 HD21 ASN A 138      31.568  96.968 119.753  1.00  0.00           H0.      0
ATOM    245 HD22 ASN A 138      32.975  96.332 118.959  1.00  0.00           H0.      0
ATOM    246  N   SER A 139      32.013  98.199 114.358  1.00  0.00           N0.      0
ATOM    247  CA  SER A 139      32.699  99.444 114.133  1.00  0.00           C0.     -1
ATOM    248  CB  SER A 139      33.106  99.634 112.672  1.00  0.00           C0.      0
ATOM    249  OG  SER A 139      34.155  98.730 112.287  1.00  0.00           O0.      0
ATOM    250  H03 SER A 139      32.074 100.295 114.440  1.00  0.00           H0.      0
ATOM    251  H   SER A 139      31.706  97.659 113.561  1.00  0.00           H0.      0
ATOM    252  HA  SER A 139      33.595  99.462 114.761  1.00  0.00           H0.      0
ATOM    253  HB2 SER A 139      32.236  99.538 112.007  1.00  0.00           H0.      0
ATOM    254  HB3 SER A 139      33.501 100.647 112.550  1.00  0.00           H0.      0
ATOM    255  HG  SER A 139      33.781  97.930 111.877  1.00  0.00           H0.      0
ATOM    256  CA  HID A 142      32.569 103.699 118.233  1.00  0.00           C0.     -1
ATOM    257  C   HID A 142      32.007 105.109 118.211  1.00  0.00           C0.      0
ATOM    258  O   HID A 142      32.758 106.096 118.317  1.00  0.00           O0.      0
ATOM    259  CB  HID A 142      33.713 103.623 117.260  1.00  0.00           C0.     -1
ATOM    260  CG  HID A 142      34.801 102.702 117.711  1.00  0.00           C0.      0
ATOM    261  CD2 HID A 142      35.050 101.359 117.520  1.00  0.00           C0.      0
ATOM    262  ND1 HID A 142      35.770 103.112 118.624  1.00  0.00           N0.      0
ATOM    263  CE1 HID A 142      36.549 102.047 118.949  1.00  0.00           C0.      0
ATOM    264  NE2 HID A 142      36.140 100.960 118.292  1.00  0.00           N0.      0
ATOM    265  H01 HID A 142      31.805 102.946 118.021  1.00  0.00           H0.      0
ATOM    266  HA  HID A 142      32.924 103.515 119.255  1.00  0.00           H0.      0
ATOM    267  HB2 HID A 142      33.358 103.310 116.272  1.00  0.00           H0.      0
ATOM    268  HB3 HID A 142      34.132 104.628 117.134  1.00  0.00           H0.      0
ATOM    269  HD1 HID A 142      35.888 104.055 118.972  1.00  0.00           H0.      0
ATOM    270  HD2 HID A 142      34.491 100.650 116.928  1.00  0.00           H0.      0
ATOM    271  HE1 HID A 142      37.385 102.097 119.628  1.00  0.00           H0.      0
ATOM    272  N   LEU A 143      30.684 105.226 118.038  1.00  0.00           N0.      0
ATOM    273  CA  LEU A 143      30.017 106.525 117.993  1.00  0.00           C0.     -1
ATOM    274  CB  LEU A 143      28.683 106.387 117.291  1.00  0.00           C0.     -1
ATOM    275  CG  LEU A 143      28.796 106.280 115.750  1.00  0.00           C0.      0
ATOM    276  CD1 LEU A 143      27.421 105.973 115.133  1.00  0.00           C0.      0
ATOM    277  CD2 LEU A 143      29.391 107.570 115.149  1.00  0.00           C0.      0
ATOM    278  H01 LEU A 143      29.883 106.900 119.017  1.00  0.00           H0.      0
ATOM    279  H   LEU A 143      30.118 104.391 117.984  1.00  0.00           H0.      0
ATOM    280  HA  LEU A 143      30.684 107.225 117.484  1.00  0.00           H0.      0
ATOM    281  HB2 LEU A 143      28.144 105.514 117.689  1.00  0.00           H0.      0
ATOM    282  HB3 LEU A 143      28.061 107.261 117.529  1.00  0.00           H0.      0
ATOM    283  HG  LEU A 143      29.473 105.444 115.512  1.00  0.00           H0.      0
ATOM    284 HD11 LEU A 143      26.717 106.791 115.332  1.00  0.00           H0.      0
ATOM    285 HD12 LEU A 143      27.498 105.852 114.046  1.00  0.00           H0.      0
ATOM    286 HD13 LEU A 143      26.995 105.051 115.548  1.00  0.00           H0.      0
ATOM    287 HD21 LEU A 143      29.334 107.557 114.056  1.00  0.00           H0.      0
ATOM    288 HD22 LEU A 143      28.828 108.447 115.497  1.00  0.00           H0.      0
ATOM    289 HD23 LEU A 143      30.444 107.710 115.417  1.00  0.00           H0.      0
ATOM    290  CA  ARG A 175      28.358  93.190 120.115  1.00  0.00           C0.     -1
ATOM    291  CB  ARG A 175      29.497  93.743 120.917  1.00  0.00           C0.     -1
ATOM    292  CG  ARG A 175      30.873  93.298 120.394  1.00  0.00           C0.      0
ATOM    293  CD  ARG A 175      32.021  93.861 121.248  1.00  0.00           C0.      0
ATOM    294  NE  ARG A 175      33.355  93.507 120.744  1.00  0.00           N0.      0
ATOM    295  CZ  ARG A 175      33.969  92.356 121.013  1.00  0.00           C0.      0
ATOM    296  NH1 ARG A 175      33.370  91.413 121.781  1.00  0.00           N1+      0
ATOM    297  NH2 ARG A 175      35.240  92.160 120.606  1.00  0.00           N0.      0
ATOM    298  H01 ARG A 175      28.414  93.526 119.071  1.00  0.00           H0.      0
ATOM    299  H02 ARG A 175      27.388  93.512 120.511  1.00  0.00           H0.      0
ATOM    300  HA  ARG A 175      28.364  92.092 120.109  1.00  0.00           H0.      0
ATOM    301  HB2 ARG A 175      29.463  94.842 120.905  1.00  0.00           H0.      0
ATOM    302  HB3 ARG A 175      29.400  93.444 121.972  1.00  0.00           H0.      0
ATOM    303  HG2 ARG A 175      30.921  92.201 120.354  1.00  0.00           H0.      0
ATOM    304  HG3 ARG A 175      31.004  93.648 119.365  1.00  0.00           H0.      0
ATOM    305  HD2 ARG A 175      31.970  94.951 121.243  1.00  0.00           H0.      0
ATOM    306  HD3 ARG A 175      31.936  93.534 122.291  1.00  0.00           H0.      0
ATOM    307  HE  ARG A 175      33.809  94.139 120.058  1.00  0.00           H0.      0
ATOM    308 HH11 ARG A 175      32.365  91.395 121.856  1.00  0.00           H0.      0
ATOM    309 HH12 ARG A 175      33.843  90.535 121.932  1.00  0.00           H0.      0
ATOM    310 HH21 ARG A 175      35.617  92.804 119.889  1.00  0.00           H0.      0
ATOM    311 HH22 ARG A 175      35.535  91.201 120.480  1.00  0.00           H0.      0
ATOM    312  CA  TYR A 194      40.627  89.301 115.763  1.00  0.00           C0.     -1
ATOM    313  CB  TYR A 194      40.315  90.413 116.809  1.00  0.00           C0.     -1
ATOM    314  CG  TYR A 194      39.392  91.401 116.109  1.00  0.00           C0.      0
ATOM    315  CD1 TYR A 194      37.996  91.328 116.267  1.00  0.00           C0.      0
ATOM    316  CD2 TYR A 194      39.896  92.243 115.098  1.00  0.00           C0.      0
ATOM    317  CE1 TYR A 194      37.135  92.016 115.409  1.00  0.00           C0.      0
ATOM    318  CE2 TYR A 194      39.045  92.918 114.218  1.00  0.00           C0.      0
ATOM    319  CZ  TYR A 194      37.658  92.778 114.359  1.00  0.00           C0.      0
ATOM    320  OH  TYR A 194      36.761  93.269 113.422  1.00  0.00           O0.      0
ATOM    321  H01 TYR A 194      41.278  88.524 116.181  1.00  0.00           H0.      0
ATOM    322  H03 TYR A 194      39.697  88.830 115.426  1.00  0.00           H0.      0
ATOM    323  HA  TYR A 194      41.125  89.734 114.890  1.00  0.00           H0.      0
ATOM    324  HB2 TYR A 194      39.829  89.985 117.692  1.00  0.00           H0.      0
ATOM    325  HB3 TYR A 194      41.245  90.893 117.134  1.00  0.00           H0.      0
ATOM    326  HD1 TYR A 194      37.567  90.710 117.049  1.00  0.00           H0.      0
ATOM    327  HD2 TYR A 194      40.969  92.331 114.959  1.00  0.00           H0.      0
ATOM    328  HE1 TYR A 194      36.062  91.937 115.527  1.00  0.00           H0.      0
ATOM    329  HE2 TYR A 194      39.453  93.518 113.414  1.00  0.00           H0.      0
ATOM    330  HH  TYR A 194      37.089  94.045 112.897  1.00  0.00           H0.      0
ATOM    331  CA  LEU A 240      38.106  99.015 124.061  1.00  0.00           C0.     -1
ATOM    332  CB  LEU A 240      37.560  97.878 123.152  1.00  0.00           C0.     -1
ATOM    333  CG  LEU A 240      38.321  97.711 121.813  1.00  0.00           C0.      0
ATOM    334  CD1 LEU A 240      37.727  96.546 120.994  1.00  0.00           C0.      0
ATOM    335  CD2 LEU A 240      38.325  99.009 120.980  1.00  0.00           C0.      0
ATOM    336  H01 LEU A 240      37.592  99.020 125.029  1.00  0.00           H0.      0
ATOM    337  H02 LEU A 240      39.179  98.882 124.248  1.00  0.00           H0.      0
ATOM    338  HA  LEU A 240      37.963  99.998 123.599  1.00  0.00           H0.      0
ATOM    339  HB2 LEU A 240      37.605  96.926 123.700  1.00  0.00           H0.      0
ATOM    340  HB3 LEU A 240      36.498  98.065 122.933  1.00  0.00           H0.      0
ATOM    341  HG  LEU A 240      39.366  97.460 122.057  1.00  0.00           H0.      0
ATOM    342 HD11 LEU A 240      36.717  96.796 120.649  1.00  0.00           H0.      0
ATOM    343 HD12 LEU A 240      38.338  96.326 120.110  1.00  0.00           H0.      0
ATOM    344 HD13 LEU A 240      37.669  95.629 121.594  1.00  0.00           H0.      0
ATOM    345 HD21 LEU A 240      38.876  99.812 121.481  1.00  0.00           H0.      0
ATOM    346 HD22 LEU A 240      38.786  98.849 119.997  1.00  0.00           H0.      0
ATOM    347 HD23 LEU A 240      37.297  99.348 120.809  1.00  0.00           H0.      0
ATOM    348  CA  TYR A 242      31.256 100.381 124.854  1.00  0.00           C0.     -1
ATOM    349  CB  TYR A 242      31.282  99.179 123.893  1.00  0.00           C0.     -1
ATOM    350  CG  TYR A 242      32.371  99.121 122.826  1.00  0.00           C0.      0
ATOM    351  CD1 TYR A 242      32.829 100.246 122.121  1.00  0.00           C0.      0
ATOM    352  CD2 TYR A 242      32.899  97.869 122.451  1.00  0.00           C0.      0
ATOM    353  CE1 TYR A 242      33.757 100.132 121.074  1.00  0.00           C0.      0
ATOM    354  CE2 TYR A 242      33.821  97.736 121.411  1.00  0.00           C0.      0
ATOM    355  CZ  TYR A 242      34.249  98.871 120.705  1.00  0.00           C0.      0
ATOM    356  OH  TYR A 242      35.142  98.674 119.676  1.00  0.00           O0.      0
ATOM    357  H01 TYR A 242      30.435 100.270 125.570  1.00  0.00           H0.      0
ATOM    358  H02 TYR A 242      32.194 100.460 125.416  1.00  0.00           H0.      0
ATOM    359  HA  TYR A 242      31.106 101.326 124.319  1.00  0.00           H0.      0
ATOM    360  HB2 TYR A 242      31.346  98.258 124.487  1.00  0.00           H0.      0
ATOM    361  HB3 TYR A 242      30.305  99.129 123.386  1.00  0.00           H0.      0
ATOM    362  HD1 TYR A 242      32.456 101.232 122.378  1.00  0.00           H0.      0
ATOM    363  HD2 TYR A 242      32.579  96.979 122.988  1.00  0.00           H0.      0
ATOM    364  HE1 TYR A 242      34.086 101.019 120.542  1.00  0.00           H0.      0
ATOM    365  HE2 TYR A 242      34.225  96.768 121.135  1.00  0.00           H0.      0
ATOM    366  HH  TYR A 242      35.498  99.514 119.313  1.00  0.00           H0.      0
ATOM    367  CA  TYR A 283      28.710  89.526 117.486  1.00  0.00           C0.     -1
ATOM    368  CB  TYR A 283      29.652  90.006 116.313  1.00  0.00           C0.     -1
ATOM    369  CG  TYR A 283      31.077  90.305 116.741  1.00  0.00           C0.      0
ATOM    370  CD1 TYR A 283      32.070  89.309 116.700  1.00  0.00           C0.      0
ATOM    371  CD2 TYR A 283      31.462  91.585 117.175  1.00  0.00           C0.      0
ATOM    372  CE1 TYR A 283      33.393  89.583 117.052  1.00  0.00           C0.      0
ATOM    373  CE2 TYR A 283      32.785  91.878 117.530  1.00  0.00           C0.      0
ATOM    374  CZ  TYR A 283      33.764  90.875 117.456  1.00  0.00           C0.      0
ATOM    375  OH  TYR A 283      35.087  91.087 117.761  1.00  0.00           O0.      0
ATOM    376  H01 TYR A 283      27.702  89.325 117.108  1.00  0.00           H0.      0
ATOM    377  H02 TYR A 283      29.104  88.611 117.941  1.00  0.00           H0.      0
ATOM    378  HA  TYR A 283      28.647  90.297 118.262  1.00  0.00           H0.      0
ATOM    379  HB2 TYR A 283      29.660  89.230 115.538  1.00  0.00           H0.      0
ATOM    380  HB3 TYR A 283      29.208  90.903 115.862  1.00  0.00           H0.      0
ATOM    381  HD1 TYR A 283      31.806  88.309 116.370  1.00  0.00           H0.      0
ATOM    382  HD2 TYR A 283      30.712  92.370 117.230  1.00  0.00           H0.      0
ATOM    383  HE1 TYR A 283      34.156  88.815 116.998  1.00  0.00           H0.      0
ATOM    384  HE2 TYR A 283      33.060  92.876 117.854  1.00  0.00           H0.      0
ATOM    385  HH  TYR A 283      35.301  92.041 117.875  1.00  0.00           H0.      0
ATOM    386  N   ACT A 293      35.732  97.022 117.059  1.00  0.00           N0.      0
ATOM    387  CA  ACT A 293      36.256  95.664 117.189  1.00  0.00           C0.      0
ATOM    388  C   ACT A 293      35.563  94.759 118.211  1.00  0.00           C0.      0
ATOM    389  O   ACT A 293      36.078  93.590 118.361  1.00  0.00           O0.      0
ATOM    390  CE  ACT A 293      36.937  98.106 115.482  1.00  0.00           C0.      0
ATOM    391  OXT ACT A 293      34.553  95.171 118.848  1.00  0.00           O1-      0
ATOM    392  HE1 ACT A 293      36.205  97.698 114.799  1.00  0.00           H0.      0
ATOM    393  HE2 ACT A 293      36.689  98.968 116.080  1.00  0.00           H0.      0
ATOM    394  HE3 ACT A 293      37.772  97.498 115.795  1.00  0.00           H0.      0
ATOM    395  H1  ACT A 293      37.317  95.695 117.460  1.00  0.00           H0.      0
ATOM    396  H3  ACT A 293      36.194  95.171 116.213  1.00  0.00           H0.      0
ATOM    397  H01 ACT A 293      35.675  97.487 117.967  1.00  0.00           H0.      0
ATOM    398  H02 ACT A 293      34.797  97.016 116.656  1.00  0.00           H0.      0
ATOM    399  CA' SAM A 294      37.407  97.278 110.515  1.00  0.00           C0.      0
ATOM    400  CB  SAM A 294      37.093  98.218 111.693  1.00  0.00           C0.      0
ATOM    401  CG  SAM A 294      38.365  98.704 112.392  1.00  0.00           C0.      0
ATOM    402  SD  SAM A 294      38.124  99.403 114.080  1.00  0.00           S0.      0
ATOM    403  C5' SAM A 294      36.760 100.598 113.797  1.00  0.00           C0.      0
ATOM    404  C4' SAM A 294      37.093 101.643 112.738  1.00  0.00           C0.      0
ATOM    405  O4' SAM A 294      35.991 102.603 112.752  1.00  0.00           O0.      0
ATOM    406  C3' SAM A 294      38.412 102.438 112.967  1.00  0.00           C0.      0
ATOM    407  O3' SAM A 294      39.356 102.209 111.931  1.00  0.00           O0.      0
ATOM    408  C2' SAM A 294      37.914 103.907 113.100  1.00  0.00           C0.      0
ATOM    409  O2' SAM A 294      38.795 104.916 112.652  1.00  0.00           O0.      0
ATOM    410  C1' SAM A 294      36.544 103.887 112.388  1.00  0.00           C0.      0
ATOM    411  OXT SAM A 294      39.030  95.519 110.821  1.00  0.00           O0.      0
ATOM    412  N1  SAM A 294      33.608 107.861 110.929  1.00  0.00           N0.      0
ATOM    413  C2  SAM A 294      34.455 107.077 110.239  1.00  0.00           C0.      0
ATOM    414  N3  SAM A 294      35.201 106.058 110.691  1.00  0.00           N0.      0
ATOM    415  C4  SAM A 294      35.017 105.856 112.007  1.00  0.00           C0.      0
ATOM    416  C5  SAM A 294      34.177 106.596 112.855  1.00  0.00           C0.      0
ATOM    417  C6  SAM A 294      33.432 107.646 112.262  1.00  0.00           C0.      0
ATOM    418  N6  SAM A 294      32.540 108.419 112.919  1.00  0.00           N0.      0
ATOM    419  N7  SAM A 294      34.272 106.108 114.158  1.00  0.00           N0.      0
ATOM    420  C8  SAM A 294      35.135 105.111 114.098  1.00  0.00           C0.      0
ATOM    421  N9  SAM A 294      35.627 104.915 112.818  1.00  0.00           N0.      0
ATOM    422  C'  SAM A 294      37.851  95.887 111.025  1.00  0.00           C0.      0
ATOM    423  N'  SAM A 294      36.164  97.116 109.687  1.00  0.00           N0.      0
ATOM    424  O'  SAM A 294      36.945  95.229 111.651  1.00  0.00           O0.      0
ATOM    425 HN61 SAM A 294      32.550 108.394 113.937  1.00  0.00           H0.      0
ATOM    426 HN62 SAM A 294      32.357 109.336 112.516  1.00  0.00           H0.      0
ATOM    427  HA  SAM A 294      38.174  97.701 109.866  1.00  0.00           H0.      0
ATOM    428  HB1 SAM A 294      36.445  97.680 112.390  1.00  0.00           H0.      0
ATOM    429  HB2 SAM A 294      36.515  99.069 111.323  1.00  0.00           H0.      0
ATOM    430  HG1 SAM A 294      38.869  99.491 111.821  1.00  0.00           H0.      0
ATOM    431  HG2 SAM A 294      39.085  97.901 112.544  1.00  0.00           H0.      0
ATOM    432 HO2' SAM A 294      39.038 104.784 111.692  1.00  0.00           H0.      0
ATOM    433 HO3' SAM A 294      38.950 102.473 111.062  1.00  0.00           H0.      0
ATOM    434  H01 SAM A 294      35.436 104.492 114.927  1.00  0.00           H0.      0
ATOM    435  H02 SAM A 294      37.141 101.188 111.743  1.00  0.00           H0.      0
ATOM    436  H03 SAM A 294      38.907 102.137 113.891  1.00  0.00           H0.      0
ATOM    437  H04 SAM A 294      37.736 104.110 114.160  1.00  0.00           H0.      0
ATOM    438  H05 SAM A 294      36.656 103.978 111.304  1.00  0.00           H0.      0
ATOM    439  H06 SAM A 294      34.556 107.312 109.185  1.00  0.00           H0.      0
ATOM    440  H07 SAM A 294      35.987  97.989 109.152  1.00  0.00           H0.      0
ATOM    441  H08 SAM A 294      35.349  96.906 110.278  1.00  0.00           H0.      0
ATOM    442  H09 SAM A 294      36.237  96.318 108.994  1.00  0.00           H0.      0
ATOM    443 H5'1 SAM A 294      36.601 101.092 114.761  1.00  0.00           H0.      0
ATOM    444 H5'2 SAM A 294      35.856 100.046 113.526  1.00  0.00           H0.      0
ATOM    445  O   WAT A3926      39.408 106.697 114.643  1.00  0.00           O0.      0
ATOM    446  H1  WAT A3926      39.271 106.046 113.918  1.00  0.00           H0.      0
ATOM    447  H2  WAT A3926      39.146 107.553 114.281  1.00  0.00           H0.      0
ATOM    448  O   WAT A7355      38.886  94.052 118.071  1.00  0.00           O0.      0
ATOM    449  H1  WAT A7355      37.962  93.745 118.155  1.00  0.00           H0.      0
ATOM    450  H2  WAT A7355      39.230  93.613 117.280  1.00  0.00           H0.      0
ATOM    451  O   WAT A9154      34.795 110.193 114.319  1.00  0.00           O0.      0
ATOM    452  H1  WAT A9154      34.040 110.671 113.929  1.00  0.00           H0.      0
ATOM    453  H2  WAT A9154      34.402 109.439 114.800  1.00  0.00           H0.      0
ATOM    454  O   WAT B4294      33.708  96.999 107.766  1.00  0.00           O0.      0
ATOM    455  H1  WAT B4294      33.535  97.014 108.720  1.00  0.00           H0.      0
ATOM    456  H2  WAT B4294      34.426  96.342 107.629  1.00  0.00           H0.      0
ATOM    457  O   WAT B7734      40.568  97.403 109.573  1.00  0.00           O0.      0
ATOM    458  H1  WAT B7734      39.986  96.632 109.735  1.00  0.00           H0.      0
ATOM    459  H2  WAT B7734      40.386  97.774 108.691  1.00  0.00           H0.      0
ATOM    460  O   WAT C1988      33.273 108.183 115.670  1.00  0.00           O0.      0
ATOM    461  H1  WAT C1988      33.614 107.291 115.434  1.00  0.00           H0.      0
ATOM    462  H2  WAT C1988      33.405 108.323 116.625  1.00  0.00           H0.      0
