# Supplementary material for: Computational Investigation of GNMT-Catalyzed Methyl Transfer Reaction: Integrating MD, QM, and ML Approaches
Source: J Comput Chem. Author manuscript; Available in PMC 2026 Jun 29. (PMC13312424; doi:10.1002/jcc.70434)
Supplement: SI-2 [file NIHMS2188582-supplement-SI-2.zip › QM-cluster-pdbs/sampling_14432_P1_w_ts.pdb]

ATOM      1  CA  ILE A  17      34.157 110.126 119.820  1.00  0.00           C0.     -1
ATOM      2  CB  ILE A  17      34.413 109.953 118.323  1.00  0.00           C0.     -1
ATOM      3  CG1 ILE A  17      33.109 110.016 117.492  1.00  0.00           C0.      0
ATOM      4  CG2 ILE A  17      35.147 108.623 118.053  1.00  0.00           C0.      0
ATOM      5  CD1 ILE A  17      32.452 111.402 117.443  1.00  0.00           C0.      0
ATOM      6  H01 ILE A  17      33.671 111.082 120.045  1.00  0.00           H0.      0
ATOM      7  H02 ILE A  17      35.095 110.087 120.386  1.00  0.00           H0.      0
ATOM      8  HA  ILE A  17      33.507 109.323 120.193  1.00  0.00           H0.      0
ATOM      9  HB  ILE A  17      35.063 110.774 117.981  1.00  0.00           H0.      0
ATOM     10 HG12 ILE A  17      33.331 109.688 116.465  1.00  0.00           H0.      0
ATOM     11 HG13 ILE A  17      32.393 109.285 117.900  1.00  0.00           H0.      0
ATOM     12 HG21 ILE A  17      34.539 107.770 118.388  1.00  0.00           H0.      0
ATOM     13 HG22 ILE A  17      35.359 108.490 116.985  1.00  0.00           H0.      0
ATOM     14 HG23 ILE A  17      36.099 108.569 118.592  1.00  0.00           H0.      0
ATOM     15 HD11 ILE A  17      32.146 111.740 118.439  1.00  0.00           H0.      0
ATOM     16 HD12 ILE A  17      33.147 112.146 117.034  1.00  0.00           H0.      0
ATOM     17 HD13 ILE A  17      31.560 111.392 116.806  1.00  0.00           H0.      0
ATOM     18  CA  TYR A  21      43.036 105.494 117.855  1.00  0.00           C0.     -1
ATOM     19  CB  TYR A  21      42.227 105.186 116.631  1.00  0.00           C0.     -1
ATOM     20  CG  TYR A  21      41.338 103.950 116.665  1.00  0.00           C0.      0
ATOM     21  CD1 TYR A  21      39.953 104.048 116.883  1.00  0.00           C0.      0
ATOM     22  CD2 TYR A  21      41.864 102.675 116.391  1.00  0.00           C0.      0
ATOM     23  CE1 TYR A  21      39.117 102.923 116.836  1.00  0.00           C0.      0
ATOM     24  CE2 TYR A  21      41.047 101.545 116.337  1.00  0.00           C0.      0
ATOM     25  CZ  TYR A  21      39.666 101.659 116.559  1.00  0.00           C0.      0
ATOM     26  OH  TYR A  21      38.915 100.507 116.459  1.00  0.00           O0.      0
ATOM     27  H01 TYR A  21      43.636 106.401 117.712  1.00  0.00           H0.      0
ATOM     28  H03 TYR A  21      42.395 105.652 118.732  1.00  0.00           H0.      0
ATOM     29  HA  TYR A  21      43.726 104.676 118.102  1.00  0.00           H0.      0
ATOM     30  HB2 TYR A  21      41.582 106.048 116.406  1.00  0.00           H0.      0
ATOM     31  HB3 TYR A  21      42.894 105.099 115.762  1.00  0.00           H0.      0
ATOM     32  HD1 TYR A  21      39.506 105.021 117.059  1.00  0.00           H0.      0
ATOM     33  HD2 TYR A  21      42.922 102.563 116.178  1.00  0.00           H0.      0
ATOM     34  HE1 TYR A  21      38.051 103.045 116.999  1.00  0.00           H0.      0
ATOM     35  HE2 TYR A  21      41.463 100.573 116.098  1.00  0.00           H0.      0
ATOM     36  HH  TYR A  21      37.975 100.650 116.736  1.00  0.00           H0.      0
ATOM     37  CA  TRP A  30      46.772  95.620 114.867  1.00  0.00           C0.     -1
ATOM     38  CB  TRP A  30      45.978  96.868 114.388  1.00  0.00           C0.     -1
ATOM     39  CG  TRP A  30      44.811  96.577 113.485  1.00  0.00           C0.      0
ATOM     40  CD1 TRP A  30      44.841  96.437 112.111  1.00  0.00           C0.      0
ATOM     41  CD2 TRP A  30      43.428  96.404 113.881  1.00  0.00           C0.      0
ATOM     42  CE2 TRP A  30      42.670  96.158 112.690  1.00  0.00           C0.      0
ATOM     43  CE3 TRP A  30      42.754  96.462 115.116  1.00  0.00           C0.      0
ATOM     44  NE1 TRP A  30      43.561  96.177 111.635  1.00  0.00           N0.      0
ATOM     45  CZ2 TRP A  30      41.284  95.952 112.714  1.00  0.00           C0.      0
ATOM     46  CZ3 TRP A  30      41.374  96.264 115.145  1.00  0.00           C0.      0
ATOM     47  CH2 TRP A  30      40.652  96.005 113.957  1.00  0.00           C0.      0
ATOM     48  H01 TRP A  30      47.195  95.080 114.012  1.00  0.00           H0.      0
ATOM     49  H02 TRP A  30      47.591  95.914 115.533  1.00  0.00           H0.      0
ATOM     50  HA  TRP A  30      46.117  94.930 115.410  1.00  0.00           H0.      0
ATOM     51  HB2 TRP A  30      45.620  97.416 115.269  1.00  0.00           H0.      0
ATOM     52  HB3 TRP A  30      46.674  97.544 113.875  1.00  0.00           H0.      0
ATOM     53  HD1 TRP A  30      45.678  96.511 111.434  1.00  0.00           H0.      0
ATOM     54  HE1 TRP A  30      43.312  96.081 110.663  1.00  0.00           H0.      0
ATOM     55  HE3 TRP A  30      43.300  96.659 116.033  1.00  0.00           H0.      0
ATOM     56  HZ2 TRP A  30      40.716  95.754 111.810  1.00  0.00           H0.      0
ATOM     57  HZ3 TRP A  30      40.843  96.299 116.091  1.00  0.00           H0.      0
ATOM     58  HH2 TRP A  30      39.589  95.801 114.011  1.00  0.00           H0.      0
ATOM     59  CA  TYR A  33      45.733  91.516 116.998  1.00  0.00           C0.     -1
ATOM     60  CB  TYR A  33      45.063  92.803 117.488  1.00  0.00           C0.     -1
ATOM     61  CG  TYR A  33      43.607  92.629 117.910  1.00  0.00           C0.      0
ATOM     62  CD1 TYR A  33      42.570  93.355 117.300  1.00  0.00           C0.      0
ATOM     63  CD2 TYR A  33      43.253  91.740 118.944  1.00  0.00           C0.      0
ATOM     64  CE1 TYR A  33      41.234  93.216 117.699  1.00  0.00           C0.      0
ATOM     65  CE2 TYR A  33      41.926  91.588 119.349  1.00  0.00           C0.      0
ATOM     66  CZ  TYR A  33      40.907  92.327 118.730  1.00  0.00           C0.      0
ATOM     67  OH  TYR A  33      39.618  92.109 119.177  1.00  0.00           O0.      0
ATOM     68  H01 TYR A  33      45.202  91.106 116.131  1.00  0.00           H0.      0
ATOM     69  H02 TYR A  33      46.772  91.703 116.705  1.00  0.00           H0.      0
ATOM     70  HA  TYR A  33      45.738  90.747 117.779  1.00  0.00           H0.      0
ATOM     71  HB2 TYR A  33      45.640  93.208 118.332  1.00  0.00           H0.      0
ATOM     72  HB3 TYR A  33      45.107  93.561 116.697  1.00  0.00           H0.      0
ATOM     73  HD1 TYR A  33      42.801  94.043 116.492  1.00  0.00           H0.      0
ATOM     74  HD2 TYR A  33      44.025  91.164 119.445  1.00  0.00           H0.      0
ATOM     75  HE1 TYR A  33      40.454  93.768 117.185  1.00  0.00           H0.      0
ATOM     76  HE2 TYR A  33      41.664  90.903 120.148  1.00  0.00           H0.      0
ATOM     77  HH  TYR A  33      38.931  92.721 118.813  1.00  0.00           H0.      0
ATOM     78  CA  ARG A  40      39.661  85.406 109.892  1.00  0.00           C0.     -1
ATOM     79  CB  ARG A  40      39.862  86.857 110.246  1.00  0.00           C0.     -1
ATOM     80  CG  ARG A  40      39.722  87.857 109.078  1.00  0.00           C0.      0
ATOM     81  CD  ARG A  40      39.776  89.342 109.514  1.00  0.00           C0.      0
ATOM     82  NE  ARG A  40      38.421  89.868 109.818  1.00  0.00           N0.      0
ATOM     83  CZ  ARG A  40      38.164  91.142 110.208  1.00  0.00           C0.      0
ATOM     84  NH1 ARG A  40      39.098  91.864 110.861  1.00  0.00           N1+      0
ATOM     85  NH2 ARG A  40      36.974  91.703 109.976  1.00  0.00           N0.      0
ATOM     86  H01 ARG A  40      38.654  85.225 109.495  1.00  0.00           H0.      0
ATOM     87  H02 ARG A  40      40.378  85.072 109.131  1.00  0.00           H0.      0
ATOM     88  HA  ARG A  40      39.791  84.765 110.771  1.00  0.00           H0.      0
ATOM     89  HB2 ARG A  40      39.144  87.143 111.030  1.00  0.00           H0.      0
ATOM     90  HB3 ARG A  40      40.858  86.997 110.692  1.00  0.00           H0.      0
ATOM     91  HG2 ARG A  40      40.533  87.686 108.359  1.00  0.00           H0.      0
ATOM     92  HG3 ARG A  40      38.788  87.670 108.527  1.00  0.00           H0.      0
ATOM     93  HD2 ARG A  40      40.404  89.432 110.408  1.00  0.00           H0.      0
ATOM     94  HD3 ARG A  40      40.227  89.958 108.727  1.00  0.00           H0.      0
ATOM     95  HE  ARG A  40      37.661  89.415 109.327  1.00  0.00           H0.      0
ATOM     96 HH11 ARG A  40      39.820  91.393 111.387  1.00  0.00           H0.      0
ATOM     97 HH12 ARG A  40      38.863  92.816 111.156  1.00  0.00           H0.      0
ATOM     98 HH21 ARG A  40      36.368  91.421 109.214  1.00  0.00           H0.      0
ATOM     99 HH22 ARG A  40      36.787  92.657 110.331  1.00  0.00           H0.      0
ATOM    100  CA  ALA A  64      34.324 101.387 108.593  1.00  0.00           C0.     -1
ATOM    101  C   ALA A  64      35.436 100.455 108.068  1.00  0.00           C0.      0
ATOM    102  O   ALA A  64      35.304  99.213 108.080  1.00  0.00           O0.      0
ATOM    103  H01 ALA A  64      33.610 101.578 107.785  1.00  0.00           H0.      0
ATOM    104  H02 ALA A  64      33.803 100.882 109.408  1.00  0.00           H0.      0
ATOM    105  HA  ALA A  64      34.724 102.342 108.946  1.00  0.00           H0.      0
ATOM    106  N   CYS A  65      36.541 101.050 107.532  1.00  0.00           N0.      0
ATOM    107  CA  CYS A  65      37.616 100.322 106.822  1.00  0.00           C0.     -1
ATOM    108  C   CYS A  65      38.820  99.908 107.657  1.00  0.00           C0.      0
ATOM    109  O   CYS A  65      39.567  99.012 107.219  1.00  0.00           O0.      0
ATOM    110  H02 CYS A  65      37.964 100.949 105.995  1.00  0.00           H0.      0
ATOM    111  H   CYS A  65      36.653 102.046 107.679  1.00  0.00           H0.      0
ATOM    112  HA  CYS A  65      37.183  99.412 106.404  1.00  0.00           H0.      0
ATOM    113  N   GLY A  66      39.032 100.568 108.806  1.00  0.00           N0.      0
ATOM    114  CA  GLY A  66      40.244 100.325 109.583  1.00  0.00           C0.     -1
ATOM    115  H01 GLY A  66      41.131 100.719 109.073  1.00  0.00           H0.      0
ATOM    116  H   GLY A  66      38.468 101.386 109.044  1.00  0.00           H0.      0
ATOM    117  HA2 GLY A  66      40.134 100.805 110.554  1.00  0.00           H0.      0
ATOM    118  HA3 GLY A  66      40.384  99.249 109.720  1.00  0.00           H0.      0
ATOM    119  CA  ASP A  70      37.983  93.280 104.616  1.00  0.00           C0.     -1
ATOM    120  CB  ASP A  70      36.798  93.658 105.547  1.00  0.00           C0.     -1
ATOM    121  CG  ASP A  70      37.130  94.632 106.690  1.00  0.00           C0.      0
ATOM    122  OD1 ASP A  70      36.095  95.082 107.340  1.00  0.00           O0.      0
ATOM    123  OD2 ASP A  70      38.319  94.904 106.954  1.00  0.00           O1-      0
ATOM    124  H01 ASP A  70      38.800  92.841 105.196  1.00  0.00           H0.      0
ATOM    125  H02 ASP A  70      38.375  94.168 104.110  1.00  0.00           H0.      0
ATOM    126  HA  ASP A  70      37.659  92.560 103.857  1.00  0.00           H0.      0
ATOM    127  HB2 ASP A  70      35.976  94.096 104.967  1.00  0.00           H0.      0
ATOM    128  HB3 ASP A  70      36.383  92.752 106.015  1.00  0.00           H0.      0
ATOM    129  CA  ASP A  85      37.351 105.831 107.960  1.00  0.00           C0.     -1
ATOM    130  C   ASP A  85      37.592 107.211 108.658  1.00  0.00           C0.      0
ATOM    131  O   ASP A  85      38.202 108.103 108.053  1.00  0.00           O0.      0
ATOM    132  CB  ASP A  85      38.500 104.837 108.271  1.00  0.00           C0.     -1
ATOM    133  CG  ASP A  85      38.416 104.214 109.655  1.00  0.00           C0.      0
ATOM    134  OD1 ASP A  85      37.894 103.052 109.783  1.00  0.00           O0.      0
ATOM    135  OD2 ASP A  85      38.860 104.899 110.626  1.00  0.00           O1-      0
ATOM    136  H03 ASP A  85      37.329 106.041 106.889  1.00  0.00           H0.      0
ATOM    137  HA  ASP A  85      36.387 105.401 108.258  1.00  0.00           H0.      0
ATOM    138  HB2 ASP A  85      38.480 104.034 107.527  1.00  0.00           H0.      0
ATOM    139  HB3 ASP A  85      39.457 105.360 108.175  1.00  0.00           H0.      0
ATOM    140  N   ALA A  86      37.196 107.366 109.961  1.00  0.00           N0.      0
ATOM    141  CA  ALA A  86      37.461 108.599 110.748  1.00  0.00           C0.     -1
ATOM    142  C   ALA A  86      38.941 108.676 111.249  1.00  0.00           C0.      0
ATOM    143  O   ALA A  86      39.347 109.744 111.732  1.00  0.00           O0.      0
ATOM    144  CB  ALA A  86      36.521 108.686 111.953  1.00  0.00           C0.      0
ATOM    145  H   ALA A  86      36.629 106.641 110.389  1.00  0.00           H0.      0
ATOM    146  HA  ALA A  86      37.320 109.458 110.087  1.00  0.00           H0.      0
ATOM    147  HB1 ALA A  86      36.807 109.552 112.557  1.00  0.00           H0.      0
ATOM    148  HB2 ALA A  86      35.484 108.790 111.632  1.00  0.00           H0.      0
ATOM    149  HB3 ALA A  86      36.601 107.789 112.579  1.00  0.00           H0.      0
ATOM    150  N   SER A  87      39.679 107.541 111.168  1.00  0.00           N0.      0
ATOM    151  CA  SER A  87      41.078 107.424 111.613  1.00  0.00           C0.     -1
ATOM    152  CB  SER A  87      41.217 106.381 112.734  1.00  0.00           C0.      0
ATOM    153  OG  SER A  87      42.600 106.187 113.103  1.00  0.00           O0.      0
ATOM    154  H01 SER A  87      41.712 107.129 110.769  1.00  0.00           H0.      0
ATOM    155  H   SER A  87      39.252 106.698 110.780  1.00  0.00           H0.      0
ATOM    156  HA  SER A  87      41.395 108.412 111.958  1.00  0.00           H0.      0
ATOM    157  HB2 SER A  87      40.602 106.666 113.597  1.00  0.00           H0.      0
ATOM    158  HB3 SER A  87      40.868 105.408 112.386  1.00  0.00           H0.      0
ATOM    159  HG  SER A  87      42.885 106.961 113.610  1.00  0.00           H0.      0
ATOM    160  CA  MET A  90      43.985 102.932 110.814  1.00  0.00           C0.     -1
ATOM    161  CB  MET A  90      42.580 102.815 111.388  1.00  0.00           C0.     -1
ATOM    162  CG  MET A  90      42.553 102.575 112.905  1.00  0.00           C0.      0
ATOM    163  SD  MET A  90      43.283 100.965 113.443  1.00  0.00           S0.      0
ATOM    164  CE  MET A  90      41.878  99.840 113.104  1.00  0.00           C0.      0
ATOM    165  H01 MET A  90      44.520 103.777 111.265  1.00  0.00           H0.      0
ATOM    166  H02 MET A  90      43.962 103.091 109.729  1.00  0.00           H0.      0
ATOM    167  HA  MET A  90      44.564 102.023 111.012  1.00  0.00           H0.      0
ATOM    168  HB2 MET A  90      42.013 103.735 111.189  1.00  0.00           H0.      0
ATOM    169  HB3 MET A  90      42.033 102.009 110.888  1.00  0.00           H0.      0
ATOM    170  HG2 MET A  90      43.123 103.356 113.420  1.00  0.00           H0.      0
ATOM    171  HG3 MET A  90      41.527 102.613 113.282  1.00  0.00           H0.      0
ATOM    172  HE1 MET A  90      41.677  99.759 112.034  1.00  0.00           H0.      0
ATOM    173  HE2 MET A  90      42.146  98.854 113.489  1.00  0.00           H0.      0
ATOM    174  HE3 MET A  90      40.980 100.194 113.616  1.00  0.00           H0.      0
ATOM    175  CA  ALA A 115      35.316 110.365 106.958  1.00  0.00           C0.     -1
ATOM    176  C   ALA A 115      34.564 109.919 108.215  1.00  0.00           C0.      0
ATOM    177  O   ALA A 115      34.717 108.777 108.667  1.00  0.00           O0.      0
ATOM    178  H01 ALA A 115      36.341 109.992 107.038  1.00  0.00           H0.      0
ATOM    179  H03 ALA A 115      34.856 109.903 106.078  1.00  0.00           H0.      0
ATOM    180  HA  ALA A 115      35.322 111.450 106.825  1.00  0.00           H0.      0
ATOM    181  N   ASN A 116      33.743 110.840 108.824  1.00  0.00           N0.      0
ATOM    182  CA  ASN A 116      32.975 110.514 110.030  1.00  0.00           C0.     -1
ATOM    183  C   ASN A 116      31.469 110.326 109.685  1.00  0.00           C0.      0
ATOM    184  O   ASN A 116      30.873 111.202 109.041  1.00  0.00           O0.      0
ATOM    185  CB  ASN A 116      33.150 111.594 111.129  1.00  0.00           C0.      0
ATOM    186  CG  ASN A 116      32.849 110.964 112.481  1.00  0.00           C0.      0
ATOM    187  ND2 ASN A 116      33.915 110.796 113.309  1.00  0.00           N0.      0
ATOM    188  OD1 ASN A 116      31.709 110.579 112.782  1.00  0.00           O0.      0
ATOM    189  H   ASN A 116      33.493 111.684 108.327  1.00  0.00           H0.      0
ATOM    190  HA  ASN A 116      33.385 109.568 110.388  1.00  0.00           H0.      0
ATOM    191  HB2 ASN A 116      34.172 111.980 111.086  1.00  0.00           H0.      0
ATOM    192  HB3 ASN A 116      32.459 112.423 110.945  1.00  0.00           H0.      0
ATOM    193 HD21 ASN A 116      33.800 110.186 114.109  1.00  0.00           H0.      0
ATOM    194 HD22 ASN A 116      34.855 110.968 112.986  1.00  0.00           H0.      0
ATOM    195  N   TRP A 117      30.892 109.181 110.119  1.00  0.00           N0.      0
ATOM    196  CA  TRP A 117      29.461 108.862 109.883  1.00  0.00           C0.     -1
ATOM    197  CB  TRP A 117      29.021 107.664 110.668  1.00  0.00           C0.     -1
ATOM    198  CG  TRP A 117      29.945 106.472 110.555  1.00  0.00           C0.      0
ATOM    199  CD1 TRP A 117      30.577 106.009 109.418  1.00  0.00           C0.      0
ATOM    200  CD2 TRP A 117      30.390 105.626 111.645  1.00  0.00           C0.      0
ATOM    201  CE2 TRP A 117      31.290 104.660 111.094  1.00  0.00           C0.      0
ATOM    202  CE3 TRP A 117      30.155 105.614 113.032  1.00  0.00           C0.      0
ATOM    203  NE1 TRP A 117      31.373 104.916 109.738  1.00  0.00           N0.      0
ATOM    204  CZ2 TRP A 117      31.933 103.697 111.885  1.00  0.00           C0.      0
ATOM    205  CZ3 TRP A 117      30.800 104.665 113.824  1.00  0.00           C0.      0
ATOM    206  CH2 TRP A 117      31.674 103.711 113.254  1.00  0.00           C0.      0
ATOM    207  H02 TRP A 117      28.863 109.743 110.140  1.00  0.00           H0.      0
ATOM    208  H   TRP A 117      31.455 108.527 110.660  1.00  0.00           H0.      0
ATOM    209  HA  TRP A 117      29.321 108.697 108.805  1.00  0.00           H0.      0
ATOM    210  HB2 TRP A 117      28.948 107.934 111.730  1.00  0.00           H0.      0
ATOM    211  HB3 TRP A 117      28.000 107.403 110.355  1.00  0.00           H0.      0
ATOM    212  HD1 TRP A 117      30.535 106.381 108.406  1.00  0.00           H0.      0
ATOM    213  HE1 TRP A 117      31.988 104.444 109.094  1.00  0.00           H0.      0
ATOM    214  HE3 TRP A 117      29.495 106.347 113.486  1.00  0.00           H0.      0
ATOM    215  HZ2 TRP A 117      32.624 102.981 111.452  1.00  0.00           H0.      0
ATOM    216  HZ3 TRP A 117      30.652 104.675 114.899  1.00  0.00           H0.      0
ATOM    217  HH2 TRP A 117      32.171 102.991 113.896  1.00  0.00           H0.      0
ATOM    218  CA  LEU A 136      31.390  95.127 109.865  1.00  0.00           C0.     -1
ATOM    219  C   LEU A 136      32.585  95.150 110.842  1.00  0.00           C0.      0
ATOM    220  O   LEU A 136      33.223  96.205 111.067  1.00  0.00           O0.      0
ATOM    221  H01 LEU A 136      30.982  94.125 109.718  1.00  0.00           H0.      0
ATOM    222  H02 LEU A 136      31.745  95.536 108.914  1.00  0.00           H0.      0
ATOM    223  HA  LEU A 136      30.612  95.786 110.261  1.00  0.00           H0.      0
ATOM    224  N   GLY A 137      32.932  94.007 111.504  1.00  0.00           N0.      0
ATOM    225  CA  GLY A 137      33.982  93.982 112.562  1.00  0.00           C0.     -1
ATOM    226  C   GLY A 137      33.568  94.876 113.766  1.00  0.00           C0.      0
ATOM    227  O   GLY A 137      34.417  95.585 114.316  1.00  0.00           O0.      0
ATOM    228  H   GLY A 137      32.480  93.142 111.244  1.00  0.00           H0.      0
ATOM    229  HA2 GLY A 137      34.101  92.947 112.889  1.00  0.00           H0.      0
ATOM    230  HA3 GLY A 137      34.927  94.353 112.177  1.00  0.00           H0.      0
ATOM    231  N   ASN A 138      32.259  94.837 114.181  1.00  0.00           N0.      0
ATOM    232  CA  ASN A 138      31.761  95.383 115.485  1.00  0.00           C0.     -1
ATOM    233  C   ASN A 138      32.376  96.769 115.742  1.00  0.00           C0.      0
ATOM    234  O   ASN A 138      33.091  97.003 116.724  1.00  0.00           O0.      0
ATOM    235  CB  ASN A 138      32.133  94.433 116.641  1.00  0.00           C0.      0
ATOM    236  CG  ASN A 138      31.639  94.989 117.975  1.00  0.00           C0.      0
ATOM    237  ND2 ASN A 138      32.571  95.030 118.968  1.00  0.00           N0.      0
ATOM    238  OD1 ASN A 138      30.460  95.330 118.129  1.00  0.00           O0.      0
ATOM    239  H   ASN A 138      31.643  94.200 113.694  1.00  0.00           H0.      0
ATOM    240  HA  ASN A 138      30.676  95.476 115.403  1.00  0.00           H0.      0
ATOM    241  HB2 ASN A 138      31.653  93.464 116.467  1.00  0.00           H0.      0
ATOM    242  HB3 ASN A 138      33.216  94.288 116.658  1.00  0.00           H0.      0
ATOM    243 HD21 ASN A 138      32.336  95.578 119.785  1.00  0.00           H0.      0
ATOM    244 HD22 ASN A 138      33.556  94.968 118.715  1.00  0.00           H0.      0
ATOM    245  N   SER A 139      32.019  97.694 114.829  1.00  0.00           N0.      0
ATOM    246  CA  SER A 139      32.769  98.923 114.675  1.00  0.00           C0.     -1
ATOM    247  CB  SER A 139      33.421  98.905 113.252  1.00  0.00           C0.     -1
ATOM    248  OG  SER A 139      32.404  98.588 112.285  1.00  0.00           O0.      0
ATOM    249  H03 SER A 139      32.106  99.791 114.759  1.00  0.00           H0.      0
ATOM    250  H   SER A 139      31.569  97.384 113.974  1.00  0.00           H0.      0
ATOM    251  HA  SER A 139      33.524  98.983 115.461  1.00  0.00           H0.      0
ATOM    252  HB2 SER A 139      33.854  99.889 113.032  1.00  0.00           H0.      0
ATOM    253  HB3 SER A 139      34.207  98.142 113.241  1.00  0.00           H0.      0
ATOM    254  HG  SER A 139      32.694  97.823 111.752  1.00  0.00           H0.      0
ATOM    255  CA  HID A 142      32.537 103.411 118.740  1.00  0.00           C0.     -1
ATOM    256  CB  HID A 142      33.786 103.455 117.893  1.00  0.00           C0.     -1
ATOM    257  CG  HID A 142      34.729 102.300 117.897  1.00  0.00           C0.      0
ATOM    258  CD2 HID A 142      35.298 101.615 116.841  1.00  0.00           C0.      0
ATOM    259  ND1 HID A 142      35.414 101.846 119.015  1.00  0.00           N0.      0
ATOM    260  CE1 HID A 142      36.352 100.941 118.614  1.00  0.00           C0.      0
ATOM    261  NE2 HID A 142      36.309 100.780 117.297  1.00  0.00           N0.      0
ATOM    262  H01 HID A 142      31.903 102.556 118.479  1.00  0.00           H0.      0
ATOM    263  H02 HID A 142      31.959 104.327 118.578  1.00  0.00           H0.      0
ATOM    264  HA  HID A 142      32.761 103.341 119.812  1.00  0.00           H0.      0
ATOM    265  HB2 HID A 142      33.487 103.609 116.849  1.00  0.00           H0.      0
ATOM    266  HB3 HID A 142      34.368 104.353 118.155  1.00  0.00           H0.      0
ATOM    267  HD1 HID A 142      35.241 102.128 119.970  1.00  0.00           H0.      0
ATOM    268  HD2 HID A 142      35.052 101.689 115.793  1.00  0.00           H0.      0
ATOM    269  HE1 HID A 142      37.023 100.439 119.286  1.00  0.00           H0.      0
ATOM    270  CA  ARG A 175      28.678  92.131 119.818  1.00  0.00           C0.     -1
ATOM    271  CB  ARG A 175      29.997  92.265 120.506  1.00  0.00           C0.     -1
ATOM    272  CG  ARG A 175      31.219  91.821 119.669  1.00  0.00           C0.      0
ATOM    273  CD  ARG A 175      32.530  92.091 120.432  1.00  0.00           C0.      0
ATOM    274  NE  ARG A 175      33.770  91.894 119.658  1.00  0.00           N0.      0
ATOM    275  CZ  ARG A 175      34.600  90.850 119.815  1.00  0.00           C0.      0
ATOM    276  NH1 ARG A 175      34.140  89.708 120.409  1.00  0.00           N1+      0
ATOM    277  NH2 ARG A 175      35.868  90.937 119.422  1.00  0.00           N0.      0
ATOM    278  H01 ARG A 175      27.853  92.451 120.465  1.00  0.00           H0.      0
ATOM    279  H03 ARG A 175      28.644  92.750 118.912  1.00  0.00           H0.      0
ATOM    280  HA  ARG A 175      28.476  91.094 119.517  1.00  0.00           H0.      0
ATOM    281  HB2 ARG A 175      30.155  93.317 120.789  1.00  0.00           H0.      0
ATOM    282  HB3 ARG A 175      29.994  91.696 121.448  1.00  0.00           H0.      0
ATOM    283  HG2 ARG A 175      31.135  90.755 119.411  1.00  0.00           H0.      0
ATOM    284  HG3 ARG A 175      31.237  92.375 118.723  1.00  0.00           H0.      0
ATOM    285  HD2 ARG A 175      32.533  93.137 120.747  1.00  0.00           H0.      0
ATOM    286  HD3 ARG A 175      32.579  91.474 121.336  1.00  0.00           H0.      0
ATOM    287  HE  ARG A 175      34.190  92.706 119.178  1.00  0.00           H0.      0
ATOM    288 HH11 ARG A 175      33.162  89.483 120.298  1.00  0.00           H0.      0
ATOM    289 HH12 ARG A 175      34.760  88.910 120.415  1.00  0.00           H0.      0
ATOM    290 HH21 ARG A 175      36.303  91.863 119.226  1.00  0.00           H0.      0
ATOM    291 HH22 ARG A 175      36.533  90.161 119.473  1.00  0.00           H0.      0
ATOM    292  CA  TYR A 194      40.505  88.638 115.335  1.00  0.00           C0.     -1
ATOM    293  CB  TYR A 194      40.620  89.838 116.339  1.00  0.00           C0.     -1
ATOM    294  CG  TYR A 194      39.822  91.002 115.784  1.00  0.00           C0.      0
ATOM    295  CD1 TYR A 194      38.512  91.264 116.215  1.00  0.00           C0.      0
ATOM    296  CD2 TYR A 194      40.342  91.788 114.742  1.00  0.00           C0.      0
ATOM    297  CE1 TYR A 194      37.748  92.280 115.633  1.00  0.00           C0.      0
ATOM    298  CE2 TYR A 194      39.591  92.805 114.149  1.00  0.00           C0.      0
ATOM    299  CZ  TYR A 194      38.284  93.057 114.599  1.00  0.00           C0.      0
ATOM    300  OH  TYR A 194      37.508  94.074 114.084  1.00  0.00           O0.      0
ATOM    301  H01 TYR A 194      41.065  87.764 115.688  1.00  0.00           H0.      0
ATOM    302  H02 TYR A 194      39.455  88.352 115.212  1.00  0.00           H0.      0
ATOM    303  HA  TYR A 194      40.896  88.927 114.353  1.00  0.00           H0.      0
ATOM    304  HB2 TYR A 194      40.226  89.544 117.317  1.00  0.00           H0.      0
ATOM    305  HB3 TYR A 194      41.671  90.119 116.471  1.00  0.00           H0.      0
ATOM    306  HD1 TYR A 194      38.087  90.669 117.016  1.00  0.00           H0.      0
ATOM    307  HD2 TYR A 194      41.361  91.618 114.405  1.00  0.00           H0.      0
ATOM    308  HE1 TYR A 194      36.737  92.478 115.971  1.00  0.00           H0.      0
ATOM    309  HE2 TYR A 194      40.029  93.432 113.382  1.00  0.00           H0.      0
ATOM    310  HH  TYR A 194      37.843  94.342 113.194  1.00  0.00           H0.      0
ATOM    311  CA  TYR A 242      32.459 100.675 122.962  1.00  0.00           C0.     -1
ATOM    312  CB  TYR A 242      32.559  99.108 122.566  1.00  0.00           C0.     -1
ATOM    313  CG  TYR A 242      33.738  98.779 121.681  1.00  0.00           C0.      0
ATOM    314  CD1 TYR A 242      33.571  98.439 120.326  1.00  0.00           C0.      0
ATOM    315  CD2 TYR A 242      35.044  98.794 122.198  1.00  0.00           C0.      0
ATOM    316  CE1 TYR A 242      34.661  98.125 119.508  1.00  0.00           C0.      0
ATOM    317  CE2 TYR A 242      36.145  98.485 121.396  1.00  0.00           C0.      0
ATOM    318  CZ  TYR A 242      35.950  98.149 120.050  1.00  0.00           C0.      0
ATOM    319  OH  TYR A 242      37.013  97.875 119.205  1.00  0.00           O0.      0
ATOM    320  H01 TYR A 242      31.589 100.842 123.604  1.00  0.00           H0.      0
ATOM    321  H02 TYR A 242      33.364 100.984 123.495  1.00  0.00           H0.      0
ATOM    322  HA  TYR A 242      32.360 101.280 122.055  1.00  0.00           H0.      0
ATOM    323  HB2 TYR A 242      32.615  98.536 123.501  1.00  0.00           H0.      0
ATOM    324  HB3 TYR A 242      31.625  98.825 122.067  1.00  0.00           H0.      0
ATOM    325  HD1 TYR A 242      32.574  98.418 119.897  1.00  0.00           H0.      0
ATOM    326  HD2 TYR A 242      35.204  99.046 123.242  1.00  0.00           H0.      0
ATOM    327  HE1 TYR A 242      34.511  97.880 118.463  1.00  0.00           H0.      0
ATOM    328  HE2 TYR A 242      37.147  98.502 121.814  1.00  0.00           H0.      0
ATOM    329  HH  TYR A 242      37.839  97.872 119.709  1.00  0.00           H0.      0
ATOM    330  CA' SAM A 293      37.048  96.588 110.502  1.00  0.00           C0.      0
ATOM    331  CB  SAM A 293      36.805  97.510 111.726  1.00  0.00           C0.      0
ATOM    332  CG  SAM A 293      38.152  98.041 112.229  1.00  0.00           C0.      0
ATOM    333  SD  SAM A 293      38.207  98.837 113.884  1.00  0.00           S0.      0
ATOM    334  C5' SAM A 293      36.825 100.038 113.856  1.00  0.00           C0.      0
ATOM    335  C4' SAM A 293      37.025 101.191 112.881  1.00  0.00           C0.      0
ATOM    336  O4' SAM A 293      35.856 102.069 113.023  1.00  0.00           O0.      0
ATOM    337  C3' SAM A 293      38.288 102.061 113.138  1.00  0.00           C0.      0
ATOM    338  O3' SAM A 293      39.155 102.085 112.013  1.00  0.00           O0.      0
ATOM    339  C2' SAM A 293      37.688 103.446 113.494  1.00  0.00           C0.      0
ATOM    340  O2' SAM A 293      38.492 104.558 113.185  1.00  0.00           O0.      0
ATOM    341  C1' SAM A 293      36.322 103.421 112.774  1.00  0.00           C0.      0
ATOM    342  OXT SAM A 293      38.275  94.844 111.611  1.00  0.00           O0.      0
ATOM    343  N1  SAM A 293      33.207 107.457 111.762  1.00  0.00           N0.      0
ATOM    344  C2  SAM A 293      33.972 106.703 110.947  1.00  0.00           C0.      0
ATOM    345  N3  SAM A 293      34.760 105.658 111.267  1.00  0.00           N0.      0
ATOM    346  C4  SAM A 293      34.711 105.378 112.582  1.00  0.00           C0.      0
ATOM    347  C5  SAM A 293      33.976 106.085 113.544  1.00  0.00           C0.      0
ATOM    348  C6  SAM A 293      33.192 107.178 113.095  1.00  0.00           C0.      0
ATOM    349  N6  SAM A 293      32.483 107.964 113.931  1.00  0.00           N0.      0
ATOM    350  N7  SAM A 293      34.187 105.535 114.806  1.00  0.00           N0.      0
ATOM    351  C8  SAM A 293      35.014 104.524 114.617  1.00  0.00           C0.      0
ATOM    352  N9  SAM A 293      35.368 104.373 113.290  1.00  0.00           N0.      0
ATOM    353  C'  SAM A 293      37.240  95.124 110.926  1.00  0.00           C0.      0
ATOM    354  N'  SAM A 293      35.914  96.674 109.527  1.00  0.00           N0.      0
ATOM    355  O'  SAM A 293      36.343  94.299 110.587  1.00  0.00           O0.      0
ATOM    356 HN61 SAM A 293      31.919 108.710 113.526  1.00  0.00           H0.      0
ATOM    357 HN62 SAM A 293      32.262 107.617 114.868  1.00  0.00           H0.      0
ATOM    358  HA  SAM A 293      37.956  96.883 109.951  1.00  0.00           H0.      0
ATOM    359  HB1 SAM A 293      36.269  96.956 112.505  1.00  0.00           H0.      0
ATOM    360  HB2 SAM A 293      36.163  98.345 111.422  1.00  0.00           H0.      0
ATOM    361  HG1 SAM A 293      38.566  98.766 111.520  1.00  0.00           H0.      0
ATOM    362  HG2 SAM A 293      38.870  97.224 112.312  1.00  0.00           H0.      0
ATOM    363 HO2' SAM A 293      38.678 104.596 112.203  1.00  0.00           H0.      0
ATOM    364 HO3' SAM A 293      38.667 102.450 111.233  1.00  0.00           H0.      0
ATOM    365  H01 SAM A 293      35.416 103.900 115.397  1.00  0.00           H0.      0
ATOM    366  H02 SAM A 293      37.061 100.828 111.846  1.00  0.00           H0.      0
ATOM    367  H03 SAM A 293      38.882 101.679 113.968  1.00  0.00           H0.      0
ATOM    368  H04 SAM A 293      37.509 103.480 114.572  1.00  0.00           H0.      0
ATOM    369  H05 SAM A 293      36.426 103.606 111.700  1.00  0.00           H0.      0
ATOM    370  H06 SAM A 293      33.978 107.011 109.910  1.00  0.00           H0.      0
ATOM    371  H07 SAM A 293      35.818  97.626 109.141  1.00  0.00           H0.      0
ATOM    372  H08 SAM A 293      35.009  96.414 109.946  1.00  0.00           H0.      0
ATOM    373  H09 SAM A 293      36.087  96.019 108.700  1.00  0.00           H0.      0
ATOM    374 H5'1 SAM A 293      36.779 100.409 114.881  1.00  0.00           H0.      0
ATOM    375 H5'2 SAM A 293      35.897  99.510 113.639  1.00  0.00           H0.      0
ATOM    376  N   ACT A 294      36.211  95.838 116.454  1.00  0.00           N0.      0
ATOM    377  CA  ACT A 294      37.081  95.186 117.427  1.00  0.00           C0.      0
ATOM    378  C   ACT A 294      36.435  94.046 118.220  1.00  0.00           C0.      0
ATOM    379  O   ACT A 294      37.226  93.244 118.817  1.00  0.00           O0.      0
ATOM    380  CE  ACT A 294      37.218  97.388 115.203  1.00  0.00           C0.      0
ATOM    381  OXT ACT A 294      35.168  93.968 118.262  1.00  0.00           O1-      0
ATOM    382  HE1 ACT A 294      36.233  97.433 114.764  1.00  0.00           H0.      0
ATOM    383  HE2 ACT A 294      37.403  97.927 116.122  1.00  0.00           H0.      0
ATOM    384  HE3 ACT A 294      37.840  96.542 114.957  1.00  0.00           H0.      0
ATOM    385  H1  ACT A 294      37.425  95.936 118.146  1.00  0.00           H0.      0
ATOM    386  H3  ACT A 294      37.957  94.786 116.910  1.00  0.00           H0.      0
ATOM    387  H01 ACT A 294      35.339  96.166 116.869  1.00  0.00           H0.      0
ATOM    388  H02 ACT A 294      35.954  95.212 115.695  1.00  0.00           H0.      0
ATOM    389  O   WAT A1630      38.354  89.643 119.284  1.00  0.00           O0.      0
ATOM    390  H1  WAT A1630      38.846  90.495 119.259  1.00  0.00           H0.      0
ATOM    391  H2  WAT A1630      38.818  89.082 119.918  1.00  0.00           H0.      0
ATOM    392  O   WAT A9157      33.766  96.638 107.584  1.00  0.00           O0.      0
ATOM    393  H1  WAT A9157      34.080  97.554 107.545  1.00  0.00           H0.      0
ATOM    394  H2  WAT A9157      34.481  96.086 107.217  1.00  0.00           H0.      0
ATOM    395  O   WAT B2600      36.589 105.646 116.923  1.00  0.00           O0.      0
ATOM    396  H1  WAT B2600      35.735 105.963 116.601  1.00  0.00           H0.      0
ATOM    397  H2  WAT B2600      37.238 105.994 116.270  1.00  0.00           H0.      0
ATOM    398  O   WAT B5682      34.722  93.032 108.623  1.00  0.00           O0.      0
ATOM    399  H1  WAT B5682      34.918  93.471 109.465  1.00  0.00           H0.      0
ATOM    400  H2  WAT B5682      35.103  93.668 107.981  1.00  0.00           H0.      0
ATOM    401  O   WAT B5787      32.249 106.586 116.528  1.00  0.00           O0.      0
ATOM    402  H1  WAT B5787      32.963 106.069 116.090  1.00  0.00           H0.      0
ATOM    403  H2  WAT B5787      32.685 107.135 117.193  1.00  0.00           H0.      0
ATOM    404  O   WAT B9573      39.540  96.669 108.750  1.00  0.00           O0.      0
ATOM    405  H1  WAT B9573      39.086  96.019 108.170  1.00  0.00           H0.      0
ATOM    406  H2  WAT B9573      39.671  97.461 108.197  1.00  0.00           H0.      0
ATOM    407  O   WAT B9740      38.276 106.572 114.944  1.00  0.00           O0.      0
ATOM    408  H1  WAT B9740      38.045 107.381 114.470  1.00  0.00           H0.      0
ATOM    409  H2  WAT B9740      38.399 105.867 114.264  1.00  0.00           H0.      0
