# Supplementary material for: Computational Investigation of GNMT-Catalyzed Methyl Transfer Reaction: Integrating MD, QM, and ML Approaches
Source: J Comput Chem. Author manuscript; Available in PMC 2026 Jun 29. (PMC13312424; doi:10.1002/jcc.70434)
Supplement: SI-2 [file NIHMS2188582-supplement-SI-2.zip › QM-cluster-pdbs/sampling_50123_P2_wo_r.pdb]

ATOM      1  CA  ILE A  17      37.146 110.182 116.772  1.00  0.00           C0.     -1
ATOM      2  C   ILE A  17      37.897 109.647 117.988  1.00  0.00           C0.      0
ATOM      3  O   ILE A  17      38.766 110.321 118.564  1.00  0.00           O0.      0
ATOM      4  CB  ILE A  17      37.274 109.269 115.519  1.00  0.00           C0.     -1
ATOM      5  CG1 ILE A  17      38.753 108.927 115.236  1.00  0.00           C0.      0
ATOM      6  CG2 ILE A  17      36.574 109.944 114.328  1.00  0.00           C0.      0
ATOM      7  CD1 ILE A  17      38.964 108.000 114.031  1.00  0.00           C0.      0
ATOM      8  H01 ILE A  17      37.568 111.168 116.559  1.00  0.00           H0.      0
ATOM      9  HA  ILE A  17      36.083 110.317 117.017  1.00  0.00           H0.      0
ATOM     10  HB  ILE A  17      36.745 108.327 115.701  1.00  0.00           H0.      0
ATOM     11 HG12 ILE A  17      39.310 109.864 115.084  1.00  0.00           H0.      0
ATOM     12 HG13 ILE A  17      39.179 108.453 116.130  1.00  0.00           H0.      0
ATOM     13 HG21 ILE A  17      36.566 109.296 113.450  1.00  0.00           H0.      0
ATOM     14 HG22 ILE A  17      35.531 110.174 114.577  1.00  0.00           H0.      0
ATOM     15 HG23 ILE A  17      37.078 110.881 114.056  1.00  0.00           H0.      0
ATOM     16 HD11 ILE A  17      38.328 107.108 114.082  1.00  0.00           H0.      0
ATOM     17 HD12 ILE A  17      38.764 108.510 113.086  1.00  0.00           H0.      0
ATOM     18 HD13 ILE A  17      40.001 107.650 113.994  1.00  0.00           H0.      0
ATOM     19  N   PRO A  18      37.623 108.376 118.415  1.00  0.00           N0.      0
ATOM     20  CA  PRO A  18      38.338 107.860 119.592  1.00  0.00           C0.     -1
ATOM     21  C   PRO A  18      39.872 107.792 119.400  1.00  0.00           C0.      0
ATOM     22  O   PRO A  18      40.378 107.265 118.405  1.00  0.00           O0.      0
ATOM     23  CB  PRO A  18      37.729 106.455 119.794  1.00  0.00           C0.      0
ATOM     24  CG  PRO A  18      36.293 106.623 119.269  1.00  0.00           C0.      0
ATOM     25  CD  PRO A  18      36.489 107.505 118.027  1.00  0.00           C0.      0
ATOM     26  HA  PRO A  18      38.116 108.503 120.455  1.00  0.00           H0.      0
ATOM     27  HB2 PRO A  18      38.283 105.734 119.180  1.00  0.00           H0.      0
ATOM     28  HB3 PRO A  18      37.783 106.136 120.838  1.00  0.00           H0.      0
ATOM     29  HG2 PRO A  18      35.786 105.692 119.017  1.00  0.00           H0.      0
ATOM     30  HG3 PRO A  18      35.671 107.141 120.007  1.00  0.00           H0.      0
ATOM     31  HD2 PRO A  18      36.752 106.888 117.160  1.00  0.00           H0.      0
ATOM     32  HD3 PRO A  18      35.602 108.089 117.777  1.00  0.00           H0.      0
ATOM     33  N   ASP A  19      40.587 108.244 120.472  1.00  0.00           N0.      0
ATOM     34  CA  ASP A  19      42.056 108.253 120.548  1.00  0.00           C0.     -1
ATOM     35  H01 ASP A  19      42.433 107.477 119.879  1.00  0.00           H0.      0
ATOM     36  H02 ASP A  19      42.370 108.040 121.572  1.00  0.00           H0.      0
ATOM     37  H   ASP A  19      40.090 108.815 121.141  1.00  0.00           H0.      0
ATOM     38  HA  ASP A  19      42.470 109.218 120.235  1.00  0.00           H0.      0
ATOM     39  CA  TYR A  21      42.599 105.303 116.285  1.00  0.00           C0.     -1
ATOM     40  CB  TYR A  21      41.222 104.940 115.684  1.00  0.00           C0.     -1
ATOM     41  CG  TYR A  21      40.564 103.655 116.145  1.00  0.00           C0.      0
ATOM     42  CD1 TYR A  21      39.292 103.688 116.739  1.00  0.00           C0.      0
ATOM     43  CD2 TYR A  21      41.139 102.390 115.907  1.00  0.00           C0.      0
ATOM     44  CE1 TYR A  21      38.603 102.514 117.070  1.00  0.00           C0.      0
ATOM     45  CE2 TYR A  21      40.474 101.209 116.254  1.00  0.00           C0.      0
ATOM     46  CZ  TYR A  21      39.199 101.265 116.838  1.00  0.00           C0.      0
ATOM     47  OH  TYR A  21      38.562 100.069 117.116  1.00  0.00           O0.      0
ATOM     48  H01 TYR A  21      42.987 106.210 115.808  1.00  0.00           H0.      0
ATOM     49  H03 TYR A  21      42.512 105.497 117.359  1.00  0.00           H0.      0
ATOM     50  HA  TYR A  21      43.330 104.500 116.130  1.00  0.00           H0.      0
ATOM     51  HB2 TYR A  21      40.536 105.771 115.885  1.00  0.00           H0.      0
ATOM     52  HB3 TYR A  21      41.335 104.888 114.594  1.00  0.00           H0.      0
ATOM     53  HD1 TYR A  21      38.825 104.651 116.928  1.00  0.00           H0.      0
ATOM     54  HD2 TYR A  21      42.112 102.319 115.430  1.00  0.00           H0.      0
ATOM     55  HE1 TYR A  21      37.608 102.576 117.490  1.00  0.00           H0.      0
ATOM     56  HE2 TYR A  21      40.928 100.240 116.085  1.00  0.00           H0.      0
ATOM     57  HH  TYR A  21      37.858 100.193 117.784  1.00  0.00           H0.      0
ATOM     58  CA  TRP A  30      46.032  96.220 115.111  1.00  0.00           C0.     -1
ATOM     59  CB  TRP A  30      45.217  97.344 114.328  1.00  0.00           C0.     -1
ATOM     60  CG  TRP A  30      43.760  96.996 114.205  1.00  0.00           C0.      0
ATOM     61  CD1 TRP A  30      43.120  96.407 113.129  1.00  0.00           C0.      0
ATOM     62  CD2 TRP A  30      42.754  97.157 115.236  1.00  0.00           C0.      0
ATOM     63  CE2 TRP A  30      41.530  96.629 114.718  1.00  0.00           C0.      0
ATOM     64  CE3 TRP A  30      42.756  97.724 116.526  1.00  0.00           C0.      0
ATOM     65  NE1 TRP A  30      41.783  96.173 113.438  1.00  0.00           N0.      0
ATOM     66  CZ2 TRP A  30      40.346  96.623 115.468  1.00  0.00           C0.      0
ATOM     67  CZ3 TRP A  30      41.569  97.752 117.257  1.00  0.00           C0.      0
ATOM     68  CH2 TRP A  30      40.375  97.200 116.737  1.00  0.00           C0.      0
ATOM     69  H01 TRP A  30      45.964  95.271 114.570  1.00  0.00           H0.      0
ATOM     70  H02 TRP A  30      47.086  96.503 115.207  1.00  0.00           H0.      0
ATOM     71  HA  TRP A  30      45.610  96.080 116.112  1.00  0.00           H0.      0
ATOM     72  HB2 TRP A  30      45.335  98.298 114.857  1.00  0.00           H0.      0
ATOM     73  HB3 TRP A  30      45.662  97.472 113.335  1.00  0.00           H0.      0
ATOM     74  HD1 TRP A  30      43.518  96.139 112.163  1.00  0.00           H0.      0
ATOM     75  HE1 TRP A  30      41.052  95.875 112.800  1.00  0.00           H0.      0
ATOM     76  HE3 TRP A  30      43.668  98.142 116.941  1.00  0.00           H0.      0
ATOM     77  HZ2 TRP A  30      39.452  96.163 115.072  1.00  0.00           H0.      0
ATOM     78  HZ3 TRP A  30      41.554  98.205 118.243  1.00  0.00           H0.      0
ATOM     79  HH2 TRP A  30      39.466  97.243 117.327  1.00  0.00           H0.      0
ATOM     80  CA  ILE A  34      43.672  90.407 114.392  1.00  0.00           C0.     -1
ATOM     81  CB  ILE A  34      43.492  91.117 112.993  1.00  0.00           C0.     -1
ATOM     82  CG1 ILE A  34      42.251  92.039 113.044  1.00  0.00           C0.      0
ATOM     83  CG2 ILE A  34      43.389  90.067 111.874  1.00  0.00           C0.      0
ATOM     84  CD1 ILE A  34      42.003  92.887 111.787  1.00  0.00           C0.      0
ATOM     85  H01 ILE A  34      44.569  89.778 114.397  1.00  0.00           H0.      0
ATOM     86  H02 ILE A  34      43.760  91.148 115.194  1.00  0.00           H0.      0
ATOM     87  HA  ILE A  34      42.804  89.770 114.603  1.00  0.00           H0.      0
ATOM     88  HB  ILE A  34      44.379  91.743 112.813  1.00  0.00           H0.      0
ATOM     89 HG12 ILE A  34      41.368  91.414 113.249  1.00  0.00           H0.      0
ATOM     90 HG13 ILE A  34      42.350  92.714 113.905  1.00  0.00           H0.      0
ATOM     91 HG21 ILE A  34      42.495  89.444 112.015  1.00  0.00           H0.      0
ATOM     92 HG22 ILE A  34      43.326  90.529 110.883  1.00  0.00           H0.      0
ATOM     93 HG23 ILE A  34      44.261  89.403 111.878  1.00  0.00           H0.      0
ATOM     94 HD11 ILE A  34      42.855  93.550 111.592  1.00  0.00           H0.      0
ATOM     95 HD12 ILE A  34      41.854  92.269 110.895  1.00  0.00           H0.      0
ATOM     96 HD13 ILE A  34      41.112  93.513 111.910  1.00  0.00           H0.      0
ATOM     97  CA  ARG A  40      39.425  86.438 109.901  1.00  0.00           C0.     -1
ATOM     98  CB  ARG A  40      39.992  87.846 110.266  1.00  0.00           C0.     -1
ATOM     99  CG  ARG A  40      38.901  88.933 110.128  1.00  0.00           C0.      0
ATOM    100  CD  ARG A  40      39.473  90.344 109.900  1.00  0.00           C0.      0
ATOM    101  NE  ARG A  40      38.459  91.405 109.909  1.00  0.00           N0.      0
ATOM    102  CZ  ARG A  40      37.949  91.938 111.024  1.00  0.00           C0.      0
ATOM    103  NH1 ARG A  40      38.366  91.520 112.244  1.00  0.00           N1+      0
ATOM    104  NH2 ARG A  40      36.963  92.851 110.942  1.00  0.00           N0.      0
ATOM    105  H01 ARG A  40      39.089  86.424 108.858  1.00  0.00           H0.      0
ATOM    106  H02 ARG A  40      40.184  85.659 110.029  1.00  0.00           H0.      0
ATOM    107  HA  ARG A  40      38.568  86.189 110.538  1.00  0.00           H0.      0
ATOM    108  HB2 ARG A  40      40.395  87.843 111.287  1.00  0.00           H0.      0
ATOM    109  HB3 ARG A  40      40.831  88.075 109.594  1.00  0.00           H0.      0
ATOM    110  HG2 ARG A  40      38.249  88.693 109.278  1.00  0.00           H0.      0
ATOM    111  HG3 ARG A  40      38.261  88.932 111.020  1.00  0.00           H0.      0
ATOM    112  HD2 ARG A  40      40.252  90.572 110.639  1.00  0.00           H0.      0
ATOM    113  HD3 ARG A  40      39.964  90.390 108.923  1.00  0.00           H0.      0
ATOM    114  HE  ARG A  40      38.026  91.736 109.024  1.00  0.00           H0.      0
ATOM    115 HH11 ARG A  40      39.204  90.968 112.327  1.00  0.00           H0.      0
ATOM    116 HH12 ARG A  40      38.110  92.039 113.072  1.00  0.00           H0.      0
ATOM    117 HH21 ARG A  40      36.771  93.298 110.027  1.00  0.00           H0.      0
ATOM    118 HH22 ARG A  40      36.831  93.480 111.733  1.00  0.00           H0.      0
ATOM    119  CA  ALA A  64      34.459 100.702 108.072  1.00  0.00           C0.     -1
ATOM    120  C   ALA A  64      35.748  99.945 107.780  1.00  0.00           C0.      0
ATOM    121  O   ALA A  64      36.018  98.846 108.294  1.00  0.00           O0.      0
ATOM    122  H01 ALA A  64      33.664 100.328 107.417  1.00  0.00           H0.      0
ATOM    123  H02 ALA A  64      34.162 100.520 109.107  1.00  0.00           H0.      0
ATOM    124  HA  ALA A  64      34.566 101.778 107.912  1.00  0.00           H0.      0
ATOM    125  N   CYS A  65      36.583 100.522 106.872  1.00  0.00           N0.      0
ATOM    126  CA  CYS A  65      37.710  99.802 106.274  1.00  0.00           C0.     -1
ATOM    127  C   CYS A  65      38.921  99.557 107.185  1.00  0.00           C0.      0
ATOM    128  O   CYS A  65      39.724  98.668 106.870  1.00  0.00           O0.      0
ATOM    129  H02 CYS A  65      38.049 100.375 105.407  1.00  0.00           H0.      0
ATOM    130  H   CYS A  65      36.295 101.392 106.450  1.00  0.00           H0.      0
ATOM    131  HA  CYS A  65      37.384  98.817 105.929  1.00  0.00           H0.      0
ATOM    132  N   GLY A  66      39.087 100.363 108.256  1.00  0.00           N0.      0
ATOM    133  CA  GLY A  66      40.292 100.235 109.075  1.00  0.00           C0.     -1
ATOM    134  H01 GLY A  66      41.190 100.476 108.495  1.00  0.00           H0.      0
ATOM    135  H   GLY A  66      38.417 101.091 108.507  1.00  0.00           H0.      0
ATOM    136  HA2 GLY A  66      40.213 100.916 109.921  1.00  0.00           H0.      0
ATOM    137  HA3 GLY A  66      40.401  99.209 109.443  1.00  0.00           H0.      0
ATOM    138  CA  ASP A  70      37.607  93.440 105.245  1.00  0.00           C0.     -1
ATOM    139  CB  ASP A  70      36.675  94.209 106.146  1.00  0.00           C0.     -1
ATOM    140  CG  ASP A  70      36.781  93.646 107.591  1.00  0.00           C0.      0
ATOM    141  OD1 ASP A  70      37.165  92.450 107.713  1.00  0.00           O0.      0
ATOM    142  OD2 ASP A  70      36.470  94.390 108.592  1.00  0.00           O1-      0
ATOM    143  H01 ASP A  70      38.647  93.547 105.572  1.00  0.00           H0.      0
ATOM    144  H02 ASP A  70      37.546  93.789 104.206  1.00  0.00           H0.      0
ATOM    145  HA  ASP A  70      37.369  92.374 105.268  1.00  0.00           H0.      0
ATOM    146  HB2 ASP A  70      36.902  95.281 106.174  1.00  0.00           H0.      0
ATOM    147  HB3 ASP A  70      35.629  94.114 105.820  1.00  0.00           H0.      0
ATOM    148  CA  ASP A  85      37.053 105.220 107.587  1.00  0.00           C0.     -1
ATOM    149  C   ASP A  85      37.564 106.633 107.934  1.00  0.00           C0.      0
ATOM    150  O   ASP A  85      38.054 107.360 107.059  1.00  0.00           O0.      0
ATOM    151  CB  ASP A  85      38.178 104.164 107.839  1.00  0.00           C0.     -1
ATOM    152  CG  ASP A  85      38.410 103.769 109.298  1.00  0.00           C0.      0
ATOM    153  OD1 ASP A  85      37.953 102.637 109.689  1.00  0.00           O0.      0
ATOM    154  OD2 ASP A  85      39.048 104.568 110.047  1.00  0.00           O1-      0
ATOM    155  H03 ASP A  85      36.799 105.226 106.526  1.00  0.00           H0.      0
ATOM    156  HA  ASP A  85      36.161 104.964 108.171  1.00  0.00           H0.      0
ATOM    157  HB2 ASP A  85      37.928 103.254 107.285  1.00  0.00           H0.      0
ATOM    158  HB3 ASP A  85      39.116 104.558 107.431  1.00  0.00           H0.      0
ATOM    159  N   ALA A  86      37.518 106.982 109.252  1.00  0.00           N0.      0
ATOM    160  CA  ALA A  86      37.944 108.292 109.741  1.00  0.00           C0.     -1
ATOM    161  C   ALA A  86      39.385 108.346 110.374  1.00  0.00           C0.      0
ATOM    162  O   ALA A  86      39.780 109.447 110.793  1.00  0.00           O0.      0
ATOM    163  CB  ALA A  86      36.937 108.863 110.744  1.00  0.00           C0.      0
ATOM    164  H   ALA A  86      37.032 106.367 109.896  1.00  0.00           H0.      0
ATOM    165  HA  ALA A  86      37.997 108.942 108.862  1.00  0.00           H0.      0
ATOM    166  HB1 ALA A  86      37.314 109.810 111.135  1.00  0.00           H0.      0
ATOM    167  HB2 ALA A  86      35.978 109.021 110.252  1.00  0.00           H0.      0
ATOM    168  HB3 ALA A  86      36.795 108.175 111.584  1.00  0.00           H0.      0
ATOM    169  N   SER A  87      40.132 107.214 110.441  1.00  0.00           N0.      0
ATOM    170  CA  SER A  87      41.478 107.174 111.082  1.00  0.00           C0.     -1
ATOM    171  CB  SER A  87      41.610 105.938 111.971  1.00  0.00           C0.      0
ATOM    172  OG  SER A  87      42.912 105.896 112.602  1.00  0.00           O0.      0
ATOM    173  H01 SER A  87      42.265 107.172 110.318  1.00  0.00           H0.      0
ATOM    174  H   SER A  87      39.724 106.336 110.111  1.00  0.00           H0.      0
ATOM    175  HA  SER A  87      41.573 108.094 111.667  1.00  0.00           H0.      0
ATOM    176  HB2 SER A  87      40.801 105.907 112.705  1.00  0.00           H0.      0
ATOM    177  HB3 SER A  87      41.541 105.028 111.373  1.00  0.00           H0.      0
ATOM    178  HG  SER A  87      42.930 106.574 113.292  1.00  0.00           H0.      0
ATOM    179  CA  MET A  90      44.386 102.800 110.180  1.00  0.00           C0.     -1
ATOM    180  CB  MET A  90      42.994 102.517 110.805  1.00  0.00           C0.     -1
ATOM    181  CG  MET A  90      42.923 102.622 112.334  1.00  0.00           C0.      0
ATOM    182  SD  MET A  90      43.561 101.137 113.225  1.00  0.00           S0.      0
ATOM    183  CE  MET A  90      42.106 100.043 113.020  1.00  0.00           C0.      0
ATOM    184  H01 MET A  90      44.710 103.821 110.415  1.00  0.00           H0.      0
ATOM    185  H02 MET A  90      44.352 102.689 109.091  1.00  0.00           H0.      0
ATOM    186  HA  MET A  90      45.136 102.104 110.574  1.00  0.00           H0.      0
ATOM    187  HB2 MET A  90      42.269 103.228 110.383  1.00  0.00           H0.      0
ATOM    188  HB3 MET A  90      42.649 101.523 110.491  1.00  0.00           H0.      0
ATOM    189  HG2 MET A  90      43.485 103.488 112.693  1.00  0.00           H0.      0
ATOM    190  HG3 MET A  90      41.882 102.755 112.649  1.00  0.00           H0.      0
ATOM    191  HE1 MET A  90      42.324  99.106 113.532  1.00  0.00           H0.      0
ATOM    192  HE2 MET A  90      41.225 100.513 113.463  1.00  0.00           H0.      0
ATOM    193  HE3 MET A  90      41.913  99.839 111.963  1.00  0.00           H0.      0
ATOM    194  CA  ALA A 115      35.526 110.562 106.415  1.00  0.00           C0.     -1
ATOM    195  C   ALA A 115      34.814 110.050 107.622  1.00  0.00           C0.      0
ATOM    196  O   ALA A 115      34.923 108.894 108.047  1.00  0.00           O0.      0
ATOM    197  H01 ALA A 115      35.731 111.634 106.472  1.00  0.00           H0.      0
ATOM    198  H03 ALA A 115      36.468 110.019 106.304  1.00  0.00           H0.      0
ATOM    199  HA  ALA A 115      34.933 110.375 105.511  1.00  0.00           H0.      0
ATOM    200  N   ASN A 116      34.049 110.999 108.221  1.00  0.00           N0.      0
ATOM    201  CA  ASN A 116      33.380 110.734 109.458  1.00  0.00           C0.     -1
ATOM    202  C   ASN A 116      31.860 110.460 109.216  1.00  0.00           C0.      0
ATOM    203  O   ASN A 116      31.177 111.318 108.636  1.00  0.00           O0.      0
ATOM    204  CB  ASN A 116      33.553 111.946 110.402  1.00  0.00           C0.      0
ATOM    205  CG  ASN A 116      33.248 111.586 111.843  1.00  0.00           C0.      0
ATOM    206  ND2 ASN A 116      34.145 112.017 112.763  1.00  0.00           N0.      0
ATOM    207  OD1 ASN A 116      32.236 110.939 112.159  1.00  0.00           O0.      0
ATOM    208  H   ASN A 116      33.875 111.876 107.752  1.00  0.00           H0.      0
ATOM    209  HA  ASN A 116      33.843 109.848 109.895  1.00  0.00           H0.      0
ATOM    210  HB2 ASN A 116      34.574 112.326 110.302  1.00  0.00           H0.      0
ATOM    211  HB3 ASN A 116      32.864 112.738 110.081  1.00  0.00           H0.      0
ATOM    212 HD21 ASN A 116      34.004 111.786 113.736  1.00  0.00           H0.      0
ATOM    213 HD22 ASN A 116      35.009 112.465 112.499  1.00  0.00           H0.      0
ATOM    214  N   TRP A 117      31.375 109.268 109.636  1.00  0.00           N0.      0
ATOM    215  CA  TRP A 117      29.955 108.885 109.452  1.00  0.00           C0.     -1
ATOM    216  CB  TRP A 117      29.583 107.658 110.279  1.00  0.00           C0.     -1
ATOM    217  CG  TRP A 117      30.532 106.493 110.112  1.00  0.00           C0.      0
ATOM    218  CD1 TRP A 117      31.182 106.111 108.955  1.00  0.00           C0.      0
ATOM    219  CD2 TRP A 117      30.996 105.600 111.156  1.00  0.00           C0.      0
ATOM    220  CE2 TRP A 117      31.930 104.695 110.558  1.00  0.00           C0.      0
ATOM    221  CE3 TRP A 117      30.758 105.501 112.540  1.00  0.00           C0.      0
ATOM    222  NE1 TRP A 117      32.004 105.022 109.217  1.00  0.00           N0.      0
ATOM    223  CZ2 TRP A 117      32.617 103.726 111.300  1.00  0.00           C0.      0
ATOM    224  CZ3 TRP A 117      31.445 104.542 113.282  1.00  0.00           C0.      0
ATOM    225  CH2 TRP A 117      32.366 103.661 112.669  1.00  0.00           C0.      0
ATOM    226  H02 TRP A 117      29.327 109.739 109.726  1.00  0.00           H0.      0
ATOM    227  H   TRP A 117      32.001 108.639 110.142  1.00  0.00           H0.      0
ATOM    228  HA  TRP A 117      29.777 108.696 108.384  1.00  0.00           H0.      0
ATOM    229  HB2 TRP A 117      29.564 107.937 111.341  1.00  0.00           H0.      0
ATOM    230  HB3 TRP A 117      28.553 107.376 110.020  1.00  0.00           H0.      0
ATOM    231  HD1 TRP A 117      31.139 106.543 107.968  1.00  0.00           H0.      0
ATOM    232  HE1 TRP A 117      32.661 104.629 108.561  1.00  0.00           H0.      0
ATOM    233  HE3 TRP A 117      30.063 106.177 113.026  1.00  0.00           H0.      0
ATOM    234  HZ2 TRP A 117      33.347 103.073 110.834  1.00  0.00           H0.      0
ATOM    235  HZ3 TRP A 117      31.294 104.479 114.355  1.00  0.00           H0.      0
ATOM    236  HH2 TRP A 117      32.912 102.947 113.276  1.00  0.00           H0.      0
ATOM    237  CA  LEU A 136      31.977  94.754 110.004  1.00  0.00           C0.     -1
ATOM    238  C   LEU A 136      32.822  95.065 111.220  1.00  0.00           C0.      0
ATOM    239  O   LEU A 136      33.398  96.166 111.362  1.00  0.00           O0.      0
ATOM    240  H01 LEU A 136      32.640  94.592 109.146  1.00  0.00           H0.      0
ATOM    241  H02 LEU A 136      31.341  95.612 109.774  1.00  0.00           H0.      0
ATOM    242  HA  LEU A 136      31.354  93.867 110.137  1.00  0.00           H0.      0
ATOM    243  N   GLY A 137      32.938  94.074 112.137  1.00  0.00           N0.      0
ATOM    244  CA  GLY A 137      33.895  94.181 113.233  1.00  0.00           C0.     -1
ATOM    245  C   GLY A 137      33.437  95.107 114.383  1.00  0.00           C0.      0
ATOM    246  O   GLY A 137      34.268  95.726 115.050  1.00  0.00           O0.      0
ATOM    247  H   GLY A 137      32.534  93.173 111.925  1.00  0.00           H0.      0
ATOM    248  HA2 GLY A 137      34.098  93.188 113.637  1.00  0.00           H0.      0
ATOM    249  HA3 GLY A 137      34.833  94.603 112.872  1.00  0.00           H0.      0
ATOM    250  N   ASN A 138      32.092  95.217 114.623  1.00  0.00           N0.      0
ATOM    251  CA  ASN A 138      31.561  96.030 115.738  1.00  0.00           C0.     -1
ATOM    252  C   ASN A 138      32.220  97.451 115.700  1.00  0.00           C0.      0
ATOM    253  O   ASN A 138      32.638  97.995 116.727  1.00  0.00           O0.      0
ATOM    254  CB  ASN A 138      31.778  95.393 117.117  1.00  0.00           C0.      0
ATOM    255  CG  ASN A 138      31.073  96.213 118.199  1.00  0.00           C0.      0
ATOM    256  ND2 ASN A 138      31.812  96.462 119.311  1.00  0.00           N0.      0
ATOM    257  OD1 ASN A 138      29.895  96.568 118.060  1.00  0.00           O0.      0
ATOM    258  H   ASN A 138      31.455  94.652 114.080  1.00  0.00           H0.      0
ATOM    259  HA  ASN A 138      30.487  96.152 115.569  1.00  0.00           H0.      0
ATOM    260  HB2 ASN A 138      31.333  94.392 117.100  1.00  0.00           H0.      0
ATOM    261  HB3 ASN A 138      32.842  95.296 117.325  1.00  0.00           H0.      0
ATOM    262 HD21 ASN A 138      31.452  97.137 119.972  1.00  0.00           H0.      0
ATOM    263 HD22 ASN A 138      32.819  96.304 119.284  1.00  0.00           H0.      0
ATOM    264  N   SER A 139      32.257  98.065 114.486  1.00  0.00           N0.      0
ATOM    265  CA  SER A 139      33.000  99.322 114.266  1.00  0.00           C0.     -1
ATOM    266  CB  SER A 139      33.570  99.362 112.849  1.00  0.00           C0.      0
ATOM    267  OG  SER A 139      34.578  98.353 112.643  1.00  0.00           O0.      0
ATOM    268  H03 SER A 139      32.346 100.189 114.426  1.00  0.00           H0.      0
ATOM    269  H   SER A 139      31.998  97.516 113.676  1.00  0.00           H0.      0
ATOM    270  HA  SER A 139      33.803  99.365 115.007  1.00  0.00           H0.      0
ATOM    271  HB2 SER A 139      32.768  99.258 112.106  1.00  0.00           H0.      0
ATOM    272  HB3 SER A 139      34.054 100.330 112.683  1.00  0.00           H0.      0
ATOM    273  HG  SER A 139      34.155  97.496 112.446  1.00  0.00           H0.      0
ATOM    274  CA  HID A 142      32.796 103.505 118.332  1.00  0.00           C0.     -1
ATOM    275  C   HID A 142      32.467 104.993 118.173  1.00  0.00           C0.      0
ATOM    276  O   HID A 142      33.307 105.870 118.425  1.00  0.00           O0.      0
ATOM    277  CB  HID A 142      34.144 103.251 117.577  1.00  0.00           C0.     -1
ATOM    278  CG  HID A 142      35.071 102.305 118.257  1.00  0.00           C0.      0
ATOM    279  CD2 HID A 142      35.418 100.989 118.035  1.00  0.00           C0.      0
ATOM    280  ND1 HID A 142      35.843 102.693 119.350  1.00  0.00           N0.      0
ATOM    281  CE1 HID A 142      36.621 101.645 119.734  1.00  0.00           C0.      0
ATOM    282  NE2 HID A 142      36.388 100.591 118.953  1.00  0.00           N0.      0
ATOM    283  H01 HID A 142      32.005 102.851 117.958  1.00  0.00           H0.      0
ATOM    284  HA  HID A 142      32.926 103.298 119.400  1.00  0.00           H0.      0
ATOM    285  HB2 HID A 142      33.932 102.880 116.570  1.00  0.00           H0.      0
ATOM    286  HB3 HID A 142      34.643 104.220 117.466  1.00  0.00           H0.      0
ATOM    287  HD1 HID A 142      35.847 103.615 119.767  1.00  0.00           H0.      0
ATOM    288  HD2 HID A 142      35.024 100.303 117.303  1.00  0.00           H0.      0
ATOM    289  HE1 HID A 142      37.319 101.686 120.552  1.00  0.00           H0.      0
ATOM    290  N   LEU A 143      31.238 105.275 117.695  1.00  0.00           N0.      0
ATOM    291  CA  LEU A 143      30.821 106.604 117.217  1.00  0.00           C0.     -1
ATOM    292  CB  LEU A 143      29.608 106.370 116.358  1.00  0.00           C0.     -1
ATOM    293  CG  LEU A 143      28.915 107.661 115.864  1.00  0.00           C0.      0
ATOM    294  CD1 LEU A 143      29.882 108.586 115.102  1.00  0.00           C0.      0
ATOM    295  CD2 LEU A 143      27.698 107.306 114.990  1.00  0.00           C0.      0
ATOM    296  H01 LEU A 143      30.598 107.264 118.065  1.00  0.00           H0.      0
ATOM    297  H   LEU A 143      30.626 104.501 117.479  1.00  0.00           H0.      0
ATOM    298  HA  LEU A 143      31.654 107.045 116.661  1.00  0.00           H0.      0
ATOM    299  HB2 LEU A 143      29.892 105.767 115.485  1.00  0.00           H0.      0
ATOM    300  HB3 LEU A 143      28.870 105.783 116.924  1.00  0.00           H0.      0
ATOM    301  HG  LEU A 143      28.551 108.203 116.751  1.00  0.00           H0.      0
ATOM    302 HD11 LEU A 143      29.350 109.455 114.700  1.00  0.00           H0.      0
ATOM    303 HD12 LEU A 143      30.682 108.962 115.751  1.00  0.00           H0.      0
ATOM    304 HD13 LEU A 143      30.351 108.061 114.262  1.00  0.00           H0.      0
ATOM    305 HD21 LEU A 143      28.014 106.773 114.084  1.00  0.00           H0.      0
ATOM    306 HD22 LEU A 143      26.995 106.661 115.531  1.00  0.00           H0.      0
ATOM    307 HD23 LEU A 143      27.163 108.209 114.678  1.00  0.00           H0.      0
ATOM    308  CA  ARG A 175      28.265  92.984 119.899  1.00  0.00           C0.     -1
ATOM    309  CB  ARG A 175      29.176  93.684 120.938  1.00  0.00           C0.     -1
ATOM    310  CG  ARG A 175      30.648  93.359 120.636  1.00  0.00           C0.      0
ATOM    311  CD  ARG A 175      31.656  94.015 121.592  1.00  0.00           C0.      0
ATOM    312  NE  ARG A 175      33.042  93.665 121.246  1.00  0.00           N0.      0
ATOM    313  CZ  ARG A 175      33.617  92.510 121.577  1.00  0.00           C0.      0
ATOM    314  NH1 ARG A 175      32.992  91.626 122.398  1.00  0.00           N1+      0
ATOM    315  NH2 ARG A 175      34.883  92.258 121.183  1.00  0.00           N0.      0
ATOM    316  H01 ARG A 175      28.499  93.341 118.889  1.00  0.00           H0.      0
ATOM    317  H02 ARG A 175      27.206  93.184 120.092  1.00  0.00           H0.      0
ATOM    318  HA  ARG A 175      28.417  91.898 119.920  1.00  0.00           H0.      0
ATOM    319  HB2 ARG A 175      29.022  94.770 120.896  1.00  0.00           H0.      0
ATOM    320  HB3 ARG A 175      28.914  93.356 121.953  1.00  0.00           H0.      0
ATOM    321  HG2 ARG A 175      30.787  92.269 120.638  1.00  0.00           H0.      0
ATOM    322  HG3 ARG A 175      30.889  93.691 119.620  1.00  0.00           H0.      0
ATOM    323  HD2 ARG A 175      31.583  95.101 121.518  1.00  0.00           H0.      0
ATOM    324  HD3 ARG A 175      31.461  93.745 122.637  1.00  0.00           H0.      0
ATOM    325  HE  ARG A 175      33.523  94.235 120.513  1.00  0.00           H0.      0
ATOM    326 HH11 ARG A 175      31.991  91.668 122.507  1.00  0.00           H0.      0
ATOM    327 HH12 ARG A 175      33.416  90.724 122.552  1.00  0.00           H0.      0
ATOM    328 HH21 ARG A 175      35.235  92.798 120.366  1.00  0.00           H0.      0
ATOM    329 HH22 ARG A 175      35.162  91.286 121.163  1.00  0.00           H0.      0
ATOM    330  CA  TYR A 194      40.147  88.686 116.028  1.00  0.00           C0.     -1
ATOM    331  CB  TYR A 194      39.982  89.860 117.073  1.00  0.00           C0.     -1
ATOM    332  CG  TYR A 194      39.120  90.971 116.499  1.00  0.00           C0.      0
ATOM    333  CD1 TYR A 194      37.723  90.956 116.670  1.00  0.00           C0.      0
ATOM    334  CD2 TYR A 194      39.669  91.993 115.707  1.00  0.00           C0.      0
ATOM    335  CE1 TYR A 194      36.907  91.895 116.045  1.00  0.00           C0.      0
ATOM    336  CE2 TYR A 194      38.862  92.951 115.071  1.00  0.00           C0.      0
ATOM    337  CZ  TYR A 194      37.466  92.885 115.222  1.00  0.00           C0.      0
ATOM    338  OH  TYR A 194      36.581  93.727 114.601  1.00  0.00           O0.      0
ATOM    339  H01 TYR A 194      40.780  87.888 116.432  1.00  0.00           H0.      0
ATOM    340  H03 TYR A 194      39.167  88.266 115.776  1.00  0.00           H0.      0
ATOM    341  HA  TYR A 194      40.604  89.066 115.108  1.00  0.00           H0.      0
ATOM    342  HB2 TYR A 194      39.530  89.463 117.989  1.00  0.00           H0.      0
ATOM    343  HB3 TYR A 194      40.976  90.242 117.334  1.00  0.00           H0.      0
ATOM    344  HD1 TYR A 194      37.261  90.206 117.304  1.00  0.00           H0.      0
ATOM    345  HD2 TYR A 194      40.746  92.046 115.578  1.00  0.00           H0.      0
ATOM    346  HE1 TYR A 194      35.835  91.880 116.189  1.00  0.00           H0.      0
ATOM    347  HE2 TYR A 194      39.307  93.734 114.463  1.00  0.00           H0.      0
ATOM    348  HH  TYR A 194      36.971  94.355 113.949  1.00  0.00           H0.      0
ATOM    349  CA  LEU A 240      38.535  99.730 124.253  1.00  0.00           C0.     -1
ATOM    350  CB  LEU A 240      38.207  98.779 123.129  1.00  0.00           C0.     -1
ATOM    351  CG  LEU A 240      39.332  98.565 122.085  1.00  0.00           C0.      0
ATOM    352  CD1 LEU A 240      39.017  97.342 121.202  1.00  0.00           C0.      0
ATOM    353  CD2 LEU A 240      39.549  99.805 121.198  1.00  0.00           C0.      0
ATOM    354  H01 LEU A 240      37.701  99.815 124.960  1.00  0.00           H0.      0
ATOM    355  H02 LEU A 240      39.414  99.390 124.817  1.00  0.00           H0.      0
ATOM    356  HA  LEU A 240      38.754 100.741 123.887  1.00  0.00           H0.      0
ATOM    357  HB2 LEU A 240      37.951  97.797 123.554  1.00  0.00           H0.      0
ATOM    358  HB3 LEU A 240      37.304  99.112 122.594  1.00  0.00           H0.      0
ATOM    359  HG  LEU A 240      40.265  98.368 122.636  1.00  0.00           H0.      0
ATOM    360 HD11 LEU A 240      38.965  96.424 121.800  1.00  0.00           H0.      0
ATOM    361 HD12 LEU A 240      38.047  97.474 120.705  1.00  0.00           H0.      0
ATOM    362 HD13 LEU A 240      39.782  97.202 120.429  1.00  0.00           H0.      0
ATOM    363 HD21 LEU A 240      38.691  99.938 120.528  1.00  0.00           H0.      0
ATOM    364 HD22 LEU A 240      39.681 100.720 121.787  1.00  0.00           H0.      0
ATOM    365 HD23 LEU A 240      40.437  99.685 120.565  1.00  0.00           H0.      0
ATOM    366  CA  TYR A 242      31.523 100.739 124.668  1.00  0.00           C0.     -1
ATOM    367  CB  TYR A 242      31.239  99.549 123.831  1.00  0.00           C0.     -1
ATOM    368  CG  TYR A 242      32.345  99.197 122.845  1.00  0.00           C0.      0
ATOM    369  CD1 TYR A 242      32.859 100.164 121.966  1.00  0.00           C0.      0
ATOM    370  CD2 TYR A 242      32.897  97.905 122.783  1.00  0.00           C0.      0
ATOM    371  CE1 TYR A 242      33.908  99.875 121.092  1.00  0.00           C0.      0
ATOM    372  CE2 TYR A 242      33.946  97.596 121.910  1.00  0.00           C0.      0
ATOM    373  CZ  TYR A 242      34.478  98.591 121.078  1.00  0.00           C0.      0
ATOM    374  OH  TYR A 242      35.550  98.258 120.284  1.00  0.00           O0.      0
ATOM    375  H01 TYR A 242      30.704 100.942 125.369  1.00  0.00           H0.      0
ATOM    376  H02 TYR A 242      32.438 100.607 125.259  1.00  0.00           H0.      0
ATOM    377  HA  TYR A 242      31.659 101.646 124.066  1.00  0.00           H0.      0
ATOM    378  HB2 TYR A 242      31.057  98.673 124.468  1.00  0.00           H0.      0
ATOM    379  HB3 TYR A 242      30.301  99.705 123.275  1.00  0.00           H0.      0
ATOM    380  HD1 TYR A 242      32.441 101.166 121.963  1.00  0.00           H0.      0
ATOM    381  HD2 TYR A 242      32.511  97.131 123.441  1.00  0.00           H0.      0
ATOM    382  HE1 TYR A 242      34.275 100.641 120.424  1.00  0.00           H0.      0
ATOM    383  HE2 TYR A 242      34.370  96.599 121.867  1.00  0.00           H0.      0
ATOM    384  HH  TYR A 242      35.913  99.050 119.823  1.00  0.00           H0.      0
ATOM    385  CA  TYR A 283      28.417  89.376 117.504  1.00  0.00           C0.     -1
ATOM    386  CB  TYR A 283      29.563  89.569 116.530  1.00  0.00           C0.     -1
ATOM    387  CG  TYR A 283      30.908  89.947 117.134  1.00  0.00           C0.      0
ATOM    388  CD1 TYR A 283      31.871  88.958 117.408  1.00  0.00           C0.      0
ATOM    389  CD2 TYR A 283      31.269  91.285 117.373  1.00  0.00           C0.      0
ATOM    390  CE1 TYR A 283      33.147  89.287 117.864  1.00  0.00           C0.      0
ATOM    391  CE2 TYR A 283      32.547  91.634 117.831  1.00  0.00           C0.      0
ATOM    392  CZ  TYR A 283      33.505  90.631 118.057  1.00  0.00           C0.      0
ATOM    393  OH  TYR A 283      34.792  90.891 118.450  1.00  0.00           O0.      0
ATOM    394  H01 TYR A 283      27.495  89.103 116.977  1.00  0.00           H0.      0
ATOM    395  H02 TYR A 283      28.640  88.582 118.228  1.00  0.00           H0.      0
ATOM    396  HA  TYR A 283      28.220  90.293 118.073  1.00  0.00           H0.      0
ATOM    397  HB2 TYR A 283      29.696  88.646 115.949  1.00  0.00           H0.      0
ATOM    398  HB3 TYR A 283      29.280  90.342 115.802  1.00  0.00           H0.      0
ATOM    399  HD1 TYR A 283      31.623  87.915 117.233  1.00  0.00           H0.      0
ATOM    400  HD2 TYR A 283      30.545  92.073 117.179  1.00  0.00           H0.      0
ATOM    401  HE1 TYR A 283      33.892  88.520 118.046  1.00  0.00           H0.      0
ATOM    402  HE2 TYR A 283      32.809  92.674 117.998  1.00  0.00           H0.      0
ATOM    403  HH  TYR A 283      34.997  91.858 118.452  1.00  0.00           H0.      0
ATOM    404  N   ACT A 293      35.655  96.890 117.532  1.00  0.00           N0.      0
ATOM    405  CA  ACT A 293      36.069  95.491 117.664  1.00  0.00           C0.      0
ATOM    406  C   ACT A 293      35.270  94.629 118.651  1.00  0.00           C0.      0
ATOM    407  O   ACT A 293      34.302  95.143 119.294  1.00  0.00           O0.      0
ATOM    408  CE  ACT A 293      37.070  97.665 114.687  1.00  0.00           C0.      0
ATOM    409  OXT ACT A 293      35.651  93.415 118.798  1.00  0.00           O1-      0
ATOM    410  HE1 ACT A 293      36.172  97.653 114.071  1.00  0.00           H0.      0
ATOM    411  HE2 ACT A 293      36.802  97.762 115.750  1.00  0.00           H0.      0
ATOM    412  HE3 ACT A 293      37.634  96.747 114.548  1.00  0.00           H0.      0
ATOM    413  H1  ACT A 293      37.118  95.439 117.989  1.00  0.00           H0.      0
ATOM    414  H3  ACT A 293      36.025  95.011 116.681  1.00  0.00           H0.      0
ATOM    415  H01 ACT A 293      35.472  97.265 118.463  1.00  0.00           H0.      0
ATOM    416  H02 ACT A 293      34.772  96.925 117.027  1.00  0.00           H0.      0
ATOM    417  CA' SAM A 294      37.680  96.945 110.869  1.00  0.00           C0.      0
ATOM    418  CB  SAM A 294      37.532  98.372 111.463  1.00  0.00           C0.      0
ATOM    419  CG  SAM A 294      38.634  98.756 112.466  1.00  0.00           C0.      0
ATOM    420  SD  SAM A 294      38.146  99.062 114.223  1.00  0.00           S0.      0
ATOM    421  C5' SAM A 294      36.876 100.401 114.144  1.00  0.00           C0.      0
ATOM    422  C4' SAM A 294      37.111 101.413 113.028  1.00  0.00           C0.      0
ATOM    423  O4' SAM A 294      36.020 102.380 113.125  1.00  0.00           O0.      0
ATOM    424  C3' SAM A 294      38.450 102.206 113.096  1.00  0.00           C0.      0
ATOM    425  O3' SAM A 294      39.263 101.959 111.952  1.00  0.00           O0.      0
ATOM    426  C2' SAM A 294      37.974 103.681 113.248  1.00  0.00           C0.      0
ATOM    427  O2' SAM A 294      38.807 104.674 112.716  1.00  0.00           O0.      0
ATOM    428  C1' SAM A 294      36.553 103.644 112.644  1.00  0.00           C0.      0
ATOM    429  OXT SAM A 294      39.075  95.723 112.389  1.00  0.00           O0.      0
ATOM    430  N1  SAM A 294      33.643 107.683 111.216  1.00  0.00           N0.      0
ATOM    431  C2  SAM A 294      34.402 106.835 110.492  1.00  0.00           C0.      0
ATOM    432  N3  SAM A 294      35.157 105.810 110.927  1.00  0.00           N0.      0
ATOM    433  C4  SAM A 294      35.085 105.662 112.264  1.00  0.00           C0.      0
ATOM    434  C5  SAM A 294      34.365 106.485 113.142  1.00  0.00           C0.      0
ATOM    435  C6  SAM A 294      33.617 107.537 112.567  1.00  0.00           C0.      0
ATOM    436  N6  SAM A 294      32.872 108.383 113.308  1.00  0.00           N0.      0
ATOM    437  N7  SAM A 294      34.525 106.067 114.459  1.00  0.00           N0.      0
ATOM    438  C8  SAM A 294      35.318 105.016 114.382  1.00  0.00           C0.      0
ATOM    439  N9  SAM A 294      35.692 104.715 113.074  1.00  0.00           N0.      0
ATOM    440  C'  SAM A 294      37.903  95.875 111.967  1.00  0.00           C0.      0
ATOM    441  N'  SAM A 294      36.419  96.649 110.093  1.00  0.00           N0.      0
ATOM    442  O'  SAM A 294      36.858  95.286 112.402  1.00  0.00           O0.      0
ATOM    443 HN61 SAM A 294      32.959 108.331 114.312  1.00  0.00           H0.      0
ATOM    444 HN62 SAM A 294      32.518 109.246 112.894  1.00  0.00           H0.      0
ATOM    445  HA  SAM A 294      38.514  96.905 110.166  1.00  0.00           H0.      0
ATOM    446  HB1 SAM A 294      36.535  98.447 111.909  1.00  0.00           H0.      0
ATOM    447  HB2 SAM A 294      37.556  99.081 110.627  1.00  0.00           H0.      0
ATOM    448  HG1 SAM A 294      39.134  99.688 112.179  1.00  0.00           H0.      0
ATOM    449  HG2 SAM A 294      39.391  97.972 112.561  1.00  0.00           H0.      0
ATOM    450 HO2' SAM A 294      38.952 104.514 111.749  1.00  0.00           H0.      0
ATOM    451 HO3' SAM A 294      38.773 102.236 111.129  1.00  0.00           H0.      0
ATOM    452  H01 SAM A 294      35.652 104.417 115.213  1.00  0.00           H0.      0
ATOM    453  H02 SAM A 294      37.048 100.930 112.048  1.00  0.00           H0.      0
ATOM    454  H03 SAM A 294      39.053 101.923 113.961  1.00  0.00           H0.      0
ATOM    455  H04 SAM A 294      37.877 103.888 114.317  1.00  0.00           H0.      0
ATOM    456  H05 SAM A 294      36.582 103.662 111.550  1.00  0.00           H0.      0
ATOM    457  H06 SAM A 294      34.429 107.042 109.430  1.00  0.00           H0.      0
ATOM    458  H07 SAM A 294      35.664  96.409 110.751  1.00  0.00           H0.      0
ATOM    459  H08 SAM A 294      36.524  95.830 109.433  1.00  0.00           H0.      0
ATOM    460  H09 SAM A 294      36.133  97.469 109.526  1.00  0.00           H0.      0
ATOM    461 H5'1 SAM A 294      36.929 100.887 115.121  1.00  0.00           H0.      0
ATOM    462 H5'2 SAM A 294      35.907  99.918 114.025  1.00  0.00           H0.      0
