# Supplementary material for: Computational Investigation of GNMT-Catalyzed Methyl Transfer Reaction: Integrating MD, QM, and ML Approaches
Source: J Comput Chem. Author manuscript; Available in PMC 2026 Jun 29. (PMC13312424; doi:10.1002/jcc.70434)
Supplement: SI-2 [file NIHMS2188582-supplement-SI-2.zip › QM-cluster-pdbs/clustering_54209_P1_wo_ts.pdb]

ATOM      1  CA  TYR A  21      42.586 104.653 116.742  1.00  0.00           C0.     -1
ATOM      2  CB  TYR A  21      41.509 104.160 115.800  1.00  0.00           C0.     -1
ATOM      3  CG  TYR A  21      40.773 102.893 116.173  1.00  0.00           C0.      0
ATOM      4  CD1 TYR A  21      39.478 102.958 116.708  1.00  0.00           C0.      0
ATOM      5  CD2 TYR A  21      41.312 101.623 115.897  1.00  0.00           C0.      0
ATOM      6  CE1 TYR A  21      38.721 101.803 116.924  1.00  0.00           C0.      0
ATOM      7  CE2 TYR A  21      40.569 100.458 116.103  1.00  0.00           C0.      0
ATOM      8  CZ  TYR A  21      39.259 100.549 116.596  1.00  0.00           C0.      0
ATOM      9  OH  TYR A  21      38.515  99.395 116.728  1.00  0.00           O0.      0
ATOM     10  H01 TYR A  21      42.181 104.874 117.738  1.00  0.00           H0.      0
ATOM     11  H02 TYR A  21      43.049 105.569 116.357  1.00  0.00           H0.      0
ATOM     12  HA  TYR A  21      43.379 103.906 116.870  1.00  0.00           H0.      0
ATOM     13  HB2 TYR A  21      40.764 104.952 115.653  1.00  0.00           H0.      0
ATOM     14  HB3 TYR A  21      41.956 104.006 114.808  1.00  0.00           H0.      0
ATOM     15  HD1 TYR A  21      39.042 103.929 116.927  1.00  0.00           H0.      0
ATOM     16  HD2 TYR A  21      42.307 101.554 115.465  1.00  0.00           H0.      0
ATOM     17  HE1 TYR A  21      37.716 101.872 117.323  1.00  0.00           H0.      0
ATOM     18  HE2 TYR A  21      40.972  99.482 115.859  1.00  0.00           H0.      0
ATOM     19  HH  TYR A  21      37.554  99.640 116.703  1.00  0.00           H0.      0
ATOM     20  CA  TRP A  30      46.140  96.093 114.716  1.00  0.00           C0.     -1
ATOM     21  CB  TRP A  30      45.359  97.202 113.983  1.00  0.00           C0.     -1
ATOM     22  CG  TRP A  30      43.931  96.802 113.723  1.00  0.00           C0.      0
ATOM     23  CD1 TRP A  30      43.399  96.309 112.549  1.00  0.00           C0.      0
ATOM     24  CD2 TRP A  30      42.864  96.762 114.702  1.00  0.00           C0.      0
ATOM     25  CE2 TRP A  30      41.708  96.222 114.053  1.00  0.00           C0.      0
ATOM     26  CE3 TRP A  30      42.773  97.142 116.055  1.00  0.00           C0.      0
ATOM     27  NE1 TRP A  30      42.067  95.958 112.744  1.00  0.00           N0.      0
ATOM     28  CZ2 TRP A  30      40.493  96.044 114.729  1.00  0.00           C0.      0
ATOM     29  CZ3 TRP A  30      41.560  96.982 116.722  1.00  0.00           C0.      0
ATOM     30  CH2 TRP A  30      40.433  96.436 116.065  1.00  0.00           C0.      0
ATOM     31  H01 TRP A  30      46.158  95.177 114.116  1.00  0.00           H0.      0
ATOM     32  H03 TRP A  30      47.175  96.398 114.913  1.00  0.00           H0.      0
ATOM     33  HA  TRP A  30      45.667  95.855 115.676  1.00  0.00           H0.      0
ATOM     34  HB2 TRP A  30      45.387  98.123 114.581  1.00  0.00           H0.      0
ATOM     35  HB3 TRP A  30      45.857  97.434 113.033  1.00  0.00           H0.      0
ATOM     36  HD1 TRP A  30      43.870  96.177 111.586  1.00  0.00           H0.      0
ATOM     37  HE1 TRP A  30      41.457  95.582 112.035  1.00  0.00           H0.      0
ATOM     38  HE3 TRP A  30      43.634  97.558 116.569  1.00  0.00           H0.      0
ATOM     39  HZ2 TRP A  30      39.631  95.609 114.236  1.00  0.00           H0.      0
ATOM     40  HZ3 TRP A  30      41.473  97.277 117.762  1.00  0.00           H0.      0
ATOM     41  HH2 TRP A  30      39.506  96.325 116.612  1.00  0.00           H0.      0
ATOM     42  CA  TYR A  33      45.384  91.975 117.003  1.00  0.00           C0.     -1
ATOM     43  CB  TYR A  33      44.610  93.196 117.604  1.00  0.00           C0.     -1
ATOM     44  CG  TYR A  33      43.186  92.858 118.008  1.00  0.00           C0.      0
ATOM     45  CD1 TYR A  33      42.085  93.520 117.440  1.00  0.00           C0.      0
ATOM     46  CD2 TYR A  33      42.924  91.868 118.973  1.00  0.00           C0.      0
ATOM     47  CE1 TYR A  33      40.772  93.224 117.824  1.00  0.00           C0.      0
ATOM     48  CE2 TYR A  33      41.620  91.556 119.360  1.00  0.00           C0.      0
ATOM     49  CZ  TYR A  33      40.530  92.239 118.793  1.00  0.00           C0.      0
ATOM     50  OH  TYR A  33      39.276  91.893 119.218  1.00  0.00           O0.      0
ATOM     51  H01 TYR A  33      44.868  91.600 116.112  1.00  0.00           H0.      0
ATOM     52  H02 TYR A  33      46.403  92.263 116.721  1.00  0.00           H0.      0
ATOM     53  HA  TYR A  33      45.447  91.157 117.729  1.00  0.00           H0.      0
ATOM     54  HB2 TYR A  33      45.170  93.570 118.473  1.00  0.00           H0.      0
ATOM     55  HB3 TYR A  33      44.594  94.008 116.867  1.00  0.00           H0.      0
ATOM     56  HD1 TYR A  33      42.250  94.286 116.690  1.00  0.00           H0.      0
ATOM     57  HD2 TYR A  33      43.752  91.338 119.436  1.00  0.00           H0.      0
ATOM     58  HE1 TYR A  33      39.942  93.740 117.355  1.00  0.00           H0.      0
ATOM     59  HE2 TYR A  33      41.424  90.798 120.111  1.00  0.00           H0.      0
ATOM     60  HH  TYR A  33      38.594  92.527 118.899  1.00  0.00           H0.      0
ATOM     61  CA  ARG A  40      39.497  85.029 109.449  1.00  0.00           C0.     -1
ATOM     62  CB  ARG A  40      39.548  86.522 109.768  1.00  0.00           C0.     -1
ATOM     63  CG  ARG A  40      40.790  87.238 109.218  1.00  0.00           C0.      0
ATOM     64  CD  ARG A  40      40.800  88.741 109.531  1.00  0.00           C0.      0
ATOM     65  NE  ARG A  40      39.734  89.431 108.775  1.00  0.00           N0.      0
ATOM     66  CZ  ARG A  40      39.251  90.670 109.089  1.00  0.00           C0.      0
ATOM     67  NH1 ARG A  40      39.272  91.127 110.335  1.00  0.00           N1+      0
ATOM     68  NH2 ARG A  40      38.688  91.395 108.101  1.00  0.00           N0.      0
ATOM     69  H01 ARG A  40      39.488  84.856 108.365  1.00  0.00           H0.      0
ATOM     70  H02 ARG A  40      40.368  84.505 109.861  1.00  0.00           H0.      0
ATOM     71  HA  ARG A  40      38.598  84.565 109.868  1.00  0.00           H0.      0
ATOM     72  HB2 ARG A  40      38.650  87.016 109.372  1.00  0.00           H0.      0
ATOM     73  HB3 ARG A  40      39.520  86.665 110.858  1.00  0.00           H0.      0
ATOM     74  HG2 ARG A  40      41.696  86.796 109.653  1.00  0.00           H0.      0
ATOM     75  HG3 ARG A  40      40.864  87.083 108.131  1.00  0.00           H0.      0
ATOM     76  HD2 ARG A  40      40.631  88.888 110.599  1.00  0.00           H0.      0
ATOM     77  HD3 ARG A  40      41.776  89.179 109.279  1.00  0.00           H0.      0
ATOM     78  HE  ARG A  40      39.721  89.214 107.786  1.00  0.00           H0.      0
ATOM     79 HH11 ARG A  40      39.542  90.520 111.113  1.00  0.00           H0.      0
ATOM     80 HH12 ARG A  40      38.873  92.079 110.537  1.00  0.00           H0.      0
ATOM     81 HH21 ARG A  40      38.896  91.140 107.147  1.00  0.00           H0.      0
ATOM     82 HH22 ARG A  40      38.382  92.377 108.202  1.00  0.00           H0.      0
ATOM     83  CA  ALA A  64      34.778 100.682 108.580  1.00  0.00           C0.     -1
ATOM     84  C   ALA A  64      36.098 100.028 108.301  1.00  0.00           C0.      0
ATOM     85  O   ALA A  64      36.333  98.826 108.508  1.00  0.00           O0.      0
ATOM     86  H01 ALA A  64      34.119 100.541 107.715  1.00  0.00           H0.      0
ATOM     87  H02 ALA A  64      34.299 100.220 109.446  1.00  0.00           H0.      0
ATOM     88  HA  ALA A  64      34.876 101.756 108.761  1.00  0.00           H0.      0
ATOM     89  N   CYS A  65      36.998 100.841 107.701  1.00  0.00           N0.      0
ATOM     90  CA  CYS A  65      38.099 100.276 106.957  1.00  0.00           C0.     -1
ATOM     91  C   CYS A  65      39.215  99.636 107.790  1.00  0.00           C0.      0
ATOM     92  O   CYS A  65      39.783  98.614 107.386  1.00  0.00           O0.      0
ATOM     93  H02 CYS A  65      38.537 101.071 106.345  1.00  0.00           H0.      0
ATOM     94  H   CYS A  65      36.792 101.824 107.608  1.00  0.00           H0.      0
ATOM     95  HA  CYS A  65      37.738  99.489 106.289  1.00  0.00           H0.      0
ATOM     96  N   GLY A  66      39.555 100.291 108.922  1.00  0.00           N0.      0
ATOM     97  CA  GLY A  66      40.721  99.861 109.686  1.00  0.00           C0.     -1
ATOM     98  H01 GLY A  66      41.653 100.035 109.133  1.00  0.00           H0.      0
ATOM     99  H   GLY A  66      39.156 101.211 109.109  1.00  0.00           H0.      0
ATOM    100  HA2 GLY A  66      40.735 100.411 110.625  1.00  0.00           H0.      0
ATOM    101  HA3 GLY A  66      40.654  98.788 109.890  1.00  0.00           H0.      0
ATOM    102  CA  ASP A  70      37.778  93.419 104.540  1.00  0.00           C0.     -1
ATOM    103  CB  ASP A  70      36.589  93.384 105.549  1.00  0.00           C0.     -1
ATOM    104  CG  ASP A  70      36.831  94.182 106.844  1.00  0.00           C0.      0
ATOM    105  OD1 ASP A  70      37.889  93.962 107.503  1.00  0.00           O0.      0
ATOM    106  OD2 ASP A  70      35.914  95.009 107.174  1.00  0.00           O1-      0
ATOM    107  H01 ASP A  70      38.697  93.088 105.035  1.00  0.00           H0.      0
ATOM    108  H02 ASP A  70      37.943  94.437 104.170  1.00  0.00           H0.      0
ATOM    109  HA  ASP A  70      37.581  92.767 103.682  1.00  0.00           H0.      0
ATOM    110  HB2 ASP A  70      35.677  93.759 105.076  1.00  0.00           H0.      0
ATOM    111  HB3 ASP A  70      36.404  92.339 105.840  1.00  0.00           H0.      0
ATOM    112  CA  ASP A  85      37.442 105.636 108.122  1.00  0.00           C0.     -1
ATOM    113  C   ASP A  85      37.215 106.992 108.826  1.00  0.00           C0.      0
ATOM    114  O   ASP A  85      36.331 107.752 108.390  1.00  0.00           O0.      0
ATOM    115  CB  ASP A  85      38.817 104.938 108.266  1.00  0.00           C0.      0
ATOM    116  CG  ASP A  85      39.013 104.239 109.614  1.00  0.00           C0.      0
ATOM    117  OD1 ASP A  85      38.716 103.000 109.701  1.00  0.00           O0.      0
ATOM    118  OD2 ASP A  85      39.423 104.947 110.588  1.00  0.00           O1-      0
ATOM    119  H03 ASP A  85      37.234 105.822 107.064  1.00  0.00           H0.      0
ATOM    120  HA  ASP A  85      36.653 104.966 108.491  1.00  0.00           H0.      0
ATOM    121  HB2 ASP A  85      38.901 104.183 107.480  1.00  0.00           H0.      0
ATOM    122  HB3 ASP A  85      39.621 105.668 108.126  1.00  0.00           H0.      0
ATOM    123  N   ALA A  86      37.979 107.288 109.907  1.00  0.00           N0.      0
ATOM    124  CA  ALA A  86      37.758 108.486 110.735  1.00  0.00           C0.     -1
ATOM    125  CB  ALA A  86      37.183 108.132 112.115  1.00  0.00           C0.      0
ATOM    126  H01 ALA A  86      38.715 109.009 110.850  1.00  0.00           H0.      0
ATOM    127  H   ALA A  86      38.613 106.566 110.263  1.00  0.00           H0.      0
ATOM    128  HA  ALA A  86      37.078 109.135 110.178  1.00  0.00           H0.      0
ATOM    129  HB1 ALA A  86      36.146 107.802 112.030  1.00  0.00           H0.      0
ATOM    130  HB2 ALA A  86      37.756 107.322 112.581  1.00  0.00           H0.      0
ATOM    131  HB3 ALA A  86      37.227 109.002 112.782  1.00  0.00           H0.      0
ATOM    132  CA  MET A  90      44.481 103.149 109.883  1.00  0.00           C0.     -1
ATOM    133  CB  MET A  90      43.145 102.904 110.547  1.00  0.00           C0.     -1
ATOM    134  CG  MET A  90      43.129 103.027 112.080  1.00  0.00           C0.      0
ATOM    135  SD  MET A  90      44.022 101.694 112.994  1.00  0.00           S0.      0
ATOM    136  CE  MET A  90      42.863 100.294 112.748  1.00  0.00           C0.      0
ATOM    137  H01 MET A  90      44.848 104.163 110.089  1.00  0.00           H0.      0
ATOM    138  H02 MET A  90      44.411 103.035 108.795  1.00  0.00           H0.      0
ATOM    139  HA  MET A  90      45.238 102.444 110.247  1.00  0.00           H0.      0
ATOM    140  HB2 MET A  90      42.403 103.623 110.167  1.00  0.00           H0.      0
ATOM    141  HB3 MET A  90      42.762 101.914 110.270  1.00  0.00           H0.      0
ATOM    142  HG2 MET A  90      43.610 103.961 112.395  1.00  0.00           H0.      0
ATOM    143  HG3 MET A  90      42.094 103.034 112.436  1.00  0.00           H0.      0
ATOM    144  HE1 MET A  90      42.888  99.932 111.718  1.00  0.00           H0.      0
ATOM    145  HE2 MET A  90      43.174  99.482 113.410  1.00  0.00           H0.      0
ATOM    146  HE3 MET A  90      41.845 100.602 112.999  1.00  0.00           H0.      0
ATOM    147  CA  ALA A 115      35.145 110.570 106.870  1.00  0.00           C0.     -1
ATOM    148  C   ALA A 115      34.089 109.944 107.779  1.00  0.00           C0.      0
ATOM    149  O   ALA A 115      33.498 108.897 107.506  1.00  0.00           O0.      0
ATOM    150  H01 ALA A 115      36.075 110.012 107.025  1.00  0.00           H0.      0
ATOM    151  H03 ALA A 115      34.843 110.452 105.827  1.00  0.00           H0.      0
ATOM    152  HA  ALA A 115      35.319 111.629 107.080  1.00  0.00           H0.      0
ATOM    153  N   ASN A 116      33.864 110.618 108.951  1.00  0.00           N0.      0
ATOM    154  CA  ASN A 116      33.194 110.000 110.094  1.00  0.00           C0.     -1
ATOM    155  C   ASN A 116      31.691 109.680 109.801  1.00  0.00           C0.      0
ATOM    156  O   ASN A 116      30.967 110.514 109.242  1.00  0.00           O0.      0
ATOM    157  CB  ASN A 116      33.275 110.994 111.283  1.00  0.00           C0.      0
ATOM    158  CG  ASN A 116      33.023 110.274 112.593  1.00  0.00           C0.      0
ATOM    159  ND2 ASN A 116      34.137 109.968 113.316  1.00  0.00           N0.      0
ATOM    160  OD1 ASN A 116      31.882 109.961 112.962  1.00  0.00           O0.      0
ATOM    161  H   ASN A 116      34.431 111.431 109.140  1.00  0.00           H0.      0
ATOM    162  HA  ASN A 116      33.708 109.069 110.353  1.00  0.00           H0.      0
ATOM    163  HB2 ASN A 116      34.265 111.465 111.296  1.00  0.00           H0.      0
ATOM    164  HB3 ASN A 116      32.522 111.774 111.143  1.00  0.00           H0.      0
ATOM    165 HD21 ASN A 116      34.034 109.283 114.055  1.00  0.00           H0.      0
ATOM    166 HD22 ASN A 116      35.051 110.041 112.892  1.00  0.00           H0.      0
ATOM    167  N   TRP A 117      31.245 108.483 110.260  1.00  0.00           N0.      0
ATOM    168  CA  TRP A 117      29.840 108.062 110.086  1.00  0.00           C0.     -1
ATOM    169  CB  TRP A 117      29.474 106.814 110.874  1.00  0.00           C0.     -1
ATOM    170  CG  TRP A 117      30.454 105.679 110.651  1.00  0.00           C0.      0
ATOM    171  CD1 TRP A 117      31.126 105.394 109.479  1.00  0.00           C0.      0
ATOM    172  CD2 TRP A 117      30.972 104.762 111.647  1.00  0.00           C0.      0
ATOM    173  CE2 TRP A 117      31.965 103.951 111.011  1.00  0.00           C0.      0
ATOM    174  CE3 TRP A 117      30.734 104.577 113.020  1.00  0.00           C0.      0
ATOM    175  NE1 TRP A 117      32.014 104.345 109.687  1.00  0.00           N0.      0
ATOM    176  CZ2 TRP A 117      32.715 102.995 111.712  1.00  0.00           C0.      0
ATOM    177  CZ3 TRP A 117      31.472 103.625 113.721  1.00  0.00           C0.      0
ATOM    178  CH2 TRP A 117      32.456 102.844 113.074  1.00  0.00           C0.      0
ATOM    179  H02 TRP A 117      29.194 108.899 110.375  1.00  0.00           H0.      0
ATOM    180  H   TRP A 117      31.912 107.849 110.706  1.00  0.00           H0.      0
ATOM    181  HA  TRP A 117      29.656 107.894 109.015  1.00  0.00           H0.      0
ATOM    182  HB2 TRP A 117      29.455 107.050 111.946  1.00  0.00           H0.      0
ATOM    183  HB3 TRP A 117      28.449 106.527 110.602  1.00  0.00           H0.      0
ATOM    184  HD1 TRP A 117      31.069 105.879 108.517  1.00  0.00           H0.      0
ATOM    185  HE1 TRP A 117      32.702 104.040 109.017  1.00  0.00           H0.      0
ATOM    186  HE3 TRP A 117      29.998 105.184 113.533  1.00  0.00           H0.      0
ATOM    187  HZ2 TRP A 117      33.498 102.421 111.229  1.00  0.00           H0.      0
ATOM    188  HZ3 TRP A 117      31.305 103.495 114.785  1.00  0.00           H0.      0
ATOM    189  HH2 TRP A 117      33.038 102.134 113.652  1.00  0.00           H0.      0
ATOM    190  CA  LEU A 136      31.566  94.645 110.039  1.00  0.00           C0.     -1
ATOM    191  C   LEU A 136      32.648  94.857 111.119  1.00  0.00           C0.      0
ATOM    192  O   LEU A 136      33.208  95.963 111.272  1.00  0.00           O0.      0
ATOM    193  H01 LEU A 136      31.997  94.901 109.067  1.00  0.00           H0.      0
ATOM    194  H02 LEU A 136      30.735  95.329 110.233  1.00  0.00           H0.      0
ATOM    195  HA  LEU A 136      31.201  93.616 110.016  1.00  0.00           H0.      0
ATOM    196  N   GLY A 137      32.943  93.791 111.924  1.00  0.00           N0.      0
ATOM    197  CA  GLY A 137      34.060  93.792 112.892  1.00  0.00           C0.     -1
ATOM    198  C   GLY A 137      33.678  94.328 114.268  1.00  0.00           C0.      0
ATOM    199  O   GLY A 137      34.584  94.511 115.108  1.00  0.00           O0.      0
ATOM    200  H   GLY A 137      32.560  92.893 111.655  1.00  0.00           H0.      0
ATOM    201  HA2 GLY A 137      34.418  92.764 112.993  1.00  0.00           H0.      0
ATOM    202  HA3 GLY A 137      34.891  94.375 112.492  1.00  0.00           H0.      0
ATOM    203  N   ASN A 138      32.375  94.570 114.525  1.00  0.00           N0.      0
ATOM    204  CA  ASN A 138      31.868  95.161 115.789  1.00  0.00           C0.     -1
ATOM    205  C   ASN A 138      32.466  96.577 115.960  1.00  0.00           C0.      0
ATOM    206  O   ASN A 138      33.070  96.924 116.980  1.00  0.00           O0.      0
ATOM    207  CB  ASN A 138      32.175  94.283 117.007  1.00  0.00           C0.      0
ATOM    208  CG  ASN A 138      31.518  94.871 118.253  1.00  0.00           C0.      0
ATOM    209  ND2 ASN A 138      32.357  95.034 119.312  1.00  0.00           N0.      0
ATOM    210  OD1 ASN A 138      30.309  95.130 118.288  1.00  0.00           O0.      0
ATOM    211  H   ASN A 138      31.722  94.344 113.786  1.00  0.00           H0.      0
ATOM    212  HA  ASN A 138      30.783  95.252 115.679  1.00  0.00           H0.      0
ATOM    213  HB2 ASN A 138      31.746  93.291 116.825  1.00  0.00           H0.      0
ATOM    214  HB3 ASN A 138      33.251  94.184 117.139  1.00  0.00           H0.      0
ATOM    215 HD21 ASN A 138      32.011  95.572 120.096  1.00  0.00           H0.      0
ATOM    216 HD22 ASN A 138      33.360  95.047 119.134  1.00  0.00           H0.      0
ATOM    217  N   SER A 139      32.248  97.393 114.904  1.00  0.00           N0.      0
ATOM    218  CA  SER A 139      32.898  98.691 114.777  1.00  0.00           C0.     -1
ATOM    219  CB  SER A 139      33.468  98.871 113.367  1.00  0.00           C0.     -1
ATOM    220  OG  SER A 139      34.460  97.869 113.061  1.00  0.00           O0.      0
ATOM    221  H03 SER A 139      32.196  99.507 114.994  1.00  0.00           H0.      0
ATOM    222  H   SER A 139      31.802  97.004 114.084  1.00  0.00           H0.      0
ATOM    223  HA  SER A 139      33.700  98.733 115.516  1.00  0.00           H0.      0
ATOM    224  HB2 SER A 139      32.665  98.855 112.618  1.00  0.00           H0.      0
ATOM    225  HB3 SER A 139      33.955  99.850 113.306  1.00  0.00           H0.      0
ATOM    226  HG  SER A 139      34.049  97.150 112.546  1.00  0.00           H0.      0
ATOM    227  CA  HID A 142      32.919 103.136 118.582  1.00  0.00           C0.     -1
ATOM    228  C   HID A 142      32.232 104.511 118.366  1.00  0.00           C0.      0
ATOM    229  O   HID A 142      32.692 105.309 117.541  1.00  0.00           O0.      0
ATOM    230  CB  HID A 142      32.999 102.409 117.214  1.00  0.00           C0.      0
ATOM    231  CG  HID A 142      34.061 101.361 117.151  1.00  0.00           C0.      0
ATOM    232  CD2 HID A 142      35.054 101.126 116.218  1.00  0.00           C0.      0
ATOM    233  ND1 HID A 142      34.275 100.408 118.140  1.00  0.00           N0.      0
ATOM    234  CE1 HID A 142      35.362  99.661 117.794  1.00  0.00           C0.      0
ATOM    235  NE2 HID A 142      35.853 100.068 116.632  1.00  0.00           N0.      0
ATOM    236  H01 HID A 142      32.397 102.532 119.332  1.00  0.00           H0.      0
ATOM    237  HA  HID A 142      33.930 103.339 118.950  1.00  0.00           H0.      0
ATOM    238  HB2 HID A 142      32.013 101.987 116.975  1.00  0.00           H0.      0
ATOM    239  HB3 HID A 142      33.222 103.161 116.450  1.00  0.00           H0.      0
ATOM    240  HD1 HID A 142      33.722 100.265 118.974  1.00  0.00           H0.      0
ATOM    241  HD2 HID A 142      35.234 101.640 115.288  1.00  0.00           H0.      0
ATOM    242  HE1 HID A 142      35.784  98.887 118.406  1.00  0.00           H0.      0
ATOM    243  N   LEU A 143      31.121 104.790 119.107  1.00  0.00           N0.      0
ATOM    244  CA  LEU A 143      30.326 106.030 118.955  1.00  0.00           C0.     -1
ATOM    245  CB  LEU A 143      29.094 105.842 117.980  1.00  0.00           C0.     -1
ATOM    246  CG  LEU A 143      29.411 105.742 116.478  1.00  0.00           C0.      0
ATOM    247  CD1 LEU A 143      28.111 105.408 115.720  1.00  0.00           C0.      0
ATOM    248  CD2 LEU A 143      30.041 107.041 115.950  1.00  0.00           C0.      0
ATOM    249  H01 LEU A 143      29.962 106.316 119.946  1.00  0.00           H0.      0
ATOM    250  H   LEU A 143      30.751 104.068 119.710  1.00  0.00           H0.      0
ATOM    251  HA  LEU A 143      31.001 106.805 118.590  1.00  0.00           H0.      0
ATOM    252  HB2 LEU A 143      28.551 104.944 118.305  1.00  0.00           H0.      0
ATOM    253  HB3 LEU A 143      28.418 106.695 118.139  1.00  0.00           H0.      0
ATOM    254  HG  LEU A 143      30.129 104.924 116.324  1.00  0.00           H0.      0
ATOM    255 HD11 LEU A 143      27.680 104.463 116.072  1.00  0.00           H0.      0
ATOM    256 HD12 LEU A 143      27.365 106.198 115.876  1.00  0.00           H0.      0
ATOM    257 HD13 LEU A 143      28.281 105.319 114.642  1.00  0.00           H0.      0
ATOM    258 HD21 LEU A 143      31.015 107.220 116.416  1.00  0.00           H0.      0
ATOM    259 HD22 LEU A 143      30.185 106.992 114.867  1.00  0.00           H0.      0
ATOM    260 HD23 LEU A 143      29.391 107.900 116.163  1.00  0.00           H0.      0
ATOM    261  CA  ARG A 175      28.619  91.779 119.669  1.00  0.00           C0.     -1
ATOM    262  CB  ARG A 175      29.896  92.044 120.488  1.00  0.00           C0.     -1
ATOM    263  CG  ARG A 175      31.198  91.701 119.736  1.00  0.00           C0.      0
ATOM    264  CD  ARG A 175      32.440  92.088 120.562  1.00  0.00           C0.      0
ATOM    265  NE  ARG A 175      33.723  91.995 119.841  1.00  0.00           N0.      0
ATOM    266  CZ  ARG A 175      34.509  90.914 119.864  1.00  0.00           C0.      0
ATOM    267  NH1 ARG A 175      34.042  89.746 120.387  1.00  0.00           N1+      0
ATOM    268  NH2 ARG A 175      35.761  90.985 119.393  1.00  0.00           N0.      0
ATOM    269  H01 ARG A 175      28.614  92.398 118.764  1.00  0.00           H0.      0
ATOM    270  H02 ARG A 175      27.724  92.022 120.251  1.00  0.00           H0.      0
ATOM    271  HA  ARG A 175      28.552  90.727 119.366  1.00  0.00           H0.      0
ATOM    272  HB2 ARG A 175      29.927  93.108 120.762  1.00  0.00           H0.      0
ATOM    273  HB3 ARG A 175      29.859  91.477 121.429  1.00  0.00           H0.      0
ATOM    274  HG2 ARG A 175      31.214  90.630 119.484  1.00  0.00           H0.      0
ATOM    275  HG3 ARG A 175      31.224  92.243 118.786  1.00  0.00           H0.      0
ATOM    276  HD2 ARG A 175      32.343  93.131 120.864  1.00  0.00           H0.      0
ATOM    277  HD3 ARG A 175      32.503  91.483 121.475  1.00  0.00           H0.      0
ATOM    278  HE  ARG A 175      34.137  92.848 119.428  1.00  0.00           H0.      0
ATOM    279 HH11 ARG A 175      33.046  89.584 120.391  1.00  0.00           H0.      0
ATOM    280 HH12 ARG A 175      34.611  88.918 120.289  1.00  0.00           H0.      0
ATOM    281 HH21 ARG A 175      36.231  91.915 119.267  1.00  0.00           H0.      0
ATOM    282 HH22 ARG A 175      36.357  90.174 119.462  1.00  0.00           H0.      0
ATOM    283  CA  TYR A 193      37.663  88.641 112.664  1.00  0.00           C0.     -1
ATOM    284  C   TYR A 193      39.069  88.815 113.266  1.00  0.00           C0.      0
ATOM    285  O   TYR A 193      39.938  89.476 112.660  1.00  0.00           O0.      0
ATOM    286  CB  TYR A 193      36.884  90.006 112.764  1.00  0.00           C0.     -1
ATOM    287  CG  TYR A 193      35.502  90.060 112.166  1.00  0.00           C0.      0
ATOM    288  CD1 TYR A 193      34.385  89.555 112.852  1.00  0.00           C0.      0
ATOM    289  CD2 TYR A 193      35.288  90.762 110.967  1.00  0.00           C0.      0
ATOM    290  CE1 TYR A 193      33.086  89.780 112.385  1.00  0.00           C0.      0
ATOM    291  CE2 TYR A 193      33.999  90.993 110.489  1.00  0.00           C0.      0
ATOM    292  CZ  TYR A 193      32.899  90.521 111.211  1.00  0.00           C0.      0
ATOM    293  OH  TYR A 193      31.641  90.906 110.760  1.00  0.00           O0.      0
ATOM    294  H03 TYR A 193      37.102  87.849 113.171  1.00  0.00           H0.      0
ATOM    295  HA  TYR A 193      37.776  88.360 111.612  1.00  0.00           H0.      0
ATOM    296  HB2 TYR A 193      36.827  90.266 113.827  1.00  0.00           H0.      0
ATOM    297  HB3 TYR A 193      37.501  90.777 112.297  1.00  0.00           H0.      0
ATOM    298  HD1 TYR A 193      34.527  89.018 113.786  1.00  0.00           H0.      0
ATOM    299  HD2 TYR A 193      36.122  91.224 110.455  1.00  0.00           H0.      0
ATOM    300  HE1 TYR A 193      32.230  89.415 112.946  1.00  0.00           H0.      0
ATOM    301  HE2 TYR A 193      33.840  91.584 109.595  1.00  0.00           H0.      0
ATOM    302  HH  TYR A 193      30.957  90.494 111.306  1.00  0.00           H0.      0
ATOM    303  N   TYR A 194      39.309  88.248 114.482  1.00  0.00           N0.      0
ATOM    304  CA  TYR A 194      40.441  88.606 115.387  1.00  0.00           C0.     -1
ATOM    305  CB  TYR A 194      39.912  89.438 116.562  1.00  0.00           C0.     -1
ATOM    306  CG  TYR A 194      39.165  90.664 116.040  1.00  0.00           C0.      0
ATOM    307  CD1 TYR A 194      37.838  90.935 116.399  1.00  0.00           C0.      0
ATOM    308  CD2 TYR A 194      39.772  91.524 115.105  1.00  0.00           C0.      0
ATOM    309  CE1 TYR A 194      37.133  92.018 115.854  1.00  0.00           C0.      0
ATOM    310  CE2 TYR A 194      39.081  92.589 114.533  1.00  0.00           C0.      0
ATOM    311  CZ  TYR A 194      37.754  92.845 114.906  1.00  0.00           C0.      0
ATOM    312  OH  TYR A 194      37.132  93.928 114.328  1.00  0.00           O0.      0
ATOM    313  H01 TYR A 194      40.923  87.686 115.731  1.00  0.00           H0.      0
ATOM    314  H   TYR A 194      38.518  87.803 114.929  1.00  0.00           H0.      0
ATOM    315  HA  TYR A 194      41.156  89.164 114.781  1.00  0.00           H0.      0
ATOM    316  HB2 TYR A 194      39.242  88.831 117.183  1.00  0.00           H0.      0
ATOM    317  HB3 TYR A 194      40.753  89.739 117.201  1.00  0.00           H0.      0
ATOM    318  HD1 TYR A 194      37.338  90.296 117.120  1.00  0.00           H0.      0
ATOM    319  HD2 TYR A 194      40.798  91.352 114.802  1.00  0.00           H0.      0
ATOM    320  HE1 TYR A 194      36.111  92.216 116.161  1.00  0.00           H0.      0
ATOM    321  HE2 TYR A 194      39.543  93.220 113.785  1.00  0.00           H0.      0
ATOM    322  HH  TYR A 194      36.215  94.048 114.667  1.00  0.00           H0.      0
ATOM    323  CA  TYR A 242      32.447 100.665 123.029  1.00  0.00           C0.     -1
ATOM    324  CB  TYR A 242      32.540  99.133 123.047  1.00  0.00           C0.     -1
ATOM    325  CG  TYR A 242      33.641  98.591 122.168  1.00  0.00           C0.      0
ATOM    326  CD1 TYR A 242      33.361  98.054 120.900  1.00  0.00           C0.      0
ATOM    327  CD2 TYR A 242      34.979  98.638 122.590  1.00  0.00           C0.      0
ATOM    328  CE1 TYR A 242      34.381  97.579 120.071  1.00  0.00           C0.      0
ATOM    329  CE2 TYR A 242      36.012  98.179 121.771  1.00  0.00           C0.      0
ATOM    330  CZ  TYR A 242      35.707  97.656 120.511  1.00  0.00           C0.      0
ATOM    331  OH  TYR A 242      36.686  97.244 119.624  1.00  0.00           O0.      0
ATOM    332  H01 TYR A 242      33.384 101.119 123.371  1.00  0.00           H0.      0
ATOM    333  H02 TYR A 242      31.640 101.018 123.681  1.00  0.00           H0.      0
ATOM    334  HA  TYR A 242      32.251 101.031 122.014  1.00  0.00           H0.      0
ATOM    335  HB2 TYR A 242      32.699  98.799 124.081  1.00  0.00           H0.      0
ATOM    336  HB3 TYR A 242      31.579  98.709 122.730  1.00  0.00           H0.      0
ATOM    337  HD1 TYR A 242      32.332  98.007 120.555  1.00  0.00           H0.      0
ATOM    338  HD2 TYR A 242      35.216  99.041 123.570  1.00  0.00           H0.      0
ATOM    339  HE1 TYR A 242      34.154  97.171 119.094  1.00  0.00           H0.      0
ATOM    340  HE2 TYR A 242      37.044  98.232 122.107  1.00  0.00           H0.      0
ATOM    341  HH  TYR A 242      37.565  97.407 119.992  1.00  0.00           H0.      0
ATOM    342  CA' SAM A 293      37.347  95.690 110.258  1.00  0.00           C0.      0
ATOM    343  CB  SAM A 293      37.510  96.309 111.655  1.00  0.00           C0.      0
ATOM    344  CG  SAM A 293      37.485  97.836 111.714  1.00  0.00           C0.      0
ATOM    345  SD  SAM A 293      38.153  98.391 113.345  1.00  0.00           S0.      0
ATOM    346  C5' SAM A 293      37.201  99.938 113.548  1.00  0.00           C0.      0
ATOM    347  C4' SAM A 293      37.601 101.034 112.564  1.00  0.00           C0.      0
ATOM    348  O4' SAM A 293      36.469 101.964 112.577  1.00  0.00           O0.      0
ATOM    349  C3' SAM A 293      38.872 101.842 112.952  1.00  0.00           C0.      0
ATOM    350  O3' SAM A 293      39.828 101.923 111.903  1.00  0.00           O0.      0
ATOM    351  C2' SAM A 293      38.302 103.231 113.359  1.00  0.00           C0.      0
ATOM    352  O2' SAM A 293      39.157 104.336 113.205  1.00  0.00           O0.      0
ATOM    353  C1' SAM A 293      36.994 103.312 112.542  1.00  0.00           C0.      0
ATOM    354  OXT SAM A 293      36.162  93.618 110.433  1.00  0.00           O0.      0
ATOM    355  N1  SAM A 293      33.483 106.980 111.602  1.00  0.00           N0.      0
ATOM    356  C2  SAM A 293      34.324 106.321 110.770  1.00  0.00           C0.      0
ATOM    357  N3  SAM A 293      35.202 105.354 111.072  1.00  0.00           N0.      0
ATOM    358  C4  SAM A 293      35.202 105.073 112.388  1.00  0.00           C0.      0
ATOM    359  C5  SAM A 293      34.384 105.668 113.358  1.00  0.00           C0.      0
ATOM    360  C6  SAM A 293      33.481 106.654 112.919  1.00  0.00           C0.      0
ATOM    361  N6  SAM A 293      32.665 107.295 113.785  1.00  0.00           N0.      0
ATOM    362  N7  SAM A 293      34.660 105.172 114.622  1.00  0.00           N0.      0
ATOM    363  C8  SAM A 293      35.625 104.299 114.431  1.00  0.00           C0.      0
ATOM    364  N9  SAM A 293      36.006 104.196 113.095  1.00  0.00           N0.      0
ATOM    365  C'  SAM A 293      37.297  94.153 110.459  1.00  0.00           C0.      0
ATOM    366  N'  SAM A 293      36.101  96.129 109.551  1.00  0.00           N0.      0
ATOM    367  O'  SAM A 293      38.426  93.634 110.723  1.00  0.00           O0.      0
ATOM    368 HN61 SAM A 293      32.069 108.061 113.480  1.00  0.00           H0.      0
ATOM    369 HN62 SAM A 293      32.582 106.931 114.722  1.00  0.00           H0.      0
ATOM    370  HA  SAM A 293      38.184  95.942 109.606  1.00  0.00           H0.      0
ATOM    371  HB1 SAM A 293      38.460  95.919 112.035  1.00  0.00           H0.      0
ATOM    372  HB2 SAM A 293      36.731  95.912 112.317  1.00  0.00           H0.      0
ATOM    373  HG1 SAM A 293      36.465  98.218 111.631  1.00  0.00           H0.      0
ATOM    374  HG2 SAM A 293      38.107  98.285 110.933  1.00  0.00           H0.      0
ATOM    375 HO2' SAM A 293      39.366 104.452 112.245  1.00  0.00           H0.      0
ATOM    376 HO3' SAM A 293      39.419 102.367 111.114  1.00  0.00           H0.      0
ATOM    377  H01 SAM A 293      36.100 103.722 115.207  1.00  0.00           H0.      0
ATOM    378  H02 SAM A 293      37.723 100.643 111.547  1.00  0.00           H0.      0
ATOM    379  H03 SAM A 293      39.392 101.382 113.794  1.00  0.00           H0.      0
ATOM    380  H04 SAM A 293      38.047 103.180 114.420  1.00  0.00           H0.      0
ATOM    381  H05 SAM A 293      37.180 103.624 111.512  1.00  0.00           H0.      0
ATOM    382  H06 SAM A 293      34.293 106.639 109.734  1.00  0.00           H0.      0
ATOM    383  H07 SAM A 293      36.054  95.630 108.569  1.00  0.00           H0.      0
ATOM    384  H08 SAM A 293      36.073  97.144 109.372  1.00  0.00           H0.      0
ATOM    385  H09 SAM A 293      35.276  95.836 110.084  1.00  0.00           H0.      0
ATOM    386 H5'1 SAM A 293      37.356 100.263 114.576  1.00  0.00           H0.      0
ATOM    387 H5'2 SAM A 293      36.148  99.686 113.418  1.00  0.00           H0.      0
ATOM    388  N   ACT A 294      36.165  96.190 116.796  1.00  0.00           N0.      0
ATOM    389  CA  ACT A 294      36.997  95.179 117.450  1.00  0.00           C0.      0
ATOM    390  C   ACT A 294      36.284  94.198 118.394  1.00  0.00           C0.      0
ATOM    391  O   ACT A 294      35.030  94.254 118.560  1.00  0.00           O0.      0
ATOM    392  CE  ACT A 294      37.099  97.200 114.984  1.00  0.00           C0.      0
ATOM    393  OXT ACT A 294      37.037  93.325 118.943  1.00  0.00           O1-      0
ATOM    394  HE1 ACT A 294      36.101  97.534 114.735  1.00  0.00           H0.      0
ATOM    395  HE2 ACT A 294      37.690  97.717 115.722  1.00  0.00           H0.      0
ATOM    396  HE3 ACT A 294      37.399  96.209 114.671  1.00  0.00           H0.      0
ATOM    397  H1  ACT A 294      37.785  95.674 118.023  1.00  0.00           H0.      0
ATOM    398  H3  ACT A 294      37.494  94.575 116.688  1.00  0.00           H0.      0
ATOM    399  H01 ACT A 294      35.902  96.902 117.468  1.00  0.00           H0.      0
ATOM    400  H02 ACT A 294      35.307  95.769 116.446  1.00  0.00           H0.      0
