# Supplementary material for: Computational Investigation of GNMT-Catalyzed Methyl Transfer Reaction: Integrating MD, QM, and ML Approaches
Source: J Comput Chem. Author manuscript; Available in PMC 2026 Jun 29. (PMC13312424; doi:10.1002/jcc.70434)
Supplement: SI-2 [file NIHMS2188582-supplement-SI-2.zip › QM-cluster-pdbs/early_stage-model_A-p.pdb]

ATOM      1  CA  TYR A  21      42.847 104.936 117.417  1.00  0.00           C0.     -1
ATOM      2  CB  TYR A  21      42.517 104.108 116.211  1.00  0.00           C0.     -1
ATOM      3  CG  TYR A  21      41.543 102.961 116.419  1.00  0.00           C0.      0
ATOM      4  CD1 TYR A  21      40.161 103.177 116.543  1.00  0.00           C0.      0
ATOM      5  CD2 TYR A  21      41.999 101.630 116.437  1.00  0.00           C0.      0
ATOM      6  CE1 TYR A  21      39.264 102.111 116.689  1.00  0.00           C0.      0
ATOM      7  CE2 TYR A  21      41.120 100.556 116.577  1.00  0.00           C0.      0
ATOM      8  CZ  TYR A  21      39.745 100.790 116.708  1.00  0.00           C0.      0
ATOM      9  OH  TYR A  21      38.921  99.697 116.847  1.00  0.00           O0.      0
ATOM     10  H01 TYR A  21      41.950 105.404 117.844  1.00  0.00           H0.      0
ATOM     11  H02 TYR A  21      43.549 105.739 117.162  1.00  0.00           H0.      0
ATOM     12  HA  TYR A  21      43.304 104.331 118.210  1.00  0.00           H0.      0
ATOM     13  HB2 TYR A  21      42.132 104.767 115.420  1.00  0.00           H0.      0
ATOM     14  HB3 TYR A  21      43.445 103.687 115.801  1.00  0.00           H0.      0
ATOM     15  HD1 TYR A  21      39.773 104.191 116.504  1.00  0.00           H0.      0
ATOM     16  HD2 TYR A  21      43.056 101.432 116.299  1.00  0.00           H0.      0
ATOM     17  HE1 TYR A  21      38.200 102.302 116.777  1.00  0.00           H0.      0
ATOM     18  HE2 TYR A  21      41.477  99.532 116.555  1.00  0.00           H0.      0
ATOM     19  HH  TYR A  21      37.974  99.971 116.904  1.00  0.00           H0.      0
ATOM     20  CA  TRP A  30      46.318  95.189 114.367  1.00  0.00           C0.     -1
ATOM     21  CB  TRP A  30      45.736  96.303 113.503  1.00  0.00           C0.     -1
ATOM     22  CG  TRP A  30      44.288  96.155 113.117  1.00  0.00           C0.      0
ATOM     23  CD1 TRP A  30      43.782  95.961 111.844  1.00  0.00           C0.      0
ATOM     24  CD2 TRP A  30      43.139  96.258 113.993  1.00  0.00           C0.      0
ATOM     25  CE2 TRP A  30      41.972  96.102 113.174  1.00  0.00           C0.      0
ATOM     26  CE3 TRP A  30      42.979  96.509 115.369  1.00  0.00           C0.      0
ATOM     27  NE1 TRP A  30      42.394  95.897 111.873  1.00  0.00           N0.      0
ATOM     28  CZ2 TRP A  30      40.676  96.173 113.704  1.00  0.00           C0.      0
ATOM     29  CZ3 TRP A  30      41.689  96.594 115.896  1.00  0.00           C0.      0
ATOM     30  CH2 TRP A  30      40.554  96.421 115.071  1.00  0.00           C0.      0
ATOM     31  H01 TRP A  30      46.249  94.220 113.859  1.00  0.00           H0.      0
ATOM     32  H03 TRP A  30      47.373  95.380 114.595  1.00  0.00           H0.      0
ATOM     33  HA  TRP A  30      45.780  95.101 115.318  1.00  0.00           H0.      0
ATOM     34  HB2 TRP A  30      45.864  97.259 114.034  1.00  0.00           H0.      0
ATOM     35  HB3 TRP A  30      46.333  96.392 112.585  1.00  0.00           H0.      0
ATOM     36  HD1 TRP A  30      44.317  95.868 110.910  1.00  0.00           H0.      0
ATOM     37  HE1 TRP A  30      41.771  96.030 111.065  1.00  0.00           H0.      0
ATOM     38  HE3 TRP A  30      43.844  96.642 116.011  1.00  0.00           H0.      0
ATOM     39  HZ2 TRP A  30      39.800  96.023 113.085  1.00  0.00           H0.      0
ATOM     40  HZ3 TRP A  30      41.551  96.789 116.954  1.00  0.00           H0.      0
ATOM     41  HH2 TRP A  30      39.565  96.495 115.502  1.00  0.00           H0.      0
ATOM     42  CA  TYR A  33      45.513  91.214 116.898  1.00  0.00           C0.     -1
ATOM     43  CB  TYR A  33      44.865  92.599 117.092  1.00  0.00           C0.     -1
ATOM     44  CG  TYR A  33      43.456  92.504 117.666  1.00  0.00           C0.      0
ATOM     45  CD1 TYR A  33      42.414  93.302 117.165  1.00  0.00           C0.      0
ATOM     46  CD2 TYR A  33      43.141  91.591 118.690  1.00  0.00           C0.      0
ATOM     47  CE1 TYR A  33      41.104  93.183 117.642  1.00  0.00           C0.      0
ATOM     48  CE2 TYR A  33      41.836  91.451 119.166  1.00  0.00           C0.      0
ATOM     49  CZ  TYR A  33      40.807  92.236 118.629  1.00  0.00           C0.      0
ATOM     50  OH  TYR A  33      39.525  92.003 119.084  1.00  0.00           O0.      0
ATOM     51  H01 TYR A  33      44.876  90.573 116.278  1.00  0.00           H0.      0
ATOM     52  H02 TYR A  33      46.488  91.307 116.406  1.00  0.00           H0.      0
ATOM     53  HA  TYR A  33      45.674  90.705 117.854  1.00  0.00           H0.      0
ATOM     54  HB2 TYR A  33      45.505  93.209 117.747  1.00  0.00           H0.      0
ATOM     55  HB3 TYR A  33      44.820  93.124 116.131  1.00  0.00           H0.      0
ATOM     56  HD1 TYR A  33      42.619  94.022 116.380  1.00  0.00           H0.      0
ATOM     57  HD2 TYR A  33      43.918  90.965 119.116  1.00  0.00           H0.      0
ATOM     58  HE1 TYR A  33      40.318  93.792 117.210  1.00  0.00           H0.      0
ATOM     59  HE2 TYR A  33      41.596  90.730 119.939  1.00  0.00           H0.      0
ATOM     60  HH  TYR A  33      38.926  92.712 118.784  1.00  0.00           H0.      0
ATOM     61  CA  ARG A  40      41.374  86.300 108.106  1.00  0.00           C0.     -1
ATOM     62  CB  ARG A  40      41.948  87.722 108.346  1.00  0.00           C0.     -1
ATOM     63  CG  ARG A  40      40.816  88.797 108.276  1.00  0.00           C0.      0
ATOM     64  CD  ARG A  40      40.753  89.767 109.475  1.00  0.00           C0.      0
ATOM     65  NE  ARG A  40      39.542  90.607 109.370  1.00  0.00           N0.      0
ATOM     66  CZ  ARG A  40      39.395  91.897 109.752  1.00  0.00           C0.      0
ATOM     67  NH1 ARG A  40      40.319  92.508 110.525  1.00  0.00           N1+      0
ATOM     68  NH2 ARG A  40      38.319  92.589 109.372  1.00  0.00           N0.      0
ATOM     69  H01 ARG A  40      40.883  86.241 107.128  1.00  0.00           H0.      0
ATOM     70  H02 ARG A  40      42.163  85.540 108.136  1.00  0.00           H0.      0
ATOM     71  HA  ARG A  40      40.632  86.053 108.874  1.00  0.00           H0.      0
ATOM     72  HB2 ARG A  40      42.432  87.752 109.332  1.00  0.00           H0.      0
ATOM     73  HB3 ARG A  40      42.725  87.947 107.607  1.00  0.00           H0.      0
ATOM     74  HG2 ARG A  40      40.902  89.386 107.356  1.00  0.00           H0.      0
ATOM     75  HG3 ARG A  40      39.848  88.277 108.223  1.00  0.00           H0.      0
ATOM     76  HD2 ARG A  40      40.737  89.200 110.415  1.00  0.00           H0.      0
ATOM     77  HD3 ARG A  40      41.635  90.416 109.489  1.00  0.00           H0.      0
ATOM     78  HE  ARG A  40      38.783  90.235 108.815  1.00  0.00           H0.      0
ATOM     79 HH11 ARG A  40      40.947  91.977 111.107  1.00  0.00           H0.      0
ATOM     80 HH12 ARG A  40      40.153  93.499 110.726  1.00  0.00           H0.      0
ATOM     81 HH21 ARG A  40      37.802  92.393 108.483  1.00  0.00           H0.      0
ATOM     82 HH22 ARG A  40      38.320  93.578 109.638  1.00  0.00           H0.      0
ATOM     83  CA  ALA A  64      34.661 101.372 108.803  1.00  0.00           C0.     -1
ATOM     84  C   ALA A  64      35.825 100.584 108.218  1.00  0.00           C0.      0
ATOM     85  O   ALA A  64      35.880  99.341 108.250  1.00  0.00           O0.      0
ATOM     86  H01 ALA A  64      33.849 101.413 108.069  1.00  0.00           H0.      0
ATOM     87  H02 ALA A  64      34.295 100.859 109.696  1.00  0.00           H0.      0
ATOM     88  HA  ALA A  64      34.945 102.395 109.066  1.00  0.00           H0.      0
ATOM     89  N   CYS A  65      36.758 101.339 107.579  1.00  0.00           N0.      0
ATOM     90  CA  CYS A  65      37.822 100.742 106.778  1.00  0.00           C0.     -1
ATOM     91  C   CYS A  65      38.989 100.189 107.555  1.00  0.00           C0.      0
ATOM     92  O   CYS A  65      39.514  99.106 107.252  1.00  0.00           O0.      0
ATOM     93  H02 CYS A  65      38.181 101.503 106.078  1.00  0.00           H0.      0
ATOM     94  H   CYS A  65      36.771 102.335 107.750  1.00  0.00           H0.      0
ATOM     95  HA  CYS A  65      37.400  99.919 106.198  1.00  0.00           H0.      0
ATOM     96  N   GLY A  66      39.426 100.982 108.544  1.00  0.00           N0.      0
ATOM     97  CA  GLY A  66      40.534 100.529 109.333  1.00  0.00           C0.     -1
ATOM     98  C   GLY A  66      41.857 100.427 108.535  1.00  0.00           C0.      0
ATOM     99  O   GLY A  66      42.305 101.380 107.891  1.00  0.00           O0.      0
ATOM    100  H   GLY A  66      38.941 101.843 108.817  1.00  0.00           H0.      0
ATOM    101  HA2 GLY A  66      40.673 101.222 110.165  1.00  0.00           H0.      0
ATOM    102  HA3 GLY A  66      40.320  99.544 109.755  1.00  0.00           H0.      0
ATOM    103  N   THR A  67      42.510  99.233 108.669  1.00  0.00           N0.      0
ATOM    104  CA  THR A  67      43.774  98.948 107.965  1.00  0.00           C0.     -1
ATOM    105  H01 THR A  67      43.600  98.645 106.925  1.00  0.00           H0.      0
ATOM    106  H02 THR A  67      44.299  98.149 108.492  1.00  0.00           H0.      0
ATOM    107  H   THR A  67      41.963  98.446 109.008  1.00  0.00           H0.      0
ATOM    108  HA  THR A  67      44.383  99.853 107.967  1.00  0.00           H0.      0
ATOM    109  CA  VAL A  69      41.209  94.402 105.587  1.00  0.00           C0.     -1
ATOM    110  C   VAL A  69      40.179  93.757 104.634  1.00  0.00           C0.      0
ATOM    111  O   VAL A  69      40.464  92.796 103.906  1.00  0.00           O0.      0
ATOM    112  CB  VAL A  69      41.077  93.856 107.008  1.00  0.00           C0.     -1
ATOM    113  CG1 VAL A  69      41.362  92.344 107.024  1.00  0.00           C0.      0
ATOM    114  CG2 VAL A  69      42.047  94.600 107.945  1.00  0.00           C0.      0
ATOM    115  H03 VAL A  69      41.078  95.492 105.593  1.00  0.00           H0.      0
ATOM    116  HA  VAL A  69      42.205  94.181 105.191  1.00  0.00           H0.      0
ATOM    117  HB  VAL A  69      40.054  94.031 107.367  1.00  0.00           H0.      0
ATOM    118 HG11 VAL A  69      42.323  92.133 106.538  1.00  0.00           H0.      0
ATOM    119 HG12 VAL A  69      41.419  91.982 108.051  1.00  0.00           H0.      0
ATOM    120 HG13 VAL A  69      40.589  91.779 106.493  1.00  0.00           H0.      0
ATOM    121 HG21 VAL A  69      41.979  94.207 108.965  1.00  0.00           H0.      0
ATOM    122 HG22 VAL A  69      43.083  94.481 107.598  1.00  0.00           H0.      0
ATOM    123 HG23 VAL A  69      41.813  95.668 107.991  1.00  0.00           H0.      0
ATOM    124  N   ASP A  70      38.917  94.288 104.687  1.00  0.00           N0.      0
ATOM    125  CA  ASP A  70      37.710  93.582 104.181  1.00  0.00           C0.     -1
ATOM    126  CB  ASP A  70      36.530  93.909 105.161  1.00  0.00           C0.     -1
ATOM    127  CG  ASP A  70      36.970  93.687 106.615  1.00  0.00           C0.      0
ATOM    128  OD1 ASP A  70      37.436  94.708 107.230  1.00  0.00           O0.      0
ATOM    129  OD2 ASP A  70      36.916  92.505 107.063  1.00  0.00           O1-      0
ATOM    130  H01 ASP A  70      37.465  93.902 103.163  1.00  0.00           H0.      0
ATOM    131  H   ASP A  70      38.733  94.933 105.450  1.00  0.00           H0.      0
ATOM    132  HA  ASP A  70      37.919  92.508 104.169  1.00  0.00           H0.      0
ATOM    133  HB2 ASP A  70      36.232  94.954 105.031  1.00  0.00           H0.      0
ATOM    134  HB3 ASP A  70      35.682  93.263 104.919  1.00  0.00           H0.      0
ATOM    135  CA  ASP A  85      37.414 105.929 108.052  1.00  0.00           C0.     -1
ATOM    136  C   ASP A  85      37.725 107.378 108.523  1.00  0.00           C0.      0
ATOM    137  O   ASP A  85      38.167 108.207 107.715  1.00  0.00           O0.      0
ATOM    138  CB  ASP A  85      38.677 105.029 108.133  1.00  0.00           C0.      0
ATOM    139  CG  ASP A  85      38.820 104.459 109.538  1.00  0.00           C0.      0
ATOM    140  OD1 ASP A  85      38.342 103.283 109.738  1.00  0.00           O0.      0
ATOM    141  OD2 ASP A  85      39.323 105.184 110.443  1.00  0.00           O1-      0
ATOM    142  H01 ASP A  85      37.091 106.021 107.013  1.00  0.00           H0.      0
ATOM    143  HA  ASP A  85      36.597 105.490 108.637  1.00  0.00           H0.      0
ATOM    144  HB2 ASP A  85      38.584 104.203 107.422  1.00  0.00           H0.      0
ATOM    145  HB3 ASP A  85      39.562 105.613 107.866  1.00  0.00           H0.      0
ATOM    146  N   ALA A  86      37.544 107.676 109.848  1.00  0.00           N0.      0
ATOM    147  CA  ALA A  86      37.860 108.996 110.445  1.00  0.00           C0.     -1
ATOM    148  C   ALA A  86      39.253 109.045 111.164  1.00  0.00           C0.      0
ATOM    149  O   ALA A  86      39.592 110.117 111.689  1.00  0.00           O0.      0
ATOM    150  CB  ALA A  86      36.763 109.428 111.420  1.00  0.00           C0.      0
ATOM    151  H   ALA A  86      37.116 106.972 110.441  1.00  0.00           H0.      0
ATOM    152  HA  ALA A  86      37.930 109.699 109.610  1.00  0.00           H0.      0
ATOM    153  HB1 ALA A  86      37.044 110.374 111.887  1.00  0.00           H0.      0
ATOM    154  HB2 ALA A  86      35.820 109.552 110.889  1.00  0.00           H0.      0
ATOM    155  HB3 ALA A  86      36.623 108.681 112.211  1.00  0.00           H0.      0
ATOM    156  N   SER A  87      40.019 107.922 111.182  1.00  0.00           N0.      0
ATOM    157  CA  SER A  87      41.349 107.866 111.837  1.00  0.00           C0.     -1
ATOM    158  CB  SER A  87      41.422 106.754 112.851  1.00  0.00           C0.     -1
ATOM    159  OG  SER A  87      42.738 106.665 113.444  1.00  0.00           O0.      0
ATOM    160  H01 SER A  87      42.128 107.723 111.078  1.00  0.00           H0.      0
ATOM    161  H   SER A  87      39.674 107.067 110.740  1.00  0.00           H0.      0
ATOM    162  HA  SER A  87      41.505 108.843 112.304  1.00  0.00           H0.      0
ATOM    163  HB2 SER A  87      40.644 106.877 113.615  1.00  0.00           H0.      0
ATOM    164  HB3 SER A  87      41.250 105.785 112.377  1.00  0.00           H0.      0
ATOM    165  HG  SER A  87      42.854 107.430 114.025  1.00  0.00           H0.      0
ATOM    166  CA  MET A  90      44.316 103.268 110.752  1.00  0.00           C0.     -1
ATOM    167  CB  MET A  90      42.898 102.993 111.237  1.00  0.00           C0.     -1
ATOM    168  CG  MET A  90      42.809 102.611 112.722  1.00  0.00           C0.      0
ATOM    169  SD  MET A  90      43.616 101.010 113.164  1.00  0.00           S0.      0
ATOM    170  CE  MET A  90      42.386  99.817 112.511  1.00  0.00           C0.      0
ATOM    171  H01 MET A  90      44.757 104.122 111.283  1.00  0.00           H0.      0
ATOM    172  H02 MET A  90      44.327 103.491 109.679  1.00  0.00           H0.      0
ATOM    173  HA  MET A  90      44.959 102.397 110.924  1.00  0.00           H0.      0
ATOM    174  HB2 MET A  90      42.264 103.879 111.082  1.00  0.00           H0.      0
ATOM    175  HB3 MET A  90      42.455 102.199 110.629  1.00  0.00           H0.      0
ATOM    176  HG2 MET A  90      43.305 103.369 113.339  1.00  0.00           H0.      0
ATOM    177  HG3 MET A  90      41.762 102.554 113.033  1.00  0.00           H0.      0
ATOM    178  HE1 MET A  90      42.432  99.751 111.422  1.00  0.00           H0.      0
ATOM    179  HE2 MET A  90      42.626  98.837 112.932  1.00  0.00           H0.      0
ATOM    180  HE3 MET A  90      41.379 100.104 112.824  1.00  0.00           H0.      0
ATOM    181  CA  ALA A 115      35.144 110.447 106.734  1.00  0.00           C0.     -1
ATOM    182  C   ALA A 115      34.453 110.012 108.038  1.00  0.00           C0.      0
ATOM    183  O   ALA A 115      34.222 108.818 108.269  1.00  0.00           O0.      0
ATOM    184  H01 ALA A 115      36.125 109.962 106.699  1.00  0.00           H0.      0
ATOM    185  H03 ALA A 115      34.554 110.086 105.887  1.00  0.00           H0.      0
ATOM    186  HA  ALA A 115      35.272 111.529 106.653  1.00  0.00           H0.      0
ATOM    187  N   ASN A 116      34.143 110.996 108.945  1.00  0.00           N0.      0
ATOM    188  CA  ASN A 116      33.376 110.732 110.170  1.00  0.00           C0.     -1
ATOM    189  C   ASN A 116      31.838 110.470 109.820  1.00  0.00           C0.      0
ATOM    190  O   ASN A 116      31.265 111.250 109.052  1.00  0.00           O0.      0
ATOM    191  H02 ASN A 116      33.428 111.621 110.802  1.00  0.00           H0.      0
ATOM    192  H   ASN A 116      34.163 111.952 108.620  1.00  0.00           H0.      0
ATOM    193  HA  ASN A 116      33.793 109.879 110.703  1.00  0.00           H0.      0
ATOM    194  N   TRP A 117      31.198 109.406 110.409  1.00  0.00           N0.      0
ATOM    195  CA  TRP A 117      29.779 108.993 110.061  1.00  0.00           C0.     -1
ATOM    196  CB  TRP A 117      29.358 107.761 110.842  1.00  0.00           C0.     -1
ATOM    197  CG  TRP A 117      30.328 106.609 110.708  1.00  0.00           C0.      0
ATOM    198  CD1 TRP A 117      31.115 106.312 109.611  1.00  0.00           C0.      0
ATOM    199  CD2 TRP A 117      30.685 105.654 111.737  1.00  0.00           C0.      0
ATOM    200  CE2 TRP A 117      31.703 104.805 111.195  1.00  0.00           C0.      0
ATOM    201  CE3 TRP A 117      30.277 105.453 113.070  1.00  0.00           C0.      0
ATOM    202  NE1 TRP A 117      31.920 105.218 109.894  1.00  0.00           N0.      0
ATOM    203  CZ2 TRP A 117      32.314 103.792 111.947  1.00  0.00           C0.      0
ATOM    204  CZ3 TRP A 117      30.884 104.447 113.820  1.00  0.00           C0.      0
ATOM    205  CH2 TRP A 117      31.893 103.626 113.264  1.00  0.00           C0.      0
ATOM    206  H01 TRP A 117      29.121 109.840 110.274  1.00  0.00           H0.      0
ATOM    207  H   TRP A 117      31.802 108.696 110.829  1.00  0.00           H0.      0
ATOM    208  HA  TRP A 117      29.728 108.811 108.980  1.00  0.00           H0.      0
ATOM    209  HB2 TRP A 117      29.264 108.018 111.906  1.00  0.00           H0.      0
ATOM    210  HB3 TRP A 117      28.349 107.478 110.510  1.00  0.00           H0.      0
ATOM    211  HD1 TRP A 117      31.193 106.817 108.662  1.00  0.00           H0.      0
ATOM    212  HE1 TRP A 117      32.677 104.900 109.308  1.00  0.00           H0.      0
ATOM    213  HE3 TRP A 117      29.504 106.076 113.511  1.00  0.00           H0.      0
ATOM    214  HZ2 TRP A 117      33.109 103.181 111.531  1.00  0.00           H0.      0
ATOM    215  HZ3 TRP A 117      30.587 104.290 114.852  1.00  0.00           H0.      0
ATOM    216  HH2 TRP A 117      32.364 102.868 113.882  1.00  0.00           H0.      0
ATOM    217  CA  LEU A 136      32.698  94.643 109.446  1.00  0.00           C0.     -1
ATOM    218  C   LEU A 136      33.579  94.859 110.657  1.00  0.00           C0.      0
ATOM    219  O   LEU A 136      34.217  95.905 110.865  1.00  0.00           O0.      0
ATOM    220  H01 LEU A 136      33.327  94.385 108.586  1.00  0.00           H0.      0
ATOM    221  H02 LEU A 136      32.175  95.571 109.207  1.00  0.00           H0.      0
ATOM    222  HA  LEU A 136      31.969  93.844 109.595  1.00  0.00           H0.      0
ATOM    223  N   GLY A 137      33.653  93.801 111.522  1.00  0.00           N0.      0
ATOM    224  CA  GLY A 137      34.632  93.805 112.593  1.00  0.00           C0.     -1
ATOM    225  C   GLY A 137      34.181  94.582 113.858  1.00  0.00           C0.      0
ATOM    226  O   GLY A 137      35.068  95.061 114.599  1.00  0.00           O0.      0
ATOM    227  H   GLY A 137      33.248  92.920 111.239  1.00  0.00           H0.      0
ATOM    228  HA2 GLY A 137      34.848  92.774 112.889  1.00  0.00           H0.      0
ATOM    229  HA3 GLY A 137      35.562  94.273 112.263  1.00  0.00           H0.      0
ATOM    230  N   ASN A 138      32.863  94.678 114.160  1.00  0.00           N0.      0
ATOM    231  CA  ASN A 138      32.346  95.402 115.369  1.00  0.00           C0.     -1
ATOM    232  C   ASN A 138      32.831  96.844 115.310  1.00  0.00           C0.      0
ATOM    233  O   ASN A 138      33.575  97.324 116.179  1.00  0.00           O0.      0
ATOM    234  CB  ASN A 138      33.023  94.779 116.685  1.00  0.00           C0.     -1
ATOM    235  CG  ASN A 138      32.413  95.481 117.894  1.00  0.00           C0.      0
ATOM    236  ND2 ASN A 138      33.219  95.583 118.991  1.00  0.00           N0.      0
ATOM    237  OD1 ASN A 138      31.243  95.877 117.883  1.00  0.00           O0.      0
ATOM    238  H   ASN A 138      32.206  94.283 113.499  1.00  0.00           H0.      0
ATOM    239  HA  ASN A 138      31.263  95.316 115.410  1.00  0.00           H0.      0
ATOM    240  HB2 ASN A 138      32.742  93.723 116.732  1.00  0.00           H0.      0
ATOM    241  HB3 ASN A 138      34.098  94.847 116.640  1.00  0.00           H0.      0
ATOM    242 HD21 ASN A 138      32.936  96.244 119.704  1.00  0.00           H0.      0
ATOM    243 HD22 ASN A 138      34.213  95.437 118.864  1.00  0.00           H0.      0
ATOM    244  N   SER A 139      32.426  97.516 114.220  1.00  0.00           N0.      0
ATOM    245  CA  SER A 139      32.753  98.910 114.104  1.00  0.00           C0.     -1
ATOM    246  CB  SER A 139      33.132  99.356 112.716  1.00  0.00           C0.     -1
ATOM    247  OG  SER A 139      34.328  98.715 112.224  1.00  0.00           O0.      0
ATOM    248  H03 SER A 139      31.912  99.529 114.453  1.00  0.00           H0.      0
ATOM    249  H   SER A 139      31.740  97.103 113.603  1.00  0.00           H0.      0
ATOM    250  HA  SER A 139      33.584  99.093 114.786  1.00  0.00           H0.      0
ATOM    251  HB2 SER A 139      32.299  99.211 112.012  1.00  0.00           H0.      0
ATOM    252  HB3 SER A 139      33.359 100.426 112.742  1.00  0.00           H0.      0
ATOM    253  HG  SER A 139      34.136  97.798 111.968  1.00  0.00           H0.      0
ATOM    254  CA  HID A 142      32.668 103.027 118.837  1.00  0.00           C0.     -1
ATOM    255  C   HID A 142      32.117 104.428 119.064  1.00  0.00           C0.      0
ATOM    256  O   HID A 142      32.791 105.293 119.638  1.00  0.00           O0.      0
ATOM    257  CB  HID A 142      33.877 103.139 117.869  1.00  0.00           C0.     -1
ATOM    258  CG  HID A 142      34.837 102.001 117.890  1.00  0.00           C0.      0
ATOM    259  CD2 HID A 142      35.323 101.179 116.892  1.00  0.00           C0.      0
ATOM    260  ND1 HID A 142      35.566 101.649 119.020  1.00  0.00           N0.      0
ATOM    261  CE1 HID A 142      36.442 100.661 118.683  1.00  0.00           C0.      0
ATOM    262  NE2 HID A 142      36.319 100.352 117.397  1.00  0.00           N0.      0
ATOM    263  H01 HID A 142      31.919 102.334 118.440  1.00  0.00           H0.      0
ATOM    264  HA  HID A 142      32.999 102.638 119.807  1.00  0.00           H0.      0
ATOM    265  HB2 HID A 142      33.511 103.278 116.846  1.00  0.00           H0.      0
ATOM    266  HB3 HID A 142      34.414 104.060 118.133  1.00  0.00           H0.      0
ATOM    267  HD1 HID A 142      35.465 102.057 119.939  1.00  0.00           H0.      0
ATOM    268  HD2 HID A 142      35.038 101.158 115.852  1.00  0.00           H0.      0
ATOM    269  HE1 HID A 142      37.131 100.206 119.374  1.00  0.00           H0.      0
ATOM    270  N   LEU A 143      30.897 104.687 118.532  1.00  0.00           N0.      0
ATOM    271  CA  LEU A 143      30.363 106.049 118.481  1.00  0.00           C0.     -1
ATOM    272  CB  LEU A 143      29.319 106.171 117.382  1.00  0.00           C0.     -1
ATOM    273  CG  LEU A 143      28.863 107.621 117.107  1.00  0.00           C0.      0
ATOM    274  CD1 LEU A 143      29.949 108.420 116.363  1.00  0.00           C0.      0
ATOM    275  CD2 LEU A 143      27.553 107.626 116.298  1.00  0.00           C0.      0
ATOM    276  H01 LEU A 143      29.929 106.326 119.451  1.00  0.00           H0.      0
ATOM    277  H   LEU A 143      30.394 103.950 118.060  1.00  0.00           H0.      0
ATOM    278  HA  LEU A 143      31.210 106.722 118.312  1.00  0.00           H0.      0
ATOM    279  HB2 LEU A 143      29.724 105.753 116.448  1.00  0.00           H0.      0
ATOM    280  HB3 LEU A 143      28.443 105.562 117.647  1.00  0.00           H0.      0
ATOM    281  HG  LEU A 143      28.671 108.110 118.075  1.00  0.00           H0.      0
ATOM    282 HD11 LEU A 143      30.110 107.981 115.369  1.00  0.00           H0.      0
ATOM    283 HD12 LEU A 143      29.645 109.462 116.222  1.00  0.00           H0.      0
ATOM    284 HD13 LEU A 143      30.904 108.420 116.900  1.00  0.00           H0.      0
ATOM    285 HD21 LEU A 143      26.750 107.111 116.838  1.00  0.00           H0.      0
ATOM    286 HD22 LEU A 143      27.223 108.650 116.089  1.00  0.00           H0.      0
ATOM    287 HD23 LEU A 143      27.695 107.116 115.336  1.00  0.00           H0.      0
ATOM    288  CA  ARG A 175      29.470  92.189 120.080  1.00  0.00           C0.     -1
ATOM    289  CB  ARG A 175      30.526  92.661 121.074  1.00  0.00           C0.     -1
ATOM    290  CG  ARG A 175      31.942  92.494 120.477  1.00  0.00           C0.      0
ATOM    291  CD  ARG A 175      33.051  93.147 121.317  1.00  0.00           C0.      0
ATOM    292  NE  ARG A 175      34.404  92.955 120.761  1.00  0.00           N0.      0
ATOM    293  CZ  ARG A 175      35.222  91.945 121.078  1.00  0.00           C0.      0
ATOM    294  NH1 ARG A 175      34.772  90.918 121.835  1.00  0.00           N1+      0
ATOM    295  NH2 ARG A 175      36.519  91.985 120.732  1.00  0.00           N0.      0
ATOM    296  H01 ARG A 175      29.507  92.789 119.163  1.00  0.00           H0.      0
ATOM    297  H02 ARG A 175      28.459  92.268 120.494  1.00  0.00           H0.      0
ATOM    298  HA  ARG A 175      29.639  91.143 119.797  1.00  0.00           H0.      0
ATOM    299  HB2 ARG A 175      30.357  93.718 121.325  1.00  0.00           H0.      0
ATOM    300  HB3 ARG A 175      30.452  92.097 122.014  1.00  0.00           H0.      0
ATOM    301  HG2 ARG A 175      32.151  91.427 120.335  1.00  0.00           H0.      0
ATOM    302  HG3 ARG A 175      31.967  92.940 119.475  1.00  0.00           H0.      0
ATOM    303  HD2 ARG A 175      32.887  94.226 121.367  1.00  0.00           H0.      0
ATOM    304  HD3 ARG A 175      33.050  92.770 122.346  1.00  0.00           H0.      0
ATOM    305  HE  ARG A 175      34.702  93.546 119.987  1.00  0.00           H0.      0
ATOM    306 HH11 ARG A 175      33.789  90.703 121.871  1.00  0.00           H0.      0
ATOM    307 HH12 ARG A 175      35.416  90.208 122.149  1.00  0.00           H0.      0
ATOM    308 HH21 ARG A 175      36.870  92.763 120.158  1.00  0.00           H0.      0
ATOM    309 HH22 ARG A 175      37.016  91.112 120.621  1.00  0.00           H0.      0
ATOM    310  CA  TYR A 194      40.196  88.793 115.403  1.00  0.00           C0.     -1
ATOM    311  CB  TYR A 194      39.728  89.820 116.453  1.00  0.00           C0.     -1
ATOM    312  CG  TYR A 194      39.144  91.064 115.811  1.00  0.00           C0.      0
ATOM    313  CD1 TYR A 194      37.839  91.495 116.088  1.00  0.00           C0.      0
ATOM    314  CD2 TYR A 194      39.907  91.822 114.903  1.00  0.00           C0.      0
ATOM    315  CE1 TYR A 194      37.307  92.639 115.477  1.00  0.00           C0.      0
ATOM    316  CE2 TYR A 194      39.395  92.961 114.287  1.00  0.00           C0.      0
ATOM    317  CZ  TYR A 194      38.086  93.377 114.573  1.00  0.00           C0.      0
ATOM    318  OH  TYR A 194      37.635  94.533 113.973  1.00  0.00           O0.      0
ATOM    319  H01 TYR A 194      40.609  87.899 115.885  1.00  0.00           H0.      0
ATOM    320  H03 TYR A 194      39.363  88.482 114.762  1.00  0.00           H0.      0
ATOM    321  HA  TYR A 194      40.975  89.214 114.758  1.00  0.00           H0.      0
ATOM    322  HB2 TYR A 194      38.980  89.366 117.113  1.00  0.00           H0.      0
ATOM    323  HB3 TYR A 194      40.577  90.098 117.089  1.00  0.00           H0.      0
ATOM    324  HD1 TYR A 194      37.225  90.943 116.793  1.00  0.00           H0.      0
ATOM    325  HD2 TYR A 194      40.931  91.530 114.694  1.00  0.00           H0.      0
ATOM    326  HE1 TYR A 194      36.296  92.960 115.707  1.00  0.00           H0.      0
ATOM    327  HE2 TYR A 194      39.996  93.555 113.611  1.00  0.00           H0.      0
ATOM    328  HH  TYR A 194      36.691  94.695 114.198  1.00  0.00           H0.      0
ATOM    329  CA  TYR A 220      43.711  93.708 125.011  1.00  0.00           C0.     -1
ATOM    330  CB  TYR A 220      43.506  94.043 123.490  1.00  0.00           C0.     -1
ATOM    331  CG  TYR A 220      42.123  94.444 123.004  1.00  0.00           C0.      0
ATOM    332  CD1 TYR A 220      41.603  95.739 123.197  1.00  0.00           C0.      0
ATOM    333  CD2 TYR A 220      41.372  93.562 122.210  1.00  0.00           C0.      0
ATOM    334  CE1 TYR A 220      40.410  96.151 122.590  1.00  0.00           C0.      0
ATOM    335  CE2 TYR A 220      40.176  93.953 121.601  1.00  0.00           C0.      0
ATOM    336  CZ  TYR A 220      39.707  95.261 121.768  1.00  0.00           C0.      0
ATOM    337  OH  TYR A 220      38.553  95.694 121.118  1.00  0.00           O0.      0
ATOM    338  H01 TYR A 220      44.760  93.453 125.194  1.00  0.00           H0.      0
ATOM    339  H02 TYR A 220      43.447  94.566 125.640  1.00  0.00           H0.      0
ATOM    340  HA  TYR A 220      43.086  92.860 125.311  1.00  0.00           H0.      0
ATOM    341  HB2 TYR A 220      44.207  94.851 123.237  1.00  0.00           H0.      0
ATOM    342  HB3 TYR A 220      43.830  93.170 122.910  1.00  0.00           H0.      0
ATOM    343  HD1 TYR A 220      42.159  96.452 123.800  1.00  0.00           H0.      0
ATOM    344  HD2 TYR A 220      41.749  92.561 122.022  1.00  0.00           H0.      0
ATOM    345  HE1 TYR A 220      40.040  97.162 122.722  1.00  0.00           H0.      0
ATOM    346  HE2 TYR A 220      39.644  93.251 120.970  1.00  0.00           H0.      0
ATOM    347  HH  TYR A 220      38.268  95.003 120.481  1.00  0.00           H0.      0
ATOM    348  CA  TYR A 242      32.212 100.773 122.960  1.00  0.00           C0.     -1
ATOM    349  CB  TYR A 242      32.297  99.271 122.674  1.00  0.00           C0.     -1
ATOM    350  CG  TYR A 242      33.509  98.806 121.895  1.00  0.00           C0.      0
ATOM    351  CD1 TYR A 242      33.529  98.858 120.490  1.00  0.00           C0.      0
ATOM    352  CD2 TYR A 242      34.627  98.262 122.549  1.00  0.00           C0.      0
ATOM    353  CE1 TYR A 242      34.619  98.379 119.760  1.00  0.00           C0.      0
ATOM    354  CE2 TYR A 242      35.727  97.777 121.836  1.00  0.00           C0.      0
ATOM    355  CZ  TYR A 242      35.718  97.835 120.438  1.00  0.00           C0.      0
ATOM    356  OH  TYR A 242      36.780  97.366 119.678  1.00  0.00           O0.      0
ATOM    357  H01 TYR A 242      31.301 101.009 123.520  1.00  0.00           H0.      0
ATOM    358  H02 TYR A 242      33.072 101.113 123.549  1.00  0.00           H0.      0
ATOM    359  HA  TYR A 242      32.197 101.353 122.029  1.00  0.00           H0.      0
ATOM    360  HB2 TYR A 242      32.267  98.730 123.629  1.00  0.00           H0.      0
ATOM    361  HB3 TYR A 242      31.393  98.969 122.127  1.00  0.00           H0.      0
ATOM    362  HD1 TYR A 242      32.677  99.268 119.956  1.00  0.00           H0.      0
ATOM    363  HD2 TYR A 242      34.631  98.201 123.633  1.00  0.00           H0.      0
ATOM    364  HE1 TYR A 242      34.610  98.428 118.678  1.00  0.00           H0.      0
ATOM    365  HE2 TYR A 242      36.575  97.339 122.352  1.00  0.00           H0.      0
ATOM    366  HH  TYR A 242      37.498  97.025 120.252  1.00  0.00           H0.      0
ATOM    367  CA  TYR A 283      28.977  88.791 117.689  1.00  0.00           C0.     -1
ATOM    368  CB  TYR A 283      30.011  89.022 116.616  1.00  0.00           C0.     -1
ATOM    369  CG  TYR A 283      31.324  89.661 117.050  1.00  0.00           C0.      0
ATOM    370  CD1 TYR A 283      32.037  89.219 118.179  1.00  0.00           C0.      0
ATOM    371  CD2 TYR A 283      31.910  90.670 116.267  1.00  0.00           C0.      0
ATOM    372  CE1 TYR A 283      33.270  89.779 118.526  1.00  0.00           C0.      0
ATOM    373  CE2 TYR A 283      33.154  91.223 116.592  1.00  0.00           C0.      0
ATOM    374  CZ  TYR A 283      33.826  90.799 117.744  1.00  0.00           C0.      0
ATOM    375  OH  TYR A 283      35.046  91.320 118.137  1.00  0.00           O0.      0
ATOM    376  H01 TYR A 283      28.081  88.322 117.268  1.00  0.00           H0.      0
ATOM    377  H02 TYR A 283      29.347  88.130 118.482  1.00  0.00           H0.      0
ATOM    378  HA  TYR A 283      28.672  89.732 118.161  1.00  0.00           H0.      0
ATOM    379  HB2 TYR A 283      30.242  88.058 116.135  1.00  0.00           H0.      0
ATOM    380  HB3 TYR A 283      29.578  89.645 115.822  1.00  0.00           H0.      0
ATOM    381  HD1 TYR A 283      31.628  88.427 118.798  1.00  0.00           H0.      0
ATOM    382  HD2 TYR A 283      31.396  91.017 115.376  1.00  0.00           H0.      0
ATOM    383  HE1 TYR A 283      33.810  89.438 119.402  1.00  0.00           H0.      0
ATOM    384  HE2 TYR A 283      33.608  91.962 115.941  1.00  0.00           H0.      0
ATOM    385  HH  TYR A 283      35.146  92.252 117.872  1.00  0.00           H0.      0
ATOM    386  CA' SAM A 293      38.174  97.282 109.772  1.00  0.00           C0.      0
ATOM    387  CB  SAM A 293      37.686  97.906 111.101  1.00  0.00           C0.      0
ATOM    388  CG  SAM A 293      38.775  98.751 111.773  1.00  0.00           C0.      0
ATOM    389  SD  SAM A 293      38.525  99.094 113.549  1.00  0.00           S0.      0
ATOM    390  CE  SAM A 293      36.903  97.438 115.785  1.00  0.00           C0.      0
ATOM    391  C5' SAM A 293      37.078 100.227 113.534  1.00  0.00           C0.      0
ATOM    392  C4' SAM A 293      37.297 101.465 112.678  1.00  0.00           C0.      0
ATOM    393  O4' SAM A 293      36.131 102.341 112.858  1.00  0.00           O0.      0
ATOM    394  C3' SAM A 293      38.557 102.303 113.032  1.00  0.00           C0.      0
ATOM    395  O3' SAM A 293      39.508 102.319 111.971  1.00  0.00           O0.      0
ATOM    396  C2' SAM A 293      37.977 103.704 113.382  1.00  0.00           C0.      0
ATOM    397  O2' SAM A 293      38.778 104.822 113.089  1.00  0.00           O0.      0
ATOM    398  C1' SAM A 293      36.607 103.689 112.668  1.00  0.00           C0.      0
ATOM    399  OXT SAM A 293      40.480  96.755 109.999  1.00  0.00           O0.      0
ATOM    400  N1  SAM A 293      33.468 107.686 111.747  1.00  0.00           N0.      0
ATOM    401  C2  SAM A 293      34.341 107.040 110.943  1.00  0.00           C0.      0
ATOM    402  N3  SAM A 293      35.152 106.017 111.260  1.00  0.00           N0.      0
ATOM    403  C4  SAM A 293      35.009 105.635 112.545  1.00  0.00           C0.      0
ATOM    404  C5  SAM A 293      34.159 106.229 113.494  1.00  0.00           C0.      0
ATOM    405  C6  SAM A 293      33.364 107.302 113.041  1.00  0.00           C0.      0
ATOM    406  N6  SAM A 293      32.526 107.993 113.860  1.00  0.00           N0.      0
ATOM    407  N7  SAM A 293      34.251 105.576 114.717  1.00  0.00           N0.      0
ATOM    408  C8  SAM A 293      35.134 104.617 114.514  1.00  0.00           C0.      0
ATOM    409  N9  SAM A 293      35.631 104.602 113.216  1.00  0.00           N0.      0
ATOM    410  C'  SAM A 293      39.313  96.272 110.048  1.00  0.00           C0.      0
ATOM    411  N'  SAM A 293      36.972  96.646 109.101  1.00  0.00           N0.      0
ATOM    412  O'  SAM A 293      38.985  95.098 110.403  1.00  0.00           O0.      0
ATOM    413 HN61 SAM A 293      32.243 107.544 114.719  1.00  0.00           H0.      0
ATOM    414 HN62 SAM A 293      31.842 108.586 113.411  1.00  0.00           H0.      0
ATOM    415  HA  SAM A 293      38.544  98.031 109.074  1.00  0.00           H0.      0
ATOM    416  HB1 SAM A 293      37.390  97.088 111.771  1.00  0.00           H0.      0
ATOM    417  HB2 SAM A 293      36.794  98.515 110.910  1.00  0.00           H0.      0
ATOM    418  HG1 SAM A 293      38.911  99.699 111.253  1.00  0.00           H0.      0
ATOM    419  HG2 SAM A 293      39.733  98.227 111.742  1.00  0.00           H0.      0
ATOM    420  HE1 SAM A 293      36.116  98.153 115.563  1.00  0.00           H0.      0
ATOM    421  HE2 SAM A 293      37.820  97.952 116.062  1.00  0.00           H0.      0
ATOM    422  HE3 SAM A 293      37.082  96.786 114.936  1.00  0.00           H0.      0
ATOM    423 HO2' SAM A 293      39.045 104.806 112.138  1.00  0.00           H0.      0
ATOM    424 HO3' SAM A 293      39.076 102.693 111.163  1.00  0.00           H0.      0
ATOM    425  H01 SAM A 293      35.454 103.892 115.246  1.00  0.00           H0.      0
ATOM    426  H02 SAM A 293      37.350 101.197 111.616  1.00  0.00           H0.      0
ATOM    427  H03 SAM A 293      39.080 101.882 113.890  1.00  0.00           H0.      0
ATOM    428  H04 SAM A 293      37.787 103.730 114.461  1.00  0.00           H0.      0
ATOM    429  H05 SAM A 293      36.718 103.928 111.605  1.00  0.00           H0.      0
ATOM    430  H06 SAM A 293      34.395 107.419 109.928  1.00  0.00           H0.      0
ATOM    431  H07 SAM A 293      37.218  95.915 108.379  1.00  0.00           H0.      0
ATOM    432  H08 SAM A 293      36.433  97.406 108.657  1.00  0.00           H0.      0
ATOM    433  H09 SAM A 293      36.359  96.195 109.790  1.00  0.00           H0.      0
ATOM    434 H5'1 SAM A 293      36.961 100.531 114.579  1.00  0.00           H0.      0
ATOM    435 H5'2 SAM A 293      36.176  99.695 113.216  1.00  0.00           H0.      0
ATOM    436  N   ACT A 294      36.447  96.599 116.947  1.00  0.00           N0.      0
ATOM    437  CA  ACT A 294      37.446  95.558 117.344  1.00  0.00           C0.      0
ATOM    438  C   ACT A 294      36.863  94.535 118.315  1.00  0.00           C0.      0
ATOM    439  O   ACT A 294      35.633  94.253 118.233  1.00  0.00           O0.      0
ATOM    440  OXT ACT A 294      37.682  93.999 119.127  1.00  0.00           O1-      0
ATOM    441  H1  ACT A 294      38.299  96.065 117.794  1.00  0.00           H0.      0
ATOM    442  H3  ACT A 294      37.779  95.043 116.441  1.00  0.00           H0.      0
ATOM    443  H01 ACT A 294      35.542  96.177 116.704  1.00  0.00           H0.      0
ATOM    444  H02 ACT A 294      36.308  97.193 117.778  1.00  0.00           H0.      0
