# Supplementary material for: Computational Investigation of GNMT-Catalyzed Methyl Transfer Reaction: Integrating MD, QM, and ML Approaches
Source: J Comput Chem. Author manuscript; Available in PMC 2026 Jun 29. (PMC13312424; doi:10.1002/jcc.70434)
Supplement: SI-2 [file NIHMS2188582-supplement-SI-2.zip › QM-cluster-pdbs/clustering_17447_R1_w_r.pdb]

ATOM      1  CA  TYR A  21      42.293 104.912 118.140  1.00  0.00           C0.     -1
ATOM      2  CB  TYR A  21      41.632 104.485 116.855  1.00  0.00           C0.     -1
ATOM      3  CG  TYR A  21      40.777 103.231 116.936  1.00  0.00           C0.      0
ATOM      4  CD1 TYR A  21      39.469 103.274 117.449  1.00  0.00           C0.      0
ATOM      5  CD2 TYR A  21      41.243 101.997 116.451  1.00  0.00           C0.      0
ATOM      6  CE1 TYR A  21      38.653 102.137 117.477  1.00  0.00           C0.      0
ATOM      7  CE2 TYR A  21      40.442 100.854 116.464  1.00  0.00           C0.      0
ATOM      8  CZ  TYR A  21      39.139 100.917 116.976  1.00  0.00           C0.      0
ATOM      9  OH  TYR A  21      38.380  99.765 116.956  1.00  0.00           O0.      0
ATOM     10  H01 TYR A  21      41.552 105.105 118.927  1.00  0.00           H0.      0
ATOM     11  H02 TYR A  21      42.874 105.831 117.999  1.00  0.00           H0.      0
ATOM     12  HA  TYR A  21      42.975 104.139 118.517  1.00  0.00           H0.      0
ATOM     13  HB2 TYR A  21      40.991 105.301 116.488  1.00  0.00           H0.      0
ATOM     14  HB3 TYR A  21      42.391 104.341 116.074  1.00  0.00           H0.      0
ATOM     15  HD1 TYR A  21      39.072 104.217 117.813  1.00  0.00           H0.      0
ATOM     16  HD2 TYR A  21      42.244 101.936 116.032  1.00  0.00           H0.      0
ATOM     17  HE1 TYR A  21      37.645 102.197 117.874  1.00  0.00           H0.      0
ATOM     18  HE2 TYR A  21      40.806  99.917 116.066  1.00  0.00           H0.      0
ATOM     19  HH  TYR A  21      37.441  99.941 117.235  1.00  0.00           H0.      0
ATOM     20  CA  TRP A  30      46.317  95.117 114.570  1.00  0.00           C0.     -1
ATOM     21  CB  TRP A  30      45.655  96.298 113.854  1.00  0.00           C0.     -1
ATOM     22  CG  TRP A  30      44.167  96.191 113.617  1.00  0.00           C0.      0
ATOM     23  CD1 TRP A  30      43.518  95.716 112.487  1.00  0.00           C0.      0
ATOM     24  CD2 TRP A  30      43.125  96.632 114.516  1.00  0.00           C0.      0
ATOM     25  CE2 TRP A  30      41.869  96.382 113.867  1.00  0.00           C0.      0
ATOM     26  CE3 TRP A  30      43.125  97.208 115.801  1.00  0.00           C0.      0
ATOM     27  NE1 TRP A  30      42.141  95.810 112.640  1.00  0.00           N0.      0
ATOM     28  CZ2 TRP A  30      40.644  96.689 114.471  1.00  0.00           C0.      0
ATOM     29  CZ3 TRP A  30      41.909  97.525 116.401  1.00  0.00           C0.      0
ATOM     30  CH2 TRP A  30      40.676  97.270 115.743  1.00  0.00           C0.      0
ATOM     31  H01 TRP A  30      46.164  94.185 114.014  1.00  0.00           H0.      0
ATOM     32  H03 TRP A  30      47.396  95.279 114.673  1.00  0.00           H0.      0
ATOM     33  HA  TRP A  30      45.898  94.980 115.574  1.00  0.00           H0.      0
ATOM     34  HB2 TRP A  30      45.851  97.214 114.428  1.00  0.00           H0.      0
ATOM     35  HB3 TRP A  30      46.154  96.441 112.886  1.00  0.00           H0.      0
ATOM     36  HD1 TRP A  30      43.944  95.328 111.574  1.00  0.00           H0.      0
ATOM     37  HE1 TRP A  30      41.429  95.674 111.916  1.00  0.00           H0.      0
ATOM     38  HE3 TRP A  30      44.060  97.400 116.319  1.00  0.00           H0.      0
ATOM     39  HZ2 TRP A  30      39.709  96.485 113.965  1.00  0.00           H0.      0
ATOM     40  HZ3 TRP A  30      41.895  97.990 117.381  1.00  0.00           H0.      0
ATOM     41  HH2 TRP A  30      39.756  97.619 116.198  1.00  0.00           H0.      0
ATOM     42  CA  TYR A  33      45.658  90.700 116.867  1.00  0.00           C0.     -1
ATOM     43  CB  TYR A  33      45.211  92.061 117.394  1.00  0.00           C0.     -1
ATOM     44  CG  TYR A  33      43.773  92.519 117.340  1.00  0.00           C0.      0
ATOM     45  CD1 TYR A  33      43.370  93.390 116.315  1.00  0.00           C0.      0
ATOM     46  CD2 TYR A  33      42.888  92.302 118.411  1.00  0.00           C0.      0
ATOM     47  CE1 TYR A  33      42.168  94.081 116.394  1.00  0.00           C0.      0
ATOM     48  CE2 TYR A  33      41.673  92.993 118.500  1.00  0.00           C0.      0
ATOM     49  CZ  TYR A  33      41.345  93.909 117.503  1.00  0.00           C0.      0
ATOM     50  OH  TYR A  33      40.177  94.666 117.622  1.00  0.00           O0.      0
ATOM     51  H01 TYR A  33      45.443  90.592 115.797  1.00  0.00           H0.      0
ATOM     52  H02 TYR A  33      46.737  90.581 117.009  1.00  0.00           H0.      0
ATOM     53  HA  TYR A  33      45.154  89.877 117.389  1.00  0.00           H0.      0
ATOM     54  HB2 TYR A  33      45.529  92.122 118.446  1.00  0.00           H0.      0
ATOM     55  HB3 TYR A  33      45.808  92.823 116.875  1.00  0.00           H0.      0
ATOM     56  HD1 TYR A  33      44.028  93.575 115.473  1.00  0.00           H0.      0
ATOM     57  HD2 TYR A  33      43.180  91.639 119.220  1.00  0.00           H0.      0
ATOM     58  HE1 TYR A  33      41.879  94.759 115.608  1.00  0.00           H0.      0
ATOM     59  HE2 TYR A  33      41.019  92.855 119.353  1.00  0.00           H0.      0
ATOM     60  HH  TYR A  33      40.237  95.424 117.009  1.00  0.00           H0.      0
ATOM     61  CA  ARG A  40      39.275  85.498 109.171  1.00  0.00           C0.     -1
ATOM     62  CB  ARG A  40      39.798  86.872 109.728  1.00  0.00           C0.     -1
ATOM     63  CG  ARG A  40      38.692  87.940 109.693  1.00  0.00           C0.      0
ATOM     64  CD  ARG A  40      39.078  89.289 110.321  1.00  0.00           C0.      0
ATOM     65  NE  ARG A  40      37.965  90.230 110.099  1.00  0.00           N0.      0
ATOM     66  CZ  ARG A  40      37.974  91.558 110.392  1.00  0.00           C0.      0
ATOM     67  NH1 ARG A  40      38.785  92.068 111.338  1.00  0.00           N1+      0
ATOM     68  NH2 ARG A  40      37.121  92.351 109.743  1.00  0.00           N0.      0
ATOM     69  H01 ARG A  40      38.927  85.610 108.138  1.00  0.00           H0.      0
ATOM     70  H02 ARG A  40      40.069  84.744 109.187  1.00  0.00           H0.      0
ATOM     71  HA  ARG A  40      38.439  85.133 109.778  1.00  0.00           H0.      0
ATOM     72  HB2 ARG A  40      40.151  86.732 110.759  1.00  0.00           H0.      0
ATOM     73  HB3 ARG A  40      40.660  87.206 109.135  1.00  0.00           H0.      0
ATOM     74  HG2 ARG A  40      38.405  88.111 108.644  1.00  0.00           H0.      0
ATOM     75  HG3 ARG A  40      37.800  87.559 110.207  1.00  0.00           H0.      0
ATOM     76  HD2 ARG A  40      39.249  89.164 111.397  1.00  0.00           H0.      0
ATOM     77  HD3 ARG A  40      40.005  89.677 109.875  1.00  0.00           H0.      0
ATOM     78  HE  ARG A  40      37.365  90.000 109.316  1.00  0.00           H0.      0
ATOM     79 HH11 ARG A  40      39.179  91.481 112.058  1.00  0.00           H0.      0
ATOM     80 HH12 ARG A  40      38.703  93.078 111.510  1.00  0.00           H0.      0
ATOM     81 HH21 ARG A  40      36.833  92.129 108.759  1.00  0.00           H0.      0
ATOM     82 HH22 ARG A  40      37.205  93.353 109.921  1.00  0.00           H0.      0
ATOM     83  CA  ALA A  64      34.342 100.800 108.280  1.00  0.00           C0.     -1
ATOM     84  C   ALA A  64      35.555 100.002 107.802  1.00  0.00           C0.      0
ATOM     85  O   ALA A  64      35.536  98.760 107.737  1.00  0.00           O0.      0
ATOM     86  H01 ALA A  64      33.718 101.060 107.417  1.00  0.00           H0.      0
ATOM     87  H02 ALA A  64      33.757 100.183 108.963  1.00  0.00           H0.      0
ATOM     88  HA  ALA A  64      34.639 101.724 108.786  1.00  0.00           H0.      0
ATOM     89  N   CYS A  65      36.626 100.728 107.378  1.00  0.00           N0.      0
ATOM     90  CA  CYS A  65      37.733 100.141 106.615  1.00  0.00           C0.     -1
ATOM     91  C   CYS A  65      38.900  99.549 107.398  1.00  0.00           C0.      0
ATOM     92  O   CYS A  65      39.577  98.645 106.886  1.00  0.00           O0.      0
ATOM     93  H02 CYS A  65      38.130 100.918 105.953  1.00  0.00           H0.      0
ATOM     94  H   CYS A  65      36.633 101.719 107.567  1.00  0.00           H0.      0
ATOM     95  HA  CYS A  65      37.333  99.338 105.993  1.00  0.00           H0.      0
ATOM     96  N   GLY A  66      39.182 100.112 108.587  1.00  0.00           N0.      0
ATOM     97  CA  GLY A  66      40.410  99.741 109.278  1.00  0.00           C0.     -1
ATOM     98  H01 GLY A  66      41.288  99.990 108.673  1.00  0.00           H0.      0
ATOM     99  H   GLY A  66      38.584 100.839 108.986  1.00  0.00           H0.      0
ATOM    100  HA2 GLY A  66      40.448 100.284 110.224  1.00  0.00           H0.      0
ATOM    101  HA3 GLY A  66      40.439  98.667 109.491  1.00  0.00           H0.      0
ATOM    102  CA  ASP A  70      37.240  93.423 104.524  1.00  0.00           C0.     -1
ATOM    103  CB  ASP A  70      36.190  93.950 105.502  1.00  0.00           C0.     -1
ATOM    104  CG  ASP A  70      36.321  93.428 106.938  1.00  0.00           C0.      0
ATOM    105  OD1 ASP A  70      36.129  94.255 107.891  1.00  0.00           O0.      0
ATOM    106  OD2 ASP A  70      36.563  92.190 107.099  1.00  0.00           O1-      0
ATOM    107  H01 ASP A  70      38.245  93.758 104.807  1.00  0.00           H0.      0
ATOM    108  H02 ASP A  70      37.043  93.773 103.504  1.00  0.00           H0.      0
ATOM    109  HA  ASP A  70      37.242  92.328 104.525  1.00  0.00           H0.      0
ATOM    110  HB2 ASP A  70      36.206  95.045 105.540  1.00  0.00           H0.      0
ATOM    111  HB3 ASP A  70      35.188  93.663 105.147  1.00  0.00           H0.      0
ATOM    112  CA  ASP A  85      37.295 105.069 108.366  1.00  0.00           C0.     -1
ATOM    113  C   ASP A  85      37.781 106.357 108.996  1.00  0.00           C0.      0
ATOM    114  O   ASP A  85      38.499 107.150 108.377  1.00  0.00           O0.      0
ATOM    115  CB  ASP A  85      38.364 104.015 108.479  1.00  0.00           C0.     -1
ATOM    116  CG  ASP A  85      38.451 103.363 109.850  1.00  0.00           C0.      0
ATOM    117  OD1 ASP A  85      37.828 102.259 110.029  1.00  0.00           O0.      0
ATOM    118  OD2 ASP A  85      39.118 103.968 110.740  1.00  0.00           O1-      0
ATOM    119  H03 ASP A  85      37.093 105.278 107.312  1.00  0.00           H0.      0
ATOM    120  HA  ASP A  85      36.360 104.725 108.826  1.00  0.00           H0.      0
ATOM    121  HB2 ASP A  85      38.186 103.225 107.740  1.00  0.00           H0.      0
ATOM    122  HB3 ASP A  85      39.336 104.460 108.236  1.00  0.00           H0.      0
ATOM    123  N   ALA A  86      37.472 106.482 110.310  1.00  0.00           N0.      0
ATOM    124  CA  ALA A  86      37.910 107.632 111.059  1.00  0.00           C0.     -1
ATOM    125  C   ALA A  86      39.321 107.500 111.681  1.00  0.00           C0.      0
ATOM    126  O   ALA A  86      39.692 108.326 112.541  1.00  0.00           O0.      0
ATOM    127  CB  ALA A  86      36.905 108.026 112.148  1.00  0.00           C0.      0
ATOM    128  H   ALA A  86      36.818 105.836 110.741  1.00  0.00           H0.      0
ATOM    129  HA  ALA A  86      37.985 108.458 110.341  1.00  0.00           H0.      0
ATOM    130  HB1 ALA A  86      35.942 108.259 111.696  1.00  0.00           H0.      0
ATOM    131  HB2 ALA A  86      36.789 107.232 112.893  1.00  0.00           H0.      0
ATOM    132  HB3 ALA A  86      37.286 108.907 112.670  1.00  0.00           H0.      0
ATOM    133  N   SER A  87      40.122 106.523 111.210  1.00  0.00           N0.      0
ATOM    134  CA  SER A  87      41.496 106.367 111.690  1.00  0.00           C0.     -1
ATOM    135  CB  SER A  87      41.584 105.406 112.890  1.00  0.00           C0.      0
ATOM    136  OG  SER A  87      42.941 105.287 113.373  1.00  0.00           O0.      0
ATOM    137  H01 SER A  87      42.116 105.991 110.871  1.00  0.00           H0.      0
ATOM    138  H   SER A  87      39.696 105.718 110.744  1.00  0.00           H0.      0
ATOM    139  HA  SER A  87      41.859 107.356 111.983  1.00  0.00           H0.      0
ATOM    140  HB2 SER A  87      40.907 105.740 113.684  1.00  0.00           H0.      0
ATOM    141  HB3 SER A  87      41.278 104.401 112.593  1.00  0.00           H0.      0
ATOM    142  HG  SER A  87      43.158 106.108 113.836  1.00  0.00           H0.      0
ATOM    143  CA  ALA A 115      35.681 110.381 107.102  1.00  0.00           C0.     -1
ATOM    144  C   ALA A 115      35.186 109.900 108.470  1.00  0.00           C0.      0
ATOM    145  O   ALA A 115      35.844 109.095 109.143  1.00  0.00           O0.      0
ATOM    146  H01 ALA A 115      34.928 110.948 106.548  1.00  0.00           H0.      0
ATOM    147  H02 ALA A 115      35.987 109.509 106.519  1.00  0.00           H0.      0
ATOM    148  HA  ALA A 115      36.564 111.012 107.246  1.00  0.00           H0.      0
ATOM    149  N   ASN A 116      34.002 110.414 108.929  1.00  0.00           N0.      0
ATOM    150  CA  ASN A 116      33.416 109.969 110.195  1.00  0.00           C0.     -1
ATOM    151  C   ASN A 116      31.883 109.801 109.977  1.00  0.00           C0.      0
ATOM    152  O   ASN A 116      31.257 110.661 109.335  1.00  0.00           O0.      0
ATOM    153  CB  ASN A 116      33.735 110.964 111.346  1.00  0.00           C0.      0
ATOM    154  CG  ASN A 116      33.354 110.411 112.716  1.00  0.00           C0.      0
ATOM    155  ND2 ASN A 116      34.362 110.173 113.581  1.00  0.00           N0.      0
ATOM    156  OD1 ASN A 116      32.161 110.180 113.004  1.00  0.00           O0.      0
ATOM    157  H   ASN A 116      33.420 111.003 108.348  1.00  0.00           H0.      0
ATOM    158  HA  ASN A 116      33.871 109.009 110.436  1.00  0.00           H0.      0
ATOM    159  HB2 ASN A 116      34.802 111.198 111.297  1.00  0.00           H0.      0
ATOM    160  HB3 ASN A 116      33.173 111.889 111.176  1.00  0.00           H0.      0
ATOM    161 HD21 ASN A 116      34.167 109.806 114.522  1.00  0.00           H0.      0
ATOM    162 HD22 ASN A 116      35.323 110.302 113.301  1.00  0.00           H0.      0
ATOM    163  N   TRP A 117      31.338 108.677 110.489  1.00  0.00           N0.      0
ATOM    164  CA  TRP A 117      29.884 108.364 110.504  1.00  0.00           C0.     -1
ATOM    165  CB  TRP A 117      29.628 107.251 111.500  1.00  0.00           C0.     -1
ATOM    166  CG  TRP A 117      30.431 105.993 111.275  1.00  0.00           C0.      0
ATOM    167  CD1 TRP A 117      31.033 105.572 110.107  1.00  0.00           C0.      0
ATOM    168  CD2 TRP A 117      30.817 105.042 112.299  1.00  0.00           C0.      0
ATOM    169  CE2 TRP A 117      31.682 104.082 111.687  1.00  0.00           C0.      0
ATOM    170  CE3 TRP A 117      30.559 104.940 113.678  1.00  0.00           C0.      0
ATOM    171  NE1 TRP A 117      31.769 104.417 110.348  1.00  0.00           N0.      0
ATOM    172  CZ2 TRP A 117      32.311 103.066 112.423  1.00  0.00           C0.      0
ATOM    173  CZ3 TRP A 117      31.172 103.926 114.411  1.00  0.00           C0.      0
ATOM    174  CH2 TRP A 117      32.047 103.003 113.791  1.00  0.00           C0.      0
ATOM    175  H03 TRP A 117      29.328 109.267 110.776  1.00  0.00           H0.      0
ATOM    176  H   TRP A 117      31.947 108.088 111.065  1.00  0.00           H0.      0
ATOM    177  HA  TRP A 117      29.564 108.078 109.494  1.00  0.00           H0.      0
ATOM    178  HB2 TRP A 117      29.858 107.624 112.508  1.00  0.00           H0.      0
ATOM    179  HB3 TRP A 117      28.550 107.032 111.500  1.00  0.00           H0.      0
ATOM    180  HD1 TRP A 117      31.031 106.026 109.129  1.00  0.00           H0.      0
ATOM    181  HE1 TRP A 117      32.392 103.985 109.684  1.00  0.00           H0.      0
ATOM    182  HE3 TRP A 117      29.913 105.660 114.168  1.00  0.00           H0.      0
ATOM    183  HZ2 TRP A 117      33.012 102.379 111.962  1.00  0.00           H0.      0
ATOM    184  HZ3 TRP A 117      30.995 103.856 115.480  1.00  0.00           H0.      0
ATOM    185  HH2 TRP A 117      32.544 102.247 114.390  1.00  0.00           H0.      0
ATOM    186  CA  LEU A 136      32.406  94.588 109.320  1.00  0.00           C0.     -1
ATOM    187  C   LEU A 136      33.600  94.844 110.248  1.00  0.00           C0.      0
ATOM    188  O   LEU A 136      34.130  95.963 110.330  1.00  0.00           O0.      0
ATOM    189  H01 LEU A 136      32.782  94.521 108.293  1.00  0.00           H0.      0
ATOM    190  H02 LEU A 136      31.728  95.442 109.382  1.00  0.00           H0.      0
ATOM    191  HA  LEU A 136      31.868  93.669 109.562  1.00  0.00           H0.      0
ATOM    192  N   GLY A 137      34.027  93.799 111.025  1.00  0.00           N0.      0
ATOM    193  CA  GLY A 137      35.145  93.899 111.973  1.00  0.00           C0.     -1
ATOM    194  C   GLY A 137      34.720  94.518 113.359  1.00  0.00           C0.      0
ATOM    195  O   GLY A 137      35.576  94.575 114.268  1.00  0.00           O0.      0
ATOM    196  H   GLY A 137      33.626  92.886 110.865  1.00  0.00           H0.      0
ATOM    197  HA2 GLY A 137      35.540  92.901 112.166  1.00  0.00           H0.      0
ATOM    198  HA3 GLY A 137      35.958  94.506 111.566  1.00  0.00           H0.      0
ATOM    199  N   ASN A 138      33.441  94.939 113.509  1.00  0.00           N0.      0
ATOM    200  CA  ASN A 138      32.727  95.572 114.681  1.00  0.00           C0.     -1
ATOM    201  C   ASN A 138      32.856  97.113 114.597  1.00  0.00           C0.      0
ATOM    202  O   ASN A 138      33.859  97.700 115.020  1.00  0.00           O0.      0
ATOM    203  CB  ASN A 138      33.123  95.013 116.036  1.00  0.00           C0.      0
ATOM    204  CG  ASN A 138      31.898  95.008 116.957  1.00  0.00           C0.      0
ATOM    205  ND2 ASN A 138      32.183  94.823 118.268  1.00  0.00           N0.      0
ATOM    206  OD1 ASN A 138      30.745  95.147 116.534  1.00  0.00           O0.      0
ATOM    207  H   ASN A 138      32.865  94.815 112.687  1.00  0.00           H0.      0
ATOM    208  HA  ASN A 138      31.679  95.300 114.529  1.00  0.00           H0.      0
ATOM    209  HB2 ASN A 138      33.475  93.982 115.927  1.00  0.00           H0.      0
ATOM    210  HB3 ASN A 138      33.932  95.598 116.476  1.00  0.00           H0.      0
ATOM    211 HD21 ASN A 138      31.408  94.747 118.911  1.00  0.00           H0.      0
ATOM    212 HD22 ASN A 138      33.119  94.567 118.575  1.00  0.00           H0.      0
ATOM    213  N   SER A 139      31.791  97.723 114.015  1.00  0.00           N0.      0
ATOM    214  CA  SER A 139      31.666  99.169 113.789  1.00  0.00           C0.     -1
ATOM    215  H01 SER A 139      31.679  99.402 112.720  1.00  0.00           H0.      0
ATOM    216  H03 SER A 139      30.737  99.543 114.228  1.00  0.00           H0.      0
ATOM    217  H   SER A 139      31.005  97.145 113.752  1.00  0.00           H0.      0
ATOM    218  HA  SER A 139      32.515  99.659 114.269  1.00  0.00           H0.      0
ATOM    219  CA  HID A 142      31.979 102.817 119.087  1.00  0.00           C0.     -1
ATOM    220  C   HID A 142      31.543 104.291 119.150  1.00  0.00           C0.      0
ATOM    221  O   HID A 142      32.363 105.158 119.513  1.00  0.00           O0.      0
ATOM    222  CB  HID A 142      33.221 102.860 118.166  1.00  0.00           C0.     -1
ATOM    223  CG  HID A 142      34.117 101.660 118.169  1.00  0.00           C0.      0
ATOM    224  CD2 HID A 142      34.945 101.156 117.183  1.00  0.00           C0.      0
ATOM    225  ND1 HID A 142      34.455 100.939 119.310  1.00  0.00           N0.      0
ATOM    226  CE1 HID A 142      35.450 100.059 118.990  1.00  0.00           C0.      0
ATOM    227  NE2 HID A 142      35.772 100.172 117.709  1.00  0.00           N0.      0
ATOM    228  H02 HID A 142      31.200 102.154 118.704  1.00  0.00           H0.      0
ATOM    229  HA  HID A 142      32.248 102.498 120.099  1.00  0.00           H0.      0
ATOM    230  HB2 HID A 142      32.907 103.061 117.135  1.00  0.00           H0.      0
ATOM    231  HB3 HID A 142      33.811 103.727 118.486  1.00  0.00           H0.      0
ATOM    232  HD1 HID A 142      34.019 101.007 120.219  1.00  0.00           H0.      0
ATOM    233  HD2 HID A 142      35.003 101.443 116.144  1.00  0.00           H0.      0
ATOM    234  HE1 HID A 142      35.891  99.381 119.701  1.00  0.00           H0.      0
ATOM    235  N   LEU A 143      30.315 104.621 118.692  1.00  0.00           N0.      0
ATOM    236  CA  LEU A 143      29.896 106.024 118.585  1.00  0.00           C0.     -1
ATOM    237  CB  LEU A 143      29.081 106.300 117.294  1.00  0.00           C0.     -1
ATOM    238  CG  LEU A 143      28.767 107.797 117.081  1.00  0.00           C0.      0
ATOM    239  CD1 LEU A 143      30.025 108.594 116.683  1.00  0.00           C0.      0
ATOM    240  CD2 LEU A 143      27.676 107.962 116.007  1.00  0.00           C0.      0
ATOM    241  H01 LEU A 143      29.303 106.307 119.465  1.00  0.00           H0.      0
ATOM    242  H   LEU A 143      29.669 103.891 118.424  1.00  0.00           H0.      0
ATOM    243  HA  LEU A 143      30.807 106.620 118.596  1.00  0.00           H0.      0
ATOM    244  HB2 LEU A 143      29.653 105.927 116.434  1.00  0.00           H0.      0
ATOM    245  HB3 LEU A 143      28.142 105.730 117.332  1.00  0.00           H0.      0
ATOM    246  HG  LEU A 143      28.380 108.203 118.028  1.00  0.00           H0.      0
ATOM    247 HD11 LEU A 143      30.385 108.254 115.705  1.00  0.00           H0.      0
ATOM    248 HD12 LEU A 143      29.796 109.663 116.605  1.00  0.00           H0.      0
ATOM    249 HD13 LEU A 143      30.841 108.470 117.401  1.00  0.00           H0.      0
ATOM    250 HD21 LEU A 143      27.440 109.020 115.846  1.00  0.00           H0.      0
ATOM    251 HD22 LEU A 143      28.015 107.547 115.048  1.00  0.00           H0.      0
ATOM    252 HD23 LEU A 143      26.753 107.445 116.292  1.00  0.00           H0.      0
ATOM    253  CA  ARG A 175      29.108  93.009 119.647  1.00  0.00           C0.     -1
ATOM    254  CB  ARG A 175      30.143  93.444 120.728  1.00  0.00           C0.     -1
ATOM    255  CG  ARG A 175      31.426  92.595 120.754  1.00  0.00           C0.      0
ATOM    256  CD  ARG A 175      32.212  92.788 122.078  1.00  0.00           C0.      0
ATOM    257  NE  ARG A 175      33.675  92.868 121.938  1.00  0.00           N0.      0
ATOM    258  CZ  ARG A 175      34.460  91.980 121.318  1.00  0.00           C0.      0
ATOM    259  NH1 ARG A 175      33.956  90.881 120.720  1.00  0.00           N1+      0
ATOM    260  NH2 ARG A 175      35.801  92.149 121.366  1.00  0.00           N0.      0
ATOM    261  H01 ARG A 175      28.205  93.624 119.711  1.00  0.00           H0.      0
ATOM    262  H02 ARG A 175      28.824  91.961 119.794  1.00  0.00           H0.      0
ATOM    263  HA  ARG A 175      29.518  93.111 118.635  1.00  0.00           H0.      0
ATOM    264  HB2 ARG A 175      30.400  94.507 120.612  1.00  0.00           H0.      0
ATOM    265  HB3 ARG A 175      29.656  93.371 121.711  1.00  0.00           H0.      0
ATOM    266  HG2 ARG A 175      31.133  91.543 120.635  1.00  0.00           H0.      0
ATOM    267  HG3 ARG A 175      32.063  92.845 119.900  1.00  0.00           H0.      0
ATOM    268  HD2 ARG A 175      31.922  93.738 122.533  1.00  0.00           H0.      0
ATOM    269  HD3 ARG A 175      31.950  91.997 122.791  1.00  0.00           H0.      0
ATOM    270  HE  ARG A 175      34.169  93.654 122.358  1.00  0.00           H0.      0
ATOM    271 HH11 ARG A 175      32.971  90.850 120.510  1.00  0.00           H0.      0
ATOM    272 HH12 ARG A 175      34.543  90.387 120.049  1.00  0.00           H0.      0
ATOM    273 HH21 ARG A 175      36.077  93.075 121.716  1.00  0.00           H0.      0
ATOM    274 HH22 ARG A 175      36.284  91.864 120.518  1.00  0.00           H0.      0
ATOM    275  CA  TYR A 194      40.305  88.416 115.962  1.00  0.00           C0.     -1
ATOM    276  CB  TYR A 194      40.087  89.472 117.082  1.00  0.00           C0.     -1
ATOM    277  CG  TYR A 194      39.543  90.709 116.377  1.00  0.00           C0.      0
ATOM    278  CD1 TYR A 194      38.170  90.985 116.298  1.00  0.00           C0.      0
ATOM    279  CD2 TYR A 194      40.412  91.493 115.595  1.00  0.00           C0.      0
ATOM    280  CE1 TYR A 194      37.678  92.020 115.489  1.00  0.00           C0.      0
ATOM    281  CE2 TYR A 194      39.939  92.526 114.790  1.00  0.00           C0.      0
ATOM    282  CZ  TYR A 194      38.567  92.815 114.748  1.00  0.00           C0.      0
ATOM    283  OH  TYR A 194      38.184  93.888 113.983  1.00  0.00           O0.      0
ATOM    284  H01 TYR A 194      40.691  87.469 116.360  1.00  0.00           H0.      0
ATOM    285  H03 TYR A 194      39.359  88.214 115.448  1.00  0.00           H0.      0
ATOM    286  HA  TYR A 194      41.019  88.793 115.222  1.00  0.00           H0.      0
ATOM    287  HB2 TYR A 194      39.378  89.100 117.830  1.00  0.00           H0.      0
ATOM    288  HB3 TYR A 194      41.033  89.696 117.588  1.00  0.00           H0.      0
ATOM    289  HD1 TYR A 194      37.465  90.387 116.867  1.00  0.00           H0.      0
ATOM    290  HD2 TYR A 194      41.480  91.303 115.636  1.00  0.00           H0.      0
ATOM    291  HE1 TYR A 194      36.611  92.212 115.441  1.00  0.00           H0.      0
ATOM    292  HE2 TYR A 194      40.618  93.147 114.217  1.00  0.00           H0.      0
ATOM    293  HH  TYR A 194      37.216  94.059 114.041  1.00  0.00           H0.      0
ATOM    294  CA  TYR A 220      43.933  94.036 125.738  1.00  0.00           C0.     -1
ATOM    295  CB  TYR A 220      43.738  94.210 124.239  1.00  0.00           C0.     -1
ATOM    296  CG  TYR A 220      42.320  94.442 123.756  1.00  0.00           C0.      0
ATOM    297  CD1 TYR A 220      41.559  95.540 124.196  1.00  0.00           C0.      0
ATOM    298  CD2 TYR A 220      41.759  93.600 122.783  1.00  0.00           C0.      0
ATOM    299  CE1 TYR A 220      40.294  95.805 123.667  1.00  0.00           C0.      0
ATOM    300  CE2 TYR A 220      40.492  93.847 122.249  1.00  0.00           C0.      0
ATOM    301  CZ  TYR A 220      39.766  94.962 122.681  1.00  0.00           C0.      0
ATOM    302  OH  TYR A 220      38.518  95.257 122.155  1.00  0.00           O0.      0
ATOM    303  H01 TYR A 220      44.992  93.889 125.976  1.00  0.00           H0.      0
ATOM    304  H02 TYR A 220      43.587  94.915 126.295  1.00  0.00           H0.      0
ATOM    305  HA  TYR A 220      43.377  93.168 126.113  1.00  0.00           H0.      0
ATOM    306  HB2 TYR A 220      44.361  95.053 123.903  1.00  0.00           H0.      0
ATOM    307  HB3 TYR A 220      44.137  93.328 123.722  1.00  0.00           H0.      0
ATOM    308  HD1 TYR A 220      41.970  96.212 124.943  1.00  0.00           H0.      0
ATOM    309  HD2 TYR A 220      42.326  92.744 122.428  1.00  0.00           H0.      0
ATOM    310  HE1 TYR A 220      39.721  96.667 123.988  1.00  0.00           H0.      0
ATOM    311  HE2 TYR A 220      40.067  93.184 121.505  1.00  0.00           H0.      0
ATOM    312  HH  TYR A 220      38.456  94.892 121.238  1.00  0.00           H0.      0
ATOM    313  CA  LEU A 240      38.702 100.009 123.050  1.00  0.00           C0.     -1
ATOM    314  CB  LEU A 240      38.648  99.033 121.826  1.00  0.00           C0.     -1
ATOM    315  CG  LEU A 240      39.968  98.840 121.051  1.00  0.00           C0.      0
ATOM    316  CD1 LEU A 240      39.746  97.848 119.890  1.00  0.00           C0.      0
ATOM    317  CD2 LEU A 240      40.538 100.166 120.519  1.00  0.00           C0.      0
ATOM    318  H01 LEU A 240      37.737 100.024 123.569  1.00  0.00           H0.      0
ATOM    319  H02 LEU A 240      39.470  99.690 123.765  1.00  0.00           H0.      0
ATOM    320  HA  LEU A 240      38.934 101.031 122.734  1.00  0.00           H0.      0
ATOM    321  HB2 LEU A 240      38.306  98.047 122.169  1.00  0.00           H0.      0
ATOM    322  HB3 LEU A 240      37.886  99.403 121.121  1.00  0.00           H0.      0
ATOM    323  HG  LEU A 240      40.700  98.395 121.745  1.00  0.00           H0.      0
ATOM    324 HD11 LEU A 240      40.694  97.576 119.411  1.00  0.00           H0.      0
ATOM    325 HD12 LEU A 240      39.272  96.929 120.253  1.00  0.00           H0.      0
ATOM    326 HD13 LEU A 240      39.105  98.302 119.122  1.00  0.00           H0.      0
ATOM    327 HD21 LEU A 240      39.809 100.667 119.869  1.00  0.00           H0.      0
ATOM    328 HD22 LEU A 240      40.800 100.853 121.331  1.00  0.00           H0.      0
ATOM    329 HD23 LEU A 240      41.441  99.992 119.922  1.00  0.00           H0.      0
ATOM    330  CA  TYR A 242      31.632 101.030 122.999  1.00  0.00           C0.     -1
ATOM    331  CB  TYR A 242      31.416  99.583 122.642  1.00  0.00           C0.     -1
ATOM    332  CG  TYR A 242      32.542  98.885 121.912  1.00  0.00           C0.      0
ATOM    333  CD1 TYR A 242      32.273  98.175 120.731  1.00  0.00           C0.      0
ATOM    334  CD2 TYR A 242      33.842  98.821 122.447  1.00  0.00           C0.      0
ATOM    335  CE1 TYR A 242      33.242  97.368 120.133  1.00  0.00           C0.      0
ATOM    336  CE2 TYR A 242      34.820  98.009 121.866  1.00  0.00           C0.      0
ATOM    337  CZ  TYR A 242      34.498  97.259 120.731  1.00  0.00           C0.      0
ATOM    338  OH  TYR A 242      35.469  96.394 120.224  1.00  0.00           O0.      0
ATOM    339  H01 TYR A 242      30.775 101.430 123.551  1.00  0.00           H0.      0
ATOM    340  H02 TYR A 242      32.519 101.171 123.628  1.00  0.00           H0.      0
ATOM    341  HA  TYR A 242      31.765 101.650 122.104  1.00  0.00           H0.      0
ATOM    342  HB2 TYR A 242      31.211  99.018 123.565  1.00  0.00           H0.      0
ATOM    343  HB3 TYR A 242      30.505  99.491 122.036  1.00  0.00           H0.      0
ATOM    344  HD1 TYR A 242      31.283  98.231 120.289  1.00  0.00           H0.      0
ATOM    345  HD2 TYR A 242      34.081  99.369 123.352  1.00  0.00           H0.      0
ATOM    346  HE1 TYR A 242      33.011  96.815 119.232  1.00  0.00           H0.      0
ATOM    347  HE2 TYR A 242      35.808  97.922 122.302  1.00  0.00           H0.      0
ATOM    348  HH  TYR A 242      35.054  95.608 119.780  1.00  0.00           H0.      0
ATOM    349  CA  TYR A 283      28.736  89.644 117.001  1.00  0.00           C0.     -1
ATOM    350  CB  TYR A 283      29.708  90.231 115.982  1.00  0.00           C0.     -1
ATOM    351  CG  TYR A 283      31.139  90.251 116.493  1.00  0.00           C0.      0
ATOM    352  CD1 TYR A 283      31.873  89.056 116.612  1.00  0.00           C0.      0
ATOM    353  CD2 TYR A 283      31.755  91.441 116.908  1.00  0.00           C0.      0
ATOM    354  CE1 TYR A 283      33.169  89.045 117.130  1.00  0.00           C0.      0
ATOM    355  CE2 TYR A 283      33.055  91.446 117.434  1.00  0.00           C0.      0
ATOM    356  CZ  TYR A 283      33.765  90.243 117.544  1.00  0.00           C0.      0
ATOM    357  OH  TYR A 283      35.030  90.169 118.103  1.00  0.00           O0.      0
ATOM    358  H01 TYR A 283      27.712  89.632 116.611  1.00  0.00           H0.      0
ATOM    359  H02 TYR A 283      29.010  88.615 117.260  1.00  0.00           H0.      0
ATOM    360  HA  TYR A 283      28.740  90.232 117.926  1.00  0.00           H0.      0
ATOM    361  HB2 TYR A 283      29.658  89.647 115.053  1.00  0.00           H0.      0
ATOM    362  HB3 TYR A 283      29.402  91.253 115.725  1.00  0.00           H0.      0
ATOM    363  HD1 TYR A 283      31.422  88.120 116.294  1.00  0.00           H0.      0
ATOM    364  HD2 TYR A 283      31.212  92.377 116.821  1.00  0.00           H0.      0
ATOM    365  HE1 TYR A 283      33.731  88.122 117.217  1.00  0.00           H0.      0
ATOM    366  HE2 TYR A 283      33.501  92.372 117.775  1.00  0.00           H0.      0
ATOM    367  HH  TYR A 283      35.450  91.059 118.157  1.00  0.00           H0.      0
ATOM    368  CA' SAM A 293      37.944  96.970 109.821  1.00  0.00           C0.      0
ATOM    369  CB  SAM A 293      37.666  98.074 110.866  1.00  0.00           C0.      0
ATOM    370  CG  SAM A 293      36.912  97.542 112.108  1.00  0.00           C0.      0
ATOM    371  SD  SAM A 293      37.530  98.203 113.707  1.00  0.00           S0.      0
ATOM    372  CE  SAM A 293      37.078  96.782 116.501  1.00  0.00           C0.      0
ATOM    373  C5' SAM A 293      36.406  99.603 114.030  1.00  0.00           C0.      0
ATOM    374  C4' SAM A 293      36.724 100.793 113.146  1.00  0.00           C0.      0
ATOM    375  O4' SAM A 293      35.729 101.834 113.429  1.00  0.00           O0.      0
ATOM    376  C3' SAM A 293      38.127 101.425 113.393  1.00  0.00           C0.      0
ATOM    377  O3' SAM A 293      38.995 101.290 112.277  1.00  0.00           O0.      0
ATOM    378  C2' SAM A 293      37.790 102.904 113.770  1.00  0.00           C0.      0
ATOM    379  O2' SAM A 293      38.727 103.878 113.363  1.00  0.00           O0.      0
ATOM    380  C1' SAM A 293      36.388 103.087 113.159  1.00  0.00           C0.      0
ATOM    381  OXT SAM A 293      39.901  96.027 110.772  1.00  0.00           O0.      0
ATOM    382  N1  SAM A 293      33.367 107.086 112.047  1.00  0.00           N0.      0
ATOM    383  C2  SAM A 293      34.162 106.327 111.276  1.00  0.00           C0.      0
ATOM    384  N3  SAM A 293      34.950 105.304 111.643  1.00  0.00           N0.      0
ATOM    385  C4  SAM A 293      34.887 105.083 112.969  1.00  0.00           C0.      0
ATOM    386  C5  SAM A 293      34.116 105.799 113.894  1.00  0.00           C0.      0
ATOM    387  C6  SAM A 293      33.300 106.838 113.385  1.00  0.00           C0.      0
ATOM    388  N6  SAM A 293      32.458 107.568 114.140  1.00  0.00           N0.      0
ATOM    389  N7  SAM A 293      34.342 105.309 115.178  1.00  0.00           N0.      0
ATOM    390  C8  SAM A 293      35.216 104.330 115.033  1.00  0.00           C0.      0
ATOM    391  N9  SAM A 293      35.587 104.150 113.711  1.00  0.00           N0.      0
ATOM    392  C'  SAM A 293      38.696  95.801 110.507  1.00  0.00           C0.      0
ATOM    393  N'  SAM A 293      36.650  96.540 109.185  1.00  0.00           N0.      0
ATOM    394  O'  SAM A 293      38.009  94.769 110.815  1.00  0.00           O0.      0
ATOM    395 HN61 SAM A 293      32.510 107.463 115.146  1.00  0.00           H0.      0
ATOM    396 HN62 SAM A 293      32.158 108.479 113.778  1.00  0.00           H0.      0
ATOM    397  HA  SAM A 293      38.569  97.362 109.017  1.00  0.00           H0.      0
ATOM    398  HB1 SAM A 293      37.116  98.896 110.394  1.00  0.00           H0.      0
ATOM    399  HB2 SAM A 293      38.630  98.481 111.175  1.00  0.00           H0.      0
ATOM    400  HG1 SAM A 293      37.056  96.462 112.199  1.00  0.00           H0.      0
ATOM    401  HG2 SAM A 293      35.833  97.715 112.050  1.00  0.00           H0.      0
ATOM    402  HE1 SAM A 293      36.141  96.935 115.966  1.00  0.00           H0.      0
ATOM    403  HE2 SAM A 293      37.493  97.730 116.834  1.00  0.00           H0.      0
ATOM    404  HE3 SAM A 293      37.776  96.265 115.847  1.00  0.00           H0.      0
ATOM    405 HO2' SAM A 293      38.923 103.775 112.395  1.00  0.00           H0.      0
ATOM    406 HO3' SAM A 293      38.536 101.622 111.468  1.00  0.00           H0.      0
ATOM    407  H01 SAM A 293      35.617 103.727 115.830  1.00  0.00           H0.      0
ATOM    408  H02 SAM A 293      36.644 100.526 112.085  1.00  0.00           H0.      0
ATOM    409  H03 SAM A 293      38.633 100.936 114.226  1.00  0.00           H0.      0
ATOM    410  H04 SAM A 293      37.714 102.977 114.859  1.00  0.00           H0.      0
ATOM    411  H05 SAM A 293      36.459 103.267 112.080  1.00  0.00           H0.      0
ATOM    412  H06 SAM A 293      34.186 106.593 110.224  1.00  0.00           H0.      0
ATOM    413  H07 SAM A 293      35.916  96.314 109.874  1.00  0.00           H0.      0
ATOM    414  H08 SAM A 293      36.704  95.680 108.581  1.00  0.00           H0.      0
ATOM    415  H09 SAM A 293      36.276  97.313 108.605  1.00  0.00           H0.      0
ATOM    416 H5'1 SAM A 293      36.573  99.865 115.078  1.00  0.00           H0.      0
ATOM    417 H5'2 SAM A 293      35.368  99.276 113.928  1.00  0.00           H0.      0
ATOM    418  N   ACT A 294      36.809  95.897 117.691  1.00  0.00           N0.      0
ATOM    419  CA  ACT A 294      36.571  94.479 117.267  1.00  0.00           C0.      0
ATOM    420  C   ACT A 294      35.869  93.662 118.347  1.00  0.00           C0.      0
ATOM    421  O   ACT A 294      36.316  92.500 118.555  1.00  0.00           O0.      0
ATOM    422  OXT ACT A 294      34.870  94.194 118.934  1.00  0.00           O1-      0
ATOM    423  H1  ACT A 294      37.537  94.044 117.020  1.00  0.00           H0.      0
ATOM    424  H3  ACT A 294      35.962  94.503 116.360  1.00  0.00           H0.      0
ATOM    425  H01 ACT A 294      36.020  96.264 118.235  1.00  0.00           H0.      0
ATOM    426  H02 ACT A 294      37.584  95.879 118.367  1.00  0.00           H0.      0
ATOM    427  O   WAT A4436      38.421  94.368 119.608  1.00  0.00           O0.      0
ATOM    428  H1  WAT A4436      39.205  94.504 119.025  1.00  0.00           H0.      0
ATOM    429  H2  WAT A4436      38.059  93.496 119.377  1.00  0.00           H0.      0
ATOM    430  O   WAT A6362      38.713 106.364 114.699  1.00  0.00           O0.      0
ATOM    431  H1  WAT A6362      38.724 105.537 114.179  1.00  0.00           H0.      0
ATOM    432  H2  WAT A6362      39.054 107.061 114.117  1.00  0.00           H0.      0
ATOM    433  O   WAT A8406      35.888  94.748 122.426  1.00  0.00           O0.      0
ATOM    434  H1  WAT A8406      36.792  94.888 122.771  1.00  0.00           H0.      0
ATOM    435  H2  WAT A8406      35.828  95.376 121.678  1.00  0.00           H0.      0
ATOM    436  O   WAT B 491      33.746 109.366 116.325  1.00  0.00           O0.      0
ATOM    437  H1  WAT B 491      32.941 109.850 116.548  1.00  0.00           H0.      0
ATOM    438  H2  WAT B 491      33.643 108.475 116.731  1.00  0.00           H0.      0
ATOM    439  O   WAT C 556      33.134 106.830 117.164  1.00  0.00           O0.      0
ATOM    440  H1  WAT C 556      32.954 106.419 118.028  1.00  0.00           H0.      0
ATOM    441  H2  WAT C 556      33.611 106.170 116.603  1.00  0.00           H0.      0
