# Supplementary material for: Computational Investigation of GNMT-Catalyzed Methyl Transfer Reaction: Integrating MD, QM, and ML Approaches
Source: J Comput Chem. Author manuscript; Available in PMC 2026 Jun 29. (PMC13312424; doi:10.1002/jcc.70434)
Supplement: SI-2 [file NIHMS2188582-supplement-SI-2.zip › QM-cluster-pdbs/sampling_28567_P2_wo_ts.pdb]

ATOM      1  CA  ILE A  17      36.196 112.728 115.621  1.00  0.00           C0.     -1
ATOM      2  C   ILE A  17      36.120 111.637 116.748  1.00  0.00           C0.      0
ATOM      3  O   ILE A  17      35.713 111.944 117.882  1.00  0.00           O0.      0
ATOM      4  H01 ILE A  17      36.083 113.696 116.107  1.00  0.00           H0.      0
ATOM      5  H02 ILE A  17      35.377 112.583 114.907  1.00  0.00           H0.      0
ATOM      6  HA  ILE A  17      37.143 112.689 115.076  1.00  0.00           H0.      0
ATOM      7  N   PRO A  18      36.488 110.340 116.471  1.00  0.00           N0.      0
ATOM      8  CA  PRO A  18      36.136 109.180 117.396  1.00  0.00           C0.     -1
ATOM      9  C   PRO A  18      37.159 108.922 118.546  1.00  0.00           C0.      0
ATOM     10  O   PRO A  18      38.028 108.047 118.446  1.00  0.00           O0.      0
ATOM     11  CB  PRO A  18      36.074 107.989 116.425  1.00  0.00           C0.      0
ATOM     12  CG  PRO A  18      37.089 108.351 115.324  1.00  0.00           C0.      0
ATOM     13  CD  PRO A  18      36.875 109.859 115.124  1.00  0.00           C0.      0
ATOM     14  HA  PRO A  18      35.167 109.412 117.848  1.00  0.00           H0.      0
ATOM     15  HB2 PRO A  18      36.326 107.053 116.925  1.00  0.00           H0.      0
ATOM     16  HB3 PRO A  18      35.067 107.897 116.005  1.00  0.00           H0.      0
ATOM     17  HG2 PRO A  18      38.103 108.166 115.688  1.00  0.00           H0.      0
ATOM     18  HG3 PRO A  18      36.947 107.775 114.406  1.00  0.00           H0.      0
ATOM     19  HD2 PRO A  18      37.773 110.371 114.766  1.00  0.00           H0.      0
ATOM     20  HD3 PRO A  18      36.066 110.040 114.403  1.00  0.00           H0.      0
ATOM     21  N   ASP A  19      36.950 109.631 119.689  1.00  0.00           N0.      0
ATOM     22  CA  ASP A  19      37.703 109.378 120.938  1.00  0.00           C0.     -1
ATOM     23  H01 ASP A  19      37.082 109.669 121.787  1.00  0.00           H0.      0
ATOM     24  H03 ASP A  19      37.930 108.312 120.991  1.00  0.00           H0.      0
ATOM     25  H   ASP A  19      36.342 110.441 119.620  1.00  0.00           H0.      0
ATOM     26  HA  ASP A  19      38.645 109.937 120.968  1.00  0.00           H0.      0
ATOM     27  CA  TYR A  21      40.755 106.435 117.574  1.00  0.00           C0.     -1
ATOM     28  CB  TYR A  21      39.899 105.747 116.398  1.00  0.00           C0.     -1
ATOM     29  CG  TYR A  21      39.566 104.292 116.644  1.00  0.00           C0.      0
ATOM     30  CD1 TYR A  21      38.281 103.894 117.052  1.00  0.00           C0.      0
ATOM     31  CD2 TYR A  21      40.524 103.282 116.445  1.00  0.00           C0.      0
ATOM     32  CE1 TYR A  21      37.951 102.547 117.232  1.00  0.00           C0.      0
ATOM     33  CE2 TYR A  21      40.218 101.932 116.641  1.00  0.00           C0.      0
ATOM     34  CZ  TYR A  21      38.924 101.560 117.026  1.00  0.00           C0.      0
ATOM     35  OH  TYR A  21      38.559 100.235 117.206  1.00  0.00           O0.      0
ATOM     36  H01 TYR A  21      41.005 107.462 117.291  1.00  0.00           H0.      0
ATOM     37  H02 TYR A  21      40.164 106.464 118.492  1.00  0.00           H0.      0
ATOM     38  HA  TYR A  21      41.680 105.874 117.747  1.00  0.00           H0.      0
ATOM     39  HB2 TYR A  21      38.977 106.320 116.282  1.00  0.00           H0.      0
ATOM     40  HB3 TYR A  21      40.463 105.837 115.464  1.00  0.00           H0.      0
ATOM     41  HD1 TYR A  21      37.520 104.653 117.214  1.00  0.00           H0.      0
ATOM     42  HD2 TYR A  21      41.522 103.555 116.113  1.00  0.00           H0.      0
ATOM     43  HE1 TYR A  21      36.949 102.254 117.518  1.00  0.00           H0.      0
ATOM     44  HE2 TYR A  21      40.974 101.169 116.483  1.00  0.00           H0.      0
ATOM     45  HH  TYR A  21      39.297  99.656 116.953  1.00  0.00           H0.      0
ATOM     46  CA  TRP A  30      46.033  96.945 114.876  1.00  0.00           C0.     -1
ATOM     47  CB  TRP A  30      45.019  98.041 114.399  1.00  0.00           C0.     -1
ATOM     48  CG  TRP A  30      43.603  97.546 114.235  1.00  0.00           C0.      0
ATOM     49  CD1 TRP A  30      43.036  96.984 113.104  1.00  0.00           C0.      0
ATOM     50  CD2 TRP A  30      42.558  97.567 115.238  1.00  0.00           C0.      0
ATOM     51  CE2 TRP A  30      41.384  96.993 114.643  1.00  0.00           C0.      0
ATOM     52  CE3 TRP A  30      42.483  98.049 116.558  1.00  0.00           C0.      0
ATOM     53  NE1 TRP A  30      41.711  96.641 113.349  1.00  0.00           N0.      0
ATOM     54  CZ2 TRP A  30      40.180  96.863 115.348  1.00  0.00           C0.      0
ATOM     55  CZ3 TRP A  30      41.279  97.939 117.257  1.00  0.00           C0.      0
ATOM     56  CH2 TRP A  30      40.143  97.337 116.661  1.00  0.00           C0.      0
ATOM     57  H01 TRP A  30      46.078  96.127 114.149  1.00  0.00           H0.      0
ATOM     58  H02 TRP A  30      47.036  97.371 114.987  1.00  0.00           H0.      0
ATOM     59  HA  TRP A  30      45.723  96.527 115.840  1.00  0.00           H0.      0
ATOM     60  HB2 TRP A  30      45.031  98.870 115.118  1.00  0.00           H0.      0
ATOM     61  HB3 TRP A  30      45.373  98.456 113.448  1.00  0.00           H0.      0
ATOM     62  HD1 TRP A  30      43.478  96.811 112.135  1.00  0.00           H0.      0
ATOM     63  HE1 TRP A  30      41.040  96.286 112.672  1.00  0.00           H0.      0
ATOM     64  HE3 TRP A  30      43.351  98.500 117.029  1.00  0.00           H0.      0
ATOM     65  HZ2 TRP A  30      39.319  96.385 114.895  1.00  0.00           H0.      0
ATOM     66  HZ3 TRP A  30      41.217  98.291 118.282  1.00  0.00           H0.      0
ATOM     67  HH2 TRP A  30      39.241  97.212 117.254  1.00  0.00           H0.      0
ATOM     68  CA  ILE A  34      44.065  90.910 113.748  1.00  0.00           C0.     -1
ATOM     69  CB  ILE A  34      43.836  91.634 112.399  1.00  0.00           C0.     -1
ATOM     70  CG1 ILE A  34      42.540  92.477 112.493  1.00  0.00           C0.      0
ATOM     71  CG2 ILE A  34      43.792  90.617 111.246  1.00  0.00           C0.      0
ATOM     72  CD1 ILE A  34      42.168  93.286 111.243  1.00  0.00           C0.      0
ATOM     73  H01 ILE A  34      45.015  90.362 113.749  1.00  0.00           H0.      0
ATOM     74  H02 ILE A  34      44.080  91.622 114.582  1.00  0.00           H0.      0
ATOM     75  HA  ILE A  34      43.260  90.188 113.933  1.00  0.00           H0.      0
ATOM     76  HB  ILE A  34      44.676  92.324 112.223  1.00  0.00           H0.      0
ATOM     77 HG12 ILE A  34      41.710  91.800 112.754  1.00  0.00           H0.      0
ATOM     78 HG13 ILE A  34      42.639  93.168 113.343  1.00  0.00           H0.      0
ATOM     79 HG21 ILE A  34      44.713  90.024 111.212  1.00  0.00           H0.      0
ATOM     80 HG22 ILE A  34      42.954  89.919 111.383  1.00  0.00           H0.      0
ATOM     81 HG23 ILE A  34      43.673  91.105 110.272  1.00  0.00           H0.      0
ATOM     82 HD11 ILE A  34      42.983  93.963 110.960  1.00  0.00           H0.      0
ATOM     83 HD12 ILE A  34      41.961  92.640 110.382  1.00  0.00           H0.      0
ATOM     84 HD13 ILE A  34      41.274  93.894 111.423  1.00  0.00           H0.      0
ATOM     85  CA  ARG A  40      39.805  86.177 109.929  1.00  0.00           C0.     -1
ATOM     86  CB  ARG A  40      40.440  87.553 110.062  1.00  0.00           C0.     -1
ATOM     87  CG  ARG A  40      39.414  88.694 109.858  1.00  0.00           C0.      0
ATOM     88  CD  ARG A  40      40.081  90.062 109.619  1.00  0.00           C0.      0
ATOM     89  NE  ARG A  40      39.135  91.179 109.476  1.00  0.00           N0.      0
ATOM     90  CZ  ARG A  40      38.600  91.891 110.491  1.00  0.00           C0.      0
ATOM     91  NH1 ARG A  40      38.916  91.596 111.777  1.00  0.00           N1+      0
ATOM     92  NH2 ARG A  40      37.718  92.846 110.211  1.00  0.00           N0.      0
ATOM     93  H01 ARG A  40      39.379  86.037 108.928  1.00  0.00           H0.      0
ATOM     94  H02 ARG A  40      40.538  85.380 110.095  1.00  0.00           H0.      0
ATOM     95  HA  ARG A  40      38.994  86.041 110.656  1.00  0.00           H0.      0
ATOM     96  HB2 ARG A  40      40.916  87.663 111.046  1.00  0.00           H0.      0
ATOM     97  HB3 ARG A  40      41.244  87.657 109.318  1.00  0.00           H0.      0
ATOM     98  HG2 ARG A  40      38.780  88.466 108.992  1.00  0.00           H0.      0
ATOM     99  HG3 ARG A  40      38.748  88.756 110.729  1.00  0.00           H0.      0
ATOM    100  HD2 ARG A  40      40.795  90.295 110.418  1.00  0.00           H0.      0
ATOM    101  HD3 ARG A  40      40.669  90.031 108.696  1.00  0.00           H0.      0
ATOM    102  HE  ARG A  40      38.810  91.440 108.549  1.00  0.00           H0.      0
ATOM    103 HH11 ARG A  40      39.702  90.997 111.973  1.00  0.00           H0.      0
ATOM    104 HH12 ARG A  40      38.690  92.262 112.507  1.00  0.00           H0.      0
ATOM    105 HH21 ARG A  40      37.541  93.060 109.198  1.00  0.00           H0.      0
ATOM    106 HH22 ARG A  40      37.409  93.499 110.934  1.00  0.00           H0.      0
ATOM    107  CA  ALA A  64      34.756 100.912 108.217  1.00  0.00           C0.     -1
ATOM    108  C   ALA A  64      36.053 100.147 107.922  1.00  0.00           C0.      0
ATOM    109  O   ALA A  64      36.212  98.970 108.298  1.00  0.00           O0.      0
ATOM    110  CB  ALA A  64      34.468 100.975 109.723  1.00  0.00           C0.      0
ATOM    111  H02 ALA A  64      33.952 100.369 107.705  1.00  0.00           H0.      0
ATOM    112  HA  ALA A  64      34.797 101.918 107.785  1.00  0.00           H0.      0
ATOM    113  HB1 ALA A  64      34.451  99.980 110.172  1.00  0.00           H0.      0
ATOM    114  HB2 ALA A  64      35.217 101.579 110.248  1.00  0.00           H0.      0
ATOM    115  HB3 ALA A  64      33.490 101.432 109.898  1.00  0.00           H0.      0
ATOM    116  N   CYS A  65      37.031 100.787 107.225  1.00  0.00           N0.      0
ATOM    117  CA  CYS A  65      38.202 100.077 106.674  1.00  0.00           C0.     -1
ATOM    118  C   CYS A  65      39.153  99.461 107.709  1.00  0.00           C0.      0
ATOM    119  O   CYS A  65      39.596  98.318 107.526  1.00  0.00           O0.      0
ATOM    120  H01 CYS A  65      38.755 100.795 106.062  1.00  0.00           H0.      0
ATOM    121  H   CYS A  65      36.855 101.730 106.912  1.00  0.00           H0.      0
ATOM    122  HA  CYS A  65      37.871  99.249 106.042  1.00  0.00           H0.      0
ATOM    123  N   GLY A  66      39.543 100.237 108.745  1.00  0.00           N0.      0
ATOM    124  CA  GLY A  66      40.646  99.780 109.591  1.00  0.00           C0.     -1
ATOM    125  H01 GLY A  66      41.575  99.691 109.017  1.00  0.00           H0.      0
ATOM    126  H   GLY A  66      39.186 101.184 108.885  1.00  0.00           H0.      0
ATOM    127  HA2 GLY A  66      40.794 100.498 110.398  1.00  0.00           H0.      0
ATOM    128  HA3 GLY A  66      40.430  98.799 110.023  1.00  0.00           H0.      0
ATOM    129  CA  ASP A  70      37.675  93.452 104.609  1.00  0.00           C0.     -1
ATOM    130  CB  ASP A  70      36.516  93.896 105.481  1.00  0.00           C0.     -1
ATOM    131  CG  ASP A  70      36.925  94.028 106.965  1.00  0.00           C0.      0
ATOM    132  OD1 ASP A  70      36.707  95.148 107.524  1.00  0.00           O0.      0
ATOM    133  OD2 ASP A  70      37.443  93.008 107.528  1.00  0.00           O1-      0
ATOM    134  H01 ASP A  70      38.482  94.195 104.615  1.00  0.00           H0.      0
ATOM    135  H02 ASP A  70      37.363  93.307 103.568  1.00  0.00           H0.      0
ATOM    136  HA  ASP A  70      38.088  92.508 104.978  1.00  0.00           H0.      0
ATOM    137  HB2 ASP A  70      36.115  94.859 105.153  1.00  0.00           H0.      0
ATOM    138  HB3 ASP A  70      35.703  93.158 105.425  1.00  0.00           H0.      0
ATOM    139  CA  ASP A  85      37.560 105.646 108.156  1.00  0.00           C0.     -1
ATOM    140  C   ASP A  85      37.849 107.116 108.463  1.00  0.00           C0.      0
ATOM    141  O   ASP A  85      38.464 107.829 107.658  1.00  0.00           O0.      0
ATOM    142  CB  ASP A  85      38.829 104.803 108.414  1.00  0.00           C0.     -1
ATOM    143  CG  ASP A  85      38.826 104.172 109.803  1.00  0.00           C0.      0
ATOM    144  OD1 ASP A  85      38.859 102.908 109.923  1.00  0.00           O0.      0
ATOM    145  OD2 ASP A  85      38.752 104.985 110.783  1.00  0.00           O1-      0
ATOM    146  H03 ASP A  85      37.291 105.588 107.098  1.00  0.00           H0.      0
ATOM    147  HA  ASP A  85      36.718 105.274 108.749  1.00  0.00           H0.      0
ATOM    148  HB2 ASP A  85      38.906 104.001 107.674  1.00  0.00           H0.      0
ATOM    149  HB3 ASP A  85      39.718 105.435 108.304  1.00  0.00           H0.      0
ATOM    150  N   ALA A  86      37.483 107.543 109.701  1.00  0.00           N0.      0
ATOM    151  CA  ALA A  86      37.968 108.807 110.230  1.00  0.00           C0.     -1
ATOM    152  C   ALA A  86      39.450 108.726 110.750  1.00  0.00           C0.      0
ATOM    153  O   ALA A  86      40.032 109.781 111.047  1.00  0.00           O0.      0
ATOM    154  CB  ALA A  86      37.080 109.327 111.368  1.00  0.00           C0.      0
ATOM    155  H   ALA A  86      37.019 106.887 110.323  1.00  0.00           H0.      0
ATOM    156  HA  ALA A  86      37.988 109.527 109.409  1.00  0.00           H0.      0
ATOM    157  HB1 ALA A  86      36.992 108.581 112.165  1.00  0.00           H0.      0
ATOM    158  HB2 ALA A  86      37.533 110.230 111.785  1.00  0.00           H0.      0
ATOM    159  HB3 ALA A  86      36.080 109.559 110.999  1.00  0.00           H0.      0
ATOM    160  N   SER A  87      39.995 107.489 110.873  1.00  0.00           N0.      0
ATOM    161  CA  SER A  87      41.345 107.228 111.410  1.00  0.00           C0.     -1
ATOM    162  CB  SER A  87      41.281 106.210 112.556  1.00  0.00           C0.      0
ATOM    163  OG  SER A  87      42.589 105.948 113.109  1.00  0.00           O0.      0
ATOM    164  H01 SER A  87      42.003 106.849 110.619  1.00  0.00           H0.      0
ATOM    165  H   SER A  87      39.419 106.666 110.677  1.00  0.00           H0.      0
ATOM    166  HA  SER A  87      41.745 108.185 111.759  1.00  0.00           H0.      0
ATOM    167  HB2 SER A  87      40.579 106.556 113.325  1.00  0.00           H0.      0
ATOM    168  HB3 SER A  87      40.921 105.247 112.194  1.00  0.00           H0.      0
ATOM    169  HG  SER A  87      42.893 106.753 113.551  1.00  0.00           H0.      0
ATOM    170  CA  MET A  90      44.317 103.200 110.066  1.00  0.00           C0.     -1
ATOM    171  CB  MET A  90      42.854 102.888 110.331  1.00  0.00           C0.     -1
ATOM    172  CG  MET A  90      42.500 102.651 111.804  1.00  0.00           C0.      0
ATOM    173  SD  MET A  90      43.069 100.992 112.386  1.00  0.00           S0.      0
ATOM    174  CE  MET A  90      42.130 100.943 113.955  1.00  0.00           C0.      0
ATOM    175  H01 MET A  90      44.630 104.093 110.622  1.00  0.00           H0.      0
ATOM    176  H02 MET A  90      44.498 103.385 109.001  1.00  0.00           H0.      0
ATOM    177  HA  MET A  90      44.967 102.373 110.376  1.00  0.00           H0.      0
ATOM    178  HB2 MET A  90      42.239 103.731 109.983  1.00  0.00           H0.      0
ATOM    179  HB3 MET A  90      42.537 102.022 109.736  1.00  0.00           H0.      0
ATOM    180  HG2 MET A  90      42.938 103.434 112.433  1.00  0.00           H0.      0
ATOM    181  HG3 MET A  90      41.416 102.675 111.944  1.00  0.00           H0.      0
ATOM    182  HE1 MET A  90      41.074 101.144 113.759  1.00  0.00           H0.      0
ATOM    183  HE2 MET A  90      42.248  99.948 114.386  1.00  0.00           H0.      0
ATOM    184  HE3 MET A  90      42.514 101.689 114.656  1.00  0.00           H0.      0
ATOM    185  CA  ALA A 115      36.181 110.975 106.552  1.00  0.00           C0.     -1
ATOM    186  C   ALA A 115      35.327 110.445 107.761  1.00  0.00           C0.      0
ATOM    187  O   ALA A 115      35.172 109.230 107.922  1.00  0.00           O0.      0
ATOM    188  H01 ALA A 115      37.091 110.371 106.524  1.00  0.00           H0.      0
ATOM    189  H03 ALA A 115      35.615 110.808 105.631  1.00  0.00           H0.      0
ATOM    190  HA  ALA A 115      36.432 112.034 106.641  1.00  0.00           H0.      0
ATOM    191  N   ASN A 116      34.784 111.354 108.665  1.00  0.00           N0.      0
ATOM    192  CA  ASN A 116      33.811 110.935 109.723  1.00  0.00           C0.     -1
ATOM    193  C   ASN A 116      32.433 110.608 109.029  1.00  0.00           C0.      0
ATOM    194  O   ASN A 116      32.039 111.339 108.114  1.00  0.00           O0.      0
ATOM    195  CB  ASN A 116      33.646 112.054 110.771  1.00  0.00           C0.      0
ATOM    196  CG  ASN A 116      33.062 111.438 112.029  1.00  0.00           C0.      0
ATOM    197  ND2 ASN A 116      33.949 111.169 113.021  1.00  0.00           N0.      0
ATOM    198  OD1 ASN A 116      31.858 111.140 112.119  1.00  0.00           O0.      0
ATOM    199  H   ASN A 116      34.667 112.302 108.329  1.00  0.00           H0.      0
ATOM    200  HA  ASN A 116      34.208 110.035 110.188  1.00  0.00           H0.      0
ATOM    201  HB2 ASN A 116      34.620 112.510 110.969  1.00  0.00           H0.      0
ATOM    202  HB3 ASN A 116      32.970 112.826 110.393  1.00  0.00           H0.      0
ATOM    203 HD21 ASN A 116      33.660 110.515 113.742  1.00  0.00           H0.      0
ATOM    204 HD22 ASN A 116      34.939 111.243 112.837  1.00  0.00           H0.      0
ATOM    205  N   TRP A 117      31.715 109.547 109.495  1.00  0.00           N0.      0
ATOM    206  CA  TRP A 117      30.427 109.146 108.879  1.00  0.00           C0.     -1
ATOM    207  C   TRP A 117      29.301 110.206 109.088  1.00  0.00           C0.      0
ATOM    208  O   TRP A 117      28.285 110.149 108.381  1.00  0.00           O0.      0
ATOM    209  CB  TRP A 117      29.911 107.796 109.416  1.00  0.00           C0.     -1
ATOM    210  CG  TRP A 117      30.960 106.716 109.416  1.00  0.00           C0.      0
ATOM    211  CD1 TRP A 117      31.993 106.544 108.516  1.00  0.00           C0.      0
ATOM    212  CD2 TRP A 117      31.143 105.717 110.446  1.00  0.00           C0.      0
ATOM    213  CE2 TRP A 117      32.320 104.976 110.118  1.00  0.00           C0.      0
ATOM    214  CE3 TRP A 117      30.452 105.402 111.631  1.00  0.00           C0.      0
ATOM    215  NE1 TRP A 117      32.794 105.484 108.923  1.00  0.00           N0.      0
ATOM    216  CZ2 TRP A 117      32.836 103.985 110.962  1.00  0.00           C0.      0
ATOM    217  CZ3 TRP A 117      30.953 104.403 112.464  1.00  0.00           C0.      0
ATOM    218  CH2 TRP A 117      32.140 103.709 112.138  1.00  0.00           C0.      0
ATOM    219  H   TRP A 117      32.151 108.947 110.198  1.00  0.00           H0.      0
ATOM    220  HA  TRP A 117      30.570 109.088 107.795  1.00  0.00           H0.      0
ATOM    221  HB2 TRP A 117      29.557 107.941 110.445  1.00  0.00           H0.      0
ATOM    222  HB3 TRP A 117      29.031 107.534 108.818  1.00  0.00           H0.      0
ATOM    223  HD1 TRP A 117      32.246 107.117 107.638  1.00  0.00           H0.      0
ATOM    224  HE1 TRP A 117      33.686 105.253 108.513  1.00  0.00           H0.      0
ATOM    225  HE3 TRP A 117      29.546 105.938 111.894  1.00  0.00           H0.      0
ATOM    226  HZ2 TRP A 117      33.764 103.478 110.736  1.00  0.00           H0.      0
ATOM    227  HZ3 TRP A 117      30.437 104.163 113.388  1.00  0.00           H0.      0
ATOM    228  HH2 TRP A 117      32.539 102.972 112.826  1.00  0.00           H0.      0
ATOM    229  N   LEU A 118      29.468 111.083 110.104  1.00  0.00           N0.      0
ATOM    230  CA  LEU A 118      28.463 112.091 110.531  1.00  0.00           C0.     -1
ATOM    231  CB  LEU A 118      28.806 112.506 111.944  1.00  0.00           C0.     -1
ATOM    232  CG  LEU A 118      28.716 111.366 112.988  1.00  0.00           C0.      0
ATOM    233  CD1 LEU A 118      29.312 111.824 114.330  1.00  0.00           C0.      0
ATOM    234  CD2 LEU A 118      27.273 110.862 113.169  1.00  0.00           C0.      0
ATOM    235  H02 LEU A 118      28.486 112.951 109.849  1.00  0.00           H0.      0
ATOM    236  H   LEU A 118      30.343 111.060 110.620  1.00  0.00           H0.      0
ATOM    237  HA  LEU A 118      27.470 111.639 110.450  1.00  0.00           H0.      0
ATOM    238  HB2 LEU A 118      29.825 112.914 111.958  1.00  0.00           H0.      0
ATOM    239  HB3 LEU A 118      28.136 113.321 112.253  1.00  0.00           H0.      0
ATOM    240  HG  LEU A 118      29.325 110.528 112.624  1.00  0.00           H0.      0
ATOM    241 HD11 LEU A 118      29.260 111.022 115.076  1.00  0.00           H0.      0
ATOM    242 HD12 LEU A 118      30.363 112.106 114.206  1.00  0.00           H0.      0
ATOM    243 HD13 LEU A 118      28.765 112.688 114.728  1.00  0.00           H0.      0
ATOM    244 HD21 LEU A 118      26.855 110.474 112.233  1.00  0.00           H0.      0
ATOM    245 HD22 LEU A 118      27.237 110.052 113.908  1.00  0.00           H0.      0
ATOM    246 HD23 LEU A 118      26.621 111.670 113.523  1.00  0.00           H0.      0
ATOM    247  CA  LEU A 136      31.739  94.796 109.606  1.00  0.00           C0.     -1
ATOM    248  C   LEU A 136      32.363  95.325 110.886  1.00  0.00           C0.      0
ATOM    249  O   LEU A 136      32.331  96.537 111.171  1.00  0.00           O0.      0
ATOM    250  H01 LEU A 136      32.398  95.041 108.765  1.00  0.00           H0.      0
ATOM    251  H02 LEU A 136      30.783  95.297 109.440  1.00  0.00           H0.      0
ATOM    252  HA  LEU A 136      31.586  93.715 109.624  1.00  0.00           H0.      0
ATOM    253  N   GLY A 137      32.968  94.418 111.704  1.00  0.00           N0.      0
ATOM    254  CA  GLY A 137      33.833  94.828 112.813  1.00  0.00           C0.     -1
ATOM    255  C   GLY A 137      33.118  95.523 113.986  1.00  0.00           C0.      0
ATOM    256  O   GLY A 137      33.798  96.224 114.745  1.00  0.00           O0.      0
ATOM    257  H   GLY A 137      33.029  93.461 111.387  1.00  0.00           H0.      0
ATOM    258  HA2 GLY A 137      34.354  93.951 113.203  1.00  0.00           H0.      0
ATOM    259  HA3 GLY A 137      34.602  95.527 112.475  1.00  0.00           H0.      0
ATOM    260  N   ASN A 138      31.776  95.356 114.155  1.00  0.00           N0.      0
ATOM    261  CA  ASN A 138      31.028  96.020 115.257  1.00  0.00           C0.     -1
ATOM    262  C   ASN A 138      31.375  97.529 115.283  1.00  0.00           C0.      0
ATOM    263  O   ASN A 138      31.497  98.138 116.348  1.00  0.00           O0.      0
ATOM    264  CB  ASN A 138      31.387  95.372 116.635  1.00  0.00           C0.     -1
ATOM    265  CG  ASN A 138      30.442  95.839 117.735  1.00  0.00           C0.      0
ATOM    266  ND2 ASN A 138      31.029  96.023 118.952  1.00  0.00           N0.      0
ATOM    267  OD1 ASN A 138      29.228  95.957 117.540  1.00  0.00           O0.      0
ATOM    268  H   ASN A 138      31.284  94.744 113.518  1.00  0.00           H0.      0
ATOM    269  HA  ASN A 138      29.960  95.886 115.067  1.00  0.00           H0.      0
ATOM    270  HB2 ASN A 138      31.279  94.289 116.520  1.00  0.00           H0.      0
ATOM    271  HB3 ASN A 138      32.424  95.596 116.875  1.00  0.00           H0.      0
ATOM    272 HD21 ASN A 138      30.479  96.482 119.667  1.00  0.00           H0.      0
ATOM    273 HD22 ASN A 138      32.043  96.096 119.019  1.00  0.00           H0.      0
ATOM    274  N   SER A 139      31.504  98.105 114.062  1.00  0.00           N0.      0
ATOM    275  CA  SER A 139      32.151  99.413 113.893  1.00  0.00           C0.     -1
ATOM    276  CB  SER A 139      32.417  99.637 112.394  1.00  0.00           C0.     -1
ATOM    277  OG  SER A 139      33.561  98.867 111.965  1.00  0.00           O0.      0
ATOM    278  H03 SER A 139      31.501 100.198 114.296  1.00  0.00           H0.      0
ATOM    279  H   SER A 139      31.547  97.478 113.267  1.00  0.00           H0.      0
ATOM    280  HA  SER A 139      33.096  99.434 114.444  1.00  0.00           H0.      0
ATOM    281  HB2 SER A 139      31.526  99.389 111.803  1.00  0.00           H0.      0
ATOM    282  HB3 SER A 139      32.663 100.686 112.217  1.00  0.00           H0.      0
ATOM    283  HG  SER A 139      33.260  97.974 111.720  1.00  0.00           H0.      0
ATOM    284  CA  HID A 142      32.171 103.399 118.601  1.00  0.00           C0.     -1
ATOM    285  C   HID A 142      31.610 104.847 118.579  1.00  0.00           C0.      0
ATOM    286  O   HID A 142      32.338 105.807 118.860  1.00  0.00           O0.      0
ATOM    287  CB  HID A 142      33.396 103.357 117.692  1.00  0.00           C0.     -1
ATOM    288  CG  HID A 142      34.039 102.042 117.452  1.00  0.00           C0.      0
ATOM    289  CD2 HID A 142      34.136 101.291 116.299  1.00  0.00           C0.      0
ATOM    290  ND1 HID A 142      34.792 101.347 118.387  1.00  0.00           N0.      0
ATOM    291  CE1 HID A 142      35.308 100.235 117.783  1.00  0.00           C0.      0
ATOM    292  NE2 HID A 142      34.926 100.172 116.517  1.00  0.00           N0.      0
ATOM    293  H01 HID A 142      31.420 102.673 118.272  1.00  0.00           H0.      0
ATOM    294  HA  HID A 142      32.439 103.154 119.636  1.00  0.00           H0.      0
ATOM    295  HB2 HID A 142      33.098 103.752 116.712  1.00  0.00           H0.      0
ATOM    296  HB3 HID A 142      34.127 104.075 118.086  1.00  0.00           H0.      0
ATOM    297  HD1 HID A 142      34.957 101.617 119.345  1.00  0.00           H0.      0
ATOM    298  HD2 HID A 142      33.703 101.506 115.336  1.00  0.00           H0.      0
ATOM    299  HE1 HID A 142      35.957  99.549 118.293  1.00  0.00           H0.      0
ATOM    300  N   LEU A 143      30.313 105.005 118.178  1.00  0.00           N0.      0
ATOM    301  CA  LEU A 143      29.624 106.313 118.009  1.00  0.00           C0.     -1
ATOM    302  CB  LEU A 143      28.477 106.157 116.971  1.00  0.00           C0.     -1
ATOM    303  CG  LEU A 143      28.951 105.811 115.545  1.00  0.00           C0.      0
ATOM    304  CD1 LEU A 143      27.744 105.720 114.595  1.00  0.00           C0.      0
ATOM    305  CD2 LEU A 143      29.981 106.832 115.031  1.00  0.00           C0.      0
ATOM    306  H01 LEU A 143      29.218 106.649 118.971  1.00  0.00           H0.      0
ATOM    307  H   LEU A 143      29.766 104.174 118.003  1.00  0.00           H0.      0
ATOM    308  HA  LEU A 143      30.371 107.042 117.691  1.00  0.00           H0.      0
ATOM    309  HB2 LEU A 143      27.773 105.391 117.327  1.00  0.00           H0.      0
ATOM    310  HB3 LEU A 143      27.921 107.104 116.942  1.00  0.00           H0.      0
ATOM    311  HG  LEU A 143      29.441 104.826 115.573  1.00  0.00           H0.      0
ATOM    312 HD11 LEU A 143      26.994 105.014 114.973  1.00  0.00           H0.      0
ATOM    313 HD12 LEU A 143      27.262 106.700 114.488  1.00  0.00           H0.      0
ATOM    314 HD13 LEU A 143      28.049 105.384 113.598  1.00  0.00           H0.      0
ATOM    315 HD21 LEU A 143      29.589 107.854 115.122  1.00  0.00           H0.      0
ATOM    316 HD22 LEU A 143      30.920 106.761 115.593  1.00  0.00           H0.      0
ATOM    317 HD23 LEU A 143      30.216 106.648 113.980  1.00  0.00           H0.      0
ATOM    318  CA  ARG A 175      27.896  92.331 119.927  1.00  0.00           C0.     -1
ATOM    319  CB  ARG A 175      28.955  92.947 120.831  1.00  0.00           C0.     -1
ATOM    320  CG  ARG A 175      30.376  92.746 120.289  1.00  0.00           C0.      0
ATOM    321  CD  ARG A 175      31.443  93.394 121.184  1.00  0.00           C0.      0
ATOM    322  NE  ARG A 175      32.812  93.107 120.739  1.00  0.00           N0.      0
ATOM    323  CZ  ARG A 175      33.478  91.989 121.017  1.00  0.00           C0.      0
ATOM    324  NH1 ARG A 175      32.933  90.987 121.739  1.00  0.00           N1+      0
ATOM    325  NH2 ARG A 175      34.765  91.865 120.602  1.00  0.00           N0.      0
ATOM    326  H01 ARG A 175      27.922  92.787 118.929  1.00  0.00           H0.      0
ATOM    327  H02 ARG A 175      26.889  92.474 120.333  1.00  0.00           H0.      0
ATOM    328  HA  ARG A 175      28.060  91.253 119.805  1.00  0.00           H0.      0
ATOM    329  HB2 ARG A 175      28.764  94.024 120.944  1.00  0.00           H0.      0
ATOM    330  HB3 ARG A 175      28.884  92.513 121.839  1.00  0.00           H0.      0
ATOM    331  HG2 ARG A 175      30.584  91.674 120.171  1.00  0.00           H0.      0
ATOM    332  HG3 ARG A 175      30.453  93.187 119.290  1.00  0.00           H0.      0
ATOM    333  HD2 ARG A 175      31.330  94.480 121.167  1.00  0.00           H0.      0
ATOM    334  HD3 ARG A 175      31.334  93.078 122.229  1.00  0.00           H0.      0
ATOM    335  HE  ARG A 175      33.225  93.666 119.977  1.00  0.00           H0.      0
ATOM    336 HH11 ARG A 175      31.997  91.067 122.105  1.00  0.00           H0.      0
ATOM    337 HH12 ARG A 175      33.536  90.300 122.165  1.00  0.00           H0.      0
ATOM    338 HH21 ARG A 175      35.050  92.566 119.919  1.00  0.00           H0.      0
ATOM    339 HH22 ARG A 175      35.079  90.928 120.383  1.00  0.00           H0.      0
ATOM    340  CA  TYR A 194      40.782  89.622 115.726  1.00  0.00           C0.     -1
ATOM    341  CB  TYR A 194      40.451  90.716 116.825  1.00  0.00           C0.     -1
ATOM    342  CG  TYR A 194      39.443  91.693 116.242  1.00  0.00           C0.      0
ATOM    343  CD1 TYR A 194      38.071  91.598 116.537  1.00  0.00           C0.      0
ATOM    344  CD2 TYR A 194      39.833  92.635 115.273  1.00  0.00           C0.      0
ATOM    345  CE1 TYR A 194      37.124  92.388 115.881  1.00  0.00           C0.      0
ATOM    346  CE2 TYR A 194      38.899  93.436 114.601  1.00  0.00           C0.      0
ATOM    347  CZ  TYR A 194      37.530  93.303 114.898  1.00  0.00           C0.      0
ATOM    348  OH  TYR A 194      36.556  94.045 114.276  1.00  0.00           O0.      0
ATOM    349  H01 TYR A 194      41.519  88.900 116.094  1.00  0.00           H0.      0
ATOM    350  H03 TYR A 194      39.869  89.085 115.448  1.00  0.00           H0.      0
ATOM    351  HA  TYR A 194      41.184  90.107 114.832  1.00  0.00           H0.      0
ATOM    352  HB2 TYR A 194      40.047  90.229 117.719  1.00  0.00           H0.      0
ATOM    353  HB3 TYR A 194      41.378  91.228 117.110  1.00  0.00           H0.      0
ATOM    354  HD1 TYR A 194      37.730  90.880 117.278  1.00  0.00           H0.      0
ATOM    355  HD2 TYR A 194      40.886  92.744 115.030  1.00  0.00           H0.      0
ATOM    356  HE1 TYR A 194      36.070  92.281 116.105  1.00  0.00           H0.      0
ATOM    357  HE2 TYR A 194      39.227  94.167 113.866  1.00  0.00           H0.      0
ATOM    358  HH  TYR A 194      36.889  94.472 113.446  1.00  0.00           H0.      0
ATOM    359  CA  LEU A 240      37.573 100.138 123.920  1.00  0.00           C0.     -1
ATOM    360  CB  LEU A 240      37.265  99.112 122.802  1.00  0.00           C0.     -1
ATOM    361  CG  LEU A 240      37.724  99.559 121.396  1.00  0.00           C0.      0
ATOM    362  CD1 LEU A 240      37.526  98.430 120.366  1.00  0.00           C0.      0
ATOM    363  CD2 LEU A 240      36.991 100.834 120.941  1.00  0.00           C0.      0
ATOM    364  H01 LEU A 240      37.307  99.736 124.904  1.00  0.00           H0.      0
ATOM    365  H02 LEU A 240      38.642 100.386 123.934  1.00  0.00           H0.      0
ATOM    366  HA  LEU A 240      37.013 101.068 123.778  1.00  0.00           H0.      0
ATOM    367  HB2 LEU A 240      37.756  98.159 123.045  1.00  0.00           H0.      0
ATOM    368  HB3 LEU A 240      36.183  98.909 122.773  1.00  0.00           H0.      0
ATOM    369  HG  LEU A 240      38.800  99.786 121.451  1.00  0.00           H0.      0
ATOM    370 HD11 LEU A 240      36.460  98.182 120.274  1.00  0.00           H0.      0
ATOM    371 HD12 LEU A 240      37.898  98.739 119.381  1.00  0.00           H0.      0
ATOM    372 HD13 LEU A 240      38.062  97.521 120.665  1.00  0.00           H0.      0
ATOM    373 HD21 LEU A 240      37.192 101.682 121.603  1.00  0.00           H0.      0
ATOM    374 HD22 LEU A 240      37.300 101.119 119.929  1.00  0.00           H0.      0
ATOM    375 HD23 LEU A 240      35.907 100.649 120.949  1.00  0.00           H0.      0
ATOM    376  CA  TYR A 242      30.461 100.797 125.018  1.00  0.00           C0.     -1
ATOM    377  CB  TYR A 242      30.356  99.477 124.165  1.00  0.00           C0.     -1
ATOM    378  CG  TYR A 242      31.376  99.256 123.062  1.00  0.00           C0.      0
ATOM    379  CD1 TYR A 242      31.841 100.291 122.233  1.00  0.00           C0.      0
ATOM    380  CD2 TYR A 242      31.816  97.950 122.776  1.00  0.00           C0.      0
ATOM    381  CE1 TYR A 242      32.692 100.032 121.155  1.00  0.00           C0.      0
ATOM    382  CE2 TYR A 242      32.667  97.673 121.701  1.00  0.00           C0.      0
ATOM    383  CZ  TYR A 242      33.104  98.720 120.873  1.00  0.00           C0.      0
ATOM    384  OH  TYR A 242      33.934  98.522 119.800  1.00  0.00           O0.      0
ATOM    385  H01 TYR A 242      29.682 100.800 125.786  1.00  0.00           H0.      0
ATOM    386  H02 TYR A 242      31.438 100.866 125.508  1.00  0.00           H0.      0
ATOM    387  HA  TYR A 242      30.327 101.687 124.393  1.00  0.00           H0.      0
ATOM    388  HB2 TYR A 242      30.399  98.623 124.853  1.00  0.00           H0.      0
ATOM    389  HB3 TYR A 242      29.348  99.453 123.723  1.00  0.00           H0.      0
ATOM    390  HD1 TYR A 242      31.525 101.313 122.417  1.00  0.00           H0.      0
ATOM    391  HD2 TYR A 242      31.479  97.130 123.405  1.00  0.00           H0.      0
ATOM    392  HE1 TYR A 242      33.020 100.832 120.503  1.00  0.00           H0.      0
ATOM    393  HE2 TYR A 242      33.003  96.660 121.504  1.00  0.00           H0.      0
ATOM    394  HH  TYR A 242      33.995  97.570 119.559  1.00  0.00           H0.      0
ATOM    395  CA  TYR A 283      28.193  88.734 117.395  1.00  0.00           C0.     -1
ATOM    396  CB  TYR A 283      29.161  89.348 116.273  1.00  0.00           C0.     -1
ATOM    397  CG  TYR A 283      30.515  89.840 116.741  1.00  0.00           C0.      0
ATOM    398  CD1 TYR A 283      31.623  88.974 116.803  1.00  0.00           C0.      0
ATOM    399  CD2 TYR A 283      30.733  91.194 117.047  1.00  0.00           C0.      0
ATOM    400  CE1 TYR A 283      32.900  89.440 117.122  1.00  0.00           C0.      0
ATOM    401  CE2 TYR A 283      32.007  91.675 117.370  1.00  0.00           C0.      0
ATOM    402  CZ  TYR A 283      33.104  90.802 117.388  1.00  0.00           C0.      0
ATOM    403  OH  TYR A 283      34.385  91.231 117.645  1.00  0.00           O0.      0
ATOM    404  H01 TYR A 283      27.256  88.407 116.934  1.00  0.00           H0.      0
ATOM    405  H02 TYR A 283      28.671  87.877 117.880  1.00  0.00           H0.      0
ATOM    406  HA  TYR A 283      27.972  89.489 118.157  1.00  0.00           H0.      0
ATOM    407  HB2 TYR A 283      29.303  88.576 115.506  1.00  0.00           H0.      0
ATOM    408  HB3 TYR A 283      28.623  90.175 115.793  1.00  0.00           H0.      0
ATOM    409  HD1 TYR A 283      31.486  87.921 116.570  1.00  0.00           H0.      0
ATOM    410  HD2 TYR A 283      29.898  91.888 117.014  1.00  0.00           H0.      0
ATOM    411  HE1 TYR A 283      33.751  88.768 117.143  1.00  0.00           H0.      0
ATOM    412  HE2 TYR A 283      32.163  92.722 117.599  1.00  0.00           H0.      0
ATOM    413  HH  TYR A 283      34.401  92.205 117.789  1.00  0.00           H0.      0
ATOM    414  N   ACT A 293      35.441  96.896 116.888  1.00  0.00           N0.      0
ATOM    415  CA  ACT A 293      35.543  95.482 117.254  1.00  0.00           C0.      0
ATOM    416  C   ACT A 293      34.571  95.049 118.360  1.00  0.00           C0.      0
ATOM    417  O   ACT A 293      34.414  93.792 118.548  1.00  0.00           O0.      0
ATOM    418  CE  ACT A 293      36.685  97.882 115.326  1.00  0.00           C0.      0
ATOM    419  OXT ACT A 293      33.965  95.923 119.045  1.00  0.00           O1-      0
ATOM    420  HE1 ACT A 293      36.363  97.134 114.613  1.00  0.00           H0.      0
ATOM    421  HE2 ACT A 293      36.014  98.688 115.600  1.00  0.00           H0.      0
ATOM    422  HE3 ACT A 293      37.540  97.671 115.946  1.00  0.00           H0.      0
ATOM    423  H1  ACT A 293      36.563  95.254 117.587  1.00  0.00           H0.      0
ATOM    424  H3  ACT A 293      35.364  94.883 116.358  1.00  0.00           H0.      0
ATOM    425  H01 ACT A 293      35.486  97.486 117.714  1.00  0.00           H0.      0
ATOM    426  H02 ACT A 293      34.547  97.065 116.432  1.00  0.00           H0.      0
ATOM    427  CA' SAM A 294      37.805  97.001 110.626  1.00  0.00           C0.      0
ATOM    428  CB  SAM A 294      37.333  98.218 111.461  1.00  0.00           C0.      0
ATOM    429  CG  SAM A 294      38.427  98.745 112.404  1.00  0.00           C0.      0
ATOM    430  SD  SAM A 294      37.854  99.345 114.041  1.00  0.00           S0.      0
ATOM    431  C5' SAM A 294      36.454 100.451 113.614  1.00  0.00           C0.      0
ATOM    432  C4' SAM A 294      36.890 101.665 112.801  1.00  0.00           C0.      0
ATOM    433  O4' SAM A 294      35.747 102.584 112.780  1.00  0.00           O0.      0
ATOM    434  C3' SAM A 294      38.102 102.445 113.382  1.00  0.00           C0.      0
ATOM    435  O3' SAM A 294      39.248 102.340 112.544  1.00  0.00           O0.      0
ATOM    436  C2' SAM A 294      37.536 103.879 113.616  1.00  0.00           C0.      0
ATOM    437  O2' SAM A 294      38.418 104.955 113.418  1.00  0.00           O0.      0
ATOM    438  C1' SAM A 294      36.288 103.922 112.711  1.00  0.00           C0.      0
ATOM    439  OXT SAM A 294      39.254  95.711 112.058  1.00  0.00           O0.      0
ATOM    440  N1  SAM A 294      33.524 108.093 111.467  1.00  0.00           N0.      0
ATOM    441  C2  SAM A 294      34.439 107.389 110.767  1.00  0.00           C0.      0
ATOM    442  N3  SAM A 294      35.138 106.320 111.172  1.00  0.00           N0.      0
ATOM    443  C4  SAM A 294      34.806 105.934 112.417  1.00  0.00           C0.      0
ATOM    444  C5  SAM A 294      33.877 106.573 113.259  1.00  0.00           C0.      0
ATOM    445  C6  SAM A 294      33.240 107.720 112.740  1.00  0.00           C0.      0
ATOM    446  N6  SAM A 294      32.407 108.507 113.473  1.00  0.00           N0.      0
ATOM    447  N7  SAM A 294      33.784 105.909 114.477  1.00  0.00           N0.      0
ATOM    448  C8  SAM A 294      34.630 104.900 114.375  1.00  0.00           C0.      0
ATOM    449  N9  SAM A 294      35.282 104.864 113.146  1.00  0.00           N0.      0
ATOM    450  C'  SAM A 294      38.103  95.824 111.580  1.00  0.00           C0.      0
ATOM    451  N'  SAM A 294      36.687  96.617 109.702  1.00  0.00           N0.      0
ATOM    452  O'  SAM A 294      37.085  95.090 111.862  1.00  0.00           O0.      0
ATOM    453 HN61 SAM A 294      31.876 109.225 112.985  1.00  0.00           H0.      0
ATOM    454 HN62 SAM A 294      32.006 108.116 114.313  1.00  0.00           H0.      0
ATOM    455  HA  SAM A 294      38.676  97.241 110.014  1.00  0.00           H0.      0
ATOM    456  HB1 SAM A 294      36.446  97.905 112.027  1.00  0.00           H0.      0
ATOM    457  HB2 SAM A 294      37.013  99.009 110.777  1.00  0.00           H0.      0
ATOM    458  HG1 SAM A 294      38.966  99.587 111.963  1.00  0.00           H0.      0
ATOM    459  HG2 SAM A 294      39.158  97.970 112.643  1.00  0.00           H0.      0
ATOM    460 HO2' SAM A 294      38.706 104.911 112.476  1.00  0.00           H0.      0
ATOM    461 HO3' SAM A 294      39.037 102.580 111.604  1.00  0.00           H0.      0
ATOM    462  H01 SAM A 294      34.813 104.152 115.130  1.00  0.00           H0.      0
ATOM    463  H02 SAM A 294      37.124 101.385 111.767  1.00  0.00           H0.      0
ATOM    464  H03 SAM A 294      38.415 102.035 114.342  1.00  0.00           H0.      0
ATOM    465  H04 SAM A 294      37.204 103.931 114.655  1.00  0.00           H0.      0
ATOM    466  H05 SAM A 294      36.557 104.195 111.687  1.00  0.00           H0.      0
ATOM    467  H06 SAM A 294      34.647 107.757 109.767  1.00  0.00           H0.      0
ATOM    468  H07 SAM A 294      36.925  95.906 108.936  1.00  0.00           H0.      0
ATOM    469  H08 SAM A 294      36.326  97.454 109.208  1.00  0.00           H0.      0
ATOM    470  H09 SAM A 294      35.953  96.187 110.272  1.00  0.00           H0.      0
ATOM    471 H5'1 SAM A 294      36.073 100.778 114.584  1.00  0.00           H0.      0
ATOM    472 H5'2 SAM A 294      35.665  99.885 113.110  1.00  0.00           H0.      0
