# Supplementary material for: Computational Investigation of GNMT-Catalyzed Methyl Transfer Reaction: Integrating MD, QM, and ML Approaches
Source: J Comput Chem. Author manuscript; Available in PMC 2026 Jun 29. (PMC13312424; doi:10.1002/jcc.70434)
Supplement: SI-2 [file NIHMS2188582-supplement-SI-2.zip › QM-cluster-pdbs/early_stage-model_C-r.pdb]

ATOM      1  CA  TYR A  21      42.904 104.868 117.601  1.00  0.00           C0.     -1
ATOM      2  CB  TYR A  21      42.590 104.312 116.170  1.00  0.00           C0.     -1
ATOM      3  CG  TYR A  21      41.550 103.204 116.207  1.00  0.00           C0.      0
ATOM      4  CD1 TYR A  21      40.202 103.483 116.495  1.00  0.00           C0.      0
ATOM      5  CD2 TYR A  21      41.900 101.860 115.986  1.00  0.00           C0.      0
ATOM      6  CE1 TYR A  21      39.241 102.470 116.556  1.00  0.00           C0.      0
ATOM      7  CE2 TYR A  21      40.948 100.837 116.020  1.00  0.00           C0.      0
ATOM      8  CZ  TYR A  21      39.609 101.136 116.303  1.00  0.00           C0.      0
ATOM      9  OH  TYR A  21      38.697 100.103 116.285  1.00  0.00           O0.      0
ATOM     10  H01 TYR A  21      41.995 105.270 118.064  1.00  0.00           H0.      0
ATOM     11  H02 TYR A  21      43.651 105.668 117.555  1.00  0.00           H0.      0
ATOM     12  HA  TYR A  21      43.287 104.069 118.245  1.00  0.00           H0.      0
ATOM     13  HB2 TYR A  21      42.242 105.127 115.529  1.00  0.00           H0.      0
ATOM     14  HB3 TYR A  21      43.513 103.933 115.718  1.00  0.00           H0.      0
ATOM     15  HD1 TYR A  21      39.893 104.511 116.662  1.00  0.00           H0.      0
ATOM     16  HD2 TYR A  21      42.928 101.607 115.751  1.00  0.00           H0.      0
ATOM     17  HE1 TYR A  21      38.208 102.711 116.785  1.00  0.00           H0.      0
ATOM     18  HE2 TYR A  21      41.230  99.807 115.831  1.00  0.00           H0.      0
ATOM     19  HH  TYR A  21      37.788 100.421 116.518  1.00  0.00           H0.      0
ATOM     20  CA  TRP A  30      45.971  95.361 114.411  1.00  0.00           C0.     -1
ATOM     21  CB  TRP A  30      45.192  96.561 113.698  1.00  0.00           C0.     -1
ATOM     22  CG  TRP A  30      43.729  96.269 113.548  1.00  0.00           C0.      0
ATOM     23  CD1 TRP A  30      43.088  95.695 112.466  1.00  0.00           C0.      0
ATOM     24  CD2 TRP A  30      42.714  96.475 114.556  1.00  0.00           C0.      0
ATOM     25  CE2 TRP A  30      41.478  95.987 114.022  1.00  0.00           C0.      0
ATOM     26  CE3 TRP A  30      42.730  97.061 115.836  1.00  0.00           C0.      0
ATOM     27  NE1 TRP A  30      41.739  95.511 112.749  1.00  0.00           N0.      0
ATOM     28  CZ2 TRP A  30      40.281  96.068 114.749  1.00  0.00           C0.      0
ATOM     29  CZ3 TRP A  30      41.534  97.174 116.541  1.00  0.00           C0.      0
ATOM     30  CH2 TRP A  30      40.323  96.685 116.000  1.00  0.00           C0.      0
ATOM     31  H01 TRP A  30      45.863  94.448 113.815  1.00  0.00           H0.      0
ATOM     32  H03 TRP A  30      47.036  95.597 114.516  1.00  0.00           H0.      0
ATOM     33  HA  TRP A  30      45.547  95.180 115.404  1.00  0.00           H0.      0
ATOM     34  HB2 TRP A  30      45.340  97.474 114.287  1.00  0.00           H0.      0
ATOM     35  HB3 TRP A  30      45.650  96.735 112.717  1.00  0.00           H0.      0
ATOM     36  HD1 TRP A  30      43.495  95.407 111.510  1.00  0.00           H0.      0
ATOM     37  HE1 TRP A  30      41.050  95.132 112.094  1.00  0.00           H0.      0
ATOM     38  HE3 TRP A  30      43.658  97.437 116.257  1.00  0.00           H0.      0
ATOM     39  HZ2 TRP A  30      39.361  95.646 114.367  1.00  0.00           H0.      0
ATOM     40  HZ3 TRP A  30      41.525  97.645 117.519  1.00  0.00           H0.      0
ATOM     41  HH2 TRP A  30      39.407  96.811 116.561  1.00  0.00           H0.      0
ATOM     42  CA  TYR A  33      45.425  90.914 116.590  1.00  0.00           C0.     -1
ATOM     43  C   TYR A  33      44.567  90.152 115.537  1.00  0.00           C0.      0
ATOM     44  O   TYR A  33      43.781  89.264 115.886  1.00  0.00           O0.      0
ATOM     45  CB  TYR A  33      44.812  92.256 117.032  1.00  0.00           C0.     -1
ATOM     46  CG  TYR A  33      43.402  92.197 117.591  1.00  0.00           C0.      0
ATOM     47  CD1 TYR A  33      42.413  93.082 117.130  1.00  0.00           C0.      0
ATOM     48  CD2 TYR A  33      43.055  91.298 118.615  1.00  0.00           C0.      0
ATOM     49  CE1 TYR A  33      41.121  93.079 117.666  1.00  0.00           C0.      0
ATOM     50  CE2 TYR A  33      41.769  91.279 119.154  1.00  0.00           C0.      0
ATOM     51  CZ  TYR A  33      40.795  92.167 118.678  1.00  0.00           C0.      0
ATOM     52  OH  TYR A  33      39.537  92.082 119.234  1.00  0.00           O0.      0
ATOM     53  H02 TYR A  33      46.432  91.096 116.196  1.00  0.00           H0.      0
ATOM     54  HA  TYR A  33      45.515  90.233 117.439  1.00  0.00           H0.      0
ATOM     55  HB2 TYR A  33      45.489  92.691 117.783  1.00  0.00           H0.      0
ATOM     56  HB3 TYR A  33      44.822  92.949 116.182  1.00  0.00           H0.      0
ATOM     57  HD1 TYR A  33      42.650  93.791 116.341  1.00  0.00           H0.      0
ATOM     58  HD2 TYR A  33      43.795  90.599 118.992  1.00  0.00           H0.      0
ATOM     59  HE1 TYR A  33      40.371  93.757 117.274  1.00  0.00           H0.      0
ATOM     60  HE2 TYR A  33      41.501  90.579 119.937  1.00  0.00           H0.      0
ATOM     61  HH  TYR A  33      38.990  92.866 119.012  1.00  0.00           H0.      0
ATOM     62  N   ILE A  34      44.700  90.511 114.214  1.00  0.00           N0.      0
ATOM     63  CA  ILE A  34      44.084  89.751 113.090  1.00  0.00           C0.     -1
ATOM     64  CB  ILE A  34      44.019  90.622 111.762  1.00  0.00           C0.     -1
ATOM     65  CG1 ILE A  34      42.980  91.753 111.871  1.00  0.00           C0.      0
ATOM     66  CG2 ILE A  34      43.747  89.665 110.590  1.00  0.00           C0.      0
ATOM     67  CD1 ILE A  34      43.013  92.717 110.675  1.00  0.00           C0.      0
ATOM     68  H01 ILE A  34      44.662  88.837 112.898  1.00  0.00           H0.      0
ATOM     69  H   ILE A  34      45.452  91.142 113.972  1.00  0.00           H0.      0
ATOM     70  HA  ILE A  34      43.078  89.455 113.401  1.00  0.00           H0.      0
ATOM     71  HB  ILE A  34      45.013  91.074 111.617  1.00  0.00           H0.      0
ATOM     72 HG12 ILE A  34      41.980  91.305 111.967  1.00  0.00           H0.      0
ATOM     73 HG13 ILE A  34      43.154  92.319 112.794  1.00  0.00           H0.      0
ATOM     74 HG21 ILE A  34      42.801  89.131 110.747  1.00  0.00           H0.      0
ATOM     75 HG22 ILE A  34      43.691  90.192 109.633  1.00  0.00           H0.      0
ATOM     76 HG23 ILE A  34      44.539  88.912 110.506  1.00  0.00           H0.      0
ATOM     77 HD11 ILE A  34      42.883  92.197 109.718  1.00  0.00           H0.      0
ATOM     78 HD12 ILE A  34      42.225  93.470 110.749  1.00  0.00           H0.      0
ATOM     79 HD13 ILE A  34      43.978  93.235 110.625  1.00  0.00           H0.      0
ATOM     80  CA  ARG A  40      40.700  84.939 108.634  1.00  0.00           C0.     -1
ATOM     81  CB  ARG A  40      41.071  86.427 108.639  1.00  0.00           C0.     -1
ATOM     82  CG  ARG A  40      39.851  87.321 108.961  1.00  0.00           C0.      0
ATOM     83  CD  ARG A  40      40.190  88.814 109.125  1.00  0.00           C0.      0
ATOM     84  NE  ARG A  40      38.953  89.591 109.326  1.00  0.00           N0.      0
ATOM     85  CZ  ARG A  40      38.875  90.861 109.787  1.00  0.00           C0.      0
ATOM     86  NH1 ARG A  40      39.980  91.549 110.118  1.00  0.00           N1+      0
ATOM     87  NH2 ARG A  40      37.680  91.436 109.976  1.00  0.00           N0.      0
ATOM     88  H01 ARG A  40      41.568  84.317 108.393  1.00  0.00           H0.      0
ATOM     89  H02 ARG A  40      39.920  84.730 107.891  1.00  0.00           H0.      0
ATOM     90  HA  ARG A  40      40.322  84.626 109.614  1.00  0.00           H0.      0
ATOM     91  HB2 ARG A  40      41.859  86.608 109.384  1.00  0.00           H0.      0
ATOM     92  HB3 ARG A  40      41.487  86.717 107.665  1.00  0.00           H0.      0
ATOM     93  HG2 ARG A  40      39.109  87.208 108.157  1.00  0.00           H0.      0
ATOM     94  HG3 ARG A  40      39.375  86.968 109.886  1.00  0.00           H0.      0
ATOM     95  HD2 ARG A  40      40.830  88.953 110.002  1.00  0.00           H0.      0
ATOM     96  HD3 ARG A  40      40.734  89.180 108.243  1.00  0.00           H0.      0
ATOM     97  HE  ARG A  40      38.101  89.188 108.964  1.00  0.00           H0.      0
ATOM     98 HH11 ARG A  40      40.877  91.240 109.780  1.00  0.00           H0.      0
ATOM     99 HH12 ARG A  40      39.901  92.531 110.441  1.00  0.00           H0.      0
ATOM    100 HH21 ARG A  40      36.839  90.922 109.764  1.00  0.00           H0.      0
ATOM    101 HH22 ARG A  40      37.624  92.467 110.139  1.00  0.00           H0.      0
ATOM    102  CA  ALA A  64      34.526 100.923 108.839  1.00  0.00           C0.     -1
ATOM    103  C   ALA A  64      35.916 100.322 108.472  1.00  0.00           C0.      0
ATOM    104  O   ALA A  64      36.373  99.344 109.088  1.00  0.00           O0.      0
ATOM    105  CB  ALA A  64      34.183 100.760 110.315  1.00  0.00           C0.      0
ATOM    106  H03 ALA A  64      33.797 100.386 108.216  1.00  0.00           H0.      0
ATOM    107  HA  ALA A  64      34.488 101.976 108.534  1.00  0.00           H0.      0
ATOM    108  HB1 ALA A  64      34.400  99.741 110.644  1.00  0.00           H0.      0
ATOM    109  HB2 ALA A  64      34.750 101.452 110.944  1.00  0.00           H0.      0
ATOM    110  HB3 ALA A  64      33.118 100.957 110.476  1.00  0.00           H0.      0
ATOM    111  N   CYS A  65      36.578 100.882 107.413  1.00  0.00           N0.      0
ATOM    112  CA  CYS A  65      37.727 100.271 106.698  1.00  0.00           C0.     -1
ATOM    113  C   CYS A  65      39.078 100.195 107.460  1.00  0.00           C0.      0
ATOM    114  O   CYS A  65      39.906  99.362 107.063  1.00  0.00           O0.      0
ATOM    115  H01 CYS A  65      37.882 100.850 105.784  1.00  0.00           H0.      0
ATOM    116  H   CYS A  65      36.145 101.686 106.979  1.00  0.00           H0.      0
ATOM    117  HA  CYS A  65      37.488  99.240 106.423  1.00  0.00           H0.      0
ATOM    118  N   GLY A  66      39.300 101.065 108.471  1.00  0.00           N0.      0
ATOM    119  CA  GLY A  66      40.583 101.123 109.202  1.00  0.00           C0.     -1
ATOM    120  H01 GLY A  66      41.191 101.965 108.856  1.00  0.00           H0.      0
ATOM    121  H   GLY A  66      38.577 101.723 108.768  1.00  0.00           H0.      0
ATOM    122  HA2 GLY A  66      40.382 101.240 110.269  1.00  0.00           H0.      0
ATOM    123  HA3 GLY A  66      41.126 100.194 109.018  1.00  0.00           H0.      0
ATOM    124  CA  ASP A  70      37.476  93.568 105.054  1.00  0.00           C0.     -1
ATOM    125  CB  ASP A  70      36.300  93.971 106.033  1.00  0.00           C0.     -1
ATOM    126  CG  ASP A  70      36.578  95.011 107.115  1.00  0.00           C0.      0
ATOM    127  OD1 ASP A  70      35.634  95.267 107.915  1.00  0.00           O0.      0
ATOM    128  OD2 ASP A  70      37.742  95.557 107.139  1.00  0.00           O1-      0
ATOM    129  H01 ASP A  70      38.316  93.151 105.619  1.00  0.00           H0.      0
ATOM    130  H02 ASP A  70      37.839  94.447 104.514  1.00  0.00           H0.      0
ATOM    131  HA  ASP A  70      37.124  92.823 104.333  1.00  0.00           H0.      0
ATOM    132  HB2 ASP A  70      35.450  94.339 105.441  1.00  0.00           H0.      0
ATOM    133  HB3 ASP A  70      35.931  93.071 106.545  1.00  0.00           H0.      0
ATOM    134  CA  ASP A  85      37.521 105.764 108.046  1.00  0.00           C0.     -1
ATOM    135  C   ASP A  85      37.696 107.175 108.606  1.00  0.00           C0.      0
ATOM    136  O   ASP A  85      38.195 108.083 107.931  1.00  0.00           O0.      0
ATOM    137  CB  ASP A  85      38.709 104.899 108.474  1.00  0.00           C0.     -1
ATOM    138  CG  ASP A  85      38.528 104.268 109.848  1.00  0.00           C0.      0
ATOM    139  OD1 ASP A  85      38.001 103.110 109.931  1.00  0.00           O0.      0
ATOM    140  OD2 ASP A  85      38.889 104.949 110.857  1.00  0.00           O1-      0
ATOM    141  H03 ASP A  85      37.494 105.855 106.959  1.00  0.00           H0.      0
ATOM    142  HA  ASP A  85      36.579 105.311 108.380  1.00  0.00           H0.      0
ATOM    143  HB2 ASP A  85      38.837 104.085 107.752  1.00  0.00           H0.      0
ATOM    144  HB3 ASP A  85      39.626 105.496 108.470  1.00  0.00           H0.      0
ATOM    145  N   ALA A  86      37.355 107.333 109.917  1.00  0.00           N0.      0
ATOM    146  CA  ALA A  86      37.661 108.553 110.643  1.00  0.00           C0.     -1
ATOM    147  C   ALA A  86      39.087 108.633 111.281  1.00  0.00           C0.      0
ATOM    148  O   ALA A  86      39.465 109.730 111.724  1.00  0.00           O0.      0
ATOM    149  CB  ALA A  86      36.641 108.811 111.761  1.00  0.00           C0.      0
ATOM    150  H   ALA A  86      36.931 106.560 110.415  1.00  0.00           H0.      0
ATOM    151  HA  ALA A  86      37.634 109.372 109.919  1.00  0.00           H0.      0
ATOM    152  HB1 ALA A  86      36.601 107.967 112.458  1.00  0.00           H0.      0
ATOM    153  HB2 ALA A  86      36.954 109.697 112.320  1.00  0.00           H0.      0
ATOM    154  HB3 ALA A  86      35.642 108.969 111.353  1.00  0.00           H0.      0
ATOM    155  N   SER A  87      39.801 107.491 111.370  1.00  0.00           N0.      0
ATOM    156  CA  SER A  87      41.110 107.400 112.038  1.00  0.00           C0.     -1
ATOM    157  CB  SER A  87      41.241 106.051 112.799  1.00  0.00           C0.     -1
ATOM    158  OG  SER A  87      42.613 105.836 113.197  1.00  0.00           O0.      0
ATOM    159  H01 SER A  87      41.925 107.458 111.305  1.00  0.00           H0.      0
ATOM    160  H   SER A  87      39.409 106.622 110.995  1.00  0.00           H0.      0
ATOM    161  HA  SER A  87      41.203 108.253 112.718  1.00  0.00           H0.      0
ATOM    162  HB2 SER A  87      40.554 106.010 113.651  1.00  0.00           H0.      0
ATOM    163  HB3 SER A  87      40.996 105.222 112.134  1.00  0.00           H0.      0
ATOM    164  HG  SER A  87      42.838 106.495 113.869  1.00  0.00           H0.      0
ATOM    165  CA  MET A  90      44.471 103.149 110.803  1.00  0.00           C0.     -1
ATOM    166  CB  MET A  90      43.023 102.808 111.350  1.00  0.00           C0.     -1
ATOM    167  CG  MET A  90      42.998 102.325 112.801  1.00  0.00           C0.      0
ATOM    168  SD  MET A  90      43.626 100.605 113.050  1.00  0.00           S0.      0
ATOM    169  CE  MET A  90      42.114  99.659 112.626  1.00  0.00           C0.      0
ATOM    170  H01 MET A  90      44.906 103.966 111.389  1.00  0.00           H0.      0
ATOM    171  H02 MET A  90      44.421 103.457 109.753  1.00  0.00           H0.      0
ATOM    172  HA  MET A  90      45.122 102.272 110.882  1.00  0.00           H0.      0
ATOM    173  HB2 MET A  90      42.405 103.711 111.278  1.00  0.00           H0.      0
ATOM    174  HB3 MET A  90      42.566 102.053 110.702  1.00  0.00           H0.      0
ATOM    175  HG2 MET A  90      43.610 102.978 113.430  1.00  0.00           H0.      0
ATOM    176  HG3 MET A  90      41.979 102.355 113.198  1.00  0.00           H0.      0
ATOM    177  HE1 MET A  90      42.322  98.607 112.831  1.00  0.00           H0.      0
ATOM    178  HE2 MET A  90      41.277  99.993 113.246  1.00  0.00           H0.      0
ATOM    179  HE3 MET A  90      41.854  99.778 111.571  1.00  0.00           H0.      0
ATOM    180  CA  ASN A 116      33.299 110.856 109.562  1.00  0.00           C0.     -1
ATOM    181  C   ASN A 116      31.811 110.563 109.240  1.00  0.00           C0.      0
ATOM    182  O   ASN A 116      31.186 111.294 108.462  1.00  0.00           O0.      0
ATOM    183  CB  ASN A 116      33.416 111.925 110.686  1.00  0.00           C0.      0
ATOM    184  CG  ASN A 116      33.084 111.318 112.036  1.00  0.00           C0.      0
ATOM    185  ND2 ASN A 116      34.134 111.042 112.844  1.00  0.00           N0.      0
ATOM    186  OD1 ASN A 116      31.912 111.044 112.368  1.00  0.00           O0.      0
ATOM    187  H03 ASN A 116      33.744 111.256 108.648  1.00  0.00           H0.      0
ATOM    188  HA  ASN A 116      33.834 109.946 109.849  1.00  0.00           H0.      0
ATOM    189  HB2 ASN A 116      34.427 112.342 110.688  1.00  0.00           H0.      0
ATOM    190  HB3 ASN A 116      32.715 112.738 110.479  1.00  0.00           H0.      0
ATOM    191 HD21 ASN A 116      33.976 110.439 113.643  1.00  0.00           H0.      0
ATOM    192 HD22 ASN A 116      35.081 111.138 112.511  1.00  0.00           H0.      0
ATOM    193  N   TRP A 117      31.225 109.521 109.900  1.00  0.00           N0.      0
ATOM    194  CA  TRP A 117      29.795 109.181 109.771  1.00  0.00           C0.     -1
ATOM    195  C   TRP A 117      28.805 110.377 110.049  1.00  0.00           C0.      0
ATOM    196  O   TRP A 117      27.696 110.361 109.499  1.00  0.00           O0.      0
ATOM    197  CB  TRP A 117      29.445 108.061 110.801  1.00  0.00           C0.     -1
ATOM    198  CG  TRP A 117      30.269 106.811 110.649  1.00  0.00           C0.      0
ATOM    199  CD1 TRP A 117      30.862 106.333 109.498  1.00  0.00           C0.      0
ATOM    200  CD2 TRP A 117      30.641 105.900 111.712  1.00  0.00           C0.      0
ATOM    201  CE2 TRP A 117      31.474 104.891 111.135  1.00  0.00           C0.      0
ATOM    202  CE3 TRP A 117      30.383 105.857 113.095  1.00  0.00           C0.      0
ATOM    203  NE1 TRP A 117      31.575 105.175 109.786  1.00  0.00           N0.      0
ATOM    204  CZ2 TRP A 117      32.055 103.871 111.902  1.00  0.00           C0.      0
ATOM    205  CZ3 TRP A 117      30.956 104.842 113.859  1.00  0.00           C0.      0
ATOM    206  CH2 TRP A 117      31.784 103.859 113.269  1.00  0.00           C0.      0
ATOM    207  H   TRP A 117      31.812 108.922 110.479  1.00  0.00           H0.      0
ATOM    208  HA  TRP A 117      29.564 108.858 108.752  1.00  0.00           H0.      0
ATOM    209  HB2 TRP A 117      29.590 108.473 111.808  1.00  0.00           H0.      0
ATOM    210  HB3 TRP A 117      28.372 107.856 110.699  1.00  0.00           H0.      0
ATOM    211  HD1 TRP A 117      30.853 106.738 108.499  1.00  0.00           H0.      0
ATOM    212  HE1 TRP A 117      32.159 104.680 109.131  1.00  0.00           H0.      0
ATOM    213  HE3 TRP A 117      29.758 106.612 113.562  1.00  0.00           H0.      0
ATOM    214  HZ2 TRP A 117      32.715 103.135 111.457  1.00  0.00           H0.      0
ATOM    215  HZ3 TRP A 117      30.775 104.808 114.929  1.00  0.00           H0.      0
ATOM    216  HH2 TRP A 117      32.233 103.093 113.892  1.00  0.00           H0.      0
ATOM    217  N   LEU A 118      29.173 111.292 110.979  1.00  0.00           N0.      0
ATOM    218  CA  LEU A 118      28.323 112.414 111.510  1.00  0.00           C0.     -1
ATOM    219  CB  LEU A 118      29.030 112.934 112.771  1.00  0.00           C0.     -1
ATOM    220  CG  LEU A 118      28.681 112.190 114.082  1.00  0.00           C0.      0
ATOM    221  CD1 LEU A 118      28.937 110.672 114.024  1.00  0.00           C0.      0
ATOM    222  CD2 LEU A 118      29.460 112.815 115.253  1.00  0.00           C0.      0
ATOM    223  H01 LEU A 118      28.232 113.194 110.745  1.00  0.00           H0.      0
ATOM    224  H   LEU A 118      30.116 111.223 111.357  1.00  0.00           H0.      0
ATOM    225  HA  LEU A 118      27.320 112.029 111.723  1.00  0.00           H0.      0
ATOM    226  HB2 LEU A 118      30.116 112.908 112.613  1.00  0.00           H0.      0
ATOM    227  HB3 LEU A 118      28.765 113.991 112.911  1.00  0.00           H0.      0
ATOM    228  HG  LEU A 118      27.605 112.342 114.264  1.00  0.00           H0.      0
ATOM    229 HD11 LEU A 118      29.996 110.473 113.829  1.00  0.00           H0.      0
ATOM    230 HD12 LEU A 118      28.668 110.206 114.980  1.00  0.00           H0.      0
ATOM    231 HD13 LEU A 118      28.350 110.190 113.235  1.00  0.00           H0.      0
ATOM    232 HD21 LEU A 118      29.268 113.892 115.332  1.00  0.00           H0.      0
ATOM    233 HD22 LEU A 118      29.183 112.350 116.206  1.00  0.00           H0.      0
ATOM    234 HD23 LEU A 118      30.539 112.673 115.108  1.00  0.00           H0.      0
ATOM    235  CA  LEU A 136      32.596  94.632 109.605  1.00  0.00           C0.     -1
ATOM    236  C   LEU A 136      33.267  95.075 110.871  1.00  0.00           C0.      0
ATOM    237  O   LEU A 136      33.754  96.208 110.995  1.00  0.00           O0.      0
ATOM    238  H01 LEU A 136      33.379  94.568 108.835  1.00  0.00           H0.      0
ATOM    239  H02 LEU A 136      31.878  95.388 109.277  1.00  0.00           H0.      0
ATOM    240  HA  LEU A 136      32.090  93.669 109.697  1.00  0.00           H0.      0
ATOM    241  N   GLY A 137      33.366  94.132 111.869  1.00  0.00           N0.      0
ATOM    242  CA  GLY A 137      34.456  94.244 112.825  1.00  0.00           C0.     -1
ATOM    243  C   GLY A 137      34.139  94.633 114.237  1.00  0.00           C0.      0
ATOM    244  O   GLY A 137      35.059  94.966 115.011  1.00  0.00           O0.      0
ATOM    245  H   GLY A 137      33.089  93.193 111.614  1.00  0.00           H0.      0
ATOM    246  HA2 GLY A 137      35.003  93.294 112.854  1.00  0.00           H0.      0
ATOM    247  HA3 GLY A 137      35.170  94.981 112.448  1.00  0.00           H0.      0
ATOM    248  N   ASN A 138      32.847  94.570 114.583  1.00  0.00           N0.      0
ATOM    249  CA  ASN A 138      32.361  95.242 115.776  1.00  0.00           C0.     -1
ATOM    250  C   ASN A 138      32.610  96.773 115.633  1.00  0.00           C0.      0
ATOM    251  O   ASN A 138      33.306  97.410 116.425  1.00  0.00           O0.      0
ATOM    252  CB  ASN A 138      32.927  94.693 117.082  1.00  0.00           C0.      0
ATOM    253  CG  ASN A 138      32.215  95.356 118.259  1.00  0.00           C0.      0
ATOM    254  ND2 ASN A 138      33.004  95.608 119.334  1.00  0.00           N0.      0
ATOM    255  OD1 ASN A 138      31.001  95.601 118.228  1.00  0.00           O0.      0
ATOM    256  H   ASN A 138      32.197  94.360 113.835  1.00  0.00           H0.      0
ATOM    257  HA  ASN A 138      31.276  95.098 115.810  1.00  0.00           H0.      0
ATOM    258  HB2 ASN A 138      32.729  93.614 117.110  1.00  0.00           H0.      0
ATOM    259  HB3 ASN A 138      34.002  94.834 117.145  1.00  0.00           H0.      0
ATOM    260 HD21 ASN A 138      32.635  96.200 120.066  1.00  0.00           H0.      0
ATOM    261 HD22 ASN A 138      34.014  95.532 119.235  1.00  0.00           H0.      0
ATOM    262  N   SER A 139      31.974  97.318 114.557  1.00  0.00           N0.      0
ATOM    263  CA  SER A 139      32.160  98.693 114.100  1.00  0.00           C0.     -1
ATOM    264  CB  SER A 139      32.875  98.785 112.756  1.00  0.00           C0.      0
ATOM    265  OG  SER A 139      34.178  98.170 112.805  1.00  0.00           O0.      0
ATOM    266  H03 SER A 139      31.190  99.201 114.033  1.00  0.00           H0.      0
ATOM    267  H   SER A 139      31.414  96.710 113.976  1.00  0.00           H0.      0
ATOM    268  HA  SER A 139      32.754  99.194 114.870  1.00  0.00           H0.      0
ATOM    269  HB2 SER A 139      32.277  98.321 111.962  1.00  0.00           H0.      0
ATOM    270  HB3 SER A 139      32.995  99.844 112.509  1.00  0.00           H0.      0
ATOM    271  HG  SER A 139      34.146  97.369 112.246  1.00  0.00           H0.      0
ATOM    272  CA  HID A 142      32.509 103.277 118.809  1.00  0.00           C0.     -1
ATOM    273  CB  HID A 142      33.501 103.453 117.649  1.00  0.00           C0.     -1
ATOM    274  CG  HID A 142      34.522 102.357 117.567  1.00  0.00           C0.      0
ATOM    275  CD2 HID A 142      35.262 101.873 116.506  1.00  0.00           C0.      0
ATOM    276  ND1 HID A 142      34.963 101.622 118.661  1.00  0.00           N0.      0
ATOM    277  CE1 HID A 142      35.928 100.748 118.245  1.00  0.00           C0.      0
ATOM    278  NE2 HID A 142      36.134 100.883 116.941  1.00  0.00           N0.      0
ATOM    279  H01 HID A 142      31.993 102.312 118.747  1.00  0.00           H0.      0
ATOM    280  H02 HID A 142      31.753 104.068 118.788  1.00  0.00           H0.      0
ATOM    281  HA  HID A 142      33.010 103.337 119.783  1.00  0.00           H0.      0
ATOM    282  HB2 HID A 142      32.961 103.498 116.696  1.00  0.00           H0.      0
ATOM    283  HB3 HID A 142      34.006 104.424 117.754  1.00  0.00           H0.      0
ATOM    284  HD1 HID A 142      34.602 101.681 119.602  1.00  0.00           H0.      0
ATOM    285  HD2 HID A 142      35.196 102.151 115.466  1.00  0.00           H0.      0
ATOM    286  HE1 HID A 142      36.431 100.057 118.901  1.00  0.00           H0.      0
ATOM    287  CA  ARG A 175      29.647  92.485 119.313  1.00  0.00           C0.     -1
ATOM    288  CB  ARG A 175      30.685  92.722 120.365  1.00  0.00           C0.     -1
ATOM    289  CG  ARG A 175      32.085  92.223 119.957  1.00  0.00           C0.      0
ATOM    290  CD  ARG A 175      33.167  92.625 120.975  1.00  0.00           C0.      0
ATOM    291  NE  ARG A 175      34.536  92.486 120.462  1.00  0.00           N0.      0
ATOM    292  CZ  ARG A 175      35.341  91.441 120.655  1.00  0.00           C0.      0
ATOM    293  NH1 ARG A 175      34.875  90.308 121.247  1.00  0.00           N1+      0
ATOM    294  NH2 ARG A 175      36.630  91.541 120.306  1.00  0.00           N0.      0
ATOM    295  H01 ARG A 175      28.654  92.806 119.648  1.00  0.00           H0.      0
ATOM    296  H03 ARG A 175      29.882  93.051 118.403  1.00  0.00           H0.      0
ATOM    297  HA  ARG A 175      29.575  91.423 119.043  1.00  0.00           H0.      0
ATOM    298  HB2 ARG A 175      30.753  93.799 120.573  1.00  0.00           H0.      0
ATOM    299  HB3 ARG A 175      30.395  92.241 121.311  1.00  0.00           H0.      0
ATOM    300  HG2 ARG A 175      32.072  91.132 119.819  1.00  0.00           H0.      0
ATOM    301  HG3 ARG A 175      32.353  92.656 118.988  1.00  0.00           H0.      0
ATOM    302  HD2 ARG A 175      33.041  93.684 121.218  1.00  0.00           H0.      0
ATOM    303  HD3 ARG A 175      33.070  92.060 121.909  1.00  0.00           H0.      0
ATOM    304  HE  ARG A 175      34.922  93.263 119.893  1.00  0.00           H0.      0
ATOM    305 HH11 ARG A 175      33.896  90.081 121.153  1.00  0.00           H0.      0
ATOM    306 HH12 ARG A 175      35.499  89.520 121.338  1.00  0.00           H0.      0
ATOM    307 HH21 ARG A 175      37.027  92.462 120.042  1.00  0.00           H0.      0
ATOM    308 HH22 ARG A 175      37.243  90.740 120.314  1.00  0.00           H0.      0
ATOM    309  CA  TYR A 194      40.347  88.500 115.321  1.00  0.00           C0.     -1
ATOM    310  CB  TYR A 194      40.320  89.703 116.245  1.00  0.00           C0.     -1
ATOM    311  CG  TYR A 194      39.543  90.891 115.691  1.00  0.00           C0.      0
ATOM    312  CD1 TYR A 194      38.369  91.362 116.300  1.00  0.00           C0.      0
ATOM    313  CD2 TYR A 194      40.000  91.578 114.550  1.00  0.00           C0.      0
ATOM    314  CE1 TYR A 194      37.681  92.482 115.809  1.00  0.00           C0.      0
ATOM    315  CE2 TYR A 194      39.323  92.685 114.036  1.00  0.00           C0.      0
ATOM    316  CZ  TYR A 194      38.159  93.145 114.670  1.00  0.00           C0.      0
ATOM    317  OH  TYR A 194      37.543  94.265 114.142  1.00  0.00           O0.      0
ATOM    318  H01 TYR A 194      40.949  87.691 115.749  1.00  0.00           H0.      0
ATOM    319  H02 TYR A 194      39.337  88.115 115.130  1.00  0.00           H0.      0
ATOM    320  HA  TYR A 194      40.791  88.757 114.352  1.00  0.00           H0.      0
ATOM    321  HB2 TYR A 194      39.888  89.423 117.214  1.00  0.00           H0.      0
ATOM    322  HB3 TYR A 194      41.351  90.014 116.448  1.00  0.00           H0.      0
ATOM    323  HD1 TYR A 194      38.004  90.874 117.198  1.00  0.00           H0.      0
ATOM    324  HD2 TYR A 194      40.917  91.252 114.067  1.00  0.00           H0.      0
ATOM    325  HE1 TYR A 194      36.782  92.836 116.306  1.00  0.00           H0.      0
ATOM    326  HE2 TYR A 194      39.677  93.199 113.149  1.00  0.00           H0.      0
ATOM    327  HH  TYR A 194      36.686  94.460 114.585  1.00  0.00           H0.      0
ATOM    328  CA  TYR A 220      43.754  94.137 125.191  1.00  0.00           C0.     -1
ATOM    329  CB  TYR A 220      43.668  94.500 123.689  1.00  0.00           C0.     -1
ATOM    330  CG  TYR A 220      42.265  94.768 123.161  1.00  0.00           C0.      0
ATOM    331  CD1 TYR A 220      41.546  95.922 123.527  1.00  0.00           C0.      0
ATOM    332  CD2 TYR A 220      41.656  93.891 122.249  1.00  0.00           C0.      0
ATOM    333  CE1 TYR A 220      40.281  96.198 122.996  1.00  0.00           C0.      0
ATOM    334  CE2 TYR A 220      40.390  94.147 121.711  1.00  0.00           C0.      0
ATOM    335  CZ  TYR A 220      39.701  95.313 122.075  1.00  0.00           C0.      0
ATOM    336  OH  TYR A 220      38.455  95.613 121.549  1.00  0.00           O0.      0
ATOM    337  H01 TYR A 220      44.796  93.974 125.489  1.00  0.00           H0.      0
ATOM    338  H02 TYR A 220      43.343  94.940 125.813  1.00  0.00           H0.      0
ATOM    339  HA  TYR A 220      43.187  93.224 125.404  1.00  0.00           H0.      0
ATOM    340  HB2 TYR A 220      44.293  95.387 123.511  1.00  0.00           H0.      0
ATOM    341  HB3 TYR A 220      44.114  93.688 123.102  1.00  0.00           H0.      0
ATOM    342  HD1 TYR A 220      41.987  96.627 124.226  1.00  0.00           H0.      0
ATOM    343  HD2 TYR A 220      42.184  92.996 121.931  1.00  0.00           H0.      0
ATOM    344  HE1 TYR A 220      39.745  97.099 123.274  1.00  0.00           H0.      0
ATOM    345  HE2 TYR A 220      39.949  93.447 121.011  1.00  0.00           H0.      0
ATOM    346  HH  TYR A 220      38.218  94.954 120.852  1.00  0.00           H0.      0
ATOM    347  CA  TYR A 242      31.913 101.102 123.064  1.00  0.00           C0.     -1
ATOM    348  CB  TYR A 242      31.784  99.613 122.921  1.00  0.00           C0.     -1
ATOM    349  CG  TYR A 242      33.021  98.974 122.302  1.00  0.00           C0.      0
ATOM    350  CD1 TYR A 242      33.198  98.947 120.906  1.00  0.00           C0.      0
ATOM    351  CD2 TYR A 242      34.048  98.438 123.097  1.00  0.00           C0.      0
ATOM    352  CE1 TYR A 242      34.353  98.415 120.326  1.00  0.00           C0.      0
ATOM    353  CE2 TYR A 242      35.213  97.903 122.533  1.00  0.00           C0.      0
ATOM    354  CZ  TYR A 242      35.373  97.896 121.141  1.00  0.00           C0.      0
ATOM    355  OH  TYR A 242      36.499  97.412 120.512  1.00  0.00           O0.      0
ATOM    356  H01 TYR A 242      31.013 101.544 123.508  1.00  0.00           H0.      0
ATOM    357  H02 TYR A 242      32.765 101.368 123.701  1.00  0.00           H0.      0
ATOM    358  HA  TYR A 242      32.073 101.582 122.090  1.00  0.00           H0.      0
ATOM    359  HB2 TYR A 242      31.601  99.158 123.903  1.00  0.00           H0.      0
ATOM    360  HB3 TYR A 242      30.909  99.372 122.303  1.00  0.00           H0.      0
ATOM    361  HD1 TYR A 242      32.417  99.339 120.260  1.00  0.00           H0.      0
ATOM    362  HD2 TYR A 242      33.939  98.438 124.178  1.00  0.00           H0.      0
ATOM    363  HE1 TYR A 242      34.452  98.377 119.248  1.00  0.00           H0.      0
ATOM    364  HE2 TYR A 242      35.992  97.494 123.169  1.00  0.00           H0.      0
ATOM    365  HH  TYR A 242      37.135  96.994 121.128  1.00  0.00           H0.      0
ATOM    366  N   ACT A 293      36.484  96.823 117.501  1.00  0.00           N0.      0
ATOM    367  CA  ACT A 293      37.390  95.747 117.890  1.00  0.00           C0.      0
ATOM    368  C   ACT A 293      36.820  94.673 118.812  1.00  0.00           C0.      0
ATOM    369  O   ACT A 293      35.577  94.486 118.860  1.00  0.00           O0.      0
ATOM    370  OXT ACT A 293      37.671  93.980 119.494  1.00  0.00           O1-      0
ATOM    371  H1  ACT A 293      38.267  96.171 118.388  1.00  0.00           H0.      0
ATOM    372  H3  ACT A 293      37.759  95.234 116.991  1.00  0.00           H0.      0
ATOM    373  H01 ACT A 293      35.656  96.452 117.038  1.00  0.00           H0.      0
ATOM    374  H02 ACT A 293      36.176  97.290 118.349  1.00  0.00           H0.      0
ATOM    375  CA' SAM A 294      38.534  96.342 110.421  1.00  0.00           C0.      0
ATOM    376  CB  SAM A 294      38.229  96.864 111.839  1.00  0.00           C0.      0
ATOM    377  CG  SAM A 294      37.659  98.289 111.882  1.00  0.00           C0.      0
ATOM    378  SD  SAM A 294      37.799  98.935 113.599  1.00  0.00           S0.      0
ATOM    379  CE  SAM A 294      36.959  97.664 114.585  1.00  0.00           C0.      0
ATOM    380  C5' SAM A 294      36.466 100.195 113.634  1.00  0.00           C0.      0
ATOM    381  C4' SAM A 294      36.814 101.419 112.805  1.00  0.00           C0.      0
ATOM    382  O4' SAM A 294      35.700 102.359 112.976  1.00  0.00           O0.      0
ATOM    383  C3' SAM A 294      38.112 102.156 113.233  1.00  0.00           C0.      0
ATOM    384  O3' SAM A 294      39.099 102.124 112.210  1.00  0.00           O0.      0
ATOM    385  C2' SAM A 294      37.594 103.573 113.626  1.00  0.00           C0.      0
ATOM    386  O2' SAM A 294      38.481 104.643 113.458  1.00  0.00           O0.      0
ATOM    387  C1' SAM A 294      36.284 103.685 112.818  1.00  0.00           C0.      0
ATOM    388  OXT SAM A 294      39.793  94.322 110.867  1.00  0.00           O0.      0
ATOM    389  N1  SAM A 294      33.356 107.737 111.488  1.00  0.00           N0.      0
ATOM    390  C2  SAM A 294      34.099 106.888 110.748  1.00  0.00           C0.      0
ATOM    391  N3  SAM A 294      34.829 105.838 111.156  1.00  0.00           N0.      0
ATOM    392  C4  SAM A 294      34.746 105.653 112.486  1.00  0.00           C0.      0
ATOM    393  C5  SAM A 294      34.016 106.453 113.379  1.00  0.00           C0.      0
ATOM    394  C6  SAM A 294      33.301 107.540 112.830  1.00  0.00           C0.      0
ATOM    395  N6  SAM A 294      32.617 108.422 113.601  1.00  0.00           N0.      0
ATOM    396  N7  SAM A 294      34.175 106.008 114.685  1.00  0.00           N0.      0
ATOM    397  C8  SAM A 294      34.981 104.971 114.589  1.00  0.00           C0.      0
ATOM    398  N9  SAM A 294      35.364 104.695 113.276  1.00  0.00           N0.      0
ATOM    399  C'  SAM A 294      38.666  94.797 110.512  1.00  0.00           C0.      0
ATOM    400  N'  SAM A 294      37.467  96.667 109.437  1.00  0.00           N0.      0
ATOM    401  O'  SAM A 294      37.611  94.146 110.284  1.00  0.00           O0.      0
ATOM    402 HN61 SAM A 294      32.363 108.132 114.534  1.00  0.00           H0.      0
ATOM    403 HN62 SAM A 294      32.051 109.138 113.150  1.00  0.00           H0.      0
ATOM    404  HA  SAM A 294      39.467  96.773 110.049  1.00  0.00           H0.      0
ATOM    405  HB1 SAM A 294      39.164  96.815 112.404  1.00  0.00           H0.      0
ATOM    406  HB2 SAM A 294      37.529  96.173 112.318  1.00  0.00           H0.      0
ATOM    407  HG1 SAM A 294      36.611  98.332 111.578  1.00  0.00           H0.      0
ATOM    408  HG2 SAM A 294      38.235  98.987 111.266  1.00  0.00           H0.      0
ATOM    409  HE1 SAM A 294      35.922  97.569 114.260  1.00  0.00           H0.      0
ATOM    410  HE2 SAM A 294      37.007  97.947 115.641  1.00  0.00           H0.      0
ATOM    411  HE3 SAM A 294      37.493  96.724 114.470  1.00  0.00           H0.      0
ATOM    412 HO2' SAM A 294      38.734 104.671 112.503  1.00  0.00           H0.      0
ATOM    413 HO3' SAM A 294      38.701 102.487 111.380  1.00  0.00           H0.      0
ATOM    414  H01 SAM A 294      35.332 104.380 115.418  1.00  0.00           H0.      0
ATOM    415  H02 SAM A 294      36.888 101.163 111.741  1.00  0.00           H0.      0
ATOM    416  H03 SAM A 294      38.576 101.689 114.099  1.00  0.00           H0.      0
ATOM    417  H04 SAM A 294      37.331 103.539 114.687  1.00  0.00           H0.      0
ATOM    418  H05 SAM A 294      36.482 103.880 111.760  1.00  0.00           H0.      0
ATOM    419  H06 SAM A 294      34.117 107.096 109.684  1.00  0.00           H0.      0
ATOM    420  H07 SAM A 294      37.727  96.303 108.420  1.00  0.00           H0.      0
ATOM    421  H08 SAM A 294      37.225  97.666 109.371  1.00  0.00           H0.      0
ATOM    422  H09 SAM A 294      36.609  96.116 109.588  1.00  0.00           H0.      0
ATOM    423 H5'1 SAM A 294      36.373 100.447 114.691  1.00  0.00           H0.      0
ATOM    424 H5'2 SAM A 294      35.557  99.697 113.289  1.00  0.00           H0.      0
