# Supplementary material for: Computational Investigation of GNMT-Catalyzed Methyl Transfer Reaction: Integrating MD, QM, and ML Approaches
Source: J Comput Chem. Author manuscript; Available in PMC 2026 Jun 29. (PMC13312424; doi:10.1002/jcc.70434)
Supplement: SI-2 [file NIHMS2188582-supplement-SI-2.zip › QM-cluster-pdbs/clustering_25369_P1_w_p.pdb]

ATOM      1  CA  TYR A  21      42.580 104.716 116.806  1.00  0.00           C0.     -1
ATOM      2  CB  TYR A  21      41.530 104.366 115.744  1.00  0.00           C0.     -1
ATOM      3  CG  TYR A  21      40.845 103.039 116.017  1.00  0.00           C0.      0
ATOM      4  CD1 TYR A  21      39.539 102.984 116.527  1.00  0.00           C0.      0
ATOM      5  CD2 TYR A  21      41.512 101.820 115.787  1.00  0.00           C0.      0
ATOM      6  CE1 TYR A  21      38.908 101.759 116.785  1.00  0.00           C0.      0
ATOM      7  CE2 TYR A  21      40.897 100.592 116.034  1.00  0.00           C0.      0
ATOM      8  CZ  TYR A  21      39.585 100.554 116.532  1.00  0.00           C0.      0
ATOM      9  OH  TYR A  21      39.021  99.317 116.733  1.00  0.00           O0.      0
ATOM     10  H01 TYR A  21      42.120 104.789 117.799  1.00  0.00           H0.      0
ATOM     11  H02 TYR A  21      43.067 105.673 116.584  1.00  0.00           H0.      0
ATOM     12  HA  TYR A  21      43.358 103.944 116.856  1.00  0.00           H0.      0
ATOM     13  HB2 TYR A  21      40.772 105.156 115.694  1.00  0.00           H0.      0
ATOM     14  HB3 TYR A  21      42.010 104.333 114.758  1.00  0.00           H0.      0
ATOM     15  HD1 TYR A  21      38.993 103.911 116.685  1.00  0.00           H0.      0
ATOM     16  HD2 TYR A  21      42.519 101.821 115.384  1.00  0.00           H0.      0
ATOM     17  HE1 TYR A  21      37.891 101.746 117.159  1.00  0.00           H0.      0
ATOM     18  HE2 TYR A  21      41.409  99.657 115.838  1.00  0.00           H0.      0
ATOM     19  HH  TYR A  21      38.076  99.395 116.995  1.00  0.00           H0.      0
ATOM     20  CA  TRP A  30      46.337  96.280 115.020  1.00  0.00           C0.     -1
ATOM     21  CB  TRP A  30      45.550  97.318 114.175  1.00  0.00           C0.     -1
ATOM     22  CG  TRP A  30      44.126  96.913 113.935  1.00  0.00           C0.      0
ATOM     23  CD1 TRP A  30      43.549  96.529 112.741  1.00  0.00           C0.      0
ATOM     24  CD2 TRP A  30      43.079  96.836 114.932  1.00  0.00           C0.      0
ATOM     25  CE2 TRP A  30      41.892  96.393 114.264  1.00  0.00           C0.      0
ATOM     26  CE3 TRP A  30      43.024  97.138 116.307  1.00  0.00           C0.      0
ATOM     27  NE1 TRP A  30      42.215  96.185 112.933  1.00  0.00           N0.      0
ATOM     28  CZ2 TRP A  30      40.673  96.245 114.943  1.00  0.00           C0.      0
ATOM     29  CZ3 TRP A  30      41.809  97.006 116.976  1.00  0.00           C0.      0
ATOM     30  CH2 TRP A  30      40.651  96.565 116.299  1.00  0.00           C0.      0
ATOM     31  H01 TRP A  30      46.368  95.313 114.504  1.00  0.00           H0.      0
ATOM     32  H03 TRP A  30      47.367  96.612 115.196  1.00  0.00           H0.      0
ATOM     33  HA  TRP A  30      45.855  96.125 115.992  1.00  0.00           H0.      0
ATOM     34  HB2 TRP A  30      45.578  98.290 114.688  1.00  0.00           H0.      0
ATOM     35  HB3 TRP A  30      46.059  97.463 113.214  1.00  0.00           H0.      0
ATOM     36  HD1 TRP A  30      43.987  96.488 111.756  1.00  0.00           H0.      0
ATOM     37  HE1 TRP A  30      41.548  96.187 112.154  1.00  0.00           H0.      0
ATOM     38  HE3 TRP A  30      43.909  97.481 116.832  1.00  0.00           H0.      0
ATOM     39  HZ2 TRP A  30      39.775  95.918 114.435  1.00  0.00           H0.      0
ATOM     40  HZ3 TRP A  30      41.745  97.249 118.032  1.00  0.00           H0.      0
ATOM     41  HH2 TRP A  30      39.718  96.506 116.843  1.00  0.00           H0.      0
ATOM     42  CA  TYR A  33      45.481  91.788 117.047  1.00  0.00           C0.     -1
ATOM     43  CB  TYR A  33      44.779  93.101 117.495  1.00  0.00           C0.     -1
ATOM     44  CG  TYR A  33      43.358  92.878 117.983  1.00  0.00           C0.      0
ATOM     45  CD1 TYR A  33      42.272  93.555 117.406  1.00  0.00           C0.      0
ATOM     46  CD2 TYR A  33      43.088  91.979 119.033  1.00  0.00           C0.      0
ATOM     47  CE1 TYR A  33      40.963  93.348 117.853  1.00  0.00           C0.      0
ATOM     48  CE2 TYR A  33      41.786  91.757 119.481  1.00  0.00           C0.      0
ATOM     49  CZ  TYR A  33      40.713  92.442 118.891  1.00  0.00           C0.      0
ATOM     50  OH  TYR A  33      39.452  92.170 119.368  1.00  0.00           O0.      0
ATOM     51  H01 TYR A  33      44.918  91.311 116.237  1.00  0.00           H0.      0
ATOM     52  H02 TYR A  33      46.496  91.992 116.689  1.00  0.00           H0.      0
ATOM     53  HA  TYR A  33      45.551  91.075 117.876  1.00  0.00           H0.      0
ATOM     54  HB2 TYR A  33      45.381  93.567 118.289  1.00  0.00           H0.      0
ATOM     55  HB3 TYR A  33      44.766  93.811 116.659  1.00  0.00           H0.      0
ATOM     56  HD1 TYR A  33      42.442  94.257 116.597  1.00  0.00           H0.      0
ATOM     57  HD2 TYR A  33      43.907  91.446 119.507  1.00  0.00           H0.      0
ATOM     58  HE1 TYR A  33      40.145  93.868 117.367  1.00  0.00           H0.      0
ATOM     59  HE2 TYR A  33      41.582  91.062 120.289  1.00  0.00           H0.      0
ATOM     60  HH  TYR A  33      38.778  92.736 118.943  1.00  0.00           H0.      0
ATOM     61  CA  ARG A  40      39.235  85.255 109.917  1.00  0.00           C0.     -1
ATOM     62  CB  ARG A  40      39.640  86.636 110.383  1.00  0.00           C0.     -1
ATOM     63  CG  ARG A  40      40.463  87.427 109.348  1.00  0.00           C0.      0
ATOM     64  CD  ARG A  40      40.487  88.939 109.623  1.00  0.00           C0.      0
ATOM     65  NE  ARG A  40      39.203  89.551 109.209  1.00  0.00           N0.      0
ATOM     66  CZ  ARG A  40      38.736  90.748 109.648  1.00  0.00           C0.      0
ATOM     67  NH1 ARG A  40      39.056  91.212 110.855  1.00  0.00           N1+      0
ATOM     68  NH2 ARG A  40      37.892  91.449 108.866  1.00  0.00           N0.      0
ATOM     69  H01 ARG A  40      38.608  85.310 109.018  1.00  0.00           H0.      0
ATOM     70  H02 ARG A  40      40.110  84.640 109.669  1.00  0.00           H0.      0
ATOM     71  HA  ARG A  40      38.666  84.722 110.688  1.00  0.00           H0.      0
ATOM     72  HB2 ARG A  40      38.735  87.216 110.618  1.00  0.00           H0.      0
ATOM     73  HB3 ARG A  40      40.210  86.579 111.320  1.00  0.00           H0.      0
ATOM     74  HG2 ARG A  40      41.496  87.060 109.332  1.00  0.00           H0.      0
ATOM     75  HG3 ARG A  40      40.063  87.251 108.337  1.00  0.00           H0.      0
ATOM     76  HD2 ARG A  40      40.633  89.114 110.690  1.00  0.00           H0.      0
ATOM     77  HD3 ARG A  40      41.308  89.420 109.077  1.00  0.00           H0.      0
ATOM     78  HE  ARG A  40      38.868  89.269 108.297  1.00  0.00           H0.      0
ATOM     79 HH11 ARG A  40      39.396  90.572 111.582  1.00  0.00           H0.      0
ATOM     80 HH12 ARG A  40      38.759  92.172 111.104  1.00  0.00           H0.      0
ATOM     81 HH21 ARG A  40      37.903  91.317 107.865  1.00  0.00           H0.      0
ATOM     82 HH22 ARG A  40      37.396  92.272 109.243  1.00  0.00           H0.      0
ATOM     83  CA  ALA A  64      34.562 100.598 108.712  1.00  0.00           C0.     -1
ATOM     84  C   ALA A  64      35.903 100.043 108.225  1.00  0.00           C0.      0
ATOM     85  O   ALA A  64      36.339  98.945 108.608  1.00  0.00           O0.      0
ATOM     86  H01 ALA A  64      34.389 101.630 108.399  1.00  0.00           H0.      0
ATOM     87  H02 ALA A  64      33.759  99.966 108.319  1.00  0.00           H0.      0
ATOM     88  HA  ALA A  64      34.532 100.543 109.804  1.00  0.00           H0.      0
ATOM     89  N   CYS A  65      36.604 100.790 107.324  1.00  0.00           N0.      0
ATOM     90  CA  CYS A  65      37.754 100.245 106.580  1.00  0.00           C0.     -1
ATOM     91  C   CYS A  65      38.987  99.930 107.409  1.00  0.00           C0.      0
ATOM     92  O   CYS A  65      39.758  99.034 107.003  1.00  0.00           O0.      0
ATOM     93  H02 CYS A  65      38.023 100.975 105.811  1.00  0.00           H0.      0
ATOM     94  H   CYS A  65      36.202 101.661 107.008  1.00  0.00           H0.      0
ATOM     95  HA  CYS A  65      37.469  99.312 106.085  1.00  0.00           H0.      0
ATOM     96  N   GLY A  66      39.218 100.682 108.490  1.00  0.00           N0.      0
ATOM     97  CA  GLY A  66      40.440 100.508 109.258  1.00  0.00           C0.     -1
ATOM     98  H01 GLY A  66      41.253 101.133 108.867  1.00  0.00           H0.      0
ATOM     99  H   GLY A  66      38.582 101.422 108.804  1.00  0.00           H0.      0
ATOM    100  HA2 GLY A  66      40.257 100.780 110.298  1.00  0.00           H0.      0
ATOM    101  HA3 GLY A  66      40.761  99.466 109.195  1.00  0.00           H0.      0
ATOM    102  CA  ASP A  70      37.516  93.682 104.548  1.00  0.00           C0.     -1
ATOM    103  CB  ASP A  70      36.444  93.912 105.581  1.00  0.00           C0.     -1
ATOM    104  CG  ASP A  70      36.846  94.785 106.772  1.00  0.00           C0.      0
ATOM    105  OD1 ASP A  70      38.044  94.808 107.148  1.00  0.00           O0.      0
ATOM    106  OD2 ASP A  70      35.864  95.405 107.331  1.00  0.00           O1-      0
ATOM    107  H01 ASP A  70      38.419  93.269 105.010  1.00  0.00           H0.      0
ATOM    108  H02 ASP A  70      37.805  94.620 104.060  1.00  0.00           H0.      0
ATOM    109  HA  ASP A  70      37.179  92.989 103.768  1.00  0.00           H0.      0
ATOM    110  HB2 ASP A  70      35.552  94.364 105.133  1.00  0.00           H0.      0
ATOM    111  HB3 ASP A  70      36.104  92.953 106.006  1.00  0.00           H0.      0
ATOM    112  CA  ASP A  85      37.491 105.299 108.027  1.00  0.00           C0.     -1
ATOM    113  C   ASP A  85      37.728 106.707 108.617  1.00  0.00           C0.      0
ATOM    114  O   ASP A  85      38.385 107.549 107.982  1.00  0.00           O0.      0
ATOM    115  CB  ASP A  85      38.763 104.459 108.341  1.00  0.00           C0.     -1
ATOM    116  CG  ASP A  85      38.824 104.015 109.790  1.00  0.00           C0.      0
ATOM    117  OD1 ASP A  85      38.321 102.861 110.058  1.00  0.00           O0.      0
ATOM    118  OD2 ASP A  85      39.330 104.798 110.639  1.00  0.00           O1-      0
ATOM    119  H03 ASP A  85      37.367 105.402 106.947  1.00  0.00           H0.      0
ATOM    120  HA  ASP A  85      36.602 104.815 108.449  1.00  0.00           H0.      0
ATOM    121  HB2 ASP A  85      38.772 103.570 107.702  1.00  0.00           H0.      0
ATOM    122  HB3 ASP A  85      39.642 105.064 108.101  1.00  0.00           H0.      0
ATOM    123  N   ALA A  86      37.309 106.914 109.888  1.00  0.00           N0.      0
ATOM    124  CA  ALA A  86      37.826 108.028 110.704  1.00  0.00           C0.     -1
ATOM    125  CB  ALA A  86      37.429 107.869 112.172  1.00  0.00           C0.      0
ATOM    126  H01 ALA A  86      38.918 108.047 110.601  1.00  0.00           H0.      0
ATOM    127  H   ALA A  86      36.798 106.181 110.369  1.00  0.00           H0.      0
ATOM    128  HA  ALA A  86      37.446 108.975 110.300  1.00  0.00           H0.      0
ATOM    129  HB1 ALA A  86      36.348 107.976 112.310  1.00  0.00           H0.      0
ATOM    130  HB2 ALA A  86      37.735 106.890 112.555  1.00  0.00           H0.      0
ATOM    131  HB3 ALA A  86      37.924 108.636 112.777  1.00  0.00           H0.      0
ATOM    132  CA  MET A  90      44.632 103.036 110.496  1.00  0.00           C0.     -1
ATOM    133  CB  MET A  90      43.216 102.941 111.201  1.00  0.00           C0.     -1
ATOM    134  CG  MET A  90      43.261 102.532 112.675  1.00  0.00           C0.      0
ATOM    135  SD  MET A  90      43.809 100.802 113.013  1.00  0.00           S0.      0
ATOM    136  CE  MET A  90      42.305  99.876 112.512  1.00  0.00           C0.      0
ATOM    137  H01 MET A  90      45.257 103.785 110.997  1.00  0.00           H0.      0
ATOM    138  H02 MET A  90      44.517 103.322 109.446  1.00  0.00           H0.      0
ATOM    139  HA  MET A  90      45.142 102.068 110.546  1.00  0.00           H0.      0
ATOM    140  HB2 MET A  90      42.717 103.918 111.133  1.00  0.00           H0.      0
ATOM    141  HB3 MET A  90      42.583 102.236 110.648  1.00  0.00           H0.      0
ATOM    142  HG2 MET A  90      43.956 103.171 113.232  1.00  0.00           H0.      0
ATOM    143  HG3 MET A  90      42.265 102.642 113.114  1.00  0.00           H0.      0
ATOM    144  HE1 MET A  90      42.292  98.943 113.075  1.00  0.00           H0.      0
ATOM    145  HE2 MET A  90      41.410 100.457 112.743  1.00  0.00           H0.      0
ATOM    146  HE3 MET A  90      42.322  99.648 111.442  1.00  0.00           H0.      0
ATOM    147  CA  ALA A 115      35.489 110.503 106.972  1.00  0.00           C0.     -1
ATOM    148  C   ALA A 115      34.723 109.916 108.185  1.00  0.00           C0.      0
ATOM    149  O   ALA A 115      34.779 108.708 108.439  1.00  0.00           O0.      0
ATOM    150  H01 ALA A 115      36.486 110.056 106.971  1.00  0.00           H0.      0
ATOM    151  H03 ALA A 115      34.979 110.206 106.050  1.00  0.00           H0.      0
ATOM    152  HA  ALA A 115      35.567 111.592 107.005  1.00  0.00           H0.      0
ATOM    153  N   ASN A 116      34.015 110.796 108.980  1.00  0.00           N0.      0
ATOM    154  CA  ASN A 116      33.199 110.363 110.140  1.00  0.00           C0.     -1
ATOM    155  C   ASN A 116      31.719 110.229 109.699  1.00  0.00           C0.      0
ATOM    156  O   ASN A 116      31.177 111.128 109.040  1.00  0.00           O0.      0
ATOM    157  CB  ASN A 116      33.362 111.368 111.309  1.00  0.00           C0.      0
ATOM    158  CG  ASN A 116      33.151 110.647 112.630  1.00  0.00           C0.      0
ATOM    159  ND2 ASN A 116      34.273 110.425 113.363  1.00  0.00           N0.      0
ATOM    160  OD1 ASN A 116      32.029 110.255 112.988  1.00  0.00           O0.      0
ATOM    161  H   ASN A 116      33.792 111.706 108.599  1.00  0.00           H0.      0
ATOM    162  HA  ASN A 116      33.593 109.390 110.436  1.00  0.00           H0.      0
ATOM    163  HB2 ASN A 116      34.362 111.806 111.256  1.00  0.00           H0.      0
ATOM    164  HB3 ASN A 116      32.629 112.175 111.211  1.00  0.00           H0.      0
ATOM    165 HD21 ASN A 116      34.217 109.797 114.154  1.00  0.00           H0.      0
ATOM    166 HD22 ASN A 116      35.188 110.605 112.977  1.00  0.00           H0.      0
ATOM    167  N   TRP A 117      31.114 109.078 110.059  1.00  0.00           N0.      0
ATOM    168  CA  TRP A 117      29.759 108.669 109.617  1.00  0.00           C0.     -1
ATOM    169  CB  TRP A 117      29.430 107.355 110.237  1.00  0.00           C0.     -1
ATOM    170  CG  TRP A 117      30.498 106.291 110.148  1.00  0.00           C0.      0
ATOM    171  CD1 TRP A 117      31.374 106.041 109.111  1.00  0.00           C0.      0
ATOM    172  CD2 TRP A 117      30.818 105.339 111.194  1.00  0.00           C0.      0
ATOM    173  CE2 TRP A 117      31.898 104.531 110.718  1.00  0.00           C0.      0
ATOM    174  CE3 TRP A 117      30.328 105.116 112.495  1.00  0.00           C0.      0
ATOM    175  NE1 TRP A 117      32.197 104.970 109.441  1.00  0.00           N0.      0
ATOM    176  CZ2 TRP A 117      32.488 103.531 111.503  1.00  0.00           C0.      0
ATOM    177  CZ3 TRP A 117      30.915 104.125 113.279  1.00  0.00           C0.      0
ATOM    178  CH2 TRP A 117      31.984 103.340 112.789  1.00  0.00           C0.      0
ATOM    179  H02 TRP A 117      29.033 109.438 109.902  1.00  0.00           H0.      0
ATOM    180  H   TRP A 117      31.649 108.411 110.608  1.00  0.00           H0.      0
ATOM    181  HA  TRP A 117      29.754 108.618 108.520  1.00  0.00           H0.      0
ATOM    182  HB2 TRP A 117      29.213 107.512 111.303  1.00  0.00           H0.      0
ATOM    183  HB3 TRP A 117      28.488 106.990 109.802  1.00  0.00           H0.      0
ATOM    184  HD1 TRP A 117      31.489 106.552 108.168  1.00  0.00           H0.      0
ATOM    185  HE1 TRP A 117      33.009 104.690 108.914  1.00  0.00           H0.      0
ATOM    186  HE3 TRP A 117      29.515 105.717 112.890  1.00  0.00           H0.      0
ATOM    187  HZ2 TRP A 117      33.326 102.949 111.138  1.00  0.00           H0.      0
ATOM    188  HZ3 TRP A 117      30.551 103.952 114.287  1.00  0.00           H0.      0
ATOM    189  HH2 TRP A 117      32.434 102.588 113.429  1.00  0.00           H0.      0
ATOM    190  CA  LEU A 136      31.758  95.077 110.075  1.00  0.00           C0.     -1
ATOM    191  C   LEU A 136      32.852  95.262 111.061  1.00  0.00           C0.      0
ATOM    192  O   LEU A 136      33.518  96.318 111.168  1.00  0.00           O0.      0
ATOM    193  H01 LEU A 136      32.216  94.620 109.187  1.00  0.00           H0.      0
ATOM    194  H02 LEU A 136      31.319  96.037 109.802  1.00  0.00           H0.      0
ATOM    195  HA  LEU A 136      30.979  94.405 110.444  1.00  0.00           H0.      0
ATOM    196  N   GLY A 137      33.102  94.168 111.809  1.00  0.00           N0.      0
ATOM    197  CA  GLY A 137      34.237  94.120 112.688  1.00  0.00           C0.     -1
ATOM    198  C   GLY A 137      33.911  94.397 114.152  1.00  0.00           C0.      0
ATOM    199  O   GLY A 137      34.802  94.636 114.973  1.00  0.00           O0.      0
ATOM    200  H   GLY A 137      32.636  93.309 111.536  1.00  0.00           H0.      0
ATOM    201  HA2 GLY A 137      34.731  93.148 112.615  1.00  0.00           H0.      0
ATOM    202  HA3 GLY A 137      34.974  94.865 112.389  1.00  0.00           H0.      0
ATOM    203  N   ASN A 138      32.589  94.386 114.479  1.00  0.00           N0.      0
ATOM    204  CA  ASN A 138      32.126  95.031 115.708  1.00  0.00           C0.     -1
ATOM    205  C   ASN A 138      32.752  96.458 115.780  1.00  0.00           C0.      0
ATOM    206  O   ASN A 138      33.426  96.830 116.751  1.00  0.00           O0.      0
ATOM    207  CB  ASN A 138      32.412  94.234 116.984  1.00  0.00           C0.      0
ATOM    208  CG  ASN A 138      31.707  94.906 118.162  1.00  0.00           C0.      0
ATOM    209  ND2 ASN A 138      32.517  95.283 119.192  1.00  0.00           N0.      0
ATOM    210  OD1 ASN A 138      30.479  95.062 118.169  1.00  0.00           O0.      0
ATOM    211  H   ASN A 138      31.931  94.257 113.722  1.00  0.00           H0.      0
ATOM    212  HA  ASN A 138      31.040  95.145 115.620  1.00  0.00           H0.      0
ATOM    213  HB2 ASN A 138      31.986  93.233 116.856  1.00  0.00           H0.      0
ATOM    214  HB3 ASN A 138      33.483  94.148 117.146  1.00  0.00           H0.      0
ATOM    215 HD21 ASN A 138      32.121  95.922 119.871  1.00  0.00           H0.      0
ATOM    216 HD22 ASN A 138      33.504  95.405 118.989  1.00  0.00           H0.      0
ATOM    217  N   SER A 139      32.505  97.246 114.707  1.00  0.00           N0.      0
ATOM    218  CA  SER A 139      33.046  98.601 114.565  1.00  0.00           C0.     -1
ATOM    219  CB  SER A 139      33.679  98.849 113.196  1.00  0.00           C0.      0
ATOM    220  OG  SER A 139      34.778  97.959 112.956  1.00  0.00           O0.      0
ATOM    221  H03 SER A 139      32.253  99.341 114.739  1.00  0.00           H0.      0
ATOM    222  H   SER A 139      31.939  96.879 113.954  1.00  0.00           H0.      0
ATOM    223  HA  SER A 139      33.788  98.717 115.356  1.00  0.00           H0.      0
ATOM    224  HB2 SER A 139      32.931  98.757 112.399  1.00  0.00           H0.      0
ATOM    225  HB3 SER A 139      34.066  99.875 113.175  1.00  0.00           H0.      0
ATOM    226  HG  SER A 139      34.432  97.212 112.434  1.00  0.00           H0.      0
ATOM    227  CA  HID A 142      33.015 102.531 118.877  1.00  0.00           C0.     -1
ATOM    228  C   HID A 142      32.499 104.005 118.872  1.00  0.00           C0.      0
ATOM    229  O   HID A 142      33.279 104.913 119.218  1.00  0.00           O0.      0
ATOM    230  CB  HID A 142      34.209 102.543 117.958  1.00  0.00           C0.     -1
ATOM    231  CG  HID A 142      35.094 101.343 118.024  1.00  0.00           C0.      0
ATOM    232  CD2 HID A 142      35.468 100.403 117.086  1.00  0.00           C0.      0
ATOM    233  ND1 HID A 142      35.824 101.011 119.160  1.00  0.00           N0.      0
ATOM    234  CE1 HID A 142      36.583  99.916 118.887  1.00  0.00           C0.      0
ATOM    235  NE2 HID A 142      36.391  99.518 117.633  1.00  0.00           N0.      0
ATOM    236  H01 HID A 142      32.251 101.818 118.552  1.00  0.00           H0.      0
ATOM    237  HA  HID A 142      33.298 102.283 119.906  1.00  0.00           H0.      0
ATOM    238  HB2 HID A 142      33.872 102.665 116.922  1.00  0.00           H0.      0
ATOM    239  HB3 HID A 142      34.802 103.436 118.195  1.00  0.00           H0.      0
ATOM    240  HD1 HID A 142      35.786 101.491 120.048  1.00  0.00           H0.      0
ATOM    241  HD2 HID A 142      35.161 100.337 116.055  1.00  0.00           H0.      0
ATOM    242  HE1 HID A 142      37.237  99.445 119.598  1.00  0.00           H0.      0
ATOM    243  N   LEU A 143      31.263 104.275 118.387  1.00  0.00           N0.      0
ATOM    244  CA  LEU A 143      30.752 105.658 118.181  1.00  0.00           C0.     -1
ATOM    245  CB  LEU A 143      29.666 105.662 117.056  1.00  0.00           C0.     -1
ATOM    246  CG  LEU A 143      28.995 107.036 116.856  1.00  0.00           C0.      0
ATOM    247  CD1 LEU A 143      29.983 108.085 116.316  1.00  0.00           C0.      0
ATOM    248  CD2 LEU A 143      27.790 106.900 115.907  1.00  0.00           C0.      0
ATOM    249  H01 LEU A 143      30.332 106.046 119.118  1.00  0.00           H0.      0
ATOM    250  H   LEU A 143      30.660 103.504 118.133  1.00  0.00           H0.      0
ATOM    251  HA  LEU A 143      31.597 106.277 117.887  1.00  0.00           H0.      0
ATOM    252  HB2 LEU A 143      30.137 105.344 116.115  1.00  0.00           H0.      0
ATOM    253  HB3 LEU A 143      28.894 104.919 117.305  1.00  0.00           H0.      0
ATOM    254  HG  LEU A 143      28.623 107.375 117.835  1.00  0.00           H0.      0
ATOM    255 HD11 LEU A 143      30.340 107.785 115.324  1.00  0.00           H0.      0
ATOM    256 HD12 LEU A 143      29.496 109.062 116.218  1.00  0.00           H0.      0
ATOM    257 HD13 LEU A 143      30.856 108.207 116.966  1.00  0.00           H0.      0
ATOM    258 HD21 LEU A 143      27.292 107.866 115.764  1.00  0.00           H0.      0
ATOM    259 HD22 LEU A 143      28.117 106.543 114.921  1.00  0.00           H0.      0
ATOM    260 HD23 LEU A 143      27.052 106.189 116.296  1.00  0.00           H0.      0
ATOM    261  CA  ARG A 175      28.671  92.029 120.052  1.00  0.00           C0.     -1
ATOM    262  CB  ARG A 175      29.944  92.260 120.920  1.00  0.00           C0.     -1
ATOM    263  CG  ARG A 175      31.246  92.016 120.126  1.00  0.00           C0.      0
ATOM    264  CD  ARG A 175      32.491  92.514 120.885  1.00  0.00           C0.      0
ATOM    265  NE  ARG A 175      33.762  92.367 120.148  1.00  0.00           N0.      0
ATOM    266  CZ  ARG A 175      34.551  91.292 120.239  1.00  0.00           C0.      0
ATOM    267  NH1 ARG A 175      34.099  90.173 120.864  1.00  0.00           N1+      0
ATOM    268  NH2 ARG A 175      35.794  91.318 119.737  1.00  0.00           N0.      0
ATOM    269  H01 ARG A 175      28.669  92.722 119.203  1.00  0.00           H0.      0
ATOM    270  H02 ARG A 175      27.762  92.197 120.639  1.00  0.00           H0.      0
ATOM    271  HA  ARG A 175      28.642  91.004 119.663  1.00  0.00           H0.      0
ATOM    272  HB2 ARG A 175      29.939  93.297 121.283  1.00  0.00           H0.      0
ATOM    273  HB3 ARG A 175      29.920  91.612 121.806  1.00  0.00           H0.      0
ATOM    274  HG2 ARG A 175      31.338  90.946 119.886  1.00  0.00           H0.      0
ATOM    275  HG3 ARG A 175      31.186  92.544 119.169  1.00  0.00           H0.      0
ATOM    276  HD2 ARG A 175      32.380  93.582 121.081  1.00  0.00           H0.      0
ATOM    277  HD3 ARG A 175      32.588  92.007 121.852  1.00  0.00           H0.      0
ATOM    278  HE  ARG A 175      34.140  93.166 119.627  1.00  0.00           H0.      0
ATOM    279 HH11 ARG A 175      33.105  90.009 120.914  1.00  0.00           H0.      0
ATOM    280 HH12 ARG A 175      34.679  89.347 120.861  1.00  0.00           H0.      0
ATOM    281 HH21 ARG A 175      36.276  92.216 119.528  1.00  0.00           H0.      0
ATOM    282 HH22 ARG A 175      36.375  90.498 119.822  1.00  0.00           H0.      0
ATOM    283  CA  TYR A 193      37.399  88.960 113.200  1.00  0.00           C0.     -1
ATOM    284  C   TYR A 193      38.869  88.898 113.614  1.00  0.00           C0.      0
ATOM    285  O   TYR A 193      39.767  89.352 112.875  1.00  0.00           O0.      0
ATOM    286  CB  TYR A 193      36.813  90.370 113.401  1.00  0.00           C0.     -1
ATOM    287  CG  TYR A 193      35.441  90.549 112.799  1.00  0.00           C0.      0
ATOM    288  CD1 TYR A 193      34.289  90.464 113.596  1.00  0.00           C0.      0
ATOM    289  CD2 TYR A 193      35.292  90.861 111.436  1.00  0.00           C0.      0
ATOM    290  CE1 TYR A 193      33.022  90.715 113.060  1.00  0.00           C0.      0
ATOM    291  CE2 TYR A 193      34.036  91.113 110.884  1.00  0.00           C0.      0
ATOM    292  CZ  TYR A 193      32.905  91.047 111.707  1.00  0.00           C0.      0
ATOM    293  OH  TYR A 193      31.699  91.453 111.144  1.00  0.00           O0.      0
ATOM    294  H03 TYR A 193      36.801  88.225 113.751  1.00  0.00           H0.      0
ATOM    295  HA  TYR A 193      37.352  88.692 112.139  1.00  0.00           H0.      0
ATOM    296  HB2 TYR A 193      36.774  90.583 114.470  1.00  0.00           H0.      0
ATOM    297  HB3 TYR A 193      37.496  91.106 112.969  1.00  0.00           H0.      0
ATOM    298  HD1 TYR A 193      34.386  90.235 114.652  1.00  0.00           H0.      0
ATOM    299  HD2 TYR A 193      36.169  90.961 110.812  1.00  0.00           H0.      0
ATOM    300  HE1 TYR A 193      32.142  90.683 113.696  1.00  0.00           H0.      0
ATOM    301  HE2 TYR A 193      33.928  91.422 109.851  1.00  0.00           H0.      0
ATOM    302  HH  TYR A 193      30.974  91.274 111.760  1.00  0.00           H0.      0
ATOM    303  N   TYR A 194      39.147  88.346 114.824  1.00  0.00           N0.      0
ATOM    304  CA  TYR A 194      40.430  88.551 115.526  1.00  0.00           C0.     -1
ATOM    305  CB  TYR A 194      40.291  89.717 116.573  1.00  0.00           C0.     -1
ATOM    306  CG  TYR A 194      39.699  90.962 115.951  1.00  0.00           C0.      0
ATOM    307  CD1 TYR A 194      38.439  91.437 116.338  1.00  0.00           C0.      0
ATOM    308  CD2 TYR A 194      40.369  91.634 114.914  1.00  0.00           C0.      0
ATOM    309  CE1 TYR A 194      37.837  92.517 115.683  1.00  0.00           C0.      0
ATOM    310  CE2 TYR A 194      39.788  92.715 114.254  1.00  0.00           C0.      0
ATOM    311  CZ  TYR A 194      38.501  93.142 114.619  1.00  0.00           C0.      0
ATOM    312  OH  TYR A 194      37.865  94.164 113.960  1.00  0.00           O0.      0
ATOM    313  H01 TYR A 194      40.728  87.622 116.019  1.00  0.00           H0.      0
ATOM    314  H   TYR A 194      38.355  88.090 115.398  1.00  0.00           H0.      0
ATOM    315  HA  TYR A 194      41.168  88.802 114.763  1.00  0.00           H0.      0
ATOM    316  HB2 TYR A 194      39.658  89.381 117.403  1.00  0.00           H0.      0
ATOM    317  HB3 TYR A 194      41.283  89.920 116.995  1.00  0.00           H0.      0
ATOM    318  HD1 TYR A 194      37.908  90.945 117.147  1.00  0.00           H0.      0
ATOM    319  HD2 TYR A 194      41.355  91.299 114.609  1.00  0.00           H0.      0
ATOM    320  HE1 TYR A 194      36.827  92.827 115.920  1.00  0.00           H0.      0
ATOM    321  HE2 TYR A 194      40.315  93.226 113.456  1.00  0.00           H0.      0
ATOM    322  HH  TYR A 194      38.154  94.181 113.015  1.00  0.00           H0.      0
ATOM    323  CA  TYR A 242      32.349 100.705 122.845  1.00  0.00           C0.     -1
ATOM    324  CB  TYR A 242      32.312  99.121 122.795  1.00  0.00           C0.     -1
ATOM    325  CG  TYR A 242      33.428  98.516 121.984  1.00  0.00           C0.      0
ATOM    326  CD1 TYR A 242      33.350  98.457 120.581  1.00  0.00           C0.      0
ATOM    327  CD2 TYR A 242      34.582  98.008 122.603  1.00  0.00           C0.      0
ATOM    328  CE1 TYR A 242      34.388  97.925 119.817  1.00  0.00           C0.      0
ATOM    329  CE2 TYR A 242      35.634  97.476 121.854  1.00  0.00           C0.      0
ATOM    330  CZ  TYR A 242      35.541  97.442 120.456  1.00  0.00           C0.      0
ATOM    331  OH  TYR A 242      36.574  96.997 119.670  1.00  0.00           O0.      0
ATOM    332  H01 TYR A 242      33.292 101.048 123.284  1.00  0.00           H0.      0
ATOM    333  H02 TYR A 242      31.518 101.088 123.446  1.00  0.00           H0.      0
ATOM    334  HA  TYR A 242      32.269 101.117 121.833  1.00  0.00           H0.      0
ATOM    335  HB2 TYR A 242      32.352  98.744 123.824  1.00  0.00           H0.      0
ATOM    336  HB3 TYR A 242      31.341  98.818 122.383  1.00  0.00           H0.      0
ATOM    337  HD1 TYR A 242      32.464  98.836 120.079  1.00  0.00           H0.      0
ATOM    338  HD2 TYR A 242      34.658  98.033 123.686  1.00  0.00           H0.      0
ATOM    339  HE1 TYR A 242      34.309  97.888 118.739  1.00  0.00           H0.      0
ATOM    340  HE2 TYR A 242      36.523  97.089 122.342  1.00  0.00           H0.      0
ATOM    341  HH  TYR A 242      37.267  96.517 120.199  1.00  0.00           H0.      0
ATOM    342  CA' SAM A 293      37.385  95.867 110.437  1.00  0.00           C0.      0
ATOM    343  CB  SAM A 293      37.642  96.571 111.768  1.00  0.00           C0.      0
ATOM    344  CG  SAM A 293      37.838  98.080 111.648  1.00  0.00           C0.      0
ATOM    345  SD  SAM A 293      38.620  98.687 113.205  1.00  0.00           S0.      0
ATOM    346  C5' SAM A 293      37.356  99.923 113.678  1.00  0.00           C0.      0
ATOM    347  C4' SAM A 293      37.495 101.164 112.820  1.00  0.00           C0.      0
ATOM    348  O4' SAM A 293      36.283 101.977 112.996  1.00  0.00           O0.      0
ATOM    349  C3' SAM A 293      38.709 102.060 113.199  1.00  0.00           C0.      0
ATOM    350  O3' SAM A 293      39.711 102.110 112.193  1.00  0.00           O0.      0
ATOM    351  C2' SAM A 293      38.042 103.430 113.504  1.00  0.00           C0.      0
ATOM    352  O2' SAM A 293      38.796 104.586 113.211  1.00  0.00           O0.      0
ATOM    353  C1' SAM A 293      36.683 103.340 112.777  1.00  0.00           C0.      0
ATOM    354  OXT SAM A 293      36.518  93.644 109.989  1.00  0.00           O0.      0
ATOM    355  N1  SAM A 293      33.493 107.355 111.971  1.00  0.00           N0.      0
ATOM    356  C2  SAM A 293      34.288 106.669 111.126  1.00  0.00           C0.      0
ATOM    357  N3  SAM A 293      35.072 105.608 111.391  1.00  0.00           N0.      0
ATOM    358  C4  SAM A 293      35.000 105.236 112.681  1.00  0.00           C0.      0
ATOM    359  C5  SAM A 293      34.223 105.856 113.670  1.00  0.00           C0.      0
ATOM    360  C6  SAM A 293      33.446 106.973 113.280  1.00  0.00           C0.      0
ATOM    361  N6  SAM A 293      32.690 107.677 114.147  1.00  0.00           N0.      0
ATOM    362  N7  SAM A 293      34.406 105.219 114.894  1.00  0.00           N0.      0
ATOM    363  C8  SAM A 293      35.270 104.248 114.655  1.00  0.00           C0.      0
ATOM    364  N9  SAM A 293      35.669 104.212 113.332  1.00  0.00           N0.      0
ATOM    365  C'  SAM A 293      37.376  94.339 110.602  1.00  0.00           C0.      0
ATOM    366  N'  SAM A 293      36.153  96.357 109.745  1.00  0.00           N0.      0
ATOM    367  O'  SAM A 293      38.303  93.860 111.338  1.00  0.00           O0.      0
ATOM    368 HN61 SAM A 293      32.745 107.477 115.142  1.00  0.00           H0.      0
ATOM    369 HN62 SAM A 293      32.244 108.536 113.822  1.00  0.00           H0.      0
ATOM    370  HA  SAM A 293      38.211  96.102 109.757  1.00  0.00           H0.      0
ATOM    371  HB1 SAM A 293      38.559  96.132 112.161  1.00  0.00           H0.      0
ATOM    372  HB2 SAM A 293      36.843  96.367 112.490  1.00  0.00           H0.      0
ATOM    373  HG1 SAM A 293      36.885  98.597 111.519  1.00  0.00           H0.      0
ATOM    374  HG2 SAM A 293      38.475  98.322 110.793  1.00  0.00           H0.      0
ATOM    375 HO2' SAM A 293      39.076 104.593 112.248  1.00  0.00           H0.      0
ATOM    376 HO3' SAM A 293      39.257 102.389 111.358  1.00  0.00           H0.      0
ATOM    377  H01 SAM A 293      35.642 103.545 115.382  1.00  0.00           H0.      0
ATOM    378  H02 SAM A 293      37.568 100.898 111.759  1.00  0.00           H0.      0
ATOM    379  H03 SAM A 293      39.206 101.682 114.089  1.00  0.00           H0.      0
ATOM    380  H04 SAM A 293      37.837 103.467 114.576  1.00  0.00           H0.      0
ATOM    381  H05 SAM A 293      36.778 103.568 111.712  1.00  0.00           H0.      0
ATOM    382  H06 SAM A 293      34.325 107.050 110.112  1.00  0.00           H0.      0
ATOM    383  H07 SAM A 293      36.067  95.910 108.756  1.00  0.00           H0.      0
ATOM    384  H08 SAM A 293      36.202  97.373 109.562  1.00  0.00           H0.      0
ATOM    385  H09 SAM A 293      35.291  96.177 110.274  1.00  0.00           H0.      0
ATOM    386 H5'1 SAM A 293      37.516 100.162 114.731  1.00  0.00           H0.      0
ATOM    387 H5'2 SAM A 293      36.375  99.462 113.558  1.00  0.00           H0.      0
ATOM    388  N   ACT A 294      36.269  96.381 116.871  1.00  0.00           N0.      0
ATOM    389  CA  ACT A 294      37.155  95.327 117.439  1.00  0.00           C0.      0
ATOM    390  C   ACT A 294      36.430  94.390 118.397  1.00  0.00           C0.      0
ATOM    391  O   ACT A 294      37.193  93.589 119.050  1.00  0.00           O0.      0
ATOM    392  CE  ACT A 294      36.769  96.920 115.559  1.00  0.00           C0.      0
ATOM    393  OXT ACT A 294      35.180  94.406 118.479  1.00  0.00           O1-      0
ATOM    394  HE1 ACT A 294      36.011  97.576 115.139  1.00  0.00           H0.      0
ATOM    395  HE2 ACT A 294      37.695  97.465 115.727  1.00  0.00           H0.      0
ATOM    396  HE3 ACT A 294      36.934  96.079 114.889  1.00  0.00           H0.      0
ATOM    397  H1  ACT A 294      37.984  95.806 117.957  1.00  0.00           H0.      0
ATOM    398  H3  ACT A 294      37.559  94.741 116.614  1.00  0.00           H0.      0
ATOM    399  H01 ACT A 294      36.199  97.150 117.554  1.00  0.00           H0.      0
ATOM    400  H02 ACT A 294      35.316  96.003 116.752  1.00  0.00           H0.      0
ATOM    401  O   WAT A3454      38.333  95.379 120.798  1.00  0.00           O0.      0
ATOM    402  H1  WAT A3454      38.053  94.574 120.311  1.00  0.00           H0.      0
ATOM    403  H2  WAT A3454      39.277  95.499 120.629  1.00  0.00           H0.      0
ATOM    404  O   WAT A7302      34.129  93.654 108.556  1.00  0.00           O0.      0
ATOM    405  H1  WAT A7302      34.848  93.583 109.207  1.00  0.00           H0.      0
ATOM    406  H2  WAT A7302      34.523  94.256 107.892  1.00  0.00           H0.      0
ATOM    407  O   WAT B4984      33.657 106.867 117.049  1.00  0.00           O0.      0
ATOM    408  H1  WAT B4984      33.571 106.418 117.907  1.00  0.00           H0.      0
ATOM    409  H2  WAT B4984      33.961 106.173 116.425  1.00  0.00           H0.      0
ATOM    410  O   WAT B8970      40.727  96.890 110.727  1.00  0.00           O0.      0
ATOM    411  H1  WAT B8970      40.696  97.843 110.868  1.00  0.00           H0.      0
ATOM    412  H2  WAT B8970      40.407  96.709 109.804  1.00  0.00           H0.      0
ATOM    413  O   WAT B9573      39.808  96.568 108.253  1.00  0.00           O0.      0
ATOM    414  H1  WAT B9573      39.754  97.410 107.758  1.00  0.00           H0.      0
ATOM    415  H2  WAT B9573      39.154  95.940 107.870  1.00  0.00           H0.      0
ATOM    416  O   WAT C2238      38.013 106.043 115.393  1.00  0.00           O0.      0
ATOM    417  H1  WAT C2238      37.076 106.186 115.207  1.00  0.00           H0.      0
ATOM    418  H2  WAT C2238      38.394 105.671 114.571  1.00  0.00           H0.      0
