# Supplementary material for: Computational Investigation of GNMT-Catalyzed Methyl Transfer Reaction: Integrating MD, QM, and ML Approaches
Source: J Comput Chem. Author manuscript; Available in PMC 2026 Jun 29. (PMC13312424; doi:10.1002/jcc.70434)
Supplement: SI-2 [file NIHMS2188582-supplement-SI-2.zip › QM-cluster-pdbs/clustering_23066_P2_w_ts.pdb]

ATOM      1  CA  TYR A  21      43.276 105.541 117.383  1.00  0.00           C0.     -1
ATOM      2  CB  TYR A  21      42.768 104.800 116.135  1.00  0.00           C0.     -1
ATOM      3  CG  TYR A  21      41.618 103.821 116.341  1.00  0.00           C0.      0
ATOM      4  CD1 TYR A  21      40.369 104.216 116.856  1.00  0.00           C0.      0
ATOM      5  CD2 TYR A  21      41.758 102.478 115.945  1.00  0.00           C0.      0
ATOM      6  CE1 TYR A  21      39.306 103.309 116.979  1.00  0.00           C0.      0
ATOM      7  CE2 TYR A  21      40.709 101.563 116.063  1.00  0.00           C0.      0
ATOM      8  CZ  TYR A  21      39.477 101.972 116.589  1.00  0.00           C0.      0
ATOM      9  OH  TYR A  21      38.464 101.027 116.655  1.00  0.00           O0.      0
ATOM     10  H01 TYR A  21      42.482 106.139 117.846  1.00  0.00           H0.      0
ATOM     11  H02 TYR A  21      44.095 106.219 117.118  1.00  0.00           H0.      0
ATOM     12  HA  TYR A  21      43.645 104.837 118.138  1.00  0.00           H0.      0
ATOM     13  HB2 TYR A  21      42.472 105.537 115.378  1.00  0.00           H0.      0
ATOM     14  HB3 TYR A  21      43.602 104.249 115.683  1.00  0.00           H0.      0
ATOM     15  HD1 TYR A  21      40.211 105.250 117.149  1.00  0.00           H0.      0
ATOM     16  HD2 TYR A  21      42.694 102.143 115.511  1.00  0.00           H0.      0
ATOM     17  HE1 TYR A  21      38.347 103.644 117.364  1.00  0.00           H0.      0
ATOM     18  HE2 TYR A  21      40.833 100.532 115.752  1.00  0.00           H0.      0
ATOM     19  HH  TYR A  21      37.793 101.254 117.331  1.00  0.00           H0.      0
ATOM     20  CA  TRP A  30      46.450  96.122 114.965  1.00  0.00           C0.     -1
ATOM     21  CB  TRP A  30      45.550  97.314 114.528  1.00  0.00           C0.     -1
ATOM     22  CG  TRP A  30      44.303  96.963 113.773  1.00  0.00           C0.      0
ATOM     23  CD1 TRP A  30      44.118  96.955 112.402  1.00  0.00           C0.      0
ATOM     24  CD2 TRP A  30      43.023  96.624 114.353  1.00  0.00           C0.      0
ATOM     25  CE2 TRP A  30      42.115  96.401 113.269  1.00  0.00           C0.      0
ATOM     26  CE3 TRP A  30      42.546  96.541 115.676  1.00  0.00           C0.      0
ATOM     27  NE1 TRP A  30      42.813  96.592 112.090  1.00  0.00           N0.      0
ATOM     28  CZ2 TRP A  30      40.776  96.054 113.492  1.00  0.00           C0.      0
ATOM     29  CZ3 TRP A  30      41.201  96.244 115.895  1.00  0.00           C0.      0
ATOM     30  CH2 TRP A  30      40.327  95.994 114.812  1.00  0.00           C0.      0
ATOM     31  H01 TRP A  30      46.800  95.563 114.090  1.00  0.00           H0.      0
ATOM     32  H03 TRP A  30      47.323  96.483 115.520  1.00  0.00           H0.      0
ATOM     33  HA  TRP A  30      45.894  95.429 115.607  1.00  0.00           H0.      0
ATOM     34  HB2 TRP A  30      45.272  97.883 115.426  1.00  0.00           H0.      0
ATOM     35  HB3 TRP A  30      46.159  97.996 113.919  1.00  0.00           H0.      0
ATOM     36  HD1 TRP A  30      44.823  97.196 111.621  1.00  0.00           H0.      0
ATOM     37  HE1 TRP A  30      42.367  96.741 111.180  1.00  0.00           H0.      0
ATOM     38  HE3 TRP A  30      43.215  96.713 116.513  1.00  0.00           H0.      0
ATOM     39  HZ2 TRP A  30      40.134  95.798 112.660  1.00  0.00           H0.      0
ATOM     40  HZ3 TRP A  30      40.819  96.184 116.910  1.00  0.00           H0.      0
ATOM     41  HH2 TRP A  30      39.300  95.705 115.004  1.00  0.00           H0.      0
ATOM     42  CA  ILE A  34      43.775  90.389 113.665  1.00  0.00           C0.     -1
ATOM     43  CB  ILE A  34      43.596  91.132 112.335  1.00  0.00           C0.     -1
ATOM     44  CG1 ILE A  34      42.341  92.035 112.373  1.00  0.00           C0.      0
ATOM     45  CG2 ILE A  34      43.546  90.124 111.171  1.00  0.00           C0.      0
ATOM     46  CD1 ILE A  34      42.091  92.882 111.116  1.00  0.00           C0.      0
ATOM     47  H01 ILE A  34      44.695  89.792 113.667  1.00  0.00           H0.      0
ATOM     48  H02 ILE A  34      43.822  91.086 114.510  1.00  0.00           H0.      0
ATOM     49  HA  ILE A  34      42.934  89.705 113.840  1.00  0.00           H0.      0
ATOM     50  HB  ILE A  34      44.469  91.785 112.182  1.00  0.00           H0.      0
ATOM     51 HG12 ILE A  34      41.466  91.396 112.561  1.00  0.00           H0.      0
ATOM     52 HG13 ILE A  34      42.421  92.708 113.238  1.00  0.00           H0.      0
ATOM     53 HG21 ILE A  34      44.444  89.495 111.160  1.00  0.00           H0.      0
ATOM     54 HG22 ILE A  34      42.678  89.457 111.281  1.00  0.00           H0.      0
ATOM     55 HG23 ILE A  34      43.472  90.621 110.199  1.00  0.00           H0.      0
ATOM     56 HD11 ILE A  34      42.942  93.545 110.916  1.00  0.00           H0.      0
ATOM     57 HD12 ILE A  34      41.935  92.257 110.228  1.00  0.00           H0.      0
ATOM     58 HD13 ILE A  34      41.204  93.515 111.232  1.00  0.00           H0.      0
ATOM     59  CA  ARG A  40      39.933  85.672 109.176  1.00  0.00           C0.     -1
ATOM     60  CB  ARG A  40      40.419  87.072 109.534  1.00  0.00           C0.     -1
ATOM     61  CG  ARG A  40      39.317  88.155 109.422  1.00  0.00           C0.      0
ATOM     62  CD  ARG A  40      39.909  89.577 109.340  1.00  0.00           C0.      0
ATOM     63  NE  ARG A  40      38.915  90.663 109.316  1.00  0.00           N0.      0
ATOM     64  CZ  ARG A  40      38.521  91.392 110.387  1.00  0.00           C0.      0
ATOM     65  NH1 ARG A  40      38.848  90.991 111.640  1.00  0.00           N1+      0
ATOM     66  NH2 ARG A  40      37.747  92.456 110.197  1.00  0.00           N0.      0
ATOM     67  H01 ARG A  40      39.577  85.634 108.139  1.00  0.00           H0.      0
ATOM     68  H02 ARG A  40      40.736  84.934 109.283  1.00  0.00           H0.      0
ATOM     69  HA  ARG A  40      39.104  85.360 109.823  1.00  0.00           H0.      0
ATOM     70  HB2 ARG A  40      40.833  87.083 110.552  1.00  0.00           H0.      0
ATOM     71  HB3 ARG A  40      41.250  87.344 108.865  1.00  0.00           H0.      0
ATOM     72  HG2 ARG A  40      38.715  87.979 108.521  1.00  0.00           H0.      0
ATOM     73  HG3 ARG A  40      38.631  88.086 110.277  1.00  0.00           H0.      0
ATOM     74  HD2 ARG A  40      40.611  89.752 110.164  1.00  0.00           H0.      0
ATOM     75  HD3 ARG A  40      40.501  89.671 108.423  1.00  0.00           H0.      0
ATOM     76  HE  ARG A  40      38.625  91.038 108.419  1.00  0.00           H0.      0
ATOM     77 HH11 ARG A  40      39.507  90.243 111.779  1.00  0.00           H0.      0
ATOM     78 HH12 ARG A  40      38.742  91.633 112.418  1.00  0.00           H0.      0
ATOM     79 HH21 ARG A  40      37.620  92.806 109.214  1.00  0.00           H0.      0
ATOM     80 HH22 ARG A  40      37.603  93.141 110.945  1.00  0.00           H0.      0
ATOM     81  CA  ALA A  64      34.896 100.987 108.453  1.00  0.00           C0.     -1
ATOM     82  C   ALA A  64      36.155 100.242 107.989  1.00  0.00           C0.      0
ATOM     83  O   ALA A  64      36.345  99.046 108.276  1.00  0.00           O0.      0
ATOM     84  H01 ALA A  64      34.827 100.905 109.542  1.00  0.00           H0.      0
ATOM     85  H02 ALA A  64      34.898 102.043 108.172  1.00  0.00           H0.      0
ATOM     86  HA  ALA A  64      34.019 100.498 108.019  1.00  0.00           H0.      0
ATOM     87  N   CYS A  65      37.066 100.918 107.234  1.00  0.00           N0.      0
ATOM     88  CA  CYS A  65      38.265 100.264 106.662  1.00  0.00           C0.     -1
ATOM     89  C   CYS A  65      39.259  99.779 107.705  1.00  0.00           C0.      0
ATOM     90  O   CYS A  65      39.915  98.734 107.526  1.00  0.00           O0.      0
ATOM     91  H02 CYS A  65      38.753 100.992 106.008  1.00  0.00           H0.      0
ATOM     92  H   CYS A  65      36.897 101.891 107.027  1.00  0.00           H0.      0
ATOM     93  HA  CYS A  65      37.962  99.401 106.064  1.00  0.00           H0.      0
ATOM     94  N   GLY A  66      39.425 100.606 108.743  1.00  0.00           N0.      0
ATOM     95  CA  GLY A  66      40.574 100.444 109.606  1.00  0.00           C0.     -1
ATOM     96  H01 GLY A  66      41.503 100.636 109.058  1.00  0.00           H0.      0
ATOM     97  H   GLY A  66      38.878 101.465 108.839  1.00  0.00           H0.      0
ATOM     98  HA2 GLY A  66      40.491 101.136 110.440  1.00  0.00           H0.      0
ATOM     99  HA3 GLY A  66      40.629  99.426 109.999  1.00  0.00           H0.      0
ATOM    100  CA  ASP A  70      37.441  93.651 104.688  1.00  0.00           C0.     -1
ATOM    101  CB  ASP A  70      36.229  93.742 105.646  1.00  0.00           C0.     -1
ATOM    102  CG  ASP A  70      36.639  93.875 107.131  1.00  0.00           C0.      0
ATOM    103  OD1 ASP A  70      36.084  94.801 107.806  1.00  0.00           O0.      0
ATOM    104  OD2 ASP A  70      37.487  93.035 107.575  1.00  0.00           O1-      0
ATOM    105  H01 ASP A  70      38.035  94.571 104.722  1.00  0.00           H0.      0
ATOM    106  H02 ASP A  70      37.114  93.493 103.654  1.00  0.00           H0.      0
ATOM    107  HA  ASP A  70      38.088  92.820 104.985  1.00  0.00           H0.      0
ATOM    108  HB2 ASP A  70      35.590  94.592 105.390  1.00  0.00           H0.      0
ATOM    109  HB3 ASP A  70      35.624  92.829 105.549  1.00  0.00           H0.      0
ATOM    110  CA  ASP A  85      37.516 105.717 108.002  1.00  0.00           C0.     -1
ATOM    111  C   ASP A  85      38.128 107.017 108.510  1.00  0.00           C0.      0
ATOM    112  O   ASP A  85      38.882 107.698 107.801  1.00  0.00           O0.      0
ATOM    113  CB  ASP A  85      38.604 104.612 107.915  1.00  0.00           C0.      0
ATOM    114  CG  ASP A  85      38.965 104.142 109.317  1.00  0.00           C0.      0
ATOM    115  OD1 ASP A  85      38.458 103.035 109.722  1.00  0.00           O0.      0
ATOM    116  OD2 ASP A  85      39.669 104.901 110.048  1.00  0.00           O1-      0
ATOM    117  H03 ASP A  85      37.127 105.912 106.998  1.00  0.00           H0.      0
ATOM    118  HA  ASP A  85      36.688 105.387 108.637  1.00  0.00           H0.      0
ATOM    119  HB2 ASP A  85      38.229 103.767 107.332  1.00  0.00           H0.      0
ATOM    120  HB3 ASP A  85      39.485 105.023 107.414  1.00  0.00           H0.      0
ATOM    121  N   ALA A  86      37.846 107.323 109.804  1.00  0.00           N0.      0
ATOM    122  CA  ALA A  86      38.273 108.572 110.424  1.00  0.00           C0.     -1
ATOM    123  C   ALA A  86      39.576 108.445 111.222  1.00  0.00           C0.      0
ATOM    124  O   ALA A  86      39.789 109.165 112.222  1.00  0.00           O0.      0
ATOM    125  CB  ALA A  86      37.137 109.158 111.271  1.00  0.00           C0.      0
ATOM    126  H   ALA A  86      37.154 106.760 110.289  1.00  0.00           H0.      0
ATOM    127  HA  ALA A  86      38.500 109.256 109.595  1.00  0.00           H0.      0
ATOM    128  HB1 ALA A  86      36.827 108.469 112.064  1.00  0.00           H0.      0
ATOM    129  HB2 ALA A  86      37.474 110.079 111.752  1.00  0.00           H0.      0
ATOM    130  HB3 ALA A  86      36.281 109.372 110.626  1.00  0.00           H0.      0
ATOM    131  N   SER A  87      40.491 107.588 110.730  1.00  0.00           N0.      0
ATOM    132  CA  SER A  87      41.783 107.414 111.391  1.00  0.00           C0.     -1
ATOM    133  CB  SER A  87      41.702 106.335 112.459  1.00  0.00           C0.     -1
ATOM    134  OG  SER A  87      43.014 106.065 113.010  1.00  0.00           O0.      0
ATOM    135  H01 SER A  87      42.527 107.130 110.641  1.00  0.00           H0.      0
ATOM    136  H   SER A  87      40.176 106.838 110.115  1.00  0.00           H0.      0
ATOM    137  HA  SER A  87      42.070 108.373 111.830  1.00  0.00           H0.      0
ATOM    138  HB2 SER A  87      40.994 106.620 113.245  1.00  0.00           H0.      0
ATOM    139  HB3 SER A  87      41.366 105.393 112.023  1.00  0.00           H0.      0
ATOM    140  HG  SER A  87      43.277 106.829 113.543  1.00  0.00           H0.      0
ATOM    141  CA  MET A  90      44.435 102.782 110.211  1.00  0.00           C0.     -1
ATOM    142  CB  MET A  90      43.003 102.691 110.791  1.00  0.00           C0.     -1
ATOM    143  CG  MET A  90      42.962 102.682 112.326  1.00  0.00           C0.      0
ATOM    144  SD  MET A  90      43.665 101.154 113.092  1.00  0.00           S0.      0
ATOM    145  CE  MET A  90      42.247 100.007 112.891  1.00  0.00           C0.      0
ATOM    146  H01 MET A  90      44.925 103.710 110.530  1.00  0.00           H0.      0
ATOM    147  H02 MET A  90      44.419 102.764 109.115  1.00  0.00           H0.      0
ATOM    148  HA  MET A  90      45.041 101.939 110.561  1.00  0.00           H0.      0
ATOM    149  HB2 MET A  90      42.395 103.536 110.437  1.00  0.00           H0.      0
ATOM    150  HB3 MET A  90      42.527 101.785 110.417  1.00  0.00           H0.      0
ATOM    151  HG2 MET A  90      43.531 103.525 112.733  1.00  0.00           H0.      0
ATOM    152  HG3 MET A  90      41.930 102.778 112.676  1.00  0.00           H0.      0
ATOM    153  HE1 MET A  90      42.166  99.638 111.867  1.00  0.00           H0.      0
ATOM    154  HE2 MET A  90      42.420  99.154 113.550  1.00  0.00           H0.      0
ATOM    155  HE3 MET A  90      41.320 100.511 113.174  1.00  0.00           H0.      0
ATOM    156  CA  ALA A 115      35.578 111.037 106.188  1.00  0.00           C0.     -1
ATOM    157  C   ALA A 115      34.946 110.571 107.554  1.00  0.00           C0.      0
ATOM    158  O   ALA A 115      35.430 109.584 108.127  1.00  0.00           O0.      0
ATOM    159  H01 ALA A 115      36.638 111.233 106.366  1.00  0.00           H0.      0
ATOM    160  H03 ALA A 115      35.491 110.209 105.481  1.00  0.00           H0.      0
ATOM    161  HA  ALA A 115      35.101 111.928 105.774  1.00  0.00           H0.      0
ATOM    162  N   ASN A 116      33.885 111.272 108.098  1.00  0.00           N0.      0
ATOM    163  CA  ASN A 116      33.157 110.873 109.359  1.00  0.00           C0.     -1
ATOM    164  C   ASN A 116      31.702 110.648 109.023  1.00  0.00           C0.      0
ATOM    165  O   ASN A 116      31.003 111.525 108.493  1.00  0.00           O0.      0
ATOM    166  CB  ASN A 116      33.362 111.908 110.490  1.00  0.00           C0.      0
ATOM    167  CG  ASN A 116      33.061 111.232 111.824  1.00  0.00           C0.      0
ATOM    168  ND2 ASN A 116      34.090 111.072 112.675  1.00  0.00           N0.      0
ATOM    169  OD1 ASN A 116      31.912 110.798 112.057  1.00  0.00           O0.      0
ATOM    170  H   ASN A 116      33.446 112.002 107.551  1.00  0.00           H0.      0
ATOM    171  HA  ASN A 116      33.627 109.936 109.661  1.00  0.00           H0.      0
ATOM    172  HB2 ASN A 116      34.389 112.279 110.448  1.00  0.00           H0.      0
ATOM    173  HB3 ASN A 116      32.681 112.753 110.345  1.00  0.00           H0.      0
ATOM    174 HD21 ASN A 116      33.990 110.543 113.561  1.00  0.00           H0.      0
ATOM    175 HD22 ASN A 116      35.014 111.378 112.410  1.00  0.00           H0.      0
ATOM    176  N   TRP A 117      31.292 109.408 109.332  1.00  0.00           N0.      0
ATOM    177  CA  TRP A 117      29.904 109.021 109.195  1.00  0.00           C0.     -1
ATOM    178  CB  TRP A 117      29.594 107.836 110.084  1.00  0.00           C0.     -1
ATOM    179  CG  TRP A 117      30.498 106.651 109.840  1.00  0.00           C0.      0
ATOM    180  CD1 TRP A 117      31.227 106.376 108.700  1.00  0.00           C0.      0
ATOM    181  CD2 TRP A 117      30.841 105.624 110.801  1.00  0.00           C0.      0
ATOM    182  CE2 TRP A 117      31.798 104.760 110.181  1.00  0.00           C0.      0
ATOM    183  CE3 TRP A 117      30.463 105.374 112.133  1.00  0.00           C0.      0
ATOM    184  NE1 TRP A 117      31.995 105.235 108.898  1.00  0.00           N0.      0
ATOM    185  CZ2 TRP A 117      32.377 103.677 110.858  1.00  0.00           C0.      0
ATOM    186  CZ3 TRP A 117      31.035 104.298 112.808  1.00  0.00           C0.      0
ATOM    187  CH2 TRP A 117      31.982 103.458 112.176  1.00  0.00           C0.      0
ATOM    188  H02 TRP A 117      29.271 109.876 109.455  1.00  0.00           H0.      0
ATOM    189  H   TRP A 117      31.928 108.797 109.845  1.00  0.00           H0.      0
ATOM    190  HA  TRP A 117      29.682 108.781 108.144  1.00  0.00           H0.      0
ATOM    191  HB2 TRP A 117      29.699 108.141 111.134  1.00  0.00           H0.      0
ATOM    192  HB3 TRP A 117      28.538 107.561 109.950  1.00  0.00           H0.      0
ATOM    193  HD1 TRP A 117      31.286 106.921 107.772  1.00  0.00           H0.      0
ATOM    194  HE1 TRP A 117      32.687 104.889 108.251  1.00  0.00           H0.      0
ATOM    195  HE3 TRP A 117      29.753 106.023 112.633  1.00  0.00           H0.      0
ATOM    196  HZ2 TRP A 117      33.118 103.045 110.382  1.00  0.00           H0.      0
ATOM    197  HZ3 TRP A 117      30.763 104.104 113.840  1.00  0.00           H0.      0
ATOM    198  HH2 TRP A 117      32.421 102.640 112.736  1.00  0.00           H0.      0
ATOM    199  CA  LEU A 136      32.402  94.797 109.812  1.00  0.00           C0.     -1
ATOM    200  C   LEU A 136      33.285  95.225 111.013  1.00  0.00           C0.      0
ATOM    201  O   LEU A 136      33.692  96.408 111.108  1.00  0.00           O0.      0
ATOM    202  H01 LEU A 136      33.053  94.715 108.934  1.00  0.00           H0.      0
ATOM    203  H02 LEU A 136      31.667  95.582 109.630  1.00  0.00           H0.      0
ATOM    204  HA  LEU A 136      31.899  93.842 109.977  1.00  0.00           H0.      0
ATOM    205  N   GLY A 137      33.646  94.300 111.946  1.00  0.00           N0.      0
ATOM    206  CA  GLY A 137      34.622  94.591 113.039  1.00  0.00           C0.     -1
ATOM    207  C   GLY A 137      34.025  95.500 114.162  1.00  0.00           C0.      0
ATOM    208  O   GLY A 137      34.768  96.308 114.727  1.00  0.00           O0.      0
ATOM    209  H   GLY A 137      33.373  93.339 111.795  1.00  0.00           H0.      0
ATOM    210  HA2 GLY A 137      34.945  93.645 113.472  1.00  0.00           H0.      0
ATOM    211  HA3 GLY A 137      35.492  95.099 112.632  1.00  0.00           H0.      0
ATOM    212  N   ASN A 138      32.697  95.384 114.502  1.00  0.00           N0.      0
ATOM    213  CA  ASN A 138      32.034  96.118 115.639  1.00  0.00           C0.     -1
ATOM    214  C   ASN A 138      32.540  97.570 115.672  1.00  0.00           C0.      0
ATOM    215  O   ASN A 138      33.073  98.060 116.673  1.00  0.00           O0.      0
ATOM    216  CB  ASN A 138      32.254  95.434 116.990  1.00  0.00           C0.      0
ATOM    217  CG  ASN A 138      31.448  96.156 118.071  1.00  0.00           C0.      0
ATOM    218  ND2 ASN A 138      32.146  96.500 119.183  1.00  0.00           N0.      0
ATOM    219  OD1 ASN A 138      30.238  96.367 117.921  1.00  0.00           O0.      0
ATOM    220  H   ASN A 138      32.152  94.675 114.030  1.00  0.00           H0.      0
ATOM    221  HA  ASN A 138      30.963  96.125 115.416  1.00  0.00           H0.      0
ATOM    222  HB2 ASN A 138      31.892  94.405 116.912  1.00  0.00           H0.      0
ATOM    223  HB3 ASN A 138      33.314  95.413 117.233  1.00  0.00           H0.      0
ATOM    224 HD21 ASN A 138      31.707  97.139 119.835  1.00  0.00           H0.      0
ATOM    225 HD22 ASN A 138      33.163  96.489 119.152  1.00  0.00           H0.      0
ATOM    226  N   SER A 139      32.311  98.271 114.538  1.00  0.00           N0.      0
ATOM    227  CA  SER A 139      32.896  99.591 114.350  1.00  0.00           C0.     -1
ATOM    228  CB  SER A 139      33.377  99.788 112.909  1.00  0.00           C0.      0
ATOM    229  OG  SER A 139      34.443  98.893 112.551  1.00  0.00           O0.      0
ATOM    230  H03 SER A 139      32.173 100.379 114.601  1.00  0.00           H0.      0
ATOM    231  H   SER A 139      31.931  97.782 113.738  1.00  0.00           H0.      0
ATOM    232  HA  SER A 139      33.737  99.677 115.042  1.00  0.00           H0.      0
ATOM    233  HB2 SER A 139      32.537  99.699 112.206  1.00  0.00           H0.      0
ATOM    234  HB3 SER A 139      33.791 100.796 112.810  1.00  0.00           H0.      0
ATOM    235  HG  SER A 139      34.097  98.011 112.329  1.00  0.00           H0.      0
ATOM    236  CA  HID A 142      32.605 104.274 118.322  1.00  0.00           C0.     -1
ATOM    237  CB  HID A 142      33.836 104.115 117.436  1.00  0.00           C0.     -1
ATOM    238  CG  HID A 142      34.869 103.186 117.982  1.00  0.00           C0.      0
ATOM    239  CD2 HID A 142      35.250 101.913 117.614  1.00  0.00           C0.      0
ATOM    240  ND1 HID A 142      35.667 103.484 119.082  1.00  0.00           N0.      0
ATOM    241  CE1 HID A 142      36.481 102.423 119.338  1.00  0.00           C0.      0
ATOM    242  NE2 HID A 142      36.253 101.446 118.460  1.00  0.00           N0.      0
ATOM    243  H01 HID A 142      32.095 103.315 118.463  1.00  0.00           H0.      0
ATOM    244  H02 HID A 142      31.900 104.977 117.867  1.00  0.00           H0.      0
ATOM    245  HA  HID A 142      32.868 104.663 119.312  1.00  0.00           H0.      0
ATOM    246  HB2 HID A 142      33.526 103.732 116.457  1.00  0.00           H0.      0
ATOM    247  HB3 HID A 142      34.279 105.103 117.247  1.00  0.00           H0.      0
ATOM    248  HD1 HID A 142      35.657 104.354 119.599  1.00  0.00           H0.      0
ATOM    249  HD2 HID A 142      34.860 101.305 116.814  1.00  0.00           H0.      0
ATOM    250  HE1 HID A 142      37.199 102.396 120.140  1.00  0.00           H0.      0
ATOM    251  CA  ARG A 175      28.637  92.843 119.914  1.00  0.00           C0.     -1
ATOM    252  CB  ARG A 175      29.642  93.480 120.842  1.00  0.00           C0.     -1
ATOM    253  CG  ARG A 175      31.086  93.276 120.356  1.00  0.00           C0.      0
ATOM    254  CD  ARG A 175      32.129  93.939 121.270  1.00  0.00           C0.      0
ATOM    255  NE  ARG A 175      33.509  93.662 120.850  1.00  0.00           N0.      0
ATOM    256  CZ  ARG A 175      34.148  92.526 121.130  1.00  0.00           C0.      0
ATOM    257  NH1 ARG A 175      33.574  91.579 121.915  1.00  0.00           N1+      0
ATOM    258  NH2 ARG A 175      35.418  92.353 120.711  1.00  0.00           N0.      0
ATOM    259  H01 ARG A 175      27.610  92.977 120.273  1.00  0.00           H0.      0
ATOM    260  H03 ARG A 175      28.697  93.284 118.911  1.00  0.00           H0.      0
ATOM    261  HA  ARG A 175      28.816  91.765 119.812  1.00  0.00           H0.      0
ATOM    262  HB2 ARG A 175      29.444  94.558 120.925  1.00  0.00           H0.      0
ATOM    263  HB3 ARG A 175      29.539  93.067 121.856  1.00  0.00           H0.      0
ATOM    264  HG2 ARG A 175      31.294  92.202 120.259  1.00  0.00           H0.      0
ATOM    265  HG3 ARG A 175      31.193  93.699 119.351  1.00  0.00           H0.      0
ATOM    266  HD2 ARG A 175      32.008  95.023 121.236  1.00  0.00           H0.      0
ATOM    267  HD3 ARG A 175      31.997  93.630 122.315  1.00  0.00           H0.      0
ATOM    268  HE  ARG A 175      33.995  94.350 120.238  1.00  0.00           H0.      0
ATOM    269 HH11 ARG A 175      32.580  91.600 122.081  1.00  0.00           H0.      0
ATOM    270 HH12 ARG A 175      34.016  90.676 121.991  1.00  0.00           H0.      0
ATOM    271 HH21 ARG A 175      35.696  92.914 119.880  1.00  0.00           H0.      0
ATOM    272 HH22 ARG A 175      35.775  91.407 120.717  1.00  0.00           H0.      0
ATOM    273  CA  TYR A 194      40.468  89.011 115.952  1.00  0.00           C0.     -1
ATOM    274  CB  TYR A 194      40.274  90.165 116.860  1.00  0.00           C0.     -1
ATOM    275  CG  TYR A 194      39.489  91.267 116.169  1.00  0.00           C0.      0
ATOM    276  CD1 TYR A 194      38.173  91.588 116.536  1.00  0.00           C0.      0
ATOM    277  CD2 TYR A 194      40.052  91.940 115.074  1.00  0.00           C0.      0
ATOM    278  CE1 TYR A 194      37.455  92.567 115.850  1.00  0.00           C0.      0
ATOM    279  CE2 TYR A 194      39.343  92.918 114.368  1.00  0.00           C0.      0
ATOM    280  CZ  TYR A 194      38.040  93.249 114.777  1.00  0.00           C0.      0
ATOM    281  OH  TYR A 194      37.320  94.279 114.225  1.00  0.00           O0.      0
ATOM    282  H01 TYR A 194      41.039  88.202 116.425  1.00  0.00           H0.      0
ATOM    283  H02 TYR A 194      39.507  88.591 115.630  1.00  0.00           H0.      0
ATOM    284  HA  TYR A 194      41.011  89.300 115.044  1.00  0.00           H0.      0
ATOM    285  HB2 TYR A 194      39.742  89.859 117.770  1.00  0.00           H0.      0
ATOM    286  HB3 TYR A 194      41.247  90.557 117.191  1.00  0.00           H0.      0
ATOM    287  HD1 TYR A 194      37.695  91.073 117.363  1.00  0.00           H0.      0
ATOM    288  HD2 TYR A 194      41.070  91.714 114.779  1.00  0.00           H0.      0
ATOM    289  HE1 TYR A 194      36.455  92.831 116.161  1.00  0.00           H0.      0
ATOM    290  HE2 TYR A 194      39.822  93.473 113.569  1.00  0.00           H0.      0
ATOM    291  HH  TYR A 194      37.574  94.476 113.292  1.00  0.00           H0.      0
ATOM    292  CA  LEU A 240      38.171  99.108 124.089  1.00  0.00           C0.     -1
ATOM    293  CB  LEU A 240      37.582  97.948 123.152  1.00  0.00           C0.     -1
ATOM    294  CG  LEU A 240      38.478  97.608 121.941  1.00  0.00           C0.      0
ATOM    295  CD1 LEU A 240      37.878  96.441 121.132  1.00  0.00           C0.      0
ATOM    296  CD2 LEU A 240      38.708  98.825 121.023  1.00  0.00           C0.      0
ATOM    297  H01 LEU A 240      37.548  99.225 124.982  1.00  0.00           H0.      0
ATOM    298  H02 LEU A 240      39.191  98.858 124.404  1.00  0.00           H0.      0
ATOM    299  HA  LEU A 240      38.195 100.063 123.556  1.00  0.00           H0.      0
ATOM    300  HB2 LEU A 240      37.445  97.046 123.764  1.00  0.00           H0.      0
ATOM    301  HB3 LEU A 240      36.588  98.252 122.797  1.00  0.00           H0.      0
ATOM    302  HG  LEU A 240      39.456  97.286 122.334  1.00  0.00           H0.      0
ATOM    303 HD11 LEU A 240      37.689  95.567 121.768  1.00  0.00           H0.      0
ATOM    304 HD12 LEU A 240      36.930  96.735 120.668  1.00  0.00           H0.      0
ATOM    305 HD13 LEU A 240      38.559  96.131 120.328  1.00  0.00           H0.      0
ATOM    306 HD21 LEU A 240      37.749  99.190 120.637  1.00  0.00           H0.      0
ATOM    307 HD22 LEU A 240      39.210  99.644 121.549  1.00  0.00           H0.      0
ATOM    308 HD23 LEU A 240      39.331  98.548 120.164  1.00  0.00           H0.      0
ATOM    309  CA  TYR A 242      31.446 100.538 124.486  1.00  0.00           C0.     -1
ATOM    310  CB  TYR A 242      31.257  99.407 123.501  1.00  0.00           C0.     -1
ATOM    311  CG  TYR A 242      32.363  99.301 122.455  1.00  0.00           C0.      0
ATOM    312  CD1 TYR A 242      32.690 100.385 121.621  1.00  0.00           C0.      0
ATOM    313  CD2 TYR A 242      33.098  98.113 122.286  1.00  0.00           C0.      0
ATOM    314  CE1 TYR A 242      33.716 100.302 120.673  1.00  0.00           C0.      0
ATOM    315  CE2 TYR A 242      34.126  98.011 121.342  1.00  0.00           C0.      0
ATOM    316  CZ  TYR A 242      34.449  99.112 120.536  1.00  0.00           C0.      0
ATOM    317  OH  TYR A 242      35.482  98.968 119.638  1.00  0.00           O0.      0
ATOM    318  H01 TYR A 242      30.628 100.568 125.216  1.00  0.00           H0.      0
ATOM    319  H02 TYR A 242      32.387 100.428 125.039  1.00  0.00           H0.      0
ATOM    320  HA  TYR A 242      31.473 101.512 123.984  1.00  0.00           H0.      0
ATOM    321  HB2 TYR A 242      31.194  98.452 124.038  1.00  0.00           H0.      0
ATOM    322  HB3 TYR A 242      30.289  99.530 122.991  1.00  0.00           H0.      0
ATOM    323  HD1 TYR A 242      32.135 101.315 121.708  1.00  0.00           H0.      0
ATOM    324  HD2 TYR A 242      32.871  97.255 122.912  1.00  0.00           H0.      0
ATOM    325  HE1 TYR A 242      33.935 101.153 120.037  1.00  0.00           H0.      0
ATOM    326  HE2 TYR A 242      34.679  97.089 121.212  1.00  0.00           H0.      0
ATOM    327  HH  TYR A 242      35.737  99.826 119.228  1.00  0.00           H0.      0
ATOM    328  CA  TYR A 283      28.728  89.208 117.291  1.00  0.00           C0.     -1
ATOM    329  CB  TYR A 283      29.682  89.652 116.147  1.00  0.00           C0.     -1
ATOM    330  CG  TYR A 283      31.072  90.054 116.616  1.00  0.00           C0.      0
ATOM    331  CD1 TYR A 283      32.144  89.144 116.564  1.00  0.00           C0.      0
ATOM    332  CD2 TYR A 283      31.344  91.344 117.108  1.00  0.00           C0.      0
ATOM    333  CE1 TYR A 283      33.434  89.503 116.961  1.00  0.00           C0.      0
ATOM    334  CE2 TYR A 283      32.632  91.718 117.511  1.00  0.00           C0.      0
ATOM    335  CZ  TYR A 283      33.691  90.802 117.426  1.00  0.00           C0.      0
ATOM    336  OH  TYR A 283      34.978  91.114 117.787  1.00  0.00           O0.      0
ATOM    337  H01 TYR A 283      27.746  88.932 116.892  1.00  0.00           H0.      0
ATOM    338  H02 TYR A 283      29.141  88.345 117.825  1.00  0.00           H0.      0
ATOM    339  HA  TYR A 283      28.591  90.019 118.015  1.00  0.00           H0.      0
ATOM    340  HB2 TYR A 283      29.771  88.833 115.422  1.00  0.00           H0.      0
ATOM    341  HB3 TYR A 283      29.220  90.494 115.614  1.00  0.00           H0.      0
ATOM    342  HD1 TYR A 283      31.967  88.139 116.190  1.00  0.00           H0.      0
ATOM    343  HD2 TYR A 283      30.538  92.071 117.174  1.00  0.00           H0.      0
ATOM    344  HE1 TYR A 283      34.255  88.798 116.899  1.00  0.00           H0.      0
ATOM    345  HE2 TYR A 283      32.826  92.714 117.892  1.00  0.00           H0.      0
ATOM    346  HH  TYR A 283      35.102  92.081 117.916  1.00  0.00           H0.      0
ATOM    347  N   ACT A 293      36.057  97.147 117.200  1.00  0.00           N0.      0
ATOM    348  CA  ACT A 293      36.415  95.733 117.334  1.00  0.00           C0.      0
ATOM    349  C   ACT A 293      35.610  94.915 118.357  1.00  0.00           C0.      0
ATOM    350  O   ACT A 293      34.836  95.501 119.172  1.00  0.00           O0.      0
ATOM    351  CE  ACT A 293      37.237  98.142 115.495  1.00  0.00           C0.      0
ATOM    352  OXT ACT A 293      35.807  93.651 118.342  1.00  0.00           O1-      0
ATOM    353  HE1 ACT A 293      36.317  97.988 114.951  1.00  0.00           H0.      0
ATOM    354  HE2 ACT A 293      37.348  98.962 116.189  1.00  0.00           H0.      0
ATOM    355  HE3 ACT A 293      37.928  97.317 115.572  1.00  0.00           H0.      0
ATOM    356  H1  ACT A 293      37.470  95.652 117.626  1.00  0.00           H0.      0
ATOM    357  H3  ACT A 293      36.326  95.260 116.354  1.00  0.00           H0.      0
ATOM    358  H01 ACT A 293      36.060  97.619 118.106  1.00  0.00           H0.      0
ATOM    359  H02 ACT A 293      35.112  97.239 116.830  1.00  0.00           H0.      0
ATOM    360  CA' SAM A 294      37.535  96.952 110.496  1.00  0.00           C0.      0
ATOM    361  CB  SAM A 294      37.218  97.863 111.706  1.00  0.00           C0.      0
ATOM    362  CG  SAM A 294      38.495  98.471 112.297  1.00  0.00           C0.      0
ATOM    363  SD  SAM A 294      38.357  99.323 113.928  1.00  0.00           S0.      0
ATOM    364  C5' SAM A 294      37.002 100.531 113.670  1.00  0.00           C0.      0
ATOM    365  C4' SAM A 294      37.316 101.609 112.639  1.00  0.00           C0.      0
ATOM    366  O4' SAM A 294      36.097 102.415 112.538  1.00  0.00           O0.      0
ATOM    367  C3' SAM A 294      38.482 102.578 112.998  1.00  0.00           C0.      0
ATOM    368  O3' SAM A 294      39.571 102.472 112.095  1.00  0.00           O0.      0
ATOM    369  C2' SAM A 294      37.801 103.983 113.001  1.00  0.00           C0.      0
ATOM    370  O2' SAM A 294      38.570 105.069 112.518  1.00  0.00           O0.      0
ATOM    371  C1' SAM A 294      36.487 103.761 112.213  1.00  0.00           C0.      0
ATOM    372  OXT SAM A 294      37.342  94.852 111.626  1.00  0.00           O0.      0
ATOM    373  N1  SAM A 294      33.498 107.796 110.924  1.00  0.00           N0.      0
ATOM    374  C2  SAM A 294      34.429 107.122 110.227  1.00  0.00           C0.      0
ATOM    375  N3  SAM A 294      35.162 106.062 110.619  1.00  0.00           N0.      0
ATOM    376  C4  SAM A 294      34.859 105.679 111.872  1.00  0.00           C0.      0
ATOM    377  C5  SAM A 294      33.929 106.295 112.719  1.00  0.00           C0.      0
ATOM    378  C6  SAM A 294      33.224 107.416 112.205  1.00  0.00           C0.      0
ATOM    379  N6  SAM A 294      32.306 108.103 112.904  1.00  0.00           N0.      0
ATOM    380  N7  SAM A 294      33.923 105.657 113.957  1.00  0.00           N0.      0
ATOM    381  C8  SAM A 294      34.813 104.682 113.859  1.00  0.00           C0.      0
ATOM    382  N9  SAM A 294      35.413 104.647 112.615  1.00  0.00           N0.      0
ATOM    383  C'  SAM A 294      38.131  95.601 110.949  1.00  0.00           C0.      0
ATOM    384  N'  SAM A 294      36.262  96.694 109.731  1.00  0.00           N0.      0
ATOM    385  O'  SAM A 294      39.318  95.337 110.655  1.00  0.00           O0.      0
ATOM    386 HN61 SAM A 294      32.037 109.036 112.572  1.00  0.00           H0.      0
ATOM    387 HN62 SAM A 294      32.255 107.932 113.905  1.00  0.00           H0.      0
ATOM    388  HA  SAM A 294      38.221  97.440 109.801  1.00  0.00           H0.      0
ATOM    389  HB1 SAM A 294      36.690  97.269 112.459  1.00  0.00           H0.      0
ATOM    390  HB2 SAM A 294      36.533  98.654 111.389  1.00  0.00           H0.      0
ATOM    391  HG1 SAM A 294      38.929  99.209 111.615  1.00  0.00           H0.      0
ATOM    392  HG2 SAM A 294      39.262  97.715 112.477  1.00  0.00           H0.      0
ATOM    393 HO2' SAM A 294      39.050 104.859 111.673  1.00  0.00           H0.      0
ATOM    394 HO3' SAM A 294      39.232 102.682 111.185  1.00  0.00           H0.      0
ATOM    395  H01 SAM A 294      35.054 103.968 114.630  1.00  0.00           H0.      0
ATOM    396  H02 SAM A 294      37.523 101.171 111.655  1.00  0.00           H0.      0
ATOM    397  H03 SAM A 294      38.890 102.357 113.985  1.00  0.00           H0.      0
ATOM    398  H04 SAM A 294      37.536 104.236 114.033  1.00  0.00           H0.      0
ATOM    399  H05 SAM A 294      36.648 103.889 111.139  1.00  0.00           H0.      0
ATOM    400  H06 SAM A 294      34.640 107.512 109.237  1.00  0.00           H0.      0
ATOM    401  H07 SAM A 294      36.335  95.875 109.055  1.00  0.00           H0.      0
ATOM    402  H08 SAM A 294      36.040  97.545 109.180  1.00  0.00           H0.      0
ATOM    403  H09 SAM A 294      35.469  96.511 110.365  1.00  0.00           H0.      0
ATOM    404 H5'1 SAM A 294      36.866 100.991 114.653  1.00  0.00           H0.      0
ATOM    405 H5'2 SAM A 294      36.101  99.982 113.386  1.00  0.00           H0.      0
ATOM    406  O   WAT A3926      38.707 107.319 114.105  1.00  0.00           O0.      0
ATOM    407  H1  WAT A3926      38.712 106.540 113.507  1.00  0.00           H0.      0
ATOM    408  H2  WAT A3926      39.095 108.058 113.598  1.00  0.00           H0.      0
ATOM    409  O   WAT B7734      41.133  97.167 109.798  1.00  0.00           O0.      0
ATOM    410  H1  WAT B7734      40.430  96.504 109.971  1.00  0.00           H0.      0
ATOM    411  H2  WAT B7734      40.898  97.641 108.980  1.00  0.00           H0.      0
ATOM    412  O   WAT B9102      36.105 107.820 114.491  1.00  0.00           O0.      0
ATOM    413  H1  WAT B9102      35.692 106.959 114.621  1.00  0.00           H0.      0
ATOM    414  H2  WAT B9102      37.084 107.680 114.412  1.00  0.00           H0.      0
ATOM    415  O   WAT C 131      34.196 109.627 115.094  1.00  0.00           O0.      0
ATOM    416  H1  WAT C 131      34.985 109.069 114.902  1.00  0.00           H0.      0
ATOM    417  H2  WAT C 131      33.529 109.003 115.426  1.00  0.00           H0.      0
ATOM    418  O   WAT C3090      32.628 107.275 115.771  1.00  0.00           O0.      0
ATOM    419  H1  WAT C3090      33.060 106.538 115.272  1.00  0.00           H0.      0
ATOM    420  H2  WAT C3090      31.739 106.983 116.012  1.00  0.00           H0.      0
