# Supplementary material for: Computational Investigation of GNMT-Catalyzed Methyl Transfer Reaction: Integrating MD, QM, and ML Approaches
Source: J Comput Chem. Author manuscript; Available in PMC 2026 Jun 29. (PMC13312424; doi:10.1002/jcc.70434)
Supplement: SI-2 [file NIHMS2188582-supplement-SI-2.zip › QM-cluster-pdbs/clustering_316_R1_wo_r.pdb]

ATOM      1  CA  TYR A  21      42.967 105.129 117.849  1.00  0.00           C0.     -1
ATOM      2  CB  TYR A  21      42.543 104.473 116.511  1.00  0.00           C0.     -1
ATOM      3  CG  TYR A  21      41.568 103.309 116.595  1.00  0.00           C0.      0
ATOM      4  CD1 TYR A  21      40.204 103.510 116.871  1.00  0.00           C0.      0
ATOM      5  CD2 TYR A  21      41.987 101.994 116.324  1.00  0.00           C0.      0
ATOM      6  CE1 TYR A  21      39.289 102.450 116.860  1.00  0.00           C0.      0
ATOM      7  CE2 TYR A  21      41.089 100.925 116.304  1.00  0.00           C0.      0
ATOM      8  CZ  TYR A  21      39.728 101.148 116.561  1.00  0.00           C0.      0
ATOM      9  OH  TYR A  21      38.880 100.070 116.474  1.00  0.00           O0.      0
ATOM     10  H01 TYR A  21      42.095 105.513 118.391  1.00  0.00           H0.      0
ATOM     11  H02 TYR A  21      43.651 105.965 117.665  1.00  0.00           H0.      0
ATOM     12  HA  TYR A  21      43.473 104.404 118.497  1.00  0.00           H0.      0
ATOM     13  HB2 TYR A  21      42.088 105.254 115.885  1.00  0.00           H0.      0
ATOM     14  HB3 TYR A  21      43.439 104.138 115.976  1.00  0.00           H0.      0
ATOM     15  HD1 TYR A  21      39.842 104.514 117.075  1.00  0.00           H0.      0
ATOM     16  HD2 TYR A  21      43.034 101.808 116.100  1.00  0.00           H0.      0
ATOM     17  HE1 TYR A  21      38.239 102.632 117.069  1.00  0.00           H0.      0
ATOM     18  HE2 TYR A  21      41.419  99.916 116.078  1.00  0.00           H0.      0
ATOM     19  HH  TYR A  21      37.934 100.318 116.628  1.00  0.00           H0.      0
ATOM     20  CA  TRP A  30      46.114  95.597 114.545  1.00  0.00           C0.     -1
ATOM     21  CB  TRP A  30      45.403  96.730 113.803  1.00  0.00           C0.     -1
ATOM     22  CG  TRP A  30      43.959  96.451 113.463  1.00  0.00           C0.      0
ATOM     23  CD1 TRP A  30      43.431  96.161 112.216  1.00  0.00           C0.      0
ATOM     24  CD2 TRP A  30      42.842  96.437 114.386  1.00  0.00           C0.      0
ATOM     25  CE2 TRP A  30      41.671  96.121 113.627  1.00  0.00           C0.      0
ATOM     26  CE3 TRP A  30      42.705  96.674 115.768  1.00  0.00           C0.      0
ATOM     27  NE1 TRP A  30      42.059  95.951 112.313  1.00  0.00           N0.      0
ATOM     28  CZ2 TRP A  30      40.403  96.016 114.212  1.00  0.00           C0.      0
ATOM     29  CZ3 TRP A  30      41.438  96.589 116.351  1.00  0.00           C0.      0
ATOM     30  CH2 TRP A  30      40.298  96.254 115.583  1.00  0.00           C0.      0
ATOM     31  H01 TRP A  30      46.127  94.683 113.940  1.00  0.00           H0.      0
ATOM     32  H03 TRP A  30      47.150  95.867 114.779  1.00  0.00           H0.      0
ATOM     33  HA  TRP A  30      45.605  95.362 115.487  1.00  0.00           H0.      0
ATOM     34  HB2 TRP A  30      45.457  97.643 114.414  1.00  0.00           H0.      0
ATOM     35  HB3 TRP A  30      45.950  96.953 112.877  1.00  0.00           H0.      0
ATOM     36  HD1 TRP A  30      43.935  96.091 111.264  1.00  0.00           H0.      0
ATOM     37  HE1 TRP A  30      41.399  95.806 111.555  1.00  0.00           H0.      0
ATOM     38  HE3 TRP A  30      43.572  96.919 116.375  1.00  0.00           H0.      0
ATOM     39  HZ2 TRP A  30      39.550  95.708 113.623  1.00  0.00           H0.      0
ATOM     40  HZ3 TRP A  30      41.325  96.767 117.416  1.00  0.00           H0.      0
ATOM     41  HH2 TRP A  30      39.327  96.176 116.062  1.00  0.00           H0.      0
ATOM     42  CA  TYR A  33      45.557  91.149 117.057  1.00  0.00           C0.     -1
ATOM     43  CB  TYR A  33      44.955  92.513 117.356  1.00  0.00           C0.     -1
ATOM     44  CG  TYR A  33      43.537  92.400 117.919  1.00  0.00           C0.      0
ATOM     45  CD1 TYR A  33      42.483  93.198 117.445  1.00  0.00           C0.      0
ATOM     46  CD2 TYR A  33      43.232  91.447 118.910  1.00  0.00           C0.      0
ATOM     47  CE1 TYR A  33      41.170  93.041 117.914  1.00  0.00           C0.      0
ATOM     48  CE2 TYR A  33      41.931  91.272 119.376  1.00  0.00           C0.      0
ATOM     49  CZ  TYR A  33      40.884  92.057 118.868  1.00  0.00           C0.      0
ATOM     50  OH  TYR A  33      39.625  91.766 119.345  1.00  0.00           O0.      0
ATOM     51  H01 TYR A  33      44.915  90.580 116.375  1.00  0.00           H0.      0
ATOM     52  H02 TYR A  33      46.544  91.246 116.590  1.00  0.00           H0.      0
ATOM     53  HA  TYR A  33      45.686  90.552 117.966  1.00  0.00           H0.      0
ATOM     54  HB2 TYR A  33      45.601  93.053 118.064  1.00  0.00           H0.      0
ATOM     55  HB3 TYR A  33      44.925  93.122 116.444  1.00  0.00           H0.      0
ATOM     56  HD1 TYR A  33      42.675  93.951 116.688  1.00  0.00           H0.      0
ATOM     57  HD2 TYR A  33      44.018  90.820 119.318  1.00  0.00           H0.      0
ATOM     58  HE1 TYR A  33      40.380  93.657 117.502  1.00  0.00           H0.      0
ATOM     59  HE2 TYR A  33      41.702  90.525 120.128  1.00  0.00           H0.      0
ATOM     60  HH  TYR A  33      38.955  92.446 119.145  1.00  0.00           H0.      0
ATOM     61  CA  ARG A  40      39.331  85.837 108.905  1.00  0.00           C0.     -1
ATOM     62  CB  ARG A  40      39.898  87.290 109.049  1.00  0.00           C0.     -1
ATOM     63  CG  ARG A  40      38.747  88.321 109.109  1.00  0.00           C0.      0
ATOM     64  CD  ARG A  40      39.152  89.728 109.592  1.00  0.00           C0.      0
ATOM     65  NE  ARG A  40      38.020  90.651 109.405  1.00  0.00           N0.      0
ATOM     66  CZ  ARG A  40      37.724  91.769 110.105  1.00  0.00           C0.      0
ATOM     67  NH1 ARG A  40      38.427  92.166 111.185  1.00  0.00           N1+      0
ATOM     68  NH2 ARG A  40      36.624  92.459 109.760  1.00  0.00           N0.      0
ATOM     69  H01 ARG A  40      38.711  85.752 108.005  1.00  0.00           H0.      0
ATOM     70  H02 ARG A  40      40.142  85.105 108.833  1.00  0.00           H0.      0
ATOM     71  HA  ARG A  40      38.712  85.583 109.773  1.00  0.00           H0.      0
ATOM     72  HB2 ARG A  40      40.500  87.349 109.967  1.00  0.00           H0.      0
ATOM     73  HB3 ARG A  40      40.567  87.521 108.211  1.00  0.00           H0.      0
ATOM     74  HG2 ARG A  40      38.298  88.403 108.108  1.00  0.00           H0.      0
ATOM     75  HG3 ARG A  40      37.958  87.948 109.775  1.00  0.00           H0.      0
ATOM     76  HD2 ARG A  40      39.406  89.690 110.657  1.00  0.00           H0.      0
ATOM     77  HD3 ARG A  40      40.035  90.088 109.046  1.00  0.00           H0.      0
ATOM     78  HE  ARG A  40      37.506  90.559 108.537  1.00  0.00           H0.      0
ATOM     79 HH11 ARG A  40      39.336  91.777 111.377  1.00  0.00           H0.      0
ATOM     80 HH12 ARG A  40      38.237  93.120 111.510  1.00  0.00           H0.      0
ATOM     81 HH21 ARG A  40      36.308  92.353 108.773  1.00  0.00           H0.      0
ATOM     82 HH22 ARG A  40      36.627  93.438 110.059  1.00  0.00           H0.      0
ATOM     83  CA  ALA A  64      35.140 101.524 108.521  1.00  0.00           C0.     -1
ATOM     84  C   ALA A  64      36.171 100.548 107.934  1.00  0.00           C0.      0
ATOM     85  O   ALA A  64      35.995  99.313 107.923  1.00  0.00           O0.      0
ATOM     86  CB  ALA A  64      34.442 100.948 109.760  1.00  0.00           C0.      0
ATOM     87  H02 ALA A  64      34.404 101.712 107.727  1.00  0.00           H0.      0
ATOM     88  HA  ALA A  64      35.627 102.474 108.755  1.00  0.00           H0.      0
ATOM     89  HB1 ALA A  64      33.539 101.516 109.999  1.00  0.00           H0.      0
ATOM     90  HB2 ALA A  64      34.155  99.906 109.590  1.00  0.00           H0.      0
ATOM     91  HB3 ALA A  64      35.101 100.987 110.635  1.00  0.00           H0.      0
ATOM     92  N   CYS A  65      37.248 101.136 107.349  1.00  0.00           N0.      0
ATOM     93  CA  CYS A  65      38.314 100.377 106.692  1.00  0.00           C0.     -1
ATOM     94  C   CYS A  65      39.412  99.806 107.614  1.00  0.00           C0.      0
ATOM     95  O   CYS A  65      40.142  98.899 107.193  1.00  0.00           O0.      0
ATOM     96  H01 CYS A  65      38.799 101.027 105.957  1.00  0.00           H0.      0
ATOM     97  H   CYS A  65      37.468 102.061 107.704  1.00  0.00           H0.      0
ATOM     98  HA  CYS A  65      37.868  99.533 106.164  1.00  0.00           H0.      0
ATOM     99  N   GLY A  66      39.562 100.377 108.834  1.00  0.00           N0.      0
ATOM    100  CA  GLY A  66      40.733 100.064 109.662  1.00  0.00           C0.     -1
ATOM    101  H01 GLY A  66      41.661 100.329 109.143  1.00  0.00           H0.      0
ATOM    102  H   GLY A  66      38.963 101.154 109.117  1.00  0.00           H0.      0
ATOM    103  HA2 GLY A  66      40.661 100.635 110.590  1.00  0.00           H0.      0
ATOM    104  HA3 GLY A  66      40.771  98.994 109.890  1.00  0.00           H0.      0
ATOM    105  CA  ASP A  70      37.351  93.724 104.636  1.00  0.00           C0.     -1
ATOM    106  CB  ASP A  70      36.329  94.430 105.608  1.00  0.00           C0.     -1
ATOM    107  CG  ASP A  70      36.127  93.760 106.968  1.00  0.00           C0.      0
ATOM    108  OD1 ASP A  70      35.770  94.513 107.943  1.00  0.00           O0.      0
ATOM    109  OD2 ASP A  70      36.263  92.503 107.057  1.00  0.00           O1-      0
ATOM    110  H01 ASP A  70      38.361  93.749 105.058  1.00  0.00           H0.      0
ATOM    111  H02 ASP A  70      37.365  94.230 103.665  1.00  0.00           H0.      0
ATOM    112  HA  ASP A  70      37.066  92.678 104.495  1.00  0.00           H0.      0
ATOM    113  HB2 ASP A  70      36.629  95.470 105.779  1.00  0.00           H0.      0
ATOM    114  HB3 ASP A  70      35.345  94.470 105.118  1.00  0.00           H0.      0
ATOM    115  CA  ASP A  85      37.681 105.600 108.281  1.00  0.00           C0.     -1
ATOM    116  C   ASP A  85      38.197 106.853 109.002  1.00  0.00           C0.      0
ATOM    117  O   ASP A  85      38.997 107.617 108.448  1.00  0.00           O0.      0
ATOM    118  CB  ASP A  85      38.780 104.503 108.308  1.00  0.00           C0.      0
ATOM    119  CG  ASP A  85      38.723 103.735 109.625  1.00  0.00           C0.      0
ATOM    120  OD1 ASP A  85      37.992 102.698 109.672  1.00  0.00           O0.      0
ATOM    121  OD2 ASP A  85      39.373 104.199 110.626  1.00  0.00           O1-      0
ATOM    122  H03 ASP A  85      37.478 105.889 107.247  1.00  0.00           H0.      0
ATOM    123  HA  ASP A  85      36.753 105.223 108.726  1.00  0.00           H0.      0
ATOM    124  HB2 ASP A  85      38.623 103.808 107.478  1.00  0.00           H0.      0
ATOM    125  HB3 ASP A  85      39.759 104.972 108.178  1.00  0.00           H0.      0
ATOM    126  N   ALA A  86      37.808 107.013 110.300  1.00  0.00           N0.      0
ATOM    127  CA  ALA A  86      38.201 108.190 111.082  1.00  0.00           C0.     -1
ATOM    128  C   ALA A  86      39.600 108.076 111.747  1.00  0.00           C0.      0
ATOM    129  O   ALA A  86      40.020 109.046 112.399  1.00  0.00           O0.      0
ATOM    130  CB  ALA A  86      37.150 108.486 112.159  1.00  0.00           C0.      0
ATOM    131  H   ALA A  86      37.045 106.439 110.649  1.00  0.00           H0.      0
ATOM    132  HA  ALA A  86      38.276 109.036 110.390  1.00  0.00           H0.      0
ATOM    133  HB1 ALA A  86      36.190 108.732 111.698  1.00  0.00           H0.      0
ATOM    134  HB2 ALA A  86      37.020 107.619 112.817  1.00  0.00           H0.      0
ATOM    135  HB3 ALA A  86      37.489 109.328 112.767  1.00  0.00           H0.      0
ATOM    136  N   SER A  87      40.292 106.920 111.595  1.00  0.00           N0.      0
ATOM    137  CA  SER A  87      41.624 106.722 112.186  1.00  0.00           C0.     -1
ATOM    138  CB  SER A  87      41.773 105.332 112.817  1.00  0.00           C0.      0
ATOM    139  OG  SER A  87      43.135 105.122 113.250  1.00  0.00           O0.      0
ATOM    140  H01 SER A  87      42.404 106.845 111.423  1.00  0.00           H0.      0
ATOM    141  H   SER A  87      39.899 106.170 111.031  1.00  0.00           H0.      0
ATOM    142  HA  SER A  87      41.760 107.508 112.934  1.00  0.00           H0.      0
ATOM    143  HB2 SER A  87      41.058 105.202 113.637  1.00  0.00           H0.      0
ATOM    144  HB3 SER A  87      41.569 104.551 112.080  1.00  0.00           H0.      0
ATOM    145  HG  SER A  87      43.291 105.690 114.017  1.00  0.00           H0.      0
ATOM    146  CA  ALA A 115      35.205 110.103 106.447  1.00  0.00           C0.     -1
ATOM    147  C   ALA A 115      34.767 109.923 107.888  1.00  0.00           C0.      0
ATOM    148  O   ALA A 115      35.372 109.164 108.658  1.00  0.00           O0.      0
ATOM    149  H01 ALA A 115      35.073 109.157 105.912  1.00  0.00           H0.      0
ATOM    150  H02 ALA A 115      36.271 110.344 106.427  1.00  0.00           H0.      0
ATOM    151  HA  ALA A 115      34.651 110.886 105.923  1.00  0.00           H0.      0
ATOM    152  N   ASN A 116      33.675 110.654 108.280  1.00  0.00           N0.      0
ATOM    153  CA  ASN A 116      33.085 110.449 109.592  1.00  0.00           C0.     -1
ATOM    154  C   ASN A 116      31.599 110.031 109.428  1.00  0.00           C0.      0
ATOM    155  O   ASN A 116      30.856 110.697 108.689  1.00  0.00           O0.      0
ATOM    156  CB  ASN A 116      33.216 111.686 110.524  1.00  0.00           C0.      0
ATOM    157  CG  ASN A 116      33.176 111.194 111.961  1.00  0.00           C0.      0
ATOM    158  ND2 ASN A 116      34.376 111.106 112.588  1.00  0.00           N0.      0
ATOM    159  OD1 ASN A 116      32.117 110.826 112.496  1.00  0.00           O0.      0
ATOM    160  H   ASN A 116      33.113 111.140 107.593  1.00  0.00           H0.      0
ATOM    161  HA  ASN A 116      33.649 109.628 110.041  1.00  0.00           H0.      0
ATOM    162  HB2 ASN A 116      34.158 112.194 110.300  1.00  0.00           H0.      0
ATOM    163  HB3 ASN A 116      32.393 112.383 110.345  1.00  0.00           H0.      0
ATOM    164 HD21 ASN A 116      34.426 110.637 113.483  1.00  0.00           H0.      0
ATOM    165 HD22 ASN A 116      35.242 111.279 112.099  1.00  0.00           H0.      0
ATOM    166  N   TRP A 117      31.203 108.931 110.110  1.00  0.00           N0.      0
ATOM    167  CA  TRP A 117      29.815 108.424 110.048  1.00  0.00           C0.     -1
ATOM    168  CB  TRP A 117      29.548 107.294 111.038  1.00  0.00           C0.     -1
ATOM    169  CG  TRP A 117      30.515 106.142 110.909  1.00  0.00           C0.      0
ATOM    170  CD1 TRP A 117      31.234 105.775 109.790  1.00  0.00           C0.      0
ATOM    171  CD2 TRP A 117      30.933 105.255 111.974  1.00  0.00           C0.      0
ATOM    172  CE2 TRP A 117      31.922 104.375 111.434  1.00  0.00           C0.      0
ATOM    173  CE3 TRP A 117      30.596 105.143 113.336  1.00  0.00           C0.      0
ATOM    174  NE1 TRP A 117      32.062 104.700 110.096  1.00  0.00           N0.      0
ATOM    175  CZ2 TRP A 117      32.582 103.419 112.220  1.00  0.00           C0.      0
ATOM    176  CZ3 TRP A 117      31.239 104.184 114.116  1.00  0.00           C0.      0
ATOM    177  CH2 TRP A 117      32.224 103.333 113.564  1.00  0.00           C0.      0
ATOM    178  H03 TRP A 117      29.133 109.261 110.236  1.00  0.00           H0.      0
ATOM    179  H   TRP A 117      31.899 108.431 110.668  1.00  0.00           H0.      0
ATOM    180  HA  TRP A 117      29.611 108.085 109.023  1.00  0.00           H0.      0
ATOM    181  HB2 TRP A 117      29.611 107.689 112.061  1.00  0.00           H0.      0
ATOM    182  HB3 TRP A 117      28.509 106.965 110.898  1.00  0.00           H0.      0
ATOM    183  HD1 TRP A 117      31.245 106.211 108.804  1.00  0.00           H0.      0
ATOM    184  HE1 TRP A 117      32.800 104.362 109.498  1.00  0.00           H0.      0
ATOM    185  HE3 TRP A 117      29.856 105.803 113.776  1.00  0.00           H0.      0
ATOM    186  HZ2 TRP A 117      33.369 102.795 111.816  1.00  0.00           H0.      0
ATOM    187  HZ3 TRP A 117      30.996 104.097 115.170  1.00  0.00           H0.      0
ATOM    188  HH2 TRP A 117      32.729 102.614 114.201  1.00  0.00           H0.      0
ATOM    189  CA  LEU A 136      32.234  94.852 109.432  1.00  0.00           C0.     -1
ATOM    190  C   LEU A 136      33.239  95.000 110.578  1.00  0.00           C0.      0
ATOM    191  O   LEU A 136      33.712  96.118 110.885  1.00  0.00           O0.      0
ATOM    192  H01 LEU A 136      32.804  94.802 108.496  1.00  0.00           H0.      0
ATOM    193  H02 LEU A 136      31.595  95.736 109.407  1.00  0.00           H0.      0
ATOM    194  HA  LEU A 136      31.625  93.950 109.523  1.00  0.00           H0.      0
ATOM    195  N   GLY A 137      33.602  93.875 111.255  1.00  0.00           N0.      0
ATOM    196  CA  GLY A 137      34.655  93.876 112.289  1.00  0.00           C0.     -1
ATOM    197  C   GLY A 137      34.175  94.393 113.648  1.00  0.00           C0.      0
ATOM    198  O   GLY A 137      35.011  94.808 114.475  1.00  0.00           O0.      0
ATOM    199  H   GLY A 137      33.309  92.983 110.879  1.00  0.00           H0.      0
ATOM    200  HA2 GLY A 137      35.026  92.854 112.402  1.00  0.00           H0.      0
ATOM    201  HA3 GLY A 137      35.495  94.501 111.971  1.00  0.00           H0.      0
ATOM    202  N   ASN A 138      32.847  94.364 113.906  1.00  0.00           N0.      0
ATOM    203  CA  ASN A 138      32.245  94.849 115.166  1.00  0.00           C0.     -1
ATOM    204  C   ASN A 138      32.547  96.366 115.327  1.00  0.00           C0.      0
ATOM    205  O   ASN A 138      33.119  96.828 116.324  1.00  0.00           O0.      0
ATOM    206  CB  ASN A 138      32.731  94.077 116.392  1.00  0.00           C0.      0
ATOM    207  CG  ASN A 138      32.128  94.678 117.655  1.00  0.00           C0.      0
ATOM    208  ND2 ASN A 138      32.988  94.766 118.700  1.00  0.00           N0.      0
ATOM    209  OD1 ASN A 138      30.938  95.019 117.717  1.00  0.00           O0.      0
ATOM    210  H   ASN A 138      32.246  93.986 113.186  1.00  0.00           H0.      0
ATOM    211  HA  ASN A 138      31.162  94.733 115.071  1.00  0.00           H0.      0
ATOM    212  HB2 ASN A 138      32.404  93.036 116.308  1.00  0.00           H0.      0
ATOM    213  HB3 ASN A 138      33.819  94.091 116.445  1.00  0.00           H0.      0
ATOM    214 HD21 ASN A 138      32.690  95.271 119.521  1.00  0.00           H0.      0
ATOM    215 HD22 ASN A 138      33.979  94.564 118.570  1.00  0.00           H0.      0
ATOM    216  N   SER A 139      32.109  97.145 114.318  1.00  0.00           N0.      0
ATOM    217  CA  SER A 139      32.425  98.571 114.227  1.00  0.00           C0.     -1
ATOM    218  CB  SER A 139      33.146  98.888 112.910  1.00  0.00           C0.      0
ATOM    219  OG  SER A 139      34.347  98.107 112.766  1.00  0.00           O0.      0
ATOM    220  H03 SER A 139      31.512  99.173 114.305  1.00  0.00           H0.      0
ATOM    221  H   SER A 139      31.680  96.698 113.518  1.00  0.00           H0.      0
ATOM    222  HA  SER A 139      33.069  98.806 115.076  1.00  0.00           H0.      0
ATOM    223  HB2 SER A 139      32.482  98.720 112.052  1.00  0.00           H0.      0
ATOM    224  HB3 SER A 139      33.433  99.944 112.908  1.00  0.00           H0.      0
ATOM    225  HG  SER A 139      34.140  97.301 112.259  1.00  0.00           H0.      0
ATOM    226  CA  HID A 142      32.345 102.250 119.286  1.00  0.00           C0.     -1
ATOM    227  CB  HID A 142      33.545 102.643 118.393  1.00  0.00           C0.     -1
ATOM    228  CG  HID A 142      34.520 101.580 118.002  1.00  0.00           C0.      0
ATOM    229  CD2 HID A 142      35.253 101.429 116.841  1.00  0.00           C0.      0
ATOM    230  ND1 HID A 142      35.024 100.612 118.860  1.00  0.00           N0.      0
ATOM    231  CE1 HID A 142      36.015  99.930 118.214  1.00  0.00           C0.      0
ATOM    232  NE2 HID A 142      36.184 100.409 116.988  1.00  0.00           N0.      0
ATOM    233  H01 HID A 142      31.732 101.476 118.811  1.00  0.00           H0.      0
ATOM    234  H02 HID A 142      31.718 103.127 119.466  1.00  0.00           H0.      0
ATOM    235  HA  HID A 142      32.672 101.868 120.261  1.00  0.00           H0.      0
ATOM    236  HB2 HID A 142      33.167 103.095 117.468  1.00  0.00           H0.      0
ATOM    237  HB3 HID A 142      34.096 103.446 118.906  1.00  0.00           H0.      0
ATOM    238  HD1 HID A 142      34.691 100.407 119.792  1.00  0.00           H0.      0
ATOM    239  HD2 HID A 142      35.168 101.981 115.917  1.00  0.00           H0.      0
ATOM    240  HE1 HID A 142      36.558  99.111 118.652  1.00  0.00           H0.      0
ATOM    241  CA  ARG A 175      28.661  93.451 120.293  1.00  0.00           C0.     -1
ATOM    242  CB  ARG A 175      29.304  94.049 121.553  1.00  0.00           C0.     -1
ATOM    243  CG  ARG A 175      30.769  94.433 121.234  1.00  0.00           C0.      0
ATOM    244  CD  ARG A 175      31.698  94.541 122.454  1.00  0.00           C0.      0
ATOM    245  NE  ARG A 175      33.104  94.827 122.090  1.00  0.00           N0.      0
ATOM    246  CZ  ARG A 175      33.988  93.917 121.630  1.00  0.00           C0.      0
ATOM    247  NH1 ARG A 175      33.611  92.641 121.407  1.00  0.00           N1+      0
ATOM    248  NH2 ARG A 175      35.266  94.263 121.432  1.00  0.00           N0.      0
ATOM    249  H01 ARG A 175      27.586  93.284 120.424  1.00  0.00           H0.      0
ATOM    250  H03 ARG A 175      28.808  94.114 119.432  1.00  0.00           H0.      0
ATOM    251  HA  ARG A 175      29.125  92.488 120.051  1.00  0.00           H0.      0
ATOM    252  HB2 ARG A 175      28.750  94.931 121.897  1.00  0.00           H0.      0
ATOM    253  HB3 ARG A 175      29.275  93.315 122.371  1.00  0.00           H0.      0
ATOM    254  HG2 ARG A 175      31.169  93.682 120.544  1.00  0.00           H0.      0
ATOM    255  HG3 ARG A 175      30.783  95.379 120.680  1.00  0.00           H0.      0
ATOM    256  HD2 ARG A 175      31.381  95.355 123.111  1.00  0.00           H0.      0
ATOM    257  HD3 ARG A 175      31.668  93.621 123.050  1.00  0.00           H0.      0
ATOM    258  HE  ARG A 175      33.444  95.771 122.235  1.00  0.00           H0.      0
ATOM    259 HH11 ARG A 175      32.624  92.434 121.380  1.00  0.00           H0.      0
ATOM    260 HH12 ARG A 175      34.173  92.051 120.785  1.00  0.00           H0.      0
ATOM    261 HH21 ARG A 175      35.582  95.200 121.634  1.00  0.00           H0.      0
ATOM    262 HH22 ARG A 175      35.928  93.655 120.930  1.00  0.00           H0.      0
ATOM    263  CA  TYR A 194      40.104  88.556 115.587  1.00  0.00           C0.     -1
ATOM    264  CB  TYR A 194      39.696  89.564 116.690  1.00  0.00           C0.     -1
ATOM    265  CG  TYR A 194      39.137  90.833 116.070  1.00  0.00           C0.      0
ATOM    266  CD1 TYR A 194      37.816  91.258 116.282  1.00  0.00           C0.      0
ATOM    267  CD2 TYR A 194      39.935  91.596 115.196  1.00  0.00           C0.      0
ATOM    268  CE1 TYR A 194      37.293  92.379 115.621  1.00  0.00           C0.      0
ATOM    269  CE2 TYR A 194      39.432  92.710 114.530  1.00  0.00           C0.      0
ATOM    270  CZ  TYR A 194      38.099  93.102 114.731  1.00  0.00           C0.      0
ATOM    271  OH  TYR A 194      37.651  94.196 114.029  1.00  0.00           O0.      0
ATOM    272  H01 TYR A 194      40.500  87.631 116.023  1.00  0.00           H0.      0
ATOM    273  H02 TYR A 194      39.242  88.299 114.961  1.00  0.00           H0.      0
ATOM    274  HA  TYR A 194      40.877  88.979 114.937  1.00  0.00           H0.      0
ATOM    275  HB2 TYR A 194      38.948  89.115 117.353  1.00  0.00           H0.      0
ATOM    276  HB3 TYR A 194      40.569  89.801 117.310  1.00  0.00           H0.      0
ATOM    277  HD1 TYR A 194      37.179  90.712 116.972  1.00  0.00           H0.      0
ATOM    278  HD2 TYR A 194      40.973  91.318 115.044  1.00  0.00           H0.      0
ATOM    279  HE1 TYR A 194      36.274  92.694 115.814  1.00  0.00           H0.      0
ATOM    280  HE2 TYR A 194      40.060  93.300 113.874  1.00  0.00           H0.      0
ATOM    281  HH  TYR A 194      36.707  94.386 114.220  1.00  0.00           H0.      0
ATOM    282  CA  TYR A 220      43.906  94.154 125.301  1.00  0.00           C0.     -1
ATOM    283  CB  TYR A 220      43.705  94.204 123.803  1.00  0.00           C0.     -1
ATOM    284  CG  TYR A 220      42.275  94.367 123.299  1.00  0.00           C0.      0
ATOM    285  CD1 TYR A 220      41.535  95.543 123.528  1.00  0.00           C0.      0
ATOM    286  CD2 TYR A 220      41.677  93.376 122.504  1.00  0.00           C0.      0
ATOM    287  CE1 TYR A 220      40.270  95.733 122.961  1.00  0.00           C0.      0
ATOM    288  CE2 TYR A 220      40.409  93.547 121.935  1.00  0.00           C0.      0
ATOM    289  CZ  TYR A 220      39.706  94.741 122.142  1.00  0.00           C0.      0
ATOM    290  OH  TYR A 220      38.479  94.993 121.563  1.00  0.00           O0.      0
ATOM    291  H01 TYR A 220      44.969  94.053 125.550  1.00  0.00           H0.      0
ATOM    292  H02 TYR A 220      43.536  95.065 125.789  1.00  0.00           H0.      0
ATOM    293  HA  TYR A 220      43.373  93.306 125.747  1.00  0.00           H0.      0
ATOM    294  HB2 TYR A 220      44.308  95.030 123.395  1.00  0.00           H0.      0
ATOM    295  HB3 TYR A 220      44.117  93.291 123.354  1.00  0.00           H0.      0
ATOM    296  HD1 TYR A 220      41.963  96.336 124.135  1.00  0.00           H0.      0
ATOM    297  HD2 TYR A 220      42.222  92.460 122.295  1.00  0.00           H0.      0
ATOM    298  HE1 TYR A 220      39.721  96.655 123.123  1.00  0.00           H0.      0
ATOM    299  HE2 TYR A 220      39.983  92.767 121.315  1.00  0.00           H0.      0
ATOM    300  HH  TYR A 220      38.248  94.307 120.897  1.00  0.00           H0.      0
ATOM    301  CA  TYR A 242      31.909 100.570 123.476  1.00  0.00           C0.     -1
ATOM    302  CB  TYR A 242      32.050  99.053 123.349  1.00  0.00           C0.     -1
ATOM    303  CG  TYR A 242      32.711  98.566 122.073  1.00  0.00           C0.      0
ATOM    304  CD1 TYR A 242      31.965  98.362 120.897  1.00  0.00           C0.      0
ATOM    305  CD2 TYR A 242      34.093  98.297 122.026  1.00  0.00           C0.      0
ATOM    306  CE1 TYR A 242      32.564  97.916 119.714  1.00  0.00           C0.      0
ATOM    307  CE2 TYR A 242      34.709  97.844 120.852  1.00  0.00           C0.      0
ATOM    308  CZ  TYR A 242      33.945  97.658 119.687  1.00  0.00           C0.      0
ATOM    309  OH  TYR A 242      34.594  97.233 118.565  1.00  0.00           O0.      0
ATOM    310  H01 TYR A 242      31.419 100.836 124.419  1.00  0.00           H0.      0
ATOM    311  H02 TYR A 242      32.889 101.060 123.452  1.00  0.00           H0.      0
ATOM    312  HA  TYR A 242      31.311 100.981 122.654  1.00  0.00           H0.      0
ATOM    313  HB2 TYR A 242      32.622  98.677 124.207  1.00  0.00           H0.      0
ATOM    314  HB3 TYR A 242      31.053  98.598 123.424  1.00  0.00           H0.      0
ATOM    315  HD1 TYR A 242      30.896  98.552 120.906  1.00  0.00           H0.      0
ATOM    316  HD2 TYR A 242      34.695  98.446 122.917  1.00  0.00           H0.      0
ATOM    317  HE1 TYR A 242      31.971  97.759 118.819  1.00  0.00           H0.      0
ATOM    318  HE2 TYR A 242      35.775  97.645 120.820  1.00  0.00           H0.      0
ATOM    319  HH  TYR A 242      33.978  97.086 117.815  1.00  0.00           H0.      0
ATOM    320  CA  TYR A 283      28.375  89.523 117.997  1.00  0.00           C0.     -1
ATOM    321  CB  TYR A 283      29.428  89.540 116.877  1.00  0.00           C0.     -1
ATOM    322  CG  TYR A 283      30.795  89.960 117.408  1.00  0.00           C0.      0
ATOM    323  CD1 TYR A 283      31.906  89.098 117.403  1.00  0.00           C0.      0
ATOM    324  CD2 TYR A 283      30.967  91.232 117.981  1.00  0.00           C0.      0
ATOM    325  CE1 TYR A 283      33.146  89.491 117.928  1.00  0.00           C0.      0
ATOM    326  CE2 TYR A 283      32.189  91.620 118.534  1.00  0.00           C0.      0
ATOM    327  CZ  TYR A 283      33.297  90.764 118.491  1.00  0.00           C0.      0
ATOM    328  OH  TYR A 283      34.521  91.135 119.047  1.00  0.00           O0.      0
ATOM    329  H01 TYR A 283      27.396  89.213 117.615  1.00  0.00           H0.      0
ATOM    330  H02 TYR A 283      28.668  88.828 118.792  1.00  0.00           H0.      0
ATOM    331  HA  TYR A 283      28.261  90.516 118.446  1.00  0.00           H0.      0
ATOM    332  HB2 TYR A 283      29.503  88.547 116.418  1.00  0.00           H0.      0
ATOM    333  HB3 TYR A 283      29.108  90.232 116.086  1.00  0.00           H0.      0
ATOM    334  HD1 TYR A 283      31.805  88.105 116.975  1.00  0.00           H0.      0
ATOM    335  HD2 TYR A 283      30.142  91.937 117.998  1.00  0.00           H0.      0
ATOM    336  HE1 TYR A 283      33.998  88.821 117.902  1.00  0.00           H0.      0
ATOM    337  HE2 TYR A 283      32.302  92.600 118.970  1.00  0.00           H0.      0
ATOM    338  HH  TYR A 283      34.848  92.012 118.701  1.00  0.00           H0.      0
ATOM    339  CA' SAM A 293      37.522  97.076 109.964  1.00  0.00           C0.      0
ATOM    340  CB  SAM A 293      37.209  98.143 111.042  1.00  0.00           C0.      0
ATOM    341  CG  SAM A 293      38.447  98.542 111.851  1.00  0.00           C0.      0
ATOM    342  SD  SAM A 293      38.166  98.928 113.619  1.00  0.00           S0.      0
ATOM    343  CE  SAM A 293      37.245  97.487 114.253  1.00  0.00           C0.      0
ATOM    344  C5' SAM A 293      36.792 100.141 113.566  1.00  0.00           C0.      0
ATOM    345  C4' SAM A 293      37.148 101.425 112.828  1.00  0.00           C0.      0
ATOM    346  O4' SAM A 293      35.991 102.300 113.021  1.00  0.00           O0.      0
ATOM    347  C3' SAM A 293      38.398 102.198 113.348  1.00  0.00           C0.      0
ATOM    348  O3' SAM A 293      39.508 102.084 112.464  1.00  0.00           O0.      0
ATOM    349  C2' SAM A 293      37.845 103.643 113.582  1.00  0.00           C0.      0
ATOM    350  O2' SAM A 293      38.665 104.734 113.227  1.00  0.00           O0.      0
ATOM    351  C1' SAM A 293      36.500 103.640 112.827  1.00  0.00           C0.      0
ATOM    352  OXT SAM A 293      39.369  95.837 110.823  1.00  0.00           O0.      0
ATOM    353  N1  SAM A 293      33.544 107.662 111.576  1.00  0.00           N0.      0
ATOM    354  C2  SAM A 293      34.356 106.886 110.832  1.00  0.00           C0.      0
ATOM    355  N3  SAM A 293      35.092 105.834 111.228  1.00  0.00           N0.      0
ATOM    356  C4  SAM A 293      34.941 105.583 112.543  1.00  0.00           C0.      0
ATOM    357  C5  SAM A 293      34.153 106.318 113.440  1.00  0.00           C0.      0
ATOM    358  C6  SAM A 293      33.425 107.407 112.907  1.00  0.00           C0.      0
ATOM    359  N6  SAM A 293      32.629 108.199 113.653  1.00  0.00           N0.      0
ATOM    360  N7  SAM A 293      34.274 105.815 114.729  1.00  0.00           N0.      0
ATOM    361  C8  SAM A 293      35.110 104.804 114.618  1.00  0.00           C0.      0
ATOM    362  N9  SAM A 293      35.552 104.608 113.310  1.00  0.00           N0.      0
ATOM    363  C'  SAM A 293      38.130  95.806 110.619  1.00  0.00           C0.      0
ATOM    364  N'  SAM A 293      36.225  96.782 109.256  1.00  0.00           N0.      0
ATOM    365  O'  SAM A 293      37.307  94.897 110.960  1.00  0.00           O0.      0
ATOM    366 HN61 SAM A 293      32.588 108.035 114.647  1.00  0.00           H0.      0
ATOM    367 HN62 SAM A 293      32.287 109.085 113.276  1.00  0.00           H0.      0
ATOM    368  HA  SAM A 293      38.218  97.464 109.217  1.00  0.00           H0.      0
ATOM    369  HB1 SAM A 293      36.434  97.728 111.692  1.00  0.00           H0.      0
ATOM    370  HB2 SAM A 293      36.776  99.022 110.556  1.00  0.00           H0.      0
ATOM    371  HG1 SAM A 293      38.927  99.440 111.458  1.00  0.00           H0.      0
ATOM    372  HG2 SAM A 293      39.191  97.739 111.862  1.00  0.00           H0.      0
ATOM    373  HE1 SAM A 293      36.193  97.559 113.976  1.00  0.00           H0.      0
ATOM    374  HE2 SAM A 293      37.357  97.453 115.339  1.00  0.00           H0.      0
ATOM    375  HE3 SAM A 293      37.688  96.581 113.840  1.00  0.00           H0.      0
ATOM    376 HO2' SAM A 293      38.913 104.643 112.283  1.00  0.00           H0.      0
ATOM    377 HO3' SAM A 293      39.426 102.742 111.737  1.00  0.00           H0.      0
ATOM    378  H01 SAM A 293      35.436 104.173 115.429  1.00  0.00           H0.      0
ATOM    379  H02 SAM A 293      37.286 101.261 111.754  1.00  0.00           H0.      0
ATOM    380  H03 SAM A 293      38.739 101.786 114.298  1.00  0.00           H0.      0
ATOM    381  H04 SAM A 293      37.644 103.753 114.651  1.00  0.00           H0.      0
ATOM    382  H05 SAM A 293      36.652 103.835 111.761  1.00  0.00           H0.      0
ATOM    383  H06 SAM A 293      34.450 107.176 109.792  1.00  0.00           H0.      0
ATOM    384  H07 SAM A 293      36.246  95.938 108.607  1.00  0.00           H0.      0
ATOM    385  H08 SAM A 293      35.946  97.624 108.724  1.00  0.00           H0.      0
ATOM    386  H09 SAM A 293      35.482  96.557 109.934  1.00  0.00           H0.      0
ATOM    387 H5'1 SAM A 293      36.575 100.345 114.618  1.00  0.00           H0.      0
ATOM    388 H5'2 SAM A 293      35.931  99.643 113.114  1.00  0.00           H0.      0
ATOM    389  N   ACT A 294      36.790  95.820 117.028  1.00  0.00           N0.      0
ATOM    390  CA  ACT A 294      37.521  94.907 117.905  1.00  0.00           C0.      0
ATOM    391  C   ACT A 294      36.705  93.856 118.666  1.00  0.00           C0.      0
ATOM    392  O   ACT A 294      35.535  93.553 118.272  1.00  0.00           O0.      0
ATOM    393  OXT ACT A 294      37.269  93.319 119.688  1.00  0.00           O1-      0
ATOM    394  H1  ACT A 294      38.083  95.486 118.646  1.00  0.00           H0.      0
ATOM    395  H3  ACT A 294      38.260  94.358 117.307  1.00  0.00           H0.      0
ATOM    396  H01 ACT A 294      36.209  95.292 116.381  1.00  0.00           H0.      0
ATOM    397  H02 ACT A 294      36.151  96.376 117.592  1.00  0.00           H0.      0
