# Supplementary material for: Computational Investigation of GNMT-Catalyzed Methyl Transfer Reaction: Integrating MD, QM, and ML Approaches
Source: J Comput Chem. Author manuscript; Available in PMC 2026 Jun 29. (PMC13312424; doi:10.1002/jcc.70434)
Supplement: SI-2 [file NIHMS2188582-supplement-SI-2.zip › QM-cluster-pdbs/sampling_22262_P2_wo_r.pdb]

ATOM      1  CA  GLN A  20      38.717 107.740 117.953  1.00  0.00           C0.     -1
ATOM      2  C   GLN A  20      39.987 107.007 118.347  1.00  0.00           C0.      0
ATOM      3  O   GLN A  20      40.199 106.635 119.507  1.00  0.00           O0.      0
ATOM      4  CB  GLN A  20      37.541 106.699 117.904  1.00  0.00           C0.     -1
ATOM      5  CG  GLN A  20      36.436 107.006 116.889  1.00  0.00           C0.      0
ATOM      6  CD  GLN A  20      35.364 107.964 117.403  1.00  0.00           C0.      0
ATOM      7  NE2 GLN A  20      34.223 108.008 116.631  1.00  0.00           N0.      0
ATOM      8  OE1 GLN A  20      35.516 108.646 118.417  1.00  0.00           O0.      0
ATOM      9  H01 GLN A  20      38.826 108.215 116.971  1.00  0.00           H0.      0
ATOM     10  HA  GLN A  20      38.491 108.521 118.681  1.00  0.00           H0.      0
ATOM     11  HB2 GLN A  20      37.964 105.719 117.652  1.00  0.00           H0.      0
ATOM     12  HB3 GLN A  20      37.112 106.615 118.908  1.00  0.00           H0.      0
ATOM     13  HG2 GLN A  20      36.860 107.406 115.958  1.00  0.00           H0.      0
ATOM     14  HG3 GLN A  20      35.938 106.074 116.603  1.00  0.00           H0.      0
ATOM     15 HE21 GLN A  20      33.398 108.304 117.141  1.00  0.00           H0.      0
ATOM     16 HE22 GLN A  20      34.077 107.211 116.011  1.00  0.00           H0.      0
ATOM     17  N   TYR A  21      40.812 106.691 117.302  1.00  0.00           N0.      0
ATOM     18  CA  TYR A  21      42.015 105.885 117.468  1.00  0.00           C0.     -1
ATOM     19  CB  TYR A  21      42.201 104.781 116.398  1.00  0.00           C0.     -1
ATOM     20  CG  TYR A  21      41.181 103.647 116.469  1.00  0.00           C0.      0
ATOM     21  CD1 TYR A  21      39.793 103.869 116.388  1.00  0.00           C0.      0
ATOM     22  CD2 TYR A  21      41.609 102.315 116.623  1.00  0.00           C0.      0
ATOM     23  CE1 TYR A  21      38.872 102.817 116.500  1.00  0.00           C0.      0
ATOM     24  CE2 TYR A  21      40.703 101.252 116.707  1.00  0.00           C0.      0
ATOM     25  CZ  TYR A  21      39.325 101.498 116.667  1.00  0.00           C0.      0
ATOM     26  OH  TYR A  21      38.462 100.415 116.728  1.00  0.00           O0.      0
ATOM     27  H01 TYR A  21      42.902 106.534 117.454  1.00  0.00           H0.      0
ATOM     28  H   TYR A  21      40.624 107.096 116.396  1.00  0.00           H0.      0
ATOM     29  HA  TYR A  21      41.949 105.441 118.464  1.00  0.00           H0.      0
ATOM     30  HB2 TYR A  21      42.190 105.244 115.399  1.00  0.00           H0.      0
ATOM     31  HB3 TYR A  21      43.205 104.363 116.526  1.00  0.00           H0.      0
ATOM     32  HD1 TYR A  21      39.421 104.873 116.230  1.00  0.00           H0.      0
ATOM     33  HD2 TYR A  21      42.671 102.102 116.658  1.00  0.00           H0.      0
ATOM     34  HE1 TYR A  21      37.806 103.019 116.448  1.00  0.00           H0.      0
ATOM     35  HE2 TYR A  21      41.049 100.230 116.809  1.00  0.00           H0.      0
ATOM     36  HH  TYR A  21      37.697 100.599 117.318  1.00  0.00           H0.      0
ATOM     37  CA  TRP A  30      45.754  96.401 114.615  1.00  0.00           C0.     -1
ATOM     38  CB  TRP A  30      45.003  97.617 114.150  1.00  0.00           C0.     -1
ATOM     39  CG  TRP A  30      43.549  97.291 113.909  1.00  0.00           C0.      0
ATOM     40  CD1 TRP A  30      42.970  96.854 112.731  1.00  0.00           C0.      0
ATOM     41  CD2 TRP A  30      42.508  97.241 114.915  1.00  0.00           C0.      0
ATOM     42  CE2 TRP A  30      41.324  96.756 114.275  1.00  0.00           C0.      0
ATOM     43  CE3 TRP A  30      42.448  97.586 116.280  1.00  0.00           C0.      0
ATOM     44  NE1 TRP A  30      41.636  96.525 112.950  1.00  0.00           N0.      0
ATOM     45  CZ2 TRP A  30      40.118  96.587 114.970  1.00  0.00           C0.      0
ATOM     46  CZ3 TRP A  30      41.240  97.449 116.964  1.00  0.00           C0.      0
ATOM     47  CH2 TRP A  30      40.085  96.948 116.316  1.00  0.00           C0.      0
ATOM     48  H01 TRP A  30      46.810  96.622 114.817  1.00  0.00           H0.      0
ATOM     49  H02 TRP A  30      45.717  95.606 113.860  1.00  0.00           H0.      0
ATOM     50  HA  TRP A  30      45.317  95.996 115.536  1.00  0.00           H0.      0
ATOM     51  HB2 TRP A  30      45.080  98.422 114.894  1.00  0.00           H0.      0
ATOM     52  HB3 TRP A  30      45.451  98.012 113.229  1.00  0.00           H0.      0
ATOM     53  HD1 TRP A  30      43.411  96.748 111.752  1.00  0.00           H0.      0
ATOM     54  HE1 TRP A  30      40.948  96.256 112.253  1.00  0.00           H0.      0
ATOM     55  HE3 TRP A  30      43.329  97.962 116.792  1.00  0.00           H0.      0
ATOM     56  HZ2 TRP A  30      39.258  96.157 114.477  1.00  0.00           H0.      0
ATOM     57  HZ3 TRP A  30      41.180  97.721 118.013  1.00  0.00           H0.      0
ATOM     58  HH2 TRP A  30      39.160  96.850 116.873  1.00  0.00           H0.      0
ATOM     59  CA  ILE A  34      43.701  90.811 113.261  1.00  0.00           C0.     -1
ATOM     60  CB  ILE A  34      43.713  91.555 111.890  1.00  0.00           C0.     -1
ATOM     61  CG1 ILE A  34      42.548  92.578 111.883  1.00  0.00           C0.      0
ATOM     62  CG2 ILE A  34      43.615  90.551 110.731  1.00  0.00           C0.      0
ATOM     63  CD1 ILE A  34      42.425  93.444 110.621  1.00  0.00           C0.      0
ATOM     64  H01 ILE A  34      44.536  90.105 113.340  1.00  0.00           H0.      0
ATOM     65  H03 ILE A  34      43.770  91.521 114.093  1.00  0.00           H0.      0
ATOM     66  HA  ILE A  34      42.767  90.246 113.371  1.00  0.00           H0.      0
ATOM     67  HB  ILE A  34      44.661  92.108 111.800  1.00  0.00           H0.      0
ATOM     68 HG12 ILE A  34      41.606  92.030 112.036  1.00  0.00           H0.      0
ATOM     69 HG13 ILE A  34      42.664  93.240 112.754  1.00  0.00           H0.      0
ATOM     70 HG21 ILE A  34      42.663  90.005 110.777  1.00  0.00           H0.      0
ATOM     71 HG22 ILE A  34      43.673  91.046 109.755  1.00  0.00           H0.      0
ATOM     72 HG23 ILE A  34      44.425  89.812 110.781  1.00  0.00           H0.      0
ATOM     73 HD11 ILE A  34      43.346  94.013 110.440  1.00  0.00           H0.      0
ATOM     74 HD12 ILE A  34      42.223  92.838 109.730  1.00  0.00           H0.      0
ATOM     75 HD13 ILE A  34      41.601  94.160 110.726  1.00  0.00           H0.      0
ATOM     76  CA  ARG A  40      39.420  86.096 108.907  1.00  0.00           C0.     -1
ATOM     77  CB  ARG A  40      39.982  87.528 109.279  1.00  0.00           C0.     -1
ATOM     78  CG  ARG A  40      38.919  88.642 109.185  1.00  0.00           C0.      0
ATOM     79  CD  ARG A  40      39.560  90.044 109.139  1.00  0.00           C0.      0
ATOM     80  NE  ARG A  40      38.590  91.150 109.143  1.00  0.00           N0.      0
ATOM     81  CZ  ARG A  40      38.295  91.922 110.213  1.00  0.00           C0.      0
ATOM     82  NH1 ARG A  40      38.734  91.567 111.446  1.00  0.00           N1+      0
ATOM     83  NH2 ARG A  40      37.589  93.031 110.025  1.00  0.00           N0.      0
ATOM     84  H01 ARG A  40      39.053  86.091 107.875  1.00  0.00           H0.      0
ATOM     85  H02 ARG A  40      40.205  85.340 109.003  1.00  0.00           H0.      0
ATOM     86  HA  ARG A  40      38.591  85.822 109.570  1.00  0.00           H0.      0
ATOM     87  HB2 ARG A  40      40.407  87.503 110.291  1.00  0.00           H0.      0
ATOM     88  HB3 ARG A  40      40.811  87.757 108.594  1.00  0.00           H0.      0
ATOM     89  HG2 ARG A  40      38.314  88.506 108.279  1.00  0.00           H0.      0
ATOM     90  HG3 ARG A  40      38.227  88.577 110.036  1.00  0.00           H0.      0
ATOM     91  HD2 ARG A  40      40.255  90.183 109.974  1.00  0.00           H0.      0
ATOM     92  HD3 ARG A  40      40.158  90.140 108.226  1.00  0.00           H0.      0
ATOM     93  HE  ARG A  40      38.250  91.507 108.255  1.00  0.00           H0.      0
ATOM     94 HH11 ARG A  40      38.992  90.613 111.638  1.00  0.00           H0.      0
ATOM     95 HH12 ARG A  40      38.507  92.135 112.252  1.00  0.00           H0.      0
ATOM     96 HH21 ARG A  40      37.419  93.339 109.037  1.00  0.00           H0.      0
ATOM     97 HH22 ARG A  40      37.324  93.647 110.795  1.00  0.00           H0.      0
ATOM     98  CA  ALA A  64      34.801 101.233 107.897  1.00  0.00           C0.     -1
ATOM     99  C   ALA A  64      36.116 100.516 107.670  1.00  0.00           C0.      0
ATOM    100  O   ALA A  64      36.341  99.352 108.047  1.00  0.00           O0.      0
ATOM    101  CB  ALA A  64      34.294 101.033 109.336  1.00  0.00           C0.      0
ATOM    102  H02 ALA A  64      34.076 100.818 107.184  1.00  0.00           H0.      0
ATOM    103  HA  ALA A  64      34.903 102.300 107.672  1.00  0.00           H0.      0
ATOM    104  HB1 ALA A  64      33.290 101.450 109.457  1.00  0.00           H0.      0
ATOM    105  HB2 ALA A  64      34.257  99.969 109.591  1.00  0.00           H0.      0
ATOM    106  HB3 ALA A  64      34.961 101.525 110.054  1.00  0.00           H0.      0
ATOM    107  N   CYS A  65      37.032 101.227 106.972  1.00  0.00           N0.      0
ATOM    108  CA  CYS A  65      38.144 100.591 106.301  1.00  0.00           C0.     -1
ATOM    109  C   CYS A  65      39.424 100.235 107.078  1.00  0.00           C0.      0
ATOM    110  O   CYS A  65      40.210  99.443 106.539  1.00  0.00           O0.      0
ATOM    111  H01 CYS A  65      38.456 101.245 105.480  1.00  0.00           H0.      0
ATOM    112  H   CYS A  65      36.757 102.146 106.658  1.00  0.00           H0.      0
ATOM    113  HA  CYS A  65      37.812  99.647 105.859  1.00  0.00           H0.      0
ATOM    114  N   GLY A  66      39.669 100.838 108.259  1.00  0.00           N0.      0
ATOM    115  CA  GLY A  66      40.962 100.627 108.929  1.00  0.00           C0.     -1
ATOM    116  H01 GLY A  66      41.771 101.151 108.409  1.00  0.00           H0.      0
ATOM    117  H   GLY A  66      39.003 101.510 108.649  1.00  0.00           H0.      0
ATOM    118  HA2 GLY A  66      40.881 101.008 109.947  1.00  0.00           H0.      0
ATOM    119  HA3 GLY A  66      41.199  99.561 108.949  1.00  0.00           H0.      0
ATOM    120  CA  ASP A  70      37.001  93.960 104.518  1.00  0.00           C0.     -1
ATOM    121  CB  ASP A  70      35.955  94.400 105.571  1.00  0.00           C0.     -1
ATOM    122  CG  ASP A  70      36.434  94.315 107.032  1.00  0.00           C0.      0
ATOM    123  OD1 ASP A  70      35.888  95.132 107.844  1.00  0.00           O0.      0
ATOM    124  OD2 ASP A  70      37.291  93.432 107.351  1.00  0.00           O1-      0
ATOM    125  H01 ASP A  70      37.873  94.624 104.534  1.00  0.00           H0.      0
ATOM    126  H02 ASP A  70      36.572  93.981 103.510  1.00  0.00           H0.      0
ATOM    127  HA  ASP A  70      37.350  92.946 104.734  1.00  0.00           H0.      0
ATOM    128  HB2 ASP A  70      35.624  95.428 105.392  1.00  0.00           H0.      0
ATOM    129  HB3 ASP A  70      35.061  93.764 105.487  1.00  0.00           H0.      0
ATOM    130  CA  ASP A  85      37.467 105.616 107.481  1.00  0.00           C0.     -1
ATOM    131  C   ASP A  85      38.002 106.972 108.002  1.00  0.00           C0.      0
ATOM    132  O   ASP A  85      38.613 107.751 107.257  1.00  0.00           O0.      0
ATOM    133  CB  ASP A  85      38.394 104.447 107.786  1.00  0.00           C0.     -1
ATOM    134  CG  ASP A  85      38.603 104.059 109.253  1.00  0.00           C0.      0
ATOM    135  OD1 ASP A  85      38.134 102.927 109.632  1.00  0.00           O0.      0
ATOM    136  OD2 ASP A  85      39.250 104.843 110.009  1.00  0.00           O1-      0
ATOM    137  H03 ASP A  85      37.367 105.723 106.398  1.00  0.00           H0.      0
ATOM    138  HA  ASP A  85      36.471 105.425 107.903  1.00  0.00           H0.      0
ATOM    139  HB2 ASP A  85      38.033 103.561 107.264  1.00  0.00           H0.      0
ATOM    140  HB3 ASP A  85      39.386 104.679 107.375  1.00  0.00           H0.      0
ATOM    141  N   ALA A  86      37.777 107.241 109.319  1.00  0.00           N0.      0
ATOM    142  CA  ALA A  86      38.185 108.483 109.986  1.00  0.00           C0.     -1
ATOM    143  C   ALA A  86      39.680 108.659 110.305  1.00  0.00           C0.      0
ATOM    144  O   ALA A  86      40.110 109.808 110.487  1.00  0.00           O0.      0
ATOM    145  CB  ALA A  86      37.444 108.584 111.335  1.00  0.00           C0.      0
ATOM    146  H   ALA A  86      37.248 106.570 109.864  1.00  0.00           H0.      0
ATOM    147  HA  ALA A  86      37.910 109.329 109.351  1.00  0.00           H0.      0
ATOM    148  HB1 ALA A  86      37.640 107.693 111.944  1.00  0.00           H0.      0
ATOM    149  HB2 ALA A  86      37.806 109.461 111.877  1.00  0.00           H0.      0
ATOM    150  HB3 ALA A  86      36.370 108.685 111.179  1.00  0.00           H0.      0
ATOM    151  N   SER A  87      40.415 107.547 110.538  1.00  0.00           N0.      0
ATOM    152  CA  SER A  87      41.734 107.651 111.173  1.00  0.00           C0.     -1
ATOM    153  CB  SER A  87      41.963 106.425 112.081  1.00  0.00           C0.     -1
ATOM    154  OG  SER A  87      43.261 106.441 112.707  1.00  0.00           O0.      0
ATOM    155  H01 SER A  87      42.540 107.706 110.429  1.00  0.00           H0.      0
ATOM    156  H   SER A  87      40.029 106.634 110.291  1.00  0.00           H0.      0
ATOM    157  HA  SER A  87      41.750 108.582 111.748  1.00  0.00           H0.      0
ATOM    158  HB2 SER A  87      41.155 106.351 112.821  1.00  0.00           H0.      0
ATOM    159  HB3 SER A  87      41.939 105.512 111.483  1.00  0.00           H0.      0
ATOM    160  HG  SER A  87      43.279 107.171 113.343  1.00  0.00           H0.      0
ATOM    161  CA  MET A  90      44.352 103.260 110.725  1.00  0.00           C0.     -1
ATOM    162  CB  MET A  90      42.926 102.852 111.090  1.00  0.00           C0.     -1
ATOM    163  CG  MET A  90      42.640 102.967 112.598  1.00  0.00           C0.      0
ATOM    164  SD  MET A  90      43.274 101.528 113.563  1.00  0.00           S0.      0
ATOM    165  CE  MET A  90      41.826 100.422 113.402  1.00  0.00           C0.      0
ATOM    166  H01 MET A  90      44.534 104.306 110.999  1.00  0.00           H0.      0
ATOM    167  H02 MET A  90      44.541 103.150 109.651  1.00  0.00           H0.      0
ATOM    168  HA  MET A  90      45.080 102.639 111.261  1.00  0.00           H0.      0
ATOM    169  HB2 MET A  90      42.205 103.481 110.547  1.00  0.00           H0.      0
ATOM    170  HB3 MET A  90      42.735 101.823 110.767  1.00  0.00           H0.      0
ATOM    171  HG2 MET A  90      43.116 103.864 113.009  1.00  0.00           H0.      0
ATOM    172  HG3 MET A  90      41.565 103.038 112.784  1.00  0.00           H0.      0
ATOM    173  HE1 MET A  90      40.968 100.852 113.923  1.00  0.00           H0.      0
ATOM    174  HE2 MET A  90      41.575 100.264 112.350  1.00  0.00           H0.      0
ATOM    175  HE3 MET A  90      42.084  99.468 113.859  1.00  0.00           H0.      0
ATOM    176  CA  ALA A 115      36.170 111.015 106.350  1.00  0.00           C0.     -1
ATOM    177  C   ALA A 115      35.547 110.922 107.740  1.00  0.00           C0.      0
ATOM    178  O   ALA A 115      36.250 110.866 108.770  1.00  0.00           O0.      0
ATOM    179  H01 ALA A 115      36.837 110.156 106.219  1.00  0.00           H0.      0
ATOM    180  H03 ALA A 115      35.426 111.024 105.551  1.00  0.00           H0.      0
ATOM    181  HA  ALA A 115      36.780 111.921 106.287  1.00  0.00           H0.      0
ATOM    182  N   ASN A 116      34.194 110.885 107.803  1.00  0.00           N0.      0
ATOM    183  CA  ASN A 116      33.456 110.650 109.045  1.00  0.00           C0.     -1
ATOM    184  C   ASN A 116      32.041 110.260 108.618  1.00  0.00           C0.      0
ATOM    185  O   ASN A 116      31.556 110.658 107.548  1.00  0.00           O0.      0
ATOM    186  CB  ASN A 116      33.438 111.893 109.998  1.00  0.00           C0.      0
ATOM    187  CG  ASN A 116      33.861 111.466 111.394  1.00  0.00           C0.      0
ATOM    188  ND2 ASN A 116      35.186 111.216 111.515  1.00  0.00           N0.      0
ATOM    189  OD1 ASN A 116      33.038 111.323 112.315  1.00  0.00           O0.      0
ATOM    190  H   ASN A 116      33.618 110.982 106.974  1.00  0.00           H0.      0
ATOM    191  HA  ASN A 116      33.926 109.815 109.570  1.00  0.00           H0.      0
ATOM    192  HB2 ASN A 116      34.126 112.643 109.603  1.00  0.00           H0.      0
ATOM    193  HB3 ASN A 116      32.440 112.330 110.056  1.00  0.00           H0.      0
ATOM    194 HD21 ASN A 116      35.515 110.775 112.363  1.00  0.00           H0.      0
ATOM    195 HD22 ASN A 116      35.750 111.133 110.667  1.00  0.00           H0.      0
ATOM    196  N   TRP A 117      31.393 109.483 109.502  1.00  0.00           N0.      0
ATOM    197  CA  TRP A 117      30.057 108.957 109.215  1.00  0.00           C0.     -1
ATOM    198  CB  TRP A 117      29.784 107.770 110.169  1.00  0.00           C0.     -1
ATOM    199  CG  TRP A 117      30.774 106.640 110.055  1.00  0.00           C0.      0
ATOM    200  CD1 TRP A 117      31.509 106.272 108.946  1.00  0.00           C0.      0
ATOM    201  CD2 TRP A 117      31.157 105.734 111.120  1.00  0.00           C0.      0
ATOM    202  CE2 TRP A 117      32.135 104.838 110.586  1.00  0.00           C0.      0
ATOM    203  CE3 TRP A 117      30.797 105.612 112.475  1.00  0.00           C0.      0
ATOM    204  NE1 TRP A 117      32.310 105.179 109.257  1.00  0.00           N0.      0
ATOM    205  CZ2 TRP A 117      32.759 103.859 111.372  1.00  0.00           C0.      0
ATOM    206  CZ3 TRP A 117      31.412 104.637 113.258  1.00  0.00           C0.      0
ATOM    207  CH2 TRP A 117      32.384 103.769 112.711  1.00  0.00           C0.      0
ATOM    208  H02 TRP A 117      29.303 109.738 109.359  1.00  0.00           H0.      0
ATOM    209  H   TRP A 117      31.944 109.043 110.239  1.00  0.00           H0.      0
ATOM    210  HA  TRP A 117      30.010 108.647 108.165  1.00  0.00           H0.      0
ATOM    211  HB2 TRP A 117      29.790 108.147 111.201  1.00  0.00           H0.      0
ATOM    212  HB3 TRP A 117      28.760 107.416 109.985  1.00  0.00           H0.      0
ATOM    213  HD1 TRP A 117      31.536 106.709 107.961  1.00  0.00           H0.      0
ATOM    214  HE1 TRP A 117      33.031 104.808 108.659  1.00  0.00           H0.      0
ATOM    215  HE3 TRP A 117      30.060 106.277 112.909  1.00  0.00           H0.      0
ATOM    216  HZ2 TRP A 117      33.530 103.217 110.967  1.00  0.00           H0.      0
ATOM    217  HZ3 TRP A 117      31.159 104.552 114.310  1.00  0.00           H0.      0
ATOM    218  HH2 TRP A 117      32.872 103.039 113.349  1.00  0.00           H0.      0
ATOM    219  CA  LEU A 136      31.850  95.021 109.629  1.00  0.00           C0.     -1
ATOM    220  C   LEU A 136      32.762  95.466 110.757  1.00  0.00           C0.      0
ATOM    221  O   LEU A 136      33.266  96.611 110.785  1.00  0.00           O0.      0
ATOM    222  H01 LEU A 136      32.456  94.894 108.725  1.00  0.00           H0.      0
ATOM    223  H02 LEU A 136      31.113  95.802 109.429  1.00  0.00           H0.      0
ATOM    224  HA  LEU A 136      31.336  94.083 109.845  1.00  0.00           H0.      0
ATOM    225  N   GLY A 137      33.018  94.550 111.724  1.00  0.00           N0.      0
ATOM    226  CA  GLY A 137      34.029  94.786 112.750  1.00  0.00           C0.     -1
ATOM    227  C   GLY A 137      33.533  95.509 114.013  1.00  0.00           C0.      0
ATOM    228  O   GLY A 137      34.335  96.116 114.728  1.00  0.00           O0.      0
ATOM    229  H   GLY A 137      32.672  93.610 111.591  1.00  0.00           H0.      0
ATOM    230  HA2 GLY A 137      34.466  93.833 113.060  1.00  0.00           H0.      0
ATOM    231  HA3 GLY A 137      34.849  95.377 112.341  1.00  0.00           H0.      0
ATOM    232  N   ASN A 138      32.198  95.458 114.305  1.00  0.00           N0.      0
ATOM    233  CA  ASN A 138      31.640  96.128 115.501  1.00  0.00           C0.     -1
ATOM    234  C   ASN A 138      32.109  97.578 115.531  1.00  0.00           C0.      0
ATOM    235  O   ASN A 138      32.509  98.139 116.554  1.00  0.00           O0.      0
ATOM    236  CB  ASN A 138      31.985  95.414 116.815  1.00  0.00           C0.      0
ATOM    237  CG  ASN A 138      31.198  96.039 117.967  1.00  0.00           C0.      0
ATOM    238  ND2 ASN A 138      31.924  96.328 119.075  1.00  0.00           N0.      0
ATOM    239  OD1 ASN A 138      29.975  96.220 117.878  1.00  0.00           O0.      0
ATOM    240  H   ASN A 138      31.592  94.895 113.725  1.00  0.00           H0.      0
ATOM    241  HA  ASN A 138      30.550  96.121 115.390  1.00  0.00           H0.      0
ATOM    242  HB2 ASN A 138      31.688  94.366 116.717  1.00  0.00           H0.      0
ATOM    243  HB3 ASN A 138      33.058  95.453 116.997  1.00  0.00           H0.      0
ATOM    244 HD21 ASN A 138      31.493  96.896 119.791  1.00  0.00           H0.      0
ATOM    245 HD22 ASN A 138      32.941  96.283 119.038  1.00  0.00           H0.      0
ATOM    246  N   SER A 139      32.009  98.195 114.330  1.00  0.00           N0.      0
ATOM    247  CA  SER A 139      32.699  99.444 114.133  1.00  0.00           C0.     -1
ATOM    248  CB  SER A 139      33.214  99.605 112.699  1.00  0.00           C0.      0
ATOM    249  OG  SER A 139      34.261  98.663 112.381  1.00  0.00           O0.      0
ATOM    250  H03 SER A 139      32.045 100.297 114.365  1.00  0.00           H0.      0
ATOM    251  H   SER A 139      31.825  97.611 113.525  1.00  0.00           H0.      0
ATOM    252  HA  SER A 139      33.541  99.487 114.832  1.00  0.00           H0.      0
ATOM    253  HB2 SER A 139      32.391  99.516 111.977  1.00  0.00           H0.      0
ATOM    254  HB3 SER A 139      33.642 100.606 112.591  1.00  0.00           H0.      0
ATOM    255  HG  SER A 139      33.877  97.867 111.965  1.00  0.00           H0.      0
ATOM    256  CA  HID A 142      32.570 103.700 118.234  1.00  0.00           C0.     -1
ATOM    257  C   HID A 142      32.018 105.118 118.238  1.00  0.00           C0.      0
ATOM    258  O   HID A 142      32.760 106.095 118.419  1.00  0.00           O0.      0
ATOM    259  CB  HID A 142      33.712 103.622 117.259  1.00  0.00           C0.     -1
ATOM    260  CG  HID A 142      34.835 102.763 117.745  1.00  0.00           C0.      0
ATOM    261  CD2 HID A 142      35.154 101.433 117.577  1.00  0.00           C0.      0
ATOM    262  ND1 HID A 142      35.762 103.235 118.670  1.00  0.00           N0.      0
ATOM    263  CE1 HID A 142      36.588 102.214 119.025  1.00  0.00           C0.      0
ATOM    264  NE2 HID A 142      36.246 101.099 118.378  1.00  0.00           N0.      0
ATOM    265  H01 HID A 142      31.799 102.956 118.012  1.00  0.00           H0.      0
ATOM    266  HA  HID A 142      32.922 103.497 119.253  1.00  0.00           H0.      0
ATOM    267  HB2 HID A 142      33.368 103.253 116.287  1.00  0.00           H0.      0
ATOM    268  HB3 HID A 142      34.094 104.636 117.090  1.00  0.00           H0.      0
ATOM    269  HD1 HID A 142      35.808 104.183 119.023  1.00  0.00           H0.      0
ATOM    270  HD2 HID A 142      34.654 100.692 116.974  1.00  0.00           H0.      0
ATOM    271  HE1 HID A 142      37.407 102.316 119.718  1.00  0.00           H0.      0
ATOM    272  N   LEU A 143      30.699 105.235 117.989  1.00  0.00           N0.      0
ATOM    273  CA  LEU A 143      30.017 106.525 117.993  1.00  0.00           C0.     -1
ATOM    274  CB  LEU A 143      28.683 106.387 117.291  1.00  0.00           C0.     -1
ATOM    275  CG  LEU A 143      28.773 106.363 115.746  1.00  0.00           C0.      0
ATOM    276  CD1 LEU A 143      27.414 105.978 115.136  1.00  0.00           C0.      0
ATOM    277  CD2 LEU A 143      29.249 107.724 115.199  1.00  0.00           C0.      0
ATOM    278  H01 LEU A 143      29.881 106.868 119.028  1.00  0.00           H0.      0
ATOM    279  H   LEU A 143      30.138 104.398 117.907  1.00  0.00           H0.      0
ATOM    280  HA  LEU A 143      30.668 107.254 117.504  1.00  0.00           H0.      0
ATOM    281  HB2 LEU A 143      28.175 105.478 117.647  1.00  0.00           H0.      0
ATOM    282  HB3 LEU A 143      28.035 107.225 117.581  1.00  0.00           H0.      0
ATOM    283  HG  LEU A 143      29.506 105.595 115.458  1.00  0.00           H0.      0
ATOM    284 HD11 LEU A 143      26.650 106.724 115.392  1.00  0.00           H0.      0
ATOM    285 HD12 LEU A 143      27.477 105.923 114.043  1.00  0.00           H0.      0
ATOM    286 HD13 LEU A 143      27.073 105.005 115.507  1.00  0.00           H0.      0
ATOM    287 HD21 LEU A 143      29.186 107.753 114.107  1.00  0.00           H0.      0
ATOM    288 HD22 LEU A 143      28.617 108.533 115.588  1.00  0.00           H0.      0
ATOM    289 HD23 LEU A 143      30.288 107.941 115.470  1.00  0.00           H0.      0
ATOM    290  CA  ARG A 175      28.358  93.190 120.115  1.00  0.00           C0.     -1
ATOM    291  CB  ARG A 175      29.497  93.743 120.917  1.00  0.00           C0.     -1
ATOM    292  CG  ARG A 175      30.877  93.280 120.427  1.00  0.00           C0.      0
ATOM    293  CD  ARG A 175      32.003  93.831 121.316  1.00  0.00           C0.      0
ATOM    294  NE  ARG A 175      33.347  93.481 120.847  1.00  0.00           N0.      0
ATOM    295  CZ  ARG A 175      33.946  92.322 121.108  1.00  0.00           C0.      0
ATOM    296  NH1 ARG A 175      33.327  91.371 121.856  1.00  0.00           N1+      0
ATOM    297  NH2 ARG A 175      35.223  92.127 120.718  1.00  0.00           N0.      0
ATOM    298  H01 ARG A 175      28.427  93.508 119.067  1.00  0.00           H0.      0
ATOM    299  H02 ARG A 175      27.389  93.530 120.498  1.00  0.00           H0.      0
ATOM    300  HA  ARG A 175      28.350  92.092 120.128  1.00  0.00           H0.      0
ATOM    301  HB2 ARG A 175      29.473  94.842 120.886  1.00  0.00           H0.      0
ATOM    302  HB3 ARG A 175      29.383  93.465 121.976  1.00  0.00           H0.      0
ATOM    303  HG2 ARG A 175      30.914  92.182 120.388  1.00  0.00           H0.      0
ATOM    304  HG3 ARG A 175      31.041  93.630 119.403  1.00  0.00           H0.      0
ATOM    305  HD2 ARG A 175      31.953  94.922 121.319  1.00  0.00           H0.      0
ATOM    306  HD3 ARG A 175      31.884  93.497 122.355  1.00  0.00           H0.      0
ATOM    307  HE  ARG A 175      33.827  94.142 120.195  1.00  0.00           H0.      0
ATOM    308 HH11 ARG A 175      32.320  91.365 121.909  1.00  0.00           H0.      0
ATOM    309 HH12 ARG A 175      33.778  90.475 121.963  1.00  0.00           H0.      0
ATOM    310 HH21 ARG A 175      35.573  92.763 119.974  1.00  0.00           H0.      0
ATOM    311 HH22 ARG A 175      35.515  91.166 120.596  1.00  0.00           H0.      0
ATOM    312  CA  TYR A 194      40.627  89.301 115.763  1.00  0.00           C0.     -1
ATOM    313  CB  TYR A 194      40.315  90.413 116.809  1.00  0.00           C0.     -1
ATOM    314  CG  TYR A 194      39.426  91.458 116.136  1.00  0.00           C0.      0
ATOM    315  CD1 TYR A 194      38.044  91.505 116.395  1.00  0.00           C0.      0
ATOM    316  CD2 TYR A 194      39.926  92.308 115.131  1.00  0.00           C0.      0
ATOM    317  CE1 TYR A 194      37.198  92.348 115.677  1.00  0.00           C0.      0
ATOM    318  CE2 TYR A 194      39.088  93.166 114.400  1.00  0.00           C0.      0
ATOM    319  CZ  TYR A 194      37.707  93.181 114.671  1.00  0.00           C0.      0
ATOM    320  OH  TYR A 194      36.797  93.982 114.026  1.00  0.00           O0.      0
ATOM    321  H01 TYR A 194      41.261  88.513 116.188  1.00  0.00           H0.      0
ATOM    322  H03 TYR A 194      39.696  88.844 115.409  1.00  0.00           H0.      0
ATOM    323  HA  TYR A 194      41.145  89.730 114.899  1.00  0.00           H0.      0
ATOM    324  HB2 TYR A 194      39.803  89.985 117.678  1.00  0.00           H0.      0
ATOM    325  HB3 TYR A 194      41.253  90.861 117.161  1.00  0.00           H0.      0
ATOM    326  HD1 TYR A 194      37.612  90.869 117.161  1.00  0.00           H0.      0
ATOM    327  HD2 TYR A 194      40.989  92.304 114.904  1.00  0.00           H0.      0
ATOM    328  HE1 TYR A 194      36.139  92.375 115.890  1.00  0.00           H0.      0
ATOM    329  HE2 TYR A 194      39.503  93.838 113.653  1.00  0.00           H0.      0
ATOM    330  HH  TYR A 194      37.129  94.439 113.217  1.00  0.00           H0.      0
ATOM    331  CA  LEU A 240      38.106  99.015 124.061  1.00  0.00           C0.     -1
ATOM    332  CB  LEU A 240      37.560  97.878 123.152  1.00  0.00           C0.     -1
ATOM    333  CG  LEU A 240      38.404  97.610 121.883  1.00  0.00           C0.      0
ATOM    334  CD1 LEU A 240      37.792  96.456 121.064  1.00  0.00           C0.      0
ATOM    335  CD2 LEU A 240      38.557  98.864 121.000  1.00  0.00           C0.      0
ATOM    336  H01 LEU A 240      37.522  99.088 124.985  1.00  0.00           H0.      0
ATOM    337  H02 LEU A 240      39.152  98.827 124.335  1.00  0.00           H0.      0
ATOM    338  HA  LEU A 240      38.058  99.986 123.557  1.00  0.00           H0.      0
ATOM    339  HB2 LEU A 240      37.503  96.948 123.735  1.00  0.00           H0.      0
ATOM    340  HB3 LEU A 240      36.531  98.120 122.846  1.00  0.00           H0.      0
ATOM    341  HG  LEU A 240      39.410  97.302 122.214  1.00  0.00           H0.      0
ATOM    342 HD11 LEU A 240      36.808  96.740 120.676  1.00  0.00           H0.      0
ATOM    343 HD12 LEU A 240      38.429  96.203 120.206  1.00  0.00           H0.      0
ATOM    344 HD13 LEU A 240      37.673  95.552 121.674  1.00  0.00           H0.      0
ATOM    345 HD21 LEU A 240      39.078  99.673 121.524  1.00  0.00           H0.      0
ATOM    346 HD22 LEU A 240      39.127  98.633 120.092  1.00  0.00           H0.      0
ATOM    347 HD23 LEU A 240      37.572  99.227 120.688  1.00  0.00           H0.      0
ATOM    348  CA  TYR A 242      31.256 100.381 124.854  1.00  0.00           C0.     -1
ATOM    349  CB  TYR A 242      31.282  99.179 123.893  1.00  0.00           C0.     -1
ATOM    350  CG  TYR A 242      32.385  99.143 122.841  1.00  0.00           C0.      0
ATOM    351  CD1 TYR A 242      32.877 100.291 122.198  1.00  0.00           C0.      0
ATOM    352  CD2 TYR A 242      32.907  97.900 122.431  1.00  0.00           C0.      0
ATOM    353  CE1 TYR A 242      33.841 100.209 121.183  1.00  0.00           C0.      0
ATOM    354  CE2 TYR A 242      33.864  97.798 121.420  1.00  0.00           C0.      0
ATOM    355  CZ  TYR A 242      34.333  98.958 120.784  1.00  0.00           C0.      0
ATOM    356  OH  TYR A 242      35.271  98.787 119.794  1.00  0.00           O0.      0
ATOM    357  H01 TYR A 242      30.443 100.268 125.579  1.00  0.00           H0.      0
ATOM    358  H02 TYR A 242      32.199 100.465 125.406  1.00  0.00           H0.      0
ATOM    359  HA  TYR A 242      31.095 101.324 124.320  1.00  0.00           H0.      0
ATOM    360  HB2 TYR A 242      31.347  98.256 124.484  1.00  0.00           H0.      0
ATOM    361  HB3 TYR A 242      30.308  99.129 123.380  1.00  0.00           H0.      0
ATOM    362  HD1 TYR A 242      32.507 101.270 122.485  1.00  0.00           H0.      0
ATOM    363  HD2 TYR A 242      32.558  96.994 122.920  1.00  0.00           H0.      0
ATOM    364  HE1 TYR A 242      34.203 101.112 120.702  1.00  0.00           H0.      0
ATOM    365  HE2 TYR A 242      34.261  96.839 121.109  1.00  0.00           H0.      0
ATOM    366  HH  TYR A 242      35.606  99.631 119.424  1.00  0.00           H0.      0
ATOM    367  CA  TYR A 283      28.710  89.526 117.486  1.00  0.00           C0.     -1
ATOM    368  CB  TYR A 283      29.652  90.006 116.313  1.00  0.00           C0.     -1
ATOM    369  CG  TYR A 283      31.073  90.305 116.750  1.00  0.00           C0.      0
ATOM    370  CD1 TYR A 283      32.069  89.312 116.702  1.00  0.00           C0.      0
ATOM    371  CD2 TYR A 283      31.449  91.578 117.211  1.00  0.00           C0.      0
ATOM    372  CE1 TYR A 283      33.387  89.582 117.075  1.00  0.00           C0.      0
ATOM    373  CE2 TYR A 283      32.766  91.866 117.588  1.00  0.00           C0.      0
ATOM    374  CZ  TYR A 283      33.749  90.867 117.509  1.00  0.00           C0.      0
ATOM    375  OH  TYR A 283      35.063  91.081 117.836  1.00  0.00           O0.      0
ATOM    376  H01 TYR A 283      27.702  89.324 117.109  1.00  0.00           H0.      0
ATOM    377  H02 TYR A 283      29.106  88.612 117.942  1.00  0.00           H0.      0
ATOM    378  HA  TYR A 283      28.647  90.298 118.261  1.00  0.00           H0.      0
ATOM    379  HB2 TYR A 283      29.662  89.230 115.538  1.00  0.00           H0.      0
ATOM    380  HB3 TYR A 283      29.209  90.902 115.862  1.00  0.00           H0.      0
ATOM    381  HD1 TYR A 283      31.810  88.317 116.351  1.00  0.00           H0.      0
ATOM    382  HD2 TYR A 283      30.697  92.361 117.272  1.00  0.00           H0.      0
ATOM    383  HE1 TYR A 283      34.153  88.817 117.017  1.00  0.00           H0.      0
ATOM    384  HE2 TYR A 283      33.036  92.856 117.938  1.00  0.00           H0.      0
ATOM    385  HH  TYR A 283      35.258  92.039 117.977  1.00  0.00           H0.      0
ATOM    386  N   ACT A 293      35.736  97.065 117.273  1.00  0.00           N0.      0
ATOM    387  CA  ACT A 293      36.198  95.680 117.379  1.00  0.00           C0.      0
ATOM    388  C   ACT A 293      35.473  94.776 118.385  1.00  0.00           C0.      0
ATOM    389  O   ACT A 293      35.883  93.567 118.470  1.00  0.00           O0.      0
ATOM    390  CE  ACT A 293      36.909  97.804 114.332  1.00  0.00           C0.      0
ATOM    391  OXT ACT A 293      34.536  95.252 119.101  1.00  0.00           O1-      0
ATOM    392  HE1 ACT A 293      36.696  97.845 115.411  1.00  0.00           H0.      0
ATOM    393  HE2 ACT A 293      37.412  96.865 114.110  1.00  0.00           H0.      0
ATOM    394  HE3 ACT A 293      35.978  97.874 113.769  1.00  0.00           H0.      0
ATOM    395  H1  ACT A 293      37.259  95.660 117.664  1.00  0.00           H0.      0
ATOM    396  H3  ACT A 293      36.139  95.209 116.392  1.00  0.00           H0.      0
ATOM    397  H01 ACT A 293      35.578  97.455 118.202  1.00  0.00           H0.      0
ATOM    398  H02 ACT A 293      34.840  97.083 116.790  1.00  0.00           H0.      0
ATOM    399  CA' SAM A 294      37.570  97.229 110.415  1.00  0.00           C0.      0
ATOM    400  CB  SAM A 294      37.395  98.574 111.167  1.00  0.00           C0.      0
ATOM    401  CG  SAM A 294      38.521  98.890 112.164  1.00  0.00           C0.      0
ATOM    402  SD  SAM A 294      38.023  99.186 113.912  1.00  0.00           S0.      0
ATOM    403  C5' SAM A 294      36.768 100.531 113.780  1.00  0.00           C0.      0
ATOM    404  C4' SAM A 294      37.110 101.573 112.721  1.00  0.00           C0.      0
ATOM    405  O4' SAM A 294      36.014 102.534 112.744  1.00  0.00           O0.      0
ATOM    406  C3' SAM A 294      38.437 102.358 112.931  1.00  0.00           C0.      0
ATOM    407  O3' SAM A 294      39.353 102.134 111.865  1.00  0.00           O0.      0
ATOM    408  C2' SAM A 294      37.955 103.833 113.084  1.00  0.00           C0.      0
ATOM    409  O2' SAM A 294      38.830 104.843 112.654  1.00  0.00           O0.      0
ATOM    410  C1' SAM A 294      36.570 103.823 112.389  1.00  0.00           C0.      0
ATOM    411  OXT SAM A 294      39.077  95.948 111.767  1.00  0.00           O0.      0
ATOM    412  N1  SAM A 294      33.744 108.012 111.232  1.00  0.00           N0.      0
ATOM    413  C2  SAM A 294      34.460 107.179 110.450  1.00  0.00           C0.      0
ATOM    414  N3  SAM A 294      35.190 106.110 110.807  1.00  0.00           N0.      0
ATOM    415  C4  SAM A 294      35.090 105.859 112.125  1.00  0.00           C0.      0
ATOM    416  C5  SAM A 294      34.359 106.617 113.055  1.00  0.00           C0.      0
ATOM    417  C6  SAM A 294      33.712 107.779 112.574  1.00  0.00           C0.      0
ATOM    418  N6  SAM A 294      33.076 108.656 113.383  1.00  0.00           N0.      0
ATOM    419  N7  SAM A 294      34.460 106.057 114.323  1.00  0.00           N0.      0
ATOM    420  C8  SAM A 294      35.238 105.003 114.171  1.00  0.00           C0.      0
ATOM    421  N9  SAM A 294      35.667 104.841 112.864  1.00  0.00           N0.      0
ATOM    422  C'  SAM A 294      37.898  96.045 111.352  1.00  0.00           C0.      0
ATOM    423  N'  SAM A 294      36.300  96.979 109.654  1.00  0.00           N0.      0
ATOM    424  O'  SAM A 294      36.928  95.273 111.660  1.00  0.00           O0.      0
ATOM    425 HN61 SAM A 294      33.293 108.600 114.372  1.00  0.00           H0.      0
ATOM    426 HN62 SAM A 294      32.918 109.600 113.018  1.00  0.00           H0.      0
ATOM    427  HA  SAM A 294      38.373  97.315 109.679  1.00  0.00           H0.      0
ATOM    428  HB1 SAM A 294      36.414  98.564 111.656  1.00  0.00           H0.      0
ATOM    429  HB2 SAM A 294      37.352  99.362 110.408  1.00  0.00           H0.      0
ATOM    430  HG1 SAM A 294      39.070  99.799 111.894  1.00  0.00           H0.      0
ATOM    431  HG2 SAM A 294      39.238  98.069 112.240  1.00  0.00           H0.      0
ATOM    432 HO2' SAM A 294      39.061 104.710 111.699  1.00  0.00           H0.      0
ATOM    433 HO3' SAM A 294      38.932 102.449 111.018  1.00  0.00           H0.      0
ATOM    434  H01 SAM A 294      35.514 104.307 114.945  1.00  0.00           H0.      0
ATOM    435  H02 SAM A 294      37.136 101.120 111.726  1.00  0.00           H0.      0
ATOM    436  H03 SAM A 294      38.953 102.050 113.843  1.00  0.00           H0.      0
ATOM    437  H04 SAM A 294      37.781 104.009 114.150  1.00  0.00           H0.      0
ATOM    438  H05 SAM A 294      36.661 103.928 111.304  1.00  0.00           H0.      0
ATOM    439  H06 SAM A 294      34.464 107.423 109.393  1.00  0.00           H0.      0
ATOM    440  H07 SAM A 294      36.095  97.799 109.053  1.00  0.00           H0.      0
ATOM    441  H08 SAM A 294      35.510  96.833 110.293  1.00  0.00           H0.      0
ATOM    442  H09 SAM A 294      36.323  96.120 109.016  1.00  0.00           H0.      0
ATOM    443 H5'1 SAM A 294      36.739 100.978 114.777  1.00  0.00           H0.      0
ATOM    444 H5'2 SAM A 294      35.809 100.064 113.554  1.00  0.00           H0.      0
