# Supplementary material for: Computational Investigation of GNMT-Catalyzed Methyl Transfer Reaction: Integrating MD, QM, and ML Approaches
Source: J Comput Chem. Author manuscript; Available in PMC 2026 Jun 29. (PMC13312424; doi:10.1002/jcc.70434)
Supplement: SI-2 [file NIHMS2188582-supplement-SI-2.zip › QM-cluster-pdbs/clustering_23066_P2_w_r.pdb]

ATOM      1  CA  TYR A  21      43.276 105.541 117.383  1.00  0.00           C0.     -1
ATOM      2  CB  TYR A  21      42.768 104.800 116.135  1.00  0.00           C0.     -1
ATOM      3  CG  TYR A  21      41.619 103.812 116.320  1.00  0.00           C0.      0
ATOM      4  CD1 TYR A  21      40.337 104.205 116.747  1.00  0.00           C0.      0
ATOM      5  CD2 TYR A  21      41.795 102.459 115.973  1.00  0.00           C0.      0
ATOM      6  CE1 TYR A  21      39.274 103.292 116.823  1.00  0.00           C0.      0
ATOM      7  CE2 TYR A  21      40.747 101.537 116.046  1.00  0.00           C0.      0
ATOM      8  CZ  TYR A  21      39.478 101.947 116.474  1.00  0.00           C0.      0
ATOM      9  OH  TYR A  21      38.463 100.998 116.469  1.00  0.00           O0.      0
ATOM     10  H01 TYR A  21      42.480 106.133 117.850  1.00  0.00           H0.      0
ATOM     11  H02 TYR A  21      44.090 106.224 117.114  1.00  0.00           H0.      0
ATOM     12  HA  TYR A  21      43.653 104.838 118.136  1.00  0.00           H0.      0
ATOM     13  HB2 TYR A  21      42.470 105.539 115.381  1.00  0.00           H0.      0
ATOM     14  HB3 TYR A  21      43.605 104.256 115.682  1.00  0.00           H0.      0
ATOM     15  HD1 TYR A  21      40.151 105.246 116.998  1.00  0.00           H0.      0
ATOM     16  HD2 TYR A  21      42.759 102.123 115.607  1.00  0.00           H0.      0
ATOM     17  HE1 TYR A  21      38.289 103.628 117.133  1.00  0.00           H0.      0
ATOM     18  HE2 TYR A  21      40.902 100.499 115.776  1.00  0.00           H0.      0
ATOM     19  HH  TYR A  21      37.789 101.175 117.159  1.00  0.00           H0.      0
ATOM     20  CA  TRP A  30      46.450  96.122 114.965  1.00  0.00           C0.     -1
ATOM     21  CB  TRP A  30      45.550  97.314 114.528  1.00  0.00           C0.     -1
ATOM     22  CG  TRP A  30      44.279  96.968 113.813  1.00  0.00           C0.      0
ATOM     23  CD1 TRP A  30      44.036  96.988 112.452  1.00  0.00           C0.      0
ATOM     24  CD2 TRP A  30      43.028  96.611 114.440  1.00  0.00           C0.      0
ATOM     25  CE2 TRP A  30      42.070  96.413 113.394  1.00  0.00           C0.      0
ATOM     26  CE3 TRP A  30      42.624  96.480 115.782  1.00  0.00           C0.      0
ATOM     27  NE1 TRP A  30      42.718  96.634 112.191  1.00  0.00           N0.      0
ATOM     28  CZ2 TRP A  30      40.744  96.051 113.677  1.00  0.00           C0.      0
ATOM     29  CZ3 TRP A  30      41.299  96.155 116.062  1.00  0.00           C0.      0
ATOM     30  CH2 TRP A  30      40.373  95.930 115.018  1.00  0.00           C0.      0
ATOM     31  H01 TRP A  30      46.773  95.543 114.093  1.00  0.00           H0.      0
ATOM     32  H03 TRP A  30      47.340  96.486 115.490  1.00  0.00           H0.      0
ATOM     33  HA  TRP A  30      45.905  95.446 115.635  1.00  0.00           H0.      0
ATOM     34  HB2 TRP A  30      45.303  97.903 115.423  1.00  0.00           H0.      0
ATOM     35  HB3 TRP A  30      46.150  97.978 113.890  1.00  0.00           H0.      0
ATOM     36  HD1 TRP A  30      44.705  97.247 111.646  1.00  0.00           H0.      0
ATOM     37  HE1 TRP A  30      42.251  96.780 111.292  1.00  0.00           H0.      0
ATOM     38  HE3 TRP A  30      43.337  96.633 116.587  1.00  0.00           H0.      0
ATOM     39  HZ2 TRP A  30      40.057  95.812 112.874  1.00  0.00           H0.      0
ATOM     40  HZ3 TRP A  30      40.971  96.051 117.091  1.00  0.00           H0.      0
ATOM     41  HH2 TRP A  30      39.367  95.614 115.264  1.00  0.00           H0.      0
ATOM     42  CA  ILE A  34      43.775  90.389 113.665  1.00  0.00           C0.     -1
ATOM     43  CB  ILE A  34      43.596  91.132 112.335  1.00  0.00           C0.     -1
ATOM     44  CG1 ILE A  34      42.343  92.038 112.367  1.00  0.00           C0.      0
ATOM     45  CG2 ILE A  34      43.547  90.124 111.171  1.00  0.00           C0.      0
ATOM     46  CD1 ILE A  34      42.114  92.900 111.117  1.00  0.00           C0.      0
ATOM     47  H01 ILE A  34      44.695  89.793 113.666  1.00  0.00           H0.      0
ATOM     48  H02 ILE A  34      43.822  91.086 114.510  1.00  0.00           H0.      0
ATOM     49  HA  ILE A  34      42.934  89.704 113.840  1.00  0.00           H0.      0
ATOM     50  HB  ILE A  34      44.471  91.784 112.183  1.00  0.00           H0.      0
ATOM     51 HG12 ILE A  34      41.463  91.400 112.534  1.00  0.00           H0.      0
ATOM     52 HG13 ILE A  34      42.414  92.700 113.241  1.00  0.00           H0.      0
ATOM     53 HG21 ILE A  34      44.446  89.497 111.159  1.00  0.00           H0.      0
ATOM     54 HG22 ILE A  34      42.680  89.456 111.281  1.00  0.00           H0.      0
ATOM     55 HG23 ILE A  34      43.472  90.622 110.199  1.00  0.00           H0.      0
ATOM     56 HD11 ILE A  34      42.974  93.556 110.932  1.00  0.00           H0.      0
ATOM     57 HD12 ILE A  34      41.960  92.287 110.221  1.00  0.00           H0.      0
ATOM     58 HD13 ILE A  34      41.232  93.541 111.232  1.00  0.00           H0.      0
ATOM     59  CA  ARG A  40      39.933  85.672 109.176  1.00  0.00           C0.     -1
ATOM     60  CB  ARG A  40      40.419  87.072 109.534  1.00  0.00           C0.     -1
ATOM     61  CG  ARG A  40      39.320  88.157 109.411  1.00  0.00           C0.      0
ATOM     62  CD  ARG A  40      39.917  89.577 109.335  1.00  0.00           C0.      0
ATOM     63  NE  ARG A  40      38.925  90.665 109.305  1.00  0.00           N0.      0
ATOM     64  CZ  ARG A  40      38.524  91.391 110.375  1.00  0.00           C0.      0
ATOM     65  NH1 ARG A  40      38.833  90.980 111.629  1.00  0.00           N1+      0
ATOM     66  NH2 ARG A  40      37.765  92.464 110.178  1.00  0.00           N0.      0
ATOM     67  H01 ARG A  40      39.585  85.632 108.137  1.00  0.00           H0.      0
ATOM     68  H02 ARG A  40      40.733  84.933 109.291  1.00  0.00           H0.      0
ATOM     69  HA  ARG A  40      39.098  85.363 109.818  1.00  0.00           H0.      0
ATOM     70  HB2 ARG A  40      40.825  87.085 110.555  1.00  0.00           H0.      0
ATOM     71  HB3 ARG A  40      41.255  87.340 108.871  1.00  0.00           H0.      0
ATOM     72  HG2 ARG A  40      38.727  87.982 108.503  1.00  0.00           H0.      0
ATOM     73  HG3 ARG A  40      38.626  88.089 110.258  1.00  0.00           H0.      0
ATOM     74  HD2 ARG A  40      40.611  89.749 110.167  1.00  0.00           H0.      0
ATOM     75  HD3 ARG A  40      40.517  89.670 108.425  1.00  0.00           H0.      0
ATOM     76  HE  ARG A  40      38.644  91.043 108.406  1.00  0.00           H0.      0
ATOM     77 HH11 ARG A  40      39.468  90.212 111.771  1.00  0.00           H0.      0
ATOM     78 HH12 ARG A  40      38.731  91.617 112.411  1.00  0.00           H0.      0
ATOM     79 HH21 ARG A  40      37.645  92.816 109.196  1.00  0.00           H0.      0
ATOM     80 HH22 ARG A  40      37.586  93.134 110.929  1.00  0.00           H0.      0
ATOM     81  CA  ALA A  64      34.896 100.987 108.453  1.00  0.00           C0.     -1
ATOM     82  C   ALA A  64      36.144 100.239 107.967  1.00  0.00           C0.      0
ATOM     83  O   ALA A  64      36.321  99.035 108.228  1.00  0.00           O0.      0
ATOM     84  H01 ALA A  64      34.853 100.919 109.545  1.00  0.00           H0.      0
ATOM     85  H02 ALA A  64      34.889 102.039 108.160  1.00  0.00           H0.      0
ATOM     86  HA  ALA A  64      34.010 100.491 108.047  1.00  0.00           H0.      0
ATOM     87  N   CYS A  65      37.065 100.920 107.230  1.00  0.00           N0.      0
ATOM     88  CA  CYS A  65      38.265 100.264 106.662  1.00  0.00           C0.     -1
ATOM     89  C   CYS A  65      39.245  99.765 107.714  1.00  0.00           C0.      0
ATOM     90  O   CYS A  65      39.895  98.717 107.536  1.00  0.00           O0.      0
ATOM     91  H02 CYS A  65      38.765 100.994 106.021  1.00  0.00           H0.      0
ATOM     92  H   CYS A  65      36.909 101.899 107.043  1.00  0.00           H0.      0
ATOM     93  HA  CYS A  65      37.963  99.409 106.054  1.00  0.00           H0.      0
ATOM     94  N   GLY A  66      39.404 100.584 108.763  1.00  0.00           N0.      0
ATOM     95  CA  GLY A  66      40.574 100.444 109.606  1.00  0.00           C0.     -1
ATOM     96  H01 GLY A  66      41.488 100.665 109.043  1.00  0.00           H0.      0
ATOM     97  H   GLY A  66      38.873 101.454 108.844  1.00  0.00           H0.      0
ATOM     98  HA2 GLY A  66      40.490 101.130 110.444  1.00  0.00           H0.      0
ATOM     99  HA3 GLY A  66      40.663  99.426 109.989  1.00  0.00           H0.      0
ATOM    100  CA  ASP A  70      37.441  93.651 104.688  1.00  0.00           C0.     -1
ATOM    101  CB  ASP A  70      36.229  93.742 105.646  1.00  0.00           C0.     -1
ATOM    102  CG  ASP A  70      36.628  93.840 107.132  1.00  0.00           C0.      0
ATOM    103  OD1 ASP A  70      35.997  94.690 107.840  1.00  0.00           O0.      0
ATOM    104  OD2 ASP A  70      37.533  93.051 107.553  1.00  0.00           O1-      0
ATOM    105  H01 ASP A  70      38.047  94.563 104.738  1.00  0.00           H0.      0
ATOM    106  H02 ASP A  70      37.113  93.515 103.652  1.00  0.00           H0.      0
ATOM    107  HA  ASP A  70      38.077  92.807 104.971  1.00  0.00           H0.      0
ATOM    108  HB2 ASP A  70      35.601  94.605 105.405  1.00  0.00           H0.      0
ATOM    109  HB3 ASP A  70      35.608  92.842 105.528  1.00  0.00           H0.      0
ATOM    110  CA  ASP A  85      37.516 105.717 108.002  1.00  0.00           C0.     -1
ATOM    111  C   ASP A  85      38.135 107.013 108.513  1.00  0.00           C0.      0
ATOM    112  O   ASP A  85      38.901 107.685 107.810  1.00  0.00           O0.      0
ATOM    113  CB  ASP A  85      38.599 104.607 107.916  1.00  0.00           C0.      0
ATOM    114  CG  ASP A  85      38.966 104.140 109.316  1.00  0.00           C0.      0
ATOM    115  OD1 ASP A  85      38.469 103.030 109.727  1.00  0.00           O0.      0
ATOM    116  OD2 ASP A  85      39.669 104.903 110.045  1.00  0.00           O1-      0
ATOM    117  H03 ASP A  85      37.130 105.914 106.997  1.00  0.00           H0.      0
ATOM    118  HA  ASP A  85      36.684 105.391 108.634  1.00  0.00           H0.      0
ATOM    119  HB2 ASP A  85      38.219 103.761 107.336  1.00  0.00           H0.      0
ATOM    120  HB3 ASP A  85      39.480 105.013 107.409  1.00  0.00           H0.      0
ATOM    121  N   ALA A  86      37.843 107.324 109.804  1.00  0.00           N0.      0
ATOM    122  CA  ALA A  86      38.273 108.572 110.424  1.00  0.00           C0.     -1
ATOM    123  C   ALA A  86      39.575 108.442 111.225  1.00  0.00           C0.      0
ATOM    124  O   ALA A  86      39.785 109.157 112.230  1.00  0.00           O0.      0
ATOM    125  CB  ALA A  86      37.137 109.161 111.269  1.00  0.00           C0.      0
ATOM    126  H   ALA A  86      37.138 106.771 110.281  1.00  0.00           H0.      0
ATOM    127  HA  ALA A  86      38.503 109.256 109.595  1.00  0.00           H0.      0
ATOM    128  HB1 ALA A  86      36.824 108.473 112.062  1.00  0.00           H0.      0
ATOM    129  HB2 ALA A  86      37.476 110.082 111.749  1.00  0.00           H0.      0
ATOM    130  HB3 ALA A  86      36.283 109.376 110.623  1.00  0.00           H0.      0
ATOM    131  N   SER A  87      40.492 107.590 110.729  1.00  0.00           N0.      0
ATOM    132  CA  SER A  87      41.783 107.414 111.391  1.00  0.00           C0.     -1
ATOM    133  CB  SER A  87      41.702 106.335 112.459  1.00  0.00           C0.     -1
ATOM    134  OG  SER A  87      43.015 106.064 113.009  1.00  0.00           O0.      0
ATOM    135  H01 SER A  87      42.527 107.130 110.641  1.00  0.00           H0.      0
ATOM    136  H   SER A  87      40.181 106.846 110.106  1.00  0.00           H0.      0
ATOM    137  HA  SER A  87      42.071 108.373 111.831  1.00  0.00           H0.      0
ATOM    138  HB2 SER A  87      40.995 106.620 113.246  1.00  0.00           H0.      0
ATOM    139  HB3 SER A  87      41.365 105.393 112.024  1.00  0.00           H0.      0
ATOM    140  HG  SER A  87      43.278 106.827 113.543  1.00  0.00           H0.      0
ATOM    141  CA  MET A  90      44.435 102.782 110.211  1.00  0.00           C0.     -1
ATOM    142  CB  MET A  90      43.003 102.691 110.791  1.00  0.00           C0.     -1
ATOM    143  CG  MET A  90      42.967 102.696 112.327  1.00  0.00           C0.      0
ATOM    144  SD  MET A  90      43.672 101.173 113.101  1.00  0.00           S0.      0
ATOM    145  CE  MET A  90      42.245 100.034 112.932  1.00  0.00           C0.      0
ATOM    146  H01 MET A  90      44.921 103.715 110.522  1.00  0.00           H0.      0
ATOM    147  H02 MET A  90      44.420 102.754 109.115  1.00  0.00           H0.      0
ATOM    148  HA  MET A  90      45.044 101.945 110.569  1.00  0.00           H0.      0
ATOM    149  HB2 MET A  90      42.392 103.531 110.429  1.00  0.00           H0.      0
ATOM    150  HB3 MET A  90      42.531 101.780 110.426  1.00  0.00           H0.      0
ATOM    151  HG2 MET A  90      43.537 103.541 112.724  1.00  0.00           H0.      0
ATOM    152  HG3 MET A  90      41.937 102.795 112.682  1.00  0.00           H0.      0
ATOM    153  HE1 MET A  90      42.136  99.669 111.909  1.00  0.00           H0.      0
ATOM    154  HE2 MET A  90      42.428  99.179 113.585  1.00  0.00           H0.      0
ATOM    155  HE3 MET A  90      41.329 100.546 113.239  1.00  0.00           H0.      0
ATOM    156  CA  ALA A 115      35.578 111.037 106.188  1.00  0.00           C0.     -1
ATOM    157  C   ALA A 115      34.947 110.571 107.554  1.00  0.00           C0.      0
ATOM    158  O   ALA A 115      35.433 109.586 108.129  1.00  0.00           O0.      0
ATOM    159  H01 ALA A 115      36.637 111.241 106.367  1.00  0.00           H0.      0
ATOM    160  H03 ALA A 115      35.497 110.206 105.483  1.00  0.00           H0.      0
ATOM    161  HA  ALA A 115      35.096 111.924 105.770  1.00  0.00           H0.      0
ATOM    162  N   ASN A 116      33.885 111.271 108.097  1.00  0.00           N0.      0
ATOM    163  CA  ASN A 116      33.157 110.873 109.359  1.00  0.00           C0.     -1
ATOM    164  C   ASN A 116      31.702 110.647 109.021  1.00  0.00           C0.      0
ATOM    165  O   ASN A 116      31.005 111.522 108.487  1.00  0.00           O0.      0
ATOM    166  CB  ASN A 116      33.361 111.911 110.489  1.00  0.00           C0.      0
ATOM    167  CG  ASN A 116      33.063 111.236 111.824  1.00  0.00           C0.      0
ATOM    168  ND2 ASN A 116      34.095 111.079 112.673  1.00  0.00           N0.      0
ATOM    169  OD1 ASN A 116      31.916 110.800 112.060  1.00  0.00           O0.      0
ATOM    170  H   ASN A 116      33.444 111.999 107.549  1.00  0.00           H0.      0
ATOM    171  HA  ASN A 116      33.627 109.937 109.663  1.00  0.00           H0.      0
ATOM    172  HB2 ASN A 116      34.387 112.283 110.444  1.00  0.00           H0.      0
ATOM    173  HB3 ASN A 116      32.677 112.754 110.342  1.00  0.00           H0.      0
ATOM    174 HD21 ASN A 116      33.999 110.551 113.560  1.00  0.00           H0.      0
ATOM    175 HD22 ASN A 116      35.018 111.389 112.405  1.00  0.00           H0.      0
ATOM    176  N   TRP A 117      31.291 109.409 109.335  1.00  0.00           N0.      0
ATOM    177  CA  TRP A 117      29.904 109.021 109.195  1.00  0.00           C0.     -1
ATOM    178  CB  TRP A 117      29.594 107.836 110.084  1.00  0.00           C0.     -1
ATOM    179  CG  TRP A 117      30.501 106.652 109.841  1.00  0.00           C0.      0
ATOM    180  CD1 TRP A 117      31.228 106.377 108.700  1.00  0.00           C0.      0
ATOM    181  CD2 TRP A 117      30.849 105.628 110.803  1.00  0.00           C0.      0
ATOM    182  CE2 TRP A 117      31.807 104.766 110.182  1.00  0.00           C0.      0
ATOM    183  CE3 TRP A 117      30.475 105.378 112.136  1.00  0.00           C0.      0
ATOM    184  NE1 TRP A 117      32.001 105.239 108.898  1.00  0.00           N0.      0
ATOM    185  CZ2 TRP A 117      32.390 103.686 110.859  1.00  0.00           C0.      0
ATOM    186  CZ3 TRP A 117      31.051 104.304 112.811  1.00  0.00           C0.      0
ATOM    187  CH2 TRP A 117      31.999 103.467 112.179  1.00  0.00           C0.      0
ATOM    188  H02 TRP A 117      29.270 109.876 109.453  1.00  0.00           H0.      0
ATOM    189  H   TRP A 117      31.926 108.800 109.852  1.00  0.00           H0.      0
ATOM    190  HA  TRP A 117      29.685 108.780 108.144  1.00  0.00           H0.      0
ATOM    191  HB2 TRP A 117      29.697 108.141 111.134  1.00  0.00           H0.      0
ATOM    192  HB3 TRP A 117      28.539 107.559 109.948  1.00  0.00           H0.      0
ATOM    193  HD1 TRP A 117      31.283 106.922 107.771  1.00  0.00           H0.      0
ATOM    194  HE1 TRP A 117      32.689 104.893 108.249  1.00  0.00           H0.      0
ATOM    195  HE3 TRP A 117      29.764 106.026 112.637  1.00  0.00           H0.      0
ATOM    196  HZ2 TRP A 117      33.133 103.054 110.382  1.00  0.00           H0.      0
ATOM    197  HZ3 TRP A 117      30.782 104.111 113.844  1.00  0.00           H0.      0
ATOM    198  HH2 TRP A 117      32.442 102.650 112.738  1.00  0.00           H0.      0
ATOM    199  CA  LEU A 136      32.402  94.797 109.812  1.00  0.00           C0.     -1
ATOM    200  C   LEU A 136      33.292  95.229 111.007  1.00  0.00           C0.      0
ATOM    201  O   LEU A 136      33.711  96.410 111.089  1.00  0.00           O0.      0
ATOM    202  H01 LEU A 136      33.054  94.685 108.937  1.00  0.00           H0.      0
ATOM    203  H02 LEU A 136      31.683  95.593 109.614  1.00  0.00           H0.      0
ATOM    204  HA  LEU A 136      31.881  93.855 109.994  1.00  0.00           H0.      0
ATOM    205  N   GLY A 137      33.646  94.308 111.946  1.00  0.00           N0.      0
ATOM    206  CA  GLY A 137      34.622  94.591 113.039  1.00  0.00           C0.     -1
ATOM    207  C   GLY A 137      34.027  95.486 114.182  1.00  0.00           C0.      0
ATOM    208  O   GLY A 137      34.781  96.243 114.798  1.00  0.00           O0.      0
ATOM    209  H   GLY A 137      33.353  93.351 111.805  1.00  0.00           H0.      0
ATOM    210  HA2 GLY A 137      34.953  93.642 113.461  1.00  0.00           H0.      0
ATOM    211  HA3 GLY A 137      35.486  95.110 112.635  1.00  0.00           H0.      0
ATOM    212  N   ASN A 138      32.684  95.414 114.476  1.00  0.00           N0.      0
ATOM    213  CA  ASN A 138      32.034  96.118 115.639  1.00  0.00           C0.     -1
ATOM    214  C   ASN A 138      32.488  97.586 115.679  1.00  0.00           C0.      0
ATOM    215  O   ASN A 138      32.922  98.112 116.707  1.00  0.00           O0.      0
ATOM    216  CB  ASN A 138      32.324  95.433 116.978  1.00  0.00           C0.      0
ATOM    217  CG  ASN A 138      31.501  96.093 118.086  1.00  0.00           C0.      0
ATOM    218  ND2 ASN A 138      32.182  96.381 119.223  1.00  0.00           N0.      0
ATOM    219  OD1 ASN A 138      30.289  96.300 117.936  1.00  0.00           O0.      0
ATOM    220  H   ASN A 138      32.131  94.725 113.985  1.00  0.00           H0.      0
ATOM    221  HA  ASN A 138      30.957  96.091 115.451  1.00  0.00           H0.      0
ATOM    222  HB2 ASN A 138      32.024  94.383 116.895  1.00  0.00           H0.      0
ATOM    223  HB3 ASN A 138      33.389  95.474 117.195  1.00  0.00           H0.      0
ATOM    224 HD21 ASN A 138      31.732  96.979 119.904  1.00  0.00           H0.      0
ATOM    225 HD22 ASN A 138      33.200  96.341 119.225  1.00  0.00           H0.      0
ATOM    226  N   SER A 139      32.319  98.264 114.518  1.00  0.00           N0.      0
ATOM    227  CA  SER A 139      32.896  99.591 114.350  1.00  0.00           C0.     -1
ATOM    228  CB  SER A 139      33.391  99.793 112.914  1.00  0.00           C0.      0
ATOM    229  OG  SER A 139      34.450  98.883 112.554  1.00  0.00           O0.      0
ATOM    230  H03 SER A 139      32.164 100.373 114.594  1.00  0.00           H0.      0
ATOM    231  H   SER A 139      32.067  97.731 113.695  1.00  0.00           H0.      0
ATOM    232  HA  SER A 139      33.729  99.683 115.053  1.00  0.00           H0.      0
ATOM    233  HB2 SER A 139      32.556  99.714 112.203  1.00  0.00           H0.      0
ATOM    234  HB3 SER A 139      33.815 100.797 112.822  1.00  0.00           H0.      0
ATOM    235  HG  SER A 139      34.093  98.025 112.266  1.00  0.00           H0.      0
ATOM    236  CA  HID A 142      32.605 104.274 118.322  1.00  0.00           C0.     -1
ATOM    237  CB  HID A 142      33.836 104.115 117.436  1.00  0.00           C0.     -1
ATOM    238  CG  HID A 142      34.875 103.175 117.954  1.00  0.00           C0.      0
ATOM    239  CD2 HID A 142      35.240 101.901 117.568  1.00  0.00           C0.      0
ATOM    240  ND1 HID A 142      35.723 103.472 119.016  1.00  0.00           N0.      0
ATOM    241  CE1 HID A 142      36.549 102.410 119.232  1.00  0.00           C0.      0
ATOM    242  NE2 HID A 142      36.282 101.433 118.365  1.00  0.00           N0.      0
ATOM    243  H01 HID A 142      32.088 103.318 118.453  1.00  0.00           H0.      0
ATOM    244  H02 HID A 142      31.906 104.986 117.871  1.00  0.00           H0.      0
ATOM    245  HA  HID A 142      32.869 104.652 119.316  1.00  0.00           H0.      0
ATOM    246  HB2 HID A 142      33.519 103.749 116.452  1.00  0.00           H0.      0
ATOM    247  HB3 HID A 142      34.284 105.103 117.257  1.00  0.00           H0.      0
ATOM    248  HD1 HID A 142      35.736 104.341 119.534  1.00  0.00           H0.      0
ATOM    249  HD2 HID A 142      34.812 101.293 116.787  1.00  0.00           H0.      0
ATOM    250  HE1 HID A 142      37.304 102.384 119.999  1.00  0.00           H0.      0
ATOM    251  CA  ARG A 175      28.637  92.843 119.914  1.00  0.00           C0.     -1
ATOM    252  CB  ARG A 175      29.642  93.480 120.842  1.00  0.00           C0.     -1
ATOM    253  CG  ARG A 175      31.085  93.210 120.390  1.00  0.00           C0.      0
ATOM    254  CD  ARG A 175      32.138  93.800 121.340  1.00  0.00           C0.      0
ATOM    255  NE  ARG A 175      33.511  93.492 120.919  1.00  0.00           N0.      0
ATOM    256  CZ  ARG A 175      34.099  92.315 121.125  1.00  0.00           C0.      0
ATOM    257  NH1 ARG A 175      33.494  91.350 121.865  1.00  0.00           N1+      0
ATOM    258  NH2 ARG A 175      35.356  92.114 120.677  1.00  0.00           N0.      0
ATOM    259  H01 ARG A 175      27.607  93.024 120.242  1.00  0.00           H0.      0
ATOM    260  H03 ARG A 175      28.735  93.244 118.897  1.00  0.00           H0.      0
ATOM    261  HA  ARG A 175      28.781  91.756 119.856  1.00  0.00           H0.      0
ATOM    262  HB2 ARG A 175      29.480  94.566 120.885  1.00  0.00           H0.      0
ATOM    263  HB3 ARG A 175      29.504  93.104 121.867  1.00  0.00           H0.      0
ATOM    264  HG2 ARG A 175      31.239  92.127 120.280  1.00  0.00           H0.      0
ATOM    265  HG3 ARG A 175      31.241  93.643 119.397  1.00  0.00           H0.      0
ATOM    266  HD2 ARG A 175      32.055  94.888 121.349  1.00  0.00           H0.      0
ATOM    267  HD3 ARG A 175      31.984  93.456 122.371  1.00  0.00           H0.      0
ATOM    268  HE  ARG A 175      34.017  94.190 120.328  1.00  0.00           H0.      0
ATOM    269 HH11 ARG A 175      32.503  91.403 122.039  1.00  0.00           H0.      0
ATOM    270 HH12 ARG A 175      33.894  90.424 121.873  1.00  0.00           H0.      0
ATOM    271 HH21 ARG A 175      35.649  92.716 119.880  1.00  0.00           H0.      0
ATOM    272 HH22 ARG A 175      35.671  91.155 120.617  1.00  0.00           H0.      0
ATOM    273  CA  TYR A 194      40.468  89.011 115.952  1.00  0.00           C0.     -1
ATOM    274  CB  TYR A 194      40.274  90.165 116.860  1.00  0.00           C0.     -1
ATOM    275  CG  TYR A 194      39.512  91.281 116.158  1.00  0.00           C0.      0
ATOM    276  CD1 TYR A 194      38.218  91.663 116.545  1.00  0.00           C0.      0
ATOM    277  CD2 TYR A 194      40.075  91.911 115.038  1.00  0.00           C0.      0
ATOM    278  CE1 TYR A 194      37.519  92.650 115.848  1.00  0.00           C0.      0
ATOM    279  CE2 TYR A 194      39.385  92.896 114.321  1.00  0.00           C0.      0
ATOM    280  CZ  TYR A 194      38.101  93.280 114.742  1.00  0.00           C0.      0
ATOM    281  OH  TYR A 194      37.402  94.316 114.169  1.00  0.00           O0.      0
ATOM    282  H01 TYR A 194      41.019  88.193 116.434  1.00  0.00           H0.      0
ATOM    283  H02 TYR A 194      39.507  88.605 115.612  1.00  0.00           H0.      0
ATOM    284  HA  TYR A 194      41.032  89.292 115.055  1.00  0.00           H0.      0
ATOM    285  HB2 TYR A 194      39.723  89.865 117.761  1.00  0.00           H0.      0
ATOM    286  HB3 TYR A 194      41.246  90.545 117.207  1.00  0.00           H0.      0
ATOM    287  HD1 TYR A 194      37.739  91.187 117.395  1.00  0.00           H0.      0
ATOM    288  HD2 TYR A 194      41.079  91.645 114.730  1.00  0.00           H0.      0
ATOM    289  HE1 TYR A 194      36.536  92.955 116.177  1.00  0.00           H0.      0
ATOM    290  HE2 TYR A 194      39.870  93.419 113.504  1.00  0.00           H0.      0
ATOM    291  HH  TYR A 194      37.618  94.460 113.219  1.00  0.00           H0.      0
ATOM    292  CA  LEU A 240      38.171  99.108 124.089  1.00  0.00           C0.     -1
ATOM    293  CB  LEU A 240      37.582  97.948 123.152  1.00  0.00           C0.     -1
ATOM    294  CG  LEU A 240      38.513  97.549 121.987  1.00  0.00           C0.      0
ATOM    295  CD1 LEU A 240      37.912  96.373 121.194  1.00  0.00           C0.      0
ATOM    296  CD2 LEU A 240      38.806  98.732 121.044  1.00  0.00           C0.      0
ATOM    297  H01 LEU A 240      37.512  99.270 124.949  1.00  0.00           H0.      0
ATOM    298  H02 LEU A 240      39.165  98.828 124.457  1.00  0.00           H0.      0
ATOM    299  HA  LEU A 240      38.256 100.048 123.536  1.00  0.00           H0.      0
ATOM    300  HB2 LEU A 240      37.389  97.066 123.777  1.00  0.00           H0.      0
ATOM    301  HB3 LEU A 240      36.615  98.277 122.749  1.00  0.00           H0.      0
ATOM    302  HG  LEU A 240      39.468  97.215 122.426  1.00  0.00           H0.      0
ATOM    303 HD11 LEU A 240      37.694  95.519 121.848  1.00  0.00           H0.      0
ATOM    304 HD12 LEU A 240      36.978  96.671 120.704  1.00  0.00           H0.      0
ATOM    305 HD13 LEU A 240      38.603  96.032 120.413  1.00  0.00           H0.      0
ATOM    306 HD21 LEU A 240      37.871  99.112 120.618  1.00  0.00           H0.      0
ATOM    307 HD22 LEU A 240      39.314  99.552 121.563  1.00  0.00           H0.      0
ATOM    308 HD23 LEU A 240      39.449  98.414 120.214  1.00  0.00           H0.      0
ATOM    309  CA  TYR A 242      31.446 100.538 124.486  1.00  0.00           C0.     -1
ATOM    310  CB  TYR A 242      31.257  99.407 123.501  1.00  0.00           C0.     -1
ATOM    311  CG  TYR A 242      32.371  99.307 122.467  1.00  0.00           C0.      0
ATOM    312  CD1 TYR A 242      32.713 100.400 121.652  1.00  0.00           C0.      0
ATOM    313  CD2 TYR A 242      33.107  98.120 122.302  1.00  0.00           C0.      0
ATOM    314  CE1 TYR A 242      33.762 100.330 120.730  1.00  0.00           C0.      0
ATOM    315  CE2 TYR A 242      34.154  98.028 121.381  1.00  0.00           C0.      0
ATOM    316  CZ  TYR A 242      34.498  99.142 120.601  1.00  0.00           C0.      0
ATOM    317  OH  TYR A 242      35.560  99.002 119.743  1.00  0.00           O0.      0
ATOM    318  H01 TYR A 242      30.629 100.569 125.216  1.00  0.00           H0.      0
ATOM    319  H02 TYR A 242      32.387 100.427 125.038  1.00  0.00           H0.      0
ATOM    320  HA  TYR A 242      31.474 101.512 123.983  1.00  0.00           H0.      0
ATOM    321  HB2 TYR A 242      31.190  98.452 124.037  1.00  0.00           H0.      0
ATOM    322  HB3 TYR A 242      30.292  99.532 122.987  1.00  0.00           H0.      0
ATOM    323  HD1 TYR A 242      32.155 101.328 121.737  1.00  0.00           H0.      0
ATOM    324  HD2 TYR A 242      32.864  97.255 122.915  1.00  0.00           H0.      0
ATOM    325  HE1 TYR A 242      34.001 101.189 120.111  1.00  0.00           H0.      0
ATOM    326  HE2 TYR A 242      34.708  97.107 121.249  1.00  0.00           H0.      0
ATOM    327  HH  TYR A 242      35.774  99.828 119.258  1.00  0.00           H0.      0
ATOM    328  CA  TYR A 283      28.728  89.208 117.291  1.00  0.00           C0.     -1
ATOM    329  CB  TYR A 283      29.682  89.652 116.147  1.00  0.00           C0.     -1
ATOM    330  CG  TYR A 283      31.081  90.036 116.604  1.00  0.00           C0.      0
ATOM    331  CD1 TYR A 283      32.154  89.136 116.471  1.00  0.00           C0.      0
ATOM    332  CD2 TYR A 283      31.361  91.300 117.154  1.00  0.00           C0.      0
ATOM    333  CE1 TYR A 283      33.455  89.485 116.842  1.00  0.00           C0.      0
ATOM    334  CE2 TYR A 283      32.659  91.663 117.533  1.00  0.00           C0.      0
ATOM    335  CZ  TYR A 283      33.721  90.760 117.363  1.00  0.00           C0.      0
ATOM    336  OH  TYR A 283      35.018  91.062 117.688  1.00  0.00           O0.      0
ATOM    337  H01 TYR A 283      27.740  88.950 116.894  1.00  0.00           H0.      0
ATOM    338  H02 TYR A 283      29.131  88.333 117.813  1.00  0.00           H0.      0
ATOM    339  HA  TYR A 283      28.604  90.013 118.025  1.00  0.00           H0.      0
ATOM    340  HB2 TYR A 283      29.757  88.839 115.414  1.00  0.00           H0.      0
ATOM    341  HB3 TYR A 283      29.225  90.503 115.624  1.00  0.00           H0.      0
ATOM    342  HD1 TYR A 283      31.970  88.151 116.052  1.00  0.00           H0.      0
ATOM    343  HD2 TYR A 283      30.554  92.017 117.282  1.00  0.00           H0.      0
ATOM    344  HE1 TYR A 283      34.277  88.790 116.717  1.00  0.00           H0.      0
ATOM    345  HE2 TYR A 283      32.860  92.640 117.958  1.00  0.00           H0.      0
ATOM    346  HH  TYR A 283      35.141  92.022 117.869  1.00  0.00           H0.      0
ATOM    347  N   ACT A 293      36.061  97.119 117.466  1.00  0.00           N0.      0
ATOM    348  CA  ACT A 293      36.416  95.703 117.523  1.00  0.00           C0.      0
ATOM    349  C   ACT A 293      35.608  94.814 118.480  1.00  0.00           C0.      0
ATOM    350  O   ACT A 293      34.834  95.348 119.334  1.00  0.00           O0.      0
ATOM    351  CE  ACT A 293      37.424  98.008 114.699  1.00  0.00           C0.      0
ATOM    352  OXT ACT A 293      35.801  93.549 118.399  1.00  0.00           O1-      0
ATOM    353  HE1 ACT A 293      36.416  97.869 114.312  1.00  0.00           H0.      0
ATOM    354  HE2 ACT A 293      37.369  98.315 115.747  1.00  0.00           H0.      0
ATOM    355  HE3 ACT A 293      37.980  97.074 114.638  1.00  0.00           H0.      0
ATOM    356  H1  ACT A 293      37.467  95.594 117.834  1.00  0.00           H0.      0
ATOM    357  H3  ACT A 293      36.353  95.282 116.517  1.00  0.00           H0.      0
ATOM    358  H01 ACT A 293      35.903  97.486 118.403  1.00  0.00           H0.      0
ATOM    359  H02 ACT A 293      35.184  97.223 116.961  1.00  0.00           H0.      0
ATOM    360  CA' SAM A 294      37.531  96.937 110.326  1.00  0.00           C0.      0
ATOM    361  CB  SAM A 294      37.234  97.958 111.449  1.00  0.00           C0.      0
ATOM    362  CG  SAM A 294      38.513  98.517 112.079  1.00  0.00           C0.      0
ATOM    363  SD  SAM A 294      38.332  99.272 113.752  1.00  0.00           S0.      0
ATOM    364  C5' SAM A 294      36.984 100.502 113.557  1.00  0.00           C0.      0
ATOM    365  C4' SAM A 294      37.310 101.621 112.576  1.00  0.00           C0.      0
ATOM    366  O4' SAM A 294      36.096 102.428 112.517  1.00  0.00           O0.      0
ATOM    367  C3' SAM A 294      38.479 102.569 112.977  1.00  0.00           C0.      0
ATOM    368  O3' SAM A 294      39.582 102.451 112.093  1.00  0.00           O0.      0
ATOM    369  C2' SAM A 294      37.812 103.982 112.993  1.00  0.00           C0.      0
ATOM    370  O2' SAM A 294      38.590 105.063 112.519  1.00  0.00           O0.      0
ATOM    371  C1' SAM A 294      36.492 103.780 112.209  1.00  0.00           C0.      0
ATOM    372  OXT SAM A 294      37.274  94.897 111.551  1.00  0.00           O0.      0
ATOM    373  N1  SAM A 294      33.493 107.802 110.934  1.00  0.00           N0.      0
ATOM    374  C2  SAM A 294      34.423 107.131 110.235  1.00  0.00           C0.      0
ATOM    375  N3  SAM A 294      35.160 106.074 110.626  1.00  0.00           N0.      0
ATOM    376  C4  SAM A 294      34.862 105.692 111.880  1.00  0.00           C0.      0
ATOM    377  C5  SAM A 294      33.933 106.305 112.730  1.00  0.00           C0.      0
ATOM    378  C6  SAM A 294      33.224 107.424 112.218  1.00  0.00           C0.      0
ATOM    379  N6  SAM A 294      32.308 108.111 112.918  1.00  0.00           N0.      0
ATOM    380  N7  SAM A 294      33.934 105.667 113.968  1.00  0.00           N0.      0
ATOM    381  C8  SAM A 294      34.828 104.696 113.870  1.00  0.00           C0.      0
ATOM    382  N9  SAM A 294      35.423 104.663 112.622  1.00  0.00           N0.      0
ATOM    383  C'  SAM A 294      38.106  95.631 110.917  1.00  0.00           C0.      0
ATOM    384  N'  SAM A 294      36.239  96.648 109.620  1.00  0.00           N0.      0
ATOM    385  O'  SAM A 294      39.332  95.405 110.786  1.00  0.00           O0.      0
ATOM    386 HN61 SAM A 294      32.038 109.043 112.584  1.00  0.00           H0.      0
ATOM    387 HN62 SAM A 294      32.259 107.941 113.920  1.00  0.00           H0.      0
ATOM    388  HA  SAM A 294      38.218  97.347 109.584  1.00  0.00           H0.      0
ATOM    389  HB1 SAM A 294      36.622  97.447 112.196  1.00  0.00           H0.      0
ATOM    390  HB2 SAM A 294      36.628  98.771 111.040  1.00  0.00           H0.      0
ATOM    391  HG1 SAM A 294      38.965  99.298 111.464  1.00  0.00           H0.      0
ATOM    392  HG2 SAM A 294      39.276  97.748 112.230  1.00  0.00           H0.      0
ATOM    393 HO2' SAM A 294      39.056 104.865 111.663  1.00  0.00           H0.      0
ATOM    394 HO3' SAM A 294      39.260 102.683 111.181  1.00  0.00           H0.      0
ATOM    395  H01 SAM A 294      35.074 103.985 114.641  1.00  0.00           H0.      0
ATOM    396  H02 SAM A 294      37.515 101.227 111.573  1.00  0.00           H0.      0
ATOM    397  H03 SAM A 294      38.863 102.331 113.969  1.00  0.00           H0.      0
ATOM    398  H04 SAM A 294      37.554 104.227 114.028  1.00  0.00           H0.      0
ATOM    399  H05 SAM A 294      36.649 103.917 111.136  1.00  0.00           H0.      0
ATOM    400  H06 SAM A 294      34.629 107.520 109.243  1.00  0.00           H0.      0
ATOM    401  H07 SAM A 294      36.288  95.796 108.978  1.00  0.00           H0.      0
ATOM    402  H08 SAM A 294      35.996  97.478 109.050  1.00  0.00           H0.      0
ATOM    403  H09 SAM A 294      35.470  96.487 110.289  1.00  0.00           H0.      0
ATOM    404 H5'1 SAM A 294      36.859 100.906 114.565  1.00  0.00           H0.      0
ATOM    405 H5'2 SAM A 294      36.090  99.955 113.244  1.00  0.00           H0.      0
ATOM    406  O   WAT A3926      38.720 107.314 114.116  1.00  0.00           O0.      0
ATOM    407  H1  WAT A3926      38.724 106.537 113.517  1.00  0.00           H0.      0
ATOM    408  H2  WAT A3926      39.107 108.053 113.608  1.00  0.00           H0.      0
ATOM    409  O   WAT B7734      41.092  97.213 109.856  1.00  0.00           O0.      0
ATOM    410  H1  WAT B7734      40.409  96.531 110.036  1.00  0.00           H0.      0
ATOM    411  H2  WAT B7734      40.876  97.640 109.007  1.00  0.00           H0.      0
ATOM    412  O   WAT B9102      36.115 107.824 114.478  1.00  0.00           O0.      0
ATOM    413  H1  WAT B9102      35.703 106.966 114.639  1.00  0.00           H0.      0
ATOM    414  H2  WAT B9102      37.095 107.682 114.412  1.00  0.00           H0.      0
ATOM    415  O   WAT C 131      34.217 109.640 115.092  1.00  0.00           O0.      0
ATOM    416  H1  WAT C 131      35.003 109.079 114.897  1.00  0.00           H0.      0
ATOM    417  H2  WAT C 131      33.550 109.018 115.430  1.00  0.00           H0.      0
ATOM    418  O   WAT C3090      32.647 107.297 115.780  1.00  0.00           O0.      0
ATOM    419  H1  WAT C3090      33.075 106.554 115.287  1.00  0.00           H0.      0
ATOM    420  H2  WAT C3090      31.767 107.003 116.047  1.00  0.00           H0.      0
