# Supplementary material for: Computational Investigation of GNMT-Catalyzed Methyl Transfer Reaction: Integrating MD, QM, and ML Approaches
Source: J Comput Chem. Author manuscript; Available in PMC 2026 Jun 29. (PMC13312424; doi:10.1002/jcc.70434)
Supplement: SI-2 [file NIHMS2188582-supplement-SI-2.zip › QM-cluster-pdbs/sampling_13_P1_w_r.pdb]

ATOM      1  CA  TYR A  21      42.702 104.669 117.628  1.00  0.00           C0.     -1
ATOM      2  CB  TYR A  21      42.298 103.881 116.388  1.00  0.00           C0.     -1
ATOM      3  CG  TYR A  21      41.246 102.799 116.527  1.00  0.00           C0.      0
ATOM      4  CD1 TYR A  21      39.882 103.119 116.619  1.00  0.00           C0.      0
ATOM      5  CD2 TYR A  21      41.596 101.440 116.445  1.00  0.00           C0.      0
ATOM      6  CE1 TYR A  21      38.896 102.126 116.614  1.00  0.00           C0.      0
ATOM      7  CE2 TYR A  21      40.626 100.436 116.432  1.00  0.00           C0.      0
ATOM      8  CZ  TYR A  21      39.269 100.773 116.512  1.00  0.00           C0.      0
ATOM      9  OH  TYR A  21      38.354  99.744 116.460  1.00  0.00           O0.      0
ATOM     10  H01 TYR A  21      41.845 105.194 118.067  1.00  0.00           H0.      0
ATOM     11  H02 TYR A  21      43.461 105.418 117.375  1.00  0.00           H0.      0
ATOM     12  HA  TYR A  21      43.118 104.012 118.402  1.00  0.00           H0.      0
ATOM     13  HB2 TYR A  21      41.964 104.593 115.621  1.00  0.00           H0.      0
ATOM     14  HB3 TYR A  21      43.199 103.416 115.966  1.00  0.00           H0.      0
ATOM     15  HD1 TYR A  21      39.587 104.162 116.645  1.00  0.00           H0.      0
ATOM     16  HD2 TYR A  21      42.640 101.165 116.337  1.00  0.00           H0.      0
ATOM     17  HE1 TYR A  21      37.850 102.404 116.673  1.00  0.00           H0.      0
ATOM     18  HE2 TYR A  21      40.904  99.392 116.342  1.00  0.00           H0.      0
ATOM     19  HH  TYR A  21      37.429 100.101 116.470  1.00  0.00           H0.      0
ATOM     20  CA  TRP A  30      46.264  95.368 114.619  1.00  0.00           C0.     -1
ATOM     21  CB  TRP A  30      45.498  96.435 113.882  1.00  0.00           C0.     -1
ATOM     22  CG  TRP A  30      44.045  96.118 113.640  1.00  0.00           C0.      0
ATOM     23  CD1 TRP A  30      43.467  95.629 112.483  1.00  0.00           C0.      0
ATOM     24  CD2 TRP A  30      42.969  96.282 114.592  1.00  0.00           C0.      0
ATOM     25  CE2 TRP A  30      41.763  95.861 113.946  1.00  0.00           C0.      0
ATOM     26  CE3 TRP A  30      42.900  96.788 115.905  1.00  0.00           C0.      0
ATOM     27  NE1 TRP A  30      42.098  95.454 112.669  1.00  0.00           N0.      0
ATOM     28  CZ2 TRP A  30      40.519  95.917 114.586  1.00  0.00           C0.      0
ATOM     29  CZ3 TRP A  30      41.658  96.870 116.533  1.00  0.00           C0.      0
ATOM     30  CH2 TRP A  30      40.480  96.438 115.880  1.00  0.00           C0.      0
ATOM     31  H01 TRP A  30      46.242  94.417 114.074  1.00  0.00           H0.      0
ATOM     32  H03 TRP A  30      47.314  95.653 114.758  1.00  0.00           H0.      0
ATOM     33  HA  TRP A  30      45.837  95.185 115.612  1.00  0.00           H0.      0
ATOM     34  HB2 TRP A  30      45.563  97.383 114.437  1.00  0.00           H0.      0
ATOM     35  HB3 TRP A  30      45.983  96.628 112.915  1.00  0.00           H0.      0
ATOM     36  HD1 TRP A  30      43.929  95.397 111.536  1.00  0.00           H0.      0
ATOM     37  HE1 TRP A  30      41.412  95.243 111.951  1.00  0.00           H0.      0
ATOM     38  HE3 TRP A  30      43.798  97.116 116.417  1.00  0.00           H0.      0
ATOM     39  HZ2 TRP A  30      39.628  95.530 114.108  1.00  0.00           H0.      0
ATOM     40  HZ3 TRP A  30      41.590  97.258 117.543  1.00  0.00           H0.      0
ATOM     41  HH2 TRP A  30      39.533  96.509 116.398  1.00  0.00           H0.      0
ATOM     42  CA  TYR A  33      45.423  91.345 116.934  1.00  0.00           C0.     -1
ATOM     43  CB  TYR A  33      44.880  92.640 117.420  1.00  0.00           C0.     -1
ATOM     44  CG  TYR A  33      43.429  92.574 117.888  1.00  0.00           C0.      0
ATOM     45  CD1 TYR A  33      42.439  93.383 117.307  1.00  0.00           C0.      0
ATOM     46  CD2 TYR A  33      43.040  91.707 118.926  1.00  0.00           C0.      0
ATOM     47  CE1 TYR A  33      41.111  93.343 117.745  1.00  0.00           C0.      0
ATOM     48  CE2 TYR A  33      41.717  91.653 119.370  1.00  0.00           C0.      0
ATOM     49  CZ  TYR A  33      40.747  92.476 118.781  1.00  0.00           C0.      0
ATOM     50  OH  TYR A  33      39.454  92.385 119.256  1.00  0.00           O0.      0
ATOM     51  H01 TYR A  33      44.842  90.962 116.085  1.00  0.00           H0.      0
ATOM     52  H02 TYR A  33      46.465  91.442 116.605  1.00  0.00           H0.      0
ATOM     53  HA  TYR A  33      45.401  90.572 117.712  1.00  0.00           H0.      0
ATOM     54  HB2 TYR A  33      45.504  93.017 118.246  1.00  0.00           H0.      0
ATOM     55  HB3 TYR A  33      44.948  93.397 116.629  1.00  0.00           H0.      0
ATOM     56  HD1 TYR A  33      42.702  94.061 116.502  1.00  0.00           H0.      0
ATOM     57  HD2 TYR A  33      43.781  91.072 119.403  1.00  0.00           H0.      0
ATOM     58  HE1 TYR A  33      40.364  93.965 117.265  1.00  0.00           H0.      0
ATOM     59  HE2 TYR A  33      41.423  90.986 120.173  1.00  0.00           H0.      0
ATOM     60  HH  TYR A  33      38.918  93.155 118.968  1.00  0.00           H0.      0
ATOM     61  CA  ARG A  40      40.440  85.723 108.775  1.00  0.00           C0.     -1
ATOM     62  CB  ARG A  40      40.807  87.196 109.141  1.00  0.00           C0.     -1
ATOM     63  CG  ARG A  40      39.638  88.175 108.930  1.00  0.00           C0.      0
ATOM     64  CD  ARG A  40      39.998  89.605 109.368  1.00  0.00           C0.      0
ATOM     65  NE  ARG A  40      38.846  90.503 109.209  1.00  0.00           N0.      0
ATOM     66  CZ  ARG A  40      38.625  91.640 109.903  1.00  0.00           C0.      0
ATOM     67  NH1 ARG A  40      39.505  92.057 110.845  1.00  0.00           N1+      0
ATOM     68  NH2 ARG A  40      37.491  92.311 109.697  1.00  0.00           N0.      0
ATOM     69  H01 ARG A  40      40.141  85.647 107.723  1.00  0.00           H0.      0
ATOM     70  H02 ARG A  40      41.296  85.060 108.937  1.00  0.00           H0.      0
ATOM     71  HA  ARG A  40      39.607  85.367 109.393  1.00  0.00           H0.      0
ATOM     72  HB2 ARG A  40      41.126  87.234 110.192  1.00  0.00           H0.      0
ATOM     73  HB3 ARG A  40      41.667  87.516 108.538  1.00  0.00           H0.      0
ATOM     74  HG2 ARG A  40      39.346  88.178 107.871  1.00  0.00           H0.      0
ATOM     75  HG3 ARG A  40      38.766  87.840 109.506  1.00  0.00           H0.      0
ATOM     76  HD2 ARG A  40      40.281  89.580 110.427  1.00  0.00           H0.      0
ATOM     77  HD3 ARG A  40      40.860  89.973 108.795  1.00  0.00           H0.      0
ATOM     78  HE  ARG A  40      38.148  90.266 108.516  1.00  0.00           H0.      0
ATOM     79 HH11 ARG A  40      40.403  91.604 110.907  1.00  0.00           H0.      0
ATOM     80 HH12 ARG A  40      39.494  93.049 111.096  1.00  0.00           H0.      0
ATOM     81 HH21 ARG A  40      37.029  92.248 108.752  1.00  0.00           H0.      0
ATOM     82 HH22 ARG A  40      37.314  93.133 110.272  1.00  0.00           H0.      0
ATOM     83  CA  ALA A  64      34.554 100.571 108.375  1.00  0.00           C0.     -1
ATOM     84  C   ALA A  64      35.830  99.828 107.876  1.00  0.00           C0.      0
ATOM     85  O   ALA A  64      35.945  98.603 108.066  1.00  0.00           O0.      0
ATOM     86  CB  ALA A  64      34.237 100.211 109.834  1.00  0.00           C0.      0
ATOM     87  H02 ALA A  64      33.739 100.245 107.717  1.00  0.00           H0.      0
ATOM     88  HA  ALA A  64      34.666 101.654 108.251  1.00  0.00           H0.      0
ATOM     89  HB1 ALA A  64      34.965 100.657 110.521  1.00  0.00           H0.      0
ATOM     90  HB2 ALA A  64      33.247 100.588 110.111  1.00  0.00           H0.      0
ATOM     91  HB3 ALA A  64      34.240  99.125 109.971  1.00  0.00           H0.      0
ATOM     92  N   CYS A  65      36.797 100.515 107.199  1.00  0.00           N0.      0
ATOM     93  CA  CYS A  65      37.990  99.861 106.585  1.00  0.00           C0.     -1
ATOM     94  C   CYS A  65      38.978  99.242 107.622  1.00  0.00           C0.      0
ATOM     95  O   CYS A  65      39.454  98.118 107.403  1.00  0.00           O0.      0
ATOM     96  H01 CYS A  65      38.504 100.617 105.988  1.00  0.00           H0.      0
ATOM     97  H   CYS A  65      36.715 101.520 107.135  1.00  0.00           H0.      0
ATOM     98  HA  CYS A  65      37.667  99.039 105.945  1.00  0.00           H0.      0
ATOM     99  N   GLY A  66      39.305  99.988 108.708  1.00  0.00           N0.      0
ATOM    100  CA  GLY A  66      40.408  99.603 109.619  1.00  0.00           C0.     -1
ATOM    101  H01 GLY A  66      41.382  99.788 109.150  1.00  0.00           H0.      0
ATOM    102  H   GLY A  66      38.913 100.925 108.826  1.00  0.00           H0.      0
ATOM    103  HA2 GLY A  66      40.329 100.201 110.525  1.00  0.00           H0.      0
ATOM    104  HA3 GLY A  66      40.352  98.537 109.844  1.00  0.00           H0.      0
ATOM    105  CA  ASP A  70      37.270  93.317 104.537  1.00  0.00           C0.     -1
ATOM    106  CB  ASP A  70      36.150  93.864 105.409  1.00  0.00           C0.     -1
ATOM    107  CG  ASP A  70      36.284  93.453 106.889  1.00  0.00           C0.      0
ATOM    108  OD1 ASP A  70      35.975  94.314 107.777  1.00  0.00           O0.      0
ATOM    109  OD2 ASP A  70      36.668  92.267 107.138  1.00  0.00           O1-      0
ATOM    110  H01 ASP A  70      38.241  93.727 104.839  1.00  0.00           H0.      0
ATOM    111  H02 ASP A  70      37.115  93.567 103.481  1.00  0.00           H0.      0
ATOM    112  HA  ASP A  70      37.327  92.229 104.634  1.00  0.00           H0.      0
ATOM    113  HB2 ASP A  70      36.103  94.957 105.367  1.00  0.00           H0.      0
ATOM    114  HB3 ASP A  70      35.179  93.490 105.050  1.00  0.00           H0.      0
ATOM    115  CA  ASP A  85      37.612 105.386 107.900  1.00  0.00           C0.     -1
ATOM    116  C   ASP A  85      38.048 106.672 108.640  1.00  0.00           C0.      0
ATOM    117  O   ASP A  85      38.868 107.443 108.125  1.00  0.00           O0.      0
ATOM    118  CB  ASP A  85      38.728 104.307 107.961  1.00  0.00           C0.      0
ATOM    119  CG  ASP A  85      38.913 103.752 109.373  1.00  0.00           C0.      0
ATOM    120  OD1 ASP A  85      38.486 102.572 109.625  1.00  0.00           O0.      0
ATOM    121  OD2 ASP A  85      39.442 104.508 110.244  1.00  0.00           O1-      0
ATOM    122  H03 ASP A  85      37.437 105.665 106.858  1.00  0.00           H0.      0
ATOM    123  HA  ASP A  85      36.681 104.987 108.318  1.00  0.00           H0.      0
ATOM    124  HB2 ASP A  85      38.479 103.487 107.283  1.00  0.00           H0.      0
ATOM    125  HB3 ASP A  85      39.668 104.760 107.628  1.00  0.00           H0.      0
ATOM    126  N   ALA A  86      37.551 106.865 109.901  1.00  0.00           N0.      0
ATOM    127  CA  ALA A  86      37.839 108.064 110.716  1.00  0.00           C0.     -1
ATOM    128  C   ALA A  86      39.038 107.865 111.668  1.00  0.00           C0.      0
ATOM    129  O   ALA A  86      39.121 108.524 112.732  1.00  0.00           O0.      0
ATOM    130  CB  ALA A  86      36.579 108.580 111.393  1.00  0.00           C0.      0
ATOM    131  H   ALA A  86      36.832 106.228 110.232  1.00  0.00           H0.      0
ATOM    132  HA  ALA A  86      38.190 108.817 109.996  1.00  0.00           H0.      0
ATOM    133  HB1 ALA A  86      36.110 107.817 112.018  1.00  0.00           H0.      0
ATOM    134  HB2 ALA A  86      36.816 109.441 112.020  1.00  0.00           H0.      0
ATOM    135  HB3 ALA A  86      35.867 108.865 110.621  1.00  0.00           H0.      0
ATOM    136  N   SER A  87      40.021 107.076 111.207  1.00  0.00           N0.      0
ATOM    137  CA  SER A  87      41.359 107.008 111.801  1.00  0.00           C0.     -1
ATOM    138  CB  SER A  87      41.494 105.972 112.896  1.00  0.00           C0.     -1
ATOM    139  OG  SER A  87      42.858 105.903 113.372  1.00  0.00           O0.      0
ATOM    140  H01 SER A  87      42.067 106.783 110.998  1.00  0.00           H0.      0
ATOM    141  H   SER A  87      39.793 106.386 110.490  1.00  0.00           H0.      0
ATOM    142  HA  SER A  87      41.596 108.001 112.199  1.00  0.00           H0.      0
ATOM    143  HB2 SER A  87      40.797 106.184 113.715  1.00  0.00           H0.      0
ATOM    144  HB3 SER A  87      41.265 104.976 112.516  1.00  0.00           H0.      0
ATOM    145  HG  SER A  87      43.020 106.679 113.927  1.00  0.00           H0.      0
ATOM    146  CA  MET A  90      44.583 102.337 110.836  1.00  0.00           C0.     -1
ATOM    147  CB  MET A  90      43.122 102.263 111.311  1.00  0.00           C0.     -1
ATOM    148  CG  MET A  90      42.973 102.143 112.835  1.00  0.00           C0.      0
ATOM    149  SD  MET A  90      43.558 100.532 113.521  1.00  0.00           S0.      0
ATOM    150  CE  MET A  90      42.074  99.511 113.197  1.00  0.00           C0.      0
ATOM    151  H01 MET A  90      45.086 103.214 111.263  1.00  0.00           H0.      0
ATOM    152  H02 MET A  90      44.642 102.411 109.744  1.00  0.00           H0.      0
ATOM    153  HA  MET A  90      45.136 101.444 111.149  1.00  0.00           H0.      0
ATOM    154  HB2 MET A  90      42.581 103.166 110.991  1.00  0.00           H0.      0
ATOM    155  HB3 MET A  90      42.613 101.419 110.829  1.00  0.00           H0.      0
ATOM    156  HG2 MET A  90      43.548 102.928 113.338  1.00  0.00           H0.      0
ATOM    157  HG3 MET A  90      41.925 102.261 113.126  1.00  0.00           H0.      0
ATOM    158  HE1 MET A  90      41.868  99.449 112.127  1.00  0.00           H0.      0
ATOM    159  HE2 MET A  90      42.274  98.512 113.585  1.00  0.00           H0.      0
ATOM    160  HE3 MET A  90      41.211  99.934 113.718  1.00  0.00           H0.      0
ATOM    161  CA  ALA A 115      35.322 110.174 106.427  1.00  0.00           C0.     -1
ATOM    162  C   ALA A 115      34.865 109.733 107.819  1.00  0.00           C0.      0
ATOM    163  O   ALA A 115      35.293 108.687 108.327  1.00  0.00           O0.      0
ATOM    164  H01 ALA A 115      36.414 110.245 106.429  1.00  0.00           H0.      0
ATOM    165  H03 ALA A 115      35.040 109.406 105.701  1.00  0.00           H0.      0
ATOM    166  HA  ALA A 115      34.900 111.133 106.117  1.00  0.00           H0.      0
ATOM    167  N   ASN A 116      33.993 110.564 108.475  1.00  0.00           N0.      0
ATOM    168  CA  ASN A 116      33.433 110.247 109.791  1.00  0.00           C0.     -1
ATOM    169  C   ASN A 116      31.864 110.059 109.631  1.00  0.00           C0.      0
ATOM    170  O   ASN A 116      31.217 110.990 109.128  1.00  0.00           O0.      0
ATOM    171  CB  ASN A 116      33.750 111.360 110.818  1.00  0.00           C0.      0
ATOM    172  CG  ASN A 116      33.418 110.883 112.224  1.00  0.00           C0.      0
ATOM    173  ND2 ASN A 116      34.439 110.824 113.113  1.00  0.00           N0.      0
ATOM    174  OD1 ASN A 116      32.266 110.516 112.514  1.00  0.00           O0.      0
ATOM    175  H   ASN A 116      33.547 111.318 107.968  1.00  0.00           H0.      0
ATOM    176  HA  ASN A 116      33.882 109.305 110.105  1.00  0.00           H0.      0
ATOM    177  HB2 ASN A 116      34.803 111.639 110.720  1.00  0.00           H0.      0
ATOM    178  HB3 ASN A 116      33.137 112.238 110.584  1.00  0.00           H0.      0
ATOM    179 HD21 ASN A 116      34.297 110.401 114.027  1.00  0.00           H0.      0
ATOM    180 HD22 ASN A 116      35.378 111.077 112.847  1.00  0.00           H0.      0
ATOM    181  N   TRP A 117      31.322 108.871 110.013  1.00  0.00           N0.      0
ATOM    182  CA  TRP A 117      29.857 108.539 109.971  1.00  0.00           C0.     -1
ATOM    183  CB  TRP A 117      29.501 107.469 111.008  1.00  0.00           C0.     -1
ATOM    184  CG  TRP A 117      30.297 106.195 110.838  1.00  0.00           C0.      0
ATOM    185  CD1 TRP A 117      30.769 105.666 109.653  1.00  0.00           C0.      0
ATOM    186  CD2 TRP A 117      30.790 105.334 111.894  1.00  0.00           C0.      0
ATOM    187  CE2 TRP A 117      31.566 104.302 111.277  1.00  0.00           C0.      0
ATOM    188  CE3 TRP A 117      30.686 105.353 113.297  1.00  0.00           C0.      0
ATOM    189  NE1 TRP A 117      31.520 104.526 109.914  1.00  0.00           N0.      0
ATOM    190  CZ2 TRP A 117      32.232 103.318 112.021  1.00  0.00           C0.      0
ATOM    191  CZ3 TRP A 117      31.341 104.374 114.039  1.00  0.00           C0.      0
ATOM    192  CH2 TRP A 117      32.106 103.365 113.408  1.00  0.00           C0.      0
ATOM    193  H02 TRP A 117      29.303 109.464 110.155  1.00  0.00           H0.      0
ATOM    194  H   TRP A 117      31.953 108.181 110.430  1.00  0.00           H0.      0
ATOM    195  HA  TRP A 117      29.595 108.199 108.960  1.00  0.00           H0.      0
ATOM    196  HB2 TRP A 117      29.683 107.872 112.012  1.00  0.00           H0.      0
ATOM    197  HB3 TRP A 117      28.421 107.278 110.940  1.00  0.00           H0.      0
ATOM    198  HD1 TRP A 117      30.651 106.024 108.642  1.00  0.00           H0.      0
ATOM    199  HE1 TRP A 117      32.031 104.002 109.222  1.00  0.00           H0.      0
ATOM    200  HE3 TRP A 117      30.122 106.133 113.796  1.00  0.00           H0.      0
ATOM    201  HZ2 TRP A 117      32.843 102.561 111.540  1.00  0.00           H0.      0
ATOM    202  HZ3 TRP A 117      31.278 104.392 115.122  1.00  0.00           H0.      0
ATOM    203  HH2 TRP A 117      32.611 102.620 114.015  1.00  0.00           H0.      0
ATOM    204  CA  LEU A 136      32.588  94.941 109.785  1.00  0.00           C0.     -1
ATOM    205  C   LEU A 136      33.565  95.255 110.933  1.00  0.00           C0.      0
ATOM    206  O   LEU A 136      34.236  96.306 110.925  1.00  0.00           O0.      0
ATOM    207  H01 LEU A 136      33.186  94.701 108.897  1.00  0.00           H0.      0
ATOM    208  H02 LEU A 136      32.003  95.839 109.575  1.00  0.00           H0.      0
ATOM    209  HA  LEU A 136      31.919  94.106 110.007  1.00  0.00           H0.      0
ATOM    210  N   GLY A 137      33.686  94.346 111.949  1.00  0.00           N0.      0
ATOM    211  CA  GLY A 137      34.648  94.501 113.067  1.00  0.00           C0.     -1
ATOM    212  C   GLY A 137      34.015  95.039 114.361  1.00  0.00           C0.      0
ATOM    213  O   GLY A 137      34.646  95.830 115.069  1.00  0.00           O0.      0
ATOM    214  H   GLY A 137      33.232  93.451 111.827  1.00  0.00           H0.      0
ATOM    215  HA2 GLY A 137      35.127  93.539 113.267  1.00  0.00           H0.      0
ATOM    216  HA3 GLY A 137      35.425  95.192 112.758  1.00  0.00           H0.      0
ATOM    217  N   ASN A 138      32.762  94.608 114.700  1.00  0.00           N0.      0
ATOM    218  CA  ASN A 138      32.039  95.163 115.870  1.00  0.00           C0.     -1
ATOM    219  C   ASN A 138      32.059  96.713 115.762  1.00  0.00           C0.      0
ATOM    220  O   ASN A 138      32.379  97.444 116.701  1.00  0.00           O0.      0
ATOM    221  CB  ASN A 138      32.648  94.708 117.203  1.00  0.00           C0.      0
ATOM    222  CG  ASN A 138      31.959  95.405 118.375  1.00  0.00           C0.      0
ATOM    223  ND2 ASN A 138      32.791  95.810 119.372  1.00  0.00           N0.      0
ATOM    224  OD1 ASN A 138      30.728  95.518 118.423  1.00  0.00           O0.      0
ATOM    225  H   ASN A 138      32.281  93.966 114.088  1.00  0.00           H0.      0
ATOM    226  HA  ASN A 138      31.001  94.827 115.804  1.00  0.00           H0.      0
ATOM    227  HB2 ASN A 138      32.498  93.626 117.300  1.00  0.00           H0.      0
ATOM    228  HB3 ASN A 138      33.720  94.900 117.211  1.00  0.00           H0.      0
ATOM    229 HD21 ASN A 138      32.417  96.435 120.073  1.00  0.00           H0.      0
ATOM    230 HD22 ASN A 138      33.795  95.820 119.213  1.00  0.00           H0.      0
ATOM    231  N   SER A 139      31.651  97.192 114.558  1.00  0.00           N0.      0
ATOM    232  CA  SER A 139      31.740  98.615 114.253  1.00  0.00           C0.     -1
ATOM    233  H01 SER A 139      32.781  98.939 114.128  1.00  0.00           H0.      0
ATOM    234  H03 SER A 139      31.189  98.819 113.334  1.00  0.00           H0.      0
ATOM    235  H   SER A 139      31.576  96.541 113.790  1.00  0.00           H0.      0
ATOM    236  HA  SER A 139      31.303  99.190 115.072  1.00  0.00           H0.      0
ATOM    237  CA  HID A 142      32.298 102.793 118.892  1.00  0.00           C0.     -1
ATOM    238  CB  HID A 142      33.116 103.168 117.639  1.00  0.00           C0.     -1
ATOM    239  CG  HID A 142      34.244 102.195 117.440  1.00  0.00           C0.      0
ATOM    240  CD2 HID A 142      34.876 101.675 116.326  1.00  0.00           C0.      0
ATOM    241  ND1 HID A 142      34.874 101.576 118.513  1.00  0.00           N0.      0
ATOM    242  CE1 HID A 142      35.831 100.730 118.040  1.00  0.00           C0.      0
ATOM    243  NE2 HID A 142      35.859 100.772 116.713  1.00  0.00           N0.      0
ATOM    244  H01 HID A 142      31.414 103.432 118.980  1.00  0.00           H0.      0
ATOM    245  H02 HID A 142      31.961 101.752 118.846  1.00  0.00           H0.      0
ATOM    246  HA  HID A 142      32.880 102.930 119.812  1.00  0.00           H0.      0
ATOM    247  HB2 HID A 142      32.476 103.148 116.751  1.00  0.00           H0.      0
ATOM    248  HB3 HID A 142      33.502 104.194 117.722  1.00  0.00           H0.      0
ATOM    249  HD1 HID A 142      34.620 101.673 119.486  1.00  0.00           H0.      0
ATOM    250  HD2 HID A 142      34.688 101.887 115.286  1.00  0.00           H0.      0
ATOM    251  HE1 HID A 142      36.465 100.126 118.669  1.00  0.00           H0.      0
ATOM    252  CA  ARG A 175      29.843  92.660 119.750  1.00  0.00           C0.     -1
ATOM    253  CB  ARG A 175      30.874  93.131 120.801  1.00  0.00           C0.     -1
ATOM    254  CG  ARG A 175      32.295  92.635 120.489  1.00  0.00           C0.      0
ATOM    255  CD  ARG A 175      33.341  93.213 121.459  1.00  0.00           C0.      0
ATOM    256  NE  ARG A 175      34.716  93.084 120.965  1.00  0.00           N0.      0
ATOM    257  CZ  ARG A 175      35.539  92.065 121.208  1.00  0.00           C0.      0
ATOM    258  NH1 ARG A 175      35.124  90.993 121.937  1.00  0.00           N1+      0
ATOM    259  NH2 ARG A 175      36.811  92.143 120.792  1.00  0.00           N0.      0
ATOM    260  H01 ARG A 175      28.833  92.984 120.023  1.00  0.00           H0.      0
ATOM    261  H02 ARG A 175      30.076  93.092 118.772  1.00  0.00           H0.      0
ATOM    262  HA  ARG A 175      29.836  91.566 119.665  1.00  0.00           H0.      0
ATOM    263  HB2 ARG A 175      30.876  94.227 120.824  1.00  0.00           H0.      0
ATOM    264  HB3 ARG A 175      30.574  92.785 121.801  1.00  0.00           H0.      0
ATOM    265  HG2 ARG A 175      32.323  91.536 120.502  1.00  0.00           H0.      0
ATOM    266  HG3 ARG A 175      32.572  92.943 119.476  1.00  0.00           H0.      0
ATOM    267  HD2 ARG A 175      33.160  94.285 121.570  1.00  0.00           H0.      0
ATOM    268  HD3 ARG A 175      33.265  92.763 122.455  1.00  0.00           H0.      0
ATOM    269  HE  ARG A 175      35.038  93.791 120.275  1.00  0.00           H0.      0
ATOM    270 HH11 ARG A 175      34.144  90.757 121.936  1.00  0.00           H0.      0
ATOM    271 HH12 ARG A 175      35.761  90.219 122.057  1.00  0.00           H0.      0
ATOM    272 HH21 ARG A 175      37.134  92.999 120.306  1.00  0.00           H0.      0
ATOM    273 HH22 ARG A 175      37.410  91.332 120.770  1.00  0.00           H0.      0
ATOM    274  CA  TYR A 194      40.406  88.438 115.625  1.00  0.00           C0.     -1
ATOM    275  CB  TYR A 194      40.355  89.643 116.552  1.00  0.00           C0.     -1
ATOM    276  CG  TYR A 194      39.646  90.838 115.929  1.00  0.00           C0.      0
ATOM    277  CD1 TYR A 194      38.435  91.327 116.443  1.00  0.00           C0.      0
ATOM    278  CD2 TYR A 194      40.187  91.486 114.804  1.00  0.00           C0.      0
ATOM    279  CE1 TYR A 194      37.772  92.406 115.848  1.00  0.00           C0.      0
ATOM    280  CE2 TYR A 194      39.538  92.565 114.199  1.00  0.00           C0.      0
ATOM    281  CZ  TYR A 194      38.310  93.014 114.706  1.00  0.00           C0.      0
ATOM    282  OH  TYR A 194      37.618  94.073 114.146  1.00  0.00           O0.      0
ATOM    283  H01 TYR A 194      40.929  87.596 116.094  1.00  0.00           H0.      0
ATOM    284  H02 TYR A 194      39.396  88.103 115.358  1.00  0.00           H0.      0
ATOM    285  HA  TYR A 194      40.931  88.677 114.692  1.00  0.00           H0.      0
ATOM    286  HB2 TYR A 194      39.848  89.378 117.487  1.00  0.00           H0.      0
ATOM    287  HB3 TYR A 194      41.375  89.939 116.834  1.00  0.00           H0.      0
ATOM    288  HD1 TYR A 194      38.015  90.872 117.334  1.00  0.00           H0.      0
ATOM    289  HD2 TYR A 194      41.142  91.156 114.406  1.00  0.00           H0.      0
ATOM    290  HE1 TYR A 194      36.831  92.773 116.243  1.00  0.00           H0.      0
ATOM    291  HE2 TYR A 194      39.985  93.073 113.354  1.00  0.00           H0.      0
ATOM    292  HH  TYR A 194      37.699  94.102 113.161  1.00  0.00           H0.      0
ATOM    293  CA  TYR A 220      43.618  94.295 125.395  1.00  0.00           C0.     -1
ATOM    294  CB  TYR A 220      43.443  94.503 123.832  1.00  0.00           C0.     -1
ATOM    295  CG  TYR A 220      42.056  94.851 123.322  1.00  0.00           C0.      0
ATOM    296  CD1 TYR A 220      41.402  96.048 123.671  1.00  0.00           C0.      0
ATOM    297  CD2 TYR A 220      41.422  94.020 122.382  1.00  0.00           C0.      0
ATOM    298  CE1 TYR A 220      40.182  96.413 123.088  1.00  0.00           C0.      0
ATOM    299  CE2 TYR A 220      40.204  94.367 121.792  1.00  0.00           C0.      0
ATOM    300  CZ  TYR A 220      39.587  95.579 122.132  1.00  0.00           C0.      0
ATOM    301  OH  TYR A 220      38.396  95.970 121.540  1.00  0.00           O0.      0
ATOM    302  H01 TYR A 220      44.665  94.068 125.622  1.00  0.00           H0.      0
ATOM    303  H02 TYR A 220      43.331  95.200 125.942  1.00  0.00           H0.      0
ATOM    304  HA  TYR A 220      42.992  93.467 125.744  1.00  0.00           H0.      0
ATOM    305  HB2 TYR A 220      44.143  95.295 123.529  1.00  0.00           H0.      0
ATOM    306  HB3 TYR A 220      43.781  93.588 123.330  1.00  0.00           H0.      0
ATOM    307  HD1 TYR A 220      41.861  96.719 124.391  1.00  0.00           H0.      0
ATOM    308  HD2 TYR A 220      41.903  93.096 122.077  1.00  0.00           H0.      0
ATOM    309  HE1 TYR A 220      39.699  97.348 123.351  1.00  0.00           H0.      0
ATOM    310  HE2 TYR A 220      39.750  93.705 121.066  1.00  0.00           H0.      0
ATOM    311  HH  TYR A 220      38.162  95.340 120.815  1.00  0.00           H0.      0
ATOM    312  CA  TYR A 242      31.823 101.027 123.398  1.00  0.00           C0.     -1
ATOM    313  CB  TYR A 242      31.945  99.525 123.140  1.00  0.00           C0.     -1
ATOM    314  CG  TYR A 242      33.206  99.088 122.418  1.00  0.00           C0.      0
ATOM    315  CD1 TYR A 242      33.265  99.063 121.013  1.00  0.00           C0.      0
ATOM    316  CD2 TYR A 242      34.343  98.662 123.125  1.00  0.00           C0.      0
ATOM    317  CE1 TYR A 242      34.411  98.632 120.338  1.00  0.00           C0.      0
ATOM    318  CE2 TYR A 242      35.500  98.232 122.466  1.00  0.00           C0.      0
ATOM    319  CZ  TYR A 242      35.539  98.219 121.065  1.00  0.00           C0.      0
ATOM    320  OH  TYR A 242      36.654  97.833 120.354  1.00  0.00           O0.      0
ATOM    321  H01 TYR A 242      30.886 101.259 123.916  1.00  0.00           H0.      0
ATOM    322  H02 TYR A 242      32.653 101.390 124.016  1.00  0.00           H0.      0
ATOM    323  HA  TYR A 242      31.839 101.591 122.457  1.00  0.00           H0.      0
ATOM    324  HB2 TYR A 242      31.888  98.995 124.100  1.00  0.00           H0.      0
ATOM    325  HB3 TYR A 242      31.074  99.195 122.558  1.00  0.00           H0.      0
ATOM    326  HD1 TYR A 242      32.396  99.367 120.435  1.00  0.00           H0.      0
ATOM    327  HD2 TYR A 242      34.322  98.656 124.211  1.00  0.00           H0.      0
ATOM    328  HE1 TYR A 242      34.418  98.590 119.256  1.00  0.00           H0.      0
ATOM    329  HE2 TYR A 242      36.364  97.897 123.031  1.00  0.00           H0.      0
ATOM    330  HH  TYR A 242      37.324  97.410 120.931  1.00  0.00           H0.      0
ATOM    331  CA' SAM A 293      37.893  96.542 110.219  1.00  0.00           C0.      0
ATOM    332  CB  SAM A 293      37.523  97.681 111.201  1.00  0.00           C0.      0
ATOM    333  CG  SAM A 293      38.679  98.065 112.127  1.00  0.00           C0.      0
ATOM    334  SD  SAM A 293      38.239  98.645 113.807  1.00  0.00           S0.      0
ATOM    335  C5' SAM A 293      36.900  99.862 113.501  1.00  0.00           C0.      0
ATOM    336  C4' SAM A 293      37.290 100.997 112.564  1.00  0.00           C0.      0
ATOM    337  O4' SAM A 293      36.154 101.916 112.603  1.00  0.00           O0.      0
ATOM    338  C3' SAM A 293      38.569 101.804 112.938  1.00  0.00           C0.      0
ATOM    339  O3' SAM A 293      39.567 101.714 111.931  1.00  0.00           O0.      0
ATOM    340  C2' SAM A 293      38.012 103.232 113.178  1.00  0.00           C0.      0
ATOM    341  O2' SAM A 293      38.861 104.315 112.878  1.00  0.00           O0.      0
ATOM    342  C1' SAM A 293      36.681 103.249 112.401  1.00  0.00           C0.      0
ATOM    343  OXT SAM A 293      39.533  95.038 111.156  1.00  0.00           O0.      0
ATOM    344  N1  SAM A 293      33.460 107.130 111.233  1.00  0.00           N0.      0
ATOM    345  C2  SAM A 293      34.162 106.298 110.445  1.00  0.00           C0.      0
ATOM    346  N3  SAM A 293      34.991 105.299 110.807  1.00  0.00           N0.      0
ATOM    347  C4  SAM A 293      35.037 105.151 112.145  1.00  0.00           C0.      0
ATOM    348  C5  SAM A 293      34.375 105.958 113.079  1.00  0.00           C0.      0
ATOM    349  C6  SAM A 293      33.568 107.011 112.586  1.00  0.00           C0.      0
ATOM    350  N6  SAM A 293      32.936 107.873 113.399  1.00  0.00           N0.      0
ATOM    351  N7  SAM A 293      34.663 105.536 114.370  1.00  0.00           N0.      0
ATOM    352  C8  SAM A 293      35.478 104.508 114.235  1.00  0.00           C0.      0
ATOM    353  N9  SAM A 293      35.748 104.226 112.900  1.00  0.00           N0.      0
ATOM    354  C'  SAM A 293      38.305  95.280 111.004  1.00  0.00           C0.      0
ATOM    355  N'  SAM A 293      36.661  96.280 109.405  1.00  0.00           N0.      0
ATOM    356  O'  SAM A 293      37.351  94.586 111.486  1.00  0.00           O0.      0
ATOM    357 HN61 SAM A 293      33.377 108.047 114.309  1.00  0.00           H0.      0
ATOM    358 HN62 SAM A 293      32.491 108.689 112.977  1.00  0.00           H0.      0
ATOM    359  HA  SAM A 293      38.690  96.836 109.533  1.00  0.00           H0.      0
ATOM    360  HB1 SAM A 293      36.656  97.329 111.772  1.00  0.00           H0.      0
ATOM    361  HB2 SAM A 293      37.200  98.549 110.618  1.00  0.00           H0.      0
ATOM    362  HG1 SAM A 293      39.278  98.877 111.720  1.00  0.00           H0.      0
ATOM    363  HG2 SAM A 293      39.357  97.226 112.314  1.00  0.00           H0.      0
ATOM    364 HO2' SAM A 293      39.130 104.309 111.918  1.00  0.00           H0.      0
ATOM    365 HO3' SAM A 293      39.198 102.078 111.081  1.00  0.00           H0.      0
ATOM    366  H01 SAM A 293      35.901 103.963 115.063  1.00  0.00           H0.      0
ATOM    367  H02 SAM A 293      37.411 100.635 111.536  1.00  0.00           H0.      0
ATOM    368  H03 SAM A 293      39.034 101.436 113.855  1.00  0.00           H0.      0
ATOM    369  H04 SAM A 293      37.786 103.311 114.243  1.00  0.00           H0.      0
ATOM    370  H05 SAM A 293      36.834 103.442 111.336  1.00  0.00           H0.      0
ATOM    371  H06 SAM A 293      34.081 106.489 109.382  1.00  0.00           H0.      0
ATOM    372  H07 SAM A 293      36.671  95.422 108.792  1.00  0.00           H0.      0
ATOM    373  H08 SAM A 293      36.465  97.095 108.796  1.00  0.00           H0.      0
ATOM    374  H09 SAM A 293      35.836  96.175 110.023  1.00  0.00           H0.      0
ATOM    375 H5'1 SAM A 293      36.648 100.249 114.492  1.00  0.00           H0.      0
ATOM    376 H5'2 SAM A 293      36.032  99.325 113.111  1.00  0.00           H0.      0
ATOM    377  N   ACT A 294      36.236  97.079 117.356  1.00  0.00           N0.      0
ATOM    378  CA  ACT A 294      37.175  96.023 117.720  1.00  0.00           C0.      0
ATOM    379  C   ACT A 294      36.721  95.049 118.803  1.00  0.00           C0.      0
ATOM    380  O   ACT A 294      35.495  94.900 119.039  1.00  0.00           O0.      0
ATOM    381  CE  ACT A 294      37.216  97.315 114.478  1.00  0.00           C0.      0
ATOM    382  OXT ACT A 294      37.654  94.400 119.424  1.00  0.00           O1-      0
ATOM    383  HE1 ACT A 294      36.287  97.217 113.921  1.00  0.00           H0.      0
ATOM    384  HE2 ACT A 294      36.978  97.561 115.526  1.00  0.00           H0.      0
ATOM    385  HE3 ACT A 294      37.760  96.372 114.443  1.00  0.00           H0.      0
ATOM    386  H1  ACT A 294      38.110  96.475 118.063  1.00  0.00           H0.      0
ATOM    387  H3  ACT A 294      37.414  95.428 116.828  1.00  0.00           H0.      0
ATOM    388  H01 ACT A 294      36.025  97.616 118.191  1.00  0.00           H0.      0
ATOM    389  H02 ACT A 294      35.373  96.685 116.988  1.00  0.00           H0.      0
ATOM    390  O   WAT B2102      36.830 104.805 116.949  1.00  0.00           O0.      0
ATOM    391  H1  WAT B2102      37.547 105.135 116.346  1.00  0.00           H0.      0
ATOM    392  H2  WAT B2102      37.261 104.464 117.742  1.00  0.00           H0.      0
ATOM    393  O   WAT B2227      38.664 105.786 115.248  1.00  0.00           O0.      0
ATOM    394  H1  WAT B2227      38.838 105.345 114.392  1.00  0.00           H0.      0
ATOM    395  H2  WAT B2227      38.244 106.651 115.051  1.00  0.00           H0.      0
ATOM    396  O   WAT B2264      37.144 107.930 114.490  1.00  0.00           O0.      0
ATOM    397  H1  WAT B2264      37.777 108.330 113.841  1.00  0.00           H0.      0
ATOM    398  H2  WAT B2264      36.571 107.335 113.986  1.00  0.00           H0.      0
ATOM    399  O   WAT B2286      34.660 108.775 115.538  1.00  0.00           O0.      0
ATOM    400  H1  WAT B2286      34.592 108.106 116.260  1.00  0.00           H0.      0
ATOM    401  H2  WAT B2286      35.578 108.683 115.217  1.00  0.00           H0.      0
ATOM    402  O   WAT B2320      34.553 106.443 117.030  1.00  0.00           O0.      0
ATOM    403  H1  WAT B2320      34.322 106.094 116.143  1.00  0.00           H0.      0
ATOM    404  H2  WAT B2320      35.420 106.013 117.192  1.00  0.00           H0.      0
