# Supplementary material for: Computational Investigation of GNMT-Catalyzed Methyl Transfer Reaction: Integrating MD, QM, and ML Approaches
Source: J Comput Chem. Author manuscript; Available in PMC 2026 Jun 29. (PMC13312424; doi:10.1002/jcc.70434)
Supplement: SI-2 [file NIHMS2188582-supplement-SI-2.zip › QM-cluster-pdbs/sampling_14432_P1_wo_r.pdb]

ATOM      1  CA  ILE A  17      34.156 110.126 119.820  1.00  0.00           C0.     -1
ATOM      2  CB  ILE A  17      34.414 109.953 118.323  1.00  0.00           C0.     -1
ATOM      3  CG1 ILE A  17      33.150 110.216 117.471  1.00  0.00           C0.      0
ATOM      4  CG2 ILE A  17      34.958 108.540 118.031  1.00  0.00           C0.      0
ATOM      5  CD1 ILE A  17      32.646 111.666 117.504  1.00  0.00           C0.      0
ATOM      6  H01 ILE A  17      33.819 111.139 120.066  1.00  0.00           H0.      0
ATOM      7  H02 ILE A  17      35.067 109.928 120.399  1.00  0.00           H0.      0
ATOM      8  HA  ILE A  17      33.384 109.423 120.160  1.00  0.00           H0.      0
ATOM      9  HB  ILE A  17      35.179 110.684 118.014  1.00  0.00           H0.      0
ATOM     10 HG12 ILE A  17      33.373 109.937 116.429  1.00  0.00           H0.      0
ATOM     11 HG13 ILE A  17      32.352 109.535 117.804  1.00  0.00           H0.      0
ATOM     12 HG21 ILE A  17      34.227 107.778 118.335  1.00  0.00           H0.      0
ATOM     13 HG22 ILE A  17      35.157 108.398 116.962  1.00  0.00           H0.      0
ATOM     14 HG23 ILE A  17      35.888 108.351 118.580  1.00  0.00           H0.      0
ATOM     15 HD11 ILE A  17      32.327 111.959 118.510  1.00  0.00           H0.      0
ATOM     16 HD12 ILE A  17      33.434 112.359 117.187  1.00  0.00           H0.      0
ATOM     17 HD13 ILE A  17      31.790 111.800 116.832  1.00  0.00           H0.      0
ATOM     18  CA  TYR A  21      43.036 105.494 117.855  1.00  0.00           C0.     -1
ATOM     19  CB  TYR A  21      42.227 105.186 116.631  1.00  0.00           C0.     -1
ATOM     20  CG  TYR A  21      41.359 103.933 116.660  1.00  0.00           C0.      0
ATOM     21  CD1 TYR A  21      39.975 104.009 116.891  1.00  0.00           C0.      0
ATOM     22  CD2 TYR A  21      41.895 102.665 116.368  1.00  0.00           C0.      0
ATOM     23  CE1 TYR A  21      39.149 102.880 116.808  1.00  0.00           C0.      0
ATOM     24  CE2 TYR A  21      41.088 101.529 116.280  1.00  0.00           C0.      0
ATOM     25  CZ  TYR A  21      39.704 101.632 116.479  1.00  0.00           C0.      0
ATOM     26  OH  TYR A  21      38.940 100.496 116.298  1.00  0.00           O0.      0
ATOM     27  H01 TYR A  21      43.621 106.412 117.720  1.00  0.00           H0.      0
ATOM     28  H03 TYR A  21      42.397 105.632 118.736  1.00  0.00           H0.      0
ATOM     29  HA  TYR A  21      43.740 104.685 118.089  1.00  0.00           H0.      0
ATOM     30  HB2 TYR A  21      41.567 106.039 116.417  1.00  0.00           H0.      0
ATOM     31  HB3 TYR A  21      42.889 105.117 115.756  1.00  0.00           H0.      0
ATOM     32  HD1 TYR A  21      39.525 104.973 117.110  1.00  0.00           H0.      0
ATOM     33  HD2 TYR A  21      42.956 102.565 116.159  1.00  0.00           H0.      0
ATOM     34  HE1 TYR A  21      38.081 102.972 116.975  1.00  0.00           H0.      0
ATOM     35  HE2 TYR A  21      41.515 100.565 116.029  1.00  0.00           H0.      0
ATOM     36  HH  TYR A  21      37.993 100.659 116.527  1.00  0.00           H0.      0
ATOM     37  CA  TRP A  30      46.772  95.620 114.867  1.00  0.00           C0.     -1
ATOM     38  CB  TRP A  30      45.978  96.868 114.388  1.00  0.00           C0.     -1
ATOM     39  CG  TRP A  30      44.545  96.553 114.035  1.00  0.00           C0.      0
ATOM     40  CD1 TRP A  30      44.087  96.014 112.849  1.00  0.00           C0.      0
ATOM     41  CD2 TRP A  30      43.382  96.697 114.891  1.00  0.00           C0.      0
ATOM     42  CE2 TRP A  30      42.249  96.215 114.160  1.00  0.00           C0.      0
ATOM     43  CE3 TRP A  30      43.181  97.208 116.188  1.00  0.00           C0.      0
ATOM     44  NE1 TRP A  30      42.714  95.794 112.926  1.00  0.00           N0.      0
ATOM     45  CZ2 TRP A  30      40.953  96.218 114.696  1.00  0.00           C0.      0
ATOM     46  CZ3 TRP A  30      41.891  97.229 116.717  1.00  0.00           C0.      0
ATOM     47  CH2 TRP A  30      40.789  96.733 115.981  1.00  0.00           C0.      0
ATOM     48  H01 TRP A  30      46.779  94.849 114.088  1.00  0.00           H0.      0
ATOM     49  H02 TRP A  30      47.809  95.882 115.105  1.00  0.00           H0.      0
ATOM     50  HA  TRP A  30      46.310  95.192 115.763  1.00  0.00           H0.      0
ATOM     51  HB2 TRP A  30      46.002  97.635 115.172  1.00  0.00           H0.      0
ATOM     52  HB3 TRP A  30      46.488  97.300 113.517  1.00  0.00           H0.      0
ATOM     53  HD1 TRP A  30      44.635  95.766 111.953  1.00  0.00           H0.      0
ATOM     54  HE1 TRP A  30      42.130  95.505 112.156  1.00  0.00           H0.      0
ATOM     55  HE3 TRP A  30      44.018  97.585 116.767  1.00  0.00           H0.      0
ATOM     56  HZ2 TRP A  30      40.114  95.807 114.146  1.00  0.00           H0.      0
ATOM     57  HZ3 TRP A  30      41.726  97.625 117.714  1.00  0.00           H0.      0
ATOM     58  HH2 TRP A  30      39.799  96.749 116.426  1.00  0.00           H0.      0
ATOM     59  CA  TYR A  33      45.733  91.516 116.998  1.00  0.00           C0.     -1
ATOM     60  CB  TYR A  33      45.063  92.803 117.488  1.00  0.00           C0.     -1
ATOM     61  CG  TYR A  33      43.607  92.631 117.903  1.00  0.00           C0.      0
ATOM     62  CD1 TYR A  33      42.581  93.418 117.352  1.00  0.00           C0.      0
ATOM     63  CD2 TYR A  33      43.241  91.675 118.870  1.00  0.00           C0.      0
ATOM     64  CE1 TYR A  33      41.241  93.256 117.730  1.00  0.00           C0.      0
ATOM     65  CE2 TYR A  33      41.912  91.500 119.252  1.00  0.00           C0.      0
ATOM     66  CZ  TYR A  33      40.894  92.280 118.676  1.00  0.00           C0.      0
ATOM     67  OH  TYR A  33      39.615  92.009 119.082  1.00  0.00           O0.      0
ATOM     68  H01 TYR A  33      45.199  91.104 116.133  1.00  0.00           H0.      0
ATOM     69  H02 TYR A  33      46.771  91.703 116.701  1.00  0.00           H0.      0
ATOM     70  HA  TYR A  33      45.743  90.747 117.778  1.00  0.00           H0.      0
ATOM     71  HB2 TYR A  33      45.642  93.206 118.333  1.00  0.00           H0.      0
ATOM     72  HB3 TYR A  33      45.112  93.562 116.697  1.00  0.00           H0.      0
ATOM     73  HD1 TYR A  33      42.824  94.172 116.609  1.00  0.00           H0.      0
ATOM     74  HD2 TYR A  33      44.007  91.056 119.331  1.00  0.00           H0.      0
ATOM     75  HE1 TYR A  33      40.474  93.860 117.259  1.00  0.00           H0.      0
ATOM     76  HE2 TYR A  33      41.636  90.752 119.988  1.00  0.00           H0.      0
ATOM     77  HH  TYR A  33      38.916  92.540 118.637  1.00  0.00           H0.      0
ATOM     78  CA  ARG A  40      39.661  85.406 109.892  1.00  0.00           C0.     -1
ATOM     79  CB  ARG A  40      39.862  86.857 110.246  1.00  0.00           C0.     -1
ATOM     80  CG  ARG A  40      40.479  87.699 109.115  1.00  0.00           C0.      0
ATOM     81  CD  ARG A  40      40.503  89.200 109.434  1.00  0.00           C0.      0
ATOM     82  NE  ARG A  40      39.126  89.723 109.457  1.00  0.00           N0.      0
ATOM     83  CZ  ARG A  40      38.792  90.998 109.770  1.00  0.00           C0.      0
ATOM     84  NH1 ARG A  40      39.662  91.801 110.390  1.00  0.00           N1+      0
ATOM     85  NH2 ARG A  40      37.563  91.452 109.486  1.00  0.00           N0.      0
ATOM     86  H01 ARG A  40      38.981  85.293 109.038  1.00  0.00           H0.      0
ATOM     87  H02 ARG A  40      40.608  84.922 109.622  1.00  0.00           H0.      0
ATOM     88  HA  ARG A  40      39.233  84.846 110.731  1.00  0.00           H0.      0
ATOM     89  HB2 ARG A  40      38.898  87.300 110.535  1.00  0.00           H0.      0
ATOM     90  HB3 ARG A  40      40.507  86.945 111.133  1.00  0.00           H0.      0
ATOM     91  HG2 ARG A  40      41.509  87.370 108.926  1.00  0.00           H0.      0
ATOM     92  HG3 ARG A  40      39.928  87.537 108.176  1.00  0.00           H0.      0
ATOM     93  HD2 ARG A  40      40.961  89.347 110.420  1.00  0.00           H0.      0
ATOM     94  HD3 ARG A  40      41.100  89.749 108.695  1.00  0.00           H0.      0
ATOM     95  HE  ARG A  40      38.434  89.190 108.949  1.00  0.00           H0.      0
ATOM     96 HH11 ARG A  40      40.512  91.424 110.777  1.00  0.00           H0.      0
ATOM     97 HH12 ARG A  40      39.410  92.797 110.583  1.00  0.00           H0.      0
ATOM     98 HH21 ARG A  40      36.995  90.953 108.818  1.00  0.00           H0.      0
ATOM     99 HH22 ARG A  40      37.295  92.430 109.738  1.00  0.00           H0.      0
ATOM    100  CA  ALA A  64      34.324 101.387 108.593  1.00  0.00           C0.     -1
ATOM    101  C   ALA A  64      35.587 100.550 108.291  1.00  0.00           C0.      0
ATOM    102  O   ALA A  64      35.731  99.415 108.769  1.00  0.00           O0.      0
ATOM    103  H01 ALA A  64      33.624 101.312 107.754  1.00  0.00           H0.      0
ATOM    104  H02 ALA A  64      33.853 100.982 109.489  1.00  0.00           H0.      0
ATOM    105  HA  ALA A  64      34.569 102.443 108.751  1.00  0.00           H0.      0
ATOM    106  N   CYS A  65      36.514 101.094 107.442  1.00  0.00           N0.      0
ATOM    107  CA  CYS A  65      37.616 100.322 106.822  1.00  0.00           C0.     -1
ATOM    108  C   CYS A  65      38.705  99.807 107.767  1.00  0.00           C0.      0
ATOM    109  O   CYS A  65      39.266  98.730 107.512  1.00  0.00           O0.      0
ATOM    110  H02 CYS A  65      38.081 100.973 106.076  1.00  0.00           H0.      0
ATOM    111  H   CYS A  65      36.356 102.035 107.114  1.00  0.00           H0.      0
ATOM    112  HA  CYS A  65      37.211  99.443 106.313  1.00  0.00           H0.      0
ATOM    113  N   GLY A  66      39.051 100.614 108.791  1.00  0.00           N0.      0
ATOM    114  CA  GLY A  66      40.244 100.325 109.583  1.00  0.00           C0.     -1
ATOM    115  H01 GLY A  66      41.154 100.689 109.090  1.00  0.00           H0.      0
ATOM    116  H   GLY A  66      38.561 101.497 108.955  1.00  0.00           H0.      0
ATOM    117  HA2 GLY A  66      40.146 100.808 110.557  1.00  0.00           H0.      0
ATOM    118  HA3 GLY A  66      40.342  99.244 109.711  1.00  0.00           H0.      0
ATOM    119  CA  ASP A  70      37.983  93.280 104.616  1.00  0.00           C0.     -1
ATOM    120  CB  ASP A  70      36.798  93.658 105.547  1.00  0.00           C0.     -1
ATOM    121  CG  ASP A  70      37.172  94.533 106.737  1.00  0.00           C0.      0
ATOM    122  OD1 ASP A  70      36.098  95.153 107.238  1.00  0.00           O0.      0
ATOM    123  OD2 ASP A  70      38.307  94.630 107.192  1.00  0.00           O1-      0
ATOM    124  H01 ASP A  70      38.780  92.798 105.190  1.00  0.00           H0.      0
ATOM    125  H02 ASP A  70      38.404  94.173 104.143  1.00  0.00           H0.      0
ATOM    126  HA  ASP A  70      37.647  92.596 103.831  1.00  0.00           H0.      0
ATOM    127  HB2 ASP A  70      36.007  94.166 104.985  1.00  0.00           H0.      0
ATOM    128  HB3 ASP A  70      36.340  92.745 105.955  1.00  0.00           H0.      0
ATOM    129  CA  ASP A  85      37.351 105.831 107.960  1.00  0.00           C0.     -1
ATOM    130  C   ASP A  85      37.598 107.211 108.657  1.00  0.00           C0.      0
ATOM    131  O   ASP A  85      38.231 108.092 108.057  1.00  0.00           O0.      0
ATOM    132  CB  ASP A  85      38.500 104.837 108.271  1.00  0.00           C0.     -1
ATOM    133  CG  ASP A  85      38.470 104.252 109.677  1.00  0.00           C0.      0
ATOM    134  OD1 ASP A  85      38.030 103.066 109.849  1.00  0.00           O0.      0
ATOM    135  OD2 ASP A  85      38.888 104.986 110.622  1.00  0.00           O1-      0
ATOM    136  H03 ASP A  85      37.326 106.037 106.888  1.00  0.00           H0.      0
ATOM    137  HA  ASP A  85      36.388 105.403 108.264  1.00  0.00           H0.      0
ATOM    138  HB2 ASP A  85      38.450 104.010 107.556  1.00  0.00           H0.      0
ATOM    139  HB3 ASP A  85      39.456 105.352 108.127  1.00  0.00           H0.      0
ATOM    140  N   ALA A  86      37.185 107.375 109.951  1.00  0.00           N0.      0
ATOM    141  CA  ALA A  86      37.461 108.599 110.748  1.00  0.00           C0.     -1
ATOM    142  C   ALA A  86      38.953 108.693 111.217  1.00  0.00           C0.      0
ATOM    143  O   ALA A  86      39.362 109.776 111.666  1.00  0.00           O0.      0
ATOM    144  CB  ALA A  86      36.554 108.642 111.982  1.00  0.00           C0.      0
ATOM    145  H   ALA A  86      36.588 106.668 110.368  1.00  0.00           H0.      0
ATOM    146  HA  ALA A  86      37.291 109.470 110.110  1.00  0.00           H0.      0
ATOM    147  HB1 ALA A  86      36.832 109.504 112.594  1.00  0.00           H0.      0
ATOM    148  HB2 ALA A  86      35.504 108.726 111.694  1.00  0.00           H0.      0
ATOM    149  HB3 ALA A  86      36.686 107.738 112.587  1.00  0.00           H0.      0
ATOM    150  N   SER A  87      39.685 107.557 111.155  1.00  0.00           N0.      0
ATOM    151  CA  SER A  87      41.078 107.424 111.613  1.00  0.00           C0.     -1
ATOM    152  CB  SER A  87      41.216 106.346 112.699  1.00  0.00           C0.      0
ATOM    153  OG  SER A  87      42.600 106.157 113.074  1.00  0.00           O0.      0
ATOM    154  H01 SER A  87      41.724 107.159 110.767  1.00  0.00           H0.      0
ATOM    155  H   SER A  87      39.253 106.709 110.779  1.00  0.00           H0.      0
ATOM    156  HA  SER A  87      41.392 108.401 111.993  1.00  0.00           H0.      0
ATOM    157  HB2 SER A  87      40.592 106.596 113.566  1.00  0.00           H0.      0
ATOM    158  HB3 SER A  87      40.879 105.381 112.322  1.00  0.00           H0.      0
ATOM    159  HG  SER A  87      42.883 106.937 113.570  1.00  0.00           H0.      0
ATOM    160  CA  MET A  90      43.985 102.932 110.814  1.00  0.00           C0.     -1
ATOM    161  CB  MET A  90      42.580 102.815 111.388  1.00  0.00           C0.     -1
ATOM    162  CG  MET A  90      42.557 102.568 112.904  1.00  0.00           C0.      0
ATOM    163  SD  MET A  90      43.279 100.951 113.432  1.00  0.00           S0.      0
ATOM    164  CE  MET A  90      41.849  99.846 113.143  1.00  0.00           C0.      0
ATOM    165  H01 MET A  90      44.521 103.775 111.269  1.00  0.00           H0.      0
ATOM    166  H02 MET A  90      43.963 103.095 109.730  1.00  0.00           H0.      0
ATOM    167  HA  MET A  90      44.563 102.021 111.009  1.00  0.00           H0.      0
ATOM    168  HB2 MET A  90      42.014 103.736 111.195  1.00  0.00           H0.      0
ATOM    169  HB3 MET A  90      42.032 102.011 110.886  1.00  0.00           H0.      0
ATOM    170  HG2 MET A  90      43.132 103.345 113.419  1.00  0.00           H0.      0
ATOM    171  HG3 MET A  90      41.531 102.607 113.280  1.00  0.00           H0.      0
ATOM    172  HE1 MET A  90      41.619  99.756 112.079  1.00  0.00           H0.      0
ATOM    173  HE2 MET A  90      42.111  98.862 113.539  1.00  0.00           H0.      0
ATOM    174  HE3 MET A  90      40.970 100.223 113.670  1.00  0.00           H0.      0
ATOM    175  CA  ALA A 115      35.316 110.365 106.958  1.00  0.00           C0.     -1
ATOM    176  C   ALA A 115      34.541 109.898 108.192  1.00  0.00           C0.      0
ATOM    177  O   ALA A 115      34.669 108.743 108.617  1.00  0.00           O0.      0
ATOM    178  H01 ALA A 115      36.345 110.008 107.062  1.00  0.00           H0.      0
ATOM    179  H03 ALA A 115      34.888 109.900 106.063  1.00  0.00           H0.      0
ATOM    180  HA  ALA A 115      35.309 111.450 106.831  1.00  0.00           H0.      0
ATOM    181  N   ASN A 116      33.731 110.819 108.810  1.00  0.00           N0.      0
ATOM    182  CA  ASN A 116      32.975 110.514 110.030  1.00  0.00           C0.     -1
ATOM    183  C   ASN A 116      31.463 110.334 109.700  1.00  0.00           C0.      0
ATOM    184  O   ASN A 116      30.869 111.216 109.060  1.00  0.00           O0.      0
ATOM    185  CB  ASN A 116      33.175 111.635 111.082  1.00  0.00           C0.      0
ATOM    186  CG  ASN A 116      32.877 111.089 112.466  1.00  0.00           C0.      0
ATOM    187  ND2 ASN A 116      33.948 110.943 113.287  1.00  0.00           N0.      0
ATOM    188  OD1 ASN A 116      31.731 110.749 112.802  1.00  0.00           O0.      0
ATOM    189  H   ASN A 116      33.515 111.685 108.335  1.00  0.00           H0.      0
ATOM    190  HA  ASN A 116      33.383 109.577 110.409  1.00  0.00           H0.      0
ATOM    191  HB2 ASN A 116      34.203 112.002 111.011  1.00  0.00           H0.      0
ATOM    192  HB3 ASN A 116      32.495 112.465 110.862  1.00  0.00           H0.      0
ATOM    193 HD21 ASN A 116      33.828 110.463 114.169  1.00  0.00           H0.      0
ATOM    194 HD22 ASN A 116      34.889 111.108 112.964  1.00  0.00           H0.      0
ATOM    195  N   TRP A 117      30.885 109.193 110.138  1.00  0.00           N0.      0
ATOM    196  CA  TRP A 117      29.461 108.862 109.883  1.00  0.00           C0.     -1
ATOM    197  CB  TRP A 117      29.021 107.664 110.668  1.00  0.00           C0.     -1
ATOM    198  CG  TRP A 117      29.943 106.472 110.528  1.00  0.00           C0.      0
ATOM    199  CD1 TRP A 117      30.608 106.065 109.389  1.00  0.00           C0.      0
ATOM    200  CD2 TRP A 117      30.379 105.590 111.593  1.00  0.00           C0.      0
ATOM    201  CE2 TRP A 117      31.316 104.669 111.027  1.00  0.00           C0.      0
ATOM    202  CE3 TRP A 117      30.107 105.513 112.972  1.00  0.00           C0.      0
ATOM    203  NE1 TRP A 117      31.418 104.976 109.683  1.00  0.00           N0.      0
ATOM    204  CZ2 TRP A 117      31.978 103.703 111.797  1.00  0.00           C0.      0
ATOM    205  CZ3 TRP A 117      30.763 104.553 113.740  1.00  0.00           C0.      0
ATOM    206  CH2 TRP A 117      31.689 103.657 113.159  1.00  0.00           C0.      0
ATOM    207  H02 TRP A 117      28.853 109.740 110.129  1.00  0.00           H0.      0
ATOM    208  H   TRP A 117      31.459 108.536 110.670  1.00  0.00           H0.      0
ATOM    209  HA  TRP A 117      29.333 108.692 108.805  1.00  0.00           H0.      0
ATOM    210  HB2 TRP A 117      28.965 107.927 111.733  1.00  0.00           H0.      0
ATOM    211  HB3 TRP A 117      27.995 107.411 110.367  1.00  0.00           H0.      0
ATOM    212  HD1 TRP A 117      30.586 106.480 108.393  1.00  0.00           H0.      0
ATOM    213  HE1 TRP A 117      32.067 104.552 109.039  1.00  0.00           H0.      0
ATOM    214  HE3 TRP A 117      29.412 106.206 113.435  1.00  0.00           H0.      0
ATOM    215  HZ2 TRP A 117      32.709 103.034 111.357  1.00  0.00           H0.      0
ATOM    216  HZ3 TRP A 117      30.572 104.498 114.807  1.00  0.00           H0.      0
ATOM    217  HH2 TRP A 117      32.199 102.933 113.787  1.00  0.00           H0.      0
ATOM    218  CA  LEU A 136      31.390  95.127 109.865  1.00  0.00           C0.     -1
ATOM    219  C   LEU A 136      32.567  95.166 110.868  1.00  0.00           C0.      0
ATOM    220  O   LEU A 136      33.188  96.221 111.098  1.00  0.00           O0.      0
ATOM    221  H01 LEU A 136      31.745  95.503 108.902  1.00  0.00           H0.      0
ATOM    222  H02 LEU A 136      30.610  95.802 110.228  1.00  0.00           H0.      0
ATOM    223  HA  LEU A 136      30.972  94.127 109.736  1.00  0.00           H0.      0
ATOM    224  N   GLY A 137      32.905  94.019 111.537  1.00  0.00           N0.      0
ATOM    225  CA  GLY A 137      33.982  93.982 112.562  1.00  0.00           C0.     -1
ATOM    226  C   GLY A 137      33.601  94.797 113.836  1.00  0.00           C0.      0
ATOM    227  O   GLY A 137      34.496  95.332 114.495  1.00  0.00           O0.      0
ATOM    228  H   GLY A 137      32.465  93.151 111.267  1.00  0.00           H0.      0
ATOM    229  HA2 GLY A 137      34.145  92.938 112.839  1.00  0.00           H0.      0
ATOM    230  HA3 GLY A 137      34.910  94.399 112.167  1.00  0.00           H0.      0
ATOM    231  N   ASN A 138      32.275  94.857 114.181  1.00  0.00           N0.      0
ATOM    232  CA  ASN A 138      31.761  95.383 115.485  1.00  0.00           C0.     -1
ATOM    233  C   ASN A 138      32.338  96.783 115.757  1.00  0.00           C0.      0
ATOM    234  O   ASN A 138      32.992  97.045 116.771  1.00  0.00           O0.      0
ATOM    235  CB  ASN A 138      32.147  94.435 116.639  1.00  0.00           C0.      0
ATOM    236  CG  ASN A 138      31.654  94.980 117.978  1.00  0.00           C0.      0
ATOM    237  ND2 ASN A 138      32.599  95.049 118.956  1.00  0.00           N0.      0
ATOM    238  OD1 ASN A 138      30.467  95.283 118.150  1.00  0.00           O0.      0
ATOM    239  H   ASN A 138      31.625  94.351 113.596  1.00  0.00           H0.      0
ATOM    240  HA  ASN A 138      30.674  95.450 115.395  1.00  0.00           H0.      0
ATOM    241  HB2 ASN A 138      31.675  93.462 116.462  1.00  0.00           H0.      0
ATOM    242  HB3 ASN A 138      33.230  94.303 116.651  1.00  0.00           H0.      0
ATOM    243 HD21 ASN A 138      32.363  95.601 119.772  1.00  0.00           H0.      0
ATOM    244 HD22 ASN A 138      33.582  95.018 118.686  1.00  0.00           H0.      0
ATOM    245  N   SER A 139      32.022  97.689 114.810  1.00  0.00           N0.      0
ATOM    246  CA  SER A 139      32.769  98.923 114.675  1.00  0.00           C0.     -1
ATOM    247  CB  SER A 139      33.421  98.905 113.252  1.00  0.00           C0.     -1
ATOM    248  OG  SER A 139      32.402  98.589 112.289  1.00  0.00           O0.      0
ATOM    249  H03 SER A 139      32.107  99.792 114.760  1.00  0.00           H0.      0
ATOM    250  H   SER A 139      31.617  97.366 113.937  1.00  0.00           H0.      0
ATOM    251  HA  SER A 139      33.524  98.979 115.461  1.00  0.00           H0.      0
ATOM    252  HB2 SER A 139      33.844  99.893 113.030  1.00  0.00           H0.      0
ATOM    253  HB3 SER A 139      34.214  98.146 113.237  1.00  0.00           H0.      0
ATOM    254  HG  SER A 139      32.702  97.841 111.737  1.00  0.00           H0.      0
ATOM    255  CA  HID A 142      32.537 103.411 118.740  1.00  0.00           C0.     -1
ATOM    256  CB  HID A 142      33.786 103.455 117.893  1.00  0.00           C0.     -1
ATOM    257  CG  HID A 142      34.661 102.251 117.742  1.00  0.00           C0.      0
ATOM    258  CD2 HID A 142      35.293 101.772 116.609  1.00  0.00           C0.      0
ATOM    259  ND1 HID A 142      35.231 101.532 118.786  1.00  0.00           N0.      0
ATOM    260  CE1 HID A 142      36.163 100.677 118.271  1.00  0.00           C0.      0
ATOM    261  NE2 HID A 142      36.230 100.804 116.951  1.00  0.00           N0.      0
ATOM    262  H01 HID A 142      31.826 102.660 118.376  1.00  0.00           H0.      0
ATOM    263  H02 HID A 142      32.040 104.386 118.718  1.00  0.00           H0.      0
ATOM    264  HA  HID A 142      32.753 103.178 119.791  1.00  0.00           H0.      0
ATOM    265  HB2 HID A 142      33.506 103.762 116.878  1.00  0.00           H0.      0
ATOM    266  HB3 HID A 142      34.421 104.275 118.266  1.00  0.00           H0.      0
ATOM    267  HD1 HID A 142      34.974 101.594 119.762  1.00  0.00           H0.      0
ATOM    268  HD2 HID A 142      35.138 102.067 115.583  1.00  0.00           H0.      0
ATOM    269  HE1 HID A 142      36.753  99.998 118.860  1.00  0.00           H0.      0
ATOM    270  CA  ARG A 175      28.678  92.131 119.818  1.00  0.00           C0.     -1
ATOM    271  CB  ARG A 175      29.997  92.265 120.506  1.00  0.00           C0.     -1
ATOM    272  CG  ARG A 175      31.203  91.859 119.629  1.00  0.00           C0.      0
ATOM    273  CD  ARG A 175      32.538  92.126 120.349  1.00  0.00           C0.      0
ATOM    274  NE  ARG A 175      33.742  91.902 119.532  1.00  0.00           N0.      0
ATOM    275  CZ  ARG A 175      34.402  90.742 119.489  1.00  0.00           C0.      0
ATOM    276  NH1 ARG A 175      33.847  89.623 120.038  1.00  0.00           N1+      0
ATOM    277  NH2 ARG A 175      35.620  90.682 118.936  1.00  0.00           N0.      0
ATOM    278  H01 ARG A 175      27.848  92.415 120.476  1.00  0.00           H0.      0
ATOM    279  H03 ARG A 175      28.633  92.779 118.933  1.00  0.00           H0.      0
ATOM    280  HA  ARG A 175      28.494  91.101 119.485  1.00  0.00           H0.      0
ATOM    281  HB2 ARG A 175      30.145  93.310 120.817  1.00  0.00           H0.      0
ATOM    282  HB3 ARG A 175      30.013  91.666 121.429  1.00  0.00           H0.      0
ATOM    283  HG2 ARG A 175      31.116  90.799 119.347  1.00  0.00           H0.      0
ATOM    284  HG3 ARG A 175      31.185  92.434 118.697  1.00  0.00           H0.      0
ATOM    285  HD2 ARG A 175      32.568  93.177 120.643  1.00  0.00           H0.      0
ATOM    286  HD3 ARG A 175      32.611  91.522 121.262  1.00  0.00           H0.      0
ATOM    287  HE  ARG A 175      34.215  92.709 119.080  1.00  0.00           H0.      0
ATOM    288 HH11 ARG A 175      32.840  89.566 120.088  1.00  0.00           H0.      0
ATOM    289 HH12 ARG A 175      34.317  88.741 119.895  1.00  0.00           H0.      0
ATOM    290 HH21 ARG A 175      36.191  91.553 118.779  1.00  0.00           H0.      0
ATOM    291 HH22 ARG A 175      36.098  89.794 118.904  1.00  0.00           H0.      0
ATOM    292  CA  TYR A 194      40.505  88.638 115.335  1.00  0.00           C0.     -1
ATOM    293  CB  TYR A 194      40.620  89.838 116.339  1.00  0.00           C0.     -1
ATOM    294  CG  TYR A 194      40.073  91.073 115.642  1.00  0.00           C0.      0
ATOM    295  CD1 TYR A 194      38.762  91.520 115.860  1.00  0.00           C0.      0
ATOM    296  CD2 TYR A 194      40.832  91.725 114.653  1.00  0.00           C0.      0
ATOM    297  CE1 TYR A 194      38.219  92.572 115.114  1.00  0.00           C0.      0
ATOM    298  CE2 TYR A 194      40.306  92.781 113.906  1.00  0.00           C0.      0
ATOM    299  CZ  TYR A 194      38.986  93.205 114.130  1.00  0.00           C0.      0
ATOM    300  OH  TYR A 194      38.425  94.262 113.441  1.00  0.00           O0.      0
ATOM    301  H01 TYR A 194      40.881  87.707 115.775  1.00  0.00           H0.      0
ATOM    302  H02 TYR A 194      39.459  88.489 115.046  1.00  0.00           H0.      0
ATOM    303  HA  TYR A 194      41.081  88.850 114.428  1.00  0.00           H0.      0
ATOM    304  HB2 TYR A 194      40.051  89.633 117.251  1.00  0.00           H0.      0
ATOM    305  HB3 TYR A 194      41.665  89.989 116.630  1.00  0.00           H0.      0
ATOM    306  HD1 TYR A 194      38.157  91.055 116.631  1.00  0.00           H0.      0
ATOM    307  HD2 TYR A 194      41.858  91.413 114.481  1.00  0.00           H0.      0
ATOM    308  HE1 TYR A 194      37.200  92.904 115.275  1.00  0.00           H0.      0
ATOM    309  HE2 TYR A 194      40.922  93.293 113.174  1.00  0.00           H0.      0
ATOM    310  HH  TYR A 194      38.794  94.320 112.526  1.00  0.00           H0.      0
ATOM    311  CA  TYR A 242      32.459 100.675 122.962  1.00  0.00           C0.     -1
ATOM    312  CB  TYR A 242      32.559  99.108 122.566  1.00  0.00           C0.     -1
ATOM    313  CG  TYR A 242      33.744  98.754 121.710  1.00  0.00           C0.      0
ATOM    314  CD1 TYR A 242      33.582  98.369 120.368  1.00  0.00           C0.      0
ATOM    315  CD2 TYR A 242      35.044  98.766 122.243  1.00  0.00           C0.      0
ATOM    316  CE1 TYR A 242      34.671  98.000 119.577  1.00  0.00           C0.      0
ATOM    317  CE2 TYR A 242      36.146  98.405 121.465  1.00  0.00           C0.      0
ATOM    318  CZ  TYR A 242      35.955  98.016 120.134  1.00  0.00           C0.      0
ATOM    319  OH  TYR A 242      37.016  97.695 119.306  1.00  0.00           O0.      0
ATOM    320  H01 TYR A 242      31.578 100.842 123.589  1.00  0.00           H0.      0
ATOM    321  H02 TYR A 242      33.354 100.981 123.512  1.00  0.00           H0.      0
ATOM    322  HA  TYR A 242      32.377 101.282 122.054  1.00  0.00           H0.      0
ATOM    323  HB2 TYR A 242      32.587  98.538 123.504  1.00  0.00           H0.      0
ATOM    324  HB3 TYR A 242      31.632  98.834 122.051  1.00  0.00           H0.      0
ATOM    325  HD1 TYR A 242      32.588  98.353 119.930  1.00  0.00           H0.      0
ATOM    326  HD2 TYR A 242      35.195  99.053 123.279  1.00  0.00           H0.      0
ATOM    327  HE1 TYR A 242      34.515  97.720 118.542  1.00  0.00           H0.      0
ATOM    328  HE2 TYR A 242      37.145  98.421 121.890  1.00  0.00           H0.      0
ATOM    329  HH  TYR A 242      37.836  97.656 119.818  1.00  0.00           H0.      0
ATOM    330  CA' SAM A 293      37.688  96.311 110.149  1.00  0.00           C0.      0
ATOM    331  CB  SAM A 293      37.858  96.912 111.572  1.00  0.00           C0.      0
ATOM    332  CG  SAM A 293      37.545  98.403 111.675  1.00  0.00           C0.      0
ATOM    333  SD  SAM A 293      38.032  99.020 113.354  1.00  0.00           S0.      0
ATOM    334  C5' SAM A 293      36.744 100.279 113.666  1.00  0.00           C0.      0
ATOM    335  C4' SAM A 293      36.962 101.524 112.823  1.00  0.00           C0.      0
ATOM    336  O4' SAM A 293      35.811 102.384 113.062  1.00  0.00           O0.      0
ATOM    337  C3' SAM A 293      38.237 102.330 113.202  1.00  0.00           C0.      0
ATOM    338  O3' SAM A 293      39.209 102.297 112.168  1.00  0.00           O0.      0
ATOM    339  C2' SAM A 293      37.666 103.742 113.551  1.00  0.00           C0.      0
ATOM    340  O2' SAM A 293      38.470 104.848 113.248  1.00  0.00           O0.      0
ATOM    341  C1' SAM A 293      36.295 103.739 112.842  1.00  0.00           C0.      0
ATOM    342  OXT SAM A 293      39.020  94.430 110.811  1.00  0.00           O0.      0
ATOM    343  N1  SAM A 293      33.033 107.570 111.699  1.00  0.00           N0.      0
ATOM    344  C2  SAM A 293      33.829 106.813 110.914  1.00  0.00           C0.      0
ATOM    345  N3  SAM A 293      34.655 105.818 111.279  1.00  0.00           N0.      0
ATOM    346  C4  SAM A 293      34.618 105.598 112.606  1.00  0.00           C0.      0
ATOM    347  C5  SAM A 293      33.849 106.309 113.539  1.00  0.00           C0.      0
ATOM    348  C6  SAM A 293      33.024 107.341 113.039  1.00  0.00           C0.      0
ATOM    349  N6  SAM A 293      32.250 108.102 113.839  1.00  0.00           N0.      0
ATOM    350  N7  SAM A 293      34.089 105.853 114.829  1.00  0.00           N0.      0
ATOM    351  C8  SAM A 293      34.981 104.894 114.686  1.00  0.00           C0.      0
ATOM    352  N9  SAM A 293      35.341 104.684 113.356  1.00  0.00           N0.      0
ATOM    353  C'  SAM A 293      37.882  94.792 110.327  1.00  0.00           C0.      0
ATOM    354  N'  SAM A 293      36.410  96.591 109.483  1.00  0.00           N0.      0
ATOM    355  O'  SAM A 293      36.916  94.031 110.075  1.00  0.00           O0.      0
ATOM    356 HN61 SAM A 293      31.824 108.958 113.482  1.00  0.00           H0.      0
ATOM    357 HN62 SAM A 293      32.278 107.937 114.833  1.00  0.00           H0.      0
ATOM    358  HA  SAM A 293      38.483  96.686 109.495  1.00  0.00           H0.      0
ATOM    359  HB1 SAM A 293      38.890  96.715 111.880  1.00  0.00           H0.      0
ATOM    360  HB2 SAM A 293      37.206  96.358 112.256  1.00  0.00           H0.      0
ATOM    361  HG1 SAM A 293      36.483  98.614 111.520  1.00  0.00           H0.      0
ATOM    362  HG2 SAM A 293      38.123  99.002 110.965  1.00  0.00           H0.      0
ATOM    363 HO2' SAM A 293      38.692 104.819 112.284  1.00  0.00           H0.      0
ATOM    364 HO3' SAM A 293      38.792 102.615 111.327  1.00  0.00           H0.      0
ATOM    365  H01 SAM A 293      35.411 104.317 115.487  1.00  0.00           H0.      0
ATOM    366  H02 SAM A 293      37.003 101.283 111.753  1.00  0.00           H0.      0
ATOM    367  H03 SAM A 293      38.728 101.909 114.079  1.00  0.00           H0.      0
ATOM    368  H04 SAM A 293      37.489 103.765 114.630  1.00  0.00           H0.      0
ATOM    369  H05 SAM A 293      36.403 103.932 111.770  1.00  0.00           H0.      0
ATOM    370  H06 SAM A 293      33.827 107.080 109.866  1.00  0.00           H0.      0
ATOM    371  H07 SAM A 293      36.312  97.580 109.247  1.00  0.00           H0.      0
ATOM    372  H08 SAM A 293      35.619  96.314 110.064  1.00  0.00           H0.      0
ATOM    373  H09 SAM A 293      36.303  95.675 108.102  1.00  0.00           H0.      0
ATOM    374 H5'1 SAM A 293      36.801 100.503 114.732  1.00  0.00           H0.      0
ATOM    375 H5'2 SAM A 293      35.782  99.817 113.452  1.00  0.00           H0.      0
ATOM    376  N   ACT A 294      36.403  96.083 116.773  1.00  0.00           N0.      0
ATOM    377  CA  ACT A 294      37.193  95.040 117.417  1.00  0.00           C0.      0
ATOM    378  C   ACT A 294      36.428  93.890 118.088  1.00  0.00           C0.      0
ATOM    379  O   ACT A 294      37.131  92.886 118.458  1.00  0.00           O0.      0
ATOM    380  CE  ACT A 294      37.427  97.735 114.508  1.00  0.00           C0.      0
ATOM    381  OXT ACT A 294      35.170  93.968 118.243  1.00  0.00           O1-      0
ATOM    382  HE1 ACT A 294      36.380  97.499 114.324  1.00  0.00           H0.      0
ATOM    383  HE2 ACT A 294      37.549  98.130 115.515  1.00  0.00           H0.      0
ATOM    384  HE3 ACT A 294      38.033  96.838 114.398  1.00  0.00           H0.      0
ATOM    385  H1  ACT A 294      37.825  95.502 118.185  1.00  0.00           H0.      0
ATOM    386  H3  ACT A 294      37.875  94.587 116.689  1.00  0.00           H0.      0
ATOM    387  H01 ACT A 294      35.911  96.610 117.486  1.00  0.00           H0.      0
ATOM    388  H02 ACT A 294      35.689  95.674 116.174  1.00  0.00           H0.      0
