# Supplementary material for: Computational Investigation of GNMT-Catalyzed Methyl Transfer Reaction: Integrating MD, QM, and ML Approaches
Source: J Comput Chem. Author manuscript; Available in PMC 2026 Jun 29. (PMC13312424; doi:10.1002/jcc.70434)
Supplement: SI-2 [file NIHMS2188582-supplement-SI-2.zip › QM-cluster-pdbs/sampling_25000_R1_w_r.pdb]

ATOM      1  CA  TYR A  21      41.790 104.639 117.869  1.00  0.00           C0.     -1
ATOM      2  CB  TYR A  21      41.040 104.467 116.532  1.00  0.00           C0.     -1
ATOM      3  CG  TYR A  21      40.232 103.192 116.453  1.00  0.00           C0.      0
ATOM      4  CD1 TYR A  21      38.904 103.172 116.905  1.00  0.00           C0.      0
ATOM      5  CD2 TYR A  21      40.780 102.003 115.943  1.00  0.00           C0.      0
ATOM      6  CE1 TYR A  21      38.129 102.012 116.826  1.00  0.00           C0.      0
ATOM      7  CE2 TYR A  21      40.023 100.832 115.867  1.00  0.00           C0.      0
ATOM      8  CZ  TYR A  21      38.689 100.843 116.292  1.00  0.00           C0.      0
ATOM      9  OH  TYR A  21      37.962  99.678 116.138  1.00  0.00           O0.      0
ATOM     10  H01 TYR A  21      41.087 104.653 118.710  1.00  0.00           H0.      0
ATOM     11  H02 TYR A  21      42.358 105.576 117.882  1.00  0.00           H0.      0
ATOM     12  HA  TYR A  21      42.490 103.811 118.032  1.00  0.00           H0.      0
ATOM     13  HB2 TYR A  21      40.366 105.319 116.376  1.00  0.00           H0.      0
ATOM     14  HB3 TYR A  21      41.769 104.485 115.711  1.00  0.00           H0.      0
ATOM     15  HD1 TYR A  21      38.449 104.072 117.300  1.00  0.00           H0.      0
ATOM     16  HD2 TYR A  21      41.806 101.996 115.586  1.00  0.00           H0.      0
ATOM     17  HE1 TYR A  21      37.099 102.030 117.160  1.00  0.00           H0.      0
ATOM     18  HE2 TYR A  21      40.439  99.913 115.475  1.00  0.00           H0.      0
ATOM     19  HH  TYR A  21      37.012  99.834 116.361  1.00  0.00           H0.      0
ATOM     20  CA  TRP A  30      46.141  94.330 114.750  1.00  0.00           C0.     -1
ATOM     21  CB  TRP A  30      45.764  95.608 113.969  1.00  0.00           C0.     -1
ATOM     22  CG  TRP A  30      44.278  95.712 113.748  1.00  0.00           C0.      0
ATOM     23  CD1 TRP A  30      43.565  95.282 112.646  1.00  0.00           C0.      0
ATOM     24  CD2 TRP A  30      43.300  96.216 114.689  1.00  0.00           C0.      0
ATOM     25  CE2 TRP A  30      42.011  96.046 114.088  1.00  0.00           C0.      0
ATOM     26  CE3 TRP A  30      43.388  96.843 115.947  1.00  0.00           C0.      0
ATOM     27  NE1 TRP A  30      42.202  95.447 112.857  1.00  0.00           N0.      0
ATOM     28  CZ2 TRP A  30      40.838  96.493 114.711  1.00  0.00           C0.      0
ATOM     29  CZ3 TRP A  30      42.224  97.310 116.556  1.00  0.00           C0.      0
ATOM     30  CH2 TRP A  30      40.960  97.140 115.942  1.00  0.00           C0.      0
ATOM     31  H01 TRP A  30      45.813  93.440 114.202  1.00  0.00           H0.      0
ATOM     32  H03 TRP A  30      47.225  94.259 114.905  1.00  0.00           H0.      0
ATOM     33  HA  TRP A  30      45.656  94.319 115.732  1.00  0.00           H0.      0
ATOM     34  HB2 TRP A  30      46.123  96.489 114.518  1.00  0.00           H0.      0
ATOM     35  HB3 TRP A  30      46.283  95.609 113.003  1.00  0.00           H0.      0
ATOM     36  HD1 TRP A  30      43.929  94.877 111.714  1.00  0.00           H0.      0
ATOM     37  HE1 TRP A  30      41.499  95.419 112.113  1.00  0.00           H0.      0
ATOM     38  HE3 TRP A  30      44.353  96.979 116.428  1.00  0.00           H0.      0
ATOM     39  HZ2 TRP A  30      39.873  96.321 114.251  1.00  0.00           H0.      0
ATOM     40  HZ3 TRP A  30      42.281  97.814 117.516  1.00  0.00           H0.      0
ATOM     41  HH2 TRP A  30      40.069  97.517 116.433  1.00  0.00           H0.      0
ATOM     42  CA  TYR A  33      44.290  89.759 115.203  1.00  0.00           C0.     -1
ATOM     43  CB  TYR A  33      44.494  90.880 116.242  1.00  0.00           C0.     -1
ATOM     44  CG  TYR A  33      43.201  91.455 116.790  1.00  0.00           C0.      0
ATOM     45  CD1 TYR A  33      42.831  92.790 116.566  1.00  0.00           C0.      0
ATOM     46  CD2 TYR A  33      42.331  90.651 117.551  1.00  0.00           C0.      0
ATOM     47  CE1 TYR A  33      41.640  93.315 117.081  1.00  0.00           C0.      0
ATOM     48  CE2 TYR A  33      41.136  91.156 118.059  1.00  0.00           C0.      0
ATOM     49  CZ  TYR A  33      40.785  92.492 117.825  1.00  0.00           C0.      0
ATOM     50  OH  TYR A  33      39.591  92.925 118.366  1.00  0.00           O0.      0
ATOM     51  H01 TYR A  33      43.763  90.138 114.320  1.00  0.00           H0.      0
ATOM     52  H02 TYR A  33      45.252  89.350 114.874  1.00  0.00           H0.      0
ATOM     53  HA  TYR A  33      43.697  88.937 115.620  1.00  0.00           H0.      0
ATOM     54  HB2 TYR A  33      45.097  90.483 117.072  1.00  0.00           H0.      0
ATOM     55  HB3 TYR A  33      45.084  91.687 115.791  1.00  0.00           H0.      0
ATOM     56  HD1 TYR A  33      43.472  93.436 115.975  1.00  0.00           H0.      0
ATOM     57  HD2 TYR A  33      42.597  89.617 117.751  1.00  0.00           H0.      0
ATOM     58  HE1 TYR A  33      41.388  94.355 116.893  1.00  0.00           H0.      0
ATOM     59  HE2 TYR A  33      40.463  90.533 118.638  1.00  0.00           H0.      0
ATOM     60  HH  TYR A  33      39.418  93.844 118.107  1.00  0.00           H0.      0
ATOM     61  CA  ARG A  40      40.574  85.657 110.115  1.00  0.00           C0.     -1
ATOM     62  CB  ARG A  40      40.833  87.150 110.360  1.00  0.00           C0.     -1
ATOM     63  CG  ARG A  40      39.609  88.017 110.025  1.00  0.00           C0.      0
ATOM     64  CD  ARG A  40      39.824  89.493 110.376  1.00  0.00           C0.      0
ATOM     65  NE  ARG A  40      38.702  90.297 109.870  1.00  0.00           N0.      0
ATOM     66  CZ  ARG A  40      38.603  91.637 110.048  1.00  0.00           C0.      0
ATOM     67  NH1 ARG A  40      39.315  92.248 111.006  1.00  0.00           N1+      0
ATOM     68  NH2 ARG A  40      37.751  92.341 109.289  1.00  0.00           N0.      0
ATOM     69  H01 ARG A  40      40.305  85.470 109.068  1.00  0.00           H0.      0
ATOM     70  H02 ARG A  40      41.462  85.058 110.346  1.00  0.00           H0.      0
ATOM     71  HA  ARG A  40      39.751  85.295 110.742  1.00  0.00           H0.      0
ATOM     72  HB2 ARG A  40      41.114  87.304 111.410  1.00  0.00           H0.      0
ATOM     73  HB3 ARG A  40      41.688  87.484 109.757  1.00  0.00           H0.      0
ATOM     74  HG2 ARG A  40      39.391  87.926 108.951  1.00  0.00           H0.      0
ATOM     75  HG3 ARG A  40      38.728  87.644 110.563  1.00  0.00           H0.      0
ATOM     76  HD2 ARG A  40      39.882  89.600 111.465  1.00  0.00           H0.      0
ATOM     77  HD3 ARG A  40      40.772  89.855 109.954  1.00  0.00           H0.      0
ATOM     78  HE  ARG A  40      38.207  89.931 109.068  1.00  0.00           H0.      0
ATOM     79 HH11 ARG A  40      39.724  91.735 111.773  1.00  0.00           H0.      0
ATOM     80 HH12 ARG A  40      39.194  93.268 111.092  1.00  0.00           H0.      0
ATOM     81 HH21 ARG A  40      37.582  92.098 108.285  1.00  0.00           H0.      0
ATOM     82 HH22 ARG A  40      37.787  93.355 109.393  1.00  0.00           H0.      0
ATOM     83  CA  ALA A  64      35.172 101.000 109.309  1.00  0.00           C0.     -1
ATOM     84  C   ALA A  64      36.112 100.287 108.360  1.00  0.00           C0.      0
ATOM     85  O   ALA A  64      36.042  99.056 108.178  1.00  0.00           O0.      0
ATOM     86  H01 ALA A  64      34.229 101.202 108.787  1.00  0.00           H0.      0
ATOM     87  H02 ALA A  64      34.944 100.352 110.157  1.00  0.00           H0.      0
ATOM     88  HA  ALA A  64      35.576 101.950 109.667  1.00  0.00           H0.      0
ATOM     89  N   CYS A  65      36.973 101.085 107.683  1.00  0.00           N0.      0
ATOM     90  CA  CYS A  65      37.939 100.508 106.750  1.00  0.00           C0.     -1
ATOM     91  C   CYS A  65      39.147  99.841 107.435  1.00  0.00           C0.      0
ATOM     92  O   CYS A  65      39.585  98.755 107.025  1.00  0.00           O0.      0
ATOM     93  H02 CYS A  65      38.293 101.302 106.086  1.00  0.00           H0.      0
ATOM     94  H   CYS A  65      37.202 101.979 108.123  1.00  0.00           H0.      0
ATOM     95  HA  CYS A  65      37.444  99.742 106.154  1.00  0.00           H0.      0
ATOM     96  N   GLY A  66      39.673 100.538 108.466  1.00  0.00           N0.      0
ATOM     97  CA  GLY A  66      40.905 100.158 109.153  1.00  0.00           C0.     -1
ATOM     98  H01 GLY A  66      41.742 100.787 108.831  1.00  0.00           H0.      0
ATOM     99  H   GLY A  66      39.222 101.403 108.756  1.00  0.00           H0.      0
ATOM    100  HA2 GLY A  66      40.775 100.281 110.230  1.00  0.00           H0.      0
ATOM    101  HA3 GLY A  66      41.156  99.122 108.926  1.00  0.00           H0.      0
ATOM    102  CA  ASP A  70      38.451  93.548 104.178  1.00  0.00           C0.     -1
ATOM    103  CB  ASP A  70      37.473  94.282 105.102  1.00  0.00           C0.     -1
ATOM    104  CG  ASP A  70      37.371  93.664 106.504  1.00  0.00           C0.      0
ATOM    105  OD1 ASP A  70      37.180  94.457 107.493  1.00  0.00           O0.      0
ATOM    106  OD2 ASP A  70      37.437  92.402 106.604  1.00  0.00           O1-      0
ATOM    107  H01 ASP A  70      39.476  93.613 104.562  1.00  0.00           H0.      0
ATOM    108  H02 ASP A  70      38.440  93.974 103.168  1.00  0.00           H0.      0
ATOM    109  HA  ASP A  70      38.186  92.488 104.117  1.00  0.00           H0.      0
ATOM    110  HB2 ASP A  70      37.747  95.337 105.213  1.00  0.00           H0.      0
ATOM    111  HB3 ASP A  70      36.464  94.265 104.664  1.00  0.00           H0.      0
ATOM    112  CA  ASP A  85      37.206 105.798 108.431  1.00  0.00           C0.     -1
ATOM    113  C   ASP A  85      37.659 106.996 109.250  1.00  0.00           C0.      0
ATOM    114  O   ASP A  85      38.407 107.863 108.782  1.00  0.00           O0.      0
ATOM    115  CB  ASP A  85      38.385 104.807 108.224  1.00  0.00           C0.      0
ATOM    116  CG  ASP A  85      38.653 104.033 109.507  1.00  0.00           C0.      0
ATOM    117  OD1 ASP A  85      38.182 102.834 109.585  1.00  0.00           O0.      0
ATOM    118  OD2 ASP A  85      39.251 104.612 110.457  1.00  0.00           O1-      0
ATOM    119  H03 ASP A  85      36.880 106.174 107.458  1.00  0.00           H0.      0
ATOM    120  HA  ASP A  85      36.361 105.285 108.901  1.00  0.00           H0.      0
ATOM    121  HB2 ASP A  85      38.141 104.109 107.419  1.00  0.00           H0.      0
ATOM    122  HB3 ASP A  85      39.276 105.374 107.937  1.00  0.00           H0.      0
ATOM    123  N   ALA A  86      37.261 106.983 110.551  1.00  0.00           N0.      0
ATOM    124  CA  ALA A  86      37.519 108.100 111.451  1.00  0.00           C0.     -1
ATOM    125  C   ALA A  86      38.780 107.896 112.318  1.00  0.00           C0.      0
ATOM    126  O   ALA A  86      38.881 108.467 113.425  1.00  0.00           O0.      0
ATOM    127  CB  ALA A  86      36.292 108.373 112.326  1.00  0.00           C0.      0
ATOM    128  H   ALA A  86      36.547 106.314 110.814  1.00  0.00           H0.      0
ATOM    129  HA  ALA A  86      37.730 108.969 110.814  1.00  0.00           H0.      0
ATOM    130  HB1 ALA A  86      36.099 107.529 112.998  1.00  0.00           H0.      0
ATOM    131  HB2 ALA A  86      36.469 109.250 112.951  1.00  0.00           H0.      0
ATOM    132  HB3 ALA A  86      35.419 108.537 111.689  1.00  0.00           H0.      0
ATOM    133  N   SER A  87      39.763 107.143 111.785  1.00  0.00           N0.      0
ATOM    134  CA  SER A  87      41.084 107.020 112.404  1.00  0.00           C0.     -1
ATOM    135  CB  SER A  87      41.313 105.634 113.017  1.00  0.00           C0.     -1
ATOM    136  OG  SER A  87      42.675 105.476 113.472  1.00  0.00           O0.      0
ATOM    137  H01 SER A  87      41.851 107.204 111.643  1.00  0.00           H0.      0
ATOM    138  H   SER A  87      39.547 106.531 110.999  1.00  0.00           H0.      0
ATOM    139  HA  SER A  87      41.158 107.796 113.170  1.00  0.00           H0.      0
ATOM    140  HB2 SER A  87      40.602 105.460 113.828  1.00  0.00           H0.      0
ATOM    141  HB3 SER A  87      41.158 104.859 112.268  1.00  0.00           H0.      0
ATOM    142  HG  SER A  87      42.798 106.043 114.247  1.00  0.00           H0.      0
ATOM    143  CA  MET A  90      44.368 103.266 111.106  1.00  0.00           C0.     -1
ATOM    144  CB  MET A  90      42.890 102.856 111.029  1.00  0.00           C0.     -1
ATOM    145  CG  MET A  90      42.412 101.986 112.198  1.00  0.00           C0.      0
ATOM    146  SD  MET A  90      43.193 100.307 112.127  1.00  0.00           S0.      0
ATOM    147  CE  MET A  90      41.988  99.322 113.093  1.00  0.00           C0.      0
ATOM    148  H01 MET A  90      44.547 103.854 112.013  1.00  0.00           H0.      0
ATOM    149  H02 MET A  90      44.650 103.878 110.242  1.00  0.00           H0.      0
ATOM    150  HA  MET A  90      45.027 102.390 111.126  1.00  0.00           H0.      0
ATOM    151  HB2 MET A  90      42.266 103.757 111.003  1.00  0.00           H0.      0
ATOM    152  HB3 MET A  90      42.700 102.325 110.088  1.00  0.00           H0.      0
ATOM    153  HG2 MET A  90      42.658 102.464 113.152  1.00  0.00           H0.      0
ATOM    154  HG3 MET A  90      41.328 101.849 112.145  1.00  0.00           H0.      0
ATOM    155  HE1 MET A  90      42.168  99.393 114.167  1.00  0.00           H0.      0
ATOM    156  HE2 MET A  90      40.970  99.650 112.865  1.00  0.00           H0.      0
ATOM    157  HE3 MET A  90      42.103  98.280 112.794  1.00  0.00           H0.      0
ATOM    158  CA  ALA A 115      34.672 109.686 106.825  1.00  0.00           C0.     -1
ATOM    159  C   ALA A 115      34.215 109.314 108.223  1.00  0.00           C0.      0
ATOM    160  O   ALA A 115      34.818 108.471 108.904  1.00  0.00           O0.      0
ATOM    161  H01 ALA A 115      35.745 109.893 106.847  1.00  0.00           H0.      0
ATOM    162  H03 ALA A 115      34.516 108.833 106.156  1.00  0.00           H0.      0
ATOM    163  HA  ALA A 115      34.147 110.553 106.417  1.00  0.00           H0.      0
ATOM    164  N   ASN A 116      33.103 109.967 108.671  1.00  0.00           N0.      0
ATOM    165  CA  ASN A 116      32.485 109.653 109.955  1.00  0.00           C0.     -1
ATOM    166  C   ASN A 116      31.012 109.297 109.703  1.00  0.00           C0.      0
ATOM    167  O   ASN A 116      30.253 110.108 109.149  1.00  0.00           O0.      0
ATOM    168  CB  ASN A 116      32.626 110.836 110.949  1.00  0.00           C0.      0
ATOM    169  CG  ASN A 116      32.352 110.339 112.358  1.00  0.00           C0.      0
ATOM    170  ND2 ASN A 116      33.392 110.341 113.221  1.00  0.00           N0.      0
ATOM    171  OD1 ASN A 116      31.230 109.887 112.661  1.00  0.00           O0.      0
ATOM    172  H   ASN A 116      32.587 110.576 108.050  1.00  0.00           H0.      0
ATOM    173  HA  ASN A 116      33.024 108.791 110.348  1.00  0.00           H0.      0
ATOM    174  HB2 ASN A 116      33.631 111.255 110.853  1.00  0.00           H0.      0
ATOM    175  HB3 ASN A 116      31.899 111.611 110.685  1.00  0.00           H0.      0
ATOM    176 HD21 ASN A 116      33.301 109.891 114.138  1.00  0.00           H0.      0
ATOM    177 HD22 ASN A 116      34.308 110.636 112.918  1.00  0.00           H0.      0
ATOM    178  N   TRP A 117      30.670 108.053 110.084  1.00  0.00           N0.      0
ATOM    179  CA  TRP A 117      29.317 107.525 109.944  1.00  0.00           C0.     -1
ATOM    180  CB  TRP A 117      29.109 106.318 110.874  1.00  0.00           C0.     -1
ATOM    181  CG  TRP A 117      30.119 105.214 110.686  1.00  0.00           C0.      0
ATOM    182  CD1 TRP A 117      30.758 104.846 109.519  1.00  0.00           C0.      0
ATOM    183  CD2 TRP A 117      30.675 104.384 111.735  1.00  0.00           C0.      0
ATOM    184  CE2 TRP A 117      31.665 103.543 111.138  1.00  0.00           C0.      0
ATOM    185  CE3 TRP A 117      30.457 104.297 113.122  1.00  0.00           C0.      0
ATOM    186  NE1 TRP A 117      31.676 103.836 109.787  1.00  0.00           N0.      0
ATOM    187  CZ2 TRP A 117      32.449 102.658 111.892  1.00  0.00           C0.      0
ATOM    188  CZ3 TRP A 117      31.220 103.405 113.871  1.00  0.00           C0.      0
ATOM    189  CH2 TRP A 117      32.212 102.600 113.265  1.00  0.00           C0.      0
ATOM    190  H02 TRP A 117      28.601 108.317 110.182  1.00  0.00           H0.      0
ATOM    191  H   TRP A 117      31.386 107.472 110.532  1.00  0.00           H0.      0
ATOM    192  HA  TRP A 117      29.132 107.236 108.899  1.00  0.00           H0.      0
ATOM    193  HB2 TRP A 117      29.163 106.666 111.913  1.00  0.00           H0.      0
ATOM    194  HB3 TRP A 117      28.084 105.949 110.727  1.00  0.00           H0.      0
ATOM    195  HD1 TRP A 117      30.653 105.242 108.521  1.00  0.00           H0.      0
ATOM    196  HE1 TRP A 117      32.330 103.463 109.117  1.00  0.00           H0.      0
ATOM    197  HE3 TRP A 117      29.718 104.928 113.603  1.00  0.00           H0.      0
ATOM    198  HZ2 TRP A 117      33.235 102.063 111.441  1.00  0.00           H0.      0
ATOM    199  HZ3 TRP A 117      31.057 103.331 114.941  1.00  0.00           H0.      0
ATOM    200  HH2 TRP A 117      32.810 101.937 113.879  1.00  0.00           H0.      0
ATOM    201  CA  LEU A 136      33.949  94.168 108.271  1.00  0.00           C0.     -1
ATOM    202  C   LEU A 136      34.641  94.573 109.551  1.00  0.00           C0.      0
ATOM    203  O   LEU A 136      34.951  95.748 109.803  1.00  0.00           O0.      0
ATOM    204  H01 LEU A 136      34.704  94.200 107.478  1.00  0.00           H0.      0
ATOM    205  H02 LEU A 136      33.168  94.893 108.032  1.00  0.00           H0.      0
ATOM    206  HA  LEU A 136      33.517  93.166 108.317  1.00  0.00           H0.      0
ATOM    207  N   GLY A 137      34.906  93.569 110.442  1.00  0.00           N0.      0
ATOM    208  CA  GLY A 137      35.819  93.798 111.555  1.00  0.00           C0.     -1
ATOM    209  C   GLY A 137      35.185  94.360 112.812  1.00  0.00           C0.      0
ATOM    210  O   GLY A 137      35.931  94.636 113.779  1.00  0.00           O0.      0
ATOM    211  H   GLY A 137      34.819  92.619 110.109  1.00  0.00           H0.      0
ATOM    212  HA2 GLY A 137      36.297  92.849 111.816  1.00  0.00           H0.      0
ATOM    213  HA3 GLY A 137      36.620  94.479 111.256  1.00  0.00           H0.      0
ATOM    214  N   ASN A 138      33.851  94.490 112.852  1.00  0.00           N0.      0
ATOM    215  CA  ASN A 138      33.132  95.261 113.865  1.00  0.00           C0.     -1
ATOM    216  C   ASN A 138      33.373  96.779 113.638  1.00  0.00           C0.      0
ATOM    217  O   ASN A 138      34.335  97.208 112.980  1.00  0.00           O0.      0
ATOM    218  CB  ASN A 138      33.475  94.833 115.306  1.00  0.00           C0.      0
ATOM    219  CG  ASN A 138      32.404  95.262 116.307  1.00  0.00           C0.      0
ATOM    220  ND2 ASN A 138      32.776  95.169 117.600  1.00  0.00           N0.      0
ATOM    221  OD1 ASN A 138      31.276  95.658 115.958  1.00  0.00           O0.      0
ATOM    222  H   ASN A 138      33.374  94.314 111.976  1.00  0.00           H0.      0
ATOM    223  HA  ASN A 138      32.067  95.062 113.713  1.00  0.00           H0.      0
ATOM    224  HB2 ASN A 138      33.556  93.739 115.332  1.00  0.00           H0.      0
ATOM    225  HB3 ASN A 138      34.448  95.214 115.612  1.00  0.00           H0.      0
ATOM    226 HD21 ASN A 138      32.108  95.430 118.312  1.00  0.00           H0.      0
ATOM    227 HD22 ASN A 138      33.708  94.848 117.875  1.00  0.00           H0.      0
ATOM    228  N   SER A 139      32.457  97.569 114.227  1.00  0.00           N0.      0
ATOM    229  CA  SER A 139      32.578  99.023 114.229  1.00  0.00           C0.     -1
ATOM    230  H01 SER A 139      31.667  99.452 114.648  1.00  0.00           H0.      0
ATOM    231  H03 SER A 139      33.433  99.347 114.829  1.00  0.00           H0.      0
ATOM    232  H   SER A 139      31.734  97.115 114.783  1.00  0.00           H0.      0
ATOM    233  HA  SER A 139      32.706  99.397 113.209  1.00  0.00           H0.      0
ATOM    234  CA  HID A 142      31.777 103.141 117.772  1.00  0.00           C0.     -1
ATOM    235  CB  HID A 142      33.174 103.227 117.132  1.00  0.00           C0.     -1
ATOM    236  CG  HID A 142      33.915 101.929 117.065  1.00  0.00           C0.      0
ATOM    237  CD2 HID A 142      34.684 101.368 116.066  1.00  0.00           C0.      0
ATOM    238  ND1 HID A 142      34.021 101.038 118.127  1.00  0.00           N0.      0
ATOM    239  CE1 HID A 142      34.826 100.001 117.753  1.00  0.00           C0.      0
ATOM    240  NE2 HID A 142      35.248 100.173 116.506  1.00  0.00           N0.      0
ATOM    241  H01 HID A 142      31.283 104.117 117.739  1.00  0.00           H0.      0
ATOM    242  H02 HID A 142      31.146 102.422 117.239  1.00  0.00           H0.      0
ATOM    243  HA  HID A 142      31.824 102.833 118.823  1.00  0.00           H0.      0
ATOM    244  HB2 HID A 142      33.089 103.615 116.113  1.00  0.00           H0.      0
ATOM    245  HB3 HID A 142      33.788 103.957 117.680  1.00  0.00           H0.      0
ATOM    246  HD1 HID A 142      33.591 101.143 119.035  1.00  0.00           H0.      0
ATOM    247  HD2 HID A 142      34.862 101.745 115.072  1.00  0.00           H0.      0
ATOM    248  HE1 HID A 142      35.081  99.182 118.403  1.00  0.00           H0.      0
ATOM    249  CA  ARG A 175      29.782  95.095 120.784  1.00  0.00           C0.     -1
ATOM    250  CB  ARG A 175      30.792  94.564 121.811  1.00  0.00           C0.     -1
ATOM    251  CG  ARG A 175      32.125  94.149 121.167  1.00  0.00           C0.      0
ATOM    252  CD  ARG A 175      33.138  93.624 122.201  1.00  0.00           C0.      0
ATOM    253  NE  ARG A 175      34.462  93.360 121.615  1.00  0.00           N0.      0
ATOM    254  CZ  ARG A 175      34.775  92.271 120.912  1.00  0.00           C0.      0
ATOM    255  NH1 ARG A 175      33.954  91.198 120.897  1.00  0.00           N1+      0
ATOM    256  NH2 ARG A 175      35.983  92.186 120.306  1.00  0.00           N0.      0
ATOM    257  H01 ARG A 175      28.842  95.387 121.264  1.00  0.00           H0.      0
ATOM    258  H02 ARG A 175      30.182  95.976 120.267  1.00  0.00           H0.      0
ATOM    259  HA  ARG A 175      29.551  94.335 120.027  1.00  0.00           H0.      0
ATOM    260  HB2 ARG A 175      30.990  95.337 122.566  1.00  0.00           H0.      0
ATOM    261  HB3 ARG A 175      30.358  93.706 122.346  1.00  0.00           H0.      0
ATOM    262  HG2 ARG A 175      31.949  93.386 120.396  1.00  0.00           H0.      0
ATOM    263  HG3 ARG A 175      32.570  95.014 120.665  1.00  0.00           H0.      0
ATOM    264  HD2 ARG A 175      33.291  94.375 122.979  1.00  0.00           H0.      0
ATOM    265  HD3 ARG A 175      32.771  92.722 122.704  1.00  0.00           H0.      0
ATOM    266  HE  ARG A 175      35.116  94.150 121.574  1.00  0.00           H0.      0
ATOM    267 HH11 ARG A 175      32.987  91.322 121.154  1.00  0.00           H0.      0
ATOM    268 HH12 ARG A 175      34.108  90.482 120.196  1.00  0.00           H0.      0
ATOM    269 HH21 ARG A 175      36.475  93.064 120.146  1.00  0.00           H0.      0
ATOM    270 HH22 ARG A 175      36.055  91.555 119.514  1.00  0.00           H0.      0
ATOM    271  CA  TYR A 194      40.181  88.034 113.982  1.00  0.00           C0.     -1
ATOM    272  CB  TYR A 194      39.875  88.876 115.235  1.00  0.00           C0.     -1
ATOM    273  CG  TYR A 194      39.507  90.299 114.865  1.00  0.00           C0.      0
ATOM    274  CD1 TYR A 194      38.174  90.735 114.863  1.00  0.00           C0.      0
ATOM    275  CD2 TYR A 194      40.499  91.216 114.472  1.00  0.00           C0.      0
ATOM    276  CE1 TYR A 194      37.834  92.039 114.487  1.00  0.00           C0.      0
ATOM    277  CE2 TYR A 194      40.181  92.526 114.109  1.00  0.00           C0.      0
ATOM    278  CZ  TYR A 194      38.842  92.944 114.115  1.00  0.00           C0.      0
ATOM    279  OH  TYR A 194      38.571  94.244 113.765  1.00  0.00           O0.      0
ATOM    280  H01 TYR A 194      40.448  87.003 114.243  1.00  0.00           H0.      0
ATOM    281  H02 TYR A 194      39.312  88.003 113.314  1.00  0.00           H0.      0
ATOM    282  HA  TYR A 194      41.021  88.469 113.428  1.00  0.00           H0.      0
ATOM    283  HB2 TYR A 194      39.054  88.416 115.798  1.00  0.00           H0.      0
ATOM    284  HB3 TYR A 194      40.752  88.883 115.894  1.00  0.00           H0.      0
ATOM    285  HD1 TYR A 194      37.385  90.058 115.179  1.00  0.00           H0.      0
ATOM    286  HD2 TYR A 194      41.540  90.915 114.495  1.00  0.00           H0.      0
ATOM    287  HE1 TYR A 194      36.799  92.359 114.512  1.00  0.00           H0.      0
ATOM    288  HE2 TYR A 194      40.954  93.240 113.845  1.00  0.00           H0.      0
ATOM    289  HH  TYR A 194      37.595  94.385 113.741  1.00  0.00           H0.      0
ATOM    290  CA  LEU A 240      38.226  99.287 123.243  1.00  0.00           C0.     -1
ATOM    291  CB  LEU A 240      38.070  98.494 121.937  1.00  0.00           C0.     -1
ATOM    292  CG  LEU A 240      37.948  99.357 120.663  1.00  0.00           C0.      0
ATOM    293  CD1 LEU A 240      37.985  98.460 119.411  1.00  0.00           C0.      0
ATOM    294  CD2 LEU A 240      36.681 100.232 120.680  1.00  0.00           C0.      0
ATOM    295  H01 LEU A 240      38.388  98.614 124.093  1.00  0.00           H0.      0
ATOM    296  H02 LEU A 240      39.084  99.970 123.188  1.00  0.00           H0.      0
ATOM    297  HA  LEU A 240      37.336  99.887 123.463  1.00  0.00           H0.      0
ATOM    298  HB2 LEU A 240      38.940  97.832 121.819  1.00  0.00           H0.      0
ATOM    299  HB3 LEU A 240      37.195  97.835 122.004  1.00  0.00           H0.      0
ATOM    300  HG  LEU A 240      38.821 100.029 120.626  1.00  0.00           H0.      0
ATOM    301 HD11 LEU A 240      37.154  97.746 119.420  1.00  0.00           H0.      0
ATOM    302 HD12 LEU A 240      37.927  99.044 118.488  1.00  0.00           H0.      0
ATOM    303 HD13 LEU A 240      38.913  97.877 119.376  1.00  0.00           H0.      0
ATOM    304 HD21 LEU A 240      35.783  99.603 120.739  1.00  0.00           H0.      0
ATOM    305 HD22 LEU A 240      36.671 100.912 121.538  1.00  0.00           H0.      0
ATOM    306 HD23 LEU A 240      36.619 100.842 119.772  1.00  0.00           H0.      0
ATOM    307  CA  TYR A 242      31.432 100.346 121.237  1.00  0.00           C0.     -1
ATOM    308  CB  TYR A 242      31.245  98.886 120.777  1.00  0.00           C0.     -1
ATOM    309  CG  TYR A 242      32.514  98.073 120.888  1.00  0.00           C0.      0
ATOM    310  CD1 TYR A 242      33.224  97.668 119.749  1.00  0.00           C0.      0
ATOM    311  CD2 TYR A 242      33.031  97.722 122.150  1.00  0.00           C0.      0
ATOM    312  CE1 TYR A 242      34.399  96.913 119.850  1.00  0.00           C0.      0
ATOM    313  CE2 TYR A 242      34.201  96.975 122.267  1.00  0.00           C0.      0
ATOM    314  CZ  TYR A 242      34.878  96.550 121.115  1.00  0.00           C0.      0
ATOM    315  OH  TYR A 242      35.970  95.733 121.290  1.00  0.00           O0.      0
ATOM    316  H01 TYR A 242      30.498 100.911 121.147  1.00  0.00           H0.      0
ATOM    317  H02 TYR A 242      31.763 100.392 122.279  1.00  0.00           H0.      0
ATOM    318  HA  TYR A 242      32.192 100.852 120.630  1.00  0.00           H0.      0
ATOM    319  HB2 TYR A 242      30.454  98.424 121.382  1.00  0.00           H0.      0
ATOM    320  HB3 TYR A 242      30.891  98.873 119.739  1.00  0.00           H0.      0
ATOM    321  HD1 TYR A 242      32.846  97.928 118.765  1.00  0.00           H0.      0
ATOM    322  HD2 TYR A 242      32.505  98.032 123.048  1.00  0.00           H0.      0
ATOM    323  HE1 TYR A 242      34.918  96.585 118.959  1.00  0.00           H0.      0
ATOM    324  HE2 TYR A 242      34.598  96.702 123.239  1.00  0.00           H0.      0
ATOM    325  HH  TYR A 242      36.394  95.492 120.412  1.00  0.00           H0.      0
ATOM    326  CA  TYR A 283      30.164  89.848 120.669  1.00  0.00           C0.     -1
ATOM    327  CB  TYR A 283      30.308  89.477 119.177  1.00  0.00           C0.     -1
ATOM    328  CG  TYR A 283      31.617  89.959 118.590  1.00  0.00           C0.      0
ATOM    329  CD1 TYR A 283      32.733  89.112 118.471  1.00  0.00           C0.      0
ATOM    330  CD2 TYR A 283      31.768  91.301 118.202  1.00  0.00           C0.      0
ATOM    331  CE1 TYR A 283      33.970  89.592 118.019  1.00  0.00           C0.      0
ATOM    332  CE2 TYR A 283      32.992  91.793 117.749  1.00  0.00           C0.      0
ATOM    333  CZ  TYR A 283      34.108  90.947 117.678  1.00  0.00           C0.      0
ATOM    334  OH  TYR A 283      35.354  91.415 117.336  1.00  0.00           O0.      0
ATOM    335  H01 TYR A 283      29.213  89.489 121.076  1.00  0.00           H0.      0
ATOM    336  H02 TYR A 283      30.975  89.403 121.259  1.00  0.00           H0.      0
ATOM    337  HA  TYR A 283      30.198  90.936 120.803  1.00  0.00           H0.      0
ATOM    338  HB2 TYR A 283      30.231  88.389 119.067  1.00  0.00           H0.      0
ATOM    339  HB3 TYR A 283      29.470  89.911 118.618  1.00  0.00           H0.      0
ATOM    340  HD1 TYR A 283      32.639  88.066 118.746  1.00  0.00           H0.      0
ATOM    341  HD2 TYR A 283      30.918  91.975 118.261  1.00  0.00           H0.      0
ATOM    342  HE1 TYR A 283      34.829  88.936 117.938  1.00  0.00           H0.      0
ATOM    343  HE2 TYR A 283      33.085  92.835 117.484  1.00  0.00           H0.      0
ATOM    344  HH  TYR A 283      35.340  92.406 117.361  1.00  0.00           H0.      0
ATOM    345  CA' SAM A 293      38.634  97.079 109.682  1.00  0.00           C0.      0
ATOM    346  CB  SAM A 293      38.315  98.083 110.816  1.00  0.00           C0.      0
ATOM    347  CG  SAM A 293      37.548  97.436 111.988  1.00  0.00           C0.      0
ATOM    348  SD  SAM A 293      37.702  98.438 113.522  1.00  0.00           S0.      0
ATOM    349  CE  SAM A 293      36.888  97.366 114.752  1.00  0.00           C0.      0
ATOM    350  C5' SAM A 293      36.410  99.719 113.314  1.00  0.00           C0.      0
ATOM    351  C4' SAM A 293      36.852 100.891 112.446  1.00  0.00           C0.      0
ATOM    352  O4' SAM A 293      35.808 101.898 112.617  1.00  0.00           O0.      0
ATOM    353  C3' SAM A 293      38.210 101.560 112.817  1.00  0.00           C0.      0
ATOM    354  O3' SAM A 293      39.131 101.506 111.736  1.00  0.00           O0.      0
ATOM    355  C2' SAM A 293      37.788 102.993 113.255  1.00  0.00           C0.      0
ATOM    356  O2' SAM A 293      38.723 104.025 113.038  1.00  0.00           O0.      0
ATOM    357  C1' SAM A 293      36.454 103.196 112.525  1.00  0.00           C0.      0
ATOM    358  OXT SAM A 293      40.480  95.983 110.698  1.00  0.00           O0.      0
ATOM    359  N1  SAM A 293      32.934 106.705 111.372  1.00  0.00           N0.      0
ATOM    360  C2  SAM A 293      33.781 106.005 110.600  1.00  0.00           C0.      0
ATOM    361  N3  SAM A 293      34.710 105.118 110.991  1.00  0.00           N0.      0
ATOM    362  C4  SAM A 293      34.733 104.987 112.328  1.00  0.00           C0.      0
ATOM    363  C5  SAM A 293      33.951 105.691 113.250  1.00  0.00           C0.      0
ATOM    364  C6  SAM A 293      32.985 106.581 112.726  1.00  0.00           C0.      0
ATOM    365  N6  SAM A 293      32.114 107.281 113.478  1.00  0.00           N0.      0
ATOM    366  N7  SAM A 293      34.332 105.347 114.542  1.00  0.00           N0.      0
ATOM    367  C8  SAM A 293      35.303 104.459 114.416  1.00  0.00           C0.      0
ATOM    368  N9  SAM A 293      35.583 104.193 113.085  1.00  0.00           N0.      0
ATOM    369  C'  SAM A 293      39.291  95.839 110.310  1.00  0.00           C0.      0
ATOM    370  N'  SAM A 293      37.400  96.724 108.911  1.00  0.00           N0.      0
ATOM    371  O'  SAM A 293      38.547  94.829 110.492  1.00  0.00           O0.      0
ATOM    372 HN61 SAM A 293      32.370 107.510 114.437  1.00  0.00           H0.      0
ATOM    373 HN62 SAM A 293      31.609 108.042 113.022  1.00  0.00           H0.      0
ATOM    374  HA  SAM A 293      39.321  97.541 108.970  1.00  0.00           H0.      0
ATOM    375  HB1 SAM A 293      37.760  98.927 110.401  1.00  0.00           H0.      0
ATOM    376  HB2 SAM A 293      39.274  98.472 111.170  1.00  0.00           H0.      0
ATOM    377  HG1 SAM A 293      37.996  96.476 112.262  1.00  0.00           H0.      0
ATOM    378  HG2 SAM A 293      36.484  97.273 111.792  1.00  0.00           H0.      0
ATOM    379  HE1 SAM A 293      36.308  96.609 114.232  1.00  0.00           H0.      0
ATOM    380  HE2 SAM A 293      36.228  97.994 115.349  1.00  0.00           H0.      0
ATOM    381  HE3 SAM A 293      37.653  96.921 115.397  1.00  0.00           H0.      0
ATOM    382 HO2' SAM A 293      38.951 104.118 112.075  1.00  0.00           H0.      0
ATOM    383 HO3' SAM A 293      38.777 102.012 110.959  1.00  0.00           H0.      0
ATOM    384  H01 SAM A 293      35.854 104.055 115.251  1.00  0.00           H0.      0
ATOM    385  H02 SAM A 293      36.898 100.608 111.391  1.00  0.00           H0.      0
ATOM    386  H03 SAM A 293      38.703 101.060 113.648  1.00  0.00           H0.      0
ATOM    387  H04 SAM A 293      37.607 102.965 114.333  1.00  0.00           H0.      0
ATOM    388  H05 SAM A 293      36.614 103.460 111.475  1.00  0.00           H0.      0
ATOM    389  H06 SAM A 293      33.722 106.207 109.539  1.00  0.00           H0.      0
ATOM    390  H07 SAM A 293      36.635  96.364 109.505  1.00  0.00           H0.      0
ATOM    391  H08 SAM A 293      37.541  95.952 108.207  1.00  0.00           H0.      0
ATOM    392  H09 SAM A 293      37.024  97.564 108.436  1.00  0.00           H0.      0
ATOM    393 H5'1 SAM A 293      36.228 100.068 114.328  1.00  0.00           H0.      0
ATOM    394 H5'2 SAM A 293      35.509  99.223 112.944  1.00  0.00           H0.      0
ATOM    395  N   ACT A 294      38.435  95.464 116.829  1.00  0.00           N0.      0
ATOM    396  CA  ACT A 294      37.342  94.495 116.768  1.00  0.00           C0.      0
ATOM    397  C   ACT A 294      36.522  94.486 118.046  1.00  0.00           C0.      0
ATOM    398  O   ACT A 294      37.089  94.879 119.114  1.00  0.00           O0.      0
ATOM    399  OXT ACT A 294      35.334  94.023 117.980  1.00  0.00           O1-      0
ATOM    400  H1  ACT A 294      37.692  93.463 116.615  1.00  0.00           H0.      0
ATOM    401  H3  ACT A 294      36.672  94.719 115.936  1.00  0.00           H0.      0
ATOM    402  H01 ACT A 294      39.253  95.189 116.299  1.00  0.00           H0.      0
ATOM    403  H02 ACT A 294      38.665  95.712 117.787  1.00  0.00           H0.      0
ATOM    404  O   WAT B3229      36.596 105.260 117.039  1.00  0.00           O0.      0
ATOM    405  H1  WAT B3229      35.875 105.904 117.149  1.00  0.00           H0.      0
ATOM    406  H2  WAT B3229      37.154 105.598 116.305  1.00  0.00           H0.      0
ATOM    407  O   WAT B3684      34.152 106.732 116.865  1.00  0.00           O0.      0
ATOM    408  H1  WAT B3684      34.127 106.174 116.032  1.00  0.00           H0.      0
ATOM    409  H2  WAT B3684      33.511 106.355 117.482  1.00  0.00           H0.      0
ATOM    410  O   WAT B3750      33.024 108.883 115.710  1.00  0.00           O0.      0
ATOM    411  H1  WAT B3750      32.328 109.213 116.292  1.00  0.00           H0.      0
ATOM    412  H2  WAT B3750      33.556 108.232 116.230  1.00  0.00           H0.      0
ATOM    413  O   WAT B4228      42.721  97.554 109.998  1.00  0.00           O0.      0
ATOM    414  H1  WAT B4228      41.893  97.113 110.267  1.00  0.00           H0.      0
ATOM    415  H2  WAT B4228      42.757  98.401 110.466  1.00  0.00           H0.      0
ATOM    416  O   WAT B9027      38.103 106.058 114.856  1.00  0.00           O0.      0
ATOM    417  H1  WAT B9027      38.374 106.939 114.545  1.00  0.00           H0.      0
ATOM    418  H2  WAT B9027      38.379 105.407 114.180  1.00  0.00           H0.      0
