# Supplementary material for: Computational Investigation of GNMT-Catalyzed Methyl Transfer Reaction: Integrating MD, QM, and ML Approaches
Source: J Comput Chem. Author manuscript; Available in PMC 2026 Jun 29. (PMC13312424; doi:10.1002/jcc.70434)
Supplement: SI-2 [file NIHMS2188582-supplement-SI-2.zip › QM-cluster-pdbs/sampling_25000_R1_wo_p.pdb]

ATOM      1  CA  TYR A  21      42.275 104.396 117.485  1.00  0.00           C0.     -1
ATOM      2  CB  TYR A  21      41.416 104.263 116.210  1.00  0.00           C0.     -1
ATOM      3  CG  TYR A  21      40.547 103.031 116.212  1.00  0.00           C0.      0
ATOM      4  CD1 TYR A  21      39.281 103.036 116.817  1.00  0.00           C0.      0
ATOM      5  CD2 TYR A  21      41.005 101.836 115.634  1.00  0.00           C0.      0
ATOM      6  CE1 TYR A  21      38.481 101.887 116.838  1.00  0.00           C0.      0
ATOM      7  CE2 TYR A  21      40.221 100.685 115.647  1.00  0.00           C0.      0
ATOM      8  CZ  TYR A  21      38.952 100.709 116.240  1.00  0.00           C0.      0
ATOM      9  OH  TYR A  21      38.210  99.552 116.203  1.00  0.00           O0.      0
ATOM     10  H01 TYR A  21      41.642 104.446 118.379  1.00  0.00           H0.      0
ATOM     11  H02 TYR A  21      42.892 105.301 117.451  1.00  0.00           H0.      0
ATOM     12  HA  TYR A  21      42.941 103.532 117.594  1.00  0.00           H0.      0
ATOM     13  HB2 TYR A  21      40.784 105.156 116.113  1.00  0.00           H0.      0
ATOM     14  HB3 TYR A  21      42.073 104.254 115.333  1.00  0.00           H0.      0
ATOM     15  HD1 TYR A  21      38.910 103.951 117.271  1.00  0.00           H0.      0
ATOM     16  HD2 TYR A  21      41.972 101.810 115.141  1.00  0.00           H0.      0
ATOM     17  HE1 TYR A  21      37.505 101.906 117.310  1.00  0.00           H0.      0
ATOM     18  HE2 TYR A  21      40.567  99.775 115.176  1.00  0.00           H0.      0
ATOM     19  HH  TYR A  21      37.242  99.728 116.363  1.00  0.00           H0.      0
ATOM     20  CA  TRP A  30      45.898  94.358 114.563  1.00  0.00           C0.     -1
ATOM     21  CB  TRP A  30      45.567  95.527 113.607  1.00  0.00           C0.     -1
ATOM     22  CG  TRP A  30      44.101  95.630 113.293  1.00  0.00           C0.      0
ATOM     23  CD1 TRP A  30      43.440  95.162 112.171  1.00  0.00           C0.      0
ATOM     24  CD2 TRP A  30      43.088  96.214 114.143  1.00  0.00           C0.      0
ATOM     25  CE2 TRP A  30      41.835  96.059 113.468  1.00  0.00           C0.      0
ATOM     26  CE3 TRP A  30      43.125  96.890 115.378  1.00  0.00           C0.      0
ATOM     27  NE1 TRP A  30      42.074  95.393 112.282  1.00  0.00           N0.      0
ATOM     28  CZ2 TRP A  30      40.641  96.564 114.000  1.00  0.00           C0.      0
ATOM     29  CZ3 TRP A  30      41.939  97.397 115.905  1.00  0.00           C0.      0
ATOM     30  CH2 TRP A  30      40.709  97.233 115.221  1.00  0.00           C0.      0
ATOM     31  H01 TRP A  30      45.555  93.408 114.137  1.00  0.00           H0.      0
ATOM     32  H03 TRP A  30      46.979  94.285 114.736  1.00  0.00           H0.      0
ATOM     33  HA  TRP A  30      45.410  94.496 115.532  1.00  0.00           H0.      0
ATOM     34  HB2 TRP A  30      45.917  96.467 114.056  1.00  0.00           H0.      0
ATOM     35  HB3 TRP A  30      46.133  95.399 112.676  1.00  0.00           H0.      0
ATOM     36  HD1 TRP A  30      43.848  94.682 111.294  1.00  0.00           H0.      0
ATOM     37  HE1 TRP A  30      41.400  95.369 111.505  1.00  0.00           H0.      0
ATOM     38  HE3 TRP A  30      44.064  97.024 115.906  1.00  0.00           H0.      0
ATOM     39  HZ2 TRP A  30      39.707  96.451 113.466  1.00  0.00           H0.      0
ATOM     40  HZ3 TRP A  30      41.951  97.937 116.846  1.00  0.00           H0.      0
ATOM     41  HH2 TRP A  30      39.817  97.689 115.629  1.00  0.00           H0.      0
ATOM     42  CA  TYR A  33      44.230  90.152 115.145  1.00  0.00           C0.     -1
ATOM     43  CB  TYR A  33      44.479  91.106 116.334  1.00  0.00           C0.     -1
ATOM     44  CG  TYR A  33      43.249  91.886 116.777  1.00  0.00           C0.      0
ATOM     45  CD1 TYR A  33      42.910  93.112 116.175  1.00  0.00           C0.      0
ATOM     46  CD2 TYR A  33      42.414  91.412 117.803  1.00  0.00           C0.      0
ATOM     47  CE1 TYR A  33      41.805  93.853 116.595  1.00  0.00           C0.      0
ATOM     48  CE2 TYR A  33      41.291  92.136 118.226  1.00  0.00           C0.      0
ATOM     49  CZ  TYR A  33      41.000  93.364 117.625  1.00  0.00           C0.      0
ATOM     50  OH  TYR A  33      39.908  94.148 118.001  1.00  0.00           O0.      0
ATOM     51  H01 TYR A  33      43.892  90.709 114.263  1.00  0.00           H0.      0
ATOM     52  H02 TYR A  33      45.147  89.615 114.878  1.00  0.00           H0.      0
ATOM     53  HA  TYR A  33      43.459  89.412 115.392  1.00  0.00           H0.      0
ATOM     54  HB2 TYR A  33      44.857  90.522 117.183  1.00  0.00           H0.      0
ATOM     55  HB3 TYR A  33      45.273  91.812 116.061  1.00  0.00           H0.      0
ATOM     56  HD1 TYR A  33      43.512  93.501 115.364  1.00  0.00           H0.      0
ATOM     57  HD2 TYR A  33      42.647  90.469 118.290  1.00  0.00           H0.      0
ATOM     58  HE1 TYR A  33      41.568  94.801 116.133  1.00  0.00           H0.      0
ATOM     59  HE2 TYR A  33      40.660  91.749 119.021  1.00  0.00           H0.      0
ATOM     60  HH  TYR A  33      39.488  93.808 118.804  1.00  0.00           H0.      0
ATOM     61  CA  ARG A  40      40.688  85.897 110.400  1.00  0.00           C0.     -1
ATOM     62  CB  ARG A  40      40.810  87.396 110.709  1.00  0.00           C0.     -1
ATOM     63  CG  ARG A  40      39.579  88.181 110.229  1.00  0.00           C0.      0
ATOM     64  CD  ARG A  40      39.633  89.658 110.628  1.00  0.00           C0.      0
ATOM     65  NE  ARG A  40      38.510  90.384 110.020  1.00  0.00           N0.      0
ATOM     66  CZ  ARG A  40      38.355  91.724 110.119  1.00  0.00           C0.      0
ATOM     67  NH1 ARG A  40      39.056  92.415 111.026  1.00  0.00           N1+      0
ATOM     68  NH2 ARG A  40      37.459  92.353 109.340  1.00  0.00           N0.      0
ATOM     69  H01 ARG A  40      40.572  85.726 109.323  1.00  0.00           H0.      0
ATOM     70  H02 ARG A  40      41.576  85.349 110.734  1.00  0.00           H0.      0
ATOM     71  HA  ARG A  40      39.815  85.464 110.904  1.00  0.00           H0.      0
ATOM     72  HB2 ARG A  40      40.937  87.539 111.789  1.00  0.00           H0.      0
ATOM     73  HB3 ARG A  40      41.710  87.805 110.230  1.00  0.00           H0.      0
ATOM     74  HG2 ARG A  40      39.508  88.102 109.135  1.00  0.00           H0.      0
ATOM     75  HG3 ARG A  40      38.667  87.729 110.643  1.00  0.00           H0.      0
ATOM     76  HD2 ARG A  40      39.574  89.742 111.721  1.00  0.00           H0.      0
ATOM     77  HD3 ARG A  40      40.585  90.105 110.310  1.00  0.00           H0.      0
ATOM     78  HE  ARG A  40      38.008  89.929 109.270  1.00  0.00           H0.      0
ATOM     79 HH11 ARG A  40      39.532  91.956 111.788  1.00  0.00           H0.      0
ATOM     80 HH12 ARG A  40      38.921  93.444 111.028  1.00  0.00           H0.      0
ATOM     81 HH21 ARG A  40      37.305  92.066 108.349  1.00  0.00           H0.      0
ATOM     82 HH22 ARG A  40      37.466  93.373 109.398  1.00  0.00           H0.      0
ATOM     83  CA  ALA A  64      35.051 101.027 109.488  1.00  0.00           C0.     -1
ATOM     84  C   ALA A  64      35.929 100.344 108.456  1.00  0.00           C0.      0
ATOM     85  O   ALA A  64      35.718  99.166 108.102  1.00  0.00           O0.      0
ATOM     86  H01 ALA A  64      34.093 101.287 109.023  1.00  0.00           H0.      0
ATOM     87  H02 ALA A  64      34.837 100.333 110.304  1.00  0.00           H0.      0
ATOM     88  HA  ALA A  64      35.508 101.931 109.897  1.00  0.00           H0.      0
ATOM     89  N   CYS A  65      36.902 101.116 107.920  1.00  0.00           N0.      0
ATOM     90  CA  CYS A  65      37.813 100.597 106.907  1.00  0.00           C0.     -1
ATOM     91  C   CYS A  65      39.062  99.882 107.456  1.00  0.00           C0.      0
ATOM     92  O   CYS A  65      39.493  98.859 106.901  1.00  0.00           O0.      0
ATOM     93  H02 CYS A  65      38.134 101.430 106.272  1.00  0.00           H0.      0
ATOM     94  H   CYS A  65      37.177 101.971 108.414  1.00  0.00           H0.      0
ATOM     95  HA  CYS A  65      37.281  99.872 106.291  1.00  0.00           H0.      0
ATOM     96  N   GLY A  66      39.635 100.452 108.537  1.00  0.00           N0.      0
ATOM     97  CA  GLY A  66      40.832  99.914 109.186  1.00  0.00           C0.     -1
ATOM     98  H01 GLY A  66      41.746 100.228 108.669  1.00  0.00           H0.      0
ATOM     99  H   GLY A  66      39.227 101.301 108.920  1.00  0.00           H0.      0
ATOM    100  HA2 GLY A  66      40.842 100.281 110.211  1.00  0.00           H0.      0
ATOM    101  HA3 GLY A  66      40.799  98.822 109.191  1.00  0.00           H0.      0
ATOM    102  CA  ASP A  70      38.177  93.435 104.202  1.00  0.00           C0.     -1
ATOM    103  CB  ASP A  70      37.288  94.258 105.137  1.00  0.00           C0.     -1
ATOM    104  CG  ASP A  70      37.084  93.621 106.520  1.00  0.00           C0.      0
ATOM    105  OD1 ASP A  70      36.776  94.406 107.485  1.00  0.00           O0.      0
ATOM    106  OD2 ASP A  70      37.193  92.364 106.630  1.00  0.00           O1-      0
ATOM    107  H01 ASP A  70      39.192  93.346 104.606  1.00  0.00           H0.      0
ATOM    108  H02 ASP A  70      38.246  93.897 103.211  1.00  0.00           H0.      0
ATOM    109  HA  ASP A  70      37.778  92.423 104.092  1.00  0.00           H0.      0
ATOM    110  HB2 ASP A  70      37.694  95.265 105.287  1.00  0.00           H0.      0
ATOM    111  HB3 ASP A  70      36.291  94.394 104.690  1.00  0.00           H0.      0
ATOM    112  CA  ASP A  85      37.232 105.910 108.457  1.00  0.00           C0.     -1
ATOM    113  C   ASP A  85      37.758 107.161 109.149  1.00  0.00           C0.      0
ATOM    114  O   ASP A  85      38.429 108.009 108.548  1.00  0.00           O0.      0
ATOM    115  CB  ASP A  85      38.367 104.879 108.210  1.00  0.00           C0.      0
ATOM    116  CG  ASP A  85      38.684 104.107 109.484  1.00  0.00           C0.      0
ATOM    117  OD1 ASP A  85      38.230 102.904 109.574  1.00  0.00           O0.      0
ATOM    118  OD2 ASP A  85      39.311 104.684 110.414  1.00  0.00           O1-      0
ATOM    119  H03 ASP A  85      36.830 106.224 107.489  1.00  0.00           H0.      0
ATOM    120  HA  ASP A  85      36.422 105.444 109.028  1.00  0.00           H0.      0
ATOM    121  HB2 ASP A  85      38.059 104.175 107.432  1.00  0.00           H0.      0
ATOM    122  HB3 ASP A  85      39.260 105.411 107.865  1.00  0.00           H0.      0
ATOM    123  N   ALA A  86      37.466 107.244 110.473  1.00  0.00           N0.      0
ATOM    124  CA  ALA A  86      37.847 108.386 111.293  1.00  0.00           C0.     -1
ATOM    125  C   ALA A  86      39.325 108.395 111.731  1.00  0.00           C0.      0
ATOM    126  O   ALA A  86      39.779 109.410 112.281  1.00  0.00           O0.      0
ATOM    127  CB  ALA A  86      36.968 108.402 112.554  1.00  0.00           C0.      0
ATOM    128  H   ALA A  86      36.862 106.534 110.872  1.00  0.00           H0.      0
ATOM    129  HA  ALA A  86      37.680 109.297 110.711  1.00  0.00           H0.      0
ATOM    130  HB1 ALA A  86      37.123 107.489 113.141  1.00  0.00           H0.      0
ATOM    131  HB2 ALA A  86      37.237 109.258 113.177  1.00  0.00           H0.      0
ATOM    132  HB3 ALA A  86      35.913 108.468 112.277  1.00  0.00           H0.      0
ATOM    133  N   SER A  87      40.020 107.249 111.551  1.00  0.00           N0.      0
ATOM    134  CA  SER A  87      41.399 107.101 112.007  1.00  0.00           C0.     -1
ATOM    135  CB  SER A  87      41.576 105.809 112.815  1.00  0.00           C0.     -1
ATOM    136  OG  SER A  87      42.947 105.637 113.241  1.00  0.00           O0.      0
ATOM    137  H01 SER A  87      42.091 107.086 111.154  1.00  0.00           H0.      0
ATOM    138  H   SER A  87      39.598 106.471 111.045  1.00  0.00           H0.      0
ATOM    139  HA  SER A  87      41.633 107.980 112.615  1.00  0.00           H0.      0
ATOM    140  HB2 SER A  87      40.886 105.791 113.664  1.00  0.00           H0.      0
ATOM    141  HB3 SER A  87      41.349 104.944 112.196  1.00  0.00           H0.      0
ATOM    142  HG  SER A  87      43.130 106.289 113.931  1.00  0.00           H0.      0
ATOM    143  CA  MET A  90      44.054 103.494 110.445  1.00  0.00           C0.     -1
ATOM    144  CB  MET A  90      42.655 102.904 110.679  1.00  0.00           C0.     -1
ATOM    145  CG  MET A  90      42.430 102.502 112.149  1.00  0.00           C0.      0
ATOM    146  SD  MET A  90      43.442 101.081 112.766  1.00  0.00           S0.      0
ATOM    147  CE  MET A  90      42.313  99.652 112.529  1.00  0.00           C0.      0
ATOM    148  H01 MET A  90      44.197 104.386 111.067  1.00  0.00           H0.      0
ATOM    149  H02 MET A  90      44.202 103.777 109.396  1.00  0.00           H0.      0
ATOM    150  HA  MET A  90      44.828 102.765 110.713  1.00  0.00           H0.      0
ATOM    151  HB2 MET A  90      41.883 103.639 110.411  1.00  0.00           H0.      0
ATOM    152  HB3 MET A  90      42.498 102.035 110.029  1.00  0.00           H0.      0
ATOM    153  HG2 MET A  90      42.709 103.336 112.798  1.00  0.00           H0.      0
ATOM    154  HG3 MET A  90      41.378 102.265 112.327  1.00  0.00           H0.      0
ATOM    155  HE1 MET A  90      42.616  98.871 113.231  1.00  0.00           H0.      0
ATOM    156  HE2 MET A  90      41.286  99.949 112.747  1.00  0.00           H0.      0
ATOM    157  HE3 MET A  90      42.367  99.252 111.514  1.00  0.00           H0.      0
ATOM    158  CA  ALA A 115      35.277 110.558 107.344  1.00  0.00           C0.     -1
ATOM    159  C   ALA A 115      34.750 110.405 108.764  1.00  0.00           C0.      0
ATOM    160  O   ALA A 115      35.505 110.358 109.756  1.00  0.00           O0.      0
ATOM    161  H01 ALA A 115      35.769 111.530 107.235  1.00  0.00           H0.      0
ATOM    162  H03 ALA A 115      36.037 109.788 107.178  1.00  0.00           H0.      0
ATOM    163  HA  ALA A 115      34.493 110.467 106.589  1.00  0.00           H0.      0
ATOM    164  N   ASN A 116      33.406 110.307 108.881  1.00  0.00           N0.      0
ATOM    165  CA  ASN A 116      32.734 109.868 110.101  1.00  0.00           C0.     -1
ATOM    166  C   ASN A 116      31.428 109.227 109.603  1.00  0.00           C0.      0
ATOM    167  O   ASN A 116      30.837 109.689 108.613  1.00  0.00           O0.      0
ATOM    168  CB  ASN A 116      32.456 111.013 111.128  1.00  0.00           C0.      0
ATOM    169  CG  ASN A 116      33.068 110.665 112.476  1.00  0.00           C0.      0
ATOM    170  ND2 ASN A 116      34.423 110.682 112.495  1.00  0.00           N0.      0
ATOM    171  OD1 ASN A 116      32.368 110.368 113.460  1.00  0.00           O0.      0
ATOM    172  H   ASN A 116      32.803 110.367 108.067  1.00  0.00           H0.      0
ATOM    173  HA  ASN A 116      33.360 109.111 110.579  1.00  0.00           H0.      0
ATOM    174  HB2 ASN A 116      32.888 111.940 110.740  1.00  0.00           H0.      0
ATOM    175  HB3 ASN A 116      31.385 111.165 111.270  1.00  0.00           H0.      0
ATOM    176 HD21 ASN A 116      34.886 110.323 113.319  1.00  0.00           H0.      0
ATOM    177 HD22 ASN A 116      34.939 110.678 111.612  1.00  0.00           H0.      0
ATOM    178  N   TRP A 117      31.007 108.156 110.294  1.00  0.00           N0.      0
ATOM    179  CA  TRP A 117      29.820 107.405 109.866  1.00  0.00           C0.     -1
ATOM    180  CB  TRP A 117      29.616 106.210 110.811  1.00  0.00           C0.     -1
ATOM    181  CG  TRP A 117      30.745 105.217 110.808  1.00  0.00           C0.      0
ATOM    182  CD1 TRP A 117      31.552 104.844 109.753  1.00  0.00           C0.      0
ATOM    183  CD2 TRP A 117      31.186 104.454 111.954  1.00  0.00           C0.      0
ATOM    184  CE2 TRP A 117      32.268 103.626 111.526  1.00  0.00           C0.      0
ATOM    185  CE3 TRP A 117      30.786 104.413 113.302  1.00  0.00           C0.      0
ATOM    186  NE1 TRP A 117      32.448 103.866 110.174  1.00  0.00           N0.      0
ATOM    187  CZ2 TRP A 117      32.953 102.779 112.405  1.00  0.00           C0.      0
ATOM    188  CZ3 TRP A 117      31.462 103.569 114.179  1.00  0.00           C0.      0
ATOM    189  CH2 TRP A 117      32.535 102.762 113.735  1.00  0.00           C0.      0
ATOM    190  H02 TRP A 117      28.947 108.065 109.887  1.00  0.00           H0.      0
ATOM    191  H   TRP A 117      31.628 107.758 111.003  1.00  0.00           H0.      0
ATOM    192  HA  TRP A 117      29.949 107.075 108.828  1.00  0.00           H0.      0
ATOM    193  HB2 TRP A 117      29.478 106.593 111.830  1.00  0.00           H0.      0
ATOM    194  HB3 TRP A 117      28.668 105.723 110.541  1.00  0.00           H0.      0
ATOM    195  HD1 TRP A 117      31.562 105.193 108.732  1.00  0.00           H0.      0
ATOM    196  HE1 TRP A 117      33.264 103.581 109.653  1.00  0.00           H0.      0
ATOM    197  HE3 TRP A 117      29.971 105.036 113.656  1.00  0.00           H0.      0
ATOM    198  HZ2 TRP A 117      33.807 102.192 112.089  1.00  0.00           H0.      0
ATOM    199  HZ3 TRP A 117      31.165 103.536 115.221  1.00  0.00           H0.      0
ATOM    200  HH2 TRP A 117      33.055 102.126 114.442  1.00  0.00           H0.      0
ATOM    201  CA  LEU A 136      33.692  94.404 108.400  1.00  0.00           C0.     -1
ATOM    202  C   LEU A 136      34.359  94.717 109.713  1.00  0.00           C0.      0
ATOM    203  O   LEU A 136      34.685  95.868 110.040  1.00  0.00           O0.      0
ATOM    204  H01 LEU A 136      34.487  94.376 107.644  1.00  0.00           H0.      0
ATOM    205  H02 LEU A 136      32.993  95.203 108.145  1.00  0.00           H0.      0
ATOM    206  HA  LEU A 136      33.168  93.445 108.405  1.00  0.00           H0.      0
ATOM    207  N   GLY A 137      34.605  93.658 110.550  1.00  0.00           N0.      0
ATOM    208  CA  GLY A 137      35.548  93.814 111.653  1.00  0.00           C0.     -1
ATOM    209  C   GLY A 137      34.973  94.442 112.912  1.00  0.00           C0.      0
ATOM    210  O   GLY A 137      35.753  94.682 113.865  1.00  0.00           O0.      0
ATOM    211  H   GLY A 137      34.517  92.731 110.156  1.00  0.00           H0.      0
ATOM    212  HA2 GLY A 137      35.941  92.827 111.913  1.00  0.00           H0.      0
ATOM    213  HA3 GLY A 137      36.396  94.433 111.338  1.00  0.00           H0.      0
ATOM    214  N   ASN A 138      33.649  94.637 112.968  1.00  0.00           N0.      0
ATOM    215  CA  ASN A 138      32.958  95.392 114.011  1.00  0.00           C0.     -1
ATOM    216  C   ASN A 138      33.232  96.914 113.845  1.00  0.00           C0.      0
ATOM    217  O   ASN A 138      34.138  97.345 113.128  1.00  0.00           O0.      0
ATOM    218  CB  ASN A 138      33.322  94.890 115.425  1.00  0.00           C0.      0
ATOM    219  CG  ASN A 138      32.214  95.121 116.447  1.00  0.00           C0.      0
ATOM    220  ND2 ASN A 138      32.487  94.647 117.685  1.00  0.00           N0.      0
ATOM    221  OD1 ASN A 138      31.140  95.683 116.172  1.00  0.00           O0.      0
ATOM    222  H   ASN A 138      33.155  94.482 112.099  1.00  0.00           H0.      0
ATOM    223  HA  ASN A 138      31.888  95.220 113.863  1.00  0.00           H0.      0
ATOM    224  HB2 ASN A 138      33.532  93.816 115.377  1.00  0.00           H0.      0
ATOM    225  HB3 ASN A 138      34.241  95.363 115.774  1.00  0.00           H0.      0
ATOM    226 HD21 ASN A 138      31.824  94.849 118.419  1.00  0.00           H0.      0
ATOM    227 HD22 ASN A 138      33.425  94.341 117.943  1.00  0.00           H0.      0
ATOM    228  N   SER A 139      32.394  97.692 114.566  1.00  0.00           N0.      0
ATOM    229  CA  SER A 139      32.509  99.147 114.566  1.00  0.00           C0.     -1
ATOM    230  H01 SER A 139      31.868  99.550 115.352  1.00  0.00           H0.      0
ATOM    231  H03 SER A 139      33.542  99.444 114.764  1.00  0.00           H0.      0
ATOM    232  H   SER A 139      31.670  97.231 115.110  1.00  0.00           H0.      0
ATOM    233  HA  SER A 139      32.207  99.580 113.606  1.00  0.00           H0.      0
ATOM    234  CA  HID A 142      31.628 102.379 117.703  1.00  0.00           C0.     -1
ATOM    235  CB  HID A 142      33.112 102.720 117.463  1.00  0.00           C0.     -1
ATOM    236  CG  HID A 142      33.981 101.521 117.266  1.00  0.00           C0.      0
ATOM    237  CD2 HID A 142      34.965 101.240 116.340  1.00  0.00           C0.      0
ATOM    238  ND1 HID A 142      33.971 100.415 118.109  1.00  0.00           N0.      0
ATOM    239  CE1 HID A 142      34.930  99.539 117.691  1.00  0.00           C0.      0
ATOM    240  NE2 HID A 142      35.552 100.012 116.622  1.00  0.00           N0.      0
ATOM    241  H01 HID A 142      31.038 103.294 117.811  1.00  0.00           H0.      0
ATOM    242  H02 HID A 142      31.217 101.802 116.868  1.00  0.00           H0.      0
ATOM    243  HA  HID A 142      31.490 101.792 118.618  1.00  0.00           H0.      0
ATOM    244  HB2 HID A 142      33.217 103.367 116.586  1.00  0.00           H0.      0
ATOM    245  HB3 HID A 142      33.484 103.305 118.316  1.00  0.00           H0.      0
ATOM    246  HD1 HID A 142      33.374 100.276 118.913  1.00  0.00           H0.      0
ATOM    247  HD2 HID A 142      35.263 101.823 115.485  1.00  0.00           H0.      0
ATOM    248  HE1 HID A 142      35.146  98.618 118.200  1.00  0.00           H0.      0
ATOM    249  CA  ARG A 175      29.839  94.625 120.368  1.00  0.00           C0.     -1
ATOM    250  CB  ARG A 175      30.724  94.243 121.564  1.00  0.00           C0.     -1
ATOM    251  CG  ARG A 175      32.166  93.957 121.120  1.00  0.00           C0.      0
ATOM    252  CD  ARG A 175      33.128  93.662 122.282  1.00  0.00           C0.      0
ATOM    253  NE  ARG A 175      34.504  93.437 121.805  1.00  0.00           N0.      0
ATOM    254  CZ  ARG A 175      34.887  92.327 121.165  1.00  0.00           C0.      0
ATOM    255  NH1 ARG A 175      34.136  91.211 121.210  1.00  0.00           N1+      0
ATOM    256  NH2 ARG A 175      36.099  92.285 120.559  1.00  0.00           N0.      0
ATOM    257  H01 ARG A 175      28.804  94.807 120.676  1.00  0.00           H0.      0
ATOM    258  H02 ARG A 175      30.206  95.543 119.891  1.00  0.00           H0.      0
ATOM    259  HA  ARG A 175      29.826  93.827 119.615  1.00  0.00           H0.      0
ATOM    260  HB2 ARG A 175      30.726  95.061 122.297  1.00  0.00           H0.      0
ATOM    261  HB3 ARG A 175      30.307  93.362 122.072  1.00  0.00           H0.      0
ATOM    262  HG2 ARG A 175      32.174  93.117 120.411  1.00  0.00           H0.      0
ATOM    263  HG3 ARG A 175      32.556  94.829 120.585  1.00  0.00           H0.      0
ATOM    264  HD2 ARG A 175      33.170  94.517 122.960  1.00  0.00           H0.      0
ATOM    265  HD3 ARG A 175      32.799  92.805 122.881  1.00  0.00           H0.      0
ATOM    266  HE  ARG A 175      35.079  94.275 121.665  1.00  0.00           H0.      0
ATOM    267 HH11 ARG A 175      33.190  91.254 121.553  1.00  0.00           H0.      0
ATOM    268 HH12 ARG A 175      34.334  90.449 120.571  1.00  0.00           H0.      0
ATOM    269 HH21 ARG A 175      36.506  93.184 120.310  1.00  0.00           H0.      0
ATOM    270 HH22 ARG A 175      36.218  91.590 119.827  1.00  0.00           H0.      0
ATOM    271  CA  TYR A 194      40.324  88.145 114.477  1.00  0.00           C0.     -1
ATOM    272  CB  TYR A 194      39.891  89.059 115.641  1.00  0.00           C0.     -1
ATOM    273  CG  TYR A 194      39.440  90.407 115.113  1.00  0.00           C0.      0
ATOM    274  CD1 TYR A 194      38.082  90.733 114.973  1.00  0.00           C0.      0
ATOM    275  CD2 TYR A 194      40.392  91.353 114.692  1.00  0.00           C0.      0
ATOM    276  CE1 TYR A 194      37.683  91.979 114.476  1.00  0.00           C0.      0
ATOM    277  CE2 TYR A 194      40.012  92.606 114.212  1.00  0.00           C0.      0
ATOM    278  CZ  TYR A 194      38.653  92.935 114.135  1.00  0.00           C0.      0
ATOM    279  OH  TYR A 194      38.337  94.233 113.785  1.00  0.00           O0.      0
ATOM    280  H01 TYR A 194      40.658  87.164 114.835  1.00  0.00           H0.      0
ATOM    281  H02 TYR A 194      39.491  87.990 113.781  1.00  0.00           H0.      0
ATOM    282  HA  TYR A 194      41.150  88.602 113.920  1.00  0.00           H0.      0
ATOM    283  HB2 TYR A 194      39.078  88.586 116.203  1.00  0.00           H0.      0
ATOM    284  HB3 TYR A 194      40.729  89.197 116.335  1.00  0.00           H0.      0
ATOM    285  HD1 TYR A 194      37.323  90.023 115.284  1.00  0.00           H0.      0
ATOM    286  HD2 TYR A 194      41.446  91.125 114.786  1.00  0.00           H0.      0
ATOM    287  HE1 TYR A 194      36.629  92.224 114.403  1.00  0.00           H0.      0
ATOM    288  HE2 TYR A 194      40.748  93.350 113.933  1.00  0.00           H0.      0
ATOM    289  HH  TYR A 194      37.355  94.353 113.671  1.00  0.00           H0.      0
ATOM    290  CA  LEU A 240      38.052  99.539 123.190  1.00  0.00           C0.     -1
ATOM    291  CB  LEU A 240      37.966  98.655 121.936  1.00  0.00           C0.     -1
ATOM    292  CG  LEU A 240      37.940  99.416 120.595  1.00  0.00           C0.      0
ATOM    293  CD1 LEU A 240      37.970  98.411 119.430  1.00  0.00           C0.      0
ATOM    294  CD2 LEU A 240      36.721 100.348 120.485  1.00  0.00           C0.      0
ATOM    295  H01 LEU A 240      38.150  98.927 124.095  1.00  0.00           H0.      0
ATOM    296  H02 LEU A 240      38.922 100.207 123.141  1.00  0.00           H0.      0
ATOM    297  HA  LEU A 240      37.159 100.163 123.308  1.00  0.00           H0.      0
ATOM    298  HB2 LEU A 240      38.828  97.971 121.924  1.00  0.00           H0.      0
ATOM    299  HB3 LEU A 240      37.074  98.015 121.993  1.00  0.00           H0.      0
ATOM    300  HG  LEU A 240      38.849 100.036 120.536  1.00  0.00           H0.      0
ATOM    301 HD11 LEU A 240      37.079  97.771 119.462  1.00  0.00           H0.      0
ATOM    302 HD12 LEU A 240      38.005  98.914 118.461  1.00  0.00           H0.      0
ATOM    303 HD13 LEU A 240      38.843  97.751 119.499  1.00  0.00           H0.      0
ATOM    304 HD21 LEU A 240      35.790  99.774 120.591  1.00  0.00           H0.      0
ATOM    305 HD22 LEU A 240      36.729 101.121 121.261  1.00  0.00           H0.      0
ATOM    306 HD23 LEU A 240      36.700 100.851 119.512  1.00  0.00           H0.      0
ATOM    307  CA  TYR A 242      30.555  99.985 121.079  1.00  0.00           C0.     -1
ATOM    308  CB  TYR A 242      30.691  98.557 120.513  1.00  0.00           C0.     -1
ATOM    309  CG  TYR A 242      32.077  97.949 120.633  1.00  0.00           C0.      0
ATOM    310  CD1 TYR A 242      32.765  97.474 119.505  1.00  0.00           C0.      0
ATOM    311  CD2 TYR A 242      32.693  97.787 121.891  1.00  0.00           C0.      0
ATOM    312  CE1 TYR A 242      34.001  96.821 119.622  1.00  0.00           C0.      0
ATOM    313  CE2 TYR A 242      33.927  97.151 122.020  1.00  0.00           C0.      0
ATOM    314  CZ  TYR A 242      34.576  96.640 120.884  1.00  0.00           C0.      0
ATOM    315  OH  TYR A 242      35.733  95.919 121.088  1.00  0.00           O0.      0
ATOM    316  H01 TYR A 242      29.534 100.357 120.945  1.00  0.00           H0.      0
ATOM    317  H02 TYR A 242      30.788 100.016 122.149  1.00  0.00           H0.      0
ATOM    318  HA  TYR A 242      31.238 100.677 120.573  1.00  0.00           H0.      0
ATOM    319  HB2 TYR A 242      29.971  97.906 121.030  1.00  0.00           H0.      0
ATOM    320  HB3 TYR A 242      30.396  98.558 119.457  1.00  0.00           H0.      0
ATOM    321  HD1 TYR A 242      32.316  97.578 118.521  1.00  0.00           H0.      0
ATOM    322  HD2 TYR A 242      32.192  98.150 122.782  1.00  0.00           H0.      0
ATOM    323  HE1 TYR A 242      34.482  96.409 118.744  1.00  0.00           H0.      0
ATOM    324  HE2 TYR A 242      34.392  97.024 122.991  1.00  0.00           H0.      0
ATOM    325  HH  TYR A 242      36.162  95.635 120.235  1.00  0.00           H0.      0
ATOM    326  CA  TYR A 283      30.463  89.616 120.969  1.00  0.00           C0.     -1
ATOM    327  CB  TYR A 283      30.647  89.115 119.521  1.00  0.00           C0.     -1
ATOM    328  CG  TYR A 283      31.953  89.577 118.920  1.00  0.00           C0.      0
ATOM    329  CD1 TYR A 283      33.127  88.812 119.035  1.00  0.00           C0.      0
ATOM    330  CD2 TYR A 283      32.036  90.826 118.285  1.00  0.00           C0.      0
ATOM    331  CE1 TYR A 283      34.361  89.303 118.586  1.00  0.00           C0.      0
ATOM    332  CE2 TYR A 283      33.252  91.322 117.822  1.00  0.00           C0.      0
ATOM    333  CZ  TYR A 283      34.425  90.578 118.008  1.00  0.00           C0.      0
ATOM    334  OH  TYR A 283      35.660  91.101 117.688  1.00  0.00           O0.      0
ATOM    335  H01 TYR A 283      29.511  89.274 121.389  1.00  0.00           H0.      0
ATOM    336  H02 TYR A 283      31.270  89.246 121.614  1.00  0.00           H0.      0
ATOM    337  HA  TYR A 283      30.471  90.713 121.003  1.00  0.00           H0.      0
ATOM    338  HB2 TYR A 283      30.598  88.019 119.513  1.00  0.00           H0.      0
ATOM    339  HB3 TYR A 283      29.810  89.473 118.909  1.00  0.00           H0.      0
ATOM    340  HD1 TYR A 283      33.081  87.830 119.495  1.00  0.00           H0.      0
ATOM    341  HD2 TYR A 283      31.138  91.424 118.157  1.00  0.00           H0.      0
ATOM    342  HE1 TYR A 283      35.268  88.718 118.688  1.00  0.00           H0.      0
ATOM    343  HE2 TYR A 283      33.296  92.288 117.343  1.00  0.00           H0.      0
ATOM    344  HH  TYR A 283      35.535  92.068 117.565  1.00  0.00           H0.      0
ATOM    345  CA' SAM A 293      38.330  97.080 109.430  1.00  0.00           C0.      0
ATOM    346  CB  SAM A 293      38.122  98.116 110.557  1.00  0.00           C0.      0
ATOM    347  CG  SAM A 293      37.296  97.569 111.737  1.00  0.00           C0.      0
ATOM    348  SD  SAM A 293      37.658  98.385 113.334  1.00  0.00           S0.      0
ATOM    349  CE  SAM A 293      37.199  96.667 116.351  1.00  0.00           C0.      0
ATOM    350  C5' SAM A 293      36.543  99.827 113.304  1.00  0.00           C0.      0
ATOM    351  C4' SAM A 293      37.017 100.980 112.428  1.00  0.00           C0.      0
ATOM    352  O4' SAM A 293      36.041 102.064 112.627  1.00  0.00           O0.      0
ATOM    353  C3' SAM A 293      38.413 101.564 112.761  1.00  0.00           C0.      0
ATOM    354  O3' SAM A 293      39.293 101.549 111.641  1.00  0.00           O0.      0
ATOM    355  C2' SAM A 293      38.104 102.999 113.284  1.00  0.00           C0.      0
ATOM    356  O2' SAM A 293      39.088 103.981 113.067  1.00  0.00           O0.      0
ATOM    357  C1' SAM A 293      36.752 103.319 112.618  1.00  0.00           C0.      0
ATOM    358  OXT SAM A 293      40.246  95.924 110.212  1.00  0.00           O0.      0
ATOM    359  N1  SAM A 293      33.377 107.159 112.005  1.00  0.00           N0.      0
ATOM    360  C2  SAM A 293      34.123 106.470 111.121  1.00  0.00           C0.      0
ATOM    361  N3  SAM A 293      35.021 105.503 111.358  1.00  0.00           N0.      0
ATOM    362  C4  SAM A 293      35.113 105.217 112.672  1.00  0.00           C0.      0
ATOM    363  C5  SAM A 293      34.406 105.851 113.703  1.00  0.00           C0.      0
ATOM    364  C6  SAM A 293      33.515 106.883 113.332  1.00  0.00           C0.      0
ATOM    365  N6  SAM A 293      32.805 107.600 114.231  1.00  0.00           N0.      0
ATOM    366  N7  SAM A 293      34.791 105.347 114.940  1.00  0.00           N0.      0
ATOM    367  C8  SAM A 293      35.700 104.432 114.662  1.00  0.00           C0.      0
ATOM    368  N9  SAM A 293      35.949 104.311 113.297  1.00  0.00           N0.      0
ATOM    369  C'  SAM A 293      39.008  95.841 110.035  1.00  0.00           C0.      0
ATOM    370  N'  SAM A 293      37.017  96.744 108.789  1.00  0.00           N0.      0
ATOM    371  O'  SAM A 293      38.238  94.887 110.399  1.00  0.00           O0.      0
ATOM    372 HN61 SAM A 293      33.048 107.469 115.203  1.00  0.00           H0.      0
ATOM    373 HN62 SAM A 293      32.475 108.528 113.960  1.00  0.00           H0.      0
ATOM    374  HA  SAM A 293      38.967  97.491 108.647  1.00  0.00           H0.      0
ATOM    375  HB1 SAM A 293      37.667  99.020 110.144  1.00  0.00           H0.      0
ATOM    376  HB2 SAM A 293      39.113  98.403 110.915  1.00  0.00           H0.      0
ATOM    377  HG1 SAM A 293      37.549  96.521 111.915  1.00  0.00           H0.      0
ATOM    378  HG2 SAM A 293      36.216  97.600 111.565  1.00  0.00           H0.      0
ATOM    379  HE1 SAM A 293      37.883  97.493 116.189  1.00  0.00           H0.      0
ATOM    380  HE2 SAM A 293      36.489  96.622 115.526  1.00  0.00           H0.      0
ATOM    381  HE3 SAM A 293      36.699  96.792 117.309  1.00  0.00           H0.      0
ATOM    382 HO2' SAM A 293      39.249 104.075 112.100  1.00  0.00           H0.      0
ATOM    383 HO3' SAM A 293      38.900 102.089 110.912  1.00  0.00           H0.      0
ATOM    384  H01 SAM A 293      36.230 103.843 115.392  1.00  0.00           H0.      0
ATOM    385  H02 SAM A 293      37.009 100.696 111.373  1.00  0.00           H0.      0
ATOM    386  H03 SAM A 293      38.911 100.981 113.531  1.00  0.00           H0.      0
ATOM    387  H04 SAM A 293      37.966 102.933 114.366  1.00  0.00           H0.      0
ATOM    388  H05 SAM A 293      36.896 103.672 111.593  1.00  0.00           H0.      0
ATOM    389  H06 SAM A 293      33.981 106.742 110.080  1.00  0.00           H0.      0
ATOM    390  H07 SAM A 293      36.321  96.426 109.479  1.00  0.00           H0.      0
ATOM    391  H08 SAM A 293      37.077  95.951 108.098  1.00  0.00           H0.      0
ATOM    392  H09 SAM A 293      36.617  97.589 108.343  1.00  0.00           H0.      0
ATOM    393 H5'1 SAM A 293      36.490 100.163 114.340  1.00  0.00           H0.      0
ATOM    394 H5'2 SAM A 293      35.543  99.491 113.013  1.00  0.00           H0.      0
ATOM    395  N   ACT A 294      37.960  95.375 116.387  1.00  0.00           N0.      0
ATOM    396  CA  ACT A 294      37.074  94.207 116.677  1.00  0.00           C0.      0
ATOM    397  C   ACT A 294      36.366  94.323 118.022  1.00  0.00           C0.      0
ATOM    398  O   ACT A 294      36.982  94.888 118.977  1.00  0.00           O0.      0
ATOM    399  OXT ACT A 294      35.227  93.769 118.088  1.00  0.00           O1-      0
ATOM    400  H1  ACT A 294      37.693  93.307 116.668  1.00  0.00           H0.      0
ATOM    401  H3  ACT A 294      36.341  94.145 115.877  1.00  0.00           H0.      0
ATOM    402  H01 ACT A 294      38.388  95.201 115.457  1.00  0.00           H0.      0
ATOM    403  H02 ACT A 294      38.724  95.374 117.080  1.00  0.00           H0.      0
