# Supplementary material for: Computational Investigation of GNMT-Catalyzed Methyl Transfer Reaction: Integrating MD, QM, and ML Approaches
Source: J Comput Chem. Author manuscript; Available in PMC 2026 Jun 29. (PMC13312424; doi:10.1002/jcc.70434)
Supplement: SI-2 [file NIHMS2188582-supplement-SI-2.zip › QM-cluster-pdbs/sampling_12345_R1_w_r.pdb]

ATOM      1  CA  TYR A  21      42.003 105.572 118.441  1.00  0.00           C0.     -1
ATOM      2  CB  TYR A  21      41.361 105.081 117.183  1.00  0.00           C0.     -1
ATOM      3  CG  TYR A  21      40.720 103.702 117.184  1.00  0.00           C0.      0
ATOM      4  CD1 TYR A  21      39.339 103.573 117.383  1.00  0.00           C0.      0
ATOM      5  CD2 TYR A  21      41.441 102.537 116.864  1.00  0.00           C0.      0
ATOM      6  CE1 TYR A  21      38.678 102.349 117.240  1.00  0.00           C0.      0
ATOM      7  CE2 TYR A  21      40.803 101.301 116.727  1.00  0.00           C0.      0
ATOM      8  CZ  TYR A  21      39.414 101.203 116.898  1.00  0.00           C0.      0
ATOM      9  OH  TYR A  21      38.825  99.971 116.686  1.00  0.00           O0.      0
ATOM     10  H01 TYR A  21      41.284 105.628 119.268  1.00  0.00           H0.      0
ATOM     11  H02 TYR A  21      42.424 106.574 118.300  1.00  0.00           H0.      0
ATOM     12  HA  TYR A  21      42.818 104.912 118.766  1.00  0.00           H0.      0
ATOM     13  HB2 TYR A  21      40.587 105.794 116.867  1.00  0.00           H0.      0
ATOM     14  HB3 TYR A  21      42.110 105.096 116.376  1.00  0.00           H0.      0
ATOM     15  HD1 TYR A  21      38.763 104.463 117.603  1.00  0.00           H0.      0
ATOM     16  HD2 TYR A  21      42.512 102.600 116.689  1.00  0.00           H0.      0
ATOM     17  HE1 TYR A  21      37.603 102.304 117.364  1.00  0.00           H0.      0
ATOM     18  HE2 TYR A  21      41.358 100.407 116.471  1.00  0.00           H0.      0
ATOM     19  HH  TYR A  21      37.887  99.978 116.996  1.00  0.00           H0.      0
ATOM     20  CA  TRP A  30      46.717  96.083 114.298  1.00  0.00           C0.     -1
ATOM     21  CB  TRP A  30      45.843  97.085 113.587  1.00  0.00           C0.     -1
ATOM     22  CG  TRP A  30      44.382  96.706 113.631  1.00  0.00           C0.      0
ATOM     23  CD1 TRP A  30      43.669  95.992 112.687  1.00  0.00           C0.      0
ATOM     24  CD2 TRP A  30      43.459  96.989 114.709  1.00  0.00           C0.      0
ATOM     25  CE2 TRP A  30      42.195  96.421 114.346  1.00  0.00           C0.      0
ATOM     26  CE3 TRP A  30      43.553  97.739 115.896  1.00  0.00           C0.      0
ATOM     27  NE1 TRP A  30      42.361  95.793 113.125  1.00  0.00           N0.      0
ATOM     28  CZ2 TRP A  30      41.048  96.593 115.135  1.00  0.00           C0.      0
ATOM     29  CZ3 TRP A  30      42.407  97.929 116.667  1.00  0.00           C0.      0
ATOM     30  CH2 TRP A  30      41.166  97.362 116.291  1.00  0.00           C0.      0
ATOM     31  H01 TRP A  30      46.619  95.089 113.845  1.00  0.00           H0.      0
ATOM     32  H03 TRP A  30      47.777  96.366 114.262  1.00  0.00           H0.      0
ATOM     33  HA  TRP A  30      46.434  95.991 115.354  1.00  0.00           H0.      0
ATOM     34  HB2 TRP A  30      45.969  98.081 114.033  1.00  0.00           H0.      0
ATOM     35  HB3 TRP A  30      46.160  97.180 112.540  1.00  0.00           H0.      0
ATOM     36  HD1 TRP A  30      42.442  97.725 110.722  1.00  0.00           H0.      0
ATOM     37  HE1 TRP A  30      41.597  95.467 112.534  1.00  0.00           H0.      0
ATOM     38  HE3 TRP A  30      44.495  98.191 116.189  1.00  0.00           H0.      0
ATOM     39  HZ2 TRP A  30      40.107  96.136 114.854  1.00  0.00           H0.      0
ATOM     40  HZ3 TRP A  30      42.465  98.523 117.574  1.00  0.00           H0.      0
ATOM     41  HH2 TRP A  30      40.291  97.532 116.907  1.00  0.00           H0.      0
ATOM     42  CA  TYR A  33      46.335  91.902 116.818  1.00  0.00           C0.     -1
ATOM     43  C   TYR A  33      45.325  90.954 116.147  1.00  0.00           C0.      0
ATOM     44  O   TYR A  33      44.964  89.904 116.697  1.00  0.00           O0.      0
ATOM     45  CB  TYR A  33      45.907  93.300 117.194  1.00  0.00           C0.     -1
ATOM     46  CG  TYR A  33      44.547  93.446 117.862  1.00  0.00           C0.      0
ATOM     47  CD1 TYR A  33      43.910  94.701 117.840  1.00  0.00           C0.      0
ATOM     48  CD2 TYR A  33      43.885  92.384 118.497  1.00  0.00           C0.      0
ATOM     49  CE1 TYR A  33      42.660  94.894 118.426  1.00  0.00           C0.      0
ATOM     50  CE2 TYR A  33      42.624  92.562 119.075  1.00  0.00           C0.      0
ATOM     51  CZ  TYR A  33      42.003  93.820 119.040  1.00  0.00           C0.      0
ATOM     52  OH  TYR A  33      40.761  94.033 119.594  1.00  0.00           O0.      0
ATOM     53  H02 TYR A  33      47.220  91.966 116.170  1.00  0.00           H0.      0
ATOM     54  HA  TYR A  33      46.648  91.355 117.713  1.00  0.00           H0.      0
ATOM     55  HB2 TYR A  33      46.690  93.723 117.841  1.00  0.00           H0.      0
ATOM     56  HB3 TYR A  33      45.902  93.939 116.300  1.00  0.00           H0.      0
ATOM     57  HD1 TYR A  33      44.383  95.536 117.334  1.00  0.00           H0.      0
ATOM     58  HD2 TYR A  33      44.334  91.398 118.524  1.00  0.00           H0.      0
ATOM     59  HE1 TYR A  33      42.168  95.856 118.374  1.00  0.00           H0.      0
ATOM     60  HE2 TYR A  33      42.117  91.727 119.546  1.00  0.00           H0.      0
ATOM     61  HH  TYR A  33      40.289  93.160 119.610  1.00  0.00           H0.      0
ATOM     62  N   ILE A  34      44.891  91.276 114.896  1.00  0.00           N0.      0
ATOM     63  CA  ILE A  34      44.206  90.287 114.042  1.00  0.00           C0.     -1
ATOM     64  CB  ILE A  34      44.199  90.816 112.541  1.00  0.00           C0.     -1
ATOM     65  CG1 ILE A  34      43.213  92.005 112.428  1.00  0.00           C0.      0
ATOM     66  CG2 ILE A  34      43.826  89.655 111.607  1.00  0.00           C0.      0
ATOM     67  CD1 ILE A  34      43.110  92.646 111.036  1.00  0.00           C0.      0
ATOM     68  H01 ILE A  34      44.731  89.328 114.112  1.00  0.00           H0.      0
ATOM     69  H   ILE A  34      45.298  92.082 114.442  1.00  0.00           H0.      0
ATOM     70  HA  ILE A  34      43.177  90.135 114.383  1.00  0.00           H0.      0
ATOM     71  HB  ILE A  34      45.217  91.157 112.300  1.00  0.00           H0.      0
ATOM     72 HG12 ILE A  34      42.223  91.648 112.752  1.00  0.00           H0.      0
ATOM     73 HG13 ILE A  34      43.489  92.785 113.150  1.00  0.00           H0.      0
ATOM     74 HG21 ILE A  34      43.837  89.962 110.557  1.00  0.00           H0.      0
ATOM     75 HG22 ILE A  34      44.527  88.820 111.718  1.00  0.00           H0.      0
ATOM     76 HG23 ILE A  34      42.820  89.282 111.840  1.00  0.00           H0.      0
ATOM     77 HD11 ILE A  34      42.787  91.926 110.274  1.00  0.00           H0.      0
ATOM     78 HD12 ILE A  34      42.386  93.468 111.038  1.00  0.00           H0.      0
ATOM     79 HD13 ILE A  34      44.078  93.050 110.717  1.00  0.00           H0.      0
ATOM     80  CA  ARG A  40      40.020  85.441 110.035  1.00  0.00           C0.     -1
ATOM     81  CB  ARG A  40      40.650  86.818 110.095  1.00  0.00           C0.     -1
ATOM     82  CG  ARG A  40      39.615  87.921 109.802  1.00  0.00           C0.      0
ATOM     83  CD  ARG A  40      40.130  89.342 110.073  1.00  0.00           C0.      0
ATOM     84  NE  ARG A  40      39.120  90.327 109.667  1.00  0.00           N0.      0
ATOM     85  CZ  ARG A  40      38.715  91.407 110.365  1.00  0.00           C0.      0
ATOM     86  NH1 ARG A  40      39.383  91.826 111.470  1.00  0.00           N1+      0
ATOM     87  NH2 ARG A  40      37.590  92.027 109.998  1.00  0.00           N0.      0
ATOM     88  H01 ARG A  40      40.756  84.651 110.225  1.00  0.00           H0.      0
ATOM     89  H02 ARG A  40      39.577  85.250 109.050  1.00  0.00           H0.      0
ATOM     90  HA  ARG A  40      39.222  85.340 110.781  1.00  0.00           H0.      0
ATOM     91  HB2 ARG A  40      41.085  86.985 111.091  1.00  0.00           H0.      0
ATOM     92  HB3 ARG A  40      41.479  86.895 109.379  1.00  0.00           H0.      0
ATOM     93  HG2 ARG A  40      39.297  87.844 108.752  1.00  0.00           H0.      0
ATOM     94  HG3 ARG A  40      38.719  87.757 110.416  1.00  0.00           H0.      0
ATOM     95  HD2 ARG A  40      40.321  89.462 111.144  1.00  0.00           H0.      0
ATOM     96  HD3 ARG A  40      41.073  89.521 109.540  1.00  0.00           H0.      0
ATOM     97  HE  ARG A  40      38.599  90.139 108.819  1.00  0.00           H0.      0
ATOM     98 HH11 ARG A  40      40.362  91.594 111.552  1.00  0.00           H0.      0
ATOM     99 HH12 ARG A  40      39.131  92.778 111.764  1.00  0.00           H0.      0
ATOM    100 HH21 ARG A  40      37.230  91.869 109.022  1.00  0.00           H0.      0
ATOM    101 HH22 ARG A  40      37.517  92.997 110.302  1.00  0.00           H0.      0
ATOM    102  CA  ALA A  64      34.536 100.438 108.841  1.00  0.00           C0.     -1
ATOM    103  C   ALA A  64      35.747  99.701 108.300  1.00  0.00           C0.      0
ATOM    104  O   ALA A  64      35.890  98.476 108.462  1.00  0.00           O0.      0
ATOM    105  H01 ALA A  64      33.727 100.400 108.103  1.00  0.00           H0.      0
ATOM    106  H03 ALA A  64      34.194  99.943 109.752  1.00  0.00           H0.      0
ATOM    107  HA  ALA A  64      34.758 101.487 109.061  1.00  0.00           H0.      0
ATOM    108  N   CYS A  65      36.629 100.430 107.571  1.00  0.00           N0.      0
ATOM    109  CA  CYS A  65      37.683  99.789 106.787  1.00  0.00           C0.     -1
ATOM    110  C   CYS A  65      38.888  99.243 107.583  1.00  0.00           C0.      0
ATOM    111  O   CYS A  65      39.472  98.234 107.162  1.00  0.00           O0.      0
ATOM    112  H02 CYS A  65      38.055 100.520 106.063  1.00  0.00           H0.      0
ATOM    113  H   CYS A  65      36.494 101.427 107.499  1.00  0.00           H0.      0
ATOM    114  HA  CYS A  65      37.268  98.938 106.243  1.00  0.00           H0.      0
ATOM    115  N   GLY A  66      39.281  99.953 108.662  1.00  0.00           N0.      0
ATOM    116  CA  GLY A  66      40.581  99.718 109.308  1.00  0.00           C0.     -1
ATOM    117  H01 GLY A  66      41.375 100.261 108.783  1.00  0.00           H0.      0
ATOM    118  H   GLY A  66      38.738 100.762 108.974  1.00  0.00           H0.      0
ATOM    119  HA2 GLY A  66      40.535 100.068 110.340  1.00  0.00           H0.      0
ATOM    120  HA3 GLY A  66      40.840  98.659 109.290  1.00  0.00           H0.      0
ATOM    121  CA  ASP A  70      37.640  92.982 104.805  1.00  0.00           C0.     -1
ATOM    122  CB  ASP A  70      36.545  93.563 105.699  1.00  0.00           C0.     -1
ATOM    123  CG  ASP A  70      36.698  93.153 107.175  1.00  0.00           C0.      0
ATOM    124  OD1 ASP A  70      36.574  94.045 108.076  1.00  0.00           O0.      0
ATOM    125  OD2 ASP A  70      36.910  91.917 107.405  1.00  0.00           O1-      0
ATOM    126  H01 ASP A  70      38.626  93.369 105.089  1.00  0.00           H0.      0
ATOM    127  H02 ASP A  70      37.471  93.233 103.751  1.00  0.00           H0.      0
ATOM    128  HA  ASP A  70      37.667  91.893 104.906  1.00  0.00           H0.      0
ATOM    129  HB2 ASP A  70      36.527  94.657 105.646  1.00  0.00           H0.      0
ATOM    130  HB3 ASP A  70      35.562  93.205 105.358  1.00  0.00           H0.      0
ATOM    131  CA  ASP A  85      37.550 104.940 108.333  1.00  0.00           C0.     -1
ATOM    132  C   ASP A  85      38.011 106.269 108.932  1.00  0.00           C0.      0
ATOM    133  O   ASP A  85      38.710 107.063 108.292  1.00  0.00           O0.      0
ATOM    134  CB  ASP A  85      38.679 103.874 108.437  1.00  0.00           C0.      0
ATOM    135  CG  ASP A  85      38.772 103.315 109.852  1.00  0.00           C0.      0
ATOM    136  OD1 ASP A  85      38.194 102.193 110.079  1.00  0.00           O0.      0
ATOM    137  OD2 ASP A  85      39.359 104.001 110.743  1.00  0.00           O1-      0
ATOM    138  H03 ASP A  85      37.326 105.122 107.279  1.00  0.00           H0.      0
ATOM    139  HA  ASP A  85      36.642 104.571 108.824  1.00  0.00           H0.      0
ATOM    140  HB2 ASP A  85      38.474 103.052 107.746  1.00  0.00           H0.      0
ATOM    141  HB3 ASP A  85      39.630 104.336 108.155  1.00  0.00           H0.      0
ATOM    142  N   ALA A  86      37.680 106.459 110.237  1.00  0.00           N0.      0
ATOM    143  CA  ALA A  86      38.008 107.687 110.948  1.00  0.00           C0.     -1
ATOM    144  C   ALA A  86      39.495 107.841 111.318  1.00  0.00           C0.      0
ATOM    145  O   ALA A  86      39.906 108.944 111.710  1.00  0.00           O0.      0
ATOM    146  CB  ALA A  86      37.168 107.773 112.230  1.00  0.00           C0.      0
ATOM    147  H   ALA A  86      37.022 105.817 110.664  1.00  0.00           H0.      0
ATOM    148  HA  ALA A  86      37.774 108.536 110.297  1.00  0.00           H0.      0
ATOM    149  HB1 ALA A  86      36.109 107.891 111.982  1.00  0.00           H0.      0
ATOM    150  HB2 ALA A  86      37.301 106.867 112.831  1.00  0.00           H0.      0
ATOM    151  HB3 ALA A  86      37.496 108.631 112.822  1.00  0.00           H0.      0
ATOM    152  N   SER A  87      40.252 106.726 111.254  1.00  0.00           N0.      0
ATOM    153  CA  SER A  87      41.642 106.703 111.708  1.00  0.00           C0.     -1
ATOM    154  CB  SER A  87      41.872 105.459 112.509  1.00  0.00           C0.     -1
ATOM    155  OG  SER A  87      43.254 105.310 112.904  1.00  0.00           O0.      0
ATOM    156  H01 SER A  87      42.335 106.729 110.856  1.00  0.00           H0.      0
ATOM    157  H   SER A  87      39.839 105.855 110.914  1.00  0.00           H0.      0
ATOM    158  HA  SER A  87      41.808 107.609 112.299  1.00  0.00           H0.      0
ATOM    159  HB2 SER A  87      41.204 105.437 113.382  1.00  0.00           H0.      0
ATOM    160  HB3 SER A  87      41.644 104.573 111.911  1.00  0.00           H0.      0
ATOM    161  HG  SER A  87      43.456 106.007 113.544  1.00  0.00           H0.      0
ATOM    162  CA  MET A  90      44.597 102.364 109.889  1.00  0.00           C0.     -1
ATOM    163  CB  MET A  90      43.147 102.275 110.404  1.00  0.00           C0.     -1
ATOM    164  CG  MET A  90      42.938 101.870 111.862  1.00  0.00           C0.      0
ATOM    165  SD  MET A  90      43.256 100.073 112.181  1.00  0.00           S0.      0
ATOM    166  CE  MET A  90      42.008  99.852 113.504  1.00  0.00           C0.      0
ATOM    167  H01 MET A  90      45.178 103.082 110.481  1.00  0.00           H0.      0
ATOM    168  H02 MET A  90      44.613 102.690 108.844  1.00  0.00           H0.      0
ATOM    169  HA  MET A  90      45.103 101.392 109.947  1.00  0.00           H0.      0
ATOM    170  HB2 MET A  90      42.680 103.264 110.278  1.00  0.00           H0.      0
ATOM    171  HB3 MET A  90      42.580 101.592 109.765  1.00  0.00           H0.      0
ATOM    172  HG2 MET A  90      43.555 102.480 112.531  1.00  0.00           H0.      0
ATOM    173  HG3 MET A  90      41.888 102.037 112.125  1.00  0.00           H0.      0
ATOM    174  HE1 MET A  90      41.031 100.166 113.134  1.00  0.00           H0.      0
ATOM    175  HE2 MET A  90      41.985  98.801 113.778  1.00  0.00           H0.      0
ATOM    176  HE3 MET A  90      42.277 100.439 114.384  1.00  0.00           H0.      0
ATOM    177  CA  ALA A 115      35.733 109.665 106.708  1.00  0.00           C0.     -1
ATOM    178  C   ALA A 115      35.036 109.208 108.015  1.00  0.00           C0.      0
ATOM    179  O   ALA A 115      35.448 108.226 108.644  1.00  0.00           O0.      0
ATOM    180  H01 ALA A 115      35.671 110.746 106.560  1.00  0.00           H0.      0
ATOM    181  H03 ALA A 115      36.776 109.352 106.772  1.00  0.00           H0.      0
ATOM    182  HA  ALA A 115      35.269 109.166 105.850  1.00  0.00           H0.      0
ATOM    183  N   ASN A 116      33.946 109.934 108.444  1.00  0.00           N0.      0
ATOM    184  CA  ASN A 116      33.251 109.695 109.722  1.00  0.00           C0.     -1
ATOM    185  C   ASN A 116      31.763 109.304 109.513  1.00  0.00           C0.      0
ATOM    186  O   ASN A 116      31.034 110.006 108.792  1.00  0.00           O0.      0
ATOM    187  CB  ASN A 116      33.286 110.985 110.587  1.00  0.00           C0.      0
ATOM    188  CG  ASN A 116      32.477 110.794 111.861  1.00  0.00           C0.      0
ATOM    189  ND2 ASN A 116      31.198 111.251 111.814  1.00  0.00           N0.      0
ATOM    190  OD1 ASN A 116      32.954 110.239 112.862  1.00  0.00           O0.      0
ATOM    191  H   ASN A 116      33.583 110.674 107.860  1.00  0.00           H0.      0
ATOM    192  HA  ASN A 116      33.789 108.897 110.234  1.00  0.00           H0.      0
ATOM    193  HB2 ASN A 116      34.322 111.201 110.858  1.00  0.00           H0.      0
ATOM    194  HB3 ASN A 116      32.891 111.818 109.997  1.00  0.00           H0.      0
ATOM    195 HD21 ASN A 116      30.577 111.001 112.572  1.00  0.00           H0.      0
ATOM    196 HD22 ASN A 116      30.778 111.474 110.920  1.00  0.00           H0.      0
ATOM    197  N   TRP A 117      31.320 108.259 110.250  1.00  0.00           N0.      0
ATOM    198  CA  TRP A 117      29.894 107.851 110.280  1.00  0.00           C0.     -1
ATOM    199  CB  TRP A 117      29.618 106.817 111.340  1.00  0.00           C0.     -1
ATOM    200  CG  TRP A 117      30.475 105.580 111.180  1.00  0.00           C0.      0
ATOM    201  CD1 TRP A 117      31.058 105.130 110.011  1.00  0.00           C0.      0
ATOM    202  CD2 TRP A 117      30.924 104.689 112.230  1.00  0.00           C0.      0
ATOM    203  CE2 TRP A 117      31.789 103.722 111.627  1.00  0.00           C0.      0
ATOM    204  CE3 TRP A 117      30.708 104.632 113.620  1.00  0.00           C0.      0
ATOM    205  NE1 TRP A 117      31.833 104.008 110.275  1.00  0.00           N0.      0
ATOM    206  CZ2 TRP A 117      32.441 102.730 112.374  1.00  0.00           C0.      0
ATOM    207  CZ3 TRP A 117      31.343 103.639 114.363  1.00  0.00           C0.      0
ATOM    208  CH2 TRP A 117      32.202 102.699 113.746  1.00  0.00           C0.      0
ATOM    209  H02 TRP A 117      29.290 108.750 110.446  1.00  0.00           H0.      0
ATOM    210  H   TRP A 117      32.004 107.727 110.796  1.00  0.00           H0.      0
ATOM    211  HA  TRP A 117      29.614 107.474 109.288  1.00  0.00           H0.      0
ATOM    212  HB2 TRP A 117      29.807 107.248 112.333  1.00  0.00           H0.      0
ATOM    213  HB3 TRP A 117      28.548 106.570 111.311  1.00  0.00           H0.      0
ATOM    214  HD1 TRP A 117      31.007 105.536 109.014  1.00  0.00           H0.      0
ATOM    215  HE1 TRP A 117      32.441 103.561 109.608  1.00  0.00           H0.      0
ATOM    216  HE3 TRP A 117      30.068 105.359 114.108  1.00  0.00           H0.      0
ATOM    217  HZ2 TRP A 117      33.128 102.029 111.913  1.00  0.00           H0.      0
ATOM    218  HZ3 TRP A 117      31.194 103.594 115.437  1.00  0.00           H0.      0
ATOM    219  HH2 TRP A 117      32.707 101.956 114.354  1.00  0.00           H0.      0
ATOM    220  CA  LEU A 136      32.627  94.440 109.442  1.00  0.00           C0.     -1
ATOM    221  C   LEU A 136      33.754  94.637 110.468  1.00  0.00           C0.      0
ATOM    222  O   LEU A 136      34.428  95.675 110.504  1.00  0.00           O0.      0
ATOM    223  H01 LEU A 136      33.088  94.267 108.463  1.00  0.00           H0.      0
ATOM    224  H02 LEU A 136      32.041  95.360 109.386  1.00  0.00           H0.      0
ATOM    225  HA  LEU A 136      31.973  93.600 109.685  1.00  0.00           H0.      0
ATOM    226  N   GLY A 137      33.978  93.614 111.362  1.00  0.00           N0.      0
ATOM    227  CA  GLY A 137      35.123  93.614 112.283  1.00  0.00           C0.     -1
ATOM    228  C   GLY A 137      34.845  94.227 113.673  1.00  0.00           C0.      0
ATOM    229  O   GLY A 137      35.803  94.467 114.437  1.00  0.00           O0.      0
ATOM    230  H   GLY A 137      33.512  92.733 111.194  1.00  0.00           H0.      0
ATOM    231  HA2 GLY A 137      35.464  92.584 112.423  1.00  0.00           H0.      0
ATOM    232  HA3 GLY A 137      35.958  94.172 111.853  1.00  0.00           H0.      0
ATOM    233  N   ASN A 138      33.551  94.407 114.010  1.00  0.00           N0.      0
ATOM    234  CA  ASN A 138      33.012  95.301 115.062  1.00  0.00           C0.     -1
ATOM    235  C   ASN A 138      33.102  96.739 114.504  1.00  0.00           C0.      0
ATOM    236  O   ASN A 138      34.137  97.172 113.970  1.00  0.00           O0.      0
ATOM    237  CB  ASN A 138      33.630  95.158 116.449  1.00  0.00           C0.      0
ATOM    238  CG  ASN A 138      32.638  95.662 117.506  1.00  0.00           C0.      0
ATOM    239  ND2 ASN A 138      33.006  95.419 118.779  1.00  0.00           N0.      0
ATOM    240  OD1 ASN A 138      31.585  96.250 117.200  1.00  0.00           O0.      0
ATOM    241  H   ASN A 138      32.907  94.231 113.247  1.00  0.00           H0.      0
ATOM    242  HA  ASN A 138      31.958  95.030 115.143  1.00  0.00           H0.      0
ATOM    243  HB2 ASN A 138      33.900  94.119 116.647  1.00  0.00           H0.      0
ATOM    244  HB3 ASN A 138      34.558  95.730 116.527  1.00  0.00           H0.      0
ATOM    245 HD21 ASN A 138      32.477  95.846 119.526  1.00  0.00           H0.      0
ATOM    246 HD22 ASN A 138      33.878  94.916 118.973  1.00  0.00           H0.      0
ATOM    247  N   SER A 139      31.936  97.407 114.579  1.00  0.00           N0.      0
ATOM    248  CA  SER A 139      31.783  98.745 114.040  1.00  0.00           C0.     -1
ATOM    249  H01 SER A 139      30.729  98.933 113.829  1.00  0.00           H0.      0
ATOM    250  H03 SER A 139      32.145  99.517 114.731  1.00  0.00           H0.      0
ATOM    251  H   SER A 139      31.293  97.079 115.295  1.00  0.00           H0.      0
ATOM    252  HA  SER A 139      32.357  98.824 113.115  1.00  0.00           H0.      0
ATOM    253  CA  HID A 142      32.761 102.924 119.233  1.00  0.00           C0.     -1
ATOM    254  CB  HID A 142      33.800 102.852 118.109  1.00  0.00           C0.     -1
ATOM    255  CG  HID A 142      34.753 101.703 118.141  1.00  0.00           C0.      0
ATOM    256  CD2 HID A 142      35.219 100.891 117.127  1.00  0.00           C0.      0
ATOM    257  ND1 HID A 142      35.490 101.325 119.255  1.00  0.00           N0.      0
ATOM    258  CE1 HID A 142      36.348 100.327 118.896  1.00  0.00           C0.      0
ATOM    259  NE2 HID A 142      36.213 100.044 117.604  1.00  0.00           N0.      0
ATOM    260  H01 HID A 142      32.114 103.795 119.089  1.00  0.00           H0.      0
ATOM    261  H02 HID A 142      32.132 102.027 119.255  1.00  0.00           H0.      0
ATOM    262  HA  HID A 142      33.233 103.027 120.218  1.00  0.00           H0.      0
ATOM    263  HB2 HID A 142      33.287 102.825 117.140  1.00  0.00           H0.      0
ATOM    264  HB3 HID A 142      34.389 103.779 118.099  1.00  0.00           H0.      0
ATOM    265  HD1 HID A 142      35.381 101.695 120.189  1.00  0.00           H0.      0
ATOM    266  HD2 HID A 142      34.909 100.885 116.094  1.00  0.00           H0.      0
ATOM    267  HE1 HID A 142      37.028  99.844 119.575  1.00  0.00           H0.      0
ATOM    268  CA  ARG A 175      28.903  92.309 120.178  1.00  0.00           C0.     -1
ATOM    269  CB  ARG A 175      29.993  92.495 121.268  1.00  0.00           C0.     -1
ATOM    270  CG  ARG A 175      31.404  92.280 120.686  1.00  0.00           C0.      0
ATOM    271  CD  ARG A 175      32.529  92.617 121.681  1.00  0.00           C0.      0
ATOM    272  NE  ARG A 175      33.878  92.302 121.182  1.00  0.00           N0.      0
ATOM    273  CZ  ARG A 175      34.494  91.133 121.372  1.00  0.00           C0.      0
ATOM    274  NH1 ARG A 175      33.834  90.096 121.950  1.00  0.00           N1+      0
ATOM    275  NH2 ARG A 175      35.804  91.008 121.097  1.00  0.00           N0.      0
ATOM    276  H01 ARG A 175      27.899  92.445 120.593  1.00  0.00           H0.      0
ATOM    277  H02 ARG A 175      29.042  93.034 119.368  1.00  0.00           H0.      0
ATOM    278  HA  ARG A 175      28.964  91.305 119.744  1.00  0.00           H0.      0
ATOM    279  HB2 ARG A 175      29.918  93.507 121.691  1.00  0.00           H0.      0
ATOM    280  HB3 ARG A 175      29.820  91.793 122.095  1.00  0.00           H0.      0
ATOM    281  HG2 ARG A 175      31.504  91.243 120.338  1.00  0.00           H0.      0
ATOM    282  HG3 ARG A 175      31.532  92.905 119.794  1.00  0.00           H0.      0
ATOM    283  HD2 ARG A 175      32.516  93.688 121.906  1.00  0.00           H0.      0
ATOM    284  HD3 ARG A 175      32.386  92.091 122.632  1.00  0.00           H0.      0
ATOM    285  HE  ARG A 175      34.330  92.936 120.506  1.00  0.00           H0.      0
ATOM    286 HH11 ARG A 175      32.837  90.017 121.818  1.00  0.00           H0.      0
ATOM    287 HH12 ARG A 175      34.331  89.229 122.093  1.00  0.00           H0.      0
ATOM    288 HH21 ARG A 175      36.285  91.779 120.598  1.00  0.00           H0.      0
ATOM    289 HH22 ARG A 175      36.137  90.083 120.864  1.00  0.00           H0.      0
ATOM    290  CA  TYR A 194      40.717  88.539 115.597  1.00  0.00           C0.     -1
ATOM    291  CB  TYR A 194      40.780  89.702 116.545  1.00  0.00           C0.     -1
ATOM    292  CG  TYR A 194      40.165  90.968 115.982  1.00  0.00           C0.      0
ATOM    293  CD1 TYR A 194      38.768  91.115 115.895  1.00  0.00           C0.      0
ATOM    294  CD2 TYR A 194      40.970  92.012 115.489  1.00  0.00           C0.      0
ATOM    295  CE1 TYR A 194      38.190  92.255 115.332  1.00  0.00           C0.      0
ATOM    296  CE2 TYR A 194      40.408  93.149 114.908  1.00  0.00           C0.      0
ATOM    297  CZ  TYR A 194      39.013  93.278 114.830  1.00  0.00           C0.      0
ATOM    298  OH  TYR A 194      38.492  94.422 114.287  1.00  0.00           O0.      0
ATOM    299  H01 TYR A 194      41.177  87.643 116.031  1.00  0.00           H0.      0
ATOM    300  H02 TYR A 194      39.681  88.289 115.335  1.00  0.00           H0.      0
ATOM    301  HA  TYR A 194      41.243  88.761 114.660  1.00  0.00           H0.      0
ATOM    302  HB2 TYR A 194      40.274  89.439 117.485  1.00  0.00           H0.      0
ATOM    303  HB3 TYR A 194      41.826  89.905 116.810  1.00  0.00           H0.      0
ATOM    304  HD1 TYR A 194      38.123  90.328 116.276  1.00  0.00           H0.      0
ATOM    305  HD2 TYR A 194      42.050  91.939 115.574  1.00  0.00           H0.      0
ATOM    306  HE1 TYR A 194      37.112  92.361 115.284  1.00  0.00           H0.      0
ATOM    307  HE2 TYR A 194      41.040  93.941 114.531  1.00  0.00           H0.      0
ATOM    308  HH  TYR A 194      37.510  94.356 114.240  1.00  0.00           H0.      0
ATOM    309  CA  LEU A 240      39.185  99.860 123.230  1.00  0.00           C0.     -1
ATOM    310  CB  LEU A 240      39.076  98.972 122.031  1.00  0.00           C0.     -1
ATOM    311  CG  LEU A 240      40.215  99.122 120.993  1.00  0.00           C0.      0
ATOM    312  CD1 LEU A 240      40.082  98.071 119.875  1.00  0.00           C0.      0
ATOM    313  CD2 LEU A 240      40.266 100.539 120.394  1.00  0.00           C0.      0
ATOM    314  H01 LEU A 240      38.382  99.662 123.950  1.00  0.00           H0.      0
ATOM    315  H02 LEU A 240      40.139  99.709 123.753  1.00  0.00           H0.      0
ATOM    316  HA  LEU A 240      39.125 100.921 122.963  1.00  0.00           H0.      0
ATOM    317  HB2 LEU A 240      39.052  97.919 122.354  1.00  0.00           H0.      0
ATOM    318  HB3 LEU A 240      38.118  99.155 121.520  1.00  0.00           H0.      0
ATOM    319  HG  LEU A 240      41.164  98.938 121.521  1.00  0.00           H0.      0
ATOM    320 HD11 LEU A 240      40.039  97.049 120.278  1.00  0.00           H0.      0
ATOM    321 HD12 LEU A 240      39.184  98.250 119.271  1.00  0.00           H0.      0
ATOM    322 HD13 LEU A 240      40.940  98.114 119.198  1.00  0.00           H0.      0
ATOM    323 HD21 LEU A 240      41.048 100.616 119.630  1.00  0.00           H0.      0
ATOM    324 HD22 LEU A 240      39.317 100.789 119.904  1.00  0.00           H0.      0
ATOM    325 HD23 LEU A 240      40.464 101.299 121.156  1.00  0.00           H0.      0
ATOM    326  CA  TYR A 242      32.167 100.355 123.312  1.00  0.00           C0.     -1
ATOM    327  CB  TYR A 242      32.248  98.833 123.020  1.00  0.00           C0.     -1
ATOM    328  CG  TYR A 242      33.455  98.409 122.213  1.00  0.00           C0.      0
ATOM    329  CD1 TYR A 242      33.439  98.446 120.807  1.00  0.00           C0.      0
ATOM    330  CD2 TYR A 242      34.622  97.957 122.848  1.00  0.00           C0.      0
ATOM    331  CE1 TYR A 242      34.547  98.049 120.058  1.00  0.00           C0.      0
ATOM    332  CE2 TYR A 242      35.742  97.556 122.112  1.00  0.00           C0.      0
ATOM    333  CZ  TYR A 242      35.702  97.606 120.714  1.00  0.00           C0.      0
ATOM    334  OH  TYR A 242      36.780  97.252 119.924  1.00  0.00           O0.      0
ATOM    335  H01 TYR A 242      31.267 100.590 123.890  1.00  0.00           H0.      0
ATOM    336  H02 TYR A 242      33.042 100.687 123.883  1.00  0.00           H0.      0
ATOM    337  HA  TYR A 242      32.137 100.928 122.378  1.00  0.00           H0.      0
ATOM    338  HB2 TYR A 242      32.245  98.293 123.975  1.00  0.00           H0.      0
ATOM    339  HB3 TYR A 242      31.335  98.532 122.490  1.00  0.00           H0.      0
ATOM    340  HD1 TYR A 242      32.546  98.788 120.291  1.00  0.00           H0.      0
ATOM    341  HD2 TYR A 242      34.656  97.910 123.932  1.00  0.00           H0.      0
ATOM    342  HE1 TYR A 242      34.536  98.084 118.976  1.00  0.00           H0.      0
ATOM    343  HE2 TYR A 242      36.633  97.206 122.622  1.00  0.00           H0.      0
ATOM    344  HH  TYR A 242      37.526  96.977 120.477  1.00  0.00           H0.      0
ATOM    345  CA  TYR A 283      28.455  89.020 117.664  1.00  0.00           C0.     -1
ATOM    346  CB  TYR A 283      29.486  89.183 116.555  1.00  0.00           C0.     -1
ATOM    347  CG  TYR A 283      30.829  89.702 117.031  1.00  0.00           C0.      0
ATOM    348  CD1 TYR A 283      31.820  88.814 117.485  1.00  0.00           C0.      0
ATOM    349  CD2 TYR A 283      31.125  91.074 117.040  1.00  0.00           C0.      0
ATOM    350  CE1 TYR A 283      33.064  89.273 117.917  1.00  0.00           C0.      0
ATOM    351  CE2 TYR A 283      32.369  91.549 117.466  1.00  0.00           C0.      0
ATOM    352  CZ  TYR A 283      33.351  90.646 117.900  1.00  0.00           C0.      0
ATOM    353  OH  TYR A 283      34.600  91.033 118.307  1.00  0.00           O0.      0
ATOM    354  H01 TYR A 283      27.517  88.607 117.276  1.00  0.00           H0.      0
ATOM    355  H02 TYR A 283      28.822  88.345 118.447  1.00  0.00           H0.      0
ATOM    356  HA  TYR A 283      28.229  89.983 118.135  1.00  0.00           H0.      0
ATOM    357  HB2 TYR A 283      29.634  88.215 116.057  1.00  0.00           H0.      0
ATOM    358  HB3 TYR A 283      29.088  89.863 115.790  1.00  0.00           H0.      0
ATOM    359  HD1 TYR A 283      31.615  87.747 117.489  1.00  0.00           H0.      0
ATOM    360  HD2 TYR A 283      30.375  91.784 116.701  1.00  0.00           H0.      0
ATOM    361  HE1 TYR A 283      33.831  88.585 118.257  1.00  0.00           H0.      0
ATOM    362  HE2 TYR A 283      32.573  92.613 117.473  1.00  0.00           H0.      0
ATOM    363  HH  TYR A 283      34.660  92.008 118.426  1.00  0.00           H0.      0
ATOM    364  CA' SAM A 293      38.369  96.557 110.275  1.00  0.00           C0.      0
ATOM    365  CB  SAM A 293      38.200  97.652 111.360  1.00  0.00           C0.      0
ATOM    366  CG  SAM A 293      37.521  97.118 112.642  1.00  0.00           C0.      0
ATOM    367  SD  SAM A 293      37.910  98.157 114.113  1.00  0.00           S0.      0
ATOM    368  CE  SAM A 293      37.230  97.163 115.481  1.00  0.00           C0.      0
ATOM    369  C5' SAM A 293      36.631  99.466 114.054  1.00  0.00           C0.      0
ATOM    370  C4' SAM A 293      36.987 100.558 113.054  1.00  0.00           C0.      0
ATOM    371  O4' SAM A 293      35.905 101.529 113.138  1.00  0.00           O0.      0
ATOM    372  C3' SAM A 293      38.325 101.309 113.352  1.00  0.00           C0.      0
ATOM    373  O3' SAM A 293      39.252 101.178 112.288  1.00  0.00           O0.      0
ATOM    374  C2' SAM A 293      37.841 102.759 113.644  1.00  0.00           C0.      0
ATOM    375  O2' SAM A 293      38.727 103.817 113.350  1.00  0.00           O0.      0
ATOM    376  C1' SAM A 293      36.493 102.829 112.898  1.00  0.00           C0.      0
ATOM    377  OXT SAM A 293      40.245  95.362 111.147  1.00  0.00           O0.      0
ATOM    378  N1  SAM A 293      33.595 106.926 111.713  1.00  0.00           N0.      0
ATOM    379  C2  SAM A 293      34.340 106.112 110.937  1.00  0.00           C0.      0
ATOM    380  N3  SAM A 293      35.076 105.052 111.314  1.00  0.00           N0.      0
ATOM    381  C4  SAM A 293      34.970 104.813 112.633  1.00  0.00           C0.      0
ATOM    382  C5  SAM A 293      34.223 105.565 113.549  1.00  0.00           C0.      0
ATOM    383  C6  SAM A 293      33.539 106.695 113.053  1.00  0.00           C0.      0
ATOM    384  N6  SAM A 293      32.849 107.551 113.842  1.00  0.00           N0.      0
ATOM    385  N7  SAM A 293      34.371 105.049 114.828  1.00  0.00           N0.      0
ATOM    386  C8  SAM A 293      35.192 104.026 114.704  1.00  0.00           C0.      0
ATOM    387  N9  SAM A 293      35.594 103.837 113.390  1.00  0.00           N0.      0
ATOM    388  C'  SAM A 293      39.004  95.311 110.926  1.00  0.00           C0.      0
ATOM    389  N'  SAM A 293      37.057  96.225 109.622  1.00  0.00           N0.      0
ATOM    390  O'  SAM A 293      38.202  94.396 111.282  1.00  0.00           O0.      0
ATOM    391 HN61 SAM A 293      32.701 108.499 113.491  1.00  0.00           H0.      0
ATOM    392 HN62 SAM A 293      32.972 107.454 114.841  1.00  0.00           H0.      0
ATOM    393  HA  SAM A 293      39.020  96.936 109.484  1.00  0.00           H0.      0
ATOM    394  HB1 SAM A 293      37.647  98.492 110.931  1.00  0.00           H0.      0
ATOM    395  HB2 SAM A 293      39.205  98.017 111.594  1.00  0.00           H0.      0
ATOM    396  HG1 SAM A 293      37.927  96.141 112.914  1.00  0.00           H0.      0
ATOM    397  HG2 SAM A 293      36.432  97.035 112.568  1.00  0.00           H0.      0
ATOM    398  HE1 SAM A 293      36.282  96.728 115.161  1.00  0.00           H0.      0
ATOM    399  HE2 SAM A 293      37.084  97.844 116.322  1.00  0.00           H0.      0
ATOM    400  HE3 SAM A 293      37.948  96.388 115.754  1.00  0.00           H0.      0
ATOM    401 HO2' SAM A 293      39.007 103.793 112.394  1.00  0.00           H0.      0
ATOM    402 HO3' SAM A 293      38.859 101.562 111.456  1.00  0.00           H0.      0
ATOM    403  H01 SAM A 293      35.538 103.411 115.518  1.00  0.00           H0.      0
ATOM    404  H02 SAM A 293      37.032 100.171 112.031  1.00  0.00           H0.      0
ATOM    405  H03 SAM A 293      38.823 100.904 114.234  1.00  0.00           H0.      0
ATOM    406  H04 SAM A 293      37.638 102.826 114.717  1.00  0.00           H0.      0
ATOM    407  H05 SAM A 293      36.637 103.001 111.827  1.00  0.00           H0.      0
ATOM    408  H06 SAM A 293      34.386 106.385 109.890  1.00  0.00           H0.      0
ATOM    409  H07 SAM A 293      36.315  95.958 110.286  1.00  0.00           H0.      0
ATOM    410  H08 SAM A 293      37.103  95.416 108.951  1.00  0.00           H0.      0
ATOM    411  H09 SAM A 293      36.697  97.048 109.104  1.00  0.00           H0.      0
ATOM    412 H5'1 SAM A 293      36.627  99.882 115.062  1.00  0.00           H0.      0
ATOM    413 H5'2 SAM A 293      35.664  98.996 113.850  1.00  0.00           H0.      0
ATOM    414  N   ACT A 294      38.374  94.801 117.708  1.00  0.00           N0.      0
ATOM    415  CA  ACT A 294      36.931  94.701 117.888  1.00  0.00           C0.      0
ATOM    416  C   ACT A 294      36.381  93.686 118.894  1.00  0.00           C0.      0
ATOM    417  O   ACT A 294      35.092  93.626 118.997  1.00  0.00           O0.      0
ATOM    418  OXT ACT A 294      37.146  92.955 119.578  1.00  0.00           O1-      0
ATOM    419  H1  ACT A 294      36.473  94.476 116.918  1.00  0.00           H0.      0
ATOM    420  H3  ACT A 294      36.544  95.679 118.202  1.00  0.00           H0.      0
ATOM    421  H01 ACT A 294      38.739  93.953 117.285  1.00  0.00           H0.      0
ATOM    422  H02 ACT A 294      38.869  94.909 118.590  1.00  0.00           H0.      0
ATOM    423  O   WAT A4547      34.502 106.753 116.995  1.00  0.00           O0.      0
ATOM    424  H1  WAT A4547      34.194 106.090 116.338  1.00  0.00           H0.      0
ATOM    425  H2  WAT A4547      35.102 107.331 116.458  1.00  0.00           H0.      0
ATOM    426  O   WAT A6274      42.253  97.028 110.076  1.00  0.00           O0.      0
ATOM    427  H1  WAT A6274      41.509  96.509 110.439  1.00  0.00           H0.      0
ATOM    428  H2  WAT A6274      43.972  95.645 111.712  1.00  0.00           H0.      0
ATOM    429  O   WAT B5598      36.403 104.887 117.411  1.00  0.00           O0.      0
ATOM    430  H1  WAT B5598      36.746 104.829 118.311  1.00  0.00           H0.      0
ATOM    431  H2  WAT B5598      35.731 105.622 117.401  1.00  0.00           H0.      0
ATOM    432  O   WAT B7730      37.911 105.811 115.229  1.00  0.00           O0.      0
ATOM    433  H1  WAT B7730      37.511 105.297 115.959  1.00  0.00           H0.      0
ATOM    434  H2  WAT B7730      38.267 105.199 114.555  1.00  0.00           H0.      0
ATOM    435  O   WAT B8657      36.252 107.932 115.312  1.00  0.00           O0.      0
ATOM    436  H1  WAT B8657      36.911 107.207 115.164  1.00  0.00           H0.      0
ATOM    437  H2  WAT B8657      35.866 108.138 114.452  1.00  0.00           H0.      0
ATOM    438  O   WAT C 541      39.490  91.738 119.128  1.00  0.00           O0.      0
ATOM    439  H1  WAT C 541      38.586  92.122 119.187  1.00  0.00           H0.      0
ATOM    440  H2  WAT C 541      39.696  91.654 118.185  1.00  0.00           H0.      0
