# Supplementary material for: Computational Investigation of GNMT-Catalyzed Methyl Transfer Reaction: Integrating MD, QM, and ML Approaches
Source: J Comput Chem. Author manuscript; Available in PMC 2026 Jun 29. (PMC13312424; doi:10.1002/jcc.70434)
Supplement: SI-2 [file NIHMS2188582-supplement-SI-2.zip › QM-cluster-pdbs/sampling_50123_P2_w_ts.pdb]

ATOM      1  CA  ILE A  17      37.146 110.182 116.772  1.00  0.00           C0.     -1
ATOM      2  C   ILE A  17      37.880 109.647 117.999  1.00  0.00           C0.      0
ATOM      3  O   ILE A  17      38.727 110.334 118.593  1.00  0.00           O0.      0
ATOM      4  CB  ILE A  17      37.274 109.269 115.519  1.00  0.00           C0.     -1
ATOM      5  CG1 ILE A  17      38.745 108.872 115.271  1.00  0.00           C0.      0
ATOM      6  CG2 ILE A  17      36.643 109.980 114.308  1.00  0.00           C0.      0
ATOM      7  CD1 ILE A  17      38.951 107.969 114.047  1.00  0.00           C0.      0
ATOM      8  H01 ILE A  17      37.579 111.163 116.561  1.00  0.00           H0.      0
ATOM      9  HA  ILE A  17      36.084 110.334 117.014  1.00  0.00           H0.      0
ATOM     10  HB  ILE A  17      36.708 108.345 115.680  1.00  0.00           H0.      0
ATOM     11 HG12 ILE A  17      39.342 109.790 115.159  1.00  0.00           H0.      0
ATOM     12 HG13 ILE A  17      39.126 108.360 116.164  1.00  0.00           H0.      0
ATOM     13 HG21 ILE A  17      36.605 109.324 113.437  1.00  0.00           H0.      0
ATOM     14 HG22 ILE A  17      35.615 110.303 114.521  1.00  0.00           H0.      0
ATOM     15 HG23 ILE A  17      37.220 110.873 114.037  1.00  0.00           H0.      0
ATOM     16 HD11 ILE A  17      38.274 107.107 114.054  1.00  0.00           H0.      0
ATOM     17 HD12 ILE A  17      38.805 108.512 113.110  1.00  0.00           H0.      0
ATOM     18 HD13 ILE A  17      39.970 107.570 114.031  1.00  0.00           H0.      0
ATOM     19  N   PRO A  18      37.614 108.374 118.422  1.00  0.00           N0.      0
ATOM     20  CA  PRO A  18      38.337 107.860 119.592  1.00  0.00           C0.     -1
ATOM     21  C   PRO A  18      39.871 107.822 119.393  1.00  0.00           C0.      0
ATOM     22  O   PRO A  18      40.379 107.343 118.374  1.00  0.00           O0.      0
ATOM     23  CB  PRO A  18      37.768 106.435 119.778  1.00  0.00           C0.      0
ATOM     24  CG  PRO A  18      36.349 106.537 119.196  1.00  0.00           C0.      0
ATOM     25  CD  PRO A  18      36.539 107.457 117.981  1.00  0.00           C0.      0
ATOM     26  HA  PRO A  18      38.105 108.489 120.462  1.00  0.00           H0.      0
ATOM     27  HB2 PRO A  18      38.371 105.730 119.194  1.00  0.00           H0.      0
ATOM     28  HB3 PRO A  18      37.792 106.123 120.825  1.00  0.00           H0.      0
ATOM     29  HG2 PRO A  18      35.921 105.578 118.903  1.00  0.00           H0.      0
ATOM     30  HG3 PRO A  18      35.661 106.997 119.913  1.00  0.00           H0.      0
ATOM     31  HD2 PRO A  18      36.866 106.873 117.111  1.00  0.00           H0.      0
ATOM     32  HD3 PRO A  18      35.626 107.993 117.717  1.00  0.00           H0.      0
ATOM     33  N   ASP A  19      40.587 108.237 120.479  1.00  0.00           N0.      0
ATOM     34  CA  ASP A  19      42.056 108.253 120.548  1.00  0.00           C0.     -1
ATOM     35  H01 ASP A  19      42.436 107.507 119.848  1.00  0.00           H0.      0
ATOM     36  H02 ASP A  19      42.377 108.002 121.562  1.00  0.00           H0.      0
ATOM     37  H   ASP A  19      40.088 108.766 121.180  1.00  0.00           H0.      0
ATOM     38  HA  ASP A  19      42.462 109.233 120.271  1.00  0.00           H0.      0
ATOM     39  CA  TYR A  21      42.599 105.303 116.285  1.00  0.00           C0.     -1
ATOM     40  CB  TYR A  21      41.222 104.941 115.684  1.00  0.00           C0.     -1
ATOM     41  CG  TYR A  21      40.589 103.687 116.244  1.00  0.00           C0.      0
ATOM     42  CD1 TYR A  21      39.385 103.748 116.960  1.00  0.00           C0.      0
ATOM     43  CD2 TYR A  21      41.170 102.418 116.043  1.00  0.00           C0.      0
ATOM     44  CE1 TYR A  21      38.773 102.592 117.464  1.00  0.00           C0.      0
ATOM     45  CE2 TYR A  21      40.580 101.259 116.549  1.00  0.00           C0.      0
ATOM     46  CZ  TYR A  21      39.377 101.342 117.267  1.00  0.00           C0.      0
ATOM     47  OH  TYR A  21      38.829 100.160 117.728  1.00  0.00           O0.      0
ATOM     48  H01 TYR A  21      43.020 106.177 115.775  1.00  0.00           H0.      0
ATOM     49  H03 TYR A  21      42.500 105.547 117.348  1.00  0.00           H0.      0
ATOM     50  HA  TYR A  21      43.309 104.475 116.178  1.00  0.00           H0.      0
ATOM     51  HB2 TYR A  21      40.541 105.785 115.840  1.00  0.00           H0.      0
ATOM     52  HB3 TYR A  21      41.339 104.826 114.599  1.00  0.00           H0.      0
ATOM     53  HD1 TYR A  21      38.922 104.716 117.130  1.00  0.00           H0.      0
ATOM     54  HD2 TYR A  21      42.094 102.332 115.476  1.00  0.00           H0.      0
ATOM     55  HE1 TYR A  21      37.841 102.674 118.007  1.00  0.00           H0.      0
ATOM     56  HE2 TYR A  21      41.032 100.286 116.399  1.00  0.00           H0.      0
ATOM     57  HH  TYR A  21      38.069 100.336 118.321  1.00  0.00           H0.      0
ATOM     58  CA  TRP A  30      46.032  96.220 115.111  1.00  0.00           C0.     -1
ATOM     59  CB  TRP A  30      45.217  97.344 114.328  1.00  0.00           C0.     -1
ATOM     60  CG  TRP A  30      43.755  96.999 114.279  1.00  0.00           C0.      0
ATOM     61  CD1 TRP A  30      43.071  96.382 113.248  1.00  0.00           C0.      0
ATOM     62  CD2 TRP A  30      42.804  97.149 115.365  1.00  0.00           C0.      0
ATOM     63  CE2 TRP A  30      41.566  96.585 114.922  1.00  0.00           C0.      0
ATOM     64  CE3 TRP A  30      42.863  97.728 116.647  1.00  0.00           C0.      0
ATOM     65  NE1 TRP A  30      41.764  96.117 113.639  1.00  0.00           N0.      0
ATOM     66  CZ2 TRP A  30      40.421  96.568 115.729  1.00  0.00           C0.      0
ATOM     67  CZ3 TRP A  30      41.716  97.735 117.442  1.00  0.00           C0.      0
ATOM     68  CH2 TRP A  30      40.508  97.154 116.991  1.00  0.00           C0.      0
ATOM     69  H01 TRP A  30      45.923  95.261 114.594  1.00  0.00           H0.      0
ATOM     70  H02 TRP A  30      47.096  96.476 115.168  1.00  0.00           H0.      0
ATOM     71  HA  TRP A  30      45.638  96.113 116.127  1.00  0.00           H0.      0
ATOM     72  HB2 TRP A  30      45.370  98.308 114.829  1.00  0.00           H0.      0
ATOM     73  HB3 TRP A  30      45.623  97.438 113.315  1.00  0.00           H0.      0
ATOM     74  HD1 TRP A  30      43.403  96.130 112.253  1.00  0.00           H0.      0
ATOM     75  HE1 TRP A  30      41.020  95.769 113.048  1.00  0.00           H0.      0
ATOM     76  HE3 TRP A  30      43.785  98.174 117.008  1.00  0.00           H0.      0
ATOM     77  HZ2 TRP A  30      39.507  96.103 115.378  1.00  0.00           H0.      0
ATOM     78  HZ3 TRP A  30      41.745  98.194 118.425  1.00  0.00           H0.      0
ATOM     79  HH2 TRP A  30      39.637  97.178 117.637  1.00  0.00           H0.      0
ATOM     80  CA  ILE A  34      43.673  90.407 114.392  1.00  0.00           C0.     -1
ATOM     81  CB  ILE A  34      43.490  91.117 112.993  1.00  0.00           C0.     -1
ATOM     82  CG1 ILE A  34      42.276  92.073 113.062  1.00  0.00           C0.      0
ATOM     83  CG2 ILE A  34      43.342  90.066 111.881  1.00  0.00           C0.      0
ATOM     84  CD1 ILE A  34      42.024  92.920 111.805  1.00  0.00           C0.      0
ATOM     85  H01 ILE A  34      44.553  89.755 114.385  1.00  0.00           H0.      0
ATOM     86  H02 ILE A  34      43.793  91.148 115.190  1.00  0.00           H0.      0
ATOM     87  HA  ILE A  34      42.792  89.794 114.619  1.00  0.00           H0.      0
ATOM     88  HB  ILE A  34      44.390  91.718 112.796  1.00  0.00           H0.      0
ATOM     89 HG12 ILE A  34      41.385  91.467 113.295  1.00  0.00           H0.      0
ATOM     90 HG13 ILE A  34      42.408  92.751 113.917  1.00  0.00           H0.      0
ATOM     91 HG21 ILE A  34      42.439  89.461 112.043  1.00  0.00           H0.      0
ATOM     92 HG22 ILE A  34      43.270  90.525 110.889  1.00  0.00           H0.      0
ATOM     93 HG23 ILE A  34      44.200  89.384 111.870  1.00  0.00           H0.      0
ATOM     94 HD11 ILE A  34      42.884  93.567 111.597  1.00  0.00           H0.      0
ATOM     95 HD12 ILE A  34      41.856  92.302 110.915  1.00  0.00           H0.      0
ATOM     96 HD13 ILE A  34      41.146  93.562 111.932  1.00  0.00           H0.      0
ATOM     97  CA  ARG A  40      39.425  86.438 109.901  1.00  0.00           C0.     -1
ATOM     98  CB  ARG A  40      39.992  87.846 110.267  1.00  0.00           C0.     -1
ATOM     99  CG  ARG A  40      38.961  88.971 110.061  1.00  0.00           C0.      0
ATOM    100  CD  ARG A  40      39.641  90.343 109.902  1.00  0.00           C0.      0
ATOM    101  NE  ARG A  40      38.705  91.471 109.918  1.00  0.00           N0.      0
ATOM    102  CZ  ARG A  40      38.156  91.981 111.031  1.00  0.00           C0.      0
ATOM    103  NH1 ARG A  40      38.590  91.592 112.252  1.00  0.00           N1+      0
ATOM    104  NH2 ARG A  40      37.122  92.826 110.920  1.00  0.00           N0.      0
ATOM    105  H01 ARG A  40      39.138  86.407 108.844  1.00  0.00           H0.      0
ATOM    106  H02 ARG A  40      40.171  85.657 110.079  1.00  0.00           H0.      0
ATOM    107  HA  ARG A  40      38.537  86.207 110.502  1.00  0.00           H0.      0
ATOM    108  HB2 ARG A  40      40.343  87.851 111.307  1.00  0.00           H0.      0
ATOM    109  HB3 ARG A  40      40.874  88.038 109.639  1.00  0.00           H0.      0
ATOM    110  HG2 ARG A  40      38.362  88.774 109.163  1.00  0.00           H0.      0
ATOM    111  HG3 ARG A  40      38.264  89.003 110.908  1.00  0.00           H0.      0
ATOM    112  HD2 ARG A  40      40.403  90.485 110.678  1.00  0.00           H0.      0
ATOM    113  HD3 ARG A  40      40.176  90.389 108.949  1.00  0.00           H0.      0
ATOM    114  HE  ARG A  40      38.298  91.816 109.045  1.00  0.00           H0.      0
ATOM    115 HH11 ARG A  40      39.505  91.178 112.347  1.00  0.00           H0.      0
ATOM    116 HH12 ARG A  40      38.260  92.083 113.073  1.00  0.00           H0.      0
ATOM    117 HH21 ARG A  40      36.888  93.077 109.946  1.00  0.00           H0.      0
ATOM    118 HH22 ARG A  40      36.973  93.528 111.649  1.00  0.00           H0.      0
ATOM    119  CA  ALA A  64      34.459 100.702 108.072  1.00  0.00           C0.     -1
ATOM    120  C   ALA A  64      35.775  99.970 107.826  1.00  0.00           C0.      0
ATOM    121  O   ALA A  64      36.088  98.921 108.413  1.00  0.00           O0.      0
ATOM    122  H01 ALA A  64      33.689 100.294 107.407  1.00  0.00           H0.      0
ATOM    123  H02 ALA A  64      34.144 100.538 109.104  1.00  0.00           H0.      0
ATOM    124  HA  ALA A  64      34.545 101.776 107.888  1.00  0.00           H0.      0
ATOM    125  N   CYS A  65      36.581 100.522 106.872  1.00  0.00           N0.      0
ATOM    126  CA  CYS A  65      37.710  99.802 106.274  1.00  0.00           C0.     -1
ATOM    127  C   CYS A  65      38.917  99.571 107.184  1.00  0.00           C0.      0
ATOM    128  O   CYS A  65      39.719  98.670 106.859  1.00  0.00           O0.      0
ATOM    129  H02 CYS A  65      38.043 100.369 105.401  1.00  0.00           H0.      0
ATOM    130  H   CYS A  65      36.246 101.347 106.396  1.00  0.00           H0.      0
ATOM    131  HA  CYS A  65      37.391  98.811 105.937  1.00  0.00           H0.      0
ATOM    132  N   GLY A  66      39.098 100.375 108.238  1.00  0.00           N0.      0
ATOM    133  CA  GLY A  66      40.293 100.235 109.075  1.00  0.00           C0.     -1
ATOM    134  H01 GLY A  66      41.196 100.452 108.495  1.00  0.00           H0.      0
ATOM    135  H   GLY A  66      38.422 101.096 108.496  1.00  0.00           H0.      0
ATOM    136  HA2 GLY A  66      40.216 100.939 109.903  1.00  0.00           H0.      0
ATOM    137  HA3 GLY A  66      40.379  99.219 109.475  1.00  0.00           H0.      0
ATOM    138  CA  ASP A  70      37.609  93.441 105.245  1.00  0.00           C0.     -1
ATOM    139  CB  ASP A  70      36.673  94.207 106.145  1.00  0.00           C0.     -1
ATOM    140  CG  ASP A  70      36.961  94.067 107.646  1.00  0.00           C0.      0
ATOM    141  OD1 ASP A  70      36.983  92.900 108.141  1.00  0.00           O0.      0
ATOM    142  OD2 ASP A  70      37.121  95.145 108.319  1.00  0.00           O1-      0
ATOM    143  H01 ASP A  70      38.638  93.809 105.337  1.00  0.00           H0.      0
ATOM    144  H02 ASP A  70      37.314  93.536 104.194  1.00  0.00           H0.      0
ATOM    145  HA  ASP A  70      37.612  92.376 105.503  1.00  0.00           H0.      0
ATOM    146  HB2 ASP A  70      36.686  95.275 105.904  1.00  0.00           H0.      0
ATOM    147  HB3 ASP A  70      35.642  93.854 105.992  1.00  0.00           H0.      0
ATOM    148  CA  ASP A  85      37.053 105.220 107.587  1.00  0.00           C0.     -1
ATOM    149  C   ASP A  85      37.558 106.636 107.930  1.00  0.00           C0.      0
ATOM    150  O   ASP A  85      38.027 107.371 107.049  1.00  0.00           O0.      0
ATOM    151  CB  ASP A  85      38.178 104.164 107.839  1.00  0.00           C0.     -1
ATOM    152  CG  ASP A  85      38.427 103.778 109.296  1.00  0.00           C0.      0
ATOM    153  OD1 ASP A  85      37.974 102.652 109.705  1.00  0.00           O0.      0
ATOM    154  OD2 ASP A  85      39.082 104.584 110.025  1.00  0.00           O1-      0
ATOM    155  H03 ASP A  85      36.797 105.223 106.526  1.00  0.00           H0.      0
ATOM    156  HA  ASP A  85      36.163 104.963 108.173  1.00  0.00           H0.      0
ATOM    157  HB2 ASP A  85      37.918 103.251 107.294  1.00  0.00           H0.      0
ATOM    158  HB3 ASP A  85      39.112 104.552 107.418  1.00  0.00           H0.      0
ATOM    159  N   ALA A  86      37.525 106.981 109.249  1.00  0.00           N0.      0
ATOM    160  CA  ALA A  86      37.944 108.292 109.741  1.00  0.00           C0.     -1
ATOM    161  C   ALA A  86      39.379 108.343 110.390  1.00  0.00           C0.      0
ATOM    162  O   ALA A  86      39.766 109.442 110.826  1.00  0.00           O0.      0
ATOM    163  CB  ALA A  86      36.925 108.861 110.734  1.00  0.00           C0.      0
ATOM    164  H   ALA A  86      37.065 106.353 109.899  1.00  0.00           H0.      0
ATOM    165  HA  ALA A  86      38.005 108.941 108.862  1.00  0.00           H0.      0
ATOM    166  HB1 ALA A  86      37.293 109.812 111.123  1.00  0.00           H0.      0
ATOM    167  HB2 ALA A  86      35.968 109.007 110.235  1.00  0.00           H0.      0
ATOM    168  HB3 ALA A  86      36.784 108.175 111.576  1.00  0.00           H0.      0
ATOM    169  N   SER A  87      40.129 107.213 110.450  1.00  0.00           N0.      0
ATOM    170  CA  SER A  87      41.478 107.173 111.083  1.00  0.00           C0.     -1
ATOM    171  CB  SER A  87      41.640 105.945 111.974  1.00  0.00           C0.      0
ATOM    172  OG  SER A  87      42.953 105.935 112.585  1.00  0.00           O0.      0
ATOM    173  H01 SER A  87      42.258 107.177 110.312  1.00  0.00           H0.      0
ATOM    174  H   SER A  87      39.729 106.339 110.101  1.00  0.00           H0.      0
ATOM    175  HA  SER A  87      41.574 108.094 111.666  1.00  0.00           H0.      0
ATOM    176  HB2 SER A  87      40.844 105.901 112.720  1.00  0.00           H0.      0
ATOM    177  HB3 SER A  87      41.581 105.030 111.383  1.00  0.00           H0.      0
ATOM    178  HG  SER A  87      42.960 106.606 113.282  1.00  0.00           H0.      0
ATOM    179  CA  MET A  90      44.386 102.800 110.180  1.00  0.00           C0.     -1
ATOM    180  CB  MET A  90      42.994 102.517 110.804  1.00  0.00           C0.     -1
ATOM    181  CG  MET A  90      42.916 102.666 112.329  1.00  0.00           C0.      0
ATOM    182  SD  MET A  90      43.598 101.234 113.272  1.00  0.00           S0.      0
ATOM    183  CE  MET A  90      42.169 100.093 113.142  1.00  0.00           C0.      0
ATOM    184  H01 MET A  90      44.696 103.831 110.389  1.00  0.00           H0.      0
ATOM    185  H02 MET A  90      44.362 102.659 109.094  1.00  0.00           H0.      0
ATOM    186  HA  MET A  90      45.141 102.124 110.598  1.00  0.00           H0.      0
ATOM    187  HB2 MET A  90      42.262 103.207 110.360  1.00  0.00           H0.      0
ATOM    188  HB3 MET A  90      42.663 101.510 110.520  1.00  0.00           H0.      0
ATOM    189  HG2 MET A  90      43.451 103.560 112.662  1.00  0.00           H0.      0
ATOM    190  HG3 MET A  90      41.870 102.776 112.634  1.00  0.00           H0.      0
ATOM    191  HE1 MET A  90      42.425  99.183 113.686  1.00  0.00           H0.      0
ATOM    192  HE2 MET A  90      41.284 100.551 113.589  1.00  0.00           H0.      0
ATOM    193  HE3 MET A  90      41.959  99.834 112.102  1.00  0.00           H0.      0
ATOM    194  CA  ALA A 115      35.526 110.562 106.415  1.00  0.00           C0.     -1
ATOM    195  C   ALA A 115      34.803 110.046 107.615  1.00  0.00           C0.      0
ATOM    196  O   ALA A 115      34.896 108.885 108.029  1.00  0.00           O0.      0
ATOM    197  H01 ALA A 115      36.459 110.004 106.298  1.00  0.00           H0.      0
ATOM    198  H03 ALA A 115      34.931 110.399 105.507  1.00  0.00           H0.      0
ATOM    199  HA  ALA A 115      35.750 111.629 106.488  1.00  0.00           H0.      0
ATOM    200  N   ASN A 116      34.046 110.998 108.219  1.00  0.00           N0.      0
ATOM    201  CA  ASN A 116      33.380 110.734 109.458  1.00  0.00           C0.     -1
ATOM    202  C   ASN A 116      31.858 110.463 109.225  1.00  0.00           C0.      0
ATOM    203  O   ASN A 116      31.167 111.335 108.676  1.00  0.00           O0.      0
ATOM    204  CB  ASN A 116      33.560 111.945 110.399  1.00  0.00           C0.      0
ATOM    205  CG  ASN A 116      33.180 111.620 111.832  1.00  0.00           C0.      0
ATOM    206  ND2 ASN A 116      34.030 112.070 112.787  1.00  0.00           N0.      0
ATOM    207  OD1 ASN A 116      32.153 110.982 112.112  1.00  0.00           O0.      0
ATOM    208  H   ASN A 116      33.897 111.887 107.765  1.00  0.00           H0.      0
ATOM    209  HA  ASN A 116      33.842 109.846 109.893  1.00  0.00           H0.      0
ATOM    210  HB2 ASN A 116      34.597 112.288 110.337  1.00  0.00           H0.      0
ATOM    211  HB3 ASN A 116      32.913 112.758 110.043  1.00  0.00           H0.      0
ATOM    212 HD21 ASN A 116      33.811 111.898 113.759  1.00  0.00           H0.      0
ATOM    213 HD22 ASN A 116      34.886 112.553 112.564  1.00  0.00           H0.      0
ATOM    214  N   TRP A 117      31.380 109.259 109.617  1.00  0.00           N0.      0
ATOM    215  CA  TRP A 117      29.955 108.885 109.452  1.00  0.00           C0.     -1
ATOM    216  CB  TRP A 117      29.583 107.658 110.279  1.00  0.00           C0.     -1
ATOM    217  CG  TRP A 117      30.524 106.488 110.108  1.00  0.00           C0.      0
ATOM    218  CD1 TRP A 117      31.153 106.091 108.945  1.00  0.00           C0.      0
ATOM    219  CD2 TRP A 117      31.005 105.605 111.154  1.00  0.00           C0.      0
ATOM    220  CE2 TRP A 117      31.926 104.692 110.551  1.00  0.00           C0.      0
ATOM    221  CE3 TRP A 117      30.792 105.525 112.543  1.00  0.00           C0.      0
ATOM    222  NE1 TRP A 117      31.979 105.003 109.205  1.00  0.00           N0.      0
ATOM    223  CZ2 TRP A 117      32.627 103.733 111.293  1.00  0.00           C0.      0
ATOM    224  CZ3 TRP A 117      31.494 104.577 113.286  1.00  0.00           C0.      0
ATOM    225  CH2 TRP A 117      32.404 103.688 112.668  1.00  0.00           C0.      0
ATOM    226  H02 TRP A 117      29.338 109.743 109.738  1.00  0.00           H0.      0
ATOM    227  H   TRP A 117      32.015 108.611 110.085  1.00  0.00           H0.      0
ATOM    228  HA  TRP A 117      29.760 108.701 108.386  1.00  0.00           H0.      0
ATOM    229  HB2 TRP A 117      29.571 107.936 111.341  1.00  0.00           H0.      0
ATOM    230  HB3 TRP A 117      28.550 107.381 110.025  1.00  0.00           H0.      0
ATOM    231  HD1 TRP A 117      31.094 106.510 107.953  1.00  0.00           H0.      0
ATOM    232  HE1 TRP A 117      32.619 104.597 108.541  1.00  0.00           H0.      0
ATOM    233  HE3 TRP A 117      30.107 106.208 113.033  1.00  0.00           H0.      0
ATOM    234  HZ2 TRP A 117      33.349 103.075 110.822  1.00  0.00           H0.      0
ATOM    235  HZ3 TRP A 117      31.364 104.530 114.363  1.00  0.00           H0.      0
ATOM    236  HH2 TRP A 117      32.963 102.983 113.274  1.00  0.00           H0.      0
ATOM    237  CA  LEU A 136      31.977  94.754 110.004  1.00  0.00           C0.     -1
ATOM    238  C   LEU A 136      32.885  95.038 111.183  1.00  0.00           C0.      0
ATOM    239  O   LEU A 136      33.544  96.088 111.289  1.00  0.00           O0.      0
ATOM    240  H01 LEU A 136      32.590  94.581 109.112  1.00  0.00           H0.      0
ATOM    241  H02 LEU A 136      31.354  95.631 109.809  1.00  0.00           H0.      0
ATOM    242  HA  LEU A 136      31.334  93.886 110.162  1.00  0.00           H0.      0
ATOM    243  N   GLY A 137      32.941  94.065 112.138  1.00  0.00           N0.      0
ATOM    244  CA  GLY A 137      33.895  94.181 113.233  1.00  0.00           C0.     -1
ATOM    245  C   GLY A 137      33.428  95.131 114.349  1.00  0.00           C0.      0
ATOM    246  O   GLY A 137      34.258  95.832 114.954  1.00  0.00           O0.      0
ATOM    247  H   GLY A 137      32.499  93.176 111.957  1.00  0.00           H0.      0
ATOM    248  HA2 GLY A 137      34.087  93.196 113.664  1.00  0.00           H0.      0
ATOM    249  HA3 GLY A 137      34.839  94.587 112.870  1.00  0.00           H0.      0
ATOM    250  N   ASN A 138      32.103  95.190 114.645  1.00  0.00           N0.      0
ATOM    251  CA  ASN A 138      31.561  96.030 115.738  1.00  0.00           C0.     -1
ATOM    252  C   ASN A 138      32.262  97.432 115.717  1.00  0.00           C0.      0
ATOM    253  O   ASN A 138      32.795  97.898 116.728  1.00  0.00           O0.      0
ATOM    254  CB  ASN A 138      31.732  95.394 117.124  1.00  0.00           C0.      0
ATOM    255  CG  ASN A 138      31.063  96.268 118.188  1.00  0.00           C0.      0
ATOM    256  ND2 ASN A 138      31.827  96.545 119.279  1.00  0.00           N0.      0
ATOM    257  OD1 ASN A 138      29.893  96.644 118.053  1.00  0.00           O0.      0
ATOM    258  H   ASN A 138      31.469  94.600 114.123  1.00  0.00           H0.      0
ATOM    259  HA  ASN A 138      30.495  96.176 115.539  1.00  0.00           H0.      0
ATOM    260  HB2 ASN A 138      31.233  94.419 117.120  1.00  0.00           H0.      0
ATOM    261  HB3 ASN A 138      32.789  95.247 117.343  1.00  0.00           H0.      0
ATOM    262 HD21 ASN A 138      31.493  97.268 119.904  1.00  0.00           H0.      0
ATOM    263 HD22 ASN A 138      32.835  96.416 119.210  1.00  0.00           H0.      0
ATOM    264  N   SER A 139      32.205  98.106 114.537  1.00  0.00           N0.      0
ATOM    265  CA  SER A 139      33.000  99.322 114.266  1.00  0.00           C0.     -1
ATOM    266  CB  SER A 139      34.039  99.034 113.192  1.00  0.00           C0.      0
ATOM    267  OG  SER A 139      35.069  98.171 113.696  1.00  0.00           O0.      0
ATOM    268  H03 SER A 139      32.334 100.133 113.948  1.00  0.00           H0.      0
ATOM    269  H   SER A 139      31.819  97.622 113.735  1.00  0.00           H0.      0
ATOM    270  HA  SER A 139      33.475  99.608 115.206  1.00  0.00           H0.      0
ATOM    271  HB2 SER A 139      33.569  98.594 112.303  1.00  0.00           H0.      0
ATOM    272  HB3 SER A 139      34.532  99.965 112.892  1.00  0.00           H0.      0
ATOM    273  HG  SER A 139      34.709  97.306 113.976  1.00  0.00           H0.      0
ATOM    274  CA  HID A 142      32.796 103.505 118.333  1.00  0.00           C0.     -1
ATOM    275  C   HID A 142      32.469 104.993 118.190  1.00  0.00           C0.      0
ATOM    276  O   HID A 142      33.299 105.862 118.491  1.00  0.00           O0.      0
ATOM    277  CB  HID A 142      34.143 103.251 117.576  1.00  0.00           C0.     -1
ATOM    278  CG  HID A 142      35.070 102.352 118.317  1.00  0.00           C0.      0
ATOM    279  CD2 HID A 142      35.558 101.088 118.076  1.00  0.00           C0.      0
ATOM    280  ND1 HID A 142      35.636 102.722 119.535  1.00  0.00           N0.      0
ATOM    281  CE1 HID A 142      36.424 101.707 119.980  1.00  0.00           C0.      0
ATOM    282  NE2 HID A 142      36.403 100.696 119.112  1.00  0.00           N0.      0
ATOM    283  H01 HID A 142      32.006 102.854 117.952  1.00  0.00           H0.      0
ATOM    284  HA  HID A 142      32.920 103.288 119.399  1.00  0.00           H0.      0
ATOM    285  HB2 HID A 142      33.945 102.827 116.588  1.00  0.00           H0.      0
ATOM    286  HB3 HID A 142      34.627 104.223 117.425  1.00  0.00           H0.      0
ATOM    287  HD1 HID A 142      35.486 103.605 120.005  1.00  0.00           H0.      0
ATOM    288  HD2 HID A 142      35.349 100.437 117.243  1.00  0.00           H0.      0
ATOM    289  HE1 HID A 142      36.978 101.737 120.903  1.00  0.00           H0.      0
ATOM    290  N   LEU A 143      31.258 105.271 117.668  1.00  0.00           N0.      0
ATOM    291  CA  LEU A 143      30.821 106.604 117.217  1.00  0.00           C0.     -1
ATOM    292  CB  LEU A 143      29.608 106.370 116.358  1.00  0.00           C0.     -1
ATOM    293  CG  LEU A 143      28.925 107.666 115.862  1.00  0.00           C0.      0
ATOM    294  CD1 LEU A 143      29.901 108.582 115.099  1.00  0.00           C0.      0
ATOM    295  CD2 LEU A 143      27.704 107.321 114.991  1.00  0.00           C0.      0
ATOM    296  H01 LEU A 143      30.584 107.238 118.082  1.00  0.00           H0.      0
ATOM    297  H   LEU A 143      30.656 104.494 117.436  1.00  0.00           H0.      0
ATOM    298  HA  LEU A 143      31.645 107.079 116.678  1.00  0.00           H0.      0
ATOM    299  HB2 LEU A 143      29.891 105.767 115.484  1.00  0.00           H0.      0
ATOM    300  HB3 LEU A 143      28.867 105.784 116.922  1.00  0.00           H0.      0
ATOM    301  HG  LEU A 143      28.568 108.212 116.749  1.00  0.00           H0.      0
ATOM    302 HD11 LEU A 143      29.377 109.462 114.709  1.00  0.00           H0.      0
ATOM    303 HD12 LEU A 143      30.719 108.933 115.736  1.00  0.00           H0.      0
ATOM    304 HD13 LEU A 143      30.351 108.055 114.249  1.00  0.00           H0.      0
ATOM    305 HD21 LEU A 143      28.014 106.783 114.085  1.00  0.00           H0.      0
ATOM    306 HD22 LEU A 143      26.994 106.685 115.533  1.00  0.00           H0.      0
ATOM    307 HD23 LEU A 143      27.178 108.229 114.676  1.00  0.00           H0.      0
ATOM    308  CA  ARG A 175      28.265  92.984 119.899  1.00  0.00           C0.     -1
ATOM    309  CB  ARG A 175      29.176  93.684 120.938  1.00  0.00           C0.     -1
ATOM    310  CG  ARG A 175      30.654  93.375 120.632  1.00  0.00           C0.      0
ATOM    311  CD  ARG A 175      31.651  94.125 121.527  1.00  0.00           C0.      0
ATOM    312  NE  ARG A 175      33.048  93.801 121.195  1.00  0.00           N0.      0
ATOM    313  CZ  ARG A 175      33.672  92.695 121.598  1.00  0.00           C0.      0
ATOM    314  NH1 ARG A 175      33.058  91.791 122.404  1.00  0.00           N1+      0
ATOM    315  NH2 ARG A 175      34.951  92.467 121.230  1.00  0.00           N0.      0
ATOM    316  H01 ARG A 175      28.488  93.352 118.891  1.00  0.00           H0.      0
ATOM    317  H02 ARG A 175      27.205  93.170 120.103  1.00  0.00           H0.      0
ATOM    318  HA  ARG A 175      28.429  91.900 119.908  1.00  0.00           H0.      0
ATOM    319  HB2 ARG A 175      29.011  94.769 120.901  1.00  0.00           H0.      0
ATOM    320  HB3 ARG A 175      28.921  93.351 121.953  1.00  0.00           H0.      0
ATOM    321  HG2 ARG A 175      30.825  92.293 120.709  1.00  0.00           H0.      0
ATOM    322  HG3 ARG A 175      30.871  93.643 119.591  1.00  0.00           H0.      0
ATOM    323  HD2 ARG A 175      31.545  95.201 121.382  1.00  0.00           H0.      0
ATOM    324  HD3 ARG A 175      31.471  93.924 122.591  1.00  0.00           H0.      0
ATOM    325  HE  ARG A 175      33.508  94.342 120.437  1.00  0.00           H0.      0
ATOM    326 HH11 ARG A 175      32.176  92.023 122.832  1.00  0.00           H0.      0
ATOM    327 HH12 ARG A 175      33.633  91.134 122.910  1.00  0.00           H0.      0
ATOM    328 HH21 ARG A 175      35.296  92.970 120.392  1.00  0.00           H0.      0
ATOM    329 HH22 ARG A 175      35.250  91.500 121.249  1.00  0.00           H0.      0
ATOM    330  CA  TYR A 194      40.147  88.686 116.028  1.00  0.00           C0.     -1
ATOM    331  CB  TYR A 194      39.982  89.860 117.073  1.00  0.00           C0.     -1
ATOM    332  CG  TYR A 194      39.092  90.952 116.514  1.00  0.00           C0.      0
ATOM    333  CD1 TYR A 194      37.694  90.896 116.680  1.00  0.00           C0.      0
ATOM    334  CD2 TYR A 194      39.618  92.007 115.748  1.00  0.00           C0.      0
ATOM    335  CE1 TYR A 194      36.855  91.829 116.079  1.00  0.00           C0.      0
ATOM    336  CE2 TYR A 194      38.786  92.964 115.141  1.00  0.00           C0.      0
ATOM    337  CZ  TYR A 194      37.391  92.858 115.287  1.00  0.00           C0.      0
ATOM    338  OH  TYR A 194      36.499  93.721 114.714  1.00  0.00           O0.      0
ATOM    339  H01 TYR A 194      40.803  87.902 116.423  1.00  0.00           H0.      0
ATOM    340  H03 TYR A 194      39.171  88.247 115.797  1.00  0.00           H0.      0
ATOM    341  HA  TYR A 194      40.579  89.070 115.097  1.00  0.00           H0.      0
ATOM    342  HB2 TYR A 194      39.555  89.458 117.999  1.00  0.00           H0.      0
ATOM    343  HB3 TYR A 194      40.973  90.262 117.314  1.00  0.00           H0.      0
ATOM    344  HD1 TYR A 194      37.255  90.118 117.296  1.00  0.00           H0.      0
ATOM    345  HD2 TYR A 194      40.692  92.091 115.622  1.00  0.00           H0.      0
ATOM    346  HE1 TYR A 194      35.783  91.782 116.216  1.00  0.00           H0.      0
ATOM    347  HE2 TYR A 194      39.212  93.775 114.556  1.00  0.00           H0.      0
ATOM    348  HH  TYR A 194      36.891  94.319 114.029  1.00  0.00           H0.      0
ATOM    349  CA  LEU A 240      38.535  99.730 124.253  1.00  0.00           C0.     -1
ATOM    350  CB  LEU A 240      38.207  98.779 123.129  1.00  0.00           C0.     -1
ATOM    351  CG  LEU A 240      39.301  98.623 122.043  1.00  0.00           C0.      0
ATOM    352  CD1 LEU A 240      38.928  97.487 121.071  1.00  0.00           C0.      0
ATOM    353  CD2 LEU A 240      39.541  99.928 121.263  1.00  0.00           C0.      0
ATOM    354  H01 LEU A 240      37.738  99.747 125.006  1.00  0.00           H0.      0
ATOM    355  H02 LEU A 240      39.463  99.439 124.762  1.00  0.00           H0.      0
ATOM    356  HA  LEU A 240      38.667 100.759 123.898  1.00  0.00           H0.      0
ATOM    357  HB2 LEU A 240      38.003  97.782 123.546  1.00  0.00           H0.      0
ATOM    358  HB3 LEU A 240      37.274  99.087 122.630  1.00  0.00           H0.      0
ATOM    359  HG  LEU A 240      40.239  98.351 122.552  1.00  0.00           H0.      0
ATOM    360 HD11 LEU A 240      38.834  96.528 121.596  1.00  0.00           H0.      0
ATOM    361 HD12 LEU A 240      37.965  97.697 120.587  1.00  0.00           H0.      0
ATOM    362 HD13 LEU A 240      39.686  97.369 120.288  1.00  0.00           H0.      0
ATOM    363 HD21 LEU A 240      38.636 100.206 120.710  1.00  0.00           H0.      0
ATOM    364 HD22 LEU A 240      39.815 100.760 121.921  1.00  0.00           H0.      0
ATOM    365 HD23 LEU A 240      40.341  99.804 120.524  1.00  0.00           H0.      0
ATOM    366  CA  TYR A 242      31.523 100.739 124.668  1.00  0.00           C0.     -1
ATOM    367  CB  TYR A 242      31.239  99.549 123.831  1.00  0.00           C0.     -1
ATOM    368  CG  TYR A 242      32.319  99.201 122.813  1.00  0.00           C0.      0
ATOM    369  CD1 TYR A 242      32.705 100.123 121.825  1.00  0.00           C0.      0
ATOM    370  CD2 TYR A 242      32.959  97.948 122.816  1.00  0.00           C0.      0
ATOM    371  CE1 TYR A 242      33.715  99.831 120.906  1.00  0.00           C0.      0
ATOM    372  CE2 TYR A 242      33.978  97.641 121.905  1.00  0.00           C0.      0
ATOM    373  CZ  TYR A 242      34.384  98.596 120.964  1.00  0.00           C0.      0
ATOM    374  OH  TYR A 242      35.432  98.283 120.123  1.00  0.00           O0.      0
ATOM    375  H01 TYR A 242      30.706 100.936 125.373  1.00  0.00           H0.      0
ATOM    376  H02 TYR A 242      32.442 100.611 125.254  1.00  0.00           H0.      0
ATOM    377  HA  TYR A 242      31.653 101.646 124.064  1.00  0.00           H0.      0
ATOM    378  HB2 TYR A 242      31.078  98.670 124.470  1.00  0.00           H0.      0
ATOM    379  HB3 TYR A 242      30.288  99.697 123.295  1.00  0.00           H0.      0
ATOM    380  HD1 TYR A 242      32.208 101.087 121.769  1.00  0.00           H0.      0
ATOM    381  HD2 TYR A 242      32.669  97.206 123.554  1.00  0.00           H0.      0
ATOM    382  HE1 TYR A 242      33.970 100.550 120.139  1.00  0.00           H0.      0
ATOM    383  HE2 TYR A 242      34.476  96.679 121.923  1.00  0.00           H0.      0
ATOM    384  HH  TYR A 242      35.847  99.107 119.775  1.00  0.00           H0.      0
ATOM    385  CA  TYR A 283      28.417  89.376 117.504  1.00  0.00           C0.     -1
ATOM    386  CB  TYR A 283      29.563  89.569 116.530  1.00  0.00           C0.     -1
ATOM    387  CG  TYR A 283      30.890  89.993 117.145  1.00  0.00           C0.      0
ATOM    388  CD1 TYR A 283      31.740  89.042 117.740  1.00  0.00           C0.      0
ATOM    389  CD2 TYR A 283      31.342  91.323 117.096  1.00  0.00           C0.      0
ATOM    390  CE1 TYR A 283      32.996  89.392 118.234  1.00  0.00           C0.      0
ATOM    391  CE2 TYR A 283      32.601  91.693 117.589  1.00  0.00           C0.      0
ATOM    392  CZ  TYR A 283      33.446  90.720 118.145  1.00  0.00           C0.      0
ATOM    393  OH  TYR A 283      34.714  90.985 118.595  1.00  0.00           O0.      0
ATOM    394  H01 TYR A 283      27.507  89.057 116.983  1.00  0.00           H0.      0
ATOM    395  H02 TYR A 283      28.658  88.615 118.256  1.00  0.00           H0.      0
ATOM    396  HA  TYR A 283      28.191  90.306 118.039  1.00  0.00           H0.      0
ATOM    397  HB2 TYR A 283      29.722  88.633 115.976  1.00  0.00           H0.      0
ATOM    398  HB3 TYR A 283      29.273  90.317 115.779  1.00  0.00           H0.      0
ATOM    399  HD1 TYR A 283      31.421  88.004 117.793  1.00  0.00           H0.      0
ATOM    400  HD2 TYR A 283      30.709  92.082 116.643  1.00  0.00           H0.      0
ATOM    401  HE1 TYR A 283      33.654  88.649 118.669  1.00  0.00           H0.      0
ATOM    402  HE2 TYR A 283      32.934  92.724 117.529  1.00  0.00           H0.      0
ATOM    403  HH  TYR A 283      34.958  91.935 118.498  1.00  0.00           H0.      0
ATOM    404  N   ACT A 293      35.751  96.906 117.355  1.00  0.00           N0.      0
ATOM    405  CA  ACT A 293      36.142  95.504 117.524  1.00  0.00           C0.      0
ATOM    406  C   ACT A 293      35.334  94.700 118.546  1.00  0.00           C0.      0
ATOM    407  O   ACT A 293      34.337  95.209 119.129  1.00  0.00           O0.      0
ATOM    408  CE  ACT A 293      37.159  97.979 115.892  1.00  0.00           C0.      0
ATOM    409  OXT ACT A 293      35.748  93.499 118.764  1.00  0.00           O1-      0
ATOM    410  HE1 ACT A 293      36.234  98.229 115.400  1.00  0.00           H0.      0
ATOM    411  HE2 ACT A 293      37.518  98.523 116.753  1.00  0.00           H0.      0
ATOM    412  HE3 ACT A 293      37.592  97.012 115.689  1.00  0.00           H0.      0
ATOM    413  H1  ACT A 293      37.192  95.437 117.831  1.00  0.00           H0.      0
ATOM    414  H3  ACT A 293      36.059  94.998 116.557  1.00  0.00           H0.      0
ATOM    415  H01 ACT A 293      35.666  97.359 118.267  1.00  0.00           H0.      0
ATOM    416  H02 ACT A 293      34.836  96.965 116.910  1.00  0.00           H0.      0
ATOM    417  CA' SAM A 294      37.709  97.002 111.153  1.00  0.00           C0.      0
ATOM    418  CB  SAM A 294      37.530  98.316 111.949  1.00  0.00           C0.      0
ATOM    419  CG  SAM A 294      38.743  98.700 112.815  1.00  0.00           C0.      0
ATOM    420  SD  SAM A 294      38.443  99.279 114.556  1.00  0.00           S0.      0
ATOM    421  C5' SAM A 294      37.160 100.595 114.424  1.00  0.00           C0.      0
ATOM    422  C4' SAM A 294      37.304 101.503 113.210  1.00  0.00           C0.      0
ATOM    423  O4' SAM A 294      36.170 102.437 113.255  1.00  0.00           O0.      0
ATOM    424  C3' SAM A 294      38.607 102.345 113.153  1.00  0.00           C0.      0
ATOM    425  O3' SAM A 294      39.362 102.072 111.977  1.00  0.00           O0.      0
ATOM    426  C2' SAM A 294      38.079 103.803 113.264  1.00  0.00           C0.      0
ATOM    427  O2' SAM A 294      38.851 104.809 112.673  1.00  0.00           O0.      0
ATOM    428  C1' SAM A 294      36.646 103.686 112.699  1.00  0.00           C0.      0
ATOM    429  OXT SAM A 294      39.176  95.578 112.414  1.00  0.00           O0.      0
ATOM    430  N1  SAM A 294      33.659 107.627 111.146  1.00  0.00           N0.      0
ATOM    431  C2  SAM A 294      34.428 106.768 110.452  1.00  0.00           C0.      0
ATOM    432  N3  SAM A 294      35.196 105.767 110.921  1.00  0.00           N0.      0
ATOM    433  C4  SAM A 294      35.134 105.670 112.263  1.00  0.00           C0.      0
ATOM    434  C5  SAM A 294      34.410 106.518 113.114  1.00  0.00           C0.      0
ATOM    435  C6  SAM A 294      33.632 107.538 112.505  1.00  0.00           C0.      0
ATOM    436  N6  SAM A 294      32.872 108.401 113.199  1.00  0.00           N0.      0
ATOM    437  N7  SAM A 294      34.600 106.138 114.442  1.00  0.00           N0.      0
ATOM    438  C8  SAM A 294      35.405 105.091 114.395  1.00  0.00           C0.      0
ATOM    439  N9  SAM A 294      35.758 104.754 113.099  1.00  0.00           N0.      0
ATOM    440  C'  SAM A 294      37.981  95.812 112.097  1.00  0.00           C0.      0
ATOM    441  N'  SAM A 294      36.445  96.746 110.371  1.00  0.00           N0.      0
ATOM    442  O'  SAM A 294      36.958  95.178 112.524  1.00  0.00           O0.      0
ATOM    443 HN61 SAM A 294      32.968 108.440 114.214  1.00  0.00           H0.      0
ATOM    444 HN62 SAM A 294      32.472 109.206 112.719  1.00  0.00           H0.      0
ATOM    445  HA  SAM A 294      38.519  97.088 110.429  1.00  0.00           H0.      0
ATOM    446  HB1 SAM A 294      36.636  98.205 112.567  1.00  0.00           H0.      0
ATOM    447  HB2 SAM A 294      37.339  99.113 111.219  1.00  0.00           H0.      0
ATOM    448  HG1 SAM A 294      39.315  99.513 112.359  1.00  0.00           H0.      0
ATOM    449  HG2 SAM A 294      39.426  97.860 112.959  1.00  0.00           H0.      0
ATOM    450 HO2' SAM A 294      39.002 104.598 111.715  1.00  0.00           H0.      0
ATOM    451 HO3' SAM A 294      38.829 102.298 111.169  1.00  0.00           H0.      0
ATOM    452  H01 SAM A 294      35.757 104.530 115.245  1.00  0.00           H0.      0
ATOM    453  H02 SAM A 294      37.227 100.929 112.283  1.00  0.00           H0.      0
ATOM    454  H03 SAM A 294      39.270 102.121 113.991  1.00  0.00           H0.      0
ATOM    455  H04 SAM A 294      37.998 104.047 114.329  1.00  0.00           H0.      0
ATOM    456  H05 SAM A 294      36.650 103.657 111.605  1.00  0.00           H0.      0
ATOM    457  H06 SAM A 294      34.451 106.938 109.383  1.00  0.00           H0.      0
ATOM    458  H07 SAM A 294      35.663  96.491 110.993  1.00  0.00           H0.      0
ATOM    459  H08 SAM A 294      36.610  95.965 109.680  1.00  0.00           H0.      0
ATOM    460  H09 SAM A 294      36.183  97.573 109.806  1.00  0.00           H0.      0
ATOM    461 H5'1 SAM A 294      37.271 101.183 115.341  1.00  0.00           H0.      0
ATOM    462 H5'2 SAM A 294      36.180 100.119 114.419  1.00  0.00           H0.      0
ATOM    463  O   WAT A6202      38.561  93.629 118.649  1.00  0.00           O0.      0
ATOM    464  H1  WAT A6202      38.868  93.345 117.778  1.00  0.00           H0.      0
ATOM    465  H2  WAT A6202      37.603  93.437 118.658  1.00  0.00           H0.      0
ATOM    466  O   WAT A8593      33.737 108.310 115.976  1.00  0.00           O0.      0
ATOM    467  H1  WAT A8593      34.059 107.421 115.694  1.00  0.00           H0.      0
ATOM    468  H2  WAT A8593      34.480 108.910 115.830  1.00  0.00           H0.      0
ATOM    469  O   WAT B6667      39.699  96.229 108.176  1.00  0.00           O0.      0
ATOM    470  H1  WAT B6667      38.785  95.879 108.177  1.00  0.00           H0.      0
ATOM    471  H2  WAT B6667      39.697  97.058 107.659  1.00  0.00           H0.      0
ATOM    472  O   WAT B7734      40.901  96.953 110.519  1.00  0.00           O0.      0
ATOM    473  H1  WAT B7734      40.553  96.637 109.653  1.00  0.00           H0.      0
ATOM    474  H2  WAT B7734      40.388  96.464 111.183  1.00  0.00           H0.      0
