# Supplementary material for: Computational Investigation of GNMT-Catalyzed Methyl Transfer Reaction: Integrating MD, QM, and ML Approaches
Source: J Comput Chem. Author manuscript; Available in PMC 2026 Jun 29. (PMC13312424; doi:10.1002/jcc.70434)
Supplement: SI-2 [file NIHMS2188582-supplement-SI-2.zip › QM-cluster-pdbs/clustering_2121_R2_w_p.pdb]

ATOM      1  CA  TYR A  21      42.758 105.046 117.593  1.00  0.00           C0.     -1
ATOM      2  CB  TYR A  21      42.326 104.466 116.190  1.00  0.00           C0.     -1
ATOM      3  CG  TYR A  21      41.330 103.332 116.345  1.00  0.00           C0.      0
ATOM      4  CD1 TYR A  21      39.978 103.592 116.628  1.00  0.00           C0.      0
ATOM      5  CD2 TYR A  21      41.731 101.986 116.262  1.00  0.00           C0.      0
ATOM      6  CE1 TYR A  21      39.060 102.556 116.831  1.00  0.00           C0.      0
ATOM      7  CE2 TYR A  21      40.824 100.939 116.443  1.00  0.00           C0.      0
ATOM      8  CZ  TYR A  21      39.481 101.219 116.733  1.00  0.00           C0.      0
ATOM      9  OH  TYR A  21      38.621 100.156 116.892  1.00  0.00           O0.      0
ATOM     10  H01 TYR A  21      41.882 105.424 118.132  1.00  0.00           H0.      0
ATOM     11  H02 TYR A  21      43.475 105.866 117.472  1.00  0.00           H0.      0
ATOM     12  HA  TYR A  21      43.221 104.261 118.201  1.00  0.00           H0.      0
ATOM     13  HB2 TYR A  21      41.891 105.270 115.594  1.00  0.00           H0.      0
ATOM     14  HB3 TYR A  21      43.214 104.117 115.655  1.00  0.00           H0.      0
ATOM     15  HD1 TYR A  21      39.631 104.620 116.681  1.00  0.00           H0.      0
ATOM     16  HD2 TYR A  21      42.760 101.751 116.015  1.00  0.00           H0.      0
ATOM     17  HE1 TYR A  21      38.022 102.780 117.048  1.00  0.00           H0.      0
ATOM     18  HE2 TYR A  21      41.139  99.905 116.354  1.00  0.00           H0.      0
ATOM     19  HH  TYR A  21      37.699 100.463 117.093  1.00  0.00           H0.      0
ATOM     20  CA  TRP A  30      46.369  94.960 114.354  1.00  0.00           C0.     -1
ATOM     21  CB  TRP A  30      45.644  96.047 113.586  1.00  0.00           C0.     -1
ATOM     22  CG  TRP A  30      44.140  95.948 113.566  1.00  0.00           C0.      0
ATOM     23  CD1 TRP A  30      43.324  95.660 112.488  1.00  0.00           C0.      0
ATOM     24  CD2 TRP A  30      43.258  96.215 114.680  1.00  0.00           C0.      0
ATOM     25  CE2 TRP A  30      41.913  96.081 114.206  1.00  0.00           C0.      0
ATOM     26  CE3 TRP A  30      43.480  96.574 116.024  1.00  0.00           C0.      0
ATOM     27  NE1 TRP A  30      41.986  95.729 112.868  1.00  0.00           N0.      0
ATOM     28  CZ2 TRP A  30      40.809  96.317 115.036  1.00  0.00           C0.      0
ATOM     29  CZ3 TRP A  30      42.383  96.797 116.854  1.00  0.00           C0.      0
ATOM     30  CH2 TRP A  30      41.064  96.671 116.360  1.00  0.00           C0.      0
ATOM     31  H01 TRP A  30      46.169  93.971 113.923  1.00  0.00           H0.      0
ATOM     32  H03 TRP A  30      47.453  95.123 114.340  1.00  0.00           H0.      0
ATOM     33  HA  TRP A  30      46.049  94.928 115.403  1.00  0.00           H0.      0
ATOM     34  HB2 TRP A  30      45.923  97.025 114.007  1.00  0.00           H0.      0
ATOM     35  HB3 TRP A  30      46.008  96.058 112.549  1.00  0.00           H0.      0
ATOM     36  HD1 TRP A  30      43.595  95.423 111.470  1.00  0.00           H0.      0
ATOM     37  HE1 TRP A  30      41.196  95.584 112.250  1.00  0.00           H0.      0
ATOM     38  HE3 TRP A  30      44.491  96.685 116.404  1.00  0.00           H0.      0
ATOM     39  HZ2 TRP A  30      39.798  96.197 114.672  1.00  0.00           H0.      0
ATOM     40  HZ3 TRP A  30      42.539  97.074 117.892  1.00  0.00           H0.      0
ATOM     41  HH2 TRP A  30      40.235  96.867 117.028  1.00  0.00           H0.      0
ATOM     42  CA  TYR A  33      45.459  90.724 116.827  1.00  0.00           C0.     -1
ATOM     43  CB  TYR A  33      44.893  91.944 117.483  1.00  0.00           C0.     -1
ATOM     44  CG  TYR A  33      43.550  91.808 118.175  1.00  0.00           C0.      0
ATOM     45  CD1 TYR A  33      42.578  92.809 118.012  1.00  0.00           C0.      0
ATOM     46  CD2 TYR A  33      43.247  90.728 119.022  1.00  0.00           C0.      0
ATOM     47  CE1 TYR A  33      41.329  92.715 118.625  1.00  0.00           C0.      0
ATOM     48  CE2 TYR A  33      41.999  90.622 119.641  1.00  0.00           C0.      0
ATOM     49  CZ  TYR A  33      41.022  91.599 119.411  1.00  0.00           C0.      0
ATOM     50  OH  TYR A  33      39.768  91.405 119.947  1.00  0.00           O0.      0
ATOM     51  H01 TYR A  33      44.782  90.330 116.058  1.00  0.00           H0.      0
ATOM     52  H02 TYR A  33      46.416  90.950 116.344  1.00  0.00           H0.      0
ATOM     53  HA  TYR A  33      45.641  89.914 117.543  1.00  0.00           H0.      0
ATOM     54  HB2 TYR A  33      45.626  92.320 118.216  1.00  0.00           H0.      0
ATOM     55  HB3 TYR A  33      44.804  92.747 116.738  1.00  0.00           H0.      0
ATOM     56  HD1 TYR A  33      42.789  93.665 117.377  1.00  0.00           H0.      0
ATOM     57  HD2 TYR A  33      43.986  89.951 119.190  1.00  0.00           H0.      0
ATOM     58  HE1 TYR A  33      40.577  93.475 118.445  1.00  0.00           H0.      0
ATOM     59  HE2 TYR A  33      41.755  89.772 120.269  1.00  0.00           H0.      0
ATOM     60  HH  TYR A  33      39.206  92.162 119.697  1.00  0.00           H0.      0
ATOM     61  CA  ARG A  40      39.344  85.524 108.898  1.00  0.00           C0.     -1
ATOM     62  CB  ARG A  40      39.909  86.961 109.006  1.00  0.00           C0.     -1
ATOM     63  CG  ARG A  40      38.847  88.051 108.813  1.00  0.00           C0.      0
ATOM     64  CD  ARG A  40      39.431  89.464 108.969  1.00  0.00           C0.      0
ATOM     65  NE  ARG A  40      38.378  90.460 108.723  1.00  0.00           N0.      0
ATOM     66  CZ  ARG A  40      38.266  91.671 109.308  1.00  0.00           C0.      0
ATOM     67  NH1 ARG A  40      39.286  92.200 110.012  1.00  0.00           N1+      0
ATOM     68  NH2 ARG A  40      37.113  92.340 109.215  1.00  0.00           N0.      0
ATOM     69  H01 ARG A  40      38.892  85.354 107.913  1.00  0.00           H0.      0
ATOM     70  H02 ARG A  40      40.137  84.783 109.040  1.00  0.00           H0.      0
ATOM     71  HA  ARG A  40      38.574  85.348 109.659  1.00  0.00           H0.      0
ATOM     72  HB2 ARG A  40      40.382  87.089 109.990  1.00  0.00           H0.      0
ATOM     73  HB3 ARG A  40      40.704  87.096 108.260  1.00  0.00           H0.      0
ATOM     74  HG2 ARG A  40      38.401  87.952 107.812  1.00  0.00           H0.      0
ATOM     75  HG3 ARG A  40      38.036  87.919 109.542  1.00  0.00           H0.      0
ATOM     76  HD2 ARG A  40      39.809  89.602 109.988  1.00  0.00           H0.      0
ATOM     77  HD3 ARG A  40      40.266  89.611 108.273  1.00  0.00           H0.      0
ATOM     78  HE  ARG A  40      37.618  90.175 108.122  1.00  0.00           H0.      0
ATOM     79 HH11 ARG A  40      40.217  91.875 109.797  1.00  0.00           H0.      0
ATOM     80 HH12 ARG A  40      39.222  93.187 110.330  1.00  0.00           H0.      0
ATOM     81 HH21 ARG A  40      36.300  91.882 108.831  1.00  0.00           H0.      0
ATOM     82 HH22 ARG A  40      37.043  93.313 109.603  1.00  0.00           H0.      0
ATOM     83  CA  ALA A  64      34.686 101.584 108.790  1.00  0.00           C0.     -1
ATOM     84  C   ALA A  64      35.880 100.678 108.635  1.00  0.00           C0.      0
ATOM     85  O   ALA A  64      36.297  99.971 109.576  1.00  0.00           O0.      0
ATOM     86  CB  ALA A  64      34.833 102.593 109.933  1.00  0.00           C0.      0
ATOM     87  H02 ALA A  64      33.817 100.947 108.977  1.00  0.00           H0.      0
ATOM     88  HA  ALA A  64      34.497 102.115 107.849  1.00  0.00           H0.      0
ATOM     89  HB1 ALA A  64      34.840 102.089 110.902  1.00  0.00           H0.      0
ATOM     90  HB2 ALA A  64      35.764 103.150 109.837  1.00  0.00           H0.      0
ATOM     91  HB3 ALA A  64      34.010 103.310 109.923  1.00  0.00           H0.      0
ATOM     92  N   CYS A  65      36.460 100.684 107.410  1.00  0.00           N0.      0
ATOM     93  CA  CYS A  65      37.502  99.763 106.968  1.00  0.00           C0.     -1
ATOM     94  C   CYS A  65      38.888  99.894 107.663  1.00  0.00           C0.      0
ATOM     95  O   CYS A  65      39.771  99.085 107.342  1.00  0.00           O0.      0
ATOM     96  H01 CYS A  65      37.663  99.925 105.900  1.00  0.00           H0.      0
ATOM     97  H   CYS A  65      36.069 101.309 106.721  1.00  0.00           H0.      0
ATOM     98  HA  CYS A  65      37.196  98.719 107.092  1.00  0.00           H0.      0
ATOM     99  N   GLY A  66      39.069 100.886 108.567  1.00  0.00           N0.      0
ATOM    100  CA  GLY A  66      40.317 101.055 109.327  1.00  0.00           C0.     -1
ATOM    101  H01 GLY A  66      40.798 102.004 109.070  1.00  0.00           H0.      0
ATOM    102  H   GLY A  66      38.301 101.472 108.881  1.00  0.00           H0.      0
ATOM    103  HA2 GLY A  66      40.102 101.050 110.398  1.00  0.00           H0.      0
ATOM    104  HA3 GLY A  66      40.987 100.232 109.073  1.00  0.00           H0.      0
ATOM    105  CA  VAL A  69      41.632  94.126 105.549  1.00  0.00           C0.     -1
ATOM    106  C   VAL A  69      40.245  93.580 105.044  1.00  0.00           C0.      0
ATOM    107  O   VAL A  69      40.215  92.597 104.283  1.00  0.00           O0.      0
ATOM    108  CB  VAL A  69      42.007  93.546 106.937  1.00  0.00           C0.     -1
ATOM    109  CG1 VAL A  69      41.271  94.281 108.072  1.00  0.00           C0.      0
ATOM    110  CG2 VAL A  69      41.778  92.026 107.022  1.00  0.00           C0.      0
ATOM    111  H01 VAL A  69      41.630  95.221 105.594  1.00  0.00           H0.      0
ATOM    112  HA  VAL A  69      42.355  93.804 104.796  1.00  0.00           H0.      0
ATOM    113  HB  VAL A  69      43.084  93.730 107.065  1.00  0.00           H0.      0
ATOM    114 HG11 VAL A  69      41.464  95.360 108.038  1.00  0.00           H0.      0
ATOM    115 HG12 VAL A  69      40.188  94.138 107.999  1.00  0.00           H0.      0
ATOM    116 HG13 VAL A  69      41.594  93.919 109.055  1.00  0.00           H0.      0
ATOM    117 HG21 VAL A  69      42.185  91.632 107.962  1.00  0.00           H0.      0
ATOM    118 HG22 VAL A  69      40.707  91.792 106.982  1.00  0.00           H0.      0
ATOM    119 HG23 VAL A  69      42.259  91.499 106.192  1.00  0.00           H0.      0
ATOM    120  N   ASP A  70      39.102  94.159 105.519  1.00  0.00           N0.      0
ATOM    121  CA  ASP A  70      37.701  93.795 105.096  1.00  0.00           C0.     -1
ATOM    122  CB  ASP A  70      36.720  94.386 106.054  1.00  0.00           C0.     -1
ATOM    123  CG  ASP A  70      36.865  95.785 106.668  1.00  0.00           C0.      0
ATOM    124  OD1 ASP A  70      37.983  96.363 106.714  1.00  0.00           O0.      0
ATOM    125  OD2 ASP A  70      35.793  96.220 107.228  1.00  0.00           O1-      0
ATOM    126  H01 ASP A  70      37.539  94.160 104.072  1.00  0.00           H0.      0
ATOM    127  H   ASP A  70      39.135  95.053 106.015  1.00  0.00           H0.      0
ATOM    128  HA  ASP A  70      37.627  92.704 105.063  1.00  0.00           H0.      0
ATOM    129  HB2 ASP A  70      35.716  94.336 105.616  1.00  0.00           H0.      0
ATOM    130  HB3 ASP A  70      36.671  93.738 106.944  1.00  0.00           H0.      0
ATOM    131  CA  ASP A  85      37.365 105.540 108.163  1.00  0.00           C0.     -1
ATOM    132  C   ASP A  85      37.755 106.977 108.664  1.00  0.00           C0.      0
ATOM    133  O   ASP A  85      38.430 107.707 107.928  1.00  0.00           O0.      0
ATOM    134  CB  ASP A  85      38.494 104.576 108.558  1.00  0.00           C0.     -1
ATOM    135  CG  ASP A  85      38.428 104.092 109.999  1.00  0.00           C0.      0
ATOM    136  OD1 ASP A  85      37.984 102.916 110.200  1.00  0.00           O0.      0
ATOM    137  OD2 ASP A  85      38.799 104.873 110.932  1.00  0.00           O1-      0
ATOM    138  H01 ASP A  85      37.291 105.612 107.077  1.00  0.00           H0.      0
ATOM    139  HA  ASP A  85      36.404 105.212 108.574  1.00  0.00           H0.      0
ATOM    140  HB2 ASP A  85      38.455 103.692 107.914  1.00  0.00           H0.      0
ATOM    141  HB3 ASP A  85      39.457 105.070 108.387  1.00  0.00           H0.      0
ATOM    142  N   ALA A  86      37.418 107.345 109.945  1.00  0.00           N0.      0
ATOM    143  CA  ALA A  86      37.786 108.655 110.551  1.00  0.00           C0.     -1
ATOM    144  C   ALA A  86      39.083 108.649 111.335  1.00  0.00           C0.      0
ATOM    145  O   ALA A  86      39.653 109.712 111.610  1.00  0.00           O0.      0
ATOM    146  CB  ALA A  86      36.641 109.198 111.407  1.00  0.00           C0.      0
ATOM    147  H   ALA A  86      36.869 106.695 110.499  1.00  0.00           H0.      0
ATOM    148  HA  ALA A  86      37.947 109.329 109.705  1.00  0.00           H0.      0
ATOM    149  HB1 ALA A  86      36.338 108.485 112.175  1.00  0.00           H0.      0
ATOM    150  HB2 ALA A  86      36.981 110.109 111.904  1.00  0.00           H0.      0
ATOM    151  HB3 ALA A  86      35.787 109.425 110.771  1.00  0.00           H0.      0
ATOM    152  N   SER A  87      39.496 107.427 111.768  1.00  0.00           N0.      0
ATOM    153  CA  SER A  87      40.846 107.315 112.284  1.00  0.00           C0.     -1
ATOM    154  CB  SER A  87      41.078 106.033 113.076  1.00  0.00           C0.      0
ATOM    155  OG  SER A  87      42.493 105.874 113.322  1.00  0.00           O0.      0
ATOM    156  H01 SER A  87      41.575 107.336 111.460  1.00  0.00           H0.      0
ATOM    157  H   SER A  87      39.135 106.604 111.271  1.00  0.00           H0.      0
ATOM    158  HA  SER A  87      41.045 108.194 112.906  1.00  0.00           H0.      0
ATOM    159  HB2 SER A  87      40.497 106.026 114.006  1.00  0.00           H0.      0
ATOM    160  HB3 SER A  87      40.780 105.158 112.499  1.00  0.00           H0.      0
ATOM    161  HG  SER A  87      42.776 106.581 113.919  1.00  0.00           H0.      0
ATOM    162  CA  MET A  90      44.094 103.417 111.043  1.00  0.00           C0.     -1
ATOM    163  CB  MET A  90      42.659 103.106 111.455  1.00  0.00           C0.     -1
ATOM    164  CG  MET A  90      42.522 102.594 112.894  1.00  0.00           C0.      0
ATOM    165  SD  MET A  90      43.282 100.933 113.190  1.00  0.00           S0.      0
ATOM    166  CE  MET A  90      41.835  99.841 112.912  1.00  0.00           C0.      0
ATOM    167  H01 MET A  90      44.507 104.214 111.674  1.00  0.00           H0.      0
ATOM    168  H02 MET A  90      44.147 103.751 110.000  1.00  0.00           H0.      0
ATOM    169  HA  MET A  90      44.731 102.531 111.148  1.00  0.00           H0.      0
ATOM    170  HB2 MET A  90      42.044 104.008 111.354  1.00  0.00           H0.      0
ATOM    171  HB3 MET A  90      42.231 102.362 110.772  1.00  0.00           H0.      0
ATOM    172  HG2 MET A  90      43.008 103.292 113.580  1.00  0.00           H0.      0
ATOM    173  HG3 MET A  90      41.468 102.523 113.177  1.00  0.00           H0.      0
ATOM    174  HE1 MET A  90      42.141  98.823 113.169  1.00  0.00           H0.      0
ATOM    175  HE2 MET A  90      41.002 100.142 113.550  1.00  0.00           H0.      0
ATOM    176  HE3 MET A  90      41.512  99.867 111.869  1.00  0.00           H0.      0
ATOM    177  CA  ALA A 115      35.320 111.064 106.273  1.00  0.00           C0.     -1
ATOM    178  C   ALA A 115      34.960 110.744 107.715  1.00  0.00           C0.      0
ATOM    179  O   ALA A 115      35.382 109.722 108.268  1.00  0.00           O0.      0
ATOM    180  H01 ALA A 115      36.373 110.823 106.112  1.00  0.00           H0.      0
ATOM    181  H03 ALA A 115      34.725 110.430 105.606  1.00  0.00           H0.      0
ATOM    182  HA  ALA A 115      35.141 112.110 106.011  1.00  0.00           H0.      0
ATOM    183  N   ASN A 116      34.147 111.652 108.363  1.00  0.00           N0.      0
ATOM    184  CA  ASN A 116      33.541 111.275 109.633  1.00  0.00           C0.     -1
ATOM    185  C   ASN A 116      32.026 110.949 109.409  1.00  0.00           C0.      0
ATOM    186  O   ASN A 116      31.303 111.795 108.861  1.00  0.00           O0.      0
ATOM    187  CB  ASN A 116      33.720 112.295 110.787  1.00  0.00           C0.      0
ATOM    188  CG  ASN A 116      33.581 111.521 112.101  1.00  0.00           C0.      0
ATOM    189  ND2 ASN A 116      34.710 111.353 112.825  1.00  0.00           N0.      0
ATOM    190  OD1 ASN A 116      32.483 111.027 112.424  1.00  0.00           O0.      0
ATOM    191  H   ASN A 116      33.643 112.333 107.808  1.00  0.00           H0.      0
ATOM    192  HA  ASN A 116      34.054 110.353 109.917  1.00  0.00           H0.      0
ATOM    193  HB2 ASN A 116      34.703 112.767 110.696  1.00  0.00           H0.      0
ATOM    194  HB3 ASN A 116      32.952 113.072 110.725  1.00  0.00           H0.      0
ATOM    195 HD21 ASN A 116      34.801 110.596 113.522  1.00  0.00           H0.      0
ATOM    196 HD22 ASN A 116      35.579 111.691 112.440  1.00  0.00           H0.      0
ATOM    197  N   TRP A 117      31.588 109.725 109.804  1.00  0.00           N0.      0
ATOM    198  CA  TRP A 117      30.148 109.340 109.788  1.00  0.00           C0.     -1
ATOM    199  CB  TRP A 117      29.879 108.195 110.805  1.00  0.00           C0.     -1
ATOM    200  CG  TRP A 117      30.561 106.890 110.522  1.00  0.00           C0.      0
ATOM    201  CD1 TRP A 117      31.194 106.459 109.377  1.00  0.00           C0.      0
ATOM    202  CD2 TRP A 117      30.684 105.824 111.489  1.00  0.00           C0.      0
ATOM    203  CE2 TRP A 117      31.411 104.762 110.870  1.00  0.00           C0.      0
ATOM    204  CE3 TRP A 117      30.263 105.685 112.822  1.00  0.00           C0.      0
ATOM    205  NE1 TRP A 117      31.698 105.175 109.580  1.00  0.00           N0.      0
ATOM    206  CZ2 TRP A 117      31.709 103.574 111.555  1.00  0.00           C0.      0
ATOM    207  CZ3 TRP A 117      30.561 104.509 113.506  1.00  0.00           C0.      0
ATOM    208  CH2 TRP A 117      31.279 103.466 112.877  1.00  0.00           C0.      0
ATOM    209  H02 TRP A 117      29.555 110.222 110.047  1.00  0.00           H0.      0
ATOM    210  H   TRP A 117      32.221 109.131 110.343  1.00  0.00           H0.      0
ATOM    211  HA  TRP A 117      29.859 109.033 108.775  1.00  0.00           H0.      0
ATOM    212  HB2 TRP A 117      30.183 108.547 111.800  1.00  0.00           H0.      0
ATOM    213  HB3 TRP A 117      28.789 108.053 110.850  1.00  0.00           H0.      0
ATOM    214  HD1 TRP A 117      31.355 106.971 108.442  1.00  0.00           H0.      0
ATOM    215  HE1 TRP A 117      32.264 104.669 108.918  1.00  0.00           H0.      0
ATOM    216  HE3 TRP A 117      29.727 106.488 113.315  1.00  0.00           H0.      0
ATOM    217  HZ2 TRP A 117      32.255 102.768 111.083  1.00  0.00           H0.      0
ATOM    218  HZ3 TRP A 117      30.258 104.402 114.541  1.00  0.00           H0.      0
ATOM    219  HH2 TRP A 117      31.500 102.556 113.428  1.00  0.00           H0.      0
ATOM    220  CA  CYS A 135      31.634  97.181 107.285  1.00  0.00           C0.     -1
ATOM    221  C   CYS A 135      31.575  95.958 108.189  1.00  0.00           C0.      0
ATOM    222  O   CYS A 135      30.571  95.694 108.860  1.00  0.00           O0.      0
ATOM    223  CB  CYS A 135      31.885  98.441 108.103  1.00  0.00           C0.     -1
ATOM    224  SG  CYS A 135      33.444  98.488 109.065  1.00  0.00           S0.      0
ATOM    225  H01 CYS A 135      30.668  97.272 106.778  1.00  0.00           H0.      0
ATOM    226  HA  CYS A 135      32.416  97.062 106.527  1.00  0.00           H0.      0
ATOM    227  HB2 CYS A 135      31.931  99.310 107.440  1.00  0.00           H0.      0
ATOM    228  HB3 CYS A 135      31.044  98.597 108.786  1.00  0.00           H0.      0
ATOM    229  HG  CYS A 135      33.350  97.284 109.668  1.00  0.00           H0.      0
ATOM    230  N   LEU A 136      32.718  95.202 108.250  1.00  0.00           N0.      0
ATOM    231  CA  LEU A 136      32.819  94.153 109.240  1.00  0.00           C0.     -1
ATOM    232  C   LEU A 136      33.613  94.613 110.490  1.00  0.00           C0.      0
ATOM    233  O   LEU A 136      34.028  95.766 110.629  1.00  0.00           O0.      0
ATOM    234  H01 LEU A 136      33.319  93.274 108.817  1.00  0.00           H0.      0
ATOM    235  H   LEU A 136      33.582  95.538 107.820  1.00  0.00           H0.      0
ATOM    236  HA  LEU A 136      31.802  93.871 109.531  1.00  0.00           H0.      0
ATOM    237  N   GLY A 137      33.865  93.661 111.450  1.00  0.00           N0.      0
ATOM    238  CA  GLY A 137      35.061  93.799 112.294  1.00  0.00           C0.     -1
ATOM    239  C   GLY A 137      34.922  94.384 113.682  1.00  0.00           C0.      0
ATOM    240  O   GLY A 137      35.940  94.652 114.345  1.00  0.00           O0.      0
ATOM    241  H   GLY A 137      33.574  92.714 111.240  1.00  0.00           H0.      0
ATOM    242  HA2 GLY A 137      35.519  92.809 112.399  1.00  0.00           H0.      0
ATOM    243  HA3 GLY A 137      35.793  94.417 111.762  1.00  0.00           H0.      0
ATOM    244  N   ASN A 138      33.675  94.564 114.153  1.00  0.00           N0.      0
ATOM    245  CA  ASN A 138      33.338  95.505 115.226  1.00  0.00           C0.     -1
ATOM    246  C   ASN A 138      33.325  96.953 114.583  1.00  0.00           C0.      0
ATOM    247  O   ASN A 138      34.328  97.671 114.647  1.00  0.00           O0.      0
ATOM    248  CB  ASN A 138      34.208  95.511 116.465  1.00  0.00           C0.      0
ATOM    249  CG  ASN A 138      33.453  96.219 117.592  1.00  0.00           C0.      0
ATOM    250  ND2 ASN A 138      33.935  95.991 118.845  1.00  0.00           N0.      0
ATOM    251  OD1 ASN A 138      32.500  96.969 117.368  1.00  0.00           O0.      0
ATOM    252  H   ASN A 138      32.939  94.393 113.476  1.00  0.00           H0.      0
ATOM    253  HA  ASN A 138      32.313  95.264 115.523  1.00  0.00           H0.      0
ATOM    254  HB2 ASN A 138      34.525  94.513 116.760  1.00  0.00           H0.      0
ATOM    255  HB3 ASN A 138      35.104  96.083 116.211  1.00  0.00           H0.      0
ATOM    256 HD21 ASN A 138      33.560  96.530 119.614  1.00  0.00           H0.      0
ATOM    257 HD22 ASN A 138      34.663  95.307 119.014  1.00  0.00           H0.      0
ATOM    258  N   SER A 139      32.198  97.291 113.901  1.00  0.00           N0.      0
ATOM    259  CA  SER A 139      32.019  98.559 113.150  1.00  0.00           C0.     -1
ATOM    260  H01 SER A 139      32.361  98.453 112.114  1.00  0.00           H0.      0
ATOM    261  H02 SER A 139      32.605  99.341 113.636  1.00  0.00           H0.      0
ATOM    262  H   SER A 139      31.402  96.672 113.960  1.00  0.00           H0.      0
ATOM    263  HA  SER A 139      30.962  98.828 113.163  1.00  0.00           H0.      0
ATOM    264  CA  HID A 142      32.382 102.674 120.010  1.00  0.00           C0.     -1
ATOM    265  CB  HID A 142      33.464 103.209 119.132  1.00  0.00           C0.     -1
ATOM    266  CG  HID A 142      34.593 102.271 118.829  1.00  0.00           C0.      0
ATOM    267  CD2 HID A 142      35.014 101.668 117.657  1.00  0.00           C0.      0
ATOM    268  ND1 HID A 142      35.537 101.883 119.773  1.00  0.00           N0.      0
ATOM    269  CE1 HID A 142      36.468 101.094 119.165  1.00  0.00           C0.      0
ATOM    270  NE2 HID A 142      36.177 100.941 117.879  1.00  0.00           N0.      0
ATOM    271  H01 HID A 142      31.598 103.424 120.161  1.00  0.00           H0.      0
ATOM    272  H03 HID A 142      31.910 101.786 119.571  1.00  0.00           H0.      0
ATOM    273  HA  HID A 142      32.756 102.390 121.001  1.00  0.00           H0.      0
ATOM    274  HB2 HID A 142      33.040 103.535 118.175  1.00  0.00           H0.      0
ATOM    275  HB3 HID A 142      33.888 104.118 119.588  1.00  0.00           H0.      0
ATOM    276  HD1 HID A 142      35.533 102.141 120.750  1.00  0.00           H0.      0
ATOM    277  HD2 HID A 142      34.556 101.716 116.682  1.00  0.00           H0.      0
ATOM    278  HE1 HID A 142      37.320 100.675 119.672  1.00  0.00           H0.      0
ATOM    279  CA  ARG A 175      29.910  93.385 119.807  1.00  0.00           C0.     -1
ATOM    280  CB  ARG A 175      31.085  93.743 120.879  1.00  0.00           C0.     -1
ATOM    281  CG  ARG A 175      32.391  93.072 120.436  1.00  0.00           C0.      0
ATOM    282  CD  ARG A 175      33.549  93.281 121.422  1.00  0.00           C0.      0
ATOM    283  NE  ARG A 175      34.825  92.737 120.932  1.00  0.00           N0.      0
ATOM    284  CZ  ARG A 175      35.241  91.477 121.095  1.00  0.00           C0.      0
ATOM    285  NH1 ARG A 175      34.448  90.554 121.680  1.00  0.00           N1+      0
ATOM    286  NH2 ARG A 175      36.504  91.160 120.764  1.00  0.00           N0.      0
ATOM    287  H01 ARG A 175      28.975  93.882 120.082  1.00  0.00           H0.      0
ATOM    288  H02 ARG A 175      30.215  93.711 118.808  1.00  0.00           H0.      0
ATOM    289  HA  ARG A 175      29.754  92.302 119.790  1.00  0.00           H0.      0
ATOM    290  HB2 ARG A 175      31.207  94.832 120.926  1.00  0.00           H0.      0
ATOM    291  HB3 ARG A 175      30.778  93.394 121.873  1.00  0.00           H0.      0
ATOM    292  HG2 ARG A 175      32.219  91.997 120.283  1.00  0.00           H0.      0
ATOM    293  HG3 ARG A 175      32.685  93.468 119.456  1.00  0.00           H0.      0
ATOM    294  HD2 ARG A 175      33.712  94.350 121.597  1.00  0.00           H0.      0
ATOM    295  HD3 ARG A 175      33.330  92.834 122.398  1.00  0.00           H0.      0
ATOM    296  HE  ARG A 175      35.311  93.266 120.203  1.00  0.00           H0.      0
ATOM    297 HH11 ARG A 175      33.446  90.658 121.659  1.00  0.00           H0.      0
ATOM    298 HH12 ARG A 175      34.814  89.636 121.884  1.00  0.00           H0.      0
ATOM    299 HH21 ARG A 175      37.078  91.901 120.353  1.00  0.00           H0.      0
ATOM    300 HH22 ARG A 175      36.725  90.209 120.507  1.00  0.00           H0.      0
ATOM    301  CA  TYR A 194      40.579  88.202 115.886  1.00  0.00           C0.     -1
ATOM    302  CB  TYR A 194      40.317  89.198 116.997  1.00  0.00           C0.     -1
ATOM    303  CG  TYR A 194      39.795  90.526 116.467  1.00  0.00           C0.      0
ATOM    304  CD1 TYR A 194      38.469  90.943 116.665  1.00  0.00           C0.      0
ATOM    305  CD2 TYR A 194      40.645  91.370 115.730  1.00  0.00           C0.      0
ATOM    306  CE1 TYR A 194      38.002  92.159 116.146  1.00  0.00           C0.      0
ATOM    307  CE2 TYR A 194      40.200  92.586 115.214  1.00  0.00           C0.      0
ATOM    308  CZ  TYR A 194      38.870  92.983 115.414  1.00  0.00           C0.      0
ATOM    309  OH  TYR A 194      38.487  94.214 114.922  1.00  0.00           O0.      0
ATOM    310  H01 TYR A 194      40.968  87.255 116.280  1.00  0.00           H0.      0
ATOM    311  H02 TYR A 194      39.664  87.982 115.323  1.00  0.00           H0.      0
ATOM    312  HA  TYR A 194      41.316  88.591 115.173  1.00  0.00           H0.      0
ATOM    313  HB2 TYR A 194      39.595  88.787 117.714  1.00  0.00           H0.      0
ATOM    314  HB3 TYR A 194      41.241  89.376 117.556  1.00  0.00           H0.      0
ATOM    315  HD1 TYR A 194      37.786  90.322 117.237  1.00  0.00           H0.      0
ATOM    316  HD2 TYR A 194      41.682  91.084 115.588  1.00  0.00           H0.      0
ATOM    317  HE1 TYR A 194      36.971  92.460 116.300  1.00  0.00           H0.      0
ATOM    318  HE2 TYR A 194      40.863  93.244 114.664  1.00  0.00           H0.      0
ATOM    319  HH  TYR A 194      37.538  94.233 114.670  1.00  0.00           H0.      0
ATOM    320  CA  TYR A 220      44.001  93.751 124.871  1.00  0.00           C0.     -1
ATOM    321  CB  TYR A 220      43.720  93.906 123.383  1.00  0.00           C0.     -1
ATOM    322  CG  TYR A 220      42.292  94.275 123.030  1.00  0.00           C0.      0
ATOM    323  CD1 TYR A 220      41.832  95.602 123.105  1.00  0.00           C0.      0
ATOM    324  CD2 TYR A 220      41.395  93.294 122.581  1.00  0.00           C0.      0
ATOM    325  CE1 TYR A 220      40.535  95.949 122.712  1.00  0.00           C0.      0
ATOM    326  CE2 TYR A 220      40.093  93.621 122.199  1.00  0.00           C0.      0
ATOM    327  CZ  TYR A 220      39.675  94.954 122.239  1.00  0.00           C0.      0
ATOM    328  OH  TYR A 220      38.395  95.299 121.791  1.00  0.00           O0.      0
ATOM    329  H01 TYR A 220      45.051  93.491 125.046  1.00  0.00           H0.      0
ATOM    330  H02 TYR A 220      43.789  94.681 125.413  1.00  0.00           H0.      0
ATOM    331  HA  TYR A 220      43.378  92.963 125.311  1.00  0.00           H0.      0
ATOM    332  HB2 TYR A 220      44.394  94.670 122.972  1.00  0.00           H0.      0
ATOM    333  HB3 TYR A 220      43.975  92.970 122.868  1.00  0.00           H0.      0
ATOM    334  HD1 TYR A 220      42.505  96.382 123.448  1.00  0.00           H0.      0
ATOM    335  HD2 TYR A 220      41.724  92.263 122.498  1.00  0.00           H0.      0
ATOM    336  HE1 TYR A 220      40.202  96.979 122.751  1.00  0.00           H0.      0
ATOM    337  HE2 TYR A 220      39.433  92.845 121.838  1.00  0.00           H0.      0
ATOM    338  HH  TYR A 220      38.066  94.547 121.263  1.00  0.00           H0.      0
ATOM    339  CA  LEU A 240      39.237 100.354 123.032  1.00  0.00           C0.     -1
ATOM    340  CB  LEU A 240      38.928  99.396 121.815  1.00  0.00           C0.     -1
ATOM    341  CG  LEU A 240      40.091  99.299 120.803  1.00  0.00           C0.      0
ATOM    342  CD1 LEU A 240      39.779  98.276 119.696  1.00  0.00           C0.      0
ATOM    343  CD2 LEU A 240      40.445 100.665 120.185  1.00  0.00           C0.      0
ATOM    344  H01 LEU A 240      38.430 100.306 123.771  1.00  0.00           H0.      0
ATOM    345  H02 LEU A 240      40.172 100.056 123.521  1.00  0.00           H0.      0
ATOM    346  HA  LEU A 240      39.337 101.392 122.701  1.00  0.00           H0.      0
ATOM    347  HB2 LEU A 240      38.700  98.397 122.206  1.00  0.00           H0.      0
ATOM    348  HB3 LEU A 240      38.016  99.736 121.310  1.00  0.00           H0.      0
ATOM    349  HG  LEU A 240      40.974  98.937 121.354  1.00  0.00           H0.      0
ATOM    350 HD11 LEU A 240      40.630  98.175 119.014  1.00  0.00           H0.      0
ATOM    351 HD12 LEU A 240      39.560  97.293 120.126  1.00  0.00           H0.      0
ATOM    352 HD13 LEU A 240      38.923  98.612 119.100  1.00  0.00           H0.      0
ATOM    353 HD21 LEU A 240      39.581 101.101 119.670  1.00  0.00           H0.      0
ATOM    354 HD22 LEU A 240      40.785 101.378 120.943  1.00  0.00           H0.      0
ATOM    355 HD23 LEU A 240      41.239 100.560 119.438  1.00  0.00           H0.      0
ATOM    356  CA  TYR A 242      32.162 100.776 123.653  1.00  0.00           C0.     -1
ATOM    357  CB  TYR A 242      32.190  99.305 123.379  1.00  0.00           C0.     -1
ATOM    358  CG  TYR A 242      33.431  98.779 122.663  1.00  0.00           C0.      0
ATOM    359  CD1 TYR A 242      33.691  99.092 121.315  1.00  0.00           C0.      0
ATOM    360  CD2 TYR A 242      34.332  97.919 123.314  1.00  0.00           C0.      0
ATOM    361  CE1 TYR A 242      34.796  98.563 120.641  1.00  0.00           C0.      0
ATOM    362  CE2 TYR A 242      35.440  97.372 122.653  1.00  0.00           C0.      0
ATOM    363  CZ  TYR A 242      35.666  97.691 121.310  1.00  0.00           C0.      0
ATOM    364  OH  TYR A 242      36.730  97.148 120.599  1.00  0.00           O0.      0
ATOM    365  H01 TYR A 242      31.243 101.061 124.177  1.00  0.00           H0.      0
ATOM    366  H02 TYR A 242      33.010 101.086 124.275  1.00  0.00           H0.      0
ATOM    367  HA  TYR A 242      32.205 101.362 122.729  1.00  0.00           H0.      0
ATOM    368  HB2 TYR A 242      32.086  98.754 124.323  1.00  0.00           H0.      0
ATOM    369  HB3 TYR A 242      31.308  99.033 122.780  1.00  0.00           H0.      0
ATOM    370  HD1 TYR A 242      33.018  99.753 120.777  1.00  0.00           H0.      0
ATOM    371  HD2 TYR A 242      34.160  97.657 124.353  1.00  0.00           H0.      0
ATOM    372  HE1 TYR A 242      34.984  98.819 119.605  1.00  0.00           H0.      0
ATOM    373  HE2 TYR A 242      36.114  96.697 123.170  1.00  0.00           H0.      0
ATOM    374  HH  TYR A 242      37.356  96.672 121.187  1.00  0.00           H0.      0
ATOM    375  CA  TYR A 283      28.704  89.934 117.826  1.00  0.00           C0.     -1
ATOM    376  CB  TYR A 283      29.534  90.194 116.569  1.00  0.00           C0.     -1
ATOM    377  CG  TYR A 283      30.986  90.527 116.903  1.00  0.00           C0.      0
ATOM    378  CD1 TYR A 283      31.753  89.675 117.722  1.00  0.00           C0.      0
ATOM    379  CD2 TYR A 283      31.605  91.694 116.430  1.00  0.00           C0.      0
ATOM    380  CE1 TYR A 283      33.066  89.988 118.077  1.00  0.00           C0.      0
ATOM    381  CE2 TYR A 283      32.929  92.010 116.760  1.00  0.00           C0.      0
ATOM    382  CZ  TYR A 283      33.659  91.167 117.605  1.00  0.00           C0.      0
ATOM    383  OH  TYR A 283      34.962  91.416 117.998  1.00  0.00           O0.      0
ATOM    384  H01 TYR A 283      27.665  89.698 117.570  1.00  0.00           H0.      0
ATOM    385  H02 TYR A 283      29.100  89.092 118.403  1.00  0.00           H0.      0
ATOM    386  HA  TYR A 283      28.700  90.814 118.478  1.00  0.00           H0.      0
ATOM    387  HB2 TYR A 283      29.497  89.309 115.918  1.00  0.00           H0.      0
ATOM    388  HB3 TYR A 283      29.099  91.021 115.996  1.00  0.00           H0.      0
ATOM    389  HD1 TYR A 283      31.316  88.755 118.097  1.00  0.00           H0.      0
ATOM    390  HD2 TYR A 283      31.048  92.368 115.785  1.00  0.00           H0.      0
ATOM    391  HE1 TYR A 283      33.643  89.332 118.720  1.00  0.00           H0.      0
ATOM    392  HE2 TYR A 283      33.390  92.894 116.339  1.00  0.00           H0.      0
ATOM    393  HH  TYR A 283      35.198  92.356 117.923  1.00  0.00           H0.      0
ATOM    394  N   ACT A 293      37.131  96.407 117.929  1.00  0.00           N0.      0
ATOM    395  CA  ACT A 293      38.064  95.256 118.171  1.00  0.00           C0.      0
ATOM    396  C   ACT A 293      37.294  94.157 118.910  1.00  0.00           C0.      0
ATOM    397  O   ACT A 293      36.051  94.048 118.658  1.00  0.00           O0.      0
ATOM    398  OXT ACT A 293      37.928  93.440 119.737  1.00  0.00           O1-      0
ATOM    399  H1  ACT A 293      38.921  95.592 118.751  1.00  0.00           H0.      0
ATOM    400  H3  ACT A 293      38.400  94.880 117.199  1.00  0.00           H0.      0
ATOM    401  H01 ACT A 293      37.053  96.962 118.804  1.00  0.00           H0.      0
ATOM    402  H02 ACT A 293      36.209  95.978 117.812  1.00  0.00           H0.      0
ATOM    403  CA' SAM A 294      37.961  96.976 110.020  1.00  0.00           C0.      0
ATOM    404  CB  SAM A 294      38.333  97.877 111.215  1.00  0.00           C0.      0
ATOM    405  CG  SAM A 294      37.366  97.744 112.403  1.00  0.00           C0.      0
ATOM    406  SD  SAM A 294      37.870  98.781 113.846  1.00  0.00           S0.      0
ATOM    407  CE  SAM A 294      37.417  97.264 116.722  1.00  0.00           C0.      0
ATOM    408  C5' SAM A 294      36.516 100.030 113.937  1.00  0.00           C0.      0
ATOM    409  C4' SAM A 294      36.780 101.234 113.041  1.00  0.00           C0.      0
ATOM    410  O4' SAM A 294      35.610 102.142 113.137  1.00  0.00           O0.      0
ATOM    411  C3' SAM A 294      38.023 102.073 113.467  1.00  0.00           C0.      0
ATOM    412  O3' SAM A 294      39.058 102.093 112.496  1.00  0.00           O0.      0
ATOM    413  C2' SAM A 294      37.412 103.475 113.766  1.00  0.00           C0.      0
ATOM    414  O2' SAM A 294      38.243 104.591 113.524  1.00  0.00           O0.      0
ATOM    415  C1' SAM A 294      36.129 103.468 112.918  1.00  0.00           C0.      0
ATOM    416  OXT SAM A 294      39.223  95.008 110.639  1.00  0.00           O0.      0
ATOM    417  N1  SAM A 294      33.521 107.732 111.483  1.00  0.00           N0.      0
ATOM    418  C2  SAM A 294      34.323 106.907 110.792  1.00  0.00           C0.      0
ATOM    419  N3  SAM A 294      34.970 105.807 111.220  1.00  0.00           N0.      0
ATOM    420  C4  SAM A 294      34.687 105.526 112.505  1.00  0.00           C0.      0
ATOM    421  C5  SAM A 294      33.849 106.281 113.340  1.00  0.00           C0.      0
ATOM    422  C6  SAM A 294      33.273 107.461 112.794  1.00  0.00           C0.      0
ATOM    423  N6  SAM A 294      32.489 108.315 113.486  1.00  0.00           N0.      0
ATOM    424  N7  SAM A 294      33.800 105.697 114.606  1.00  0.00           N0.      0
ATOM    425  C8  SAM A 294      34.587 104.633 114.540  1.00  0.00           C0.      0
ATOM    426  N9  SAM A 294      35.151 104.472 113.294  1.00  0.00           N0.      0
ATOM    427  C'  SAM A 294      38.096  95.470 110.311  1.00  0.00           C0.      0
ATOM    428  N'  SAM A 294      36.549  97.244 109.587  1.00  0.00           N0.      0
ATOM    429  O'  SAM A 294      37.019  94.796 110.180  1.00  0.00           O0.      0
ATOM    430 HN61 SAM A 294      32.530 108.258 114.501  1.00  0.00           H0.      0
ATOM    431 HN62 SAM A 294      32.395 109.259 113.096  1.00  0.00           H0.      0
ATOM    432  HA  SAM A 294      38.600  97.214 109.164  1.00  0.00           H0.      0
ATOM    433  HB1 SAM A 294      38.358  98.919 110.881  1.00  0.00           H0.      0
ATOM    434  HB2 SAM A 294      39.348  97.610 111.528  1.00  0.00           H0.      0
ATOM    435  HG1 SAM A 294      37.318  96.706 112.754  1.00  0.00           H0.      0
ATOM    436  HG2 SAM A 294      36.349  98.043 112.130  1.00  0.00           H0.      0
ATOM    437  HE1 SAM A 294      36.553  97.902 116.543  1.00  0.00           H0.      0
ATOM    438  HE2 SAM A 294      38.290  97.888 116.892  1.00  0.00           H0.      0
ATOM    439  HE3 SAM A 294      37.566  96.607 115.868  1.00  0.00           H0.      0
ATOM    440 HO2' SAM A 294      38.534 104.574 112.571  1.00  0.00           H0.      0
ATOM    441 HO3' SAM A 294      38.668 102.377 111.631  1.00  0.00           H0.      0
ATOM    442  H01 SAM A 294      34.769 103.946 115.350  1.00  0.00           H0.      0
ATOM    443  H02 SAM A 294      36.880 100.928 111.993  1.00  0.00           H0.      0
ATOM    444  H03 SAM A 294      38.476 101.665 114.369  1.00  0.00           H0.      0
ATOM    445  H04 SAM A 294      37.131 103.513 114.823  1.00  0.00           H0.      0
ATOM    446  H05 SAM A 294      36.365 103.636 111.866  1.00  0.00           H0.      0
ATOM    447  H06 SAM A 294      34.503 107.195 109.762  1.00  0.00           H0.      0
ATOM    448  H07 SAM A 294      36.323  96.881 108.607  1.00  0.00           H0.      0
ATOM    449  H08 SAM A 294      36.371  98.267 109.593  1.00  0.00           H0.      0
ATOM    450  H09 SAM A 294      35.888  96.748 110.195  1.00  0.00           H0.      0
ATOM    451 H5'1 SAM A 294      36.483 100.350 114.984  1.00  0.00           H0.      0
ATOM    452 H5'2 SAM A 294      35.567  99.539 113.711  1.00  0.00           H0.      0
ATOM    453  O   WAT A2401      35.439 109.213 114.610  1.00  0.00           O0.      0
ATOM    454  H1  WAT A2401      36.065 108.499 114.378  1.00  0.00           H0.      0
ATOM    455  H2  WAT A2401      34.809 108.837 115.254  1.00  0.00           H0.      0
ATOM    456  O   WAT A3856      33.491 107.935 116.186  1.00  0.00           O0.      0
ATOM    457  H1  WAT A3856      33.300 107.945 117.132  1.00  0.00           H0.      0
ATOM    458  H2  WAT A3856      33.623 107.001 115.904  1.00  0.00           H0.      0
ATOM    459  O   WAT A7569      31.982 104.278 116.396  1.00  0.00           O0.      0
ATOM    460  H1  WAT A7569      31.879 103.488 115.851  1.00  0.00           H0.      0
ATOM    461  H2  WAT A7569      32.391 104.933 115.799  1.00  0.00           H0.      0
ATOM    462  O   WAT B1969      37.367 107.178 113.981  1.00  0.00           O0.      0
ATOM    463  H1  WAT B1969      37.495 106.207 113.922  1.00  0.00           H0.      0
ATOM    464  H2  WAT B1969      38.073 107.518 113.408  1.00  0.00           H0.      0
