# Supplementary material for: Computational Investigation of GNMT-Catalyzed Methyl Transfer Reaction: Integrating MD, QM, and ML Approaches
Source: J Comput Chem. Author manuscript; Available in PMC 2026 Jun 29. (PMC13312424; doi:10.1002/jcc.70434)
Supplement: SI-2 [file NIHMS2188582-supplement-SI-2.zip › QM-cluster-pdbs/clustering_3694_R1_wo_p.pdb]

ATOM      1  CA  TYR A  21      42.172 104.771 117.413  1.00  0.00           C0.     -1
ATOM      2  CB  TYR A  21      41.292 104.229 116.371  1.00  0.00           C0.     -1
ATOM      3  CG  TYR A  21      40.546 102.944 116.715  1.00  0.00           C0.      0
ATOM      4  CD1 TYR A  21      39.148 102.860 116.615  1.00  0.00           C0.      0
ATOM      5  CD2 TYR A  21      41.236 101.774 117.083  1.00  0.00           C0.      0
ATOM      6  CE1 TYR A  21      38.457 101.658 116.836  1.00  0.00           C0.      0
ATOM      7  CE2 TYR A  21      40.562 100.576 117.322  1.00  0.00           C0.      0
ATOM      8  CZ  TYR A  21      39.169 100.499 117.179  1.00  0.00           C0.      0
ATOM      9  OH  TYR A  21      38.579  99.264 117.361  1.00  0.00           O0.      0
ATOM     10  H01 TYR A  21      41.622 105.044 118.324  1.00  0.00           H0.      0
ATOM     11  H02 TYR A  21      42.690 105.670 117.056  1.00  0.00           H0.      0
ATOM     12  HA  TYR A  21      42.949 104.056 117.715  1.00  0.00           H0.      0
ATOM     13  HB2 TYR A  21      40.545 104.981 116.081  1.00  0.00           H0.      0
ATOM     14  HB3 TYR A  21      41.875 104.044 115.458  1.00  0.00           H0.      0
ATOM     15  HD1 TYR A  21      38.587 103.747 116.336  1.00  0.00           H0.      0
ATOM     16  HD2 TYR A  21      42.318 101.794 117.170  1.00  0.00           H0.      0
ATOM     17  HE1 TYR A  21      37.377 101.624 116.740  1.00  0.00           H0.      0
ATOM     18  HE2 TYR A  21      41.099  99.686 117.619  1.00  0.00           H0.      0
ATOM     19  HH  TYR A  21      37.597  99.340 117.416  1.00  0.00           H0.      0
ATOM     20  CA  TRP A  30      46.324  95.113 114.228  1.00  0.00           C0.     -1
ATOM     21  CB  TRP A  30      45.809  96.200 113.183  1.00  0.00           C0.     -1
ATOM     22  CG  TRP A  30      44.317  96.237 113.021  1.00  0.00           C0.      0
ATOM     23  CD1 TRP A  30      43.560  95.812 111.941  1.00  0.00           C0.      0
ATOM     24  CD2 TRP A  30      43.382  96.792 113.972  1.00  0.00           C0.      0
ATOM     25  CE2 TRP A  30      42.077  96.694 113.390  1.00  0.00           C0.      0
ATOM     26  CE3 TRP A  30      43.522  97.383 115.241  1.00  0.00           C0.      0
ATOM     27  NE1 TRP A  30      42.216  96.080 112.163  1.00  0.00           N0.      0
ATOM     28  CZ2 TRP A  30      40.942  97.220 114.021  1.00  0.00           C0.      0
ATOM     29  CZ3 TRP A  30      42.388  97.881 115.881  1.00  0.00           C0.      0
ATOM     30  CH2 TRP A  30      41.114  97.823 115.266  1.00  0.00           C0.      0
ATOM     31  H01 TRP A  30      46.001  94.114 113.917  1.00  0.00           H0.      0
ATOM     32  H03 TRP A  30      47.417  95.132 114.294  1.00  0.00           H0.      0
ATOM     33  HA  TRP A  30      45.910  95.318 115.221  1.00  0.00           H0.      0
ATOM     34  HB2 TRP A  30      46.172  97.183 113.512  1.00  0.00           H0.      0
ATOM     35  HB3 TRP A  30      46.283  95.995 112.216  1.00  0.00           H0.      0
ATOM     36  HD1 TRP A  30      43.885  95.350 111.020  1.00  0.00           H0.      0
ATOM     37  HE1 TRP A  30      41.428  95.867 111.550  1.00  0.00           H0.      0
ATOM     38  HE3 TRP A  30      44.499  97.467 115.707  1.00  0.00           H0.      0
ATOM     39  HZ2 TRP A  30      39.971  97.189 113.540  1.00  0.00           H0.      0
ATOM     40  HZ3 TRP A  30      42.492  98.350 116.853  1.00  0.00           H0.      0
ATOM     41  HH2 TRP A  30      40.262  98.278 115.757  1.00  0.00           H0.      0
ATOM     42  CA  TYR A  33      45.717  91.166 117.025  1.00  0.00           C0.     -1
ATOM     43  CB  TYR A  33      45.366  92.669 117.227  1.00  0.00           C0.     -1
ATOM     44  CG  TYR A  33      43.939  92.964 117.665  1.00  0.00           C0.      0
ATOM     45  CD1 TYR A  33      43.332  94.183 117.308  1.00  0.00           C0.      0
ATOM     46  CD2 TYR A  33      43.202  92.083 118.475  1.00  0.00           C0.      0
ATOM     47  CE1 TYR A  33      42.054  94.528 117.756  1.00  0.00           C0.      0
ATOM     48  CE2 TYR A  33      41.914  92.407 118.919  1.00  0.00           C0.      0
ATOM     49  CZ  TYR A  33      41.346  93.631 118.559  1.00  0.00           C0.      0
ATOM     50  OH  TYR A  33      40.064  93.994 118.985  1.00  0.00           O0.      0
ATOM     51  H01 TYR A  33      45.030  90.699 116.311  1.00  0.00           H0.      0
ATOM     52  H02 TYR A  33      46.736  91.069 116.638  1.00  0.00           H0.      0
ATOM     53  HA  TYR A  33      45.663  90.608 117.966  1.00  0.00           H0.      0
ATOM     54  HB2 TYR A  33      46.061  93.093 117.967  1.00  0.00           H0.      0
ATOM     55  HB3 TYR A  33      45.560  93.206 116.292  1.00  0.00           H0.      0
ATOM     56  HD1 TYR A  33      43.863  94.886 116.674  1.00  0.00           H0.      0
ATOM     57  HD2 TYR A  33      43.630  91.132 118.771  1.00  0.00           H0.      0
ATOM     58  HE1 TYR A  33      41.627  95.488 117.491  1.00  0.00           H0.      0
ATOM     59  HE2 TYR A  33      41.360  91.707 119.536  1.00  0.00           H0.      0
ATOM     60  HH  TYR A  33      39.719  93.324 119.591  1.00  0.00           H0.      0
ATOM     61  CA  ARG A  40      40.198  85.522 109.157  1.00  0.00           C0.     -1
ATOM     62  CB  ARG A  40      40.542  86.944 109.666  1.00  0.00           C0.     -1
ATOM     63  CG  ARG A  40      39.330  87.887 109.522  1.00  0.00           C0.      0
ATOM     64  CD  ARG A  40      39.516  89.283 110.142  1.00  0.00           C0.      0
ATOM     65  NE  ARG A  40      38.319  90.089 109.850  1.00  0.00           N0.      0
ATOM     66  CZ  ARG A  40      38.039  91.320 110.345  1.00  0.00           C0.      0
ATOM     67  NH1 ARG A  40      38.679  91.821 111.417  1.00  0.00           N1+      0
ATOM     68  NH2 ARG A  40      37.032  92.015 109.803  1.00  0.00           N0.      0
ATOM     69  H01 ARG A  40      39.893  85.549 108.104  1.00  0.00           H0.      0
ATOM     70  H02 ARG A  40      41.060  84.852 109.243  1.00  0.00           H0.      0
ATOM     71  HA  ARG A  40      39.373  85.093 109.737  1.00  0.00           H0.      0
ATOM     72  HB2 ARG A  40      40.848  86.892 110.720  1.00  0.00           H0.      0
ATOM     73  HB3 ARG A  40      41.396  87.348 109.106  1.00  0.00           H0.      0
ATOM     74  HG2 ARG A  40      39.101  88.003 108.453  1.00  0.00           H0.      0
ATOM     75  HG3 ARG A  40      38.450  87.420 109.985  1.00  0.00           H0.      0
ATOM     76  HD2 ARG A  40      39.631  89.189 111.228  1.00  0.00           H0.      0
ATOM     77  HD3 ARG A  40      40.417  89.768 109.742  1.00  0.00           H0.      0
ATOM     78  HE  ARG A  40      37.848  89.875 108.980  1.00  0.00           H0.      0
ATOM     79 HH11 ARG A  40      39.478  91.352 111.812  1.00  0.00           H0.      0
ATOM     80 HH12 ARG A  40      38.538  92.823 111.607  1.00  0.00           H0.      0
ATOM     81 HH21 ARG A  40      36.770  91.850 108.805  1.00  0.00           H0.      0
ATOM     82 HH22 ARG A  40      37.005  93.010 110.035  1.00  0.00           H0.      0
ATOM     83  CA  ALA A  64      34.329 100.807 108.822  1.00  0.00           C0.     -1
ATOM     84  C   ALA A  64      35.393  99.890 108.172  1.00  0.00           C0.      0
ATOM     85  O   ALA A  64      35.224  98.658 108.113  1.00  0.00           O0.      0
ATOM     86  H01 ALA A  64      33.612 101.121 108.056  1.00  0.00           H0.      0
ATOM     87  H02 ALA A  64      33.803 100.238 109.589  1.00  0.00           H0.      0
ATOM     88  HA  ALA A  64      34.784 101.698 109.266  1.00  0.00           H0.      0
ATOM     89  N   CYS A  65      36.470 100.506 107.595  1.00  0.00           N0.      0
ATOM     90  CA  CYS A  65      37.488  99.792 106.787  1.00  0.00           C0.     -1
ATOM     91  C   CYS A  65      38.670  99.176 107.561  1.00  0.00           C0.      0
ATOM     92  O   CYS A  65      39.216  98.148 107.127  1.00  0.00           O0.      0
ATOM     93  H02 CYS A  65      37.885 100.499 106.052  1.00  0.00           H0.      0
ATOM     94  H   CYS A  65      36.708 101.424 107.959  1.00  0.00           H0.      0
ATOM     95  HA  CYS A  65      36.991  98.978 106.260  1.00  0.00           H0.      0
ATOM     96  N   GLY A  66      39.084  99.848 108.655  1.00  0.00           N0.      0
ATOM     97  CA  GLY A  66      40.311  99.497 109.378  1.00  0.00           C0.     -1
ATOM     98  H01 GLY A  66      41.202  99.766 108.800  1.00  0.00           H0.      0
ATOM     99  H   GLY A  66      38.565 100.667 108.976  1.00  0.00           H0.      0
ATOM    100  HA2 GLY A  66      40.311 100.037 110.326  1.00  0.00           H0.      0
ATOM    101  HA3 GLY A  66      40.345  98.422 109.582  1.00  0.00           H0.      0
ATOM    102  CA  VAL A  69      40.638  94.160 106.213  1.00  0.00           C0.     -1
ATOM    103  C   VAL A  69      39.488  93.481 105.409  1.00  0.00           C0.      0
ATOM    104  O   VAL A  69      39.619  92.330 104.972  1.00  0.00           O0.      0
ATOM    105  CB  VAL A  69      40.461  94.031 107.736  1.00  0.00           C0.     -1
ATOM    106  CG1 VAL A  69      40.273  92.567 108.168  1.00  0.00           C0.      0
ATOM    107  CG2 VAL A  69      41.660  94.670 108.458  1.00  0.00           C0.      0
ATOM    108  H01 VAL A  69      40.713  95.222 105.944  1.00  0.00           H0.      0
ATOM    109  HA  VAL A  69      41.559  93.658 105.902  1.00  0.00           H0.      0
ATOM    110  HB  VAL A  69      39.557  94.586 108.027  1.00  0.00           H0.      0
ATOM    111 HG11 VAL A  69      40.223  92.508 109.260  1.00  0.00           H0.      0
ATOM    112 HG12 VAL A  69      39.353  92.145 107.752  1.00  0.00           H0.      0
ATOM    113 HG13 VAL A  69      41.115  91.952 107.827  1.00  0.00           H0.      0
ATOM    114 HG21 VAL A  69      41.758  95.731 108.199  1.00  0.00           H0.      0
ATOM    115 HG22 VAL A  69      41.525  94.597 109.540  1.00  0.00           H0.      0
ATOM    116 HG23 VAL A  69      42.592  94.160 108.179  1.00  0.00           H0.      0
ATOM    117  N   ASP A  70      38.330  94.203 105.227  1.00  0.00           N0.      0
ATOM    118  CA  ASP A  70      37.049  93.652 104.688  1.00  0.00           C0.     -1
ATOM    119  CB  ASP A  70      35.886  93.948 105.740  1.00  0.00           C0.     -1
ATOM    120  CG  ASP A  70      36.145  93.315 107.109  1.00  0.00           C0.      0
ATOM    121  OD1 ASP A  70      35.997  94.056 108.136  1.00  0.00           O0.      0
ATOM    122  OD2 ASP A  70      36.450  92.084 107.141  1.00  0.00           O1-      0
ATOM    123  H01 ASP A  70      36.815  94.106 103.720  1.00  0.00           H0.      0
ATOM    124  H   ASP A  70      38.287  95.123 105.647  1.00  0.00           H0.      0
ATOM    125  HA  ASP A  70      37.191  92.577 104.577  1.00  0.00           H0.      0
ATOM    126  HB2 ASP A  70      35.762  95.029 105.858  1.00  0.00           H0.      0
ATOM    127  HB3 ASP A  70      34.950  93.544 105.330  1.00  0.00           H0.      0
ATOM    128  CA  ASP A  85      37.080 104.936 108.280  1.00  0.00           C0.     -1
ATOM    129  C   ASP A  85      37.613 106.214 108.958  1.00  0.00           C0.      0
ATOM    130  O   ASP A  85      38.359 106.987 108.343  1.00  0.00           O0.      0
ATOM    131  CB  ASP A  85      38.232 103.902 108.177  1.00  0.00           C0.      0
ATOM    132  CG  ASP A  85      38.437 103.250 109.539  1.00  0.00           C0.      0
ATOM    133  OD1 ASP A  85      37.772 102.166 109.758  1.00  0.00           O0.      0
ATOM    134  OD2 ASP A  85      39.161 103.827 110.395  1.00  0.00           O1-      0
ATOM    135  H01 ASP A  85      36.749 105.219 107.277  1.00  0.00           H0.      0
ATOM    136  HA  ASP A  85      36.229 104.510 108.823  1.00  0.00           H0.      0
ATOM    137  HB2 ASP A  85      37.984 103.139 107.433  1.00  0.00           H0.      0
ATOM    138  HB3 ASP A  85      39.142 104.417 107.858  1.00  0.00           H0.      0
ATOM    139  N   ALA A  86      37.302 106.383 110.275  1.00  0.00           N0.      0
ATOM    140  CA  ALA A  86      37.666 107.603 111.005  1.00  0.00           C0.     -1
ATOM    141  C   ALA A  86      39.149 107.716 111.380  1.00  0.00           C0.      0
ATOM    142  O   ALA A  86      39.577 108.809 111.788  1.00  0.00           O0.      0
ATOM    143  CB  ALA A  86      36.851 107.697 112.306  1.00  0.00           C0.      0
ATOM    144  H   ALA A  86      36.559 105.809 110.665  1.00  0.00           H0.      0
ATOM    145  HA  ALA A  86      37.439 108.463 110.370  1.00  0.00           H0.      0
ATOM    146  HB1 ALA A  86      35.794 107.857 112.089  1.00  0.00           H0.      0
ATOM    147  HB2 ALA A  86      36.968 106.782 112.897  1.00  0.00           H0.      0
ATOM    148  HB3 ALA A  86      37.226 108.538 112.896  1.00  0.00           H0.      0
ATOM    149  N   SER A  87      39.898 106.592 111.329  1.00  0.00           N0.      0
ATOM    150  CA  SER A  87      41.254 106.580 111.870  1.00  0.00           C0.     -1
ATOM    151  CB  SER A  87      41.273 106.047 113.309  1.00  0.00           C0.      0
ATOM    152  OG  SER A  87      42.623 105.914 113.800  1.00  0.00           O0.      0
ATOM    153  H01 SER A  87      41.886 105.946 111.241  1.00  0.00           H0.      0
ATOM    154  H   SER A  87      39.497 105.725 110.973  1.00  0.00           H0.      0
ATOM    155  HA  SER A  87      41.637 107.604 111.836  1.00  0.00           H0.      0
ATOM    156  HB2 SER A  87      40.674 106.706 113.953  1.00  0.00           H0.      0
ATOM    157  HB3 SER A  87      40.834 105.049 113.349  1.00  0.00           H0.      0
ATOM    158  HG  SER A  87      43.001 106.802 113.873  1.00  0.00           H0.      0
ATOM    159  CA  MET A  90      44.158 102.648 109.920  1.00  0.00           C0.     -1
ATOM    160  CB  MET A  90      42.786 102.293 110.439  1.00  0.00           C0.     -1
ATOM    161  CG  MET A  90      42.419 102.910 111.800  1.00  0.00           C0.      0
ATOM    162  SD  MET A  90      43.117 102.043 113.267  1.00  0.00           S0.      0
ATOM    163  CE  MET A  90      42.102 100.518 113.230  1.00  0.00           C0.      0
ATOM    164  H01 MET A  90      44.259 103.732 109.779  1.00  0.00           H0.      0
ATOM    165  H02 MET A  90      44.360 102.166 108.956  1.00  0.00           H0.      0
ATOM    166  HA  MET A  90      44.940 102.332 110.622  1.00  0.00           H0.      0
ATOM    167  HB2 MET A  90      42.023 102.632 109.721  1.00  0.00           H0.      0
ATOM    168  HB3 MET A  90      42.672 101.203 110.496  1.00  0.00           H0.      0
ATOM    169  HG2 MET A  90      42.786 103.939 111.877  1.00  0.00           H0.      0
ATOM    170  HG3 MET A  90      41.331 102.932 111.920  1.00  0.00           H0.      0
ATOM    171  HE1 MET A  90      42.426  99.830 112.444  1.00  0.00           H0.      0
ATOM    172  HE2 MET A  90      42.216 100.019 114.192  1.00  0.00           H0.      0
ATOM    173  HE3 MET A  90      41.049 100.771 113.076  1.00  0.00           H0.      0
ATOM    174  CA  ALA A 115      35.338 109.983 107.226  1.00  0.00           C0.     -1
ATOM    175  C   ALA A 115      34.783 109.644 108.595  1.00  0.00           C0.      0
ATOM    176  O   ALA A 115      35.286 108.748 109.289  1.00  0.00           O0.      0
ATOM    177  H01 ALA A 115      36.381 110.296 107.335  1.00  0.00           H0.      0
ATOM    178  H03 ALA A 115      35.332 109.082 106.606  1.00  0.00           H0.      0
ATOM    179  HA  ALA A 115      34.781 110.774 106.717  1.00  0.00           H0.      0
ATOM    180  N   ASN A 116      33.722 110.389 109.031  1.00  0.00           N0.      0
ATOM    181  CA  ASN A 116      33.108 110.111 110.318  1.00  0.00           C0.     -1
ATOM    182  C   ASN A 116      31.565 109.936 110.132  1.00  0.00           C0.      0
ATOM    183  O   ASN A 116      30.937 110.770 109.460  1.00  0.00           O0.      0
ATOM    184  CB  ASN A 116      33.413 111.212 111.374  1.00  0.00           C0.      0
ATOM    185  CG  ASN A 116      33.307 110.598 112.759  1.00  0.00           C0.      0
ATOM    186  ND2 ASN A 116      34.487 110.301 113.362  1.00  0.00           N0.      0
ATOM    187  OD1 ASN A 116      32.211 110.326 113.275  1.00  0.00           O0.      0
ATOM    188  H   ASN A 116      33.244 111.030 108.413  1.00  0.00           H0.      0
ATOM    189  HA  ASN A 116      33.547 109.174 110.664  1.00  0.00           H0.      0
ATOM    190  HB2 ASN A 116      34.418 111.601 111.188  1.00  0.00           H0.      0
ATOM    191  HB3 ASN A 116      32.698 112.033 111.277  1.00  0.00           H0.      0
ATOM    192 HD21 ASN A 116      34.478 109.753 114.211  1.00  0.00           H0.      0
ATOM    193 HD22 ASN A 116      35.364 110.389 112.871  1.00  0.00           H0.      0
ATOM    194  N   TRP A 117      31.005 108.858 110.729  1.00  0.00           N0.      0
ATOM    195  CA  TRP A 117      29.553 108.517 110.672  1.00  0.00           C0.     -1
ATOM    196  CB  TRP A 117      29.292 107.205 111.385  1.00  0.00           C0.     -1
ATOM    197  CG  TRP A 117      30.183 106.053 110.998  1.00  0.00           C0.      0
ATOM    198  CD1 TRP A 117      30.776 105.802 109.779  1.00  0.00           C0.      0
ATOM    199  CD2 TRP A 117      30.637 105.012 111.899  1.00  0.00           C0.      0
ATOM    200  CE2 TRP A 117      31.515 104.161 111.159  1.00  0.00           C0.      0
ATOM    201  CE3 TRP A 117      30.423 104.743 113.264  1.00  0.00           C0.      0
ATOM    202  NE1 TRP A 117      31.562 104.658 109.869  1.00  0.00           N0.      0
ATOM    203  CZ2 TRP A 117      32.185 103.082 111.752  1.00  0.00           C0.      0
ATOM    204  CZ3 TRP A 117      31.084 103.668 113.855  1.00  0.00           C0.      0
ATOM    205  CH2 TRP A 117      31.960 102.847 113.107  1.00  0.00           C0.      0
ATOM    206  H02 TRP A 117      28.973 109.326 111.129  1.00  0.00           H0.      0
ATOM    207  H   TRP A 117      31.631 108.217 111.222  1.00  0.00           H0.      0
ATOM    208  HA  TRP A 117      29.255 108.466 109.617  1.00  0.00           H0.      0
ATOM    209  HB2 TRP A 117      29.409 107.367 112.466  1.00  0.00           H0.      0
ATOM    210  HB3 TRP A 117      28.232 106.950 111.238  1.00  0.00           H0.      0
ATOM    211  HD1 TRP A 117      30.723 106.361 108.858  1.00  0.00           H0.      0
ATOM    212  HE1 TRP A 117      32.178 104.325 109.144  1.00  0.00           H0.      0
ATOM    213  HE3 TRP A 117      29.769 105.377 113.854  1.00  0.00           H0.      0
ATOM    214  HZ2 TRP A 117      32.884 102.471 111.192  1.00  0.00           H0.      0
ATOM    215  HZ3 TRP A 117      30.947 103.470 114.914  1.00  0.00           H0.      0
ATOM    216  HH2 TRP A 117      32.497 102.042 113.597  1.00  0.00           H0.      0
ATOM    217  CA  LEU A 136      32.324  94.281 109.426  1.00  0.00           C0.     -1
ATOM    218  C   LEU A 136      33.453  94.537 110.459  1.00  0.00           C0.      0
ATOM    219  O   LEU A 136      33.953  95.663 110.567  1.00  0.00           O0.      0
ATOM    220  H01 LEU A 136      32.792  94.216 108.438  1.00  0.00           H0.      0
ATOM    221  H02 LEU A 136      31.652  95.140 109.440  1.00  0.00           H0.      0
ATOM    222  HA  LEU A 136      31.765  93.363 109.622  1.00  0.00           H0.      0
ATOM    223  N   GLY A 137      33.860  93.496 111.274  1.00  0.00           N0.      0
ATOM    224  CA  GLY A 137      34.999  93.584 112.229  1.00  0.00           C0.     -1
ATOM    225  C   GLY A 137      34.610  94.056 113.632  1.00  0.00           C0.      0
ATOM    226  O   GLY A 137      35.511  94.265 114.473  1.00  0.00           O0.      0
ATOM    227  H   GLY A 137      33.542  92.568 111.029  1.00  0.00           H0.      0
ATOM    228  HA2 GLY A 137      35.465  92.597 112.291  1.00  0.00           H0.      0
ATOM    229  HA3 GLY A 137      35.760  94.267 111.840  1.00  0.00           H0.      0
ATOM    230  N   ASN A 138      33.283  94.138 113.873  1.00  0.00           N0.      0
ATOM    231  CA  ASN A 138      32.614  95.041 114.813  1.00  0.00           C0.     -1
ATOM    232  C   ASN A 138      32.678  96.462 114.211  1.00  0.00           C0.      0
ATOM    233  O   ASN A 138      33.673  96.864 113.599  1.00  0.00           O0.      0
ATOM    234  CB  ASN A 138      33.162  95.025 116.245  1.00  0.00           C0.      0
ATOM    235  CG  ASN A 138      32.152  95.680 117.192  1.00  0.00           C0.      0
ATOM    236  ND2 ASN A 138      32.678  96.194 118.325  1.00  0.00           N0.      0
ATOM    237  OD1 ASN A 138      30.938  95.731 116.927  1.00  0.00           O0.      0
ATOM    238  H   ASN A 138      32.737  93.958 113.036  1.00  0.00           H0.      0
ATOM    239  HA  ASN A 138      31.572  94.717 114.863  1.00  0.00           H0.      0
ATOM    240  HB2 ASN A 138      33.324  93.986 116.551  1.00  0.00           H0.      0
ATOM    241  HB3 ASN A 138      34.122  95.537 116.295  1.00  0.00           H0.      0
ATOM    242 HD21 ASN A 138      32.064  96.649 118.986  1.00  0.00           H0.      0
ATOM    243 HD22 ASN A 138      33.662  96.067 118.555  1.00  0.00           H0.      0
ATOM    244  N   SER A 139      31.555  97.190 114.385  1.00  0.00           N0.      0
ATOM    245  CA  SER A 139      31.476  98.543 113.861  1.00  0.00           C0.     -1
ATOM    246  H01 SER A 139      30.437  98.877 113.882  1.00  0.00           H0.      0
ATOM    247  H03 SER A 139      32.087  99.246 114.442  1.00  0.00           H0.      0
ATOM    248  H   SER A 139      30.865  96.850 115.046  1.00  0.00           H0.      0
ATOM    249  HA  SER A 139      31.840  98.556 112.831  1.00  0.00           H0.      0
ATOM    250  CA  HID A 142      32.233 102.478 119.087  1.00  0.00           C0.     -1
ATOM    251  C   HID A 142      31.761 103.939 119.245  1.00  0.00           C0.      0
ATOM    252  O   HID A 142      32.449 104.747 119.882  1.00  0.00           O0.      0
ATOM    253  CB  HID A 142      33.434 102.478 118.150  1.00  0.00           C0.     -1
ATOM    254  CG  HID A 142      34.417 101.363 118.319  1.00  0.00           C0.      0
ATOM    255  CD2 HID A 142      34.846 100.353 117.479  1.00  0.00           C0.      0
ATOM    256  ND1 HID A 142      35.240 101.258 119.435  1.00  0.00           N0.      0
ATOM    257  CE1 HID A 142      36.118 100.234 119.235  1.00  0.00           C0.      0
ATOM    258  NE2 HID A 142      35.905  99.660 118.056  1.00  0.00           N0.      0
ATOM    259  H02 HID A 142      31.442 101.815 118.721  1.00  0.00           H0.      0
ATOM    260  HA  HID A 142      32.520 102.133 120.086  1.00  0.00           H0.      0
ATOM    261  HB2 HID A 142      33.094 102.485 117.109  1.00  0.00           H0.      0
ATOM    262  HB3 HID A 142      33.974 103.424 118.297  1.00  0.00           H0.      0
ATOM    263  HD1 HID A 142      35.215 101.863 120.244  1.00  0.00           H0.      0
ATOM    264  HD2 HID A 142      34.463 100.098 116.504  1.00  0.00           H0.      0
ATOM    265  HE1 HID A 142      36.877  99.953 119.947  1.00  0.00           H0.      0
ATOM    266  N   LEU A 143      30.631 104.310 118.583  1.00  0.00           N0.      0
ATOM    267  CA  LEU A 143      30.183 105.715 118.474  1.00  0.00           C0.     -1
ATOM    268  CB  LEU A 143      29.242 105.851 117.254  1.00  0.00           C0.     -1
ATOM    269  CG  LEU A 143      28.722 107.283 117.011  1.00  0.00           C0.      0
ATOM    270  CD1 LEU A 143      29.856 108.246 116.613  1.00  0.00           C0.      0
ATOM    271  CD2 LEU A 143      27.631 107.271 115.925  1.00  0.00           C0.      0
ATOM    272  H01 LEU A 143      29.667 106.023 119.392  1.00  0.00           H0.      0
ATOM    273  H   LEU A 143      30.108 103.607 118.080  1.00  0.00           H0.      0
ATOM    274  HA  LEU A 143      31.076 106.338 118.372  1.00  0.00           H0.      0
ATOM    275  HB2 LEU A 143      29.778 105.509 116.356  1.00  0.00           H0.      0
ATOM    276  HB3 LEU A 143      28.384 105.178 117.395  1.00  0.00           H0.      0
ATOM    277  HG  LEU A 143      28.270 107.644 117.948  1.00  0.00           H0.      0
ATOM    278 HD11 LEU A 143      30.637 108.306 117.379  1.00  0.00           H0.      0
ATOM    279 HD12 LEU A 143      30.318 107.912 115.676  1.00  0.00           H0.      0
ATOM    280 HD13 LEU A 143      29.469 109.258 116.453  1.00  0.00           H0.      0
ATOM    281 HD21 LEU A 143      28.040 106.911 114.972  1.00  0.00           H0.      0
ATOM    282 HD22 LEU A 143      26.797 106.616 116.204  1.00  0.00           H0.      0
ATOM    283 HD23 LEU A 143      27.233 108.278 115.757  1.00  0.00           H0.      0
ATOM    284  CA  ARG A 175      28.495  93.451 120.031  1.00  0.00           C0.     -1
ATOM    285  CB  ARG A 175      29.556  93.980 121.024  1.00  0.00           C0.     -1
ATOM    286  CG  ARG A 175      30.972  93.728 120.461  1.00  0.00           C0.      0
ATOM    287  CD  ARG A 175      32.125  94.261 121.334  1.00  0.00           C0.      0
ATOM    288  NE  ARG A 175      33.441  93.753 120.901  1.00  0.00           N0.      0
ATOM    289  CZ  ARG A 175      33.879  92.519 121.154  1.00  0.00           C0.      0
ATOM    290  NH1 ARG A 175      33.131  91.636 121.852  1.00  0.00           N1+      0
ATOM    291  NH2 ARG A 175      35.103  92.132 120.732  1.00  0.00           N0.      0
ATOM    292  H01 ARG A 175      28.600  93.945 119.058  1.00  0.00           H0.      0
ATOM    293  H02 ARG A 175      27.479  93.630 120.397  1.00  0.00           H0.      0
ATOM    294  HA  ARG A 175      28.615  92.372 119.879  1.00  0.00           H0.      0
ATOM    295  HB2 ARG A 175      29.406  95.055 121.194  1.00  0.00           H0.      0
ATOM    296  HB3 ARG A 175      29.445  93.484 121.998  1.00  0.00           H0.      0
ATOM    297  HG2 ARG A 175      31.104  92.648 120.310  1.00  0.00           H0.      0
ATOM    298  HG3 ARG A 175      31.050  94.185 119.467  1.00  0.00           H0.      0
ATOM    299  HD2 ARG A 175      32.185  95.352 121.293  1.00  0.00           H0.      0
ATOM    300  HD3 ARG A 175      31.975  94.005 122.391  1.00  0.00           H0.      0
ATOM    301  HE  ARG A 175      34.018  94.310 120.258  1.00  0.00           H0.      0
ATOM    302 HH11 ARG A 175      32.271  91.925 122.288  1.00  0.00           H0.      0
ATOM    303 HH12 ARG A 175      33.571  90.807 122.224  1.00  0.00           H0.      0
ATOM    304 HH21 ARG A 175      35.581  92.698 120.022  1.00  0.00           H0.      0
ATOM    305 HH22 ARG A 175      35.251  91.139 120.603  1.00  0.00           H0.      0
ATOM    306  CA  TYR A 194      40.219  88.331 116.479  1.00  0.00           C0.     -1
ATOM    307  CB  TYR A 194      40.035  89.506 117.405  1.00  0.00           C0.     -1
ATOM    308  CG  TYR A 194      39.505  90.689 116.605  1.00  0.00           C0.      0
ATOM    309  CD1 TYR A 194      38.128  90.917 116.476  1.00  0.00           C0.      0
ATOM    310  CD2 TYR A 194      40.380  91.484 115.837  1.00  0.00           C0.      0
ATOM    311  CE1 TYR A 194      37.625  91.883 115.593  1.00  0.00           C0.      0
ATOM    312  CE2 TYR A 194      39.898  92.448 114.951  1.00  0.00           C0.      0
ATOM    313  CZ  TYR A 194      38.512  92.642 114.809  1.00  0.00           C0.      0
ATOM    314  OH  TYR A 194      38.096  93.614 113.938  1.00  0.00           O0.      0
ATOM    315  H01 TYR A 194      40.603  87.449 117.007  1.00  0.00           H0.      0
ATOM    316  H03 TYR A 194      39.270  88.052 116.006  1.00  0.00           H0.      0
ATOM    317  HA  TYR A 194      40.926  88.572 115.676  1.00  0.00           H0.      0
ATOM    318  HB2 TYR A 194      39.334  89.256 118.211  1.00  0.00           H0.      0
ATOM    319  HB3 TYR A 194      40.989  89.772 117.877  1.00  0.00           H0.      0
ATOM    320  HD1 TYR A 194      37.423  90.339 117.064  1.00  0.00           H0.      0
ATOM    321  HD2 TYR A 194      41.452  91.349 115.941  1.00  0.00           H0.      0
ATOM    322  HE1 TYR A 194      36.556  92.045 115.513  1.00  0.00           H0.      0
ATOM    323  HE2 TYR A 194      40.574  93.064 114.368  1.00  0.00           H0.      0
ATOM    324  HH  TYR A 194      37.129  93.790 114.030  1.00  0.00           H0.      0
ATOM    325  CA  LEU A 240      39.043  99.522 123.368  1.00  0.00           C0.     -1
ATOM    326  CB  LEU A 240      38.929  98.546 122.229  1.00  0.00           C0.     -1
ATOM    327  CG  LEU A 240      40.204  98.353 121.376  1.00  0.00           C0.      0
ATOM    328  CD1 LEU A 240      39.934  97.358 120.229  1.00  0.00           C0.      0
ATOM    329  CD2 LEU A 240      40.737  99.682 120.811  1.00  0.00           C0.      0
ATOM    330  H01 LEU A 240      38.124  99.540 123.968  1.00  0.00           H0.      0
ATOM    331  H02 LEU A 240      39.869  99.258 124.042  1.00  0.00           H0.      0
ATOM    332  HA  LEU A 240      39.223 100.545 123.018  1.00  0.00           H0.      0
ATOM    333  HB2 LEU A 240      38.620  97.561 122.606  1.00  0.00           H0.      0
ATOM    334  HB3 LEU A 240      38.115  98.859 121.554  1.00  0.00           H0.      0
ATOM    335  HG  LEU A 240      40.980  97.924 122.032  1.00  0.00           H0.      0
ATOM    336 HD11 LEU A 240      39.494  96.425 120.600  1.00  0.00           H0.      0
ATOM    337 HD12 LEU A 240      39.242  97.800 119.500  1.00  0.00           H0.      0
ATOM    338 HD13 LEU A 240      40.859  97.109 119.695  1.00  0.00           H0.      0
ATOM    339 HD21 LEU A 240      39.979 100.166 120.183  1.00  0.00           H0.      0
ATOM    340 HD22 LEU A 240      41.023 100.380 121.604  1.00  0.00           H0.      0
ATOM    341 HD23 LEU A 240      41.619  99.511 120.182  1.00  0.00           H0.      0
ATOM    342  CA  TYR A 242      32.022 100.237 123.249  1.00  0.00           C0.     -1
ATOM    343  CB  TYR A 242      31.974  98.769 122.993  1.00  0.00           C0.     -1
ATOM    344  CG  TYR A 242      33.261  98.118 122.541  1.00  0.00           C0.      0
ATOM    345  CD1 TYR A 242      33.689  98.213 121.207  1.00  0.00           C0.      0
ATOM    346  CD2 TYR A 242      34.033  97.354 123.433  1.00  0.00           C0.      0
ATOM    347  CE1 TYR A 242      34.827  97.536 120.765  1.00  0.00           C0.      0
ATOM    348  CE2 TYR A 242      35.170  96.667 123.005  1.00  0.00           C0.      0
ATOM    349  CZ  TYR A 242      35.552  96.736 121.661  1.00  0.00           C0.      0
ATOM    350  OH  TYR A 242      36.640  95.996 121.254  1.00  0.00           O0.      0
ATOM    351  H01 TYR A 242      31.043 100.620 123.559  1.00  0.00           H0.      0
ATOM    352  H02 TYR A 242      32.742 100.486 124.039  1.00  0.00           H0.      0
ATOM    353  HA  TYR A 242      32.324 100.795 122.352  1.00  0.00           H0.      0
ATOM    354  HB2 TYR A 242      31.632  98.255 123.902  1.00  0.00           H0.      0
ATOM    355  HB3 TYR A 242      31.202  98.564 122.236  1.00  0.00           H0.      0
ATOM    356  HD1 TYR A 242      33.125  98.819 120.502  1.00  0.00           H0.      0
ATOM    357  HD2 TYR A 242      33.721  97.276 124.470  1.00  0.00           H0.      0
ATOM    358  HE1 TYR A 242      35.148  97.623 119.734  1.00  0.00           H0.      0
ATOM    359  HE2 TYR A 242      35.747  96.052 123.686  1.00  0.00           H0.      0
ATOM    360  HH  TYR A 242      36.527  95.836 120.304  1.00  0.00           H0.      0
ATOM    361  CA  TYR A 283      28.657  89.847 117.744  1.00  0.00           C0.     -1
ATOM    362  CB  TYR A 283      29.682  89.847 116.654  1.00  0.00           C0.     -1
ATOM    363  CG  TYR A 283      31.117  90.112 117.093  1.00  0.00           C0.      0
ATOM    364  CD1 TYR A 283      32.075  89.083 117.053  1.00  0.00           C0.      0
ATOM    365  CD2 TYR A 283      31.550  91.385 117.507  1.00  0.00           C0.      0
ATOM    366  CE1 TYR A 283      33.413  89.312 117.376  1.00  0.00           C0.      0
ATOM    367  CE2 TYR A 283      32.888  91.627 117.848  1.00  0.00           C0.      0
ATOM    368  CZ  TYR A 283      33.833  90.593 117.758  1.00  0.00           C0.      0
ATOM    369  OH  TYR A 283      35.171  90.758 118.047  1.00  0.00           O0.      0
ATOM    370  H01 TYR A 283      27.654  89.650 117.347  1.00  0.00           H0.      0
ATOM    371  H02 TYR A 283      28.873  89.082 118.500  1.00  0.00           H0.      0
ATOM    372  HA  TYR A 283      28.619  90.813 118.262  1.00  0.00           H0.      0
ATOM    373  HB2 TYR A 283      29.661  88.883 116.130  1.00  0.00           H0.      0
ATOM    374  HB3 TYR A 283      29.406  90.599 115.900  1.00  0.00           H0.      0
ATOM    375  HD1 TYR A 283      31.769  88.089 116.741  1.00  0.00           H0.      0
ATOM    376  HD2 TYR A 283      30.841  92.207 117.551  1.00  0.00           H0.      0
ATOM    377  HE1 TYR A 283      34.148  88.517 117.317  1.00  0.00           H0.      0
ATOM    378  HE2 TYR A 283      33.196  92.612 118.182  1.00  0.00           H0.      0
ATOM    379  HH  TYR A 283      35.436  91.701 118.057  1.00  0.00           H0.      0
ATOM    380  CA' SAM A 293      37.736  96.718 110.073  1.00  0.00           C0.      0
ATOM    381  CB  SAM A 293      37.538  97.772 111.186  1.00  0.00           C0.      0
ATOM    382  CG  SAM A 293      36.853  97.204 112.449  1.00  0.00           C0.      0
ATOM    383  SD  SAM A 293      37.214  98.119 114.005  1.00  0.00           S0.      0
ATOM    384  CE  SAM A 293      39.008  95.637 116.152  1.00  0.00           C0.      0
ATOM    385  C5' SAM A 293      36.078  99.551 113.902  1.00  0.00           C0.      0
ATOM    386  C4' SAM A 293      36.483 100.616 112.885  1.00  0.00           C0.      0
ATOM    387  O4' SAM A 293      35.463 101.667 112.965  1.00  0.00           O0.      0
ATOM    388  C3' SAM A 293      37.863 101.288 113.130  1.00  0.00           C0.      0
ATOM    389  O3' SAM A 293      38.767 101.108 112.045  1.00  0.00           O0.      0
ATOM    390  C2' SAM A 293      37.500 102.778 113.411  1.00  0.00           C0.      0
ATOM    391  O2' SAM A 293      38.443 103.751 113.025  1.00  0.00           O0.      0
ATOM    392  C1' SAM A 293      36.108 102.935 112.755  1.00  0.00           C0.      0
ATOM    393  OXT SAM A 293      39.701  95.663 110.861  1.00  0.00           O0.      0
ATOM    394  N1  SAM A 293      33.205 107.143 111.975  1.00  0.00           N0.      0
ATOM    395  C2  SAM A 293      33.934 106.396 111.122  1.00  0.00           C0.      0
ATOM    396  N3  SAM A 293      34.681 105.315 111.396  1.00  0.00           N0.      0
ATOM    397  C4  SAM A 293      34.629 104.982 112.699  1.00  0.00           C0.      0
ATOM    398  C5  SAM A 293      33.910 105.662 113.694  1.00  0.00           C0.      0
ATOM    399  C6  SAM A 293      33.181 106.801 113.290  1.00  0.00           C0.      0
ATOM    400  N6  SAM A 293      32.462 107.558 114.153  1.00  0.00           N0.      0
ATOM    401  N7  SAM A 293      34.092 105.059 114.933  1.00  0.00           N0.      0
ATOM    402  C8  SAM A 293      34.901 104.046 114.694  1.00  0.00           C0.      0
ATOM    403  N9  SAM A 293      35.279 103.956 113.356  1.00  0.00           N0.      0
ATOM    404  C'  SAM A 293      38.476  95.493 110.656  1.00  0.00           C0.      0
ATOM    405  N'  SAM A 293      36.413  96.357 109.457  1.00  0.00           N0.      0
ATOM    406  O'  SAM A 293      37.771  94.473 110.952  1.00  0.00           O0.      0
ATOM    407 HN61 SAM A 293      32.198 108.507 113.879  1.00  0.00           H0.      0
ATOM    408 HN62 SAM A 293      32.572 107.363 115.137  1.00  0.00           H0.      0
ATOM    409  HA  SAM A 293      38.346  97.135 109.269  1.00  0.00           H0.      0
ATOM    410  HB1 SAM A 293      36.967  98.611 110.775  1.00  0.00           H0.      0
ATOM    411  HB2 SAM A 293      38.523  98.164 111.447  1.00  0.00           H0.      0
ATOM    412  HG1 SAM A 293      37.227  96.197 112.656  1.00  0.00           H0.      0
ATOM    413  HG2 SAM A 293      35.766  97.122 112.349  1.00  0.00           H0.      0
ATOM    414  HE1 SAM A 293      38.491  95.754 115.204  1.00  0.00           H0.      0
ATOM    415  HE2 SAM A 293      39.140  96.604 116.634  1.00  0.00           H0.      0
ATOM    416  HE3 SAM A 293      39.967  95.155 115.989  1.00  0.00           H0.      0
ATOM    417 HO2' SAM A 293      38.737 103.599 112.095  1.00  0.00           H0.      0
ATOM    418 HO3' SAM A 293      38.375 101.493 111.221  1.00  0.00           H0.      0
ATOM    419  H01 SAM A 293      35.244 103.333 115.427  1.00  0.00           H0.      0
ATOM    420  H02 SAM A 293      36.472 100.209 111.870  1.00  0.00           H0.      0
ATOM    421  H03 SAM A 293      38.361 100.855 113.999  1.00  0.00           H0.      0
ATOM    422  H04 SAM A 293      37.370 102.889 114.490  1.00  0.00           H0.      0
ATOM    423  H05 SAM A 293      36.199 103.171 111.689  1.00  0.00           H0.      0
ATOM    424  H06 SAM A 293      33.950 106.742 110.096  1.00  0.00           H0.      0
ATOM    425  H07 SAM A 293      36.036  97.160 108.923  1.00  0.00           H0.      0
ATOM    426  H08 SAM A 293      35.697  96.104 110.156  1.00  0.00           H0.      0
ATOM    427  H09 SAM A 293      36.446  95.519 108.819  1.00  0.00           H0.      0
ATOM    428 H5'1 SAM A 293      36.084 100.000 114.900  1.00  0.00           H0.      0
ATOM    429 H5'2 SAM A 293      35.068  99.182 113.697  1.00  0.00           H0.      0
ATOM    430  N   ACT A 294      38.183  94.768 117.055  1.00  0.00           N0.      0
ATOM    431  CA  ACT A 294      36.831  95.340 117.327  1.00  0.00           C0.      0
ATOM    432  C   ACT A 294      36.059  94.459 118.307  1.00  0.00           C0.      0
ATOM    433  O   ACT A 294      36.367  93.237 118.381  1.00  0.00           O0.      0
ATOM    434  OXT ACT A 294      35.162  95.044 118.992  1.00  0.00           O1-      0
ATOM    435  H1  ACT A 294      36.299  95.386 116.371  1.00  0.00           H0.      0
ATOM    436  H3  ACT A 294      36.946  96.354 117.714  1.00  0.00           H0.      0
ATOM    437  H01 ACT A 294      38.724  94.600 117.924  1.00  0.00           H0.      0
ATOM    438  H02 ACT A 294      38.061  93.829 116.646  1.00  0.00           H0.      0
