# Supplementary material for: Computational Investigation of GNMT-Catalyzed Methyl Transfer Reaction: Integrating MD, QM, and ML Approaches
Source: J Comput Chem. Author manuscript; Available in PMC 2026 Jun 29. (PMC13312424; doi:10.1002/jcc.70434)
Supplement: SI-2 [file NIHMS2188582-supplement-SI-2.zip › QM-cluster-pdbs/clustering_9253_P2_wo_ts.pdb]

ATOM      1  CA  ILE A  17      35.179 111.598 117.159  1.00  0.00           C0.     -1
ATOM      2  C   ILE A  17      35.407 110.085 117.231  1.00  0.00           C0.      0
ATOM      3  O   ILE A  17      35.558 109.509 118.314  1.00  0.00           O0.      0
ATOM      4  H01 ILE A  17      35.845 112.081 116.438  1.00  0.00           H0.      0
ATOM      5  H02 ILE A  17      35.360 112.009 118.152  1.00  0.00           H0.      0
ATOM      6  HA  ILE A  17      34.146 111.822 116.869  1.00  0.00           H0.      0
ATOM      7  N   PRO A  18      35.446 109.379 116.048  1.00  0.00           N0.      0
ATOM      8  CA  PRO A  18      35.387 107.896 116.080  1.00  0.00           C0.     -1
ATOM      9  C   PRO A  18      36.749 107.209 116.329  1.00  0.00           C0.      0
ATOM     10  O   PRO A  18      36.773 106.001 116.635  1.00  0.00           O0.      0
ATOM     11  CB  PRO A  18      34.831 107.493 114.682  1.00  0.00           C0.      0
ATOM     12  CG  PRO A  18      34.209 108.787 114.116  1.00  0.00           C0.      0
ATOM     13  CD  PRO A  18      35.064 109.911 114.723  1.00  0.00           C0.      0
ATOM     14  HA  PRO A  18      34.720 107.571 116.881  1.00  0.00           H0.      0
ATOM     15  HB2 PRO A  18      35.640 107.136 114.036  1.00  0.00           H0.      0
ATOM     16  HB3 PRO A  18      34.097 106.692 114.780  1.00  0.00           H0.      0
ATOM     17  HG2 PRO A  18      34.218 108.813 113.025  1.00  0.00           H0.      0
ATOM     18  HG3 PRO A  18      33.170 108.886 114.450  1.00  0.00           H0.      0
ATOM     19  HD2 PRO A  18      35.957 110.099 114.114  1.00  0.00           H0.      0
ATOM     20  HD3 PRO A  18      34.522 110.852 114.830  1.00  0.00           H0.      0
ATOM     21  N   ASP A  19      37.859 107.951 116.118  1.00  0.00           N0.      0
ATOM     22  CA  ASP A  19      39.244 107.451 116.206  1.00  0.00           C0.     -1
ATOM     23  H01 ASP A  19      39.789 107.715 115.296  1.00  0.00           H0.      0
ATOM     24  H03 ASP A  19      39.758 107.874 117.075  1.00  0.00           H0.      0
ATOM     25  H   ASP A  19      37.709 108.930 115.918  1.00  0.00           H0.      0
ATOM     26  HA  ASP A  19      39.203 106.365 116.302  1.00  0.00           H0.      0
ATOM     27  CA  TYR A  21      43.513 104.614 117.487  1.00  0.00           C0.     -1
ATOM     28  CB  TYR A  21      43.390 103.741 116.255  1.00  0.00           C0.     -1
ATOM     29  CG  TYR A  21      42.316 102.668 116.387  1.00  0.00           C0.      0
ATOM     30  CD1 TYR A  21      41.097 102.754 115.693  1.00  0.00           C0.      0
ATOM     31  CD2 TYR A  21      42.506 101.560 117.234  1.00  0.00           C0.      0
ATOM     32  CE1 TYR A  21      40.096 101.787 115.850  1.00  0.00           C0.      0
ATOM     33  CE2 TYR A  21      41.512 100.595 117.410  1.00  0.00           C0.      0
ATOM     34  CZ  TYR A  21      40.291 100.713 116.729  1.00  0.00           C0.      0
ATOM     35  OH  TYR A  21      39.332  99.735 116.946  1.00  0.00           O0.      0
ATOM     36  H01 TYR A  21      44.299 105.369 117.365  1.00  0.00           H0.      0
ATOM     37  H02 TYR A  21      42.571 105.137 117.693  1.00  0.00           H0.      0
ATOM     38  HA  TYR A  21      43.757 104.017 118.374  1.00  0.00           H0.      0
ATOM     39  HB2 TYR A  21      43.165 104.364 115.380  1.00  0.00           H0.      0
ATOM     40  HB3 TYR A  21      44.358 103.261 116.051  1.00  0.00           H0.      0
ATOM     41  HD1 TYR A  21      40.917 103.572 115.002  1.00  0.00           H0.      0
ATOM     42  HD2 TYR A  21      43.445 101.454 117.771  1.00  0.00           H0.      0
ATOM     43  HE1 TYR A  21      39.192 101.863 115.263  1.00  0.00           H0.      0
ATOM     44  HE2 TYR A  21      41.663  99.747 118.067  1.00  0.00           H0.      0
ATOM     45  HH  TYR A  21      38.432 100.112 116.907  1.00  0.00           H0.      0
ATOM     46  CA  TRP A  30      46.279  95.432 114.137  1.00  0.00           C0.     -1
ATOM     47  CB  TRP A  30      45.586  96.672 113.399  1.00  0.00           C0.     -1
ATOM     48  CG  TRP A  30      44.090  96.527 113.281  1.00  0.00           C0.      0
ATOM     49  CD1 TRP A  30      43.367  96.217 112.142  1.00  0.00           C0.      0
ATOM     50  CD2 TRP A  30      43.118  96.653 114.349  1.00  0.00           C0.      0
ATOM     51  CE2 TRP A  30      41.827  96.399 113.782  1.00  0.00           C0.      0
ATOM     52  CE3 TRP A  30      43.204  96.967 115.720  1.00  0.00           C0.      0
ATOM     53  NE1 TRP A  30      42.013  96.132 112.440  1.00  0.00           N0.      0
ATOM     54  CZ2 TRP A  30      40.651  96.435 114.548  1.00  0.00           C0.      0
ATOM     55  CZ3 TRP A  30      42.036  97.020 116.479  1.00  0.00           C0.      0
ATOM     56  CH2 TRP A  30      40.773  96.751 115.900  1.00  0.00           C0.      0
ATOM     57  H01 TRP A  30      46.096  94.514 113.569  1.00  0.00           H0.      0
ATOM     58  H02 TRP A  30      47.359  95.592 114.221  1.00  0.00           H0.      0
ATOM     59  HA  TRP A  30      45.858  95.310 115.140  1.00  0.00           H0.      0
ATOM     60  HB2 TRP A  30      45.836  97.583 113.959  1.00  0.00           H0.      0
ATOM     61  HB3 TRP A  30      46.032  96.776 112.403  1.00  0.00           H0.      0
ATOM     62  HD1 TRP A  30      43.723  96.051 111.136  1.00  0.00           H0.      0
ATOM     63  HE1 TRP A  30      41.245  95.979 111.794  1.00  0.00           H0.      0
ATOM     64  HE3 TRP A  30      44.167  97.171 116.179  1.00  0.00           H0.      0
ATOM     65  HZ2 TRP A  30      39.690  96.202 114.102  1.00  0.00           H0.      0
ATOM     66  HZ3 TRP A  30      42.090  97.266 117.535  1.00  0.00           H0.      0
ATOM     67  HH2 TRP A  30      39.888  96.797 116.526  1.00  0.00           H0.      0
ATOM     68  CA  ARG A  40      39.871  85.679 108.402  1.00  0.00           C0.     -1
ATOM     69  CB  ARG A  40      40.310  87.119 108.707  1.00  0.00           C0.     -1
ATOM     70  CG  ARG A  40      39.158  88.150 108.775  1.00  0.00           C0.      0
ATOM     71  CD  ARG A  40      39.706  89.592 108.840  1.00  0.00           C0.      0
ATOM     72  NE  ARG A  40      38.677  90.649 108.940  1.00  0.00           N0.      0
ATOM     73  CZ  ARG A  40      38.526  91.472 110.008  1.00  0.00           C0.      0
ATOM     74  NH1 ARG A  40      39.020  91.101 111.220  1.00  0.00           N1+      0
ATOM     75  NH2 ARG A  40      37.910  92.635 109.841  1.00  0.00           N0.      0
ATOM     76  H01 ARG A  40      39.365  85.620 107.431  1.00  0.00           H0.      0
ATOM     77  H02 ARG A  40      40.735  85.006 108.375  1.00  0.00           H0.      0
ATOM     78  HA  ARG A  40      39.176  85.305 109.164  1.00  0.00           H0.      0
ATOM     79  HB2 ARG A  40      40.863  87.142 109.657  1.00  0.00           H0.      0
ATOM     80  HB3 ARG A  40      41.022  87.443 107.933  1.00  0.00           H0.      0
ATOM     81  HG2 ARG A  40      38.515  88.051 107.890  1.00  0.00           H0.      0
ATOM     82  HG3 ARG A  40      38.524  87.952 109.650  1.00  0.00           H0.      0
ATOM     83  HD2 ARG A  40      40.394  89.698 109.685  1.00  0.00           H0.      0
ATOM     84  HD3 ARG A  40      40.291  89.793 107.935  1.00  0.00           H0.      0
ATOM     85  HE  ARG A  40      38.329  91.048 108.070  1.00  0.00           H0.      0
ATOM     86 HH11 ARG A  40      39.134  90.119 111.421  1.00  0.00           H0.      0
ATOM     87 HH12 ARG A  40      38.840  91.689 112.025  1.00  0.00           H0.      0
ATOM     88 HH21 ARG A  40      37.709  92.936 108.854  1.00  0.00           H0.      0
ATOM     89 HH22 ARG A  40      37.729  93.288 110.608  1.00  0.00           H0.      0
ATOM     90  CA  ALA A  64      35.208 101.295 108.169  1.00  0.00           C0.     -1
ATOM     91  C   ALA A  64      36.381 100.412 107.684  1.00  0.00           C0.      0
ATOM     92  O   ALA A  64      36.295  99.171 107.607  1.00  0.00           O0.      0
ATOM     93  CB  ALA A  64      34.321 100.554 109.175  1.00  0.00           C0.      0
ATOM     94  H02 ALA A  64      34.636 101.565 107.271  1.00  0.00           H0.      0
ATOM     95  HA  ALA A  64      35.603 102.224 108.595  1.00  0.00           H0.      0
ATOM     96  HB1 ALA A  64      34.797 100.497 110.157  1.00  0.00           H0.      0
ATOM     97  HB2 ALA A  64      33.361 101.061 109.300  1.00  0.00           H0.      0
ATOM     98  HB3 ALA A  64      34.124  99.535 108.828  1.00  0.00           H0.      0
ATOM     99  N   CYS A  65      37.476 101.097 107.244  1.00  0.00           N0.      0
ATOM    100  CA  CYS A  65      38.593 100.467 106.532  1.00  0.00           C0.     -1
ATOM    101  C   CYS A  65      39.636  99.680 107.372  1.00  0.00           C0.      0
ATOM    102  O   CYS A  65      40.282  98.781 106.820  1.00  0.00           O0.      0
ATOM    103  H01 CYS A  65      39.126 101.251 105.985  1.00  0.00           H0.      0
ATOM    104  H   CYS A  65      37.655 101.970 107.733  1.00  0.00           H0.      0
ATOM    105  HA  CYS A  65      38.192  99.754 105.811  1.00  0.00           H0.      0
ATOM    106  N   GLY A  66      39.850 100.051 108.664  1.00  0.00           N0.      0
ATOM    107  CA  GLY A  66      40.967  99.459 109.438  1.00  0.00           C0.     -1
ATOM    108  H01 GLY A  66      41.851  99.374 108.802  1.00  0.00           H0.      0
ATOM    109  H   GLY A  66      39.339 100.845 109.050  1.00  0.00           H0.      0
ATOM    110  HA2 GLY A  66      41.182 100.110 110.287  1.00  0.00           H0.      0
ATOM    111  HA3 GLY A  66      40.713  98.459 109.810  1.00  0.00           H0.      0
ATOM    112  CA  ASP A  70      37.886  93.356 104.300  1.00  0.00           C0.     -1
ATOM    113  CB  ASP A  70      36.644  93.768 105.134  1.00  0.00           C0.     -1
ATOM    114  CG  ASP A  70      36.969  93.912 106.640  1.00  0.00           C0.      0
ATOM    115  OD1 ASP A  70      36.659  95.003 107.210  1.00  0.00           O0.      0
ATOM    116  OD2 ASP A  70      37.524  92.911 107.208  1.00  0.00           O1-      0
ATOM    117  H01 ASP A  70      38.661  94.129 104.351  1.00  0.00           H0.      0
ATOM    118  H02 ASP A  70      37.620  93.206 103.248  1.00  0.00           H0.      0
ATOM    119  HA  ASP A  70      38.306  92.426 104.694  1.00  0.00           H0.      0
ATOM    120  HB2 ASP A  70      36.231  94.716 104.778  1.00  0.00           H0.      0
ATOM    121  HB3 ASP A  70      35.867  92.998 105.030  1.00  0.00           H0.      0
ATOM    122  CA  ASP A  85      37.807 105.517 108.031  1.00  0.00           C0.     -1
ATOM    123  C   ASP A  85      38.263 106.846 108.661  1.00  0.00           C0.      0
ATOM    124  O   ASP A  85      39.206 107.476 108.164  1.00  0.00           O0.      0
ATOM    125  CB  ASP A  85      38.871 104.385 108.357  1.00  0.00           C0.     -1
ATOM    126  CG  ASP A  85      38.608 103.699 109.692  1.00  0.00           C0.      0
ATOM    127  OD1 ASP A  85      38.208 102.498 109.679  1.00  0.00           O0.      0
ATOM    128  OD2 ASP A  85      38.788 104.396 110.756  1.00  0.00           O1-      0
ATOM    129  H03 ASP A  85      37.779 105.668 106.950  1.00  0.00           H0.      0
ATOM    130  HA  ASP A  85      36.811 105.219 108.374  1.00  0.00           H0.      0
ATOM    131  HB2 ASP A  85      38.856 103.642 107.555  1.00  0.00           H0.      0
ATOM    132  HB3 ASP A  85      39.862 104.849 108.362  1.00  0.00           H0.      0
ATOM    133  N   ALA A  86      37.646 107.255 109.809  1.00  0.00           N0.      0
ATOM    134  CA  ALA A  86      38.069 108.478 110.519  1.00  0.00           C0.     -1
ATOM    135  C   ALA A  86      39.438 108.339 111.224  1.00  0.00           C0.      0
ATOM    136  O   ALA A  86      39.985 109.359 111.672  1.00  0.00           O0.      0
ATOM    137  CB  ALA A  86      37.000 108.890 111.541  1.00  0.00           C0.      0
ATOM    138  H   ALA A  86      36.838 106.741 110.156  1.00  0.00           H0.      0
ATOM    139  HA  ALA A  86      38.208 109.272 109.778  1.00  0.00           H0.      0
ATOM    140  HB1 ALA A  86      36.787 108.058 112.220  1.00  0.00           H0.      0
ATOM    141  HB2 ALA A  86      37.374 109.736 112.122  1.00  0.00           H0.      0
ATOM    142  HB3 ALA A  86      36.076 109.186 111.038  1.00  0.00           H0.      0
ATOM    143  N   SER A  87      39.964 107.102 111.358  1.00  0.00           N0.      0
ATOM    144  CA  SER A  87      41.278 106.919 111.976  1.00  0.00           C0.     -1
ATOM    145  H01 SER A  87      42.062 107.418 111.395  1.00  0.00           H0.      0
ATOM    146  H02 SER A  87      41.487 105.849 112.025  1.00  0.00           H0.      0
ATOM    147  H   SER A  87      39.495 106.289 110.963  1.00  0.00           H0.      0
ATOM    148  HA  SER A  87      41.291 107.337 112.988  1.00  0.00           H0.      0
ATOM    149  CA  ALA A 115      34.736 110.552 105.650  1.00  0.00           C0.     -1
ATOM    150  C   ALA A 115      34.294 110.401 107.113  1.00  0.00           C0.      0
ATOM    151  O   ALA A 115      34.973 109.742 107.912  1.00  0.00           O0.      0
ATOM    152  H01 ALA A 115      35.776 110.888 105.632  1.00  0.00           H0.      0
ATOM    153  H03 ALA A 115      34.692 109.570 105.169  1.00  0.00           H0.      0
ATOM    154  HA  ALA A 115      34.118 111.253 105.083  1.00  0.00           H0.      0
ATOM    155  N   ASN A 116      33.127 111.018 107.482  1.00  0.00           N0.      0
ATOM    156  CA  ASN A 116      32.492 110.810 108.798  1.00  0.00           C0.     -1
ATOM    157  C   ASN A 116      31.009 110.511 108.517  1.00  0.00           C0.      0
ATOM    158  O   ASN A 116      30.337 111.280 107.812  1.00  0.00           O0.      0
ATOM    159  CB  ASN A 116      32.684 112.024 109.734  1.00  0.00           C0.      0
ATOM    160  CG  ASN A 116      32.441 111.607 111.177  1.00  0.00           C0.      0
ATOM    161  ND2 ASN A 116      33.429 111.899 112.057  1.00  0.00           N0.      0
ATOM    162  OD1 ASN A 116      31.405 111.015 111.520  1.00  0.00           O0.      0
ATOM    163  H   ASN A 116      32.562 111.491 106.789  1.00  0.00           H0.      0
ATOM    164  HA  ASN A 116      32.975 109.942 109.249  1.00  0.00           H0.      0
ATOM    165  HB2 ASN A 116      33.697 112.412 109.598  1.00  0.00           H0.      0
ATOM    166  HB3 ASN A 116      31.977 112.815 109.460  1.00  0.00           H0.      0
ATOM    167 HD21 ASN A 116      33.313 111.638 113.026  1.00  0.00           H0.      0
ATOM    168 HD22 ASN A 116      34.284 112.356 111.777  1.00  0.00           H0.      0
ATOM    169  N   TRP A 117      30.548 109.349 109.021  1.00  0.00           N0.      0
ATOM    170  CA  TRP A 117      29.202 108.837 108.734  1.00  0.00           C0.     -1
ATOM    171  CB  TRP A 117      28.926 107.489 109.479  1.00  0.00           C0.     -1
ATOM    172  CG  TRP A 117      29.974 106.425 109.279  1.00  0.00           C0.      0
ATOM    173  CD1 TRP A 117      31.124 106.476 108.515  1.00  0.00           C0.      0
ATOM    174  CD2 TRP A 117      30.010 105.155 109.980  1.00  0.00           C0.      0
ATOM    175  CE2 TRP A 117      31.232 104.505 109.624  1.00  0.00           C0.      0
ATOM    176  CE3 TRP A 117      29.134 104.509 110.871  1.00  0.00           C0.      0
ATOM    177  NE1 TRP A 117      31.871 105.319 108.707  1.00  0.00           N0.      0
ATOM    178  CZ2 TRP A 117      31.614 103.279 110.180  1.00  0.00           C0.      0
ATOM    179  CZ3 TRP A 117      29.500 103.275 111.406  1.00  0.00           C0.      0
ATOM    180  CH2 TRP A 117      30.735 102.674 111.077  1.00  0.00           C0.      0
ATOM    181  H02 TRP A 117      28.456 109.580 109.034  1.00  0.00           H0.      0
ATOM    182  H   TRP A 117      31.178 108.798 109.593  1.00  0.00           H0.      0
ATOM    183  HA  TRP A 117      29.101 108.694 107.651  1.00  0.00           H0.      0
ATOM    184  HB2 TRP A 117      28.843 107.697 110.554  1.00  0.00           H0.      0
ATOM    185  HB3 TRP A 117      27.938 107.137 109.152  1.00  0.00           H0.      0
ATOM    186  HD1 TRP A 117      31.487 107.256 107.867  1.00  0.00           H0.      0
ATOM    187  HE1 TRP A 117      32.823 105.202 108.395  1.00  0.00           H0.      0
ATOM    188  HE3 TRP A 117      28.187 104.966 111.140  1.00  0.00           H0.      0
ATOM    189  HZ2 TRP A 117      32.572 102.833 109.945  1.00  0.00           H0.      0
ATOM    190  HZ3 TRP A 117      28.836 102.767 112.098  1.00  0.00           H0.      0
ATOM    191  HH2 TRP A 117      31.006 101.733 111.538  1.00  0.00           H0.      0
ATOM    192  CA  LEU A 136      32.177  94.837 109.481  1.00  0.00           C0.     -1
ATOM    193  C   LEU A 136      33.101  95.421 110.494  1.00  0.00           C0.      0
ATOM    194  O   LEU A 136      33.697  96.507 110.315  1.00  0.00           O0.      0
ATOM    195  H01 LEU A 136      32.752  94.535 108.598  1.00  0.00           H0.      0
ATOM    196  H02 LEU A 136      31.464  95.597 109.150  1.00  0.00           H0.      0
ATOM    197  HA  LEU A 136      31.625  93.971 109.851  1.00  0.00           H0.      0
ATOM    198  N   GLY A 137      33.254  94.676 111.613  1.00  0.00           N0.      0
ATOM    199  CA  GLY A 137      34.241  95.027 112.597  1.00  0.00           C0.     -1
ATOM    200  C   GLY A 137      33.701  95.569 113.937  1.00  0.00           C0.      0
ATOM    201  O   GLY A 137      34.461  96.214 114.665  1.00  0.00           O0.      0
ATOM    202  H   GLY A 137      32.878  93.738 111.607  1.00  0.00           H0.      0
ATOM    203  HA2 GLY A 137      34.890  94.177 112.831  1.00  0.00           H0.      0
ATOM    204  HA3 GLY A 137      34.890  95.801 112.194  1.00  0.00           H0.      0
ATOM    205  N   ASN A 138      32.397  95.334 114.289  1.00  0.00           N0.      0
ATOM    206  CA  ASN A 138      31.774  95.992 115.471  1.00  0.00           C0.     -1
ATOM    207  C   ASN A 138      32.126  97.514 115.393  1.00  0.00           C0.      0
ATOM    208  O   ASN A 138      32.444  98.178 116.374  1.00  0.00           O0.      0
ATOM    209  CB  ASN A 138      32.211  95.337 116.837  1.00  0.00           C0.     -1
ATOM    210  CG  ASN A 138      31.564  96.075 118.004  1.00  0.00           C0.      0
ATOM    211  ND2 ASN A 138      32.420  96.443 118.993  1.00  0.00           N0.      0
ATOM    212  OD1 ASN A 138      30.342  96.267 118.043  1.00  0.00           O0.      0
ATOM    213  H   ASN A 138      31.808  94.814 113.653  1.00  0.00           H0.      0
ATOM    214  HA  ASN A 138      30.690  95.887 115.370  1.00  0.00           H0.      0
ATOM    215  HB2 ASN A 138      31.857  94.303 116.831  1.00  0.00           H0.      0
ATOM    216  HB3 ASN A 138      33.298  95.329 116.914  1.00  0.00           H0.      0
ATOM    217 HD21 ASN A 138      32.090  97.105 119.683  1.00  0.00           H0.      0
ATOM    218 HD22 ASN A 138      33.423  96.396 118.835  1.00  0.00           H0.      0
ATOM    219  N   SER A 139      31.972  98.072 114.140  1.00  0.00           N0.      0
ATOM    220  CA  SER A 139      32.483  99.417 113.838  1.00  0.00           C0.     -1
ATOM    221  C   SER A 139      31.491 100.531 114.303  1.00  0.00           C0.      0
ATOM    222  O   SER A 139      31.891 101.698 114.425  1.00  0.00           O0.      0
ATOM    223  CB  SER A 139      32.843  99.539 112.355  1.00  0.00           C0.      0
ATOM    224  OG  SER A 139      33.942  98.650 112.082  1.00  0.00           O0.      0
ATOM    225  H   SER A 139      31.946  97.423 113.366  1.00  0.00           H0.      0
ATOM    226  HA  SER A 139      33.392  99.586 114.425  1.00  0.00           H0.      0
ATOM    227  HB2 SER A 139      31.975  99.306 111.725  1.00  0.00           H0.      0
ATOM    228  HB3 SER A 139      33.151 100.570 112.159  1.00  0.00           H0.      0
ATOM    229  HG  SER A 139      33.730  98.016 111.373  1.00  0.00           H0.      0
ATOM    230  N   PHE A 140      30.212 100.132 114.529  1.00  0.00           N0.      0
ATOM    231  CA  PHE A 140      29.136 100.988 115.068  1.00  0.00           C0.     -1
ATOM    232  H01 PHE A 140      28.214 100.819 114.507  1.00  0.00           H0.      0
ATOM    233  H03 PHE A 140      28.961 100.776 116.128  1.00  0.00           H0.      0
ATOM    234  H   PHE A 140      30.045  99.137 114.465  1.00  0.00           H0.      0
ATOM    235  HA  PHE A 140      29.446 102.028 114.954  1.00  0.00           H0.      0
ATOM    236  CA  HID A 142      32.884 103.738 117.680  1.00  0.00           C0.     -1
ATOM    237  C   HID A 142      32.157 105.075 117.444  1.00  0.00           C0.      0
ATOM    238  O   HID A 142      32.778 106.142 117.323  1.00  0.00           O0.      0
ATOM    239  CB  HID A 142      34.096 103.725 116.771  1.00  0.00           C0.     -1
ATOM    240  CG  HID A 142      35.220 102.794 117.070  1.00  0.00           C0.      0
ATOM    241  CD2 HID A 142      35.377 101.423 117.056  1.00  0.00           C0.      0
ATOM    242  ND1 HID A 142      36.467 103.297 117.414  1.00  0.00           N0.      0
ATOM    243  CE1 HID A 142      37.315 102.258 117.613  1.00  0.00           C0.      0
ATOM    244  NE2 HID A 142      36.689 101.094 117.407  1.00  0.00           N0.      0
ATOM    245  H02 HID A 142      32.225 102.885 117.490  1.00  0.00           H0.      0
ATOM    246  HA  HID A 142      33.188 103.698 118.734  1.00  0.00           H0.      0
ATOM    247  HB2 HID A 142      33.742 103.533 115.750  1.00  0.00           H0.      0
ATOM    248  HB3 HID A 142      34.507 104.740 116.761  1.00  0.00           H0.      0
ATOM    249  HD1 HID A 142      36.710 104.291 117.362  1.00  0.00           H0.      0
ATOM    250  HD2 HID A 142      34.635 100.663 116.863  1.00  0.00           H0.      0
ATOM    251  HE1 HID A 142      38.348 102.377 117.892  1.00  0.00           H0.      0
ATOM    252  N   LEU A 143      30.808 105.018 117.351  1.00  0.00           N0.      0
ATOM    253  CA  LEU A 143      29.971 106.190 117.042  1.00  0.00           C0.     -1
ATOM    254  CB  LEU A 143      28.684 105.722 116.416  1.00  0.00           C0.     -1
ATOM    255  CG  LEU A 143      28.832 105.187 114.974  1.00  0.00           C0.      0
ATOM    256  CD1 LEU A 143      27.557 104.443 114.545  1.00  0.00           C0.      0
ATOM    257  CD2 LEU A 143      29.150 106.333 114.001  1.00  0.00           C0.      0
ATOM    258  H01 LEU A 143      29.777 106.759 117.961  1.00  0.00           H0.      0
ATOM    259  H   LEU A 143      30.352 104.121 117.445  1.00  0.00           H0.      0
ATOM    260  HA  LEU A 143      30.551 106.841 116.383  1.00  0.00           H0.      0
ATOM    261  HB2 LEU A 143      28.234 104.946 117.054  1.00  0.00           H0.      0
ATOM    262  HB3 LEU A 143      27.964 106.552 116.405  1.00  0.00           H0.      0
ATOM    263  HG  LEU A 143      29.678 104.483 114.947  1.00  0.00           H0.      0
ATOM    264 HD11 LEU A 143      27.644 104.071 113.520  1.00  0.00           H0.      0
ATOM    265 HD12 LEU A 143      27.353 103.590 115.203  1.00  0.00           H0.      0
ATOM    266 HD13 LEU A 143      26.688 105.114 114.587  1.00  0.00           H0.      0
ATOM    267 HD21 LEU A 143      28.286 107.003 113.898  1.00  0.00           H0.      0
ATOM    268 HD22 LEU A 143      29.996 106.921 114.374  1.00  0.00           H0.      0
ATOM    269 HD23 LEU A 143      29.419 105.942 113.018  1.00  0.00           H0.      0
ATOM    270  CA  ARG A 175      28.902  93.100 119.930  1.00  0.00           C0.     -1
ATOM    271  CB  ARG A 175      30.092  93.700 120.760  1.00  0.00           C0.     -1
ATOM    272  CG  ARG A 175      31.481  93.232 120.306  1.00  0.00           C0.      0
ATOM    273  CD  ARG A 175      32.575  93.938 121.128  1.00  0.00           C0.      0
ATOM    274  NE  ARG A 175      33.942  93.649 120.673  1.00  0.00           N0.      0
ATOM    275  CZ  ARG A 175      34.657  92.600 121.046  1.00  0.00           C0.      0
ATOM    276  NH1 ARG A 175      34.171  91.666 121.894  1.00  0.00           N1+      0
ATOM    277  NH2 ARG A 175      35.878  92.394 120.465  1.00  0.00           N0.      0
ATOM    278  H01 ARG A 175      28.986  93.409 118.882  1.00  0.00           H0.      0
ATOM    279  H02 ARG A 175      27.944  93.457 120.321  1.00  0.00           H0.      0
ATOM    280  HA  ARG A 175      28.909  92.005 119.971  1.00  0.00           H0.      0
ATOM    281  HB2 ARG A 175      30.044  94.794 120.679  1.00  0.00           H0.      0
ATOM    282  HB3 ARG A 175      29.950  93.451 121.821  1.00  0.00           H0.      0
ATOM    283  HG2 ARG A 175      31.572  92.143 120.397  1.00  0.00           H0.      0
ATOM    284  HG3 ARG A 175      31.633  93.466 119.246  1.00  0.00           H0.      0
ATOM    285  HD2 ARG A 175      32.451  95.017 121.029  1.00  0.00           H0.      0
ATOM    286  HD3 ARG A 175      32.482  93.700 122.195  1.00  0.00           H0.      0
ATOM    287  HE  ARG A 175      34.380  94.303 119.984  1.00  0.00           H0.      0
ATOM    288 HH11 ARG A 175      33.290  91.812 122.361  1.00  0.00           H0.      0
ATOM    289 HH12 ARG A 175      34.796  90.990 122.306  1.00  0.00           H0.      0
ATOM    290 HH21 ARG A 175      36.380  93.256 120.133  1.00  0.00           H0.      0
ATOM    291 HH22 ARG A 175      36.482  91.727 120.930  1.00  0.00           H0.      0
ATOM    292  CA  TYR A 194      40.543  89.021 115.479  1.00  0.00           C0.     -1
ATOM    293  CB  TYR A 194      40.151  90.016 116.580  1.00  0.00           C0.     -1
ATOM    294  CG  TYR A 194      39.402  91.204 115.950  1.00  0.00           C0.      0
ATOM    295  CD1 TYR A 194      38.104  91.564 116.357  1.00  0.00           C0.      0
ATOM    296  CD2 TYR A 194      39.951  91.925 114.870  1.00  0.00           C0.      0
ATOM    297  CE1 TYR A 194      37.374  92.564 115.704  1.00  0.00           C0.      0
ATOM    298  CE2 TYR A 194      39.233  92.928 114.198  1.00  0.00           C0.      0
ATOM    299  CZ  TYR A 194      37.922  93.238 114.602  1.00  0.00           C0.      0
ATOM    300  OH  TYR A 194      37.144  94.193 113.990  1.00  0.00           O0.      0
ATOM    301  H01 TYR A 194      41.048  88.141 115.895  1.00  0.00           H0.      0
ATOM    302  H03 TYR A 194      39.655  88.679 114.936  1.00  0.00           H0.      0
ATOM    303  HA  TYR A 194      41.223  89.480 114.754  1.00  0.00           H0.      0
ATOM    304  HB2 TYR A 194      39.506  89.535 117.323  1.00  0.00           H0.      0
ATOM    305  HB3 TYR A 194      41.050  90.362 117.108  1.00  0.00           H0.      0
ATOM    306  HD1 TYR A 194      37.637  91.043 117.189  1.00  0.00           H0.      0
ATOM    307  HD2 TYR A 194      40.962  91.708 114.538  1.00  0.00           H0.      0
ATOM    308  HE1 TYR A 194      36.372  92.809 116.038  1.00  0.00           H0.      0
ATOM    309  HE2 TYR A 194      39.698  93.499 113.398  1.00  0.00           H0.      0
ATOM    310  HH  TYR A 194      37.441  94.422 113.078  1.00  0.00           H0.      0
ATOM    311  CA  TYR A 220      43.505  93.974 125.151  1.00  0.00           C0.     -1
ATOM    312  CB  TYR A 220      43.088  94.365 123.735  1.00  0.00           C0.     -1
ATOM    313  CG  TYR A 220      41.609  94.458 123.386  1.00  0.00           C0.      0
ATOM    314  CD1 TYR A 220      40.595  94.732 124.319  1.00  0.00           C0.      0
ATOM    315  CD2 TYR A 220      41.231  94.351 122.033  1.00  0.00           C0.      0
ATOM    316  CE1 TYR A 220      39.265  94.908 123.917  1.00  0.00           C0.      0
ATOM    317  CE2 TYR A 220      39.911  94.527 121.615  1.00  0.00           C0.      0
ATOM    318  CZ  TYR A 220      38.914  94.817 122.561  1.00  0.00           C0.      0
ATOM    319  OH  TYR A 220      37.601  95.016 122.212  1.00  0.00           O0.      0
ATOM    320  H01 TYR A 220      44.597  93.926 125.222  1.00  0.00           H0.      0
ATOM    321  H02 TYR A 220      43.157  94.701 125.895  1.00  0.00           H0.      0
ATOM    322  HA  TYR A 220      43.102  92.993 125.432  1.00  0.00           H0.      0
ATOM    323  HB2 TYR A 220      43.549  95.340 123.505  1.00  0.00           H0.      0
ATOM    324  HB3 TYR A 220      43.552  93.661 123.029  1.00  0.00           H0.      0
ATOM    325  HD1 TYR A 220      40.841  94.820 125.372  1.00  0.00           H0.      0
ATOM    326  HD2 TYR A 220      41.993  94.137 121.288  1.00  0.00           H0.      0
ATOM    327  HE1 TYR A 220      38.490  95.128 124.643  1.00  0.00           H0.      0
ATOM    328  HE2 TYR A 220      39.642  94.449 120.566  1.00  0.00           H0.      0
ATOM    329  HH  TYR A 220      37.494  94.974 121.234  1.00  0.00           H0.      0
ATOM    330  CA  LEU A 240      38.743 100.160 123.574  1.00  0.00           C0.     -1
ATOM    331  CB  LEU A 240      38.170  99.329 122.441  1.00  0.00           C0.     -1
ATOM    332  CG  LEU A 240      39.083  99.324 121.187  1.00  0.00           C0.      0
ATOM    333  CD1 LEU A 240      38.792  98.120 120.273  1.00  0.00           C0.      0
ATOM    334  CD2 LEU A 240      38.958 100.647 120.408  1.00  0.00           C0.      0
ATOM    335  H01 LEU A 240      38.084 100.161 124.451  1.00  0.00           H0.      0
ATOM    336  H02 LEU A 240      39.717  99.767 123.892  1.00  0.00           H0.      0
ATOM    337  HA  LEU A 240      38.891 101.206 123.277  1.00  0.00           H0.      0
ATOM    338  HB2 LEU A 240      38.033  98.292 122.781  1.00  0.00           H0.      0
ATOM    339  HB3 LEU A 240      37.172  99.692 122.154  1.00  0.00           H0.      0
ATOM    340  HG  LEU A 240      40.124  99.235 121.540  1.00  0.00           H0.      0
ATOM    341 HD11 LEU A 240      37.745  98.124 119.958  1.00  0.00           H0.      0
ATOM    342 HD12 LEU A 240      39.409  98.164 119.367  1.00  0.00           H0.      0
ATOM    343 HD13 LEU A 240      38.995  97.176 120.791  1.00  0.00           H0.      0
ATOM    344 HD21 LEU A 240      37.937 100.761 120.026  1.00  0.00           H0.      0
ATOM    345 HD22 LEU A 240      39.178 101.514 121.042  1.00  0.00           H0.      0
ATOM    346 HD23 LEU A 240      39.640 100.667 119.553  1.00  0.00           H0.      0
ATOM    347  CA  TYR A 242      32.179 101.243 124.122  1.00  0.00           C0.     -1
ATOM    348  CB  TYR A 242      32.091  99.943 123.243  1.00  0.00           C0.     -1
ATOM    349  CG  TYR A 242      33.158  99.752 122.180  1.00  0.00           C0.      0
ATOM    350  CD1 TYR A 242      33.670 100.809 121.409  1.00  0.00           C0.      0
ATOM    351  CD2 TYR A 242      33.618  98.453 121.885  1.00  0.00           C0.      0
ATOM    352  CE1 TYR A 242      34.578 100.584 120.366  1.00  0.00           C0.      0
ATOM    353  CE2 TYR A 242      34.521  98.210 120.849  1.00  0.00           C0.      0
ATOM    354  CZ  TYR A 242      34.988  99.277 120.070  1.00  0.00           C0.      0
ATOM    355  OH  TYR A 242      35.838  98.967 119.031  1.00  0.00           O0.      0
ATOM    356  H01 TYR A 242      31.380 101.239 124.870  1.00  0.00           H0.      0
ATOM    357  H02 TYR A 242      33.143 101.296 124.639  1.00  0.00           H0.      0
ATOM    358  HA  TYR A 242      32.068 102.145 123.511  1.00  0.00           H0.      0
ATOM    359  HB2 TYR A 242      32.106  99.073 123.912  1.00  0.00           H0.      0
ATOM    360  HB3 TYR A 242      31.101  99.933 122.761  1.00  0.00           H0.      0
ATOM    361  HD1 TYR A 242      33.353 101.827 121.611  1.00  0.00           H0.      0
ATOM    362  HD2 TYR A 242      33.261  97.618 122.483  1.00  0.00           H0.      0
ATOM    363  HE1 TYR A 242      34.947 101.417 119.778  1.00  0.00           H0.      0
ATOM    364  HE2 TYR A 242      34.872  97.208 120.631  1.00  0.00           H0.      0
ATOM    365  HH  TYR A 242      36.250  99.759 118.616  1.00  0.00           H0.      0
ATOM    366  CA  TYR A 283      28.791  89.359 117.852  1.00  0.00           C0.     -1
ATOM    367  CB  TYR A 283      29.905  89.518 116.809  1.00  0.00           C0.     -1
ATOM    368  CG  TYR A 283      31.157  90.290 117.181  1.00  0.00           C0.      0
ATOM    369  CD1 TYR A 283      31.927  89.987 118.316  1.00  0.00           C0.      0
ATOM    370  CD2 TYR A 283      31.661  91.258 116.293  1.00  0.00           C0.      0
ATOM    371  CE1 TYR A 283      33.162  90.605 118.546  1.00  0.00           C0.      0
ATOM    372  CE2 TYR A 283      32.892  91.878 116.505  1.00  0.00           C0.      0
ATOM    373  CZ  TYR A 283      33.654  91.550 117.634  1.00  0.00           C0.      0
ATOM    374  OH  TYR A 283      34.869  92.175 117.771  1.00  0.00           O0.      0
ATOM    375  H01 TYR A 283      27.967  88.768 117.438  1.00  0.00           H0.      0
ATOM    376  H02 TYR A 283      29.149  88.847 118.753  1.00  0.00           H0.      0
ATOM    377  HA  TYR A 283      28.394  90.334 118.159  1.00  0.00           H0.      0
ATOM    378  HB2 TYR A 283      30.212  88.510 116.489  1.00  0.00           H0.      0
ATOM    379  HB3 TYR A 283      29.475  89.986 115.913  1.00  0.00           H0.      0
ATOM    380  HD1 TYR A 283      31.575  89.240 119.021  1.00  0.00           H0.      0
ATOM    381  HD2 TYR A 283      31.087  91.511 115.406  1.00  0.00           H0.      0
ATOM    382  HE1 TYR A 283      33.743  90.342 119.424  1.00  0.00           H0.      0
ATOM    383  HE2 TYR A 283      33.281  92.609 115.805  1.00  0.00           H0.      0
ATOM    384  HH  TYR A 283      35.278  91.981 118.637  1.00  0.00           H0.      0
ATOM    385  N   ACT A 293      36.198  96.976 116.873  1.00  0.00           N0.      0
ATOM    386  CA  ACT A 293      37.061  96.046 117.599  1.00  0.00           C0.      0
ATOM    387  C   ACT A 293      36.386  95.305 118.762  1.00  0.00           C0.      0
ATOM    388  O   ACT A 293      35.128  95.387 118.898  1.00  0.00           O0.      0
ATOM    389  CE  ACT A 293      37.051  98.172 115.165  1.00  0.00           C0.      0
ATOM    390  OXT ACT A 293      37.155  94.614 119.517  1.00  0.00           O1-      0
ATOM    391  HE1 ACT A 293      36.415  97.546 114.553  1.00  0.00           H0.      0
ATOM    392  HE2 ACT A 293      36.610  98.979 115.729  1.00  0.00           H0.      0
ATOM    393  HE3 ACT A 293      38.022  97.820 115.476  1.00  0.00           H0.      0
ATOM    394  H1  ACT A 293      37.921  96.588 118.007  1.00  0.00           H0.      0
ATOM    395  H3  ACT A 293      37.451  95.291 116.906  1.00  0.00           H0.      0
ATOM    396  H01 ACT A 293      35.797  97.646 117.532  1.00  0.00           H0.      0
ATOM    397  H02 ACT A 293      35.441  96.495 116.392  1.00  0.00           H0.      0
ATOM    398  CA' SAM A 294      37.634  97.097 110.255  1.00  0.00           C0.      0
ATOM    399  CB  SAM A 294      37.112  98.154 111.266  1.00  0.00           C0.      0
ATOM    400  CG  SAM A 294      38.269  98.775 112.064  1.00  0.00           C0.      0
ATOM    401  SD  SAM A 294      37.837  99.607 113.652  1.00  0.00           S0.      0
ATOM    402  C5' SAM A 294      36.295 100.523 113.273  1.00  0.00           C0.      0
ATOM    403  C4' SAM A 294      36.577 101.831 112.545  1.00  0.00           C0.      0
ATOM    404  O4' SAM A 294      35.269 102.395 112.201  1.00  0.00           O0.      0
ATOM    405  C3' SAM A 294      37.305 102.915 113.394  1.00  0.00           C0.      0
ATOM    406  O3' SAM A 294      38.691 103.004 113.115  1.00  0.00           O0.      0
ATOM    407  C2' SAM A 294      36.474 104.218 113.126  1.00  0.00           C0.      0
ATOM    408  O2' SAM A 294      37.207 105.388 112.810  1.00  0.00           O0.      0
ATOM    409  C1' SAM A 294      35.496 103.795 112.000  1.00  0.00           C0.      0
ATOM    410  OXT SAM A 294      37.252  94.976 111.332  1.00  0.00           O0.      0
ATOM    411  N1  SAM A 294      33.094 108.081 110.560  1.00  0.00           N0.      0
ATOM    412  C2  SAM A 294      34.184 107.467 110.057  1.00  0.00           C0.      0
ATOM    413  N3  SAM A 294      34.721 106.295 110.439  1.00  0.00           N0.      0
ATOM    414  C4  SAM A 294      34.003 105.705 111.417  1.00  0.00           C0.      0
ATOM    415  C5  SAM A 294      32.832 106.213 112.008  1.00  0.00           C0.      0
ATOM    416  C6  SAM A 294      32.399 107.480 111.561  1.00  0.00           C0.      0
ATOM    417  N6  SAM A 294      31.330 108.133 112.069  1.00  0.00           N0.      0
ATOM    418  N7  SAM A 294      32.357 105.343 112.981  1.00  0.00           N0.      0
ATOM    419  C8  SAM A 294      33.209 104.334 112.987  1.00  0.00           C0.      0
ATOM    420  N9  SAM A 294      34.234 104.500 112.052  1.00  0.00           N0.      0
ATOM    421  C'  SAM A 294      38.135  95.854 111.035  1.00  0.00           C0.      0
ATOM    422  N'  SAM A 294      36.529  96.756 109.286  1.00  0.00           N0.      0
ATOM    423  O'  SAM A 294      39.337  95.863 111.388  1.00  0.00           O0.      0
ATOM    424 HN61 SAM A 294      31.256 109.139 111.914  1.00  0.00           H0.      0
ATOM    425 HN62 SAM A 294      30.868 107.732 112.871  1.00  0.00           H0.      0
ATOM    426  HA  SAM A 294      38.453  97.505 109.659  1.00  0.00           H0.      0
ATOM    427  HB1 SAM A 294      36.389  97.672 111.933  1.00  0.00           H0.      0
ATOM    428  HB2 SAM A 294      36.572  98.935 110.721  1.00  0.00           H0.      0
ATOM    429  HG1 SAM A 294      38.788  99.527 111.463  1.00  0.00           H0.      0
ATOM    430  HG2 SAM A 294      39.001  98.014 112.350  1.00  0.00           H0.      0
ATOM    431 HO2' SAM A 294      37.787 105.184 112.048  1.00  0.00           H0.      0
ATOM    432 HO3' SAM A 294      38.812 103.387 112.213  1.00  0.00           H0.      0
ATOM    433  H01 SAM A 294      33.114 103.431 113.570  1.00  0.00           H0.      0
ATOM    434  H02 SAM A 294      37.146 101.680 111.619  1.00  0.00           H0.      0
ATOM    435  H03 SAM A 294      37.233 102.663 114.457  1.00  0.00           H0.      0
ATOM    436  H04 SAM A 294      35.892 104.465 114.017  1.00  0.00           H0.      0
ATOM    437  H05 SAM A 294      35.944 103.991 111.020  1.00  0.00           H0.      0
ATOM    438  H06 SAM A 294      34.688 108.003 109.260  1.00  0.00           H0.      0
ATOM    439  H07 SAM A 294      36.340  97.577 108.679  1.00  0.00           H0.      0
ATOM    440  H08 SAM A 294      35.655  96.521 109.779  1.00  0.00           H0.      0
ATOM    441  H09 SAM A 294      36.750  95.947 108.635  1.00  0.00           H0.      0
ATOM    442 H5'1 SAM A 294      35.835 100.738 114.244  1.00  0.00           H0.      0
ATOM    443 H5'2 SAM A 294      35.618  99.877 112.708  1.00  0.00           H0.      0
