# Supplementary material for: Computational Investigation of GNMT-Catalyzed Methyl Transfer Reaction: Integrating MD, QM, and ML Approaches
Source: J Comput Chem. Author manuscript; Available in PMC 2026 Jun 29. (PMC13312424; doi:10.1002/jcc.70434)
Supplement: SI-2 [file NIHMS2188582-supplement-SI-2.zip › QM-cluster-pdbs/sampling_45212_P1_wo_ts.pdb]

ATOM      1  CA  TYR A  21      42.215 105.019 116.791  1.00  0.00           C0.     -1
ATOM      2  CB  TYR A  21      41.356 104.377 115.746  1.00  0.00           C0.     -1
ATOM      3  CG  TYR A  21      40.650 103.068 116.048  1.00  0.00           C0.      0
ATOM      4  CD1 TYR A  21      39.320 103.053 116.499  1.00  0.00           C0.      0
ATOM      5  CD2 TYR A  21      41.244 101.832 115.731  1.00  0.00           C0.      0
ATOM      6  CE1 TYR A  21      38.588 101.864 116.586  1.00  0.00           C0.      0
ATOM      7  CE2 TYR A  21      40.535 100.632 115.823  1.00  0.00           C0.      0
ATOM      8  CZ  TYR A  21      39.189 100.647 116.223  1.00  0.00           C0.      0
ATOM      9  OH  TYR A  21      38.498  99.458 116.197  1.00  0.00           O0.      0
ATOM     10  H01 TYR A  21      41.647 105.276 117.695  1.00  0.00           H0.      0
ATOM     11  H02 TYR A  21      42.659 105.947 116.410  1.00  0.00           H0.      0
ATOM     12  HA  TYR A  21      43.037 104.361 117.101  1.00  0.00           H0.      0
ATOM     13  HB2 TYR A  21      40.590 105.095 115.422  1.00  0.00           H0.      0
ATOM     14  HB3 TYR A  21      41.976 104.207 114.858  1.00  0.00           H0.      0
ATOM     15  HD1 TYR A  21      38.833 103.993 116.745  1.00  0.00           H0.      0
ATOM     16  HD2 TYR A  21      42.268 101.812 115.366  1.00  0.00           H0.      0
ATOM     17  HE1 TYR A  21      37.551 101.887 116.902  1.00  0.00           H0.      0
ATOM     18  HE2 TYR A  21      40.995  99.687 115.562  1.00  0.00           H0.      0
ATOM     19  HH  TYR A  21      37.595  99.550 116.598  1.00  0.00           H0.      0
ATOM     20  CA  TRP A  30      45.970  96.609 114.857  1.00  0.00           C0.     -1
ATOM     21  CB  TRP A  30      45.092  97.678 114.233  1.00  0.00           C0.     -1
ATOM     22  CG  TRP A  30      43.629  97.337 114.240  1.00  0.00           C0.      0
ATOM     23  CD1 TRP A  30      42.852  96.939 113.173  1.00  0.00           C0.      0
ATOM     24  CD2 TRP A  30      42.767  97.332 115.402  1.00  0.00           C0.      0
ATOM     25  CE2 TRP A  30      41.469  96.914 114.969  1.00  0.00           C0.      0
ATOM     26  CE3 TRP A  30      42.965  97.662 116.756  1.00  0.00           C0.      0
ATOM     27  NE1 TRP A  30      41.556  96.674 113.609  1.00  0.00           N0.      0
ATOM     28  CZ2 TRP A  30      40.390  96.814 115.857  1.00  0.00           C0.      0
ATOM     29  CZ3 TRP A  30      41.889  97.572 117.636  1.00  0.00           C0.      0
ATOM     30  CH2 TRP A  30      40.617  97.152 117.189  1.00  0.00           C0.      0
ATOM     31  H01 TRP A  30      45.883  95.663 114.310  1.00  0.00           H0.      0
ATOM     32  H03 TRP A  30      47.026  96.906 114.853  1.00  0.00           H0.      0
ATOM     33  HA  TRP A  30      45.681  96.412 115.896  1.00  0.00           H0.      0
ATOM     34  HB2 TRP A  30      45.242  98.630 114.762  1.00  0.00           H0.      0
ATOM     35  HB3 TRP A  30      45.412  97.863 113.199  1.00  0.00           H0.      0
ATOM     36  HD1 TRP A  30      43.120  96.828 112.134  1.00  0.00           H0.      0
ATOM     37  HE1 TRP A  30      40.787  96.416 113.012  1.00  0.00           H0.      0
ATOM     38  HE3 TRP A  30      43.939  97.987 117.106  1.00  0.00           H0.      0
ATOM     39  HZ2 TRP A  30      39.412  96.499 115.518  1.00  0.00           H0.      0
ATOM     40  HZ3 TRP A  30      42.025  97.825 118.682  1.00  0.00           H0.      0
ATOM     41  HH2 TRP A  30      39.801  97.094 117.900  1.00  0.00           H0.      0
ATOM     42  CA  TYR A  33      45.157  91.979 116.909  1.00  0.00           C0.     -1
ATOM     43  CB  TYR A  33      44.567  93.333 117.341  1.00  0.00           C0.     -1
ATOM     44  CG  TYR A  33      43.138  93.194 117.855  1.00  0.00           C0.      0
ATOM     45  CD1 TYR A  33      42.078  93.920 117.291  1.00  0.00           C0.      0
ATOM     46  CD2 TYR A  33      42.832  92.303 118.903  1.00  0.00           C0.      0
ATOM     47  CE1 TYR A  33      40.765  93.773 117.750  1.00  0.00           C0.      0
ATOM     48  CE2 TYR A  33      41.525  92.148 119.372  1.00  0.00           C0.      0
ATOM     49  CZ  TYR A  33      40.481  92.891 118.800  1.00  0.00           C0.      0
ATOM     50  OH  TYR A  33      39.212  92.724 119.304  1.00  0.00           O0.      0
ATOM     51  H01 TYR A  33      44.543  91.526 116.122  1.00  0.00           H0.      0
ATOM     52  H02 TYR A  33      46.177  92.096 116.523  1.00  0.00           H0.      0
ATOM     53  HA  TYR A  33      45.196  91.276 117.748  1.00  0.00           H0.      0
ATOM     54  HB2 TYR A  33      45.207  93.774 118.119  1.00  0.00           H0.      0
ATOM     55  HB3 TYR A  33      44.579  94.033 116.496  1.00  0.00           H0.      0
ATOM     56  HD1 TYR A  33      42.273  94.620 116.485  1.00  0.00           H0.      0
ATOM     57  HD2 TYR A  33      43.626  91.727 119.367  1.00  0.00           H0.      0
ATOM     58  HE1 TYR A  33      39.965  94.337 117.287  1.00  0.00           H0.      0
ATOM     59  HE2 TYR A  33      41.301  91.470 120.188  1.00  0.00           H0.      0
ATOM     60  HH  TYR A  33      38.624  93.455 119.007  1.00  0.00           H0.      0
ATOM     61  CA  ARG A  40      39.042  84.565 109.314  1.00  0.00           C0.     -1
ATOM     62  CB  ARG A  40      39.152  86.018 109.682  1.00  0.00           C0.     -1
ATOM     63  CG  ARG A  40      38.904  86.943 108.473  1.00  0.00           C0.      0
ATOM     64  CD  ARG A  40      38.956  88.448 108.773  1.00  0.00           C0.      0
ATOM     65  NE  ARG A  40      37.701  88.941 109.379  1.00  0.00           N0.      0
ATOM     66  CZ  ARG A  40      37.513  90.255 109.673  1.00  0.00           C0.      0
ATOM     67  NH1 ARG A  40      38.544  91.098 109.700  1.00  0.00           N1+      0
ATOM     68  NH2 ARG A  40      36.292  90.716 110.012  1.00  0.00           N0.      0
ATOM     69  H01 ARG A  40      38.041  84.323 108.935  1.00  0.00           H0.      0
ATOM     70  H02 ARG A  40      39.761  84.296 108.530  1.00  0.00           H0.      0
ATOM     71  HA  ARG A  40      39.235  83.914 110.174  1.00  0.00           H0.      0
ATOM     72  HB2 ARG A  40      38.436  86.264 110.480  1.00  0.00           H0.      0
ATOM     73  HB3 ARG A  40      40.149  86.236 110.090  1.00  0.00           H0.      0
ATOM     74  HG2 ARG A  40      39.666  86.736 107.711  1.00  0.00           H0.      0
ATOM     75  HG3 ARG A  40      37.939  86.698 108.004  1.00  0.00           H0.      0
ATOM     76  HD2 ARG A  40      39.781  88.652 109.466  1.00  0.00           H0.      0
ATOM     77  HD3 ARG A  40      39.149  89.000 107.845  1.00  0.00           H0.      0
ATOM     78  HE  ARG A  40      36.869  88.400 109.184  1.00  0.00           H0.      0
ATOM     79 HH11 ARG A  40      39.443  90.810 109.350  1.00  0.00           H0.      0
ATOM     80 HH12 ARG A  40      38.384  92.115 109.919  1.00  0.00           H0.      0
ATOM     81 HH21 ARG A  40      35.495  90.112 109.873  1.00  0.00           H0.      0
ATOM     82 HH22 ARG A  40      36.121  91.745 110.003  1.00  0.00           H0.      0
ATOM     83  CA  ALA A  64      35.082 100.863 108.819  1.00  0.00           C0.     -1
ATOM     84  C   ALA A  64      36.145  99.996 108.144  1.00  0.00           C0.      0
ATOM     85  O   ALA A  64      36.012  98.769 107.982  1.00  0.00           O0.      0
ATOM     86  CB  ALA A  64      33.942 100.051 109.437  1.00  0.00           C0.      0
ATOM     87  H02 ALA A  64      34.693 101.559 108.064  1.00  0.00           H0.      0
ATOM     88  HA  ALA A  64      35.570 101.484 109.585  1.00  0.00           H0.      0
ATOM     89  HB1 ALA A  64      33.195 100.724 109.870  1.00  0.00           H0.      0
ATOM     90  HB2 ALA A  64      33.454  99.429 108.681  1.00  0.00           H0.      0
ATOM     91  HB3 ALA A  64      34.303  99.393 110.232  1.00  0.00           H0.      0
ATOM     92  N   CYS A  65      37.224 100.669 107.663  1.00  0.00           N0.      0
ATOM     93  CA  CYS A  65      38.229 100.007 106.834  1.00  0.00           C0.     -1
ATOM     94  C   CYS A  65      39.366  99.283 107.609  1.00  0.00           C0.      0
ATOM     95  O   CYS A  65      39.801  98.202 107.192  1.00  0.00           O0.      0
ATOM     96  H01 CYS A  65      38.677 100.757 106.174  1.00  0.00           H0.      0
ATOM     97  H   CYS A  65      37.424 101.602 108.012  1.00  0.00           H0.      0
ATOM     98  HA  CYS A  65      37.738  99.245 106.229  1.00  0.00           H0.      0
ATOM     99  N   GLY A  66      39.846  99.919 108.710  1.00  0.00           N0.      0
ATOM    100  CA  GLY A  66      41.039  99.449 109.440  1.00  0.00           C0.     -1
ATOM    101  H01 GLY A  66      41.964  99.728 108.920  1.00  0.00           H0.      0
ATOM    102  H   GLY A  66      39.536 100.874 108.898  1.00  0.00           H0.      0
ATOM    103  HA2 GLY A  66      41.025  99.897 110.434  1.00  0.00           H0.      0
ATOM    104  HA3 GLY A  66      41.005  98.360 109.517  1.00  0.00           H0.      0
ATOM    105  CA  VAL A  69      41.407  93.113 105.540  1.00  0.00           C0.     -1
ATOM    106  C   VAL A  69      40.175  92.744 104.644  1.00  0.00           C0.      0
ATOM    107  O   VAL A  69      40.340  92.029 103.640  1.00  0.00           O0.      0
ATOM    108  CB  VAL A  69      41.356  92.492 106.964  1.00  0.00           C0.     -1
ATOM    109  CG1 VAL A  69      40.458  93.277 107.934  1.00  0.00           C0.      0
ATOM    110  CG2 VAL A  69      40.982  91.001 106.917  1.00  0.00           C0.      0
ATOM    111  H01 VAL A  69      41.498  94.203 105.619  1.00  0.00           H0.      0
ATOM    112  HA  VAL A  69      42.272  92.730 104.994  1.00  0.00           H0.      0
ATOM    113  HB  VAL A  69      42.385  92.561 107.349  1.00  0.00           H0.      0
ATOM    114 HG11 VAL A  69      40.593  92.922 108.962  1.00  0.00           H0.      0
ATOM    115 HG12 VAL A  69      40.707  94.344 107.925  1.00  0.00           H0.      0
ATOM    116 HG13 VAL A  69      39.397  93.187 107.689  1.00  0.00           H0.      0
ATOM    117 HG21 VAL A  69      41.143  90.532 107.896  1.00  0.00           H0.      0
ATOM    118 HG22 VAL A  69      39.928  90.881 106.637  1.00  0.00           H0.      0
ATOM    119 HG23 VAL A  69      41.589  90.458 106.185  1.00  0.00           H0.      0
ATOM    120  N   ASP A  70      38.945  93.195 105.026  1.00  0.00           N0.      0
ATOM    121  CA  ASP A  70      37.699  93.047 104.223  1.00  0.00           C0.     -1
ATOM    122  CB  ASP A  70      36.415  93.117 105.112  1.00  0.00           C0.     -1
ATOM    123  CG  ASP A  70      36.391  94.226 106.214  1.00  0.00           C0.      0
ATOM    124  OD1 ASP A  70      37.475  94.748 106.610  1.00  0.00           O0.      0
ATOM    125  OD2 ASP A  70      35.247  94.501 106.711  1.00  0.00           O1-      0
ATOM    126  H01 ASP A  70      37.661  93.845 103.468  1.00  0.00           H0.      0
ATOM    127  H   ASP A  70      38.829  93.879 105.776  1.00  0.00           H0.      0
ATOM    128  HA  ASP A  70      37.748  92.095 103.689  1.00  0.00           H0.      0
ATOM    129  HB2 ASP A  70      35.537  93.244 104.472  1.00  0.00           H0.      0
ATOM    130  HB3 ASP A  70      36.290  92.162 105.642  1.00  0.00           H0.      0
ATOM    131  CA  ASP A  85      38.347 105.541 108.030  1.00  0.00           C0.     -1
ATOM    132  C   ASP A  85      39.081 106.778 108.564  1.00  0.00           C0.      0
ATOM    133  O   ASP A  85      39.891 107.395 107.859  1.00  0.00           O0.      0
ATOM    134  CB  ASP A  85      39.336 104.371 107.810  1.00  0.00           C0.      0
ATOM    135  CG  ASP A  85      39.651 103.730 109.152  1.00  0.00           C0.      0
ATOM    136  OD1 ASP A  85      39.077 102.605 109.412  1.00  0.00           O0.      0
ATOM    137  OD2 ASP A  85      40.373 104.364 109.974  1.00  0.00           O1-      0
ATOM    138  H01 ASP A  85      37.914 105.830 107.066  1.00  0.00           H0.      0
ATOM    139  HA  ASP A  85      37.530 105.241 108.694  1.00  0.00           H0.      0
ATOM    140  HB2 ASP A  85      38.896 103.625 107.142  1.00  0.00           H0.      0
ATOM    141  HB3 ASP A  85      40.249 104.762 107.349  1.00  0.00           H0.      0
ATOM    142  N   ALA A  86      38.803 107.136 109.851  1.00  0.00           N0.      0
ATOM    143  CA  ALA A  86      39.247 108.405 110.439  1.00  0.00           C0.     -1
ATOM    144  C   ALA A  86      40.555 108.314 111.279  1.00  0.00           C0.      0
ATOM    145  O   ALA A  86      40.861 109.265 112.015  1.00  0.00           O0.      0
ATOM    146  CB  ALA A  86      38.107 109.025 111.255  1.00  0.00           C0.      0
ATOM    147  H   ALA A  86      38.064 106.627 110.324  1.00  0.00           H0.      0
ATOM    148  HA  ALA A  86      39.499 109.060 109.596  1.00  0.00           H0.      0
ATOM    149  HB1 ALA A  86      37.265 109.263 110.598  1.00  0.00           H0.      0
ATOM    150  HB2 ALA A  86      37.761 108.332 112.032  1.00  0.00           H0.      0
ATOM    151  HB3 ALA A  86      38.459 109.934 111.746  1.00  0.00           H0.      0
ATOM    152  N   SER A  87      41.344 107.221 111.107  1.00  0.00           N0.      0
ATOM    153  CA  SER A  87      42.610 107.034 111.850  1.00  0.00           C0.     -1
ATOM    154  CB  SER A  87      42.563 105.686 112.574  1.00  0.00           C0.      0
ATOM    155  OG  SER A  87      43.779 105.418 113.308  1.00  0.00           O0.      0
ATOM    156  H01 SER A  87      43.465 107.067 111.165  1.00  0.00           H0.      0
ATOM    157  H   SER A  87      40.986 106.443 110.554  1.00  0.00           H0.      0
ATOM    158  HA  SER A  87      42.692 107.867 112.552  1.00  0.00           H0.      0
ATOM    159  HB2 SER A  87      41.681 105.642 113.219  1.00  0.00           H0.      0
ATOM    160  HB3 SER A  87      42.472 104.874 111.851  1.00  0.00           H0.      0
ATOM    161  HG  SER A  87      43.804 106.010 114.073  1.00  0.00           H0.      0
ATOM    162  CA  MET A  90      45.152 102.939 109.463  1.00  0.00           C0.     -1
ATOM    163  CB  MET A  90      43.822 102.599 110.162  1.00  0.00           C0.     -1
ATOM    164  CG  MET A  90      43.849 102.403 111.684  1.00  0.00           C0.      0
ATOM    165  SD  MET A  90      44.745 100.906 112.286  1.00  0.00           S0.      0
ATOM    166  CE  MET A  90      46.433 101.573 112.541  1.00  0.00           C0.      0
ATOM    167  H01 MET A  90      45.610 103.835 109.901  1.00  0.00           H0.      0
ATOM    168  H02 MET A  90      44.987 103.128 108.397  1.00  0.00           H0.      0
ATOM    169  HA  MET A  90      45.868 102.114 109.552  1.00  0.00           H0.      0
ATOM    170  HB2 MET A  90      43.093 103.398 109.956  1.00  0.00           H0.      0
ATOM    171  HB3 MET A  90      43.402 101.691 109.706  1.00  0.00           H0.      0
ATOM    172  HG2 MET A  90      44.262 103.276 112.202  1.00  0.00           H0.      0
ATOM    173  HG3 MET A  90      42.818 102.272 112.033  1.00  0.00           H0.      0
ATOM    174  HE1 MET A  90      46.901 101.866 111.599  1.00  0.00           H0.      0
ATOM    175  HE2 MET A  90      46.405 102.434 113.216  1.00  0.00           H0.      0
ATOM    176  HE3 MET A  90      47.028 100.780 113.004  1.00  0.00           H0.      0
ATOM    177  CA  ALA A 115      35.722 110.721 105.948  1.00  0.00           C0.     -1
ATOM    178  C   ALA A 115      35.285 110.345 107.400  1.00  0.00           C0.      0
ATOM    179  O   ALA A 115      35.954 109.534 108.051  1.00  0.00           O0.      0
ATOM    180  H01 ALA A 115      36.695 111.218 106.005  1.00  0.00           H0.      0
ATOM    181  H03 ALA A 115      35.841 109.795 105.381  1.00  0.00           H0.      0
ATOM    182  HA  ALA A 115      35.010 111.376 105.439  1.00  0.00           H0.      0
ATOM    183  N   ASN A 116      34.166 110.957 107.934  1.00  0.00           N0.      0
ATOM    184  CA  ASN A 116      33.633 110.691 109.296  1.00  0.00           C0.     -1
ATOM    185  C   ASN A 116      32.173 110.225 109.219  1.00  0.00           C0.      0
ATOM    186  O   ASN A 116      31.333 110.895 108.594  1.00  0.00           O0.      0
ATOM    187  CB  ASN A 116      33.699 111.960 110.183  1.00  0.00           C0.      0
ATOM    188  CG  ASN A 116      33.057 111.662 111.533  1.00  0.00           C0.      0
ATOM    189  ND2 ASN A 116      31.783 112.113 111.682  1.00  0.00           N0.      0
ATOM    190  OD1 ASN A 116      33.650 111.024 112.414  1.00  0.00           O0.      0
ATOM    191  H   ASN A 116      33.586 111.532 107.337  1.00  0.00           H0.      0
ATOM    192  HA  ASN A 116      34.264 109.913 109.732  1.00  0.00           H0.      0
ATOM    193  HB2 ASN A 116      34.746 112.230 110.340  1.00  0.00           H0.      0
ATOM    194  HB3 ASN A 116      33.191 112.784 109.675  1.00  0.00           H0.      0
ATOM    195 HD21 ASN A 116      31.259 111.795 112.488  1.00  0.00           H0.      0
ATOM    196 HD22 ASN A 116      31.257 112.415 110.873  1.00  0.00           H0.      0
ATOM    197  N   TRP A 117      31.875 109.131 109.951  1.00  0.00           N0.      0
ATOM    198  CA  TRP A 117      30.488 108.653 110.046  1.00  0.00           C0.     -1
ATOM    199  CB  TRP A 117      30.331 107.456 110.997  1.00  0.00           C0.     -1
ATOM    200  CG  TRP A 117      31.257 106.315 110.646  1.00  0.00           C0.      0
ATOM    201  CD1 TRP A 117      31.825 106.060 109.412  1.00  0.00           C0.      0
ATOM    202  CD2 TRP A 117      31.803 105.330 111.557  1.00  0.00           C0.      0
ATOM    203  CE2 TRP A 117      32.708 104.513 110.809  1.00  0.00           C0.      0
ATOM    204  CE3 TRP A 117      31.645 105.078 112.933  1.00  0.00           C0.      0
ATOM    205  NE1 TRP A 117      32.680 104.970 109.504  1.00  0.00           N0.      0
ATOM    206  CZ2 TRP A 117      33.462 103.492 111.404  1.00  0.00           C0.      0
ATOM    207  CZ3 TRP A 117      32.380 104.052 113.524  1.00  0.00           C0.      0
ATOM    208  CH2 TRP A 117      33.285 103.272 112.768  1.00  0.00           C0.      0
ATOM    209  H02 TRP A 117      29.859 109.485 110.380  1.00  0.00           H0.      0
ATOM    210  H   TRP A 117      32.636 108.587 110.366  1.00  0.00           H0.      0
ATOM    211  HA  TRP A 117      30.135 108.384 109.041  1.00  0.00           H0.      0
ATOM    212  HB2 TRP A 117      30.545 107.779 112.024  1.00  0.00           H0.      0
ATOM    213  HB3 TRP A 117      29.277 107.148 110.978  1.00  0.00           H0.      0
ATOM    214  HD1 TRP A 117      31.708 106.586 108.478  1.00  0.00           H0.      0
ATOM    215  HE1 TRP A 117      33.301 104.664 108.772  1.00  0.00           H0.      0
ATOM    216  HE3 TRP A 117      30.972 105.686 113.530  1.00  0.00           H0.      0
ATOM    217  HZ2 TRP A 117      34.188 102.919 110.840  1.00  0.00           H0.      0
ATOM    218  HZ3 TRP A 117      32.279 103.863 114.588  1.00  0.00           H0.      0
ATOM    219  HH2 TRP A 117      33.891 102.518 113.260  1.00  0.00           H0.      0
ATOM    220  CA  LEU A 136      31.678  94.818 109.966  1.00  0.00           C0.     -1
ATOM    221  C   LEU A 136      32.797  94.877 110.987  1.00  0.00           C0.      0
ATOM    222  O   LEU A 136      33.441  95.928 111.198  1.00  0.00           O0.      0
ATOM    223  H01 LEU A 136      32.111  94.797 108.959  1.00  0.00           H0.      0
ATOM    224  H02 LEU A 136      31.074  95.724 110.050  1.00  0.00           H0.      0
ATOM    225  HA  LEU A 136      31.040  93.940 110.090  1.00  0.00           H0.      0
ATOM    226  N   GLY A 137      33.070  93.739 111.676  1.00  0.00           N0.      0
ATOM    227  CA  GLY A 137      34.179  93.665 112.623  1.00  0.00           C0.     -1
ATOM    228  C   GLY A 137      33.827  94.255 114.016  1.00  0.00           C0.      0
ATOM    229  O   GLY A 137      34.757  94.517 114.800  1.00  0.00           O0.      0
ATOM    230  H   GLY A 137      32.626  92.881 111.380  1.00  0.00           H0.      0
ATOM    231  HA2 GLY A 137      34.470  92.620 112.751  1.00  0.00           H0.      0
ATOM    232  HA3 GLY A 137      35.042  94.207 112.238  1.00  0.00           H0.      0
ATOM    233  N   ASN A 138      32.525  94.470 114.339  1.00  0.00           N0.      0
ATOM    234  CA  ASN A 138      32.038  95.101 115.611  1.00  0.00           C0.     -1
ATOM    235  C   ASN A 138      32.540  96.566 115.704  1.00  0.00           C0.      0
ATOM    236  O   ASN A 138      32.750  97.101 116.797  1.00  0.00           O0.      0
ATOM    237  CB  ASN A 138      32.423  94.294 116.857  1.00  0.00           C0.      0
ATOM    238  CG  ASN A 138      31.723  94.859 118.093  1.00  0.00           C0.      0
ATOM    239  ND2 ASN A 138      32.561  95.205 119.117  1.00  0.00           N0.      0
ATOM    240  OD1 ASN A 138      30.492  94.927 118.164  1.00  0.00           O0.      0
ATOM    241  H   ASN A 138      31.835  94.178 113.659  1.00  0.00           H0.      0
ATOM    242  HA  ASN A 138      30.946  95.129 115.529  1.00  0.00           H0.      0
ATOM    243  HB2 ASN A 138      32.070  93.266 116.714  1.00  0.00           H0.      0
ATOM    244  HB3 ASN A 138      33.504  94.287 116.981  1.00  0.00           H0.      0
ATOM    245 HD21 ASN A 138      32.159  95.785 119.844  1.00  0.00           H0.      0
ATOM    246 HD22 ASN A 138      33.523  95.420 118.861  1.00  0.00           H0.      0
ATOM    247  N   SER A 139      32.668  97.225 114.528  1.00  0.00           N0.      0
ATOM    248  CA  SER A 139      33.126  98.618 114.465  1.00  0.00           C0.     -1
ATOM    249  CB  SER A 139      33.374  99.017 113.013  1.00  0.00           C0.      0
ATOM    250  OG  SER A 139      34.451  98.250 112.432  1.00  0.00           O0.      0
ATOM    251  H03 SER A 139      32.375  99.278 114.916  1.00  0.00           H0.      0
ATOM    252  H   SER A 139      32.577  96.704 113.668  1.00  0.00           H0.      0
ATOM    253  HA  SER A 139      34.044  98.719 115.052  1.00  0.00           H0.      0
ATOM    254  HB2 SER A 139      32.459  98.905 112.418  1.00  0.00           H0.      0
ATOM    255  HB3 SER A 139      33.668 100.069 112.970  1.00  0.00           H0.      0
ATOM    256  HG  SER A 139      34.093  97.447 112.012  1.00  0.00           H0.      0
ATOM    257  CA  HID A 142      32.535 102.734 118.610  1.00  0.00           C0.     -1
ATOM    258  CB  HID A 142      33.842 102.709 117.765  1.00  0.00           C0.     -1
ATOM    259  CG  HID A 142      34.677 101.477 117.812  1.00  0.00           C0.      0
ATOM    260  CD2 HID A 142      35.144 100.676 116.792  1.00  0.00           C0.      0
ATOM    261  ND1 HID A 142      35.295 100.983 118.954  1.00  0.00           N0.      0
ATOM    262  CE1 HID A 142      36.090  99.933 118.602  1.00  0.00           C0.      0
ATOM    263  NE2 HID A 142      36.017  99.719 117.292  1.00  0.00           N0.      0
ATOM    264  H01 HID A 142      31.859 101.928 118.306  1.00  0.00           H0.      0
ATOM    265  H02 HID A 142      32.024 103.691 118.469  1.00  0.00           H0.      0
ATOM    266  HA  HID A 142      32.746 102.616 119.679  1.00  0.00           H0.      0
ATOM    267  HB2 HID A 142      33.583 102.885 116.714  1.00  0.00           H0.      0
ATOM    268  HB3 HID A 142      34.458 103.569 118.066  1.00  0.00           H0.      0
ATOM    269  HD1 HID A 142      35.150 101.313 119.898  1.00  0.00           H0.      0
ATOM    270  HD2 HID A 142      34.930 100.759 115.739  1.00  0.00           H0.      0
ATOM    271  HE1 HID A 142      36.682  99.357 119.291  1.00  0.00           H0.      0
ATOM    272  CA  ARG A 175      29.117  91.523 119.867  1.00  0.00           C0.     -1
ATOM    273  CB  ARG A 175      30.262  91.779 120.831  1.00  0.00           C0.     -1
ATOM    274  CG  ARG A 175      31.622  91.821 120.083  1.00  0.00           C0.      0
ATOM    275  CD  ARG A 175      32.755  92.472 120.896  1.00  0.00           C0.      0
ATOM    276  NE  ARG A 175      34.036  92.591 120.169  1.00  0.00           N0.      0
ATOM    277  CZ  ARG A 175      35.086  91.774 120.338  1.00  0.00           C0.      0
ATOM    278  NH1 ARG A 175      34.913  90.583 120.974  1.00  0.00           N1+      0
ATOM    279  NH2 ARG A 175      36.299  92.144 119.923  1.00  0.00           N0.      0
ATOM    280  H01 ARG A 175      28.153  91.475 120.386  1.00  0.00           H0.      0
ATOM    281  H03 ARG A 175      29.060  92.326 119.122  1.00  0.00           H0.      0
ATOM    282  HA  ARG A 175      29.252  90.575 119.330  1.00  0.00           H0.      0
ATOM    283  HB2 ARG A 175      30.106  92.742 121.338  1.00  0.00           H0.      0
ATOM    284  HB3 ARG A 175      30.294  91.013 121.617  1.00  0.00           H0.      0
ATOM    285  HG2 ARG A 175      31.908  90.803 119.779  1.00  0.00           H0.      0
ATOM    286  HG3 ARG A 175      31.494  92.397 119.159  1.00  0.00           H0.      0
ATOM    287  HD2 ARG A 175      32.460  93.490 121.163  1.00  0.00           H0.      0
ATOM    288  HD3 ARG A 175      32.938  91.927 121.828  1.00  0.00           H0.      0
ATOM    289  HE  ARG A 175      34.203  93.416 119.590  1.00  0.00           H0.      0
ATOM    290 HH11 ARG A 175      34.014  90.128 120.914  1.00  0.00           H0.      0
ATOM    291 HH12 ARG A 175      35.708  89.966 121.058  1.00  0.00           H0.      0
ATOM    292 HH21 ARG A 175      36.525  93.129 119.670  1.00  0.00           H0.      0
ATOM    293 HH22 ARG A 175      37.081  91.504 119.945  1.00  0.00           H0.      0
ATOM    294  CA  TYR A 194      40.500  88.692 115.622  1.00  0.00           C0.     -1
ATOM    295  CB  TYR A 194      40.046  89.693 116.658  1.00  0.00           C0.     -1
ATOM    296  CG  TYR A 194      39.339  90.901 116.047  1.00  0.00           C0.      0
ATOM    297  CD1 TYR A 194      38.058  91.294 116.461  1.00  0.00           C0.      0
ATOM    298  CD2 TYR A 194      39.951  91.656 115.028  1.00  0.00           C0.      0
ATOM    299  CE1 TYR A 194      37.389  92.374 115.869  1.00  0.00           C0.      0
ATOM    300  CE2 TYR A 194      39.299  92.729 114.420  1.00  0.00           C0.      0
ATOM    301  CZ  TYR A 194      38.004  93.082 114.826  1.00  0.00           C0.      0
ATOM    302  OH  TYR A 194      37.393  94.137 114.178  1.00  0.00           O0.      0
ATOM    303  H01 TYR A 194      40.992  87.830 116.089  1.00  0.00           H0.      0
ATOM    304  H02 TYR A 194      39.653  88.318 115.034  1.00  0.00           H0.      0
ATOM    305  HA  TYR A 194      41.216  89.134 114.919  1.00  0.00           H0.      0
ATOM    306  HB2 TYR A 194      39.366  89.214 117.375  1.00  0.00           H0.      0
ATOM    307  HB3 TYR A 194      40.908  90.042 117.244  1.00  0.00           H0.      0
ATOM    308  HD1 TYR A 194      37.569  90.752 117.265  1.00  0.00           H0.      0
ATOM    309  HD2 TYR A 194      40.956  91.404 114.704  1.00  0.00           H0.      0
ATOM    310  HE1 TYR A 194      36.401  92.664 116.213  1.00  0.00           H0.      0
ATOM    311  HE2 TYR A 194      39.773  93.298 113.628  1.00  0.00           H0.      0
ATOM    312  HH  TYR A 194      36.452  94.217 114.451  1.00  0.00           H0.      0
ATOM    313  CA  TYR A 242      32.251 100.486 123.297  1.00  0.00           C0.     -1
ATOM    314  CB  TYR A 242      32.388  99.018 123.307  1.00  0.00           C0.     -1
ATOM    315  CG  TYR A 242      33.460  98.462 122.387  1.00  0.00           C0.      0
ATOM    316  CD1 TYR A 242      33.268  98.422 120.994  1.00  0.00           C0.      0
ATOM    317  CD2 TYR A 242      34.670  97.974 122.903  1.00  0.00           C0.      0
ATOM    318  CE1 TYR A 242      34.260  97.933 120.140  1.00  0.00           C0.      0
ATOM    319  CE2 TYR A 242      35.677  97.491 122.061  1.00  0.00           C0.      0
ATOM    320  CZ  TYR A 242      35.475  97.482 120.677  1.00  0.00           C0.      0
ATOM    321  OH  TYR A 242      36.484  97.142 119.793  1.00  0.00           O0.      0
ATOM    322  H01 TYR A 242      31.453 100.822 123.970  1.00  0.00           H0.      0
ATOM    323  H02 TYR A 242      33.177 100.983 123.614  1.00  0.00           H0.      0
ATOM    324  HA  TYR A 242      32.012 100.867 122.295  1.00  0.00           H0.      0
ATOM    325  HB2 TYR A 242      32.598  98.670 124.328  1.00  0.00           H0.      0
ATOM    326  HB3 TYR A 242      31.426  98.558 123.035  1.00  0.00           H0.      0
ATOM    327  HD1 TYR A 242      32.333  98.779 120.571  1.00  0.00           H0.      0
ATOM    328  HD2 TYR A 242      34.833  97.984 123.977  1.00  0.00           H0.      0
ATOM    329  HE1 TYR A 242      34.108  97.899 119.068  1.00  0.00           H0.      0
ATOM    330  HE2 TYR A 242      36.621  97.147 122.470  1.00  0.00           H0.      0
ATOM    331  HH  TYR A 242      36.943  96.316 120.040  1.00  0.00           H0.      0
ATOM    332  CA' SAM A 293      36.927  95.681 109.626  1.00  0.00           C0.      0
ATOM    333  CB  SAM A 293      37.103  96.374 110.996  1.00  0.00           C0.      0
ATOM    334  CG  SAM A 293      37.306  97.896 110.978  1.00  0.00           C0.      0
ATOM    335  SD  SAM A 293      38.025  98.453 112.599  1.00  0.00           S0.      0
ATOM    336  C5' SAM A 293      37.140 100.036 112.894  1.00  0.00           C0.      0
ATOM    337  C4' SAM A 293      37.691 101.204 112.081  1.00  0.00           C0.      0
ATOM    338  O4' SAM A 293      36.672 102.253 112.171  1.00  0.00           O0.      0
ATOM    339  C3' SAM A 293      39.025 101.810 112.608  1.00  0.00           C0.      0
ATOM    340  O3' SAM A 293      40.106 101.638 111.702  1.00  0.00           O0.      0
ATOM    341  C2' SAM A 293      38.666 103.306 112.895  1.00  0.00           C0.      0
ATOM    342  O2' SAM A 293      39.665 104.259 112.620  1.00  0.00           O0.      0
ATOM    343  C1' SAM A 293      37.357 103.528 112.104  1.00  0.00           C0.      0
ATOM    344  OXT SAM A 293      38.111  93.702 110.154  1.00  0.00           O0.      0
ATOM    345  N1  SAM A 293      34.481 107.719 111.102  1.00  0.00           N0.      0
ATOM    346  C2  SAM A 293      35.266 106.966 110.306  1.00  0.00           C0.      0
ATOM    347  N3  SAM A 293      36.004 105.893 110.639  1.00  0.00           N0.      0
ATOM    348  C4  SAM A 293      35.888 105.579 111.944  1.00  0.00           C0.      0
ATOM    349  C5  SAM A 293      35.135 106.290 112.892  1.00  0.00           C0.      0
ATOM    350  C6  SAM A 293      34.415 107.414 112.426  1.00  0.00           C0.      0
ATOM    351  N6  SAM A 293      33.651 108.194 113.231  1.00  0.00           N0.      0
ATOM    352  N7  SAM A 293      35.272 105.720 114.153  1.00  0.00           N0.      0
ATOM    353  C8  SAM A 293      36.078 104.694 113.971  1.00  0.00           C0.      0
ATOM    354  N9  SAM A 293      36.499 104.557 112.649  1.00  0.00           N0.      0
ATOM    355  C'  SAM A 293      36.964  94.155 109.880  1.00  0.00           C0.      0
ATOM    356  N'  SAM A 293      35.655  96.056 108.920  1.00  0.00           N0.      0
ATOM    357  O'  SAM A 293      35.868  93.518 109.870  1.00  0.00           O0.      0
ATOM    358 HN61 SAM A 293      33.754 108.042 114.224  1.00  0.00           H0.      0
ATOM    359 HN62 SAM A 293      33.499 109.159 112.934  1.00  0.00           H0.      0
ATOM    360  HA  SAM A 293      37.738  95.928 108.940  1.00  0.00           H0.      0
ATOM    361  HB1 SAM A 293      37.972  95.883 111.448  1.00  0.00           H0.      0
ATOM    362  HB2 SAM A 293      36.241  96.137 111.632  1.00  0.00           H0.      0
ATOM    363  HG1 SAM A 293      36.365  98.427 110.835  1.00  0.00           H0.      0
ATOM    364  HG2 SAM A 293      38.017  98.202 110.205  1.00  0.00           H0.      0
ATOM    365 HO2' SAM A 293      39.991 104.154 111.694  1.00  0.00           H0.      0
ATOM    366 HO3' SAM A 293      39.828 102.026 110.835  1.00  0.00           H0.      0
ATOM    367  H01 SAM A 293      36.392 104.004 114.738  1.00  0.00           H0.      0
ATOM    368  H02 SAM A 293      37.820 100.926 111.029  1.00  0.00           H0.      0
ATOM    369  H03 SAM A 293      39.337 101.327 113.535  1.00  0.00           H0.      0
ATOM    370  H04 SAM A 293      38.444 103.394 113.961  1.00  0.00           H0.      0
ATOM    371  H05 SAM A 293      37.566 103.794 111.065  1.00  0.00           H0.      0
ATOM    372  H06 SAM A 293      35.328 107.294 109.274  1.00  0.00           H0.      0
ATOM    373  H07 SAM A 293      34.854  95.923 109.546  1.00  0.00           H0.      0
ATOM    374  H08 SAM A 293      35.511  95.431 108.037  1.00  0.00           H0.      0
ATOM    375  H09 SAM A 293      35.682  97.044 108.613  1.00  0.00           H0.      0
ATOM    376 H5'1 SAM A 293      37.242 100.234 113.965  1.00  0.00           H0.      0
ATOM    377 H5'2 SAM A 293      36.089  99.859 112.658  1.00  0.00           H0.      0
ATOM    378  N   ACT A 294      36.101  96.607 116.244  1.00  0.00           N0.      0
ATOM    379  CA  ACT A 294      37.047  95.856 117.073  1.00  0.00           C0.      0
ATOM    380  C   ACT A 294      36.437  94.975 118.171  1.00  0.00           C0.      0
ATOM    381  O   ACT A 294      35.219  94.665 118.150  1.00  0.00           O0.      0
ATOM    382  CE  ACT A 294      37.011  97.394 114.310  1.00  0.00           C0.      0
ATOM    383  OXT ACT A 294      37.259  94.569 119.079  1.00  0.00           O1-      0
ATOM    384  HE1 ACT A 294      36.002  97.637 114.006  1.00  0.00           H0.      0
ATOM    385  HE2 ACT A 294      37.548  98.024 115.002  1.00  0.00           H0.      0
ATOM    386  HE3 ACT A 294      37.375  96.389 114.135  1.00  0.00           H0.      0
ATOM    387  H1  ACT A 294      37.735  96.558 117.546  1.00  0.00           H0.      0
ATOM    388  H3  ACT A 294      37.643  95.197 116.433  1.00  0.00           H0.      0
ATOM    389  H01 ACT A 294      35.766  97.431 116.742  1.00  0.00           H0.      0
ATOM    390  H02 ACT A 294      35.309  96.015 116.003  1.00  0.00           H0.      0
