# Supplementary material for: Computational Investigation of GNMT-Catalyzed Methyl Transfer Reaction: Integrating MD, QM, and ML Approaches
Source: J Comput Chem. Author manuscript; Available in PMC 2026 Jun 29. (PMC13312424; doi:10.1002/jcc.70434)
Supplement: SI-2 [file NIHMS2188582-supplement-SI-2.zip › QM-cluster-pdbs/clustering_316_R1_wo_ts.pdb]

ATOM      1  CA  TYR A  21      42.967 105.129 117.849  1.00  0.00           C0.     -1
ATOM      2  CB  TYR A  21      42.543 104.473 116.511  1.00  0.00           C0.     -1
ATOM      3  CG  TYR A  21      41.589 103.296 116.630  1.00  0.00           C0.      0
ATOM      4  CD1 TYR A  21      40.214 103.490 116.848  1.00  0.00           C0.      0
ATOM      5  CD2 TYR A  21      42.043 101.972 116.485  1.00  0.00           C0.      0
ATOM      6  CE1 TYR A  21      39.323 102.412 116.917  1.00  0.00           C0.      0
ATOM      7  CE2 TYR A  21      41.168 100.884 116.545  1.00  0.00           C0.      0
ATOM      8  CZ  TYR A  21      39.798 101.097 116.758  1.00  0.00           C0.      0
ATOM      9  OH  TYR A  21      38.973 100.000 116.785  1.00  0.00           O0.      0
ATOM     10  H01 TYR A  21      42.091 105.497 118.396  1.00  0.00           H0.      0
ATOM     11  H02 TYR A  21      43.639 105.975 117.667  1.00  0.00           H0.      0
ATOM     12  HA  TYR A  21      43.486 104.407 118.490  1.00  0.00           H0.      0
ATOM     13  HB2 TYR A  21      42.066 105.245 115.892  1.00  0.00           H0.      0
ATOM     14  HB3 TYR A  21      43.438 104.150 115.967  1.00  0.00           H0.      0
ATOM     15  HD1 TYR A  21      39.827 104.500 116.950  1.00  0.00           H0.      0
ATOM     16  HD2 TYR A  21      43.098 101.791 116.303  1.00  0.00           H0.      0
ATOM     17  HE1 TYR A  21      38.265 102.587 117.084  1.00  0.00           H0.      0
ATOM     18  HE2 TYR A  21      41.524  99.868 116.416  1.00  0.00           H0.      0
ATOM     19  HH  TYR A  21      38.020 100.256 116.873  1.00  0.00           H0.      0
ATOM     20  CA  TRP A  30      46.114  95.597 114.545  1.00  0.00           C0.     -1
ATOM     21  CB  TRP A  30      45.403  96.730 113.803  1.00  0.00           C0.     -1
ATOM     22  CG  TRP A  30      43.937  96.467 113.578  1.00  0.00           C0.      0
ATOM     23  CD1 TRP A  30      43.298  96.083 112.412  1.00  0.00           C0.      0
ATOM     24  CD2 TRP A  30      42.915  96.532 114.596  1.00  0.00           C0.      0
ATOM     25  CE2 TRP A  30      41.678  96.164 113.980  1.00  0.00           C0.      0
ATOM     26  CE3 TRP A  30      42.925  96.881 115.961  1.00  0.00           C0.      0
ATOM     27  NE1 TRP A  30      41.940  95.888 112.651  1.00  0.00           N0.      0
ATOM     28  CZ2 TRP A  30      40.476  96.119 114.697  1.00  0.00           C0.      0
ATOM     29  CZ3 TRP A  30      41.727  96.855 116.673  1.00  0.00           C0.      0
ATOM     30  CH2 TRP A  30      40.518  96.472 116.046  1.00  0.00           C0.      0
ATOM     31  H01 TRP A  30      46.056  94.663 113.973  1.00  0.00           H0.      0
ATOM     32  H03 TRP A  30      47.172  95.831 114.711  1.00  0.00           H0.      0
ATOM     33  HA  TRP A  30      45.651  95.415 115.522  1.00  0.00           H0.      0
ATOM     34  HB2 TRP A  30      45.521  97.663 114.372  1.00  0.00           H0.      0
ATOM     35  HB3 TRP A  30      45.897  96.898 112.837  1.00  0.00           H0.      0
ATOM     36  HD1 TRP A  30      43.711  95.933 111.426  1.00  0.00           H0.      0
ATOM     37  HE1 TRP A  30      41.219  95.695 111.958  1.00  0.00           H0.      0
ATOM     38  HE3 TRP A  30      43.851  97.166 116.450  1.00  0.00           H0.      0
ATOM     39  HZ2 TRP A  30      39.563  95.785 114.221  1.00  0.00           H0.      0
ATOM     40  HZ3 TRP A  30      41.717  97.120 117.725  1.00  0.00           H0.      0
ATOM     41  HH2 TRP A  30      39.609  96.457 116.631  1.00  0.00           H0.      0
ATOM     42  CA  TYR A  33      45.557  91.149 117.057  1.00  0.00           C0.     -1
ATOM     43  CB  TYR A  33      44.955  92.513 117.356  1.00  0.00           C0.     -1
ATOM     44  CG  TYR A  33      43.517  92.433 117.869  1.00  0.00           C0.      0
ATOM     45  CD1 TYR A  33      42.521  93.312 117.412  1.00  0.00           C0.      0
ATOM     46  CD2 TYR A  33      43.137  91.456 118.809  1.00  0.00           C0.      0
ATOM     47  CE1 TYR A  33      41.194  93.218 117.856  1.00  0.00           C0.      0
ATOM     48  CE2 TYR A  33      41.820  91.345 119.252  1.00  0.00           C0.      0
ATOM     49  CZ  TYR A  33      40.834  92.217 118.767  1.00  0.00           C0.      0
ATOM     50  OH  TYR A  33      39.553  92.006 119.226  1.00  0.00           O0.      0
ATOM     51  H01 TYR A  33      44.937  90.595 116.343  1.00  0.00           H0.      0
ATOM     52  H02 TYR A  33      46.561  91.248 116.627  1.00  0.00           H0.      0
ATOM     53  HA  TYR A  33      45.651  90.536 117.960  1.00  0.00           H0.      0
ATOM     54  HB2 TYR A  33      45.584  93.036 118.093  1.00  0.00           H0.      0
ATOM     55  HB3 TYR A  33      44.969  93.135 116.452  1.00  0.00           H0.      0
ATOM     56  HD1 TYR A  33      42.772  94.085 116.692  1.00  0.00           H0.      0
ATOM     57  HD2 TYR A  33      43.876  90.764 119.199  1.00  0.00           H0.      0
ATOM     58  HE1 TYR A  33      40.448  93.899 117.462  1.00  0.00           H0.      0
ATOM     59  HE2 TYR A  33      41.533  90.582 119.968  1.00  0.00           H0.      0
ATOM     60  HH  TYR A  33      38.931  92.717 118.985  1.00  0.00           H0.      0
ATOM     61  CA  ARG A  40      39.331  85.837 108.905  1.00  0.00           C0.     -1
ATOM     62  CB  ARG A  40      39.898  87.290 109.049  1.00  0.00           C0.     -1
ATOM     63  CG  ARG A  40      38.750  88.322 109.077  1.00  0.00           C0.      0
ATOM     64  CD  ARG A  40      39.162  89.728 109.548  1.00  0.00           C0.      0
ATOM     65  NE  ARG A  40      38.036  90.655 109.364  1.00  0.00           N0.      0
ATOM     66  CZ  ARG A  40      37.729  91.746 110.099  1.00  0.00           C0.      0
ATOM     67  NH1 ARG A  40      38.435  92.115 111.189  1.00  0.00           N1+      0
ATOM     68  NH2 ARG A  40      36.621  92.435 109.778  1.00  0.00           N0.      0
ATOM     69  H01 ARG A  40      38.731  85.746 107.992  1.00  0.00           H0.      0
ATOM     70  H02 ARG A  40      40.141  85.102 108.857  1.00  0.00           H0.      0
ATOM     71  HA  ARG A  40      38.693  85.591 109.761  1.00  0.00           H0.      0
ATOM     72  HB2 ARG A  40      40.481  87.355 109.978  1.00  0.00           H0.      0
ATOM     73  HB3 ARG A  40      40.585  87.512 108.223  1.00  0.00           H0.      0
ATOM     74  HG2 ARG A  40      38.315  88.394 108.070  1.00  0.00           H0.      0
ATOM     75  HG3 ARG A  40      37.951  87.963 109.738  1.00  0.00           H0.      0
ATOM     76  HD2 ARG A  40      39.421  89.695 110.611  1.00  0.00           H0.      0
ATOM     77  HD3 ARG A  40      40.044  90.081 108.996  1.00  0.00           H0.      0
ATOM     78  HE  ARG A  40      37.524  90.582 108.492  1.00  0.00           H0.      0
ATOM     79 HH11 ARG A  40      39.366  91.754 111.329  1.00  0.00           H0.      0
ATOM     80 HH12 ARG A  40      38.251  93.076 111.510  1.00  0.00           H0.      0
ATOM     81 HH21 ARG A  40      36.313  92.357 108.784  1.00  0.00           H0.      0
ATOM     82 HH22 ARG A  40      36.630  93.407 110.097  1.00  0.00           H0.      0
ATOM     83  CA  ALA A  64      35.140 101.524 108.521  1.00  0.00           C0.     -1
ATOM     84  C   ALA A  64      36.204 100.544 108.001  1.00  0.00           C0.      0
ATOM     85  O   ALA A  64      36.083  99.307 108.091  1.00  0.00           O0.      0
ATOM     86  CB  ALA A  64      34.473 101.022 109.808  1.00  0.00           C0.      0
ATOM     87  H02 ALA A  64      34.394 101.624 107.721  1.00  0.00           H0.      0
ATOM     88  HA  ALA A  64      35.594 102.506 108.678  1.00  0.00           H0.      0
ATOM     89  HB1 ALA A  64      33.552 101.577 110.010  1.00  0.00           H0.      0
ATOM     90  HB2 ALA A  64      34.218  99.962 109.716  1.00  0.00           H0.      0
ATOM     91  HB3 ALA A  64      35.138 101.147 110.669  1.00  0.00           H0.      0
ATOM     92  N   CYS A  65      37.244 101.129 107.347  1.00  0.00           N0.      0
ATOM     93  CA  CYS A  65      38.314 100.377 106.692  1.00  0.00           C0.     -1
ATOM     94  C   CYS A  65      39.441  99.840 107.596  1.00  0.00           C0.      0
ATOM     95  O   CYS A  65      40.208  98.978 107.149  1.00  0.00           O0.      0
ATOM     96  H01 CYS A  65      38.771 101.020 105.934  1.00  0.00           H0.      0
ATOM     97  H   CYS A  65      37.428 102.088 107.612  1.00  0.00           H0.      0
ATOM     98  HA  CYS A  65      37.876  99.514 106.187  1.00  0.00           H0.      0
ATOM     99  N   GLY A  66      39.568 100.384 108.829  1.00  0.00           N0.      0
ATOM    100  CA  GLY A  66      40.733 100.064 109.662  1.00  0.00           C0.     -1
ATOM    101  H01 GLY A  66      41.664 100.344 109.157  1.00  0.00           H0.      0
ATOM    102  H   GLY A  66      38.944 101.134 109.130  1.00  0.00           H0.      0
ATOM    103  HA2 GLY A  66      40.645 100.619 110.599  1.00  0.00           H0.      0
ATOM    104  HA3 GLY A  66      40.776  98.991 109.874  1.00  0.00           H0.      0
ATOM    105  CA  ASP A  70      37.351  93.724 104.636  1.00  0.00           C0.     -1
ATOM    106  CB  ASP A  70      36.329  94.430 105.608  1.00  0.00           C0.     -1
ATOM    107  CG  ASP A  70      36.182  93.796 106.994  1.00  0.00           C0.      0
ATOM    108  OD1 ASP A  70      35.908  94.572 107.974  1.00  0.00           O0.      0
ATOM    109  OD2 ASP A  70      36.275  92.532 107.089  1.00  0.00           O1-      0
ATOM    110  H01 ASP A  70      38.370  93.797 105.032  1.00  0.00           H0.      0
ATOM    111  H02 ASP A  70      37.325  94.195 103.648  1.00  0.00           H0.      0
ATOM    112  HA  ASP A  70      37.096  92.665 104.539  1.00  0.00           H0.      0
ATOM    113  HB2 ASP A  70      36.598  95.484 105.739  1.00  0.00           H0.      0
ATOM    114  HB3 ASP A  70      35.333  94.417 105.140  1.00  0.00           H0.      0
ATOM    115  CA  ASP A  85      37.681 105.600 108.281  1.00  0.00           C0.     -1
ATOM    116  C   ASP A  85      38.198 106.855 108.998  1.00  0.00           C0.      0
ATOM    117  O   ASP A  85      38.991 107.624 108.438  1.00  0.00           O0.      0
ATOM    118  CB  ASP A  85      38.772 104.496 108.310  1.00  0.00           C0.      0
ATOM    119  CG  ASP A  85      38.719 103.745 109.637  1.00  0.00           C0.      0
ATOM    120  OD1 ASP A  85      37.991 102.709 109.705  1.00  0.00           O0.      0
ATOM    121  OD2 ASP A  85      39.371 104.234 110.626  1.00  0.00           O1-      0
ATOM    122  H03 ASP A  85      37.479 105.888 107.246  1.00  0.00           H0.      0
ATOM    123  HA  ASP A  85      36.752 105.229 108.728  1.00  0.00           H0.      0
ATOM    124  HB2 ASP A  85      38.605 103.795 107.487  1.00  0.00           H0.      0
ATOM    125  HB3 ASP A  85      39.754 104.956 108.168  1.00  0.00           H0.      0
ATOM    126  N   ALA A  86      37.811 107.016 110.295  1.00  0.00           N0.      0
ATOM    127  CA  ALA A  86      38.201 108.190 111.082  1.00  0.00           C0.     -1
ATOM    128  C   ALA A  86      39.604 108.081 111.741  1.00  0.00           C0.      0
ATOM    129  O   ALA A  86      40.023 109.051 112.393  1.00  0.00           O0.      0
ATOM    130  CB  ALA A  86      37.154 108.468 112.169  1.00  0.00           C0.      0
ATOM    131  H   ALA A  86      37.069 106.422 110.656  1.00  0.00           H0.      0
ATOM    132  HA  ALA A  86      38.266 109.041 110.396  1.00  0.00           H0.      0
ATOM    133  HB1 ALA A  86      36.189 108.712 111.716  1.00  0.00           H0.      0
ATOM    134  HB2 ALA A  86      37.035 107.591 112.816  1.00  0.00           H0.      0
ATOM    135  HB3 ALA A  86      37.491 109.304 112.784  1.00  0.00           H0.      0
ATOM    136  N   SER A  87      40.298 106.927 111.584  1.00  0.00           N0.      0
ATOM    137  CA  SER A  87      41.624 106.722 112.186  1.00  0.00           C0.     -1
ATOM    138  CB  SER A  87      41.753 105.334 112.826  1.00  0.00           C0.      0
ATOM    139  OG  SER A  87      43.111 105.111 113.268  1.00  0.00           O0.      0
ATOM    140  H01 SER A  87      42.410 106.833 111.427  1.00  0.00           H0.      0
ATOM    141  H   SER A  87      39.902 106.173 111.025  1.00  0.00           H0.      0
ATOM    142  HA  SER A  87      41.762 107.512 112.930  1.00  0.00           H0.      0
ATOM    143  HB2 SER A  87      41.032 105.217 113.642  1.00  0.00           H0.      0
ATOM    144  HB3 SER A  87      41.544 104.551 112.093  1.00  0.00           H0.      0
ATOM    145  HG  SER A  87      43.270 105.685 114.029  1.00  0.00           H0.      0
ATOM    146  CA  ALA A 115      35.205 110.103 106.447  1.00  0.00           C0.     -1
ATOM    147  C   ALA A 115      34.768 109.929 107.888  1.00  0.00           C0.      0
ATOM    148  O   ALA A 115      35.374 109.172 108.660  1.00  0.00           O0.      0
ATOM    149  H01 ALA A 115      35.057 109.159 105.912  1.00  0.00           H0.      0
ATOM    150  H02 ALA A 115      36.275 110.328 106.425  1.00  0.00           H0.      0
ATOM    151  HA  ALA A 115      34.661 110.894 105.925  1.00  0.00           H0.      0
ATOM    152  N   ASN A 116      33.675 110.658 108.281  1.00  0.00           N0.      0
ATOM    153  CA  ASN A 116      33.085 110.449 109.592  1.00  0.00           C0.     -1
ATOM    154  C   ASN A 116      31.598 110.034 109.430  1.00  0.00           C0.      0
ATOM    155  O   ASN A 116      30.851 110.707 108.701  1.00  0.00           O0.      0
ATOM    156  CB  ASN A 116      33.221 111.677 110.535  1.00  0.00           C0.      0
ATOM    157  CG  ASN A 116      33.189 111.169 111.967  1.00  0.00           C0.      0
ATOM    158  ND2 ASN A 116      34.392 111.081 112.589  1.00  0.00           N0.      0
ATOM    159  OD1 ASN A 116      32.134 110.790 112.502  1.00  0.00           O0.      0
ATOM    160  H   ASN A 116      33.113 111.145 107.594  1.00  0.00           H0.      0
ATOM    161  HA  ASN A 116      33.648 109.624 110.034  1.00  0.00           H0.      0
ATOM    162  HB2 ASN A 116      34.163 112.186 110.312  1.00  0.00           H0.      0
ATOM    163  HB3 ASN A 116      32.398 112.377 110.368  1.00  0.00           H0.      0
ATOM    164 HD21 ASN A 116      34.447 110.598 113.477  1.00  0.00           H0.      0
ATOM    165 HD22 ASN A 116      35.255 111.257 112.096  1.00  0.00           H0.      0
ATOM    166  N   TRP A 117      31.205 108.929 110.105  1.00  0.00           N0.      0
ATOM    167  CA  TRP A 117      29.815 108.424 110.048  1.00  0.00           C0.     -1
ATOM    168  CB  TRP A 117      29.548 107.294 111.038  1.00  0.00           C0.     -1
ATOM    169  CG  TRP A 117      30.507 106.136 110.924  1.00  0.00           C0.      0
ATOM    170  CD1 TRP A 117      31.271 105.775 109.834  1.00  0.00           C0.      0
ATOM    171  CD2 TRP A 117      30.861 105.225 111.992  1.00  0.00           C0.      0
ATOM    172  CE2 TRP A 117      31.861 104.338 111.484  1.00  0.00           C0.      0
ATOM    173  CE3 TRP A 117      30.458 105.098 113.334  1.00  0.00           C0.      0
ATOM    174  NE1 TRP A 117      32.066 104.680 110.158  1.00  0.00           N0.      0
ATOM    175  CZ2 TRP A 117      32.466 103.359 112.284  1.00  0.00           C0.      0
ATOM    176  CZ3 TRP A 117      31.048 104.117 114.128  1.00  0.00           C0.      0
ATOM    177  CH2 TRP A 117      32.044 103.258 113.608  1.00  0.00           C0.      0
ATOM    178  H03 TRP A 117      29.136 109.262 110.239  1.00  0.00           H0.      0
ATOM    179  H   TRP A 117      31.904 108.422 110.653  1.00  0.00           H0.      0
ATOM    180  HA  TRP A 117      29.607 108.086 109.023  1.00  0.00           H0.      0
ATOM    181  HB2 TRP A 117      29.607 107.692 112.060  1.00  0.00           H0.      0
ATOM    182  HB3 TRP A 117      28.508 106.968 110.897  1.00  0.00           H0.      0
ATOM    183  HD1 TRP A 117      31.336 106.228 108.857  1.00  0.00           H0.      0
ATOM    184  HE1 TRP A 117      32.839 104.355 109.598  1.00  0.00           H0.      0
ATOM    185  HE3 TRP A 117      29.707 105.763 113.748  1.00  0.00           H0.      0
ATOM    186  HZ2 TRP A 117      33.258 102.724 111.905  1.00  0.00           H0.      0
ATOM    187  HZ3 TRP A 117      30.753 104.016 115.168  1.00  0.00           H0.      0
ATOM    188  HH2 TRP A 117      32.505 102.521 114.258  1.00  0.00           H0.      0
ATOM    189  CA  LEU A 136      32.234  94.852 109.432  1.00  0.00           C0.     -1
ATOM    190  C   LEU A 136      33.238  95.005 110.582  1.00  0.00           C0.      0
ATOM    191  O   LEU A 136      33.710  96.119 110.898  1.00  0.00           O0.      0
ATOM    192  H01 LEU A 136      32.803  94.821 108.495  1.00  0.00           H0.      0
ATOM    193  H02 LEU A 136      31.582  95.726 109.415  1.00  0.00           H0.      0
ATOM    194  HA  LEU A 136      31.639  93.940 109.516  1.00  0.00           H0.      0
ATOM    195  N   GLY A 137      33.600  93.876 111.259  1.00  0.00           N0.      0
ATOM    196  CA  GLY A 137      34.655  93.876 112.289  1.00  0.00           C0.     -1
ATOM    197  C   GLY A 137      34.182  94.357 113.659  1.00  0.00           C0.      0
ATOM    198  O   GLY A 137      35.034  94.722 114.493  1.00  0.00           O0.      0
ATOM    199  H   GLY A 137      33.312  92.985 110.877  1.00  0.00           H0.      0
ATOM    200  HA2 GLY A 137      35.040  92.857 112.382  1.00  0.00           H0.      0
ATOM    201  HA3 GLY A 137      35.492  94.509 111.979  1.00  0.00           H0.      0
ATOM    202  N   ASN A 138      32.855  94.348 113.915  1.00  0.00           N0.      0
ATOM    203  CA  ASN A 138      32.245  94.849 115.166  1.00  0.00           C0.     -1
ATOM    204  C   ASN A 138      32.565  96.363 115.313  1.00  0.00           C0.      0
ATOM    205  O   ASN A 138      33.220  96.803 116.269  1.00  0.00           O0.      0
ATOM    206  CB  ASN A 138      32.692  94.081 116.406  1.00  0.00           C0.      0
ATOM    207  CG  ASN A 138      32.084  94.726 117.646  1.00  0.00           C0.      0
ATOM    208  ND2 ASN A 138      32.938  94.847 118.693  1.00  0.00           N0.      0
ATOM    209  OD1 ASN A 138      30.897  95.080 117.687  1.00  0.00           O0.      0
ATOM    210  H   ASN A 138      32.251  94.019 113.173  1.00  0.00           H0.      0
ATOM    211  HA  ASN A 138      31.163  94.748 115.052  1.00  0.00           H0.      0
ATOM    212  HB2 ASN A 138      32.331  93.052 116.332  1.00  0.00           H0.      0
ATOM    213  HB3 ASN A 138      33.778  94.061 116.477  1.00  0.00           H0.      0
ATOM    214 HD21 ASN A 138      32.636  95.395 119.485  1.00  0.00           H0.      0
ATOM    215 HD22 ASN A 138      33.934  94.682 118.553  1.00  0.00           H0.      0
ATOM    216  N   SER A 139      32.063  97.158 114.347  1.00  0.00           N0.      0
ATOM    217  CA  SER A 139      32.425  98.571 114.227  1.00  0.00           C0.     -1
ATOM    218  CB  SER A 139      33.291  98.815 112.982  1.00  0.00           C0.      0
ATOM    219  OG  SER A 139      34.450  97.962 112.985  1.00  0.00           O0.      0
ATOM    220  H03 SER A 139      31.522  99.189 114.184  1.00  0.00           H0.      0
ATOM    221  H   SER A 139      31.582  96.722 113.570  1.00  0.00           H0.      0
ATOM    222  HA  SER A 139      32.982  98.829 115.129  1.00  0.00           H0.      0
ATOM    223  HB2 SER A 139      32.707  98.657 112.067  1.00  0.00           H0.      0
ATOM    224  HB3 SER A 139      33.636  99.854 112.987  1.00  0.00           H0.      0
ATOM    225  HG  SER A 139      34.261  97.195 112.416  1.00  0.00           H0.      0
ATOM    226  CA  HID A 142      32.345 102.250 119.286  1.00  0.00           C0.     -1
ATOM    227  CB  HID A 142      33.545 102.643 118.393  1.00  0.00           C0.     -1
ATOM    228  CG  HID A 142      34.580 101.601 118.124  1.00  0.00           C0.      0
ATOM    229  CD2 HID A 142      35.323 101.350 116.986  1.00  0.00           C0.      0
ATOM    230  ND1 HID A 142      35.131 100.771 119.091  1.00  0.00           N0.      0
ATOM    231  CE1 HID A 142      36.156 100.069 118.528  1.00  0.00           C0.      0
ATOM    232  NE2 HID A 142      36.303 100.403 117.253  1.00  0.00           N0.      0
ATOM    233  H01 HID A 142      31.801 101.397 118.866  1.00  0.00           H0.      0
ATOM    234  H02 HID A 142      31.655 103.094 119.372  1.00  0.00           H0.      0
ATOM    235  HA  HID A 142      32.665 101.977 120.299  1.00  0.00           H0.      0
ATOM    236  HB2 HID A 142      33.170 102.991 117.423  1.00  0.00           H0.      0
ATOM    237  HB3 HID A 142      34.036 103.516 118.849  1.00  0.00           H0.      0
ATOM    238  HD1 HID A 142      34.800 100.660 120.039  1.00  0.00           H0.      0
ATOM    239  HD2 HID A 142      35.214 101.787 116.006  1.00  0.00           H0.      0
ATOM    240  HE1 HID A 142      36.750  99.347 119.063  1.00  0.00           H0.      0
ATOM    241  CA  ARG A 175      28.661  93.451 120.293  1.00  0.00           C0.     -1
ATOM    242  CB  ARG A 175      29.304  94.049 121.553  1.00  0.00           C0.     -1
ATOM    243  CG  ARG A 175      30.762  94.452 121.231  1.00  0.00           C0.      0
ATOM    244  CD  ARG A 175      31.696  94.574 122.446  1.00  0.00           C0.      0
ATOM    245  NE  ARG A 175      33.090  94.906 122.073  1.00  0.00           N0.      0
ATOM    246  CZ  ARG A 175      33.986  94.045 121.545  1.00  0.00           C0.      0
ATOM    247  NH1 ARG A 175      33.672  92.749 121.350  1.00  0.00           N1+      0
ATOM    248  NH2 ARG A 175      35.221  94.473 121.251  1.00  0.00           N0.      0
ATOM    249  H01 ARG A 175      27.585  93.292 120.421  1.00  0.00           H0.      0
ATOM    250  H03 ARG A 175      28.814  94.109 119.430  1.00  0.00           H0.      0
ATOM    251  HA  ARG A 175      29.118  92.483 120.059  1.00  0.00           H0.      0
ATOM    252  HB2 ARG A 175      28.742  94.923 121.904  1.00  0.00           H0.      0
ATOM    253  HB3 ARG A 175      29.286  93.311 122.367  1.00  0.00           H0.      0
ATOM    254  HG2 ARG A 175      31.173  93.706 120.542  1.00  0.00           H0.      0
ATOM    255  HG3 ARG A 175      30.760  95.399 120.677  1.00  0.00           H0.      0
ATOM    256  HD2 ARG A 175      31.364  95.374 123.113  1.00  0.00           H0.      0
ATOM    257  HD3 ARG A 175      31.694  93.650 123.037  1.00  0.00           H0.      0
ATOM    258  HE  ARG A 175      33.399  95.859 122.223  1.00  0.00           H0.      0
ATOM    259 HH11 ARG A 175      32.711  92.468 121.460  1.00  0.00           H0.      0
ATOM    260 HH12 ARG A 175      34.194  92.199 120.658  1.00  0.00           H0.      0
ATOM    261 HH21 ARG A 175      35.462  95.445 121.380  1.00  0.00           H0.      0
ATOM    262 HH22 ARG A 175      35.904  93.899 120.741  1.00  0.00           H0.      0
ATOM    263  CA  TYR A 194      40.104  88.556 115.587  1.00  0.00           C0.     -1
ATOM    264  CB  TYR A 194      39.696  89.564 116.690  1.00  0.00           C0.     -1
ATOM    265  CG  TYR A 194      39.152  90.841 116.073  1.00  0.00           C0.      0
ATOM    266  CD1 TYR A 194      37.824  91.255 116.256  1.00  0.00           C0.      0
ATOM    267  CD2 TYR A 194      39.972  91.628 115.242  1.00  0.00           C0.      0
ATOM    268  CE1 TYR A 194      37.320  92.398 115.621  1.00  0.00           C0.      0
ATOM    269  CE2 TYR A 194      39.488  92.767 114.601  1.00  0.00           C0.      0
ATOM    270  CZ  TYR A 194      38.154  93.156 114.787  1.00  0.00           C0.      0
ATOM    271  OH  TYR A 194      37.733  94.305 114.154  1.00  0.00           O0.      0
ATOM    272  H01 TYR A 194      40.495  87.629 116.022  1.00  0.00           H0.      0
ATOM    273  H02 TYR A 194      39.243  88.304 114.957  1.00  0.00           H0.      0
ATOM    274  HA  TYR A 194      40.881  88.979 114.941  1.00  0.00           H0.      0
ATOM    275  HB2 TYR A 194      38.939  89.118 117.345  1.00  0.00           H0.      0
ATOM    276  HB3 TYR A 194      40.566  89.793 117.317  1.00  0.00           H0.      0
ATOM    277  HD1 TYR A 194      37.168  90.687 116.910  1.00  0.00           H0.      0
ATOM    278  HD2 TYR A 194      41.014  91.353 115.109  1.00  0.00           H0.      0
ATOM    279  HE1 TYR A 194      36.297  92.711 115.796  1.00  0.00           H0.      0
ATOM    280  HE2 TYR A 194      40.133  93.372 113.976  1.00  0.00           H0.      0
ATOM    281  HH  TYR A 194      36.761  94.418 114.231  1.00  0.00           H0.      0
ATOM    282  CA  TYR A 220      43.906  94.154 125.301  1.00  0.00           C0.     -1
ATOM    283  CB  TYR A 220      43.705  94.204 123.803  1.00  0.00           C0.     -1
ATOM    284  CG  TYR A 220      42.289  94.438 123.286  1.00  0.00           C0.      0
ATOM    285  CD1 TYR A 220      41.573  95.617 123.571  1.00  0.00           C0.      0
ATOM    286  CD2 TYR A 220      41.686  93.517 122.413  1.00  0.00           C0.      0
ATOM    287  CE1 TYR A 220      40.330  95.879 122.984  1.00  0.00           C0.      0
ATOM    288  CE2 TYR A 220      40.439  93.759 121.823  1.00  0.00           C0.      0
ATOM    289  CZ  TYR A 220      39.763  94.958 122.087  1.00  0.00           C0.      0
ATOM    290  OH  TYR A 220      38.558  95.282 121.496  1.00  0.00           O0.      0
ATOM    291  H01 TYR A 220      44.963  94.000 125.547  1.00  0.00           H0.      0
ATOM    292  H02 TYR A 220      43.587  95.086 125.785  1.00  0.00           H0.      0
ATOM    293  HA  TYR A 220      43.331  93.337 125.755  1.00  0.00           H0.      0
ATOM    294  HB2 TYR A 220      44.352  94.994 123.390  1.00  0.00           H0.      0
ATOM    295  HB3 TYR A 220      44.071  93.268 123.361  1.00  0.00           H0.      0
ATOM    296  HD1 TYR A 220      42.004  96.358 124.239  1.00  0.00           H0.      0
ATOM    297  HD2 TYR A 220      42.210  92.599 122.160  1.00  0.00           H0.      0
ATOM    298  HE1 TYR A 220      39.802  96.803 123.191  1.00  0.00           H0.      0
ATOM    299  HE2 TYR A 220      40.005  93.028 121.151  1.00  0.00           H0.      0
ATOM    300  HH  TYR A 220      38.331  94.659 120.775  1.00  0.00           H0.      0
ATOM    301  CA  TYR A 242      31.909 100.570 123.476  1.00  0.00           C0.     -1
ATOM    302  CB  TYR A 242      32.050  99.053 123.349  1.00  0.00           C0.     -1
ATOM    303  CG  TYR A 242      32.701  98.584 122.066  1.00  0.00           C0.      0
ATOM    304  CD1 TYR A 242      31.942  98.394 120.897  1.00  0.00           C0.      0
ATOM    305  CD2 TYR A 242      34.085  98.338 122.000  1.00  0.00           C0.      0
ATOM    306  CE1 TYR A 242      32.533  97.987 119.699  1.00  0.00           C0.      0
ATOM    307  CE2 TYR A 242      34.694  97.923 120.809  1.00  0.00           C0.      0
ATOM    308  CZ  TYR A 242      33.918  97.757 119.651  1.00  0.00           C0.      0
ATOM    309  OH  TYR A 242      34.551  97.371 118.507  1.00  0.00           O0.      0
ATOM    310  H01 TYR A 242      31.427 100.838 124.422  1.00  0.00           H0.      0
ATOM    311  H02 TYR A 242      32.889 101.060 123.443  1.00  0.00           H0.      0
ATOM    312  HA  TYR A 242      31.304 100.979 122.658  1.00  0.00           H0.      0
ATOM    313  HB2 TYR A 242      32.630  98.676 124.202  1.00  0.00           H0.      0
ATOM    314  HB3 TYR A 242      31.054  98.596 123.431  1.00  0.00           H0.      0
ATOM    315  HD1 TYR A 242      30.870  98.567 120.925  1.00  0.00           H0.      0
ATOM    316  HD2 TYR A 242      34.695  98.477 122.888  1.00  0.00           H0.      0
ATOM    317  HE1 TYR A 242      31.933  97.839 118.807  1.00  0.00           H0.      0
ATOM    318  HE2 TYR A 242      35.764  97.747 120.758  1.00  0.00           H0.      0
ATOM    319  HH  TYR A 242      33.921  97.222 117.770  1.00  0.00           H0.      0
ATOM    320  CA  TYR A 283      28.375  89.523 117.997  1.00  0.00           C0.     -1
ATOM    321  CB  TYR A 283      29.428  89.540 116.877  1.00  0.00           C0.     -1
ATOM    322  CG  TYR A 283      30.788  90.014 117.384  1.00  0.00           C0.      0
ATOM    323  CD1 TYR A 283      31.952  89.232 117.274  1.00  0.00           C0.      0
ATOM    324  CD2 TYR A 283      30.908  91.260 118.025  1.00  0.00           C0.      0
ATOM    325  CE1 TYR A 283      33.189  89.677 117.766  1.00  0.00           C0.      0
ATOM    326  CE2 TYR A 283      32.127  91.695 118.548  1.00  0.00           C0.      0
ATOM    327  CZ  TYR A 283      33.284  90.920 118.401  1.00  0.00           C0.      0
ATOM    328  OH  TYR A 283      34.508  91.340 118.934  1.00  0.00           O0.      0
ATOM    329  H01 TYR A 283      27.410  89.163 117.623  1.00  0.00           H0.      0
ATOM    330  H02 TYR A 283      28.691  88.867 118.815  1.00  0.00           H0.      0
ATOM    331  HA  TYR A 283      28.219  90.524 118.412  1.00  0.00           H0.      0
ATOM    332  HB2 TYR A 283      29.531  88.538 116.445  1.00  0.00           H0.      0
ATOM    333  HB3 TYR A 283      29.085  90.198 116.066  1.00  0.00           H0.      0
ATOM    334  HD1 TYR A 283      31.895  88.260 116.791  1.00  0.00           H0.      0
ATOM    335  HD2 TYR A 283      30.043  91.907 118.117  1.00  0.00           H0.      0
ATOM    336  HE1 TYR A 283      34.080  89.067 117.661  1.00  0.00           H0.      0
ATOM    337  HE2 TYR A 283      32.197  92.654 119.036  1.00  0.00           H0.      0
ATOM    338  HH  TYR A 283      34.823  92.201 118.549  1.00  0.00           H0.      0
ATOM    339  CA' SAM A 293      37.616  97.007 110.237  1.00  0.00           C0.      0
ATOM    340  CB  SAM A 293      37.292  97.942 111.426  1.00  0.00           C0.      0
ATOM    341  CG  SAM A 293      38.566  98.395 112.144  1.00  0.00           C0.      0
ATOM    342  SD  SAM A 293      38.370  98.990 113.867  1.00  0.00           S0.      0
ATOM    343  CE  SAM A 293      37.343  97.450 115.220  1.00  0.00           C0.      0
ATOM    344  C5' SAM A 293      36.953 100.140 113.736  1.00  0.00           C0.      0
ATOM    345  C4' SAM A 293      37.247 101.379 112.902  1.00  0.00           C0.      0
ATOM    346  O4' SAM A 293      36.045 102.218 113.016  1.00  0.00           O0.      0
ATOM    347  C3' SAM A 293      38.455 102.243 113.378  1.00  0.00           C0.      0
ATOM    348  O3' SAM A 293      39.568 102.171 112.492  1.00  0.00           O0.      0
ATOM    349  C2' SAM A 293      37.824 103.660 113.569  1.00  0.00           C0.      0
ATOM    350  O2' SAM A 293      38.592 104.787 113.206  1.00  0.00           O0.      0
ATOM    351  C1' SAM A 293      36.493 103.571 112.794  1.00  0.00           C0.      0
ATOM    352  OXT SAM A 293      39.456  95.670 110.961  1.00  0.00           O0.      0
ATOM    353  N1  SAM A 293      33.573 107.634 111.548  1.00  0.00           N0.      0
ATOM    354  C2  SAM A 293      34.397 106.868 110.806  1.00  0.00           C0.      0
ATOM    355  N3  SAM A 293      35.111 105.798 111.193  1.00  0.00           N0.      0
ATOM    356  C4  SAM A 293      34.923 105.512 112.497  1.00  0.00           C0.      0
ATOM    357  C5  SAM A 293      34.114 106.231 113.390  1.00  0.00           C0.      0
ATOM    358  C6  SAM A 293      33.414 107.343 112.867  1.00  0.00           C0.      0
ATOM    359  N6  SAM A 293      32.606 108.124 113.612  1.00  0.00           N0.      0
ATOM    360  N7  SAM A 293      34.189 105.690 114.667  1.00  0.00           N0.      0
ATOM    361  C8  SAM A 293      35.018 104.672 114.552  1.00  0.00           C0.      0
ATOM    362  N9  SAM A 293      35.496 104.507 113.253  1.00  0.00           N0.      0
ATOM    363  C'  SAM A 293      38.216  95.686 110.783  1.00  0.00           C0.      0
ATOM    364  N'  SAM A 293      36.339  96.776 109.465  1.00  0.00           N0.      0
ATOM    365  O'  SAM A 293      37.373  94.777 111.084  1.00  0.00           O0.      0
ATOM    366 HN61 SAM A 293      32.536 107.934 114.600  1.00  0.00           H0.      0
ATOM    367 HN62 SAM A 293      32.287 109.025 113.250  1.00  0.00           H0.      0
ATOM    368  HA  SAM A 293      38.322  97.475 109.548  1.00  0.00           H0.      0
ATOM    369  HB1 SAM A 293      36.636  97.401 112.115  1.00  0.00           H0.      0
ATOM    370  HB2 SAM A 293      36.731  98.810 111.061  1.00  0.00           H0.      0
ATOM    371  HG1 SAM A 293      39.050  99.211 111.602  1.00  0.00           H0.      0
ATOM    372  HG2 SAM A 293      39.285  97.575 112.214  1.00  0.00           H0.      0
ATOM    373  HE1 SAM A 293      36.325  97.694 114.944  1.00  0.00           H0.      0
ATOM    374  HE2 SAM A 293      37.806  97.932 116.066  1.00  0.00           H0.      0
ATOM    375  HE3 SAM A 293      37.796  96.572 114.792  1.00  0.00           H0.      0
ATOM    376 HO2' SAM A 293      38.871 104.682 112.272  1.00  0.00           H0.      0
ATOM    377 HO3' SAM A 293      39.448 102.802 111.749  1.00  0.00           H0.      0
ATOM    378  H01 SAM A 293      35.312 104.013 115.352  1.00  0.00           H0.      0
ATOM    379  H02 SAM A 293      37.404 101.141 111.844  1.00  0.00           H0.      0
ATOM    380  H03 SAM A 293      38.826 101.879 114.337  1.00  0.00           H0.      0
ATOM    381  H04 SAM A 293      37.593 103.781 114.631  1.00  0.00           H0.      0
ATOM    382  H05 SAM A 293      36.649 103.753 111.726  1.00  0.00           H0.      0
ATOM    383  H06 SAM A 293      34.523 107.186 109.777  1.00  0.00           H0.      0
ATOM    384  H07 SAM A 293      36.379  95.974 108.775  1.00  0.00           H0.      0
ATOM    385  H08 SAM A 293      36.095  97.646 108.958  1.00  0.00           H0.      0
ATOM    386  H09 SAM A 293      35.561  96.537 110.096  1.00  0.00           H0.      0
ATOM    387 H5'1 SAM A 293      36.745 100.429 114.769  1.00  0.00           H0.      0
ATOM    388 H5'2 SAM A 293      36.090  99.592 113.349  1.00  0.00           H0.      0
ATOM    389  N   ACT A 294      36.473  96.059 116.731  1.00  0.00           N0.      0
ATOM    390  CA  ACT A 294      37.359  95.239 117.566  1.00  0.00           C0.      0
ATOM    391  C   ACT A 294      36.661  94.178 118.434  1.00  0.00           C0.      0
ATOM    392  O   ACT A 294      35.502  93.778 118.099  1.00  0.00           O0.      0
ATOM    393  OXT ACT A 294      37.303  93.745 119.450  1.00  0.00           O1-      0
ATOM    394  H1  ACT A 294      37.936  95.890 118.230  1.00  0.00           H0.      0
ATOM    395  H3  ACT A 294      38.073  94.712 116.924  1.00  0.00           H0.      0
ATOM    396  H01 ACT A 294      35.826  95.481 116.197  1.00  0.00           H0.      0
ATOM    397  H02 ACT A 294      35.919  96.665 117.331  1.00  0.00           H0.      0
