# Supplementary material for: Computational Investigation of GNMT-Catalyzed Methyl Transfer Reaction: Integrating MD, QM, and ML Approaches
Source: J Comput Chem. Author manuscript; Available in PMC 2026 Jun 29. (PMC13312424; doi:10.1002/jcc.70434)
Supplement: SI-2 [file NIHMS2188582-supplement-SI-2.zip › QM-cluster-pdbs/sampling_45678_P1_w_p.pdb]

ATOM      1  CA  TYR A  21      42.417 104.750 116.958  1.00  0.00           C0.     -1
ATOM      2  CB  TYR A  21      41.246 104.178 116.135  1.00  0.00           C0.     -1
ATOM      3  CG  TYR A  21      40.594 102.895 116.592  1.00  0.00           C0.      0
ATOM      4  CD1 TYR A  21      39.243 102.881 116.969  1.00  0.00           C0.      0
ATOM      5  CD2 TYR A  21      41.265 101.660 116.526  1.00  0.00           C0.      0
ATOM      6  CE1 TYR A  21      38.570 101.686 117.247  1.00  0.00           C0.      0
ATOM      7  CE2 TYR A  21      40.613 100.458 116.800  1.00  0.00           C0.      0
ATOM      8  CZ  TYR A  21      39.254 100.464 117.154  1.00  0.00           C0.      0
ATOM      9  OH  TYR A  21      38.650  99.255 117.397  1.00  0.00           O0.      0
ATOM     10  H01 TYR A  21      42.099 105.011 117.975  1.00  0.00           H0.      0
ATOM     11  H02 TYR A  21      42.807 105.655 116.478  1.00  0.00           H0.      0
ATOM     12  HA  TYR A  21      43.239 104.028 117.041  1.00  0.00           H0.      0
ATOM     13  HB2 TYR A  21      40.475 104.953 116.043  1.00  0.00           H0.      0
ATOM     14  HB3 TYR A  21      41.597 104.023 115.104  1.00  0.00           H0.      0
ATOM     15  HD1 TYR A  21      38.700 103.821 117.028  1.00  0.00           H0.      0
ATOM     16  HD2 TYR A  21      42.309 101.637 116.228  1.00  0.00           H0.      0
ATOM     17  HE1 TYR A  21      37.522 101.709 117.519  1.00  0.00           H0.      0
ATOM     18  HE2 TYR A  21      41.129  99.509 116.727  1.00  0.00           H0.      0
ATOM     19  HH  TYR A  21      37.707  99.387 117.643  1.00  0.00           H0.      0
ATOM     20  CA  TRP A  30      45.833  96.441 114.642  1.00  0.00           C0.     -1
ATOM     21  CB  TRP A  30      45.020  97.516 113.947  1.00  0.00           C0.     -1
ATOM     22  CG  TRP A  30      43.557  97.193 113.928  1.00  0.00           C0.      0
ATOM     23  CD1 TRP A  30      42.791  96.828 112.839  1.00  0.00           C0.      0
ATOM     24  CD2 TRP A  30      42.694  97.089 115.081  1.00  0.00           C0.      0
ATOM     25  CE2 TRP A  30      41.410  96.652 114.610  1.00  0.00           C0.      0
ATOM     26  CE3 TRP A  30      42.884  97.322 116.456  1.00  0.00           C0.      0
ATOM     27  NE1 TRP A  30      41.503  96.515 113.239  1.00  0.00           N0.      0
ATOM     28  CZ2 TRP A  30      40.334  96.454 115.491  1.00  0.00           C0.      0
ATOM     29  CZ3 TRP A  30      41.816  97.122 117.327  1.00  0.00           C0.      0
ATOM     30  CH2 TRP A  30      40.557  96.703 116.844  1.00  0.00           C0.      0
ATOM     31  H01 TRP A  30      45.713  95.476 114.136  1.00  0.00           H0.      0
ATOM     32  H03 TRP A  30      46.903  96.686 114.654  1.00  0.00           H0.      0
ATOM     33  HA  TRP A  30      45.509  96.307 115.680  1.00  0.00           H0.      0
ATOM     34  HB2 TRP A  30      45.189  98.481 114.450  1.00  0.00           H0.      0
ATOM     35  HB3 TRP A  30      45.377  97.648 112.917  1.00  0.00           H0.      0
ATOM     36  HD1 TRP A  30      43.069  96.758 111.799  1.00  0.00           H0.      0
ATOM     37  HE1 TRP A  30      40.839  96.111 112.562  1.00  0.00           H0.      0
ATOM     38  HE3 TRP A  30      43.847  97.653 116.832  1.00  0.00           H0.      0
ATOM     39  HZ2 TRP A  30      39.364  96.140 115.124  1.00  0.00           H0.      0
ATOM     40  HZ3 TRP A  30      41.945  97.292 118.390  1.00  0.00           H0.      0
ATOM     41  HH2 TRP A  30      39.745  96.601 117.551  1.00  0.00           H0.      0
ATOM     42  CA  TYR A  33      45.419  92.059 116.383  1.00  0.00           C0.     -1
ATOM     43  CB  TYR A  33      44.788  93.294 117.055  1.00  0.00           C0.     -1
ATOM     44  CG  TYR A  33      43.394  93.036 117.605  1.00  0.00           C0.      0
ATOM     45  CD1 TYR A  33      42.266  93.672 117.064  1.00  0.00           C0.      0
ATOM     46  CD2 TYR A  33      43.191  92.145 118.677  1.00  0.00           C0.      0
ATOM     47  CE1 TYR A  33      40.983  93.435 117.568  1.00  0.00           C0.      0
ATOM     48  CE2 TYR A  33      41.915  91.898 119.188  1.00  0.00           C0.      0
ATOM     49  CZ  TYR A  33      40.801  92.547 118.633  1.00  0.00           C0.      0
ATOM     50  OH  TYR A  33      39.563  92.271 119.170  1.00  0.00           O0.      0
ATOM     51  H01 TYR A  33      44.802  91.720 115.542  1.00  0.00           H0.      0
ATOM     52  H02 TYR A  33      46.422  92.287 116.003  1.00  0.00           H0.      0
ATOM     53  HA  TYR A  33      45.505  91.226 117.091  1.00  0.00           H0.      0
ATOM     54  HB2 TYR A  33      45.448  93.633 117.866  1.00  0.00           H0.      0
ATOM     55  HB3 TYR A  33      44.738  94.116 116.332  1.00  0.00           H0.      0
ATOM     56  HD1 TYR A  33      42.383  94.374 116.246  1.00  0.00           H0.      0
ATOM     57  HD2 TYR A  33      44.045  91.641 119.122  1.00  0.00           H0.      0
ATOM     58  HE1 TYR A  33      40.132  93.932 117.120  1.00  0.00           H0.      0
ATOM     59  HE2 TYR A  33      41.766  91.214 120.016  1.00  0.00           H0.      0
ATOM     60  HH  TYR A  33      38.868  92.802 118.736  1.00  0.00           H0.      0
ATOM     61  CA  ARG A  40      39.284  85.054 109.525  1.00  0.00           C0.     -1
ATOM     62  CB  ARG A  40      39.554  86.489 109.826  1.00  0.00           C0.     -1
ATOM     63  CG  ARG A  40      39.540  87.394 108.577  1.00  0.00           C0.      0
ATOM     64  CD  ARG A  40      39.528  88.896 108.904  1.00  0.00           C0.      0
ATOM     65  NE  ARG A  40      38.174  89.332 109.303  1.00  0.00           N0.      0
ATOM     66  CZ  ARG A  40      37.898  90.572 109.782  1.00  0.00           C0.      0
ATOM     67  NH1 ARG A  40      38.867  91.364 110.235  1.00  0.00           N1+      0
ATOM     68  NH2 ARG A  40      36.620  90.995 109.858  1.00  0.00           N0.      0
ATOM     69  H01 ARG A  40      38.291  84.918 109.076  1.00  0.00           H0.      0
ATOM     70  H02 ARG A  40      40.017  84.641 108.819  1.00  0.00           H0.      0
ATOM     71  HA  ARG A  40      39.320  84.436 110.430  1.00  0.00           H0.      0
ATOM     72  HB2 ARG A  40      38.807  86.868 110.539  1.00  0.00           H0.      0
ATOM     73  HB3 ARG A  40      40.528  86.604 110.324  1.00  0.00           H0.      0
ATOM     74  HG2 ARG A  40      40.423  87.185 107.962  1.00  0.00           H0.      0
ATOM     75  HG3 ARG A  40      38.670  87.154 107.947  1.00  0.00           H0.      0
ATOM     76  HD2 ARG A  40      40.218  89.082 109.735  1.00  0.00           H0.      0
ATOM     77  HD3 ARG A  40      39.867  89.484 108.042  1.00  0.00           H0.      0
ATOM     78  HE  ARG A  40      37.409  88.848 108.853  1.00  0.00           H0.      0
ATOM     79 HH11 ARG A  40      39.829  91.069 110.211  1.00  0.00           H0.      0
ATOM     80 HH12 ARG A  40      38.620  92.304 110.610  1.00  0.00           H0.      0
ATOM     81 HH21 ARG A  40      35.903  90.482 109.368  1.00  0.00           H0.      0
ATOM     82 HH22 ARG A  40      36.408  91.977 110.108  1.00  0.00           H0.      0
ATOM     83  CA  ALA A  64      35.262 101.009 108.790  1.00  0.00           C0.     -1
ATOM     84  C   ALA A  64      36.469 100.269 108.235  1.00  0.00           C0.      0
ATOM     85  O   ALA A  64      36.614  99.025 108.353  1.00  0.00           O0.      0
ATOM     86  CB  ALA A  64      34.530 100.210 109.873  1.00  0.00           C0.      0
ATOM     87  H02 ALA A  64      34.586 101.218 107.949  1.00  0.00           H0.      0
ATOM     88  HA  ALA A  64      35.588 101.984 109.174  1.00  0.00           H0.      0
ATOM     89  HB1 ALA A  64      35.189 100.002 110.723  1.00  0.00           H0.      0
ATOM     90  HB2 ALA A  64      33.666 100.771 110.243  1.00  0.00           H0.      0
ATOM     91  HB3 ALA A  64      34.176  99.252 109.479  1.00  0.00           H0.      0
ATOM     92  N   CYS A  65      37.356 101.017 107.557  1.00  0.00           N0.      0
ATOM     93  CA  CYS A  65      38.403 100.394 106.763  1.00  0.00           C0.     -1
ATOM     94  C   CYS A  65      39.513  99.663 107.593  1.00  0.00           C0.      0
ATOM     95  O   CYS A  65      39.952  98.585 107.142  1.00  0.00           O0.      0
ATOM     96  H01 CYS A  65      38.866 101.175 106.154  1.00  0.00           H0.      0
ATOM     97  H   CYS A  65      37.199 102.019 107.440  1.00  0.00           H0.      0
ATOM     98  HA  CYS A  65      37.990  99.622 106.110  1.00  0.00           H0.      0
ATOM     99  N   GLY A  66      39.978 100.237 108.723  1.00  0.00           N0.      0
ATOM    100  CA  GLY A  66      41.093  99.666 109.541  1.00  0.00           C0.     -1
ATOM    101  H01 GLY A  66      42.054  99.792 109.034  1.00  0.00           H0.      0
ATOM    102  H   GLY A  66      39.624 101.158 108.989  1.00  0.00           H0.      0
ATOM    103  HA2 GLY A  66      41.112 100.194 110.493  1.00  0.00           H0.      0
ATOM    104  HA3 GLY A  66      40.916  98.602 109.710  1.00  0.00           H0.      0
ATOM    105  CA  ASP A  70      37.917  93.191 104.723  1.00  0.00           C0.     -1
ATOM    106  CB  ASP A  70      36.800  93.424 105.748  1.00  0.00           C0.     -1
ATOM    107  CG  ASP A  70      37.093  94.467 106.830  1.00  0.00           C0.      0
ATOM    108  OD1 ASP A  70      36.074  95.165 107.223  1.00  0.00           O0.      0
ATOM    109  OD2 ASP A  70      38.247  94.543 107.307  1.00  0.00           O1-      0
ATOM    110  H01 ASP A  70      38.855  92.946 105.231  1.00  0.00           H0.      0
ATOM    111  H02 ASP A  70      38.090  94.090 104.120  1.00  0.00           H0.      0
ATOM    112  HA  ASP A  70      37.659  92.371 104.045  1.00  0.00           H0.      0
ATOM    113  HB2 ASP A  70      35.868  93.708 105.249  1.00  0.00           H0.      0
ATOM    114  HB3 ASP A  70      36.588  92.483 106.281  1.00  0.00           H0.      0
ATOM    115  CA  VAL A  84      36.581 105.039 104.748  1.00  0.00           C0.     -1
ATOM    116  C   VAL A  84      37.201 104.788 106.157  1.00  0.00           C0.      0
ATOM    117  O   VAL A  84      36.979 103.696 106.719  1.00  0.00           O0.      0
ATOM    118  CB  VAL A  84      35.109 105.547 105.017  1.00  0.00           C0.     -1
ATOM    119  CG1 VAL A  84      35.077 106.981 105.573  1.00  0.00           C0.      0
ATOM    120  CG2 VAL A  84      34.287 105.450 103.719  1.00  0.00           C0.      0
ATOM    121  H03 VAL A  84      36.569 104.082 104.225  1.00  0.00           H0.      0
ATOM    122  HA  VAL A  84      37.137 105.780 104.164  1.00  0.00           H0.      0
ATOM    123  HB  VAL A  84      34.672 104.863 105.758  1.00  0.00           H0.      0
ATOM    124 HG11 VAL A  84      34.040 107.304 105.723  1.00  0.00           H0.      0
ATOM    125 HG12 VAL A  84      35.597 107.082 106.529  1.00  0.00           H0.      0
ATOM    126 HG13 VAL A  84      35.542 107.675 104.860  1.00  0.00           H0.      0
ATOM    127 HG21 VAL A  84      34.272 104.424 103.334  1.00  0.00           H0.      0
ATOM    128 HG22 VAL A  84      33.251 105.765 103.890  1.00  0.00           H0.      0
ATOM    129 HG23 VAL A  84      34.712 106.099 102.943  1.00  0.00           H0.      0
ATOM    130  N   ASP A  85      37.844 105.795 106.820  1.00  0.00           N0.      0
ATOM    131  CA  ASP A  85      38.287 105.686 108.238  1.00  0.00           C0.     -1
ATOM    132  C   ASP A  85      38.618 107.122 108.737  1.00  0.00           C0.      0
ATOM    133  O   ASP A  85      39.107 107.944 107.951  1.00  0.00           O0.      0
ATOM    134  CB  ASP A  85      39.529 104.747 108.332  1.00  0.00           C0.      0
ATOM    135  CG  ASP A  85      39.629 104.100 109.705  1.00  0.00           C0.      0
ATOM    136  OD1 ASP A  85      39.303 102.876 109.815  1.00  0.00           O0.      0
ATOM    137  OD2 ASP A  85      39.976 104.842 110.681  1.00  0.00           O1-      0
ATOM    138  H   ASP A  85      38.077 106.667 106.360  1.00  0.00           H0.      0
ATOM    139  HA  ASP A  85      37.462 105.255 108.814  1.00  0.00           H0.      0
ATOM    140  HB2 ASP A  85      39.410 103.961 107.587  1.00  0.00           H0.      0
ATOM    141  HB3 ASP A  85      40.434 105.321 108.111  1.00  0.00           H0.      0
ATOM    142  N   ALA A  86      38.390 107.370 110.056  1.00  0.00           N0.      0
ATOM    143  CA  ALA A  86      38.712 108.650 110.727  1.00  0.00           C0.     -1
ATOM    144  C   ALA A  86      40.162 108.720 111.245  1.00  0.00           C0.      0
ATOM    145  O   ALA A  86      40.628 109.809 111.603  1.00  0.00           O0.      0
ATOM    146  CB  ALA A  86      37.737 108.947 111.874  1.00  0.00           C0.      0
ATOM    147  H   ALA A  86      37.884 106.665 110.585  1.00  0.00           H0.      0
ATOM    148  HA  ALA A  86      38.630 109.431 109.965  1.00  0.00           H0.      0
ATOM    149  HB1 ALA A  86      36.728 109.100 111.493  1.00  0.00           H0.      0
ATOM    150  HB2 ALA A  86      37.732 108.136 112.611  1.00  0.00           H0.      0
ATOM    151  HB3 ALA A  86      38.070 109.859 112.380  1.00  0.00           H0.      0
ATOM    152  N   SER A  87      40.817 107.538 111.347  1.00  0.00           N0.      0
ATOM    153  CA  SER A  87      42.201 107.444 111.827  1.00  0.00           C0.     -1
ATOM    154  CB  SER A  87      42.347 106.169 112.573  1.00  0.00           C0.     -1
ATOM    155  OG  SER A  87      43.736 106.039 112.957  1.00  0.00           O0.      0
ATOM    156  H01 SER A  87      42.907 107.475 110.986  1.00  0.00           H0.      0
ATOM    157  H   SER A  87      40.403 106.696 110.937  1.00  0.00           H0.      0
ATOM    158  HA  SER A  87      42.402 108.312 112.459  1.00  0.00           H0.      0
ATOM    159  HB2 SER A  87      41.696 106.173 113.457  1.00  0.00           H0.      0
ATOM    160  HB3 SER A  87      42.041 105.324 111.947  1.00  0.00           H0.      0
ATOM    161  HG  SER A  87      43.806 105.284 113.556  1.00  0.00           H0.      0
ATOM    162  CA  MET A  90      44.623 103.249 109.441  1.00  0.00           C0.     -1
ATOM    163  CB  MET A  90      43.172 103.246 109.954  1.00  0.00           C0.     -1
ATOM    164  CG  MET A  90      43.070 102.869 111.441  1.00  0.00           C0.      0
ATOM    165  SD  MET A  90      43.727 101.172 111.772  1.00  0.00           S0.      0
ATOM    166  CE  MET A  90      42.974 100.891 113.417  1.00  0.00           C0.      0
ATOM    167  H01 MET A  90      45.241 103.928 110.041  1.00  0.00           H0.      0
ATOM    168  H02 MET A  90      44.674 103.577 108.397  1.00  0.00           H0.      0
ATOM    169  HA  MET A  90      45.067 102.249 109.501  1.00  0.00           H0.      0
ATOM    170  HB2 MET A  90      42.730 104.244 109.833  1.00  0.00           H0.      0
ATOM    171  HB3 MET A  90      42.558 102.555 109.362  1.00  0.00           H0.      0
ATOM    172  HG2 MET A  90      43.638 103.591 112.038  1.00  0.00           H0.      0
ATOM    173  HG3 MET A  90      42.029 102.874 111.772  1.00  0.00           H0.      0
ATOM    174  HE1 MET A  90      43.421 101.548 114.169  1.00  0.00           H0.      0
ATOM    175  HE2 MET A  90      41.899 101.070 113.355  1.00  0.00           H0.      0
ATOM    176  HE3 MET A  90      43.152  99.848 113.692  1.00  0.00           H0.      0
ATOM    177  CA  ALA A 115      35.646 110.695 106.446  1.00  0.00           C0.     -1
ATOM    178  C   ALA A 115      35.182 110.294 107.877  1.00  0.00           C0.      0
ATOM    179  O   ALA A 115      35.654 109.282 108.411  1.00  0.00           O0.      0
ATOM    180  H01 ALA A 115      36.730 110.575 106.408  1.00  0.00           H0.      0
ATOM    181  H03 ALA A 115      35.196 110.003 105.728  1.00  0.00           H0.      0
ATOM    182  HA  ALA A 115      35.374 111.719 106.179  1.00  0.00           H0.      0
ATOM    183  N   ASN A 116      34.256 111.092 108.527  1.00  0.00           N0.      0
ATOM    184  CA  ASN A 116      33.722 110.770 109.877  1.00  0.00           C0.     -1
ATOM    185  C   ASN A 116      32.230 110.330 109.784  1.00  0.00           C0.      0
ATOM    186  O   ASN A 116      31.383 111.095 109.304  1.00  0.00           O0.      0
ATOM    187  CB  ASN A 116      33.894 111.924 110.889  1.00  0.00           C0.      0
ATOM    188  CG  ASN A 116      33.864 111.309 112.283  1.00  0.00           C0.      0
ATOM    189  ND2 ASN A 116      35.041 111.300 112.958  1.00  0.00           N0.      0
ATOM    190  OD1 ASN A 116      32.834 110.786 112.736  1.00  0.00           O0.      0
ATOM    191  H   ASN A 116      33.789 111.824 108.009  1.00  0.00           H0.      0
ATOM    192  HA  ASN A 116      34.325 109.920 110.207  1.00  0.00           H0.      0
ATOM    193  HB2 ASN A 116      34.838 112.438 110.694  1.00  0.00           H0.      0
ATOM    194  HB3 ASN A 116      33.075 112.641 110.782  1.00  0.00           H0.      0
ATOM    195 HD21 ASN A 116      35.106 110.762 113.812  1.00  0.00           H0.      0
ATOM    196 HD22 ASN A 116      35.900 111.607 112.527  1.00  0.00           H0.      0
ATOM    197  N   TRP A 117      31.968 109.083 110.250  1.00  0.00           N0.      0
ATOM    198  CA  TRP A 117      30.598 108.529 110.463  1.00  0.00           C0.     -1
ATOM    199  CB  TRP A 117      30.655 107.517 111.587  1.00  0.00           C0.     -1
ATOM    200  CG  TRP A 117      31.503 106.300 111.331  1.00  0.00           C0.      0
ATOM    201  CD1 TRP A 117      32.235 105.985 110.205  1.00  0.00           C0.      0
ATOM    202  CD2 TRP A 117      31.786 105.265 112.304  1.00  0.00           C0.      0
ATOM    203  CE2 TRP A 117      32.730 104.368 111.712  1.00  0.00           C0.      0
ATOM    204  CE3 TRP A 117      31.343 105.018 113.617  1.00  0.00           C0.      0
ATOM    205  NE1 TRP A 117      32.956 104.816 110.423  1.00  0.00           N0.      0
ATOM    206  CZ2 TRP A 117      33.275 103.284 112.416  1.00  0.00           C0.      0
ATOM    207  CZ3 TRP A 117      31.861 103.923 114.312  1.00  0.00           C0.      0
ATOM    208  CH2 TRP A 117      32.831 103.079 113.722  1.00  0.00           C0.      0
ATOM    209  H02 TRP A 117      29.931 109.360 110.710  1.00  0.00           H0.      0
ATOM    210  H   TRP A 117      32.734 108.602 110.722  1.00  0.00           H0.      0
ATOM    211  HA  TRP A 117      30.235 108.074 109.533  1.00  0.00           H0.      0
ATOM    212  HB2 TRP A 117      31.023 108.020 112.492  1.00  0.00           H0.      0
ATOM    213  HB3 TRP A 117      29.625 107.207 111.819  1.00  0.00           H0.      0
ATOM    214  HD1 TRP A 117      32.334 106.524 109.276  1.00  0.00           H0.      0
ATOM    215  HE1 TRP A 117      33.694 104.483 109.821  1.00  0.00           H0.      0
ATOM    216  HE3 TRP A 117      30.599 105.663 114.075  1.00  0.00           H0.      0
ATOM    217  HZ2 TRP A 117      34.042 102.652 111.983  1.00  0.00           H0.      0
ATOM    218  HZ3 TRP A 117      31.519 103.712 115.321  1.00  0.00           H0.      0
ATOM    219  HH2 TRP A 117      33.247 102.261 114.302  1.00  0.00           H0.      0
ATOM    220  CA  LEU A 136      31.395  95.060 110.199  1.00  0.00           C0.     -1
ATOM    221  C   LEU A 136      32.544  95.240 111.151  1.00  0.00           C0.      0
ATOM    222  O   LEU A 136      33.239  96.274 111.190  1.00  0.00           O0.      0
ATOM    223  H01 LEU A 136      31.829  94.707 109.254  1.00  0.00           H0.      0
ATOM    224  H02 LEU A 136      30.908  96.021 110.025  1.00  0.00           H0.      0
ATOM    225  HA  LEU A 136      30.663  94.333 110.558  1.00  0.00           H0.      0
ATOM    226  N   GLY A 137      32.795  94.184 111.983  1.00  0.00           N0.      0
ATOM    227  CA  GLY A 137      33.971  94.158 112.835  1.00  0.00           C0.     -1
ATOM    228  C   GLY A 137      33.742  94.609 114.250  1.00  0.00           C0.      0
ATOM    229  O   GLY A 137      34.698  94.813 115.027  1.00  0.00           O0.      0
ATOM    230  H   GLY A 137      32.334  93.308 111.774  1.00  0.00           H0.      0
ATOM    231  HA2 GLY A 137      34.391  93.147 112.844  1.00  0.00           H0.      0
ATOM    232  HA3 GLY A 137      34.744  94.794 112.400  1.00  0.00           H0.      0
ATOM    233  N   ASN A 138      32.458  94.773 114.593  1.00  0.00           N0.      0
ATOM    234  CA  ASN A 138      32.077  95.436 115.824  1.00  0.00           C0.     -1
ATOM    235  C   ASN A 138      32.686  96.856 115.846  1.00  0.00           C0.      0
ATOM    236  O   ASN A 138      33.449  97.241 116.746  1.00  0.00           O0.      0
ATOM    237  CB  ASN A 138      32.400  94.634 117.084  1.00  0.00           C0.      0
ATOM    238  CG  ASN A 138      31.739  95.302 118.288  1.00  0.00           C0.      0
ATOM    239  ND2 ASN A 138      32.537  95.433 119.383  1.00  0.00           N0.      0
ATOM    240  OD1 ASN A 138      30.556  95.656 118.257  1.00  0.00           O0.      0
ATOM    241  H   ASN A 138      31.766  94.597 113.877  1.00  0.00           H0.      0
ATOM    242  HA  ASN A 138      30.988  95.557 115.797  1.00  0.00           H0.      0
ATOM    243  HB2 ASN A 138      31.966  93.634 116.965  1.00  0.00           H0.      0
ATOM    244  HB3 ASN A 138      33.473  94.528 117.220  1.00  0.00           H0.      0
ATOM    245 HD21 ASN A 138      32.208  96.047 120.118  1.00  0.00           H0.      0
ATOM    246 HD22 ASN A 138      33.543  95.406 119.242  1.00  0.00           H0.      0
ATOM    247  N   SER A 139      32.295  97.623 114.805  1.00  0.00           N0.      0
ATOM    248  CA  SER A 139      32.860  98.930 114.493  1.00  0.00           C0.     -1
ATOM    249  CB  SER A 139      33.469  98.978 113.092  1.00  0.00           C0.      0
ATOM    250  OG  SER A 139      34.498  97.989 112.947  1.00  0.00           O0.      0
ATOM    251  H03 SER A 139      32.091  99.708 114.587  1.00  0.00           H0.      0
ATOM    252  H   SER A 139      31.665  97.216 114.127  1.00  0.00           H0.      0
ATOM    253  HA  SER A 139      33.626  99.124 115.246  1.00  0.00           H0.      0
ATOM    254  HB2 SER A 139      32.694  98.840 112.327  1.00  0.00           H0.      0
ATOM    255  HB3 SER A 139      33.911  99.969 112.940  1.00  0.00           H0.      0
ATOM    256  HG  SER A 139      34.134  97.267 112.404  1.00  0.00           H0.      0
ATOM    257  CA  HID A 142      32.696 102.989 118.904  1.00  0.00           C0.     -1
ATOM    258  CB  HID A 142      34.148 102.906 118.281  1.00  0.00           C0.     -1
ATOM    259  CG  HID A 142      34.885 101.625 118.471  1.00  0.00           C0.      0
ATOM    260  CD2 HID A 142      35.208 100.607 117.596  1.00  0.00           C0.      0
ATOM    261  ND1 HID A 142      35.524 101.278 119.656  1.00  0.00           N0.      0
ATOM    262  CE1 HID A 142      36.195 100.109 119.466  1.00  0.00           C0.      0
ATOM    263  NE2 HID A 142      36.025  99.673 118.221  1.00  0.00           N0.      0
ATOM    264  H01 HID A 142      32.057 102.207 118.483  1.00  0.00           H0.      0
ATOM    265  H02 HID A 142      32.263 103.967 118.674  1.00  0.00           H0.      0
ATOM    266  HA  HID A 142      32.727 102.864 119.992  1.00  0.00           H0.      0
ATOM    267  HB2 HID A 142      34.063 103.093 117.204  1.00  0.00           H0.      0
ATOM    268  HB3 HID A 142      34.743 103.734 118.687  1.00  0.00           H0.      0
ATOM    269  HD1 HID A 142      35.496 101.806 120.518  1.00  0.00           H0.      0
ATOM    270  HD2 HID A 142      34.930 100.515 116.559  1.00  0.00           H0.      0
ATOM    271  HE1 HID A 142      36.774  99.622 120.227  1.00  0.00           H0.      0
ATOM    272  CA  ARG A 175      28.852  91.937 120.234  1.00  0.00           C0.     -1
ATOM    273  CB  ARG A 175      30.163  92.288 121.014  1.00  0.00           C0.     -1
ATOM    274  CG  ARG A 175      31.427  92.079 120.157  1.00  0.00           C0.      0
ATOM    275  CD  ARG A 175      32.705  92.520 120.894  1.00  0.00           C0.      0
ATOM    276  NE  ARG A 175      33.943  92.369 120.110  1.00  0.00           N0.      0
ATOM    277  CZ  ARG A 175      34.690  91.260 120.082  1.00  0.00           C0.      0
ATOM    278  NH1 ARG A 175      34.227  90.098 120.601  1.00  0.00           N1+      0
ATOM    279  NH2 ARG A 175      35.897  91.284 119.495  1.00  0.00           N0.      0
ATOM    280  H01 ARG A 175      27.971  92.087 120.866  1.00  0.00           H0.      0
ATOM    281  H03 ARG A 175      28.754  92.577 119.349  1.00  0.00           H0.      0
ATOM    282  HA  ARG A 175      28.865  90.892 119.904  1.00  0.00           H0.      0
ATOM    283  HB2 ARG A 175      30.117  93.337 121.338  1.00  0.00           H0.      0
ATOM    284  HB3 ARG A 175      30.225  91.675 121.923  1.00  0.00           H0.      0
ATOM    285  HG2 ARG A 175      31.503  91.023 119.859  1.00  0.00           H0.      0
ATOM    286  HG3 ARG A 175      31.343  92.659 119.231  1.00  0.00           H0.      0
ATOM    287  HD2 ARG A 175      32.627  93.582 121.134  1.00  0.00           H0.      0
ATOM    288  HD3 ARG A 175      32.816  91.980 121.842  1.00  0.00           H0.      0
ATOM    289  HE  ARG A 175      34.311  93.175 119.587  1.00  0.00           H0.      0
ATOM    290 HH11 ARG A 175      33.317  90.056 121.029  1.00  0.00           H0.      0
ATOM    291 HH12 ARG A 175      34.872  89.356 120.825  1.00  0.00           H0.      0
ATOM    292 HH21 ARG A 175      36.379  92.184 119.306  1.00  0.00           H0.      0
ATOM    293 HH22 ARG A 175      36.443  90.438 119.451  1.00  0.00           H0.      0
ATOM    294  CA  TYR A 194      40.528  88.903 115.282  1.00  0.00           C0.     -1
ATOM    295  CB  TYR A 194      40.110  89.860 116.398  1.00  0.00           C0.     -1
ATOM    296  CG  TYR A 194      39.329  91.047 115.848  1.00  0.00           C0.      0
ATOM    297  CD1 TYR A 194      38.013  91.319 116.247  1.00  0.00           C0.      0
ATOM    298  CD2 TYR A 194      39.908  91.903 114.889  1.00  0.00           C0.      0
ATOM    299  CE1 TYR A 194      37.293  92.401 115.719  1.00  0.00           C0.      0
ATOM    300  CE2 TYR A 194      39.209  92.981 114.350  1.00  0.00           C0.      0
ATOM    301  CZ  TYR A 194      37.893  93.235 114.765  1.00  0.00           C0.      0
ATOM    302  OH  TYR A 194      37.260  94.339 114.238  1.00  0.00           O0.      0
ATOM    303  H01 TYR A 194      41.087  88.047 115.679  1.00  0.00           H0.      0
ATOM    304  H02 TYR A 194      39.651  88.518 114.748  1.00  0.00           H0.      0
ATOM    305  HA  TYR A 194      41.168  89.405 114.549  1.00  0.00           H0.      0
ATOM    306  HB2 TYR A 194      39.495  89.334 117.139  1.00  0.00           H0.      0
ATOM    307  HB3 TYR A 194      40.998  90.224 116.931  1.00  0.00           H0.      0
ATOM    308  HD1 TYR A 194      37.536  90.681 116.986  1.00  0.00           H0.      0
ATOM    309  HD2 TYR A 194      40.933  91.736 114.577  1.00  0.00           H0.      0
ATOM    310  HE1 TYR A 194      36.276  92.593 116.046  1.00  0.00           H0.      0
ATOM    311  HE2 TYR A 194      39.661  93.634 113.613  1.00  0.00           H0.      0
ATOM    312  HH  TYR A 194      36.322  94.398 114.529  1.00  0.00           H0.      0
ATOM    313  CA  LEU A 240      38.976 100.183 123.838  1.00  0.00           C0.     -1
ATOM    314  CB  LEU A 240      38.854  99.163 122.695  1.00  0.00           C0.     -1
ATOM    315  CG  LEU A 240      39.864  99.398 121.544  1.00  0.00           C0.      0
ATOM    316  CD1 LEU A 240      39.797  98.260 120.510  1.00  0.00           C0.      0
ATOM    317  CD2 LEU A 240      39.676 100.764 120.857  1.00  0.00           C0.      0
ATOM    318  H01 LEU A 240      38.300  99.934 124.664  1.00  0.00           H0.      0
ATOM    319  H02 LEU A 240      39.998 100.202 124.235  1.00  0.00           H0.      0
ATOM    320  HA  LEU A 240      38.729 101.196 123.501  1.00  0.00           H0.      0
ATOM    321  HB2 LEU A 240      39.006  98.149 123.092  1.00  0.00           H0.      0
ATOM    322  HB3 LEU A 240      37.832  99.182 122.288  1.00  0.00           H0.      0
ATOM    323  HG  LEU A 240      40.872  99.387 121.990  1.00  0.00           H0.      0
ATOM    324 HD11 LEU A 240      38.789  98.159 120.093  1.00  0.00           H0.      0
ATOM    325 HD12 LEU A 240      40.472  98.448 119.670  1.00  0.00           H0.      0
ATOM    326 HD13 LEU A 240      40.081  97.307 120.974  1.00  0.00           H0.      0
ATOM    327 HD21 LEU A 240      40.388 100.884 120.033  1.00  0.00           H0.      0
ATOM    328 HD22 LEU A 240      38.672 100.857 120.427  1.00  0.00           H0.      0
ATOM    329 HD23 LEU A 240      39.822 101.595 121.555  1.00  0.00           H0.      0
ATOM    330  CA  TYR A 242      32.272 100.433 123.626  1.00  0.00           C0.     -1
ATOM    331  CB  TYR A 242      32.236  98.882 123.265  1.00  0.00           C0.     -1
ATOM    332  CG  TYR A 242      33.364  98.385 122.400  1.00  0.00           C0.      0
ATOM    333  CD1 TYR A 242      33.255  98.409 121.000  1.00  0.00           C0.      0
ATOM    334  CD2 TYR A 242      34.532  97.846 122.963  1.00  0.00           C0.      0
ATOM    335  CE1 TYR A 242      34.274  97.917 120.184  1.00  0.00           C0.      0
ATOM    336  CE2 TYR A 242      35.566  97.354 122.161  1.00  0.00           C0.      0
ATOM    337  CZ  TYR A 242      35.437  97.395 120.766  1.00  0.00           C0.      0
ATOM    338  OH  TYR A 242      36.452  96.992 119.930  1.00  0.00           O0.      0
ATOM    339  H01 TYR A 242      31.409 100.692 124.248  1.00  0.00           H0.      0
ATOM    340  H02 TYR A 242      33.190 100.674 124.173  1.00  0.00           H0.      0
ATOM    341  HA  TYR A 242      32.244 101.036 122.712  1.00  0.00           H0.      0
ATOM    342  HB2 TYR A 242      32.223  98.323 124.209  1.00  0.00           H0.      0
ATOM    343  HB3 TYR A 242      31.279  98.681 122.768  1.00  0.00           H0.      0
ATOM    344  HD1 TYR A 242      32.357  98.813 120.541  1.00  0.00           H0.      0
ATOM    345  HD2 TYR A 242      34.631  97.802 124.044  1.00  0.00           H0.      0
ATOM    346  HE1 TYR A 242      34.172  97.945 119.108  1.00  0.00           H0.      0
ATOM    347  HE2 TYR A 242      36.464  96.939 122.606  1.00  0.00           H0.      0
ATOM    348  HH  TYR A 242      37.123  96.429 120.406  1.00  0.00           H0.      0
ATOM    349  CA' SAM A 293      37.187  95.898 110.401  1.00  0.00           C0.      0
ATOM    350  CB  SAM A 293      37.323  96.642 111.746  1.00  0.00           C0.      0
ATOM    351  CG  SAM A 293      38.224  97.880 111.639  1.00  0.00           C0.      0
ATOM    352  SD  SAM A 293      38.543  98.634 113.286  1.00  0.00           S0.      0
ATOM    353  C5' SAM A 293      37.258  99.946 113.341  1.00  0.00           C0.      0
ATOM    354  C4' SAM A 293      37.693 101.164 112.539  1.00  0.00           C0.      0
ATOM    355  O4' SAM A 293      36.638 102.186 112.639  1.00  0.00           O0.      0
ATOM    356  C3' SAM A 293      39.008 101.818 113.050  1.00  0.00           C0.      0
ATOM    357  O3' SAM A 293      40.063 101.753 112.103  1.00  0.00           O0.      0
ATOM    358  C2' SAM A 293      38.578 103.266 113.409  1.00  0.00           C0.      0
ATOM    359  O2' SAM A 293      39.562 104.260 113.214  1.00  0.00           O0.      0
ATOM    360  C1' SAM A 293      37.288 103.472 112.587  1.00  0.00           C0.      0
ATOM    361  OXT SAM A 293      38.146  93.829 111.036  1.00  0.00           O0.      0
ATOM    362  N1  SAM A 293      34.501 107.754 111.679  1.00  0.00           N0.      0
ATOM    363  C2  SAM A 293      35.294 107.024 110.874  1.00  0.00           C0.      0
ATOM    364  N3  SAM A 293      36.008 105.922 111.177  1.00  0.00           N0.      0
ATOM    365  C4  SAM A 293      35.846 105.554 112.463  1.00  0.00           C0.      0
ATOM    366  C5  SAM A 293      35.061 106.222 113.414  1.00  0.00           C0.      0
ATOM    367  C6  SAM A 293      34.364 107.384 112.986  1.00  0.00           C0.      0
ATOM    368  N6  SAM A 293      33.602 108.132 113.800  1.00  0.00           N0.      0
ATOM    369  N7  SAM A 293      35.135 105.563 114.638  1.00  0.00           N0.      0
ATOM    370  C8  SAM A 293      35.930 104.532 114.435  1.00  0.00           C0.      0
ATOM    371  N9  SAM A 293      36.402 104.476 113.134  1.00  0.00           N0.      0
ATOM    372  C'  SAM A 293      37.089  94.377 110.600  1.00  0.00           C0.      0
ATOM    373  N'  SAM A 293      36.047  96.410 109.575  1.00  0.00           N0.      0
ATOM    374  O'  SAM A 293      36.010  93.760 110.352  1.00  0.00           O0.      0
ATOM    375 HN61 SAM A 293      33.366 107.779 114.732  1.00  0.00           H0.      0
ATOM    376 HN62 SAM A 293      33.172 108.984 113.439  1.00  0.00           H0.      0
ATOM    377  HA  SAM A 293      38.081  96.077 109.795  1.00  0.00           H0.      0
ATOM    378  HB1 SAM A 293      37.758  95.954 112.474  1.00  0.00           H0.      0
ATOM    379  HB2 SAM A 293      36.339  96.931 112.127  1.00  0.00           H0.      0
ATOM    380  HG1 SAM A 293      37.819  98.635 110.957  1.00  0.00           H0.      0
ATOM    381  HG2 SAM A 293      39.200  97.576 111.253  1.00  0.00           H0.      0
ATOM    382 HO2' SAM A 293      39.790 104.336 112.246  1.00  0.00           H0.      0
ATOM    383 HO3' SAM A 293      39.777 102.182 111.256  1.00  0.00           H0.      0
ATOM    384  H01 SAM A 293      36.188 103.788 115.171  1.00  0.00           H0.      0
ATOM    385  H02 SAM A 293      37.823 100.906 111.480  1.00  0.00           H0.      0
ATOM    386  H03 SAM A 293      39.378 101.309 113.941  1.00  0.00           H0.      0
ATOM    387  H04 SAM A 293      38.321 103.289 114.471  1.00  0.00           H0.      0
ATOM    388  H05 SAM A 293      37.512 103.763 111.557  1.00  0.00           H0.      0
ATOM    389  H06 SAM A 293      35.388 107.398 109.860  1.00  0.00           H0.      0
ATOM    390  H07 SAM A 293      35.130  96.235 110.002  1.00  0.00           H0.      0
ATOM    391  H08 SAM A 293      36.073  95.919 108.620  1.00  0.00           H0.      0
ATOM    392  H09 SAM A 293      36.141  97.421 109.386  1.00  0.00           H0.      0
ATOM    393 H5'1 SAM A 293      37.152 100.225 114.396  1.00  0.00           H0.      0
ATOM    394 H5'2 SAM A 293      36.306  99.536 112.996  1.00  0.00           H0.      0
ATOM    395  N   ACT A 294      36.139  96.662 117.124  1.00  0.00           N0.      0
ATOM    396  CA  ACT A 294      37.035  95.516 117.447  1.00  0.00           C0.      0
ATOM    397  C   ACT A 294      36.394  94.489 118.372  1.00  0.00           C0.      0
ATOM    398  O   ACT A 294      35.149  94.489 118.539  1.00  0.00           O0.      0
ATOM    399  CE  ACT A 294      36.531  97.387 115.868  1.00  0.00           C0.      0
ATOM    400  OXT ACT A 294      37.203  93.648 118.899  1.00  0.00           O1-      0
ATOM    401  HE1 ACT A 294      35.834  98.207 115.723  1.00  0.00           H0.      0
ATOM    402  HE2 ACT A 294      37.546  97.763 115.978  1.00  0.00           H0.      0
ATOM    403  HE3 ACT A 294      36.465  96.702 115.029  1.00  0.00           H0.      0
ATOM    404  H1  ACT A 294      37.938  95.906 117.913  1.00  0.00           H0.      0
ATOM    405  H3  ACT A 294      37.316  95.027 116.514  1.00  0.00           H0.      0
ATOM    406  H01 ACT A 294      36.150  97.319 117.922  1.00  0.00           H0.      0
ATOM    407  H02 ACT A 294      35.159  96.348 117.037  1.00  0.00           H0.      0
ATOM    408  O   WAT A2011      33.902  93.973 108.537  1.00  0.00           O0.      0
ATOM    409  H1  WAT A2011      34.549  93.844 109.253  1.00  0.00           H0.      0
ATOM    410  H2  WAT A2011      34.450  94.364 107.831  1.00  0.00           H0.      0
ATOM    411  O   WAT A6544      33.044 106.533 116.168  1.00  0.00           O0.      0
ATOM    412  H1  WAT A6544      32.369 106.018 115.703  1.00  0.00           H0.      0
ATOM    413  H2  WAT A6544      33.885 106.106 115.881  1.00  0.00           H0.      0
ATOM    414  O   WAT A9157      34.464  97.461 107.249  1.00  0.00           O0.      0
ATOM    415  H1  WAT A9157      35.186  98.084 107.432  1.00  0.00           H0.      0
ATOM    416  H2  WAT A9157      34.909  96.655 106.937  1.00  0.00           H0.      0
ATOM    417  O   WAT B2262      39.190 106.806 114.124  1.00  0.00           O0.      0
ATOM    418  H1  WAT B2262      39.711 107.272 113.457  1.00  0.00           H0.      0
ATOM    419  H2  WAT B2262      39.244 105.864 113.851  1.00  0.00           H0.      0
ATOM    420  O   WAT B8970      40.395  95.337 111.083  1.00  0.00           O0.      0
ATOM    421  H1  WAT B8970      39.603  94.760 111.124  1.00  0.00           H0.      0
ATOM    422  H2  WAT B8970      40.375  95.740 110.184  1.00  0.00           H0.      0
ATOM    423  O   WAT B9573      39.971  96.244 108.584  1.00  0.00           O0.      0
ATOM    424  H1  WAT B9573      40.030  97.095 108.104  1.00  0.00           H0.      0
ATOM    425  H2  WAT B9573      39.340  95.669 108.100  1.00  0.00           H0.      0
ATOM    426  O   WAT C3688      38.151  95.233 120.931  1.00  0.00           O0.      0
ATOM    427  H1  WAT C3688      37.951  94.485 120.329  1.00  0.00           H0.      0
ATOM    428  H2  WAT C3688      39.091  95.432 120.834  1.00  0.00           H0.      0
