# Supplementary material for: Computational Investigation of GNMT-Catalyzed Methyl Transfer Reaction: Integrating MD, QM, and ML Approaches
Source: J Comput Chem. Author manuscript; Available in PMC 2026 Jun 29. (PMC13312424; doi:10.1002/jcc.70434)
Supplement: SI-2 [file NIHMS2188582-supplement-SI-2.zip › QM-cluster-pdbs/clustering_5107_R2_w_ts.pdb]

ATOM      1  CA  TYR A  21      42.752 105.138 117.566  1.00  0.00           C0.     -1
ATOM      2  CB  TYR A  21      42.164 104.849 116.226  1.00  0.00           C0.     -1
ATOM      3  CG  TYR A  21      41.240 103.632 116.248  1.00  0.00           C0.      0
ATOM      4  CD1 TYR A  21      39.855 103.767 116.446  1.00  0.00           C0.      0
ATOM      5  CD2 TYR A  21      41.754 102.328 116.126  1.00  0.00           C0.      0
ATOM      6  CE1 TYR A  21      39.017 102.648 116.539  1.00  0.00           C0.      0
ATOM      7  CE2 TYR A  21      40.929 101.202 116.210  1.00  0.00           C0.      0
ATOM      8  CZ  TYR A  21      39.552 101.354 116.428  1.00  0.00           C0.      0
ATOM      9  OH  TYR A  21      38.769 100.218 116.475  1.00  0.00           O0.      0
ATOM     10  H01 TYR A  21      41.970 105.333 118.311  1.00  0.00           H0.      0
ATOM     11  H02 TYR A  21      43.413 106.014 117.542  1.00  0.00           H0.      0
ATOM     12  HA  TYR A  21      43.343 104.290 117.934  1.00  0.00           H0.      0
ATOM     13  HB2 TYR A  21      41.587 105.716 115.877  1.00  0.00           H0.      0
ATOM     14  HB3 TYR A  21      42.952 104.687 115.482  1.00  0.00           H0.      0
ATOM     15  HD1 TYR A  21      39.415 104.759 116.499  1.00  0.00           H0.      0
ATOM     16  HD2 TYR A  21      42.812 102.185 115.937  1.00  0.00           H0.      0
ATOM     17  HE1 TYR A  21      37.948 102.783 116.657  1.00  0.00           H0.      0
ATOM     18  HE2 TYR A  21      41.338 100.205 116.098  1.00  0.00           H0.      0
ATOM     19  HH  TYR A  21      37.883 100.397 116.888  1.00  0.00           H0.      0
ATOM     20  CA  TRP A  30      45.907  94.929 114.062  1.00  0.00           C0.     -1
ATOM     21  CB  TRP A  30      45.200  95.789 112.940  1.00  0.00           C0.     -1
ATOM     22  CG  TRP A  30      43.701  95.613 112.970  1.00  0.00           C0.      0
ATOM     23  CD1 TRP A  30      42.906  94.998 112.019  1.00  0.00           C0.      0
ATOM     24  CD2 TRP A  30      42.813  95.982 114.056  1.00  0.00           C0.      0
ATOM     25  CE2 TRP A  30      41.498  95.541 113.695  1.00  0.00           C0.      0
ATOM     26  CE3 TRP A  30      42.991  96.642 115.289  1.00  0.00           C0.      0
ATOM     27  NE1 TRP A  30      41.585  94.948 112.451  1.00  0.00           N0.      0
ATOM     28  CZ2 TRP A  30      40.393  95.713 114.543  1.00  0.00           C0.      0
ATOM     29  CZ3 TRP A  30      41.889  96.836 116.123  1.00  0.00           C0.      0
ATOM     30  CH2 TRP A  30      40.605  96.367 115.757  1.00  0.00           C0.      0
ATOM     31  H01 TRP A  30      45.694  93.866 113.907  1.00  0.00           H0.      0
ATOM     32  H03 TRP A  30      46.992  95.078 114.041  1.00  0.00           H0.      0
ATOM     33  HA  TRP A  30      45.535  95.211 115.052  1.00  0.00           H0.      0
ATOM     34  HB2 TRP A  30      45.466  96.844 113.090  1.00  0.00           H0.      0
ATOM     35  HB3 TRP A  30      45.592  95.495 111.959  1.00  0.00           H0.      0
ATOM     36  HD1 TRP A  30      43.188  94.588 111.061  1.00  0.00           H0.      0
ATOM     37  HE1 TRP A  30      40.773  94.625 111.918  1.00  0.00           H0.      0
ATOM     38  HE3 TRP A  30      43.970  97.003 115.585  1.00  0.00           H0.      0
ATOM     39  HZ2 TRP A  30      39.419  95.316 114.276  1.00  0.00           H0.      0
ATOM     40  HZ3 TRP A  30      42.016  97.346 117.072  1.00  0.00           H0.      0
ATOM     41  HH2 TRP A  30      39.772  96.522 116.436  1.00  0.00           H0.      0
ATOM     42  CA  TYR A  33      45.207  90.707 116.882  1.00  0.00           C0.     -1
ATOM     43  CB  TYR A  33      44.645  92.105 117.451  1.00  0.00           C0.     -1
ATOM     44  CG  TYR A  33      43.195  92.034 117.898  1.00  0.00           C0.      0
ATOM     45  CD1 TYR A  33      42.241  92.970 117.459  1.00  0.00           C0.      0
ATOM     46  CD2 TYR A  33      42.762  91.035 118.791  1.00  0.00           C0.      0
ATOM     47  CE1 TYR A  33      40.910  92.919 117.892  1.00  0.00           C0.      0
ATOM     48  CE2 TYR A  33      41.437  90.967 119.223  1.00  0.00           C0.      0
ATOM     49  CZ  TYR A  33      40.501  91.910 118.773  1.00  0.00           C0.      0
ATOM     50  OH  TYR A  33      39.213  91.787 119.247  1.00  0.00           O0.      0
ATOM     51  H01 TYR A  33      44.595  90.378 116.036  1.00  0.00           H0.      0
ATOM     52  H02 TYR A  33      46.242  90.830 116.549  1.00  0.00           H0.      0
ATOM     53  HA  TYR A  33      45.177  89.936 117.658  1.00  0.00           H0.      0
ATOM     54  HB2 TYR A  33      45.289  92.408 118.288  1.00  0.00           H0.      0
ATOM     55  HB3 TYR A  33      44.754  92.867 116.671  1.00  0.00           H0.      0
ATOM     56  HD1 TYR A  33      42.537  93.758 116.771  1.00  0.00           H0.      0
ATOM     57  HD2 TYR A  33      43.472  90.300 119.159  1.00  0.00           H0.      0
ATOM     58  HE1 TYR A  33      40.196  93.649 117.526  1.00  0.00           H0.      0
ATOM     59  HE2 TYR A  33      41.111  90.194 119.910  1.00  0.00           H0.      0
ATOM     60  HH  TYR A  33      38.664  92.563 119.013  1.00  0.00           H0.      0
ATOM     61  CA  ARG A  40      40.281  85.594 109.157  1.00  0.00           C0.     -1
ATOM     62  CB  ARG A  40      40.935  86.880 109.611  1.00  0.00           C0.     -1
ATOM     63  CG  ARG A  40      40.128  87.741 110.601  1.00  0.00           C0.      0
ATOM     64  CD  ARG A  40      38.976  88.524 109.949  1.00  0.00           C0.      0
ATOM     65  NE  ARG A  40      38.402  89.471 110.924  1.00  0.00           N0.      0
ATOM     66  CZ  ARG A  40      38.312  90.810 110.751  1.00  0.00           C0.      0
ATOM     67  NH1 ARG A  40      38.332  91.366 109.530  1.00  0.00           N1+      0
ATOM     68  NH2 ARG A  40      38.163  91.611 111.823  1.00  0.00           N0.      0
ATOM     69  H01 ARG A  40      39.339  85.774 108.623  1.00  0.00           H0.      0
ATOM     70  H02 ARG A  40      40.938  85.038 108.479  1.00  0.00           H0.      0
ATOM     71  HA  ARG A  40      40.055  84.941 110.010  1.00  0.00           H0.      0
ATOM     72  HB2 ARG A  40      41.892  86.638 110.092  1.00  0.00           H0.      0
ATOM     73  HB3 ARG A  40      41.192  87.499 108.739  1.00  0.00           H0.      0
ATOM     74  HG2 ARG A  40      39.733  87.109 111.410  1.00  0.00           H0.      0
ATOM     75  HG3 ARG A  40      40.802  88.473 111.065  1.00  0.00           H0.      0
ATOM     76  HD2 ARG A  40      39.368  89.093 109.101  1.00  0.00           H0.      0
ATOM     77  HD3 ARG A  40      38.195  87.854 109.574  1.00  0.00           H0.      0
ATOM     78  HE  ARG A  40      38.410  89.160 111.887  1.00  0.00           H0.      0
ATOM     79 HH11 ARG A  40      38.188  90.786 108.718  1.00  0.00           H0.      0
ATOM     80 HH12 ARG A  40      38.088  92.376 109.461  1.00  0.00           H0.      0
ATOM     81 HH21 ARG A  40      38.426  91.242 112.730  1.00  0.00           H0.      0
ATOM     82 HH22 ARG A  40      38.415  92.610 111.685  1.00  0.00           H0.      0
ATOM     83  CA  ALA A  64      34.695 101.251 108.482  1.00  0.00           C0.     -1
ATOM     84  C   ALA A  64      35.890 100.416 108.074  1.00  0.00           C0.      0
ATOM     85  O   ALA A  64      36.036  99.221 108.402  1.00  0.00           O0.      0
ATOM     86  CB  ALA A  64      34.095 100.797 109.819  1.00  0.00           C0.      0
ATOM     87  H02 ALA A  64      33.948 101.151 107.682  1.00  0.00           H0.      0
ATOM     88  HA  ALA A  64      34.976 102.310 108.523  1.00  0.00           H0.      0
ATOM     89  HB1 ALA A  64      34.039  99.706 109.864  1.00  0.00           H0.      0
ATOM     90  HB2 ALA A  64      34.700 101.141 110.665  1.00  0.00           H0.      0
ATOM     91  HB3 ALA A  64      33.083 101.193 109.942  1.00  0.00           H0.      0
ATOM     92  N   CYS A  65      36.774 101.039 107.262  1.00  0.00           N0.      0
ATOM     93  CA  CYS A  65      37.828 100.293 106.604  1.00  0.00           C0.     -1
ATOM     94  C   CYS A  65      38.903  99.731 107.570  1.00  0.00           C0.      0
ATOM     95  O   CYS A  65      39.430  98.634 107.330  1.00  0.00           O0.      0
ATOM     96  H01 CYS A  65      38.315 100.947 105.876  1.00  0.00           H0.      0
ATOM     97  H   CYS A  65      36.641 102.017 107.053  1.00  0.00           H0.      0
ATOM     98  HA  CYS A  65      37.415  99.427 106.081  1.00  0.00           H0.      0
ATOM     99  N   GLY A  66      39.241 100.508 108.622  1.00  0.00           N0.      0
ATOM    100  CA  GLY A  66      40.324 100.135 109.540  1.00  0.00           C0.     -1
ATOM    101  H01 GLY A  66      41.304 100.417 109.140  1.00  0.00           H0.      0
ATOM    102  H   GLY A  66      38.727 101.368 108.834  1.00  0.00           H0.      0
ATOM    103  HA2 GLY A  66      40.162 100.642 110.491  1.00  0.00           H0.      0
ATOM    104  HA3 GLY A  66      40.324  99.051 109.691  1.00  0.00           H0.      0
ATOM    105  CA  VAL A  69      41.625  94.095 106.029  1.00  0.00           C0.     -1
ATOM    106  C   VAL A  69      40.414  93.315 105.429  1.00  0.00           C0.      0
ATOM    107  O   VAL A  69      40.620  92.302 104.737  1.00  0.00           O0.      0
ATOM    108  CB  VAL A  69      41.977  93.697 107.519  1.00  0.00           C0.     -1
ATOM    109  CG1 VAL A  69      40.993  94.343 108.505  1.00  0.00           C0.      0
ATOM    110  CG2 VAL A  69      42.031  92.172 107.705  1.00  0.00           C0.      0
ATOM    111  H01 VAL A  69      41.446  95.176 105.985  1.00  0.00           H0.      0
ATOM    112  HA  VAL A  69      42.471  93.852 105.381  1.00  0.00           H0.      0
ATOM    113  HB  VAL A  69      42.980  94.107 107.709  1.00  0.00           H0.      0
ATOM    114 HG11 VAL A  69      41.221  94.055 109.536  1.00  0.00           H0.      0
ATOM    115 HG12 VAL A  69      41.027  95.437 108.438  1.00  0.00           H0.      0
ATOM    116 HG13 VAL A  69      39.967  94.024 108.293  1.00  0.00           H0.      0
ATOM    117 HG21 VAL A  69      42.405  91.921 108.705  1.00  0.00           H0.      0
ATOM    118 HG22 VAL A  69      41.032  91.734 107.600  1.00  0.00           H0.      0
ATOM    119 HG23 VAL A  69      42.683  91.700 106.962  1.00  0.00           H0.      0
ATOM    120  N   ASP A  70      39.153  93.765 105.699  1.00  0.00           N0.      0
ATOM    121  CA  ASP A  70      37.914  93.235 105.060  1.00  0.00           C0.     -1
ATOM    122  CB  ASP A  70      36.669  93.415 105.963  1.00  0.00           C0.     -1
ATOM    123  CG  ASP A  70      36.443  94.786 106.633  1.00  0.00           C0.      0
ATOM    124  OD1 ASP A  70      35.256  95.027 106.996  1.00  0.00           O0.      0
ATOM    125  OD2 ASP A  70      37.454  95.541 106.838  1.00  0.00           O1-      0
ATOM    126  H01 ASP A  70      37.756  93.755 104.104  1.00  0.00           H0.      0
ATOM    127  H   ASP A  70      38.986  94.628 106.215  1.00  0.00           H0.      0
ATOM    128  HA  ASP A  70      38.080  92.179 104.835  1.00  0.00           H0.      0
ATOM    129  HB2 ASP A  70      35.771  93.158 105.393  1.00  0.00           H0.      0
ATOM    130  HB3 ASP A  70      36.731  92.699 106.797  1.00  0.00           H0.      0
ATOM    131  CA  ASP A  85      37.530 105.558 108.055  1.00  0.00           C0.     -1
ATOM    132  C   ASP A  85      37.952 106.929 108.654  1.00  0.00           C0.      0
ATOM    133  O   ASP A  85      38.794 107.622 108.068  1.00  0.00           O0.      0
ATOM    134  CB  ASP A  85      38.663 104.516 108.204  1.00  0.00           C0.      0
ATOM    135  CG  ASP A  85      38.689 104.001 109.634  1.00  0.00           C0.      0
ATOM    136  OD1 ASP A  85      38.211 102.833 109.856  1.00  0.00           O0.      0
ATOM    137  OD2 ASP A  85      39.114 104.779 110.540  1.00  0.00           O1-      0
ATOM    138  H01 ASP A  85      37.334 105.742 106.995  1.00  0.00           H0.      0
ATOM    139  HA  ASP A  85      36.609 105.188 108.520  1.00  0.00           H0.      0
ATOM    140  HB2 ASP A  85      38.497 103.679 107.520  1.00  0.00           H0.      0
ATOM    141  HB3 ASP A  85      39.617 104.990 107.953  1.00  0.00           H0.      0
ATOM    142  N   ALA A  86      37.403 107.308 109.849  1.00  0.00           N0.      0
ATOM    143  CA  ALA A  86      37.664 108.625 110.480  1.00  0.00           C0.     -1
ATOM    144  C   ALA A  86      38.941 108.645 111.352  1.00  0.00           C0.      0
ATOM    145  O   ALA A  86      39.291 109.716 111.872  1.00  0.00           O0.      0
ATOM    146  CB  ALA A  86      36.449 109.071 111.297  1.00  0.00           C0.      0
ATOM    147  H   ALA A  86      36.696 106.710 110.260  1.00  0.00           H0.      0
ATOM    148  HA  ALA A  86      37.849 109.331 109.664  1.00  0.00           H0.      0
ATOM    149  HB1 ALA A  86      35.574 109.131 110.647  1.00  0.00           H0.      0
ATOM    150  HB2 ALA A  86      36.239 108.385 112.126  1.00  0.00           H0.      0
ATOM    151  HB3 ALA A  86      36.667 110.054 111.725  1.00  0.00           H0.      0
ATOM    152  N   SER A  87      39.604 107.473 111.506  1.00  0.00           N0.      0
ATOM    153  CA  SER A  87      40.925 107.422 112.136  1.00  0.00           C0.     -1
ATOM    154  CB  SER A  87      41.181 106.106 112.890  1.00  0.00           C0.     -1
ATOM    155  OG  SER A  87      42.583 105.984 113.215  1.00  0.00           O0.      0
ATOM    156  H01 SER A  87      41.712 107.526 111.375  1.00  0.00           H0.      0
ATOM    157  H   SER A  87      39.307 106.660 110.966  1.00  0.00           H0.      0
ATOM    158  HA  SER A  87      41.001 108.281 112.808  1.00  0.00           H0.      0
ATOM    159  HB2 SER A  87      40.547 106.036 113.782  1.00  0.00           H0.      0
ATOM    160  HB3 SER A  87      40.950 105.253 112.252  1.00  0.00           H0.      0
ATOM    161  HG  SER A  87      42.775 106.590 113.944  1.00  0.00           H0.      0
ATOM    162  CA  MET A  90      44.102 103.093 110.914  1.00  0.00           C0.     -1
ATOM    163  CB  MET A  90      42.642 102.858 111.214  1.00  0.00           C0.     -1
ATOM    164  CG  MET A  90      42.387 102.448 112.674  1.00  0.00           C0.      0
ATOM    165  SD  MET A  90      43.163 100.836 113.163  1.00  0.00           S0.      0
ATOM    166  CE  MET A  90      41.738  99.690 113.031  1.00  0.00           C0.      0
ATOM    167  H01 MET A  90      44.499 103.903 111.540  1.00  0.00           H0.      0
ATOM    168  H02 MET A  90      44.263 103.375 109.866  1.00  0.00           H0.      0
ATOM    169  HA  MET A  90      44.694 102.192 111.113  1.00  0.00           H0.      0
ATOM    170  HB2 MET A  90      42.059 103.769 111.017  1.00  0.00           H0.      0
ATOM    171  HB3 MET A  90      42.236 102.085 110.549  1.00  0.00           H0.      0
ATOM    172  HG2 MET A  90      42.795 103.209 113.346  1.00  0.00           H0.      0
ATOM    173  HG3 MET A  90      41.314 102.365 112.866  1.00  0.00           H0.      0
ATOM    174  HE1 MET A  90      41.443  99.535 111.992  1.00  0.00           H0.      0
ATOM    175  HE2 MET A  90      42.050  98.734 113.462  1.00  0.00           H0.      0
ATOM    176  HE3 MET A  90      40.887 100.077 113.594  1.00  0.00           H0.      0
ATOM    177  CA  ALA A 115      35.501 110.251 106.257  1.00  0.00           C0.     -1
ATOM    178  C   ALA A 115      34.816 109.733 107.517  1.00  0.00           C0.      0
ATOM    179  O   ALA A 115      35.144 108.654 108.030  1.00  0.00           O0.      0
ATOM    180  H01 ALA A 115      36.580 110.278 106.437  1.00  0.00           H0.      0
ATOM    181  H03 ALA A 115      35.321 109.550 105.436  1.00  0.00           H0.      0
ATOM    182  HA  ALA A 115      35.161 111.246 105.958  1.00  0.00           H0.      0
ATOM    183  N   ASN A 116      33.846 110.538 108.047  1.00  0.00           N0.      0
ATOM    184  CA  ASN A 116      33.098 110.200 109.260  1.00  0.00           C0.     -1
ATOM    185  C   ASN A 116      31.597 110.104 108.893  1.00  0.00           C0.      0
ATOM    186  O   ASN A 116      31.033 111.058 108.335  1.00  0.00           O0.      0
ATOM    187  CB  ASN A 116      33.335 111.282 110.343  1.00  0.00           C0.      0
ATOM    188  CG  ASN A 116      32.856 110.796 111.700  1.00  0.00           C0.      0
ATOM    189  ND2 ASN A 116      33.788 110.715 112.673  1.00  0.00           N0.      0
ATOM    190  OD1 ASN A 116      31.667 110.462 111.873  1.00  0.00           O0.      0
ATOM    191  H   ASN A 116      33.526 111.345 107.528  1.00  0.00           H0.      0
ATOM    192  HA  ASN A 116      33.470 109.237 109.607  1.00  0.00           H0.      0
ATOM    193  HB2 ASN A 116      34.398 111.533 110.357  1.00  0.00           H0.      0
ATOM    194  HB3 ASN A 116      32.773 112.182 110.065  1.00  0.00           H0.      0
ATOM    195 HD21 ASN A 116      33.582 110.289 113.581  1.00  0.00           H0.      0
ATOM    196 HD22 ASN A 116      34.759 110.880 112.455  1.00  0.00           H0.      0
ATOM    197  N   TRP A 117      31.007 108.926 109.185  1.00  0.00           N0.      0
ATOM    198  CA  TRP A 117      29.572 108.650 108.973  1.00  0.00           C0.     -1
ATOM    199  CB  TRP A 117      29.114 107.560 109.959  1.00  0.00           C0.     -1
ATOM    200  CG  TRP A 117      29.963 106.313 109.926  1.00  0.00           C0.      0
ATOM    201  CD1 TRP A 117      30.692 105.818 108.863  1.00  0.00           C0.      0
ATOM    202  CD2 TRP A 117      30.245 105.446 111.052  1.00  0.00           C0.      0
ATOM    203  CE2 TRP A 117      31.170 104.453 110.605  1.00  0.00           C0.      0
ATOM    204  CE3 TRP A 117      29.841 105.440 112.400  1.00  0.00           C0.      0
ATOM    205  NE1 TRP A 117      31.402 104.693 109.264  1.00  0.00           N0.      0
ATOM    206  CZ2 TRP A 117      31.700 103.485 111.470  1.00  0.00           C0.      0
ATOM    207  CZ3 TRP A 117      30.363 104.477 113.260  1.00  0.00           C0.      0
ATOM    208  CH2 TRP A 117      31.285 103.508 112.799  1.00  0.00           C0.      0
ATOM    209  H02 TRP A 117      29.012 109.577 109.125  1.00  0.00           H0.      0
ATOM    210  H   TRP A 117      31.559 108.237 109.695  1.00  0.00           H0.      0
ATOM    211  HA  TRP A 117      29.402 108.331 107.936  1.00  0.00           H0.      0
ATOM    212  HB2 TRP A 117      29.147 107.976 110.974  1.00  0.00           H0.      0
ATOM    213  HB3 TRP A 117      28.059 107.331 109.753  1.00  0.00           H0.      0
ATOM    214  HD1 TRP A 117      30.786 106.195 107.857  1.00  0.00           H0.      0
ATOM    215  HE1 TRP A 117      32.093 104.221 108.702  1.00  0.00           H0.      0
ATOM    216  HE3 TRP A 117      29.150 106.190 112.769  1.00  0.00           H0.      0
ATOM    217  HZ2 TRP A 117      32.432 102.764 111.128  1.00  0.00           H0.      0
ATOM    218  HZ3 TRP A 117      30.070 104.474 114.305  1.00  0.00           H0.      0
ATOM    219  HH2 TRP A 117      31.693 102.784 113.497  1.00  0.00           H0.      0
ATOM    220  CA  LEU A 136      31.997  94.713 109.737  1.00  0.00           C0.     -1
ATOM    221  C   LEU A 136      32.610  94.916 111.105  1.00  0.00           C0.      0
ATOM    222  O   LEU A 136      32.839  96.028 111.597  1.00  0.00           O0.      0
ATOM    223  H01 LEU A 136      31.609  93.703 109.588  1.00  0.00           H0.      0
ATOM    224  H02 LEU A 136      32.783  94.915 108.999  1.00  0.00           H0.      0
ATOM    225  HA  LEU A 136      31.199  95.441 109.574  1.00  0.00           H0.      0
ATOM    226  N   GLY A 137      32.942  93.765 111.785  1.00  0.00           N0.      0
ATOM    227  CA  GLY A 137      34.032  93.772 112.752  1.00  0.00           C0.     -1
ATOM    228  C   GLY A 137      33.753  94.297 114.152  1.00  0.00           C0.      0
ATOM    229  O   GLY A 137      34.724  94.434 114.927  1.00  0.00           O0.      0
ATOM    230  H   GLY A 137      32.806  92.895 111.289  1.00  0.00           H0.      0
ATOM    231  HA2 GLY A 137      34.404  92.748 112.854  1.00  0.00           H0.      0
ATOM    232  HA3 GLY A 137      34.868  94.376 112.376  1.00  0.00           H0.      0
ATOM    233  N   ASN A 138      32.480  94.577 114.480  1.00  0.00           N0.      0
ATOM    234  CA  ASN A 138      32.086  95.320 115.688  1.00  0.00           C0.     -1
ATOM    235  C   ASN A 138      32.666  96.784 115.628  1.00  0.00           C0.      0
ATOM    236  O   ASN A 138      33.438  97.208 116.494  1.00  0.00           O0.      0
ATOM    237  CB  ASN A 138      32.467  94.562 117.025  1.00  0.00           C0.     -1
ATOM    238  CG  ASN A 138      32.020  95.391 118.220  1.00  0.00           C0.      0
ATOM    239  ND2 ASN A 138      32.940  95.483 119.227  1.00  0.00           N0.      0
ATOM    240  OD1 ASN A 138      30.892  95.889 118.280  1.00  0.00           O0.      0
ATOM    241  H   ASN A 138      31.793  94.427 113.752  1.00  0.00           H0.      0
ATOM    242  HA  ASN A 138      30.996  95.403 115.666  1.00  0.00           H0.      0
ATOM    243  HB2 ASN A 138      31.913  93.620 117.025  1.00  0.00           H0.      0
ATOM    244  HB3 ASN A 138      33.533  94.352 117.055  1.00  0.00           H0.      0
ATOM    245 HD21 ASN A 138      32.783  96.218 119.907  1.00  0.00           H0.      0
ATOM    246 HD22 ASN A 138      33.910  95.304 118.980  1.00  0.00           H0.      0
ATOM    247  N   SER A 139      32.211  97.533 114.581  1.00  0.00           N0.      0
ATOM    248  CA  SER A 139      32.655  98.912 114.250  1.00  0.00           C0.     -1
ATOM    249  CB  SER A 139      33.295  98.966 112.860  1.00  0.00           C0.      0
ATOM    250  OG  SER A 139      34.405  98.053 112.753  1.00  0.00           O0.      0
ATOM    251  H03 SER A 139      31.799  99.595 114.298  1.00  0.00           H0.      0
ATOM    252  H   SER A 139      31.664  97.060 113.873  1.00  0.00           H0.      0
ATOM    253  HA  SER A 139      33.373  99.198 115.022  1.00  0.00           H0.      0
ATOM    254  HB2 SER A 139      32.553  98.743 112.084  1.00  0.00           H0.      0
ATOM    255  HB3 SER A 139      33.675  99.978 112.685  1.00  0.00           H0.      0
ATOM    256  HG  SER A 139      34.053  97.216 112.399  1.00  0.00           H0.      0
ATOM    257  CA  HID A 142      32.183 102.950 118.835  1.00  0.00           C0.     -1
ATOM    258  CB  HID A 142      33.387 102.921 117.924  1.00  0.00           C0.     -1
ATOM    259  CG  HID A 142      34.456 101.885 118.074  1.00  0.00           C0.      0
ATOM    260  CD2 HID A 142      35.218 101.299 117.081  1.00  0.00           C0.      0
ATOM    261  ND1 HID A 142      35.085 101.515 119.255  1.00  0.00           N0.      0
ATOM    262  CE1 HID A 142      36.164 100.733 118.950  1.00  0.00           C0.      0
ATOM    263  NE2 HID A 142      36.277 100.594 117.634  1.00  0.00           N0.      0
ATOM    264  H01 HID A 142      31.609 102.017 118.786  1.00  0.00           H0.      0
ATOM    265  H02 HID A 142      31.518 103.770 118.547  1.00  0.00           H0.      0
ATOM    266  HA  HID A 142      32.460 103.110 119.885  1.00  0.00           H0.      0
ATOM    267  HB2 HID A 142      33.041 102.842 116.885  1.00  0.00           H0.      0
ATOM    268  HB3 HID A 142      33.886 103.902 117.967  1.00  0.00           H0.      0
ATOM    269  HD1 HID A 142      34.754 101.711 120.189  1.00  0.00           H0.      0
ATOM    270  HD2 HID A 142      35.087 101.394 116.015  1.00  0.00           H0.      0
ATOM    271  HE1 HID A 142      36.804 100.285 119.691  1.00  0.00           H0.      0
ATOM    272  CA  ARG A 175      29.038  92.196 119.989  1.00  0.00           C0.     -1
ATOM    273  CB  ARG A 175      30.091  92.551 121.048  1.00  0.00           C0.     -1
ATOM    274  CG  ARG A 175      31.519  92.365 120.487  1.00  0.00           C0.      0
ATOM    275  CD  ARG A 175      32.614  92.962 121.387  1.00  0.00           C0.      0
ATOM    276  NE  ARG A 175      33.984  92.784 120.869  1.00  0.00           N0.      0
ATOM    277  CZ  ARG A 175      34.797  91.775 121.196  1.00  0.00           C0.      0
ATOM    278  NH1 ARG A 175      34.312  90.722 121.903  1.00  0.00           N1+      0
ATOM    279  NH2 ARG A 175      36.110  91.836 120.927  1.00  0.00           N0.      0
ATOM    280  H01 ARG A 175      28.021  92.280 120.387  1.00  0.00           H0.      0
ATOM    281  H03 ARG A 175      29.122  92.868 119.126  1.00  0.00           H0.      0
ATOM    282  HA  ARG A 175      29.180  91.171 119.628  1.00  0.00           H0.      0
ATOM    283  HB2 ARG A 175      29.956  93.595 121.366  1.00  0.00           H0.      0
ATOM    284  HB3 ARG A 175      29.961  91.928 121.944  1.00  0.00           H0.      0
ATOM    285  HG2 ARG A 175      31.706  91.298 120.311  1.00  0.00           H0.      0
ATOM    286  HG3 ARG A 175      31.587  92.846 119.504  1.00  0.00           H0.      0
ATOM    287  HD2 ARG A 175      32.458  94.040 121.479  1.00  0.00           H0.      0
ATOM    288  HD3 ARG A 175      32.575  92.536 122.395  1.00  0.00           H0.      0
ATOM    289  HE  ARG A 175      34.324  93.412 120.140  1.00  0.00           H0.      0
ATOM    290 HH11 ARG A 175      33.343  90.462 121.794  1.00  0.00           H0.      0
ATOM    291 HH12 ARG A 175      34.946  89.985 122.174  1.00  0.00           H0.      0
ATOM    292 HH21 ARG A 175      36.503  92.632 120.394  1.00  0.00           H0.      0
ATOM    293 HH22 ARG A 175      36.615  90.967 120.822  1.00  0.00           H0.      0
ATOM    294  CA  TYR A 194      39.766  87.665 115.648  1.00  0.00           C0.     -1
ATOM    295  CB  TYR A 194      39.759  88.929 116.626  1.00  0.00           C0.     -1
ATOM    296  CG  TYR A 194      39.106  90.178 116.058  1.00  0.00           C0.      0
ATOM    297  CD1 TYR A 194      37.796  90.557 116.404  1.00  0.00           C0.      0
ATOM    298  CD2 TYR A 194      39.820  91.037 115.201  1.00  0.00           C0.      0
ATOM    299  CE1 TYR A 194      37.213  91.732 115.910  1.00  0.00           C0.      0
ATOM    300  CE2 TYR A 194      39.257  92.218 114.706  1.00  0.00           C0.      0
ATOM    301  CZ  TYR A 194      37.941  92.568 115.051  1.00  0.00           C0.      0
ATOM    302  OH  TYR A 194      37.436  93.744 114.534  1.00  0.00           O0.      0
ATOM    303  H01 TYR A 194      40.270  86.822 116.130  1.00  0.00           H0.      0
ATOM    304  H02 TYR A 194      38.740  87.372 115.399  1.00  0.00           H0.      0
ATOM    305  HA  TYR A 194      40.294  87.908 114.719  1.00  0.00           H0.      0
ATOM    306  HB2 TYR A 194      39.246  88.642 117.551  1.00  0.00           H0.      0
ATOM    307  HB3 TYR A 194      40.796  89.158 116.899  1.00  0.00           H0.      0
ATOM    308  HD1 TYR A 194      37.221  89.946 117.092  1.00  0.00           H0.      0
ATOM    309  HD2 TYR A 194      40.848  90.800 114.947  1.00  0.00           H0.      0
ATOM    310  HE1 TYR A 194      36.204  92.002 116.204  1.00  0.00           H0.      0
ATOM    311  HE2 TYR A 194      39.832  92.883 114.072  1.00  0.00           H0.      0
ATOM    312  HH  TYR A 194      36.475  93.843 114.705  1.00  0.00           H0.      0
ATOM    313  CA  TYR A 220      43.987  94.132 124.883  1.00  0.00           C0.     -1
ATOM    314  CB  TYR A 220      43.681  94.462 123.426  1.00  0.00           C0.     -1
ATOM    315  CG  TYR A 220      42.227  94.664 122.998  1.00  0.00           C0.      0
ATOM    316  CD1 TYR A 220      41.512  95.835 123.318  1.00  0.00           C0.      0
ATOM    317  CD2 TYR A 220      41.591  93.740 122.150  1.00  0.00           C0.      0
ATOM    318  CE1 TYR A 220      40.241  96.090 122.789  1.00  0.00           C0.      0
ATOM    319  CE2 TYR A 220      40.316  93.975 121.619  1.00  0.00           C0.      0
ATOM    320  CZ  TYR A 220      39.644  95.168 121.917  1.00  0.00           C0.      0
ATOM    321  OH  TYR A 220      38.402  95.466 121.370  1.00  0.00           O0.      0
ATOM    322  H01 TYR A 220      45.068  94.034 125.032  1.00  0.00           H0.      0
ATOM    323  H02 TYR A 220      43.624  94.917 125.558  1.00  0.00           H0.      0
ATOM    324  HA  TYR A 220      43.515  93.190 125.187  1.00  0.00           H0.      0
ATOM    325  HB2 TYR A 220      44.235  95.374 123.159  1.00  0.00           H0.      0
ATOM    326  HB3 TYR A 220      44.102  93.668 122.794  1.00  0.00           H0.      0
ATOM    327  HD1 TYR A 220      41.969  96.579 123.965  1.00  0.00           H0.      0
ATOM    328  HD2 TYR A 220      42.109  92.828 121.865  1.00  0.00           H0.      0
ATOM    329  HE1 TYR A 220      39.717  97.011 123.025  1.00  0.00           H0.      0
ATOM    330  HE2 TYR A 220      39.857  93.240 120.968  1.00  0.00           H0.      0
ATOM    331  HH  TYR A 220      38.148  94.797 120.695  1.00  0.00           H0.      0
ATOM    332  CA  TYR A 242      31.764 100.874 122.773  1.00  0.00           C0.     -1
ATOM    333  CB  TYR A 242      31.714  99.384 122.331  1.00  0.00           C0.     -1
ATOM    334  CG  TYR A 242      32.999  98.835 121.736  1.00  0.00           C0.      0
ATOM    335  CD1 TYR A 242      33.213  98.827 120.345  1.00  0.00           C0.      0
ATOM    336  CD2 TYR A 242      34.002  98.276 122.550  1.00  0.00           C0.      0
ATOM    337  CE1 TYR A 242      34.371  98.278 119.784  1.00  0.00           C0.      0
ATOM    338  CE2 TYR A 242      35.166  97.721 122.004  1.00  0.00           C0.      0
ATOM    339  CZ  TYR A 242      35.352  97.716 120.614  1.00  0.00           C0.      0
ATOM    340  OH  TYR A 242      36.465  97.169 120.010  1.00  0.00           O0.      0
ATOM    341  H01 TYR A 242      30.803 101.179 123.201  1.00  0.00           H0.      0
ATOM    342  H02 TYR A 242      32.544 101.031 123.526  1.00  0.00           H0.      0
ATOM    343  HA  TYR A 242      31.982 101.525 121.918  1.00  0.00           H0.      0
ATOM    344  HB2 TYR A 242      31.436  98.775 123.201  1.00  0.00           H0.      0
ATOM    345  HB3 TYR A 242      30.906  99.266 121.598  1.00  0.00           H0.      0
ATOM    346  HD1 TYR A 242      32.457  99.241 119.685  1.00  0.00           H0.      0
ATOM    347  HD2 TYR A 242      33.864  98.257 123.627  1.00  0.00           H0.      0
ATOM    348  HE1 TYR A 242      34.503  98.276 118.709  1.00  0.00           H0.      0
ATOM    349  HE2 TYR A 242      35.918  97.279 122.650  1.00  0.00           H0.      0
ATOM    350  HH  TYR A 242      37.094  96.807 120.665  1.00  0.00           H0.      0
ATOM    351  CA  TYR A 283      28.494  88.716 117.770  1.00  0.00           C0.     -1
ATOM    352  CB  TYR A 283      29.616  88.888 116.778  1.00  0.00           C0.     -1
ATOM    353  CG  TYR A 283      30.914  89.528 117.255  1.00  0.00           C0.      0
ATOM    354  CD1 TYR A 283      31.663  88.996 118.321  1.00  0.00           C0.      0
ATOM    355  CD2 TYR A 283      31.474  90.607 116.547  1.00  0.00           C0.      0
ATOM    356  CE1 TYR A 283      32.912  89.522 118.668  1.00  0.00           C0.      0
ATOM    357  CE2 TYR A 283      32.731  91.131 116.873  1.00  0.00           C0.      0
ATOM    358  CZ  TYR A 283      33.450  90.599 117.948  1.00  0.00           C0.      0
ATOM    359  OH  TYR A 283      34.699  91.062 118.319  1.00  0.00           O0.      0
ATOM    360  H01 TYR A 283      27.642  88.208 117.304  1.00  0.00           H0.      0
ATOM    361  H02 TYR A 283      28.800  88.115 118.635  1.00  0.00           H0.      0
ATOM    362  HA  TYR A 283      28.142  89.681 118.151  1.00  0.00           H0.      0
ATOM    363  HB2 TYR A 283      29.868  87.899 116.362  1.00  0.00           H0.      0
ATOM    364  HB3 TYR A 283      29.250  89.474 115.924  1.00  0.00           H0.      0
ATOM    365  HD1 TYR A 283      31.274  88.151 118.881  1.00  0.00           H0.      0
ATOM    366  HD2 TYR A 283      30.931  91.028 115.706  1.00  0.00           H0.      0
ATOM    367  HE1 TYR A 283      33.485  89.103 119.488  1.00  0.00           H0.      0
ATOM    368  HE2 TYR A 283      33.161  91.931 116.281  1.00  0.00           H0.      0
ATOM    369  HH  TYR A 283      34.813  92.014 118.131  1.00  0.00           H0.      0
ATOM    370  N   ACT A 293      36.199  96.134 116.821  1.00  0.00           N0.      0
ATOM    371  CA  ACT A 293      37.163  95.306 117.545  1.00  0.00           C0.      0
ATOM    372  C   ACT A 293      36.569  94.297 118.538  1.00  0.00           C0.      0
ATOM    373  O   ACT A 293      37.384  93.805 119.400  1.00  0.00           O0.      0
ATOM    374  OXT ACT A 293      35.348  93.963 118.457  1.00  0.00           O1-      0
ATOM    375  H1  ACT A 293      37.854  95.948 118.095  1.00  0.00           H0.      0
ATOM    376  H3  ACT A 293      37.752  94.735 116.816  1.00  0.00           H0.      0
ATOM    377  H01 ACT A 293      35.486  95.571 116.360  1.00  0.00           H0.      0
ATOM    378  H02 ACT A 293      35.722  96.774 117.451  1.00  0.00           H0.      0
ATOM    379  CA' SAM A 294      38.324  96.213 110.359  1.00  0.00           C0.      0
ATOM    380  CB  SAM A 294      37.910  96.689 111.769  1.00  0.00           C0.      0
ATOM    381  CG  SAM A 294      37.616  98.188 111.895  1.00  0.00           C0.      0
ATOM    382  SD  SAM A 294      37.962  98.769 113.619  1.00  0.00           S0.      0
ATOM    383  CE  SAM A 294      37.028  97.370 115.160  1.00  0.00           C0.      0
ATOM    384  C5' SAM A 294      36.678 100.065 113.775  1.00  0.00           C0.      0
ATOM    385  C4' SAM A 294      36.917 101.204 112.796  1.00  0.00           C0.      0
ATOM    386  O4' SAM A 294      35.713 102.040 112.799  1.00  0.00           O0.      0
ATOM    387  C3' SAM A 294      38.120 102.116 113.165  1.00  0.00           C0.      0
ATOM    388  O3' SAM A 294      39.160 102.059 112.203  1.00  0.00           O0.      0
ATOM    389  C2' SAM A 294      37.449 103.509 113.338  1.00  0.00           C0.      0
ATOM    390  O2' SAM A 294      38.234 104.640 113.044  1.00  0.00           O0.      0
ATOM    391  C1' SAM A 294      36.163 103.382 112.493  1.00  0.00           C0.      0
ATOM    392  OXT SAM A 294      39.095  94.149 111.275  1.00  0.00           O0.      0
ATOM    393  N1  SAM A 294      33.149 107.254 110.835  1.00  0.00           N0.      0
ATOM    394  C2  SAM A 294      34.039 106.481 110.187  1.00  0.00           C0.      0
ATOM    395  N3  SAM A 294      34.774 105.461 110.671  1.00  0.00           N0.      0
ATOM    396  C4  SAM A 294      34.531 105.249 111.979  1.00  0.00           C0.      0
ATOM    397  C5  SAM A 294      33.649 105.984 112.778  1.00  0.00           C0.      0
ATOM    398  C6  SAM A 294      32.922 107.034 112.161  1.00  0.00           C0.      0
ATOM    399  N6  SAM A 294      32.045 107.810 112.814  1.00  0.00           N0.      0
ATOM    400  N7  SAM A 294      33.713 105.531 114.094  1.00  0.00           N0.      0
ATOM    401  C8  SAM A 294      34.595 104.541 114.095  1.00  0.00           C0.      0
ATOM    402  N9  SAM A 294      35.120 104.323 112.835  1.00  0.00           N0.      0
ATOM    403  C'  SAM A 294      38.349  94.670 110.382  1.00  0.00           C0.      0
ATOM    404  N'  SAM A 294      37.428  96.702 109.271  1.00  0.00           N0.      0
ATOM    405  O'  SAM A 294      37.618  94.046 109.572  1.00  0.00           O0.      0
ATOM    406 HN61 SAM A 294      31.713 108.675 112.385  1.00  0.00           H0.      0
ATOM    407 HN62 SAM A 294      31.904 107.670 113.811  1.00  0.00           H0.      0
ATOM    408  HA  SAM A 294      39.332  96.578 110.131  1.00  0.00           H0.      0
ATOM    409  HB1 SAM A 294      38.736  96.398 112.423  1.00  0.00           H0.      0
ATOM    410  HB2 SAM A 294      37.034  96.124 112.106  1.00  0.00           H0.      0
ATOM    411  HG1 SAM A 294      36.571  98.407 111.662  1.00  0.00           H0.      0
ATOM    412  HG2 SAM A 294      38.269  98.785 111.251  1.00  0.00           H0.      0
ATOM    413  HE1 SAM A 294      36.007  97.483 114.821  1.00  0.00           H0.      0
ATOM    414  HE2 SAM A 294      37.413  97.999 115.949  1.00  0.00           H0.      0
ATOM    415  HE3 SAM A 294      37.579  96.485 114.880  1.00  0.00           H0.      0
ATOM    416 HO2' SAM A 294      38.626 104.585 112.130  1.00  0.00           H0.      0
ATOM    417 HO3' SAM A 294      38.809 102.362 111.324  1.00  0.00           H0.      0
ATOM    418  H01 SAM A 294      34.937 104.019 114.977  1.00  0.00           H0.      0
ATOM    419  H02 SAM A 294      37.062 100.829 111.776  1.00  0.00           H0.      0
ATOM    420  H03 SAM A 294      38.573 101.808 114.105  1.00  0.00           H0.      0
ATOM    421  H04 SAM A 294      37.146 103.606 114.384  1.00  0.00           H0.      0
ATOM    422  H05 SAM A 294      36.370 103.495 111.425  1.00  0.00           H0.      0
ATOM    423  H06 SAM A 294      34.209 106.746 109.150  1.00  0.00           H0.      0
ATOM    424  H07 SAM A 294      37.547  97.701 109.072  1.00  0.00           H0.      0
ATOM    425  H08 SAM A 294      36.398  96.571 109.452  1.00  0.00           H0.      0
ATOM    426  H09 SAM A 294      37.572  96.201 108.338  1.00  0.00           H0.      0
ATOM    427 H5'1 SAM A 294      36.745 100.421 114.804  1.00  0.00           H0.      0
ATOM    428 H5'2 SAM A 294      35.716  99.586 113.603  1.00  0.00           H0.      0
ATOM    429  O   WAT A9980      37.853 106.172 115.284  1.00  0.00           O0.      0
ATOM    430  H1  WAT A9980      38.124 105.735 114.448  1.00  0.00           H0.      0
ATOM    431  H2  WAT A9980      37.257 106.913 115.033  1.00  0.00           H0.      0
ATOM    432  O   WAT B3703      34.754  96.699 108.995  1.00  0.00           O0.      0
ATOM    433  H1  WAT B3703      34.902  96.140 108.177  1.00  0.00           H0.      0
ATOM    434  H2  WAT B3703      34.840  97.630 108.722  1.00  0.00           H0.      0
ATOM    435  O   WAT B6040      33.809 109.462 115.278  1.00  0.00           O0.      0
ATOM    436  H1  WAT B6040      33.913 110.041 116.044  1.00  0.00           H0.      0
ATOM    437  H2  WAT B6040      33.199 108.727 115.536  1.00  0.00           H0.      0
ATOM    438  O   WAT B8106      35.804 107.739 114.491  1.00  0.00           O0.      0
ATOM    439  H1  WAT B8106      35.273 108.505 114.798  1.00  0.00           H0.      0
ATOM    440  H2  WAT B8106      35.184 106.995 114.489  1.00  0.00           H0.      0
ATOM    441  O   WAT C 293      32.334 107.257 115.653  1.00  0.00           O0.      0
ATOM    442  H1  WAT C 293      32.827 106.471 115.290  1.00  0.00           H0.      0
ATOM    443  H2  WAT C 293      31.676 106.956 116.291  1.00  0.00           H0.      0
ATOM    444  O   WAT C3278      36.183 104.506 116.595  1.00  0.00           O0.      0
ATOM    445  H1  WAT C3278      36.829 105.131 116.166  1.00  0.00           H0.      0
ATOM    446  H2  WAT C3278      36.585 104.211 117.420  1.00  0.00           H0.      0
