# Supplementary material for: Computational Investigation of GNMT-Catalyzed Methyl Transfer Reaction: Integrating MD, QM, and ML Approaches
Source: J Comput Chem. Author manuscript; Available in PMC 2026 Jun 29. (PMC13312424; doi:10.1002/jcc.70434)
Supplement: SI-2 [file NIHMS2188582-supplement-SI-2.zip › QM-cluster-pdbs/clustering_2473_P2_wo_ts.pdb]

ATOM      1  CA  ILE A  17      35.233 111.622 117.736  1.00  0.00           C0.     -1
ATOM      2  C   ILE A  17      35.138 110.062 117.810  1.00  0.00           C0.      0
ATOM      3  O   ILE A  17      35.255 109.482 118.894  1.00  0.00           O0.      0
ATOM      4  H01 ILE A  17      35.938 111.949 116.966  1.00  0.00           H0.      0
ATOM      5  H02 ILE A  17      35.567 111.962 118.715  1.00  0.00           H0.      0
ATOM      6  HA  ILE A  17      34.254 112.062 117.517  1.00  0.00           H0.      0
ATOM      7  N   PRO A  18      34.969 109.339 116.638  1.00  0.00           N0.      0
ATOM      8  CA  PRO A  18      34.744 107.836 116.606  1.00  0.00           C0.     -1
ATOM      9  C   PRO A  18      36.027 107.024 116.657  1.00  0.00           C0.      0
ATOM     10  O   PRO A  18      35.982 105.777 116.625  1.00  0.00           O0.      0
ATOM     11  CB  PRO A  18      33.997 107.598 115.265  1.00  0.00           C0.      0
ATOM     12  CG  PRO A  18      33.522 108.991 114.807  1.00  0.00           C0.      0
ATOM     13  CD  PRO A  18      34.596 109.945 115.345  1.00  0.00           C0.      0
ATOM     14  HA  PRO A  18      34.127 107.544 117.459  1.00  0.00           H0.      0
ATOM     15  HB2 PRO A  18      34.681 107.168 114.526  1.00  0.00           H0.      0
ATOM     16  HB3 PRO A  18      33.174 106.900 115.404  1.00  0.00           H0.      0
ATOM     17  HG2 PRO A  18      33.423 109.061 113.724  1.00  0.00           H0.      0
ATOM     18  HG3 PRO A  18      32.553 109.233 115.258  1.00  0.00           H0.      0
ATOM     19  HD2 PRO A  18      35.461 109.977 114.671  1.00  0.00           H0.      0
ATOM     20  HD3 PRO A  18      34.231 110.964 115.481  1.00  0.00           H0.      0
ATOM     21  N   ASP A  19      37.154 107.748 116.686  1.00  0.00           N0.      0
ATOM     22  CA  ASP A  19      38.481 107.177 116.695  1.00  0.00           C0.     -1
ATOM     23  H01 ASP A  19      39.061 107.541 115.840  1.00  0.00           H0.      0
ATOM     24  H03 ASP A  19      39.014 107.429 117.617  1.00  0.00           H0.      0
ATOM     25  H   ASP A  19      37.043 108.753 116.692  1.00  0.00           H0.      0
ATOM     26  HA  ASP A  19      38.393 106.092 116.623  1.00  0.00           H0.      0
ATOM     27  CA  TYR A  21      43.606 104.903 117.952  1.00  0.00           C0.     -1
ATOM     28  CB  TYR A  21      43.332 104.112 116.656  1.00  0.00           C0.     -1
ATOM     29  CG  TYR A  21      41.988 103.452 116.499  1.00  0.00           C0.      0
ATOM     30  CD1 TYR A  21      40.954 104.114 115.821  1.00  0.00           C0.      0
ATOM     31  CD2 TYR A  21      41.791 102.113 116.875  1.00  0.00           C0.      0
ATOM     32  CE1 TYR A  21      39.795 103.440 115.438  1.00  0.00           C0.      0
ATOM     33  CE2 TYR A  21      40.641 101.419 116.496  1.00  0.00           C0.      0
ATOM     34  CZ  TYR A  21      39.674 102.069 115.719  1.00  0.00           C0.      0
ATOM     35  OH  TYR A  21      38.647 101.320 115.190  1.00  0.00           O0.      0
ATOM     36  H01 TYR A  21      44.615 105.330 117.935  1.00  0.00           H0.      0
ATOM     37  H02 TYR A  21      42.888 105.724 118.071  1.00  0.00           H0.      0
ATOM     38  HA  TYR A  21      43.522 104.256 118.833  1.00  0.00           H0.      0
ATOM     39  HB2 TYR A  21      43.482 104.792 115.806  1.00  0.00           H0.      0
ATOM     40  HB3 TYR A  21      44.109 103.341 116.559  1.00  0.00           H0.      0
ATOM     41  HD1 TYR A  21      41.086 105.154 115.534  1.00  0.00           H0.      0
ATOM     42  HD2 TYR A  21      42.581 101.584 117.399  1.00  0.00           H0.      0
ATOM     43  HE1 TYR A  21      39.032 103.940 114.855  1.00  0.00           H0.      0
ATOM     44  HE2 TYR A  21      40.526 100.362 116.710  1.00  0.00           H0.      0
ATOM     45  HH  TYR A  21      38.366 101.777 114.363  1.00  0.00           H0.      0
ATOM     46  CA  TRP A  30      46.317  95.272 114.623  1.00  0.00           C0.     -1
ATOM     47  CB  TRP A  30      45.609  96.305 113.777  1.00  0.00           C0.     -1
ATOM     48  CG  TRP A  30      44.107  96.157 113.790  1.00  0.00           C0.      0
ATOM     49  CD1 TRP A  30      43.289  95.759 112.748  1.00  0.00           C0.      0
ATOM     50  CD2 TRP A  30      43.233  96.377 114.925  1.00  0.00           C0.      0
ATOM     51  CE2 TRP A  30      41.899  96.078 114.496  1.00  0.00           C0.      0
ATOM     52  CE3 TRP A  30      43.440  96.834 116.241  1.00  0.00           C0.      0
ATOM     53  NE1 TRP A  30      41.966  95.692 113.171  1.00  0.00           N0.      0
ATOM     54  CZ2 TRP A  30      40.791  96.222 115.346  1.00  0.00           C0.      0
ATOM     55  CZ3 TRP A  30      42.341  96.986 117.084  1.00  0.00           C0.      0
ATOM     56  CH2 TRP A  30      41.033  96.682 116.640  1.00  0.00           C0.      0
ATOM     57  H01 TRP A  30      46.106  94.258 114.262  1.00  0.00           H0.      0
ATOM     58  H02 TRP A  30      47.404  95.416 114.609  1.00  0.00           H0.      0
ATOM     59  HA  TRP A  30      45.989  95.319 115.668  1.00  0.00           H0.      0
ATOM     60  HB2 TRP A  30      45.876  97.312 114.131  1.00  0.00           H0.      0
ATOM     61  HB3 TRP A  30      45.965  96.246 112.740  1.00  0.00           H0.      0
ATOM     62  HD1 TRP A  30      43.556  95.514 111.731  1.00  0.00           H0.      0
ATOM     63  HE1 TRP A  30      41.145  95.587 112.579  1.00  0.00           H0.      0
ATOM     64  HE3 TRP A  30      44.438  97.076 116.590  1.00  0.00           H0.      0
ATOM     65  HZ2 TRP A  30      39.790  95.982 115.001  1.00  0.00           H0.      0
ATOM     66  HZ3 TRP A  30      42.483  97.340 118.100  1.00  0.00           H0.      0
ATOM     67  HH2 TRP A  30      40.208  96.801 117.330  1.00  0.00           H0.      0
ATOM     68  CA  TYR A  33      45.344  90.908 116.575  1.00  0.00           C0.     -1
ATOM     69  CB  TYR A  33      44.770  92.187 117.338  1.00  0.00           C0.     -1
ATOM     70  CG  TYR A  33      43.308  92.185 117.740  1.00  0.00           C0.      0
ATOM     71  CD1 TYR A  33      42.420  93.137 117.207  1.00  0.00           C0.      0
ATOM     72  CD2 TYR A  33      42.821  91.328 118.745  1.00  0.00           C0.      0
ATOM     73  CE1 TYR A  33      41.106  93.250 117.669  1.00  0.00           C0.      0
ATOM     74  CE2 TYR A  33      41.508  91.430 119.215  1.00  0.00           C0.      0
ATOM     75  CZ  TYR A  33      40.650  92.403 118.685  1.00  0.00           C0.      0
ATOM     76  OH  TYR A  33      39.373  92.494 119.202  1.00  0.00           O0.      0
ATOM     77  H01 TYR A  33      44.813  90.759 115.629  1.00  0.00           H0.      0
ATOM     78  H02 TYR A  33      46.409  91.054 116.367  1.00  0.00           H0.      0
ATOM     79  HA  TYR A  33      45.224  90.007 117.186  1.00  0.00           H0.      0
ATOM     80  HB2 TYR A  33      45.386  92.326 118.238  1.00  0.00           H0.      0
ATOM     81  HB3 TYR A  33      44.957  93.060 116.701  1.00  0.00           H0.      0
ATOM     82  HD1 TYR A  33      42.764  93.824 116.440  1.00  0.00           H0.      0
ATOM     83  HD2 TYR A  33      43.484  90.588 119.185  1.00  0.00           H0.      0
ATOM     84  HE1 TYR A  33      40.445  93.993 117.239  1.00  0.00           H0.      0
ATOM     85  HE2 TYR A  33      41.144  90.778 120.001  1.00  0.00           H0.      0
ATOM     86  HH  TYR A  33      38.941  93.328 118.921  1.00  0.00           H0.      0
ATOM     87  CA  ARG A  40      39.542  85.909 109.300  1.00  0.00           C0.     -1
ATOM     88  CB  ARG A  40      40.000  87.349 109.503  1.00  0.00           C0.     -1
ATOM     89  CG  ARG A  40      38.893  88.413 109.351  1.00  0.00           C0.      0
ATOM     90  CD  ARG A  40      39.513  89.820 109.237  1.00  0.00           C0.      0
ATOM     91  NE  ARG A  40      38.553  90.932 109.243  1.00  0.00           N0.      0
ATOM     92  CZ  ARG A  40      38.184  91.612 110.350  1.00  0.00           C0.      0
ATOM     93  NH1 ARG A  40      38.420  91.103 111.583  1.00  0.00           N1+      0
ATOM     94  NH2 ARG A  40      37.521  92.759 110.202  1.00  0.00           N0.      0
ATOM     95  H01 ARG A  40      39.134  85.764 108.292  1.00  0.00           H0.      0
ATOM     96  H02 ARG A  40      40.375  85.209 109.430  1.00  0.00           H0.      0
ATOM     97  HA  ARG A  40      38.759  85.633 110.017  1.00  0.00           H0.      0
ATOM     98  HB2 ARG A  40      40.460  87.457 110.496  1.00  0.00           H0.      0
ATOM     99  HB3 ARG A  40      40.797  87.571 108.777  1.00  0.00           H0.      0
ATOM    100  HG2 ARG A  40      38.293  88.215 108.454  1.00  0.00           H0.      0
ATOM    101  HG3 ARG A  40      38.205  88.371 110.207  1.00  0.00           H0.      0
ATOM    102  HD2 ARG A  40      40.247  89.974 110.040  1.00  0.00           H0.      0
ATOM    103  HD3 ARG A  40      40.072  89.893 108.299  1.00  0.00           H0.      0
ATOM    104  HE  ARG A  40      38.351  91.419 108.369  1.00  0.00           H0.      0
ATOM    105 HH11 ARG A  40      38.998  90.284 111.688  1.00  0.00           H0.      0
ATOM    106 HH12 ARG A  40      38.379  91.713 112.393  1.00  0.00           H0.      0
ATOM    107 HH21 ARG A  40      37.530  93.151 109.239  1.00  0.00           H0.      0
ATOM    108 HH22 ARG A  40      37.335  93.378 110.995  1.00  0.00           H0.      0
ATOM    109  CA  ALA A  64      34.107 101.119 108.867  1.00  0.00           C0.     -1
ATOM    110  C   ALA A  64      35.439 100.440 108.499  1.00  0.00           C0.      0
ATOM    111  O   ALA A  64      35.680  99.243 108.762  1.00  0.00           O0.      0
ATOM    112  CB  ALA A  64      33.316 100.361 109.938  1.00  0.00           C0.      0
ATOM    113  H02 ALA A  64      33.527 101.180 107.936  1.00  0.00           H0.      0
ATOM    114  HA  ALA A  64      34.311 102.151 109.177  1.00  0.00           H0.      0
ATOM    115  HB1 ALA A  64      33.680 100.608 110.938  1.00  0.00           H0.      0
ATOM    116  HB2 ALA A  64      32.256 100.631 109.903  1.00  0.00           H0.      0
ATOM    117  HB3 ALA A  64      33.409  99.281 109.791  1.00  0.00           H0.      0
ATOM    118  N   CYS A  65      36.294 101.213 107.790  1.00  0.00           N0.      0
ATOM    119  CA  CYS A  65      37.433 100.674 107.057  1.00  0.00           C0.     -1
ATOM    120  C   CYS A  65      38.654 100.190 107.851  1.00  0.00           C0.      0
ATOM    121  O   CYS A  65      39.385  99.317 107.364  1.00  0.00           O0.      0
ATOM    122  H01 CYS A  65      37.768 101.460 106.373  1.00  0.00           H0.      0
ATOM    123  H   CYS A  65      36.123 102.213 107.712  1.00  0.00           H0.      0
ATOM    124  HA  CYS A  65      37.117  99.816 106.457  1.00  0.00           H0.      0
ATOM    125  N   GLY A  66      38.927 100.805 109.026  1.00  0.00           N0.      0
ATOM    126  CA  GLY A  66      40.187 100.516 109.721  1.00  0.00           C0.     -1
ATOM    127  H01 GLY A  66      41.046 100.885 109.151  1.00  0.00           H0.      0
ATOM    128  H   GLY A  66      38.284 101.513 109.379  1.00  0.00           H0.      0
ATOM    129  HA2 GLY A  66      40.164 101.005 110.696  1.00  0.00           H0.      0
ATOM    130  HA3 GLY A  66      40.308  99.438 109.856  1.00  0.00           H0.      0
ATOM    131  CA  ASP A  70      37.755  93.599 104.577  1.00  0.00           C0.     -1
ATOM    132  CB  ASP A  70      36.641  93.991 105.547  1.00  0.00           C0.     -1
ATOM    133  CG  ASP A  70      37.024  94.036 107.036  1.00  0.00           C0.      0
ATOM    134  OD1 ASP A  70      36.491  94.964 107.722  1.00  0.00           O0.      0
ATOM    135  OD2 ASP A  70      37.788  93.131 107.505  1.00  0.00           O1-      0
ATOM    136  H01 ASP A  70      38.561  94.343 104.578  1.00  0.00           H0.      0
ATOM    137  H02 ASP A  70      37.372  93.516 103.554  1.00  0.00           H0.      0
ATOM    138  HA  ASP A  70      38.192  92.637 104.864  1.00  0.00           H0.      0
ATOM    139  HB2 ASP A  70      36.224  94.969 105.288  1.00  0.00           H0.      0
ATOM    140  HB3 ASP A  70      35.815  93.267 105.460  1.00  0.00           H0.      0
ATOM    141  CA  VAL A  84      36.280 105.334 104.688  1.00  0.00           C0.     -1
ATOM    142  C   VAL A  84      36.554 105.036 106.155  1.00  0.00           C0.      0
ATOM    143  O   VAL A  84      36.112 103.997 106.682  1.00  0.00           O0.      0
ATOM    144  CB  VAL A  84      34.857 105.951 104.545  1.00  0.00           C0.     -1
ATOM    145  CG1 VAL A  84      34.731 107.309 105.253  1.00  0.00           C0.      0
ATOM    146  CG2 VAL A  84      34.495 106.075 103.054  1.00  0.00           C0.      0
ATOM    147  H03 VAL A  84      36.332 104.391 104.138  1.00  0.00           H0.      0
ATOM    148  HA  VAL A  84      37.022 106.026 104.270  1.00  0.00           H0.      0
ATOM    149  HB  VAL A  84      34.157 105.245 105.015  1.00  0.00           H0.      0
ATOM    150 HG11 VAL A  84      34.902 107.246 106.330  1.00  0.00           H0.      0
ATOM    151 HG12 VAL A  84      35.454 108.029 104.847  1.00  0.00           H0.      0
ATOM    152 HG13 VAL A  84      33.729 107.727 105.103  1.00  0.00           H0.      0
ATOM    153 HG21 VAL A  84      33.477 106.462 102.933  1.00  0.00           H0.      0
ATOM    154 HG22 VAL A  84      35.181 106.765 102.547  1.00  0.00           H0.      0
ATOM    155 HG23 VAL A  84      34.554 105.105 102.547  1.00  0.00           H0.      0
ATOM    156  N   ASP A  85      37.204 105.984 106.890  1.00  0.00           N0.      0
ATOM    157  CA  ASP A  85      37.274 105.854 108.339  1.00  0.00           C0.     -1
ATOM    158  C   ASP A  85      37.612 107.186 109.012  1.00  0.00           C0.      0
ATOM    159  O   ASP A  85      38.347 108.016 108.465  1.00  0.00           O0.      0
ATOM    160  CB  ASP A  85      38.319 104.761 108.764  1.00  0.00           C0.      0
ATOM    161  CG  ASP A  85      37.871 104.015 110.019  1.00  0.00           C0.      0
ATOM    162  OD1 ASP A  85      37.043 103.078 109.912  1.00  0.00           O0.      0
ATOM    163  OD2 ASP A  85      38.359 104.410 111.150  1.00  0.00           O1-      0
ATOM    164  H   ASP A  85      37.562 106.835 106.475  1.00  0.00           H0.      0
ATOM    165  HA  ASP A  85      36.289 105.505 108.675  1.00  0.00           H0.      0
ATOM    166  HB2 ASP A  85      38.376 104.037 107.950  1.00  0.00           H0.      0
ATOM    167  HB3 ASP A  85      39.301 105.218 108.910  1.00  0.00           H0.      0
ATOM    168  N   ALA A  86      37.125 107.295 110.281  1.00  0.00           N0.      0
ATOM    169  CA  ALA A  86      37.523 108.367 111.199  1.00  0.00           C0.     -1
ATOM    170  C   ALA A  86      38.903 108.099 111.874  1.00  0.00           C0.      0
ATOM    171  O   ALA A  86      39.406 108.983 112.585  1.00  0.00           O0.      0
ATOM    172  CB  ALA A  86      36.464 108.626 112.276  1.00  0.00           C0.      0
ATOM    173  H   ALA A  86      36.328 106.720 110.547  1.00  0.00           H0.      0
ATOM    174  HA  ALA A  86      37.677 109.275 110.604  1.00  0.00           H0.      0
ATOM    175  HB1 ALA A  86      36.873 109.351 112.985  1.00  0.00           H0.      0
ATOM    176  HB2 ALA A  86      35.549 109.036 111.841  1.00  0.00           H0.      0
ATOM    177  HB3 ALA A  86      36.231 107.701 112.810  1.00  0.00           H0.      0
ATOM    178  N   SER A  87      39.491 106.908 111.628  1.00  0.00           N0.      0
ATOM    179  CA  SER A  87      40.768 106.518 112.228  1.00  0.00           C0.     -1
ATOM    180  H01 SER A  87      41.579 107.161 111.873  1.00  0.00           H0.      0
ATOM    181  H02 SER A  87      40.969 105.484 111.942  1.00  0.00           H0.      0
ATOM    182  H   SER A  87      38.951 106.145 111.222  1.00  0.00           H0.      0
ATOM    183  HA  SER A  87      40.735 106.589 113.322  1.00  0.00           H0.      0
ATOM    184  CA  MET A  90      44.356 102.526 111.196  1.00  0.00           C0.     -1
ATOM    185  CB  MET A  90      42.890 102.160 111.587  1.00  0.00           C0.     -1
ATOM    186  CG  MET A  90      42.698 102.003 113.107  1.00  0.00           C0.      0
ATOM    187  SD  MET A  90      43.159 100.341 113.757  1.00  0.00           S0.      0
ATOM    188  CE  MET A  90      41.588  99.466 113.418  1.00  0.00           C0.      0
ATOM    189  H01 MET A  90      44.465 102.605 110.109  1.00  0.00           H0.      0
ATOM    190  H03 MET A  90      44.642 103.485 111.643  1.00  0.00           H0.      0
ATOM    191  HA  MET A  90      45.049 101.758 111.558  1.00  0.00           H0.      0
ATOM    192  HB2 MET A  90      42.218 102.952 111.225  1.00  0.00           H0.      0
ATOM    193  HB3 MET A  90      42.594 101.236 111.077  1.00  0.00           H0.      0
ATOM    194  HG2 MET A  90      43.313 102.731 113.649  1.00  0.00           H0.      0
ATOM    195  HG3 MET A  90      41.661 102.186 113.406  1.00  0.00           H0.      0
ATOM    196  HE1 MET A  90      40.761  99.954 113.942  1.00  0.00           H0.      0
ATOM    197  HE2 MET A  90      41.377  99.432 112.345  1.00  0.00           H0.      0
ATOM    198  HE3 MET A  90      41.694  98.447 113.789  1.00  0.00           H0.      0
ATOM    199  CA  ALA A 115      34.884 111.147 105.417  1.00  0.00           C0.     -1
ATOM    200  C   ALA A 115      34.318 110.773 106.794  1.00  0.00           C0.      0
ATOM    201  O   ALA A 115      34.733 109.794 107.425  1.00  0.00           O0.      0
ATOM    202  H01 ALA A 115      35.964 110.987 105.429  1.00  0.00           H0.      0
ATOM    203  H02 ALA A 115      34.451 110.482 104.661  1.00  0.00           H0.      0
ATOM    204  HA  ALA A 115      34.671 112.182 105.140  1.00  0.00           H0.      0
ATOM    205  N   ASN A 116      33.338 111.604 107.283  1.00  0.00           N0.      0
ATOM    206  CA  ASN A 116      32.531 111.258 108.456  1.00  0.00           C0.     -1
ATOM    207  C   ASN A 116      31.172 110.673 108.010  1.00  0.00           C0.      0
ATOM    208  O   ASN A 116      30.613 111.063 106.982  1.00  0.00           O0.      0
ATOM    209  H02 ASN A 116      32.342 112.162 109.046  1.00  0.00           H0.      0
ATOM    210  H   ASN A 116      32.888 112.226 106.623  1.00  0.00           H0.      0
ATOM    211  HA  ASN A 116      33.089 110.554 109.073  1.00  0.00           H0.      0
ATOM    212  N   TRP A 117      30.628 109.758 108.864  1.00  0.00           N0.      0
ATOM    213  CA  TRP A 117      29.353 109.070 108.583  1.00  0.00           C0.     -1
ATOM    214  C   TRP A 117      28.136 110.031 108.615  1.00  0.00           C0.      0
ATOM    215  O   TRP A 117      27.099 109.726 108.017  1.00  0.00           O0.      0
ATOM    216  CB  TRP A 117      29.127 108.001 109.678  1.00  0.00           C0.     -1
ATOM    217  CG  TRP A 117      30.013 106.793 109.574  1.00  0.00           C0.      0
ATOM    218  CD1 TRP A 117      31.128 106.602 108.783  1.00  0.00           C0.      0
ATOM    219  CD2 TRP A 117      29.858 105.593 110.368  1.00  0.00           C0.      0
ATOM    220  CE2 TRP A 117      30.936 104.719 110.030  1.00  0.00           C0.      0
ATOM    221  CE3 TRP A 117      28.926 105.187 111.339  1.00  0.00           C0.      0
ATOM    222  NE1 TRP A 117      31.674 105.350 109.043  1.00  0.00           N0.      0
ATOM    223  CZ2 TRP A 117      31.127 103.493 110.679  1.00  0.00           C0.      0
ATOM    224  CZ3 TRP A 117      29.105 103.959 111.972  1.00  0.00           C0.      0
ATOM    225  CH2 TRP A 117      30.202 103.126 111.657  1.00  0.00           C0.      0
ATOM    226  H   TRP A 117      31.264 109.345 109.547  1.00  0.00           H0.      0
ATOM    227  HA  TRP A 117      29.367 108.618 107.587  1.00  0.00           H0.      0
ATOM    228  HB2 TRP A 117      29.250 108.477 110.658  1.00  0.00           H0.      0
ATOM    229  HB3 TRP A 117      28.077 107.687 109.610  1.00  0.00           H0.      0
ATOM    230  HD1 TRP A 117      31.591 107.263 108.069  1.00  0.00           H0.      0
ATOM    231  HE1 TRP A 117      32.567 105.037 108.695  1.00  0.00           H0.      0
ATOM    232  HE3 TRP A 117      28.087 105.825 111.596  1.00  0.00           H0.      0
ATOM    233  HZ2 TRP A 117      31.985 102.867 110.462  1.00  0.00           H0.      0
ATOM    234  HZ3 TRP A 117      28.401 103.641 112.735  1.00  0.00           H0.      0
ATOM    235  HH2 TRP A 117      30.356 102.209 112.212  1.00  0.00           H0.      0
ATOM    236  N   LEU A 118      28.246 111.111 109.429  1.00  0.00           N0.      0
ATOM    237  CA  LEU A 118      27.145 112.054 109.699  1.00  0.00           C0.     -1
ATOM    238  CB  LEU A 118      27.274 112.687 111.108  1.00  0.00           C0.     -1
ATOM    239  CG  LEU A 118      26.740 111.827 112.275  1.00  0.00           C0.      0
ATOM    240  CD1 LEU A 118      27.448 110.467 112.404  1.00  0.00           C0.      0
ATOM    241  CD2 LEU A 118      26.843 112.614 113.595  1.00  0.00           C0.      0
ATOM    242  H01 LEU A 118      27.141 112.842 108.935  1.00  0.00           H0.      0
ATOM    243  H   LEU A 118      29.155 111.303 109.827  1.00  0.00           H0.      0
ATOM    244  HA  LEU A 118      26.208 111.497 109.598  1.00  0.00           H0.      0
ATOM    245  HB2 LEU A 118      28.328 112.945 111.294  1.00  0.00           H0.      0
ATOM    246  HB3 LEU A 118      26.724 113.637 111.099  1.00  0.00           H0.      0
ATOM    247  HG  LEU A 118      25.674 111.634 112.075  1.00  0.00           H0.      0
ATOM    248 HD11 LEU A 118      28.528 110.604 112.552  1.00  0.00           H0.      0
ATOM    249 HD12 LEU A 118      27.061 109.916 113.268  1.00  0.00           H0.      0
ATOM    250 HD13 LEU A 118      27.308 109.846 111.515  1.00  0.00           H0.      0
ATOM    251 HD21 LEU A 118      26.416 112.042 114.426  1.00  0.00           H0.      0
ATOM    252 HD22 LEU A 118      27.894 112.825 113.836  1.00  0.00           H0.      0
ATOM    253 HD23 LEU A 118      26.313 113.571 113.531  1.00  0.00           H0.      0
ATOM    254  CA  LEU A 136      32.358  95.095 110.044  1.00  0.00           C0.     -1
ATOM    255  C   LEU A 136      33.321  95.340 111.228  1.00  0.00           C0.      0
ATOM    256  O   LEU A 136      34.074  96.330 111.230  1.00  0.00           O0.      0
ATOM    257  H01 LEU A 136      32.962  94.903 109.151  1.00  0.00           H0.      0
ATOM    258  H02 LEU A 136      31.782  96.008 109.874  1.00  0.00           H0.      0
ATOM    259  HA  LEU A 136      31.678  94.256 110.206  1.00  0.00           H0.      0
ATOM    260  N   GLY A 137      33.322  94.445 112.266  1.00  0.00           N0.      0
ATOM    261  CA  GLY A 137      34.314  94.476 113.385  1.00  0.00           C0.     -1
ATOM    262  C   GLY A 137      33.888  95.382 114.507  1.00  0.00           C0.      0
ATOM    263  O   GLY A 137      34.519  96.403 114.808  1.00  0.00           O0.      0
ATOM    264  H   GLY A 137      32.740  93.624 112.175  1.00  0.00           H0.      0
ATOM    265  HA2 GLY A 137      34.445  93.450 113.738  1.00  0.00           H0.      0
ATOM    266  HA3 GLY A 137      35.265  94.834 112.991  1.00  0.00           H0.      0
ATOM    267  N   ASN A 138      32.740  95.025 115.138  1.00  0.00           N0.      0
ATOM    268  CA  ASN A 138      32.201  95.873 116.187  1.00  0.00           C0.     -1
ATOM    269  C   ASN A 138      32.063  97.325 115.624  1.00  0.00           C0.      0
ATOM    270  O   ASN A 138      32.375  98.320 116.272  1.00  0.00           O0.      0
ATOM    271  CB  ASN A 138      33.090  95.841 117.486  1.00  0.00           C0.     -1
ATOM    272  CG  ASN A 138      32.321  96.367 118.691  1.00  0.00           C0.      0
ATOM    273  ND2 ASN A 138      33.113  96.854 119.676  1.00  0.00           N0.      0
ATOM    274  OD1 ASN A 138      31.086  96.306 118.765  1.00  0.00           O0.      0
ATOM    275  H   ASN A 138      32.299  94.143 114.923  1.00  0.00           H0.      0
ATOM    276  HA  ASN A 138      31.203  95.513 116.456  1.00  0.00           H0.      0
ATOM    277  HB2 ASN A 138      33.387  94.802 117.669  1.00  0.00           H0.      0
ATOM    278  HB3 ASN A 138      33.991  96.422 117.334  1.00  0.00           H0.      0
ATOM    279 HD21 ASN A 138      32.702  97.323 120.471  1.00  0.00           H0.      0
ATOM    280 HD22 ASN A 138      34.120  96.892 119.557  1.00  0.00           H0.      0
ATOM    281  N   SER A 139      31.524  97.399 114.355  1.00  0.00           N0.      0
ATOM    282  CA  SER A 139      31.694  98.607 113.528  1.00  0.00           C0.     -1
ATOM    283  C   SER A 139      30.829  99.801 113.970  1.00  0.00           C0.      0
ATOM    284  O   SER A 139      31.262 100.956 113.859  1.00  0.00           O0.      0
ATOM    285  H03 SER A 139      31.444  98.346 112.496  1.00  0.00           H0.      0
ATOM    286  H   SER A 139      31.471  96.523 113.853  1.00  0.00           H0.      0
ATOM    287  HA  SER A 139      32.732  98.948 113.563  1.00  0.00           H0.      0
ATOM    288  N   PHE A 140      29.573  99.512 114.390  1.00  0.00           N0.      0
ATOM    289  CA  PHE A 140      28.608 100.554 114.770  1.00  0.00           C0.     -1
ATOM    290  H01 PHE A 140      29.005 101.176 115.579  1.00  0.00           H0.      0
ATOM    291  H02 PHE A 140      27.688 100.072 115.102  1.00  0.00           H0.      0
ATOM    292  H   PHE A 140      29.343  98.540 114.545  1.00  0.00           H0.      0
ATOM    293  HA  PHE A 140      28.389 101.201 113.915  1.00  0.00           H0.      0
ATOM    294  CA  HID A 142      32.560 103.374 117.497  1.00  0.00           C0.     -1
ATOM    295  C   HID A 142      31.935 104.793 117.483  1.00  0.00           C0.      0
ATOM    296  O   HID A 142      32.607 105.760 117.873  1.00  0.00           O0.      0
ATOM    297  CB  HID A 142      33.610 103.263 116.392  1.00  0.00           C0.     -1
ATOM    298  CG  HID A 142      34.778 102.423 116.795  1.00  0.00           C0.      0
ATOM    299  CD2 HID A 142      34.913 101.072 117.048  1.00  0.00           C0.      0
ATOM    300  ND1 HID A 142      35.992 102.987 117.168  1.00  0.00           N0.      0
ATOM    301  CE1 HID A 142      36.800 101.993 117.629  1.00  0.00           C0.      0
ATOM    302  NE2 HID A 142      36.174 100.819 117.580  1.00  0.00           N0.      0
ATOM    303  H03 HID A 142      31.805 102.586 117.407  1.00  0.00           H0.      0
ATOM    304  HA  HID A 142      33.036 103.276 118.477  1.00  0.00           H0.      0
ATOM    305  HB2 HID A 142      33.153 102.852 115.484  1.00  0.00           H0.      0
ATOM    306  HB3 HID A 142      33.984 104.266 116.161  1.00  0.00           H0.      0
ATOM    307  HD1 HID A 142      36.211 103.984 117.082  1.00  0.00           H0.      0
ATOM    308  HD2 HID A 142      34.182 100.288 116.915  1.00  0.00           H0.      0
ATOM    309  HE1 HID A 142      37.812 102.152 117.963  1.00  0.00           H0.      0
ATOM    310  N   LEU A 143      30.670 104.961 117.006  1.00  0.00           N0.      0
ATOM    311  CA  LEU A 143      30.024 106.301 116.974  1.00  0.00           C0.     -1
ATOM    312  CB  LEU A 143      28.554 106.214 116.583  1.00  0.00           C0.     -1
ATOM    313  CG  LEU A 143      28.342 106.078 115.054  1.00  0.00           C0.      0
ATOM    314  CD1 LEU A 143      26.938 105.540 114.735  1.00  0.00           C0.      0
ATOM    315  CD2 LEU A 143      28.578 107.431 114.362  1.00  0.00           C0.      0
ATOM    316  H01 LEU A 143      30.146 106.741 117.970  1.00  0.00           H0.      0
ATOM    317  H   LEU A 143      30.152 104.162 116.667  1.00  0.00           H0.      0
ATOM    318  HA  LEU A 143      30.583 106.937 116.278  1.00  0.00           H0.      0
ATOM    319  HB2 LEU A 143      28.090 105.368 117.109  1.00  0.00           H0.      0
ATOM    320  HB3 LEU A 143      28.036 107.116 116.934  1.00  0.00           H0.      0
ATOM    321  HG  LEU A 143      29.085 105.371 114.657  1.00  0.00           H0.      0
ATOM    322 HD11 LEU A 143      26.166 106.206 115.141  1.00  0.00           H0.      0
ATOM    323 HD12 LEU A 143      26.780 105.465 113.653  1.00  0.00           H0.      0
ATOM    324 HD13 LEU A 143      26.788 104.544 115.169  1.00  0.00           H0.      0
ATOM    325 HD21 LEU A 143      28.575 107.320 113.274  1.00  0.00           H0.      0
ATOM    326 HD22 LEU A 143      27.795 108.147 114.640  1.00  0.00           H0.      0
ATOM    327 HD23 LEU A 143      29.543 107.856 114.661  1.00  0.00           H0.      0
ATOM    328  CA  ARG A 175      29.471  92.959 120.060  1.00  0.00           C0.     -1
ATOM    329  CB  ARG A 175      30.581  93.424 120.979  1.00  0.00           C0.     -1
ATOM    330  CG  ARG A 175      31.978  93.196 120.361  1.00  0.00           C0.      0
ATOM    331  CD  ARG A 175      33.117  93.754 121.236  1.00  0.00           C0.      0
ATOM    332  NE  ARG A 175      34.458  93.610 120.642  1.00  0.00           N0.      0
ATOM    333  CZ  ARG A 175      35.236  92.532 120.786  1.00  0.00           C0.      0
ATOM    334  NH1 ARG A 175      34.759  91.420 121.408  1.00  0.00           N1+      0
ATOM    335  NH2 ARG A 175      36.502  92.560 120.352  1.00  0.00           N0.      0
ATOM    336  H01 ARG A 175      29.494  93.519 119.117  1.00  0.00           H0.      0
ATOM    337  H02 ARG A 175      28.484  93.110 120.512  1.00  0.00           H0.      0
ATOM    338  HA  ARG A 175      29.567  91.892 119.821  1.00  0.00           H0.      0
ATOM    339  HB2 ARG A 175      30.465  94.497 121.182  1.00  0.00           H0.      0
ATOM    340  HB3 ARG A 175      30.522  92.908 121.948  1.00  0.00           H0.      0
ATOM    341  HG2 ARG A 175      32.127  92.122 120.178  1.00  0.00           H0.      0
ATOM    342  HG3 ARG A 175      32.017  93.686 119.381  1.00  0.00           H0.      0
ATOM    343  HD2 ARG A 175      32.966  94.825 121.383  1.00  0.00           H0.      0
ATOM    344  HD3 ARG A 175      33.113  93.284 122.227  1.00  0.00           H0.      0
ATOM    345  HE  ARG A 175      34.886  94.412 120.150  1.00  0.00           H0.      0
ATOM    346 HH11 ARG A 175      33.764  91.259 121.425  1.00  0.00           H0.      0
ATOM    347 HH12 ARG A 175      35.336  90.592 121.422  1.00  0.00           H0.      0
ATOM    348 HH21 ARG A 175      36.954  93.441 120.047  1.00  0.00           H0.      0
ATOM    349 HH22 ARG A 175      37.089  91.740 120.397  1.00  0.00           H0.      0
ATOM    350  CA  TYR A 194      40.424  88.514 115.365  1.00  0.00           C0.     -1
ATOM    351  CB  TYR A 194      40.208  89.638 116.415  1.00  0.00           C0.     -1
ATOM    352  CG  TYR A 194      39.452  90.853 115.883  1.00  0.00           C0.      0
ATOM    353  CD1 TYR A 194      38.293  91.319 116.529  1.00  0.00           C0.      0
ATOM    354  CD2 TYR A 194      39.912  91.593 114.778  1.00  0.00           C0.      0
ATOM    355  CE1 TYR A 194      37.620  92.467 116.100  1.00  0.00           C0.      0
ATOM    356  CE2 TYR A 194      39.248  92.747 114.330  1.00  0.00           C0.      0
ATOM    357  CZ  TYR A 194      38.085  93.186 114.989  1.00  0.00           C0.      0
ATOM    358  OH  TYR A 194      37.395  94.318 114.622  1.00  0.00           O0.      0
ATOM    359  H01 TYR A 194      40.978  87.677 115.804  1.00  0.00           H0.      0
ATOM    360  H03 TYR A 194      39.464  88.137 114.993  1.00  0.00           H0.      0
ATOM    361  HA  TYR A 194      40.997  88.883 114.507  1.00  0.00           H0.      0
ATOM    362  HB2 TYR A 194      39.665  89.234 117.277  1.00  0.00           H0.      0
ATOM    363  HB3 TYR A 194      41.185  89.966 116.792  1.00  0.00           H0.      0
ATOM    364  HD1 TYR A 194      37.929  90.793 117.405  1.00  0.00           H0.      0
ATOM    365  HD2 TYR A 194      40.828  91.293 114.277  1.00  0.00           H0.      0
ATOM    366  HE1 TYR A 194      36.734  92.818 116.617  1.00  0.00           H0.      0
ATOM    367  HE2 TYR A 194      39.658  93.345 113.520  1.00  0.00           H0.      0
ATOM    368  HH  TYR A 194      37.521  94.534 113.663  1.00  0.00           H0.      0
ATOM    369  CA  TYR A 220      43.708  93.720 125.655  1.00  0.00           C0.     -1
ATOM    370  CB  TYR A 220      43.567  93.921 124.177  1.00  0.00           C0.     -1
ATOM    371  CG  TYR A 220      42.196  94.315 123.641  1.00  0.00           C0.      0
ATOM    372  CD1 TYR A 220      41.444  95.368 124.195  1.00  0.00           C0.      0
ATOM    373  CD2 TYR A 220      41.680  93.684 122.496  1.00  0.00           C0.      0
ATOM    374  CE1 TYR A 220      40.242  95.786 123.618  1.00  0.00           C0.      0
ATOM    375  CE2 TYR A 220      40.477  94.088 121.908  1.00  0.00           C0.      0
ATOM    376  CZ  TYR A 220      39.756  95.155 122.462  1.00  0.00           C0.      0
ATOM    377  OH  TYR A 220      38.576  95.613 121.923  1.00  0.00           O0.      0
ATOM    378  H01 TYR A 220      44.736  93.441 125.916  1.00  0.00           H0.      0
ATOM    379  H02 TYR A 220      43.466  94.629 126.220  1.00  0.00           H0.      0
ATOM    380  HA  TYR A 220      43.043  92.927 126.019  1.00  0.00           H0.      0
ATOM    381  HB2 TYR A 220      44.291  94.689 123.856  1.00  0.00           H0.      0
ATOM    382  HB3 TYR A 220      43.876  93.005 123.656  1.00  0.00           H0.      0
ATOM    383  HD1 TYR A 220      41.810  95.884 125.078  1.00  0.00           H0.      0
ATOM    384  HD2 TYR A 220      42.234  92.867 122.040  1.00  0.00           H0.      0
ATOM    385  HE1 TYR A 220      39.677  96.609 124.044  1.00  0.00           H0.      0
ATOM    386  HE2 TYR A 220      40.094  93.571 121.036  1.00  0.00           H0.      0
ATOM    387  HH  TYR A 220      38.415  95.238 121.031  1.00  0.00           H0.      0
ATOM    388  CA  LEU A 240      38.843  99.958 123.474  1.00  0.00           C0.     -1
ATOM    389  CB  LEU A 240      38.660  99.225 122.123  1.00  0.00           C0.     -1
ATOM    390  CG  LEU A 240      39.632  99.656 121.003  1.00  0.00           C0.      0
ATOM    391  CD1 LEU A 240      39.515  98.691 119.807  1.00  0.00           C0.      0
ATOM    392  CD2 LEU A 240      39.372 101.102 120.541  1.00  0.00           C0.      0
ATOM    393  H01 LEU A 240      38.137  99.576 124.220  1.00  0.00           H0.      0
ATOM    394  H02 LEU A 240      39.859  99.811 123.863  1.00  0.00           H0.      0
ATOM    395  HA  LEU A 240      38.674 101.037 123.377  1.00  0.00           H0.      0
ATOM    396  HB2 LEU A 240      38.769  98.145 122.283  1.00  0.00           H0.      0
ATOM    397  HB3 LEU A 240      37.634  99.376 121.761  1.00  0.00           H0.      0
ATOM    398  HG  LEU A 240      40.659  99.595 121.398  1.00  0.00           H0.      0
ATOM    399 HD11 LEU A 240      39.698  97.655 120.117  1.00  0.00           H0.      0
ATOM    400 HD12 LEU A 240      38.500  98.745 119.395  1.00  0.00           H0.      0
ATOM    401 HD13 LEU A 240      40.226  98.949 119.012  1.00  0.00           H0.      0
ATOM    402 HD21 LEU A 240      39.512 101.824 121.353  1.00  0.00           H0.      0
ATOM    403 HD22 LEU A 240      40.043 101.383 119.719  1.00  0.00           H0.      0
ATOM    404 HD23 LEU A 240      38.338 101.196 120.181  1.00  0.00           H0.      0
ATOM    405  CA  TYR A 242      31.852 101.507 124.134  1.00  0.00           C0.     -1
ATOM    406  CB  TYR A 242      31.641 100.279 123.232  1.00  0.00           C0.     -1
ATOM    407  CG  TYR A 242      32.810  99.983 122.307  1.00  0.00           C0.      0
ATOM    408  CD1 TYR A 242      33.051 100.783 121.177  1.00  0.00           C0.      0
ATOM    409  CD2 TYR A 242      33.692  98.911 122.541  1.00  0.00           C0.      0
ATOM    410  CE1 TYR A 242      34.102 100.517 120.298  1.00  0.00           C0.      0
ATOM    411  CE2 TYR A 242      34.752  98.631 121.670  1.00  0.00           C0.      0
ATOM    412  CZ  TYR A 242      34.950  99.419 120.526  1.00  0.00           C0.      0
ATOM    413  OH  TYR A 242      35.951  99.050 119.658  1.00  0.00           O0.      0
ATOM    414  H01 TYR A 242      30.977 101.681 124.770  1.00  0.00           H0.      0
ATOM    415  H02 TYR A 242      32.725 101.369 124.782  1.00  0.00           H0.      0
ATOM    416  HA  TYR A 242      32.022 102.409 123.534  1.00  0.00           H0.      0
ATOM    417  HB2 TYR A 242      31.449  99.399 123.860  1.00  0.00           H0.      0
ATOM    418  HB3 TYR A 242      30.735 100.433 122.629  1.00  0.00           H0.      0
ATOM    419  HD1 TYR A 242      32.393 101.623 120.969  1.00  0.00           H0.      0
ATOM    420  HD2 TYR A 242      33.545  98.283 123.415  1.00  0.00           H0.      0
ATOM    421  HE1 TYR A 242      34.248 101.141 119.426  1.00  0.00           H0.      0
ATOM    422  HE2 TYR A 242      35.420  97.795 121.849  1.00  0.00           H0.      0
ATOM    423  HH  TYR A 242      36.092  99.726 118.938  1.00  0.00           H0.      0
ATOM    424  N   ACT A 293      36.432  97.243 117.027  1.00  0.00           N0.      0
ATOM    425  CA  ACT A 293      37.462  96.392 117.627  1.00  0.00           C0.      0
ATOM    426  C   ACT A 293      36.968  95.527 118.794  1.00  0.00           C0.      0
ATOM    427  O   ACT A 293      37.844  94.754 119.339  1.00  0.00           O0.      0
ATOM    428  CE  ACT A 293      36.724  98.515 115.274  1.00  0.00           C0.      0
ATOM    429  OXT ACT A 293      35.765  95.608 119.153  1.00  0.00           O1-      0
ATOM    430  HE1 ACT A 293      35.677  98.293 115.145  1.00  0.00           H0.      0
ATOM    431  HE2 ACT A 293      37.045  99.324 115.915  1.00  0.00           H0.      0
ATOM    432  HE3 ACT A 293      37.447  97.786 114.937  1.00  0.00           H0.      0
ATOM    433  H1  ACT A 293      38.274  97.020 117.999  1.00  0.00           H0.      0
ATOM    434  H3  ACT A 293      37.873  95.732 116.855  1.00  0.00           H0.      0
ATOM    435  H01 ACT A 293      35.994  97.814 117.750  1.00  0.00           H0.      0
ATOM    436  H02 ACT A 293      35.716  96.671 116.586  1.00  0.00           H0.      0
ATOM    437  CA' SAM A 294      37.852  96.838 110.552  1.00  0.00           C0.      0
ATOM    438  CB  SAM A 294      37.803  98.198 111.278  1.00  0.00           C0.      0
ATOM    439  CG  SAM A 294      36.539  98.356 112.143  1.00  0.00           C0.      0
ATOM    440  SD  SAM A 294      36.829  99.700 113.361  1.00  0.00           S0.      0
ATOM    441  C5' SAM A 294      35.249 100.658 113.336  1.00  0.00           C0.      0
ATOM    442  C4' SAM A 294      35.530 102.003 112.674  1.00  0.00           C0.      0
ATOM    443  O4' SAM A 294      34.280 102.733 112.475  1.00  0.00           O0.      0
ATOM    444  C3' SAM A 294      36.411 102.945 113.534  1.00  0.00           C0.      0
ATOM    445  O3' SAM A 294      37.791 102.843 113.213  1.00  0.00           O0.      0
ATOM    446  C2' SAM A 294      35.769 104.354 113.335  1.00  0.00           C0.      0
ATOM    447  O2' SAM A 294      36.651 105.417 113.036  1.00  0.00           O0.      0
ATOM    448  C1' SAM A 294      34.703 104.087 112.240  1.00  0.00           C0.      0
ATOM    449  OXT SAM A 294      39.357  95.668 111.976  1.00  0.00           O0.      0
ATOM    450  N1  SAM A 294      32.808 108.618 110.720  1.00  0.00           N0.      0
ATOM    451  C2  SAM A 294      33.812 107.864 110.217  1.00  0.00           C0.      0
ATOM    452  N3  SAM A 294      34.217 106.653 110.632  1.00  0.00           N0.      0
ATOM    453  C4  SAM A 294      33.463 106.176 111.641  1.00  0.00           C0.      0
ATOM    454  C5  SAM A 294      32.368 106.833 112.230  1.00  0.00           C0.      0
ATOM    455  C6  SAM A 294      32.072 108.118 111.743  1.00  0.00           C0.      0
ATOM    456  N6  SAM A 294      31.064 108.877 112.249  1.00  0.00           N0.      0
ATOM    457  N7  SAM A 294      31.810 106.062 113.238  1.00  0.00           N0.      0
ATOM    458  C8  SAM A 294      32.545 104.967 113.268  1.00  0.00           C0.      0
ATOM    459  N9  SAM A 294      33.569 104.980 112.323  1.00  0.00           N0.      0
ATOM    460  C'  SAM A 294      38.178  95.715 111.570  1.00  0.00           C0.      0
ATOM    461  N'  SAM A 294      36.561  96.599 109.825  1.00  0.00           N0.      0
ATOM    462  O'  SAM A 294      37.210  94.967 111.963  1.00  0.00           O0.      0
ATOM    463 HN61 SAM A 294      30.613 108.567 113.096  1.00  0.00           H0.      0
ATOM    464 HN62 SAM A 294      31.081 109.869 112.063  1.00  0.00           H0.      0
ATOM    465  HA  SAM A 294      38.645  96.862 109.802  1.00  0.00           H0.      0
ATOM    466  HB1 SAM A 294      37.838  99.011 110.546  1.00  0.00           H0.      0
ATOM    467  HB2 SAM A 294      38.709  98.260 111.889  1.00  0.00           H0.      0
ATOM    468  HG1 SAM A 294      36.281  97.444 112.690  1.00  0.00           H0.      0
ATOM    469  HG2 SAM A 294      35.682  98.631 111.524  1.00  0.00           H0.      0
ATOM    470 HO2' SAM A 294      37.275 105.135 112.332  1.00  0.00           H0.      0
ATOM    471 HO3' SAM A 294      38.026 103.303 112.359  1.00  0.00           H0.      0
ATOM    472  H01 SAM A 294      32.381 104.117 113.907  1.00  0.00           H0.      0
ATOM    473  H02 SAM A 294      36.015 101.875 111.699  1.00  0.00           H0.      0
ATOM    474  H03 SAM A 294      36.341 102.666 114.587  1.00  0.00           H0.      0
ATOM    475  H04 SAM A 294      35.255 104.648 114.251  1.00  0.00           H0.      0
ATOM    476  H05 SAM A 294      35.144 104.192 111.242  1.00  0.00           H0.      0
ATOM    477  H06 SAM A 294      34.354 108.307 109.387  1.00  0.00           H0.      0
ATOM    478  H07 SAM A 294      36.268  97.458 109.329  1.00  0.00           H0.      0
ATOM    479  H08 SAM A 294      35.801  96.349 110.481  1.00  0.00           H0.      0
ATOM    480  H09 SAM A 294      36.639  95.828 109.096  1.00  0.00           H0.      0
ATOM    481 H5'1 SAM A 294      34.915 100.792 114.368  1.00  0.00           H0.      0
ATOM    482 H5'2 SAM A 294      34.496 100.085 112.795  1.00  0.00           H0.      0
