# Supplementary material for: Computational Investigation of GNMT-Catalyzed Methyl Transfer Reaction: Integrating MD, QM, and ML Approaches
Source: J Comput Chem. Author manuscript; Available in PMC 2026 Jun 29. (PMC13312424; doi:10.1002/jcc.70434)
Supplement: SI-2 [file NIHMS2188582-supplement-SI-2.zip › QM-cluster-pdbs/clustering_203_P2_w_p.pdb]

ATOM      1  CA  TYR A  21      43.890 105.771 118.046  1.00  0.00           C  
ATOM      2  CB  TYR A  21      43.868 105.138 116.670  1.00  0.00           C  
ATOM      3  CG  TYR A  21      42.722 104.170 116.444  1.00  0.00           C  
ATOM      4  CD1 TYR A  21      41.522 104.594 115.849  1.00  0.00           C  
ATOM      5  CD2 TYR A  21      42.840 102.818 116.805  1.00  0.00           C  
ATOM      6  CE1 TYR A  21      40.481 103.699 115.593  1.00  0.00           C  
ATOM      7  CE2 TYR A  21      41.807 101.910 116.560  1.00  0.00           C  
ATOM      8  CZ  TYR A  21      40.637 102.353 115.937  1.00  0.00           C  
ATOM      9  OH  TYR A  21      39.592 101.492 115.635  1.00  0.00           O  
ATOM     10  HA  TYR A  21      43.973 105.009 118.830  1.00  0.00           H  
ATOM     11  HB2 TYR A  21      43.817 105.926 115.906  1.00  0.00           H  
ATOM     12  HB3 TYR A  21      44.817 104.611 116.498  1.00  0.00           H  
ATOM     13  HD1 TYR A  21      41.422 105.628 115.538  1.00  0.00           H  
ATOM     14  HD2 TYR A  21      43.762 102.464 117.258  1.00  0.00           H  
ATOM     15  HE1 TYR A  21      39.579 104.022 115.085  1.00  0.00           H  
ATOM     16  HE2 TYR A  21      41.924 100.859 116.808  1.00  0.00           H  
ATOM     17  HH  TYR A  21      39.900 100.576 115.552  1.00  0.00           H  
ATOM     18  H01 TYR A  21      44.737 106.459 118.155  1.00  0.00           H  
ATOM     19  H02 TYR A  21      42.969 106.336 118.235  1.00  0.00           H  
ATOM     20  CA  TRP A  30      45.845  96.017 115.129  1.00  0.00           C  
ATOM     21  CB  TRP A  30      45.024  97.154 114.458  1.00  0.00           C  
ATOM     22  CG  TRP A  30      43.576  96.781 114.272  1.00  0.00           C  
ATOM     23  CD1 TRP A  30      42.988  96.173 113.177  1.00  0.00           C  
ATOM     24  CD2 TRP A  30      42.518  96.981 115.239  1.00  0.00           C  
ATOM     25  CE2 TRP A  30      41.309  96.473 114.662  1.00  0.00           C  
ATOM     26  CE3 TRP A  30      42.470  97.584 116.511  1.00  0.00           C  
ATOM     27  NE1 TRP A  30      41.630  95.971 113.412  1.00  0.00           N  
ATOM     28  CZ2 TRP A  30      40.077  96.554 115.326  1.00  0.00           C  
ATOM     29  CZ3 TRP A  30      41.244  97.681 117.166  1.00  0.00           C  
ATOM     30  CH2 TRP A  30      40.062  97.172 116.576  1.00  0.00           C  
ATOM     31  HA  TRP A  30      45.429  95.774 116.113  1.00  0.00           H  
ATOM     32  HB2 TRP A  30      45.092  98.063 115.068  1.00  0.00           H  
ATOM     33  HB3 TRP A  30      45.474  97.396 113.487  1.00  0.00           H  
ATOM     34  HD1 TRP A  30      43.431  95.884 112.237  1.00  0.00           H  
ATOM     35  HE1 TRP A  30      40.944  95.691 112.714  1.00  0.00           H  
ATOM     36  HE3 TRP A  30      43.373  97.976 116.969  1.00  0.00           H  
ATOM     37  HZ2 TRP A  30      39.169  96.159 114.882  1.00  0.00           H  
ATOM     38  HZ3 TRP A  30      41.189  98.148 118.144  1.00  0.00           H  
ATOM     39  HH2 TRP A  30      39.124  97.280 117.107  1.00  0.00           H  
ATOM     40  H01 TRP A  30      45.811  95.111 114.514  1.00  0.00           H  
ATOM     41  H02 TRP A  30      46.894  96.308 115.261  1.00  0.00           H  
ATOM     42  CA  TYR A  33      44.930  91.744 117.075  1.00  0.00           C  
ATOM     43  C   TYR A  33      44.122  90.797 116.208  1.00  0.00           C  
ATOM     44  O   TYR A  33      43.598  89.761 116.636  1.00  0.00           O  
ATOM     45  CB  TYR A  33      44.198  93.046 117.520  1.00  0.00           C  
ATOM     46  CG  TYR A  33      42.766  92.863 117.980  1.00  0.00           C  
ATOM     47  CD1 TYR A  33      41.772  93.756 117.551  1.00  0.00           C  
ATOM     48  CD2 TYR A  33      42.393  91.816 118.842  1.00  0.00           C  
ATOM     49  CE1 TYR A  33      40.447  93.623 117.971  1.00  0.00           C  
ATOM     50  CE2 TYR A  33      41.071  91.666 119.260  1.00  0.00           C  
ATOM     51  CZ  TYR A  33      40.096  92.571 118.824  1.00  0.00           C  
ATOM     52  OH  TYR A  33      38.807  92.395 119.280  1.00  0.00           O  
ATOM     53  HA  TYR A  33      45.218  91.172 117.962  1.00  0.00           H  
ATOM     54  HB2 TYR A  33      44.805  93.503 118.314  1.00  0.00           H  
ATOM     55  HB3 TYR A  33      44.202  93.760 116.687  1.00  0.00           H  
ATOM     56  HD1 TYR A  33      42.029  94.569 116.879  1.00  0.00           H  
ATOM     57  HD2 TYR A  33      43.134  91.096 119.169  1.00  0.00           H  
ATOM     58  HE1 TYR A  33      39.695  94.319 117.618  1.00  0.00           H  
ATOM     59  HE2 TYR A  33      40.780  90.854 119.917  1.00  0.00           H  
ATOM     60  HH  TYR A  33      38.259  93.162 119.021  1.00  0.00           H  
ATOM     61  H02 TYR A  33      45.857  92.027 116.561  1.00  0.00           H  
ATOM     62  CA  ARG A  40      40.222  85.861 109.397  1.00  0.00           C  
ATOM     63  CB  ARG A  40      40.559  87.358 109.712  1.00  0.00           C  
ATOM     64  CG  ARG A  40      39.361  88.295 109.461  1.00  0.00           C  
ATOM     65  CD  ARG A  40      39.573  89.704 110.043  1.00  0.00           C  
ATOM     66  NE  ARG A  40      38.463  90.591 109.673  1.00  0.00           N  
ATOM     67  CZ  ARG A  40      38.006  91.647 110.384  1.00  0.00           C  
ATOM     68  NH1 ARG A  40      38.476  91.925 111.620  1.00  0.00           N1+
ATOM     69  NH2 ARG A  40      37.003  92.375 109.893  1.00  0.00           N  
ATOM     70  HA  ARG A  40      39.405  85.510 110.038  1.00  0.00           H  
ATOM     71  HB2 ARG A  40      40.868  87.434 110.764  1.00  0.00           H  
ATOM     72  HB3 ARG A  40      41.416  87.681 109.107  1.00  0.00           H  
ATOM     73  HG2 ARG A  40      39.178  88.370 108.379  1.00  0.00           H  
ATOM     74  HG3 ARG A  40      38.454  87.869 109.908  1.00  0.00           H  
ATOM     75  HD2 ARG A  40      39.612  89.628 111.135  1.00  0.00           H  
ATOM     76  HD3 ARG A  40      40.530  90.121 109.700  1.00  0.00           H  
ATOM     77  HE  ARG A  40      38.111  90.526 108.725  1.00  0.00           H  
ATOM     78 HH11 ARG A  40      39.345  91.534 111.945  1.00  0.00           H  
ATOM     79 HH12 ARG A  40      38.220  92.838 111.994  1.00  0.00           H  
ATOM     80 HH21 ARG A  40      36.804  92.350 108.863  1.00  0.00           H  
ATOM     81 HH22 ARG A  40      36.795  93.248 110.375  1.00  0.00           H  
ATOM     82  H01 ARG A  40      41.095  85.223 109.569  1.00  0.00           H  
ATOM     83  H02 ARG A  40      39.912  85.745 108.352  1.00  0.00           H  
ATOM     84  CA  ALA A  64      34.546 100.946 108.544  1.00  0.00           C  
ATOM     85  C   ALA A  64      35.717 100.134 108.052  1.00  0.00           C  
ATOM     86  O   ALA A  64      35.758  98.889 108.105  1.00  0.00           O  
ATOM     87  CB  ALA A  64      33.892 100.321 109.781  1.00  0.00           C  
ATOM     88  HA  ALA A  64      34.861 101.976 108.747  1.00  0.00           H  
ATOM     89  HB1 ALA A  64      32.924 100.783 109.995  1.00  0.00           H  
ATOM     90  HB2 ALA A  64      33.741  99.248 109.627  1.00  0.00           H  
ATOM     91  HB3 ALA A  64      34.530 100.466 110.656  1.00  0.00           H  
ATOM     92  H03 ALA A  64      33.826 100.997 107.715  1.00  0.00           H  
ATOM     93  N   CYS A  65      36.675 100.875 107.446  1.00  0.00           N  
ATOM     94  CA  CYS A  65      37.765 100.196 106.786  1.00  0.00           C  
ATOM     95  C   CYS A  65      38.744  99.480 107.722  1.00  0.00           C  
ATOM     96  O   CYS A  65      39.234  98.380 107.433  1.00  0.00           O  
ATOM     97  H   CYS A  65      36.835 101.818 107.799  1.00  0.00           H  
ATOM     98  HA  CYS A  65      37.364  99.440 106.108  1.00  0.00           H  
ATOM     99  H01 CYS A  65      38.322 100.930 106.194  1.00  0.00           H  
ATOM    100  N   GLY A  66      39.063 100.172 108.839  1.00  0.00           N  
ATOM    101  CA  GLY A  66      40.199  99.767 109.651  1.00  0.00           C  
ATOM    102  H   GLY A  66      38.689 101.111 108.971  1.00  0.00           H  
ATOM    103  HA2 GLY A  66      40.209 100.383 110.550  1.00  0.00           H  
ATOM    104  HA3 GLY A  66      40.131  98.712 109.919  1.00  0.00           H  
ATOM    105  H01 GLY A  66      41.145  99.907 109.111  1.00  0.00           H  
ATOM    106  CA  ASP A  70      36.994  93.673 104.627  1.00  0.00           C  
ATOM    107  CB  ASP A  70      35.989  94.167 105.637  1.00  0.00           C  
ATOM    108  CG  ASP A  70      36.210  93.641 107.065  1.00  0.00           C  
ATOM    109  OD1 ASP A  70      35.847  94.391 108.036  1.00  0.00           O  
ATOM    110  OD2 ASP A  70      36.690  92.473 107.205  1.00  0.00           O1-
ATOM    111  HA  ASP A  70      37.026  92.579 104.621  1.00  0.00           H  
ATOM    112  HB2 ASP A  70      35.974  95.262 105.689  1.00  0.00           H  
ATOM    113  HB3 ASP A  70      34.973  93.862 105.341  1.00  0.00           H  
ATOM    114  H01 ASP A  70      38.004  94.027 104.866  1.00  0.00           H  
ATOM    115  H02 ASP A  70      36.750  94.018 103.616  1.00  0.00           H  
ATOM    116  CA  ASP A  85      37.100 105.754 107.848  1.00  0.00           C  
ATOM    117  C   ASP A  85      37.470 107.027 108.535  1.00  0.00           C  
ATOM    118  O   ASP A  85      38.241 107.867 108.054  1.00  0.00           O  
ATOM    119  CB  ASP A  85      38.228 104.688 107.837  1.00  0.00           C  
ATOM    120  CG  ASP A  85      38.303 103.995 109.190  1.00  0.00           C  
ATOM    121  OD1 ASP A  85      37.857 102.796 109.298  1.00  0.00           O  
ATOM    122  OD2 ASP A  85      38.745 104.667 110.165  1.00  0.00           O1-
ATOM    123  HA  ASP A  85      36.196 105.318 108.288  1.00  0.00           H  
ATOM    124  HB2 ASP A  85      38.028 103.951 107.056  1.00  0.00           H  
ATOM    125  HB3 ASP A  85      39.183 105.178 107.619  1.00  0.00           H  
ATOM    126  H03 ASP A  85      36.861 106.006 106.809  1.00  0.00           H  
ATOM    127  N   ALA A  86      36.892 107.153 109.748  1.00  0.00           N  
ATOM    128  CA  ALA A  86      37.150 108.311 110.541  1.00  0.00           C  
ATOM    129  C   ALA A  86      38.635 108.391 111.053  1.00  0.00           C  
ATOM    130  O   ALA A  86      39.051 109.465 111.515  1.00  0.00           O  
ATOM    131  CB  ALA A  86      36.244 108.312 111.784  1.00  0.00           C  
ATOM    132  H   ALA A  86      36.293 106.415 110.104  1.00  0.00           H  
ATOM    133  HA  ALA A  86      36.997 109.216 109.944  1.00  0.00           H  
ATOM    134  HB1 ALA A  86      36.384 107.380 112.346  1.00  0.00           H  
ATOM    135  HB2 ALA A  86      36.514 109.148 112.433  1.00  0.00           H  
ATOM    136  HB3 ALA A  86      35.191 108.401 111.512  1.00  0.00           H  
ATOM    137  N   SER A  87      39.343 107.235 111.036  1.00  0.00           N  
ATOM    138  CA  SER A  87      40.740 107.096 111.473  1.00  0.00           C  
ATOM    139  CB  SER A  87      40.908 105.960 112.489  1.00  0.00           C  
ATOM    140  OG  SER A  87      42.301 105.797 112.839  1.00  0.00           O  
ATOM    141  H   SER A  87      38.946 106.416 110.575  1.00  0.00           H  
ATOM    142  HA  SER A  87      41.041 108.054 111.910  1.00  0.00           H  
ATOM    143  HB2 SER A  87      40.286 106.146 113.374  1.00  0.00           H  
ATOM    144  HB3 SER A  87      40.595 105.007 112.062  1.00  0.00           H  
ATOM    145  HG  SER A  87      42.585 106.590 113.315  1.00  0.00           H  
ATOM    146  H01 SER A  87      41.385 106.895 110.608  1.00  0.00           H  
ATOM    147  CA  MET A  90      44.071 103.055 110.931  1.00  0.00           C  
ATOM    148  CB  MET A  90      42.609 102.574 111.219  1.00  0.00           C  
ATOM    149  CG  MET A  90      42.313 102.368 112.710  1.00  0.00           C  
ATOM    150  SD  MET A  90      43.067 100.846 113.428  1.00  0.00           S  
ATOM    151  CE  MET A  90      41.901  99.605 112.762  1.00  0.00           C  
ATOM    152  HA  MET A  90      44.795 102.341 111.340  1.00  0.00           H  
ATOM    153  HB2 MET A  90      41.904 103.326 110.837  1.00  0.00           H  
ATOM    154  HB3 MET A  90      42.407 101.649 110.665  1.00  0.00           H  
ATOM    155  HG2 MET A  90      42.685 103.213 113.296  1.00  0.00           H  
ATOM    156  HG3 MET A  90      41.234 102.305 112.873  1.00  0.00           H  
ATOM    157  HE1 MET A  90      40.875  99.907 112.987  1.00  0.00           H  
ATOM    158  HE2 MET A  90      42.019  99.477 111.684  1.00  0.00           H  
ATOM    159  HE3 MET A  90      42.115  98.659 113.254  1.00  0.00           H  
ATOM    160  H01 MET A  90      44.234 104.031 111.402  1.00  0.00           H  
ATOM    161  H02 MET A  90      44.248 103.151 109.854  1.00  0.00           H  
ATOM    162  CA  ALA A 115      34.709 110.368 106.145  1.00  0.00           C  
ATOM    163  C   ALA A 115      34.406 109.762 107.497  1.00  0.00           C  
ATOM    164  O   ALA A 115      34.639 108.577 107.766  1.00  0.00           O  
ATOM    165  HA  ALA A 115      34.703 111.460 106.159  1.00  0.00           H  
ATOM    166  H01 ALA A 115      35.688 110.020 105.807  1.00  0.00           H  
ATOM    167  H03 ALA A 115      33.966 110.024 105.416  1.00  0.00           H  
ATOM    168  N   ASN A 116      33.857 110.642 108.387  1.00  0.00           N  
ATOM    169  CA  ASN A 116      33.271 110.196 109.640  1.00  0.00           C  
ATOM    170  C   ASN A 116      31.739 110.266 109.495  1.00  0.00           C  
ATOM    171  O   ASN A 116      31.210 111.320 109.099  1.00  0.00           O  
ATOM    172  CB  ASN A 116      33.756 111.116 110.782  1.00  0.00           C  
ATOM    173  CG  ASN A 116      33.279 110.683 112.161  1.00  0.00           C  
ATOM    174  ND2 ASN A 116      34.181 110.829 113.164  1.00  0.00           N  
ATOM    175  OD1 ASN A 116      32.133 110.256 112.370  1.00  0.00           O  
ATOM    176  H   ASN A 116      33.479 111.510 108.027  1.00  0.00           H  
ATOM    177  HA  ASN A 116      33.601 109.175 109.813  1.00  0.00           H  
ATOM    178  HB2 ASN A 116      34.848 111.173 110.745  1.00  0.00           H  
ATOM    179  HB3 ASN A 116      33.365 112.125 110.595  1.00  0.00           H  
ATOM    180 HD21 ASN A 116      33.898 110.621 114.110  1.00  0.00           H  
ATOM    181 HD22 ASN A 116      35.113 111.180 113.003  1.00  0.00           H  
ATOM    182  N   TRP A 117      31.083 109.129 109.767  1.00  0.00           N  
ATOM    183  CA  TRP A 117      29.625 109.066 109.741  1.00  0.00           C  
ATOM    184  CB  TRP A 117      29.088 107.858 110.507  1.00  0.00           C  
ATOM    185  CG  TRP A 117      29.708 106.575 109.996  1.00  0.00           C  
ATOM    186  CD1 TRP A 117      30.228 106.383 108.730  1.00  0.00           C  
ATOM    187  CD2 TRP A 117      30.044 105.391 110.759  1.00  0.00           C  
ATOM    188  CE2 TRP A 117      30.800 104.534 109.899  1.00  0.00           C  
ATOM    189  CE3 TRP A 117      29.836 104.992 112.093  1.00  0.00           C  
ATOM    190  NE1 TRP A 117      30.867 105.154 108.665  1.00  0.00           N  
ATOM    191  CZ2 TRP A 117      31.370 103.336 110.345  1.00  0.00           C  
ATOM    192  CZ3 TRP A 117      30.403 103.800 112.539  1.00  0.00           C  
ATOM    193  CH2 TRP A 117      31.171 102.982 111.676  1.00  0.00           C  
ATOM    194  H   TRP A 117      31.613 108.357 110.185  1.00  0.00           H  
ATOM    195  HA  TRP A 117      29.277 109.034 108.699  1.00  0.00           H  
ATOM    196  HB2 TRP A 117      29.323 107.963 111.573  1.00  0.00           H  
ATOM    197  HB3 TRP A 117      27.993 107.852 110.423  1.00  0.00           H  
ATOM    198  HD1 TRP A 117      30.235 107.047 107.880  1.00  0.00           H  
ATOM    199  HE1 TRP A 117      31.401 104.824 107.877  1.00  0.00           H  
ATOM    200  HE3 TRP A 117      29.272 105.622 112.773  1.00  0.00           H  
ATOM    201  HZ2 TRP A 117      31.972 102.724 109.682  1.00  0.00           H  
ATOM    202  HZ3 TRP A 117      30.306 103.502 113.577  1.00  0.00           H  
ATOM    203  HH2 TRP A 117      31.631 102.091 112.083  1.00  0.00           H  
ATOM    204  H02 TRP A 117      29.228 109.996 110.165  1.00  0.00           H  
ATOM    205  CA  LEU A 136      32.173  94.764 109.427  1.00  0.00           C  
ATOM    206  C   LEU A 136      33.024  95.127 110.637  1.00  0.00           C  
ATOM    207  O   LEU A 136      33.753  96.141 110.603  1.00  0.00           O  
ATOM    208  HA  LEU A 136      31.494  93.929 109.610  1.00  0.00           H  
ATOM    209  H01 LEU A 136      32.863  94.505 108.615  1.00  0.00           H  
ATOM    210  H02 LEU A 136      31.603  95.644 109.119  1.00  0.00           H  
ATOM    211  N   GLY A 137      32.971  94.314 111.736  1.00  0.00           N  
ATOM    212  CA  GLY A 137      33.945  94.396 112.835  1.00  0.00           C  
ATOM    213  C   GLY A 137      33.412  94.690 114.247  1.00  0.00           C  
ATOM    214  O   GLY A 137      34.265  94.844 115.130  1.00  0.00           O  
ATOM    215  H   GLY A 137      32.481  93.436 111.620  1.00  0.00           H  
ATOM    216  HA2 GLY A 137      34.523  93.469 112.891  1.00  0.00           H  
ATOM    217  HA3 GLY A 137      34.657  95.191 112.610  1.00  0.00           H  
ATOM    218  N   ASN A 138      32.078  94.793 114.515  1.00  0.00           N  
ATOM    219  CA  ASN A 138      31.595  95.521 115.734  1.00  0.00           C  
ATOM    220  C   ASN A 138      32.182  96.962 115.642  1.00  0.00           C  
ATOM    221  O   ASN A 138      32.759  97.506 116.589  1.00  0.00           O  
ATOM    222  CB  ASN A 138      31.958  94.841 117.058  1.00  0.00           C  
ATOM    223  CG  ASN A 138      31.344  95.614 118.225  1.00  0.00           C  
ATOM    224  ND2 ASN A 138      32.170  95.812 119.288  1.00  0.00           N  
ATOM    225  OD1 ASN A 138      30.163  95.978 118.195  1.00  0.00           O  
ATOM    226  H   ASN A 138      31.429  94.646 113.753  1.00  0.00           H  
ATOM    227  HA  ASN A 138      30.506  95.582 115.660  1.00  0.00           H  
ATOM    228  HB2 ASN A 138      31.528  93.832 117.048  1.00  0.00           H  
ATOM    229  HB3 ASN A 138      33.035  94.743 117.166  1.00  0.00           H  
ATOM    230 HD21 ASN A 138      31.845  96.432 120.019  1.00  0.00           H  
ATOM    231 HD22 ASN A 138      33.173  95.684 119.190  1.00  0.00           H  
ATOM    232  N   SER A 139      31.993  97.559 114.431  1.00  0.00           N  
ATOM    233  CA  SER A 139      32.568  98.852 114.063  1.00  0.00           C  
ATOM    234  C   SER A 139      31.566 100.047 114.317  1.00  0.00           C  
ATOM    235  O   SER A 139      31.978 101.203 114.167  1.00  0.00           O  
ATOM    236  CB  SER A 139      33.124  98.856 112.649  1.00  0.00           C  
ATOM    237  OG  SER A 139      34.202  97.908 112.602  1.00  0.00           O  
ATOM    238  H   SER A 139      31.621  96.992 113.683  1.00  0.00           H  
ATOM    239  HA  SER A 139      33.396  99.045 114.753  1.00  0.00           H  
ATOM    240  HB2 SER A 139      32.346  98.611 111.915  1.00  0.00           H  
ATOM    241  HB3 SER A 139      33.492  99.863 112.442  1.00  0.00           H  
ATOM    242  HG  SER A 139      34.063  97.298 111.853  1.00  0.00           H  
ATOM    243  N   PHE A 140      30.291  99.752 114.700  1.00  0.00           N  
ATOM    244  CA  PHE A 140      29.245 100.763 115.041  1.00  0.00           C  
ATOM    245  H   PHE A 140      30.075  98.778 114.859  1.00  0.00           H  
ATOM    246  HA  PHE A 140      29.162 101.490 114.230  1.00  0.00           H  
ATOM    247  H01 PHE A 140      28.299 100.237 115.168  1.00  0.00           H  
ATOM    248  H03 PHE A 140      29.503 101.291 115.964  1.00  0.00           H  
ATOM    249  CA  HID A 142      32.721 103.147 119.011  1.00  0.00           C  
ATOM    250  C   HID A 142      32.104 104.494 119.444  1.00  0.00           C  
ATOM    251  O   HID A 142      32.820 105.362 119.966  1.00  0.00           O  
ATOM    252  CB  HID A 142      33.730 103.537 117.830  1.00  0.00           C  
ATOM    253  CG  HID A 142      34.692 102.461 117.451  1.00  0.00           C  
ATOM    254  CD2 HID A 142      34.585 101.095 117.250  1.00  0.00           C  
ATOM    255  ND1 HID A 142      36.032 102.750 117.235  1.00  0.00           N  
ATOM    256  CE1 HID A 142      36.677 101.584 116.929  1.00  0.00           C  
ATOM    257  NE2 HID A 142      35.826 100.558 116.931  1.00  0.00           N  
ATOM    258  HA  HID A 142      33.285 102.728 119.847  1.00  0.00           H  
ATOM    259  HB2 HID A 142      33.129 103.864 116.972  1.00  0.00           H  
ATOM    260  HB3 HID A 142      34.292 104.401 118.187  1.00  0.00           H  
ATOM    261  HD1 HID A 142      36.449 103.684 117.305  1.00  0.00           H  
ATOM    262  HD2 HID A 142      33.706 100.472 117.309  1.00  0.00           H  
ATOM    263  HE1 HID A 142      37.729 101.534 116.691  1.00  0.00           H  
ATOM    264  H02 HID A 142      31.979 102.421 118.666  1.00  0.00           H  
ATOM    265  CA  ARG A 175      29.120  92.587 119.745  1.00  0.00           C  
ATOM    266  CB  ARG A 175      30.311  92.858 120.700  1.00  0.00           C  
ATOM    267  CG  ARG A 175      31.694  92.470 120.161  1.00  0.00           C  
ATOM    268  CD  ARG A 175      32.775  92.903 121.167  1.00  0.00           C  
ATOM    269  NE  ARG A 175      34.147  92.829 120.656  1.00  0.00           N  
ATOM    270  CZ  ARG A 175      35.031  91.872 120.939  1.00  0.00           C  
ATOM    271  NH1 ARG A 175      34.634  90.705 121.505  1.00  0.00           N1+
ATOM    272  NH2 ARG A 175      36.335  92.106 120.726  1.00  0.00           N  
ATOM    273  HA  ARG A 175      29.075  91.531 119.454  1.00  0.00           H  
ATOM    274  HB2 ARG A 175      30.324  93.931 120.939  1.00  0.00           H  
ATOM    275  HB3 ARG A 175      30.137  92.331 121.649  1.00  0.00           H  
ATOM    276  HG2 ARG A 175      31.749  91.389 119.972  1.00  0.00           H  
ATOM    277  HG3 ARG A 175      31.883  92.972 119.206  1.00  0.00           H  
ATOM    278  HD2 ARG A 175      32.602  93.952 121.431  1.00  0.00           H  
ATOM    279  HD3 ARG A 175      32.705  92.321 122.093  1.00  0.00           H  
ATOM    280  HE  ARG A 175      34.489  93.632 120.101  1.00  0.00           H  
ATOM    281 HH11 ARG A 175      33.695  90.372 121.349  1.00  0.00           H  
ATOM    282 HH12 ARG A 175      35.330  90.009 121.728  1.00  0.00           H  
ATOM    283 HH21 ARG A 175      36.619  93.033 120.382  1.00  0.00           H  
ATOM    284 HH22 ARG A 175      36.991  91.352 120.576  1.00  0.00           H  
ATOM    285  H01 ARG A 175      29.212  93.193 118.836  1.00  0.00           H  
ATOM    286  H02 ARG A 175      28.173  92.847 120.230  1.00  0.00           H  
ATOM    287  CA  TYR A 194      40.181  88.684 115.420  1.00  0.00           C  
ATOM    288  CB  TYR A 194      39.856  89.817 116.404  1.00  0.00           C  
ATOM    289  CG  TYR A 194      39.152  91.040 115.847  1.00  0.00           C  
ATOM    290  CD1 TYR A 194      37.842  91.384 116.219  1.00  0.00           C  
ATOM    291  CD2 TYR A 194      39.839  91.924 114.999  1.00  0.00           C  
ATOM    292  CE1 TYR A 194      37.233  92.554 115.746  1.00  0.00           C  
ATOM    293  CE2 TYR A 194      39.245  93.088 114.507  1.00  0.00           C  
ATOM    294  CZ  TYR A 194      37.927  93.403 114.874  1.00  0.00           C  
ATOM    295  OH  TYR A 194      37.306  94.567 114.444  1.00  0.00           O  
ATOM    296  HA  TYR A 194      40.747  89.058 114.559  1.00  0.00           H  
ATOM    297  HB2 TYR A 194      39.253  89.410 117.227  1.00  0.00           H  
ATOM    298  HB3 TYR A 194      40.800  90.146 116.857  1.00  0.00           H  
ATOM    299  HD1 TYR A 194      37.297  90.739 116.902  1.00  0.00           H  
ATOM    300  HD2 TYR A 194      40.877  91.718 114.771  1.00  0.00           H  
ATOM    301  HE1 TYR A 194      36.217  92.813 116.023  1.00  0.00           H  
ATOM    302  HE2 TYR A 194      39.798  93.767 113.867  1.00  0.00           H  
ATOM    303  HH  TYR A 194      37.341  94.630 113.459  1.00  0.00           H  
ATOM    304  H01 TYR A 194      40.788  87.917 115.910  1.00  0.00           H  
ATOM    305  H03 TYR A 194      39.269  88.213 115.033  1.00  0.00           H  
ATOM    306  CA  TYR A 220      44.027  94.220 125.215  1.00  0.00           C  
ATOM    307  CB  TYR A 220      43.916  94.629 123.796  1.00  0.00           C  
ATOM    308  CG  TYR A 220      42.501  94.876 123.262  1.00  0.00           C  
ATOM    309  CD1 TYR A 220      41.807  96.066 123.556  1.00  0.00           C  
ATOM    310  CD2 TYR A 220      41.865  93.955 122.411  1.00  0.00           C  
ATOM    311  CE1 TYR A 220      40.548  96.338 123.010  1.00  0.00           C  
ATOM    312  CE2 TYR A 220      40.599  94.207 121.863  1.00  0.00           C  
ATOM    313  CZ  TYR A 220      39.946  95.410 122.150  1.00  0.00           C  
ATOM    314  OH  TYR A 220      38.702  95.730 121.613  1.00  0.00           O  
ATOM    315  HA  TYR A 220      43.501  93.276 125.408  1.00  0.00           H  
ATOM    316  HB2 TYR A 220      44.499  95.548 123.634  1.00  0.00           H  
ATOM    317  HB3 TYR A 220      44.385  93.869 123.155  1.00  0.00           H  
ATOM    318  HD1 TYR A 220      42.268  96.805 124.205  1.00  0.00           H  
ATOM    319  HD2 TYR A 220      42.370  93.031 122.145  1.00  0.00           H  
ATOM    320  HE1 TYR A 220      40.036  97.268 123.230  1.00  0.00           H  
ATOM    321  HE2 TYR A 220      40.134  93.479 121.209  1.00  0.00           H  
ATOM    322  HH  TYR A 220      38.402  95.087 120.942  1.00  0.00           H  
ATOM    323  H01 TYR A 220      45.074  94.079 125.509  1.00  0.00           H  
ATOM    324  H02 TYR A 220      43.597  94.970 125.891  1.00  0.00           H  
ATOM    325  CA  TYR A 242      32.427 100.819 123.559  1.00  0.00           C  
ATOM    326  CB  TYR A 242      32.450  99.307 123.261  1.00  0.00           C  
ATOM    327  CG  TYR A 242      33.683  98.851 122.495  1.00  0.00           C  
ATOM    328  CD1 TYR A 242      33.923  99.268 121.170  1.00  0.00           C  
ATOM    329  CD2 TYR A 242      34.636  98.010 123.092  1.00  0.00           C  
ATOM    330  CE1 TYR A 242      35.074  98.883 120.478  1.00  0.00           C  
ATOM    331  CE2 TYR A 242      35.791  97.606 122.412  1.00  0.00           C  
ATOM    332  CZ  TYR A 242      36.019  98.054 121.104  1.00  0.00           C  
ATOM    333  OH  TYR A 242      37.151  97.717 120.395  1.00  0.00           O  
ATOM    334  HA  TYR A 242      32.459 101.403 122.632  1.00  0.00           H  
ATOM    335  HB2 TYR A 242      32.390  98.750 124.204  1.00  0.00           H  
ATOM    336  HB3 TYR A 242      31.546  99.047 122.691  1.00  0.00           H  
ATOM    337  HD1 TYR A 242      33.206  99.916 120.673  1.00  0.00           H  
ATOM    338  HD2 TYR A 242      34.476  97.666 124.110  1.00  0.00           H  
ATOM    339  HE1 TYR A 242      35.265  99.238 119.470  1.00  0.00           H  
ATOM    340  HE2 TYR A 242      36.513  96.951 122.890  1.00  0.00           H  
ATOM    341  HH  TYR A 242      37.750  97.163 120.936  1.00  0.00           H  
ATOM    342  H01 TYR A 242      31.517 101.096 124.104  1.00  0.00           H  
ATOM    343  H02 TYR A 242      33.293 101.109 124.165  1.00  0.00           H  
TER   
ATOM    344  N   ACT A 293      35.527  96.470 116.889  1.00  0.00           N  
ATOM    345  CA  ACT A 293      36.663  96.058 117.765  1.00  0.00           C  
ATOM    346  C   ACT A 293      36.216  95.093 118.854  1.00  0.00           C  
ATOM    347  O   ACT A 293      34.976  94.938 119.034  1.00  0.00           O  
ATOM    348  CE  ACT A 293      35.939  97.423 115.805  1.00  0.00           C  
ATOM    349  OXT ACT A 293      37.144  94.509 119.506  1.00  0.00           O1-
ATOM    350  HE1 ACT A 293      35.136  97.479 115.073  1.00  0.00           H  
ATOM    351  HE2 ACT A 293      36.127  98.407 116.238  1.00  0.00           H  
ATOM    352  HE3 ACT A 293      36.823  97.018 115.322  1.00  0.00           H  
ATOM    353  H1  ACT A 293      37.085  96.945 118.244  1.00  0.00           H  
ATOM    354  H3  ACT A 293      37.414  95.587 117.128  1.00  0.00           H  
ATOM    355  H01 ACT A 293      34.760  96.875 117.436  1.00  0.00           H  
ATOM    356  H02 ACT A 293      35.118  95.647 116.419  1.00  0.00           H  
ATOM    357  CA' SAM A 294      37.695  96.680 110.465  1.00  0.00           C  
ATOM    358  CB  SAM A 294      37.314  97.779 111.484  1.00  0.00           C  
ATOM    359  CG  SAM A 294      38.520  98.349 112.243  1.00  0.00           C  
ATOM    360  SD  SAM A 294      38.128  98.987 113.915  1.00  0.00           S  
ATOM    361  C5' SAM A 294      36.635  99.984 113.555  1.00  0.00           C  
ATOM    362  C4' SAM A 294      36.858 101.051 112.496  1.00  0.00           C  
ATOM    363  O4' SAM A 294      35.579 101.763 112.353  1.00  0.00           O  
ATOM    364  C3' SAM A 294      37.945 102.100 112.824  1.00  0.00           C  
ATOM    365  O3' SAM A 294      38.950 102.169 111.809  1.00  0.00           O  
ATOM    366  C2' SAM A 294      37.131 103.409 113.009  1.00  0.00           C  
ATOM    367  O2' SAM A 294      37.795 104.618 112.719  1.00  0.00           O  
ATOM    368  C1' SAM A 294      35.866 103.153 112.154  1.00  0.00           C  
ATOM    369  OXT SAM A 294      39.361  95.351 111.551  1.00  0.00           O  
ATOM    370  N1  SAM A 294      32.868 107.169 111.035  1.00  0.00           N  
ATOM    371  C2  SAM A 294      33.747 106.486 110.277  1.00  0.00           C  
ATOM    372  N3  SAM A 294      34.467 105.408 110.624  1.00  0.00           N  
ATOM    373  C4  SAM A 294      34.177 104.987 111.871  1.00  0.00           C  
ATOM    374  C5  SAM A 294      33.255 105.580 112.752  1.00  0.00           C  
ATOM    375  C6  SAM A 294      32.606 106.745 112.297  1.00  0.00           C  
ATOM    376  N6  SAM A 294      31.738 107.466 113.052  1.00  0.00           N  
ATOM    377  N7  SAM A 294      33.220 104.891 113.959  1.00  0.00           N  
ATOM    378  C8  SAM A 294      34.096 103.914 113.816  1.00  0.00           C  
ATOM    379  N9  SAM A 294      34.716 103.927 112.569  1.00  0.00           N  
ATOM    380  C'  SAM A 294      38.146  95.439 111.268  1.00  0.00           C  
ATOM    381  N'  SAM A 294      36.479  96.428 109.612  1.00  0.00           N  
ATOM    382  O'  SAM A 294      37.214  94.655 111.689  1.00  0.00           O  
ATOM    383 HN61 SAM A 294      31.627 107.179 114.013  1.00  0.00           H  
ATOM    384 HN62 SAM A 294      31.652 108.461 112.842  1.00  0.00           H  
ATOM    385  HA  SAM A 294      38.493  97.001 109.792  1.00  0.00           H  
ATOM    386  HB1 SAM A 294      36.593  97.348 112.186  1.00  0.00           H  
ATOM    387  HB2 SAM A 294      36.795  98.582 110.949  1.00  0.00           H  
ATOM    388  HG1 SAM A 294      38.976  99.152 111.671  1.00  0.00           H  
ATOM    389  HG2 SAM A 294      39.280  97.581 112.406  1.00  0.00           H  
ATOM    390 HO2' SAM A 294      38.229 104.535 111.838  1.00  0.00           H  
ATOM    391 HO3' SAM A 294      38.536 102.406 110.949  1.00  0.00           H  
ATOM    392  H01 SAM A 294      34.302 103.143 114.542  1.00  0.00           H  
ATOM    393  H02 SAM A 294      37.099 100.603 111.526  1.00  0.00           H  
ATOM    394  H03 SAM A 294      38.479 101.847 113.738  1.00  0.00           H  
ATOM    395  H04 SAM A 294      36.812 103.466 114.057  1.00  0.00           H  
ATOM    396  H05 SAM A 294      36.052 103.383 111.099  1.00  0.00           H  
ATOM    397  H06 SAM A 294      33.926 106.894 109.287  1.00  0.00           H  
ATOM    398  H07 SAM A 294      36.523  95.606 108.949  1.00  0.00           H  
ATOM    399  H08 SAM A 294      36.264  97.271 109.049  1.00  0.00           H  
ATOM    400  H09 SAM A 294      35.648  96.234 110.189  1.00  0.00           H  
ATOM    401 H5'1 SAM A 294      36.357 100.448 114.505  1.00  0.00           H  
ATOM    402 H5'2 SAM A 294      35.825  99.318 113.249  1.00  0.00           H  
ATOM    403  O   WAT B6667      34.221  96.711 107.630  1.00  0.00           O  
ATOM    404  H1  WAT B6667      34.884  95.997 107.764  1.00  0.00           H  
ATOM    405  H2  WAT B6667      34.700  97.521 107.866  1.00  0.00           H  
END
