# Supplementary material for: Computational Investigation of GNMT-Catalyzed Methyl Transfer Reaction: Integrating MD, QM, and ML Approaches
Source: J Comput Chem. Author manuscript; Available in PMC 2026 Jun 29. (PMC13312424; doi:10.1002/jcc.70434)
Supplement: SI-2 [file NIHMS2188582-supplement-SI-2.zip › QM-cluster-pdbs/sampling_41122_P2_w_p.pdb]

ATOM      1  CA  ILE A  17      39.194 110.682 115.019  1.00  0.00           C0.     -1
ATOM      2  C   ILE A  17      39.330 110.188 116.477  1.00  0.00           C0.      0
ATOM      3  O   ILE A  17      39.660 110.961 117.390  1.00  0.00           O0.      0
ATOM      4  H01 ILE A  17      39.802 110.098 114.319  1.00  0.00           H0.      0
ATOM      5  H02 ILE A  17      39.508 111.725 114.992  1.00  0.00           H0.      0
ATOM      6  HA  ILE A  17      38.155 110.616 114.675  1.00  0.00           H0.      0
ATOM      7  N   PRO A  18      39.052 108.870 116.744  1.00  0.00           N0.      0
ATOM      8  CA  PRO A  18      38.832 108.403 118.155  1.00  0.00           C0.     -1
ATOM      9  C   PRO A  18      40.140 107.974 118.887  1.00  0.00           C0.      0
ATOM     10  O   PRO A  18      40.601 106.830 118.766  1.00  0.00           O0.      0
ATOM     11  CB  PRO A  18      37.873 107.209 117.970  1.00  0.00           C0.      0
ATOM     12  CG  PRO A  18      38.196 106.662 116.563  1.00  0.00           C0.      0
ATOM     13  CD  PRO A  18      38.522 107.918 115.742  1.00  0.00           C0.      0
ATOM     14  HA  PRO A  18      38.375 109.227 118.710  1.00  0.00           H0.      0
ATOM     15  HB2 PRO A  18      38.009 106.455 118.747  1.00  0.00           H0.      0
ATOM     16  HB3 PRO A  18      36.839 107.570 118.009  1.00  0.00           H0.      0
ATOM     17  HG2 PRO A  18      39.063 106.000 116.606  1.00  0.00           H0.      0
ATOM     18  HG3 PRO A  18      37.360 106.111 116.124  1.00  0.00           H0.      0
ATOM     19  HD2 PRO A  18      39.249 107.726 114.949  1.00  0.00           H0.      0
ATOM     20  HD3 PRO A  18      37.612 108.321 115.279  1.00  0.00           H0.      0
ATOM     21  N   ASP A  19      40.667 108.899 119.736  1.00  0.00           N0.      0
ATOM     22  CA  ASP A  19      41.820 108.630 120.627  1.00  0.00           C0.     -1
ATOM     23  H01 ASP A  19      41.726 109.250 121.521  1.00  0.00           H0.      0
ATOM     24  H03 ASP A  19      41.798 107.574 120.901  1.00  0.00           H0.      0
ATOM     25  H   ASP A  19      40.363 109.857 119.606  1.00  0.00           H0.      0
ATOM     26  HA  ASP A  19      42.774 108.845 120.133  1.00  0.00           H0.      0
ATOM     27  CA  TYR A  21      43.644 105.698 116.387  1.00  0.00           C0.     -1
ATOM     28  CB  TYR A  21      42.300 105.394 115.719  1.00  0.00           C0.     -1
ATOM     29  CG  TYR A  21      41.650 104.058 116.028  1.00  0.00           C0.      0
ATOM     30  CD1 TYR A  21      40.716 103.929 117.073  1.00  0.00           C0.      0
ATOM     31  CD2 TYR A  21      41.895 102.934 115.221  1.00  0.00           C0.      0
ATOM     32  CE1 TYR A  21      40.010 102.737 117.267  1.00  0.00           C0.      0
ATOM     33  CE2 TYR A  21      41.206 101.732 115.413  1.00  0.00           C0.      0
ATOM     34  CZ  TYR A  21      40.240 101.644 116.423  1.00  0.00           C0.      0
ATOM     35  OH  TYR A  21      39.465 100.510 116.618  1.00  0.00           O0.      0
ATOM     36  H01 TYR A  21      44.021 106.674 116.061  1.00  0.00           H0.      0
ATOM     37  H02 TYR A  21      43.544 105.720 117.479  1.00  0.00           H0.      0
ATOM     38  HA  TYR A  21      44.394 104.940 116.131  1.00  0.00           H0.      0
ATOM     39  HB2 TYR A  21      41.596 106.191 115.994  1.00  0.00           H0.      0
ATOM     40  HB3 TYR A  21      42.441 105.462 114.632  1.00  0.00           H0.      0
ATOM     41  HD1 TYR A  21      40.532 104.777 117.725  1.00  0.00           H0.      0
ATOM     42  HD2 TYR A  21      42.615 102.992 114.412  1.00  0.00           H0.      0
ATOM     43  HE1 TYR A  21      39.281 102.646 118.066  1.00  0.00           H0.      0
ATOM     44  HE2 TYR A  21      41.407 100.881 114.769  1.00  0.00           H0.      0
ATOM     45  HH  TYR A  21      39.738  99.817 115.995  1.00  0.00           H0.      0
ATOM     46  CA  TRP A  30      46.296  96.197 114.524  1.00  0.00           C0.     -1
ATOM     47  CB  TRP A  30      45.599  97.253 113.728  1.00  0.00           C0.     -1
ATOM     48  CG  TRP A  30      44.130  96.987 113.479  1.00  0.00           C0.      0
ATOM     49  CD1 TRP A  30      43.556  96.464 112.334  1.00  0.00           C0.      0
ATOM     50  CD2 TRP A  30      43.036  97.232 114.399  1.00  0.00           C0.      0
ATOM     51  CE2 TRP A  30      41.828  96.824 113.740  1.00  0.00           C0.      0
ATOM     52  CE3 TRP A  30      42.948  97.787 115.690  1.00  0.00           C0.      0
ATOM     53  NE1 TRP A  30      42.180  96.356 112.491  1.00  0.00           N0.      0
ATOM     54  CZ2 TRP A  30      40.571  96.934 114.350  1.00  0.00           C0.      0
ATOM     55  CZ3 TRP A  30      41.697  97.906 116.297  1.00  0.00           C0.      0
ATOM     56  CH2 TRP A  30      40.522  97.472 115.637  1.00  0.00           C0.      0
ATOM     57  H01 TRP A  30      46.258  95.226 114.015  1.00  0.00           H0.      0
ATOM     58  H02 TRP A  30      47.352  96.447 114.688  1.00  0.00           H0.      0
ATOM     59  HA  TRP A  30      45.831  96.063 115.509  1.00  0.00           H0.      0
ATOM     60  HB2 TRP A  30      45.697  98.225 114.234  1.00  0.00           H0.      0
ATOM     61  HB3 TRP A  30      46.099  97.376 112.758  1.00  0.00           H0.      0
ATOM     62  HD1 TRP A  30      44.028  96.170 111.408  1.00  0.00           H0.      0
ATOM     63  HE1 TRP A  30      41.506  96.082 111.784  1.00  0.00           H0.      0
ATOM     64  HE3 TRP A  30      43.842  98.122 116.207  1.00  0.00           H0.      0
ATOM     65  HZ2 TRP A  30      39.673  96.605 113.840  1.00  0.00           H0.      0
ATOM     66  HZ3 TRP A  30      41.619  98.331 117.292  1.00  0.00           H0.      0
ATOM     67  HH2 TRP A  30      39.566  97.538 116.147  1.00  0.00           H0.      0
ATOM     68  CA  ILE A  34      43.992  90.413 113.450  1.00  0.00           C0.     -1
ATOM     69  CB  ILE A  34      43.757  91.170 112.123  1.00  0.00           C0.     -1
ATOM     70  CG1 ILE A  34      42.522  92.096 112.273  1.00  0.00           C0.      0
ATOM     71  CG2 ILE A  34      43.597  90.174 110.961  1.00  0.00           C0.      0
ATOM     72  CD1 ILE A  34      42.146  92.913 111.028  1.00  0.00           C0.      0
ATOM     73  H01 ILE A  34      44.886  89.780 113.396  1.00  0.00           H0.      0
ATOM     74  H02 ILE A  34      44.118  91.111 114.287  1.00  0.00           H0.      0
ATOM     75  HA  ILE A  34      43.134  89.766 113.676  1.00  0.00           H0.      0
ATOM     76  HB  ILE A  34      44.633  91.805 111.919  1.00  0.00           H0.      0
ATOM     77 HG12 ILE A  34      41.664  91.475 112.580  1.00  0.00           H0.      0
ATOM     78 HG13 ILE A  34      42.707  92.787 113.108  1.00  0.00           H0.      0
ATOM     79 HG21 ILE A  34      44.465  89.508 110.895  1.00  0.00           H0.      0
ATOM     80 HG22 ILE A  34      42.708  89.546 111.115  1.00  0.00           H0.      0
ATOM     81 HG23 ILE A  34      43.490  90.682 109.997  1.00  0.00           H0.      0
ATOM     82 HD11 ILE A  34      42.990  93.531 110.697  1.00  0.00           H0.      0
ATOM     83 HD12 ILE A  34      41.859  92.269 110.188  1.00  0.00           H0.      0
ATOM     84 HD13 ILE A  34      41.304  93.583 111.232  1.00  0.00           H0.      0
ATOM     85  CA  ARG A  40      39.301  85.943 109.699  1.00  0.00           C0.     -1
ATOM     86  CB  ARG A  40      39.832  87.348 110.024  1.00  0.00           C0.     -1
ATOM     87  CG  ARG A  40      38.883  88.511 109.659  1.00  0.00           C0.      0
ATOM     88  CD  ARG A  40      39.675  89.827 109.508  1.00  0.00           C0.      0
ATOM     89  NE  ARG A  40      38.853  91.036 109.372  1.00  0.00           N0.      0
ATOM     90  CZ  ARG A  40      38.421  91.815 110.385  1.00  0.00           C0.      0
ATOM     91  NH1 ARG A  40      38.716  91.497 111.672  1.00  0.00           N1+      0
ATOM     92  NH2 ARG A  40      37.641  92.858 110.114  1.00  0.00           N0.      0
ATOM     93  H01 ARG A  40      39.113  85.837 108.624  1.00  0.00           H0.      0
ATOM     94  H02 ARG A  40      40.024  85.175 109.995  1.00  0.00           H0.      0
ATOM     95  HA  ARG A  40      38.360  85.740 110.225  1.00  0.00           H0.      0
ATOM     96  HB2 ARG A  40      40.082  87.415 111.092  1.00  0.00           H0.      0
ATOM     97  HB3 ARG A  40      40.781  87.489 109.484  1.00  0.00           H0.      0
ATOM     98  HG2 ARG A  40      38.367  88.300 108.713  1.00  0.00           H0.      0
ATOM     99  HG3 ARG A  40      38.108  88.629 110.427  1.00  0.00           H0.      0
ATOM    100  HD2 ARG A  40      40.365  89.955 110.352  1.00  0.00           H0.      0
ATOM    101  HD3 ARG A  40      40.309  89.773 108.618  1.00  0.00           H0.      0
ATOM    102  HE  ARG A  40      38.588  91.349 108.444  1.00  0.00           H0.      0
ATOM    103 HH11 ARG A  40      39.445  90.831 111.872  1.00  0.00           H0.      0
ATOM    104 HH12 ARG A  40      38.559  92.189 112.393  1.00  0.00           H0.      0
ATOM    105 HH21 ARG A  40      37.549  93.147 109.112  1.00  0.00           H0.      0
ATOM    106 HH22 ARG A  40      37.512  93.590 110.819  1.00  0.00           H0.      0
ATOM    107  CA  ALA A  64      34.520 101.251 108.052  1.00  0.00           C0.     -1
ATOM    108  C   ALA A  64      35.832 100.504 107.828  1.00  0.00           C0.      0
ATOM    109  O   ALA A  64      36.019  99.351 108.254  1.00  0.00           O0.      0
ATOM    110  H01 ALA A  64      33.748 100.798 107.421  1.00  0.00           H0.      0
ATOM    111  H02 ALA A  64      34.210 101.138 109.094  1.00  0.00           H0.      0
ATOM    112  HA  ALA A  64      34.590 102.314 107.811  1.00  0.00           H0.      0
ATOM    113  N   CYS A  65      36.778 101.155 107.096  1.00  0.00           N0.      0
ATOM    114  CA  CYS A  65      37.924 100.466 106.490  1.00  0.00           C0.     -1
ATOM    115  C   CYS A  65      38.900  99.800 107.476  1.00  0.00           C0.      0
ATOM    116  O   CYS A  65      39.324  98.652 107.227  1.00  0.00           O0.      0
ATOM    117  H02 CYS A  65      38.473 101.205 105.900  1.00  0.00           H0.      0
ATOM    118  H   CYS A  65      36.550 102.074 106.746  1.00  0.00           H0.      0
ATOM    119  HA  CYS A  65      37.577  99.670 105.825  1.00  0.00           H0.      0
ATOM    120  N   GLY A  66      39.294 100.555 108.509  1.00  0.00           N0.      0
ATOM    121  CA  GLY A  66      40.421 100.191 109.367  1.00  0.00           C0.     -1
ATOM    122  H01 GLY A  66      41.347 100.640 108.989  1.00  0.00           H0.      0
ATOM    123  H   GLY A  66      38.896 101.489 108.653  1.00  0.00           H0.      0
ATOM    124  HA2 GLY A  66      40.239 100.570 110.372  1.00  0.00           H0.      0
ATOM    125  HA3 GLY A  66      40.559  99.111 109.389  1.00  0.00           H0.      0
ATOM    126  CA  ASP A  70      37.656  93.561 104.606  1.00  0.00           C0.     -1
ATOM    127  CB  ASP A  70      36.584  94.224 105.424  1.00  0.00           C0.     -1
ATOM    128  CG  ASP A  70      36.855  94.238 106.944  1.00  0.00           C0.      0
ATOM    129  OD1 ASP A  70      36.281  95.164 107.626  1.00  0.00           O0.      0
ATOM    130  OD2 ASP A  70      37.588  93.334 107.439  1.00  0.00           O1-      0
ATOM    131  H01 ASP A  70      38.610  94.095 104.690  1.00  0.00           H0.      0
ATOM    132  H02 ASP A  70      37.384  93.528 103.545  1.00  0.00           H0.      0
ATOM    133  HA  ASP A  70      37.829  92.535 104.948  1.00  0.00           H0.      0
ATOM    134  HB2 ASP A  70      36.422  95.263 105.114  1.00  0.00           H0.      0
ATOM    135  HB3 ASP A  70      35.618  93.714 105.283  1.00  0.00           H0.      0
ATOM    136  CA  ASP A  85      37.887 105.841 107.756  1.00  0.00           C0.     -1
ATOM    137  C   ASP A  85      38.525 107.154 108.179  1.00  0.00           C0.      0
ATOM    138  O   ASP A  85      39.310 107.764 107.442  1.00  0.00           O0.      0
ATOM    139  CB  ASP A  85      38.902 104.667 107.763  1.00  0.00           C0.      0
ATOM    140  CG  ASP A  85      39.163 104.189 109.186  1.00  0.00           C0.      0
ATOM    141  OD1 ASP A  85      38.670 103.064 109.542  1.00  0.00           O0.      0
ATOM    142  OD2 ASP A  85      39.799 104.958 109.967  1.00  0.00           O1-      0
ATOM    143  H03 ASP A  85      37.522 105.980 106.733  1.00  0.00           H0.      0
ATOM    144  HA  ASP A  85      37.029 105.594 108.391  1.00  0.00           H0.      0
ATOM    145  HB2 ASP A  85      38.506 103.835 107.175  1.00  0.00           H0.      0
ATOM    146  HB3 ASP A  85      39.837 105.005 107.304  1.00  0.00           H0.      0
ATOM    147  N   ALA A  86      38.199 107.563 109.432  1.00  0.00           N0.      0
ATOM    148  CA  ALA A  86      38.679 108.814 109.992  1.00  0.00           C0.     -1
ATOM    149  C   ALA A  86      40.047 108.721 110.649  1.00  0.00           C0.      0
ATOM    150  O   ALA A  86      40.512 109.682 111.289  1.00  0.00           O0.      0
ATOM    151  CB  ALA A  86      37.641 109.409 110.955  1.00  0.00           C0.      0
ATOM    152  H   ALA A  86      37.517 107.020 109.955  1.00  0.00           H0.      0
ATOM    153  HA  ALA A  86      38.808 109.504 109.148  1.00  0.00           H0.      0
ATOM    154  HB1 ALA A  86      36.728 109.657 110.410  1.00  0.00           H0.      0
ATOM    155  HB2 ALA A  86      37.397 108.698 111.754  1.00  0.00           H0.      0
ATOM    156  HB3 ALA A  86      38.058 110.307 111.416  1.00  0.00           H0.      0
ATOM    157  N   SER A  87      40.696 107.574 110.396  1.00  0.00           N0.      0
ATOM    158  CA  SER A  87      42.067 107.394 110.766  1.00  0.00           C0.     -1
ATOM    159  CB  SER A  87      42.241 106.238 111.788  1.00  0.00           C0.     -1
ATOM    160  OG  SER A  87      43.618 106.072 112.186  1.00  0.00           O0.      0
ATOM    161  H01 SER A  87      42.679 107.173 109.882  1.00  0.00           H0.      0
ATOM    162  H   SER A  87      40.206 106.778 109.988  1.00  0.00           H0.      0
ATOM    163  HA  SER A  87      42.422 108.332 111.203  1.00  0.00           H0.      0
ATOM    164  HB2 SER A  87      41.588 106.411 112.653  1.00  0.00           H0.      0
ATOM    165  HB3 SER A  87      41.942 105.293 111.335  1.00  0.00           H0.      0
ATOM    166  HG  SER A  87      43.873 106.842 112.713  1.00  0.00           H0.      0
ATOM    167  CA  MET A  90      44.755 102.974 109.564  1.00  0.00           C0.     -1
ATOM    168  CB  MET A  90      43.354 102.801 110.066  1.00  0.00           C0.     -1
ATOM    169  CG  MET A  90      43.215 102.805 111.598  1.00  0.00           C0.      0
ATOM    170  SD  MET A  90      43.912 101.324 112.450  1.00  0.00           S0.      0
ATOM    171  CE  MET A  90      42.579 100.108 112.124  1.00  0.00           C0.      0
ATOM    172  H01 MET A  90      45.177 103.931 109.897  1.00  0.00           H0.      0
ATOM    173  H02 MET A  90      44.799 102.955 108.468  1.00  0.00           H0.      0
ATOM    174  HA  MET A  90      45.410 102.177 109.938  1.00  0.00           H0.      0
ATOM    175  HB2 MET A  90      42.711 103.609 109.683  1.00  0.00           H0.      0
ATOM    176  HB3 MET A  90      42.924 101.870 109.674  1.00  0.00           H0.      0
ATOM    177  HG2 MET A  90      43.735 103.672 112.020  1.00  0.00           H0.      0
ATOM    178  HG3 MET A  90      42.160 102.871 111.883  1.00  0.00           H0.      0
ATOM    179  HE1 MET A  90      42.609  99.743 111.095  1.00  0.00           H0.      0
ATOM    180  HE2 MET A  90      42.734  99.265 112.798  1.00  0.00           H0.      0
ATOM    181  HE3 MET A  90      41.607 100.568 112.323  1.00  0.00           H0.      0
ATOM    182  CA  ALA A 115      35.905 111.081 105.778  1.00  0.00           C0.     -1
ATOM    183  C   ALA A 115      35.461 110.679 107.185  1.00  0.00           C0.      0
ATOM    184  O   ALA A 115      36.028 109.768 107.804  1.00  0.00           O0.      0
ATOM    185  H01 ALA A 115      36.986 111.241 105.784  1.00  0.00           H0.      0
ATOM    186  H03 ALA A 115      35.695 110.256 105.089  1.00  0.00           H0.      0
ATOM    187  HA  ALA A 115      35.408 111.983 105.414  1.00  0.00           H0.      0
ATOM    188  N   ASN A 116      34.416 111.389 107.717  1.00  0.00           N0.      0
ATOM    189  CA  ASN A 116      33.783 111.007 108.982  1.00  0.00           C0.     -1
ATOM    190  C   ASN A 116      32.302 110.645 108.670  1.00  0.00           C0.      0
ATOM    191  O   ASN A 116      31.601 111.435 108.019  1.00  0.00           O0.      0
ATOM    192  CB  ASN A 116      33.884 112.132 110.042  1.00  0.00           C0.      0
ATOM    193  CG  ASN A 116      33.655 111.536 111.422  1.00  0.00           C0.      0
ATOM    194  ND2 ASN A 116      34.757 111.391 112.195  1.00  0.00           N0.      0
ATOM    195  OD1 ASN A 116      32.524 111.157 111.775  1.00  0.00           O0.      0
ATOM    196  H   ASN A 116      33.872 111.999 107.119  1.00  0.00           H0.      0
ATOM    197  HA  ASN A 116      34.321 110.129 109.341  1.00  0.00           H0.      0
ATOM    198  HB2 ASN A 116      34.871 112.597 109.963  1.00  0.00           H0.      0
ATOM    199  HB3 ASN A 116      33.124 112.894 109.841  1.00  0.00           H0.      0
ATOM    200 HD21 ASN A 116      34.723 110.864 113.066  1.00  0.00           H0.      0
ATOM    201 HD22 ASN A 116      35.670 111.612 111.826  1.00  0.00           H0.      0
ATOM    202  N   TRP A 117      31.897 109.434 109.106  1.00  0.00           N0.      0
ATOM    203  CA  TRP A 117      30.523 108.892 108.968  1.00  0.00           C0.     -1
ATOM    204  CB  TRP A 117      30.382 107.725 109.989  1.00  0.00           C0.     -1
ATOM    205  CG  TRP A 117      31.366 106.605 109.774  1.00  0.00           C0.      0
ATOM    206  CD1 TRP A 117      32.124 106.348 108.650  1.00  0.00           C0.      0
ATOM    207  CD2 TRP A 117      31.765 105.630 110.769  1.00  0.00           C0.      0
ATOM    208  CE2 TRP A 117      32.789 104.820 110.187  1.00  0.00           C0.      0
ATOM    209  CE3 TRP A 117      31.388 105.396 112.104  1.00  0.00           C0.      0
ATOM    210  NE1 TRP A 117      32.963 105.264 108.887  1.00  0.00           N0.      0
ATOM    211  CZ2 TRP A 117      33.456 103.826 110.915  1.00  0.00           C0.      0
ATOM    212  CZ3 TRP A 117      32.037 104.394 112.824  1.00  0.00           C0.      0
ATOM    213  CH2 TRP A 117      33.068 103.623 112.238  1.00  0.00           C0.      0
ATOM    214  H02 TRP A 117      29.797 109.683 109.178  1.00  0.00           H0.      0
ATOM    215  H   TRP A 117      32.544 108.919 109.708  1.00  0.00           H0.      0
ATOM    216  HA  TRP A 117      30.355 108.543 107.942  1.00  0.00           H0.      0
ATOM    217  HB2 TRP A 117      30.520 108.134 110.998  1.00  0.00           H0.      0
ATOM    218  HB3 TRP A 117      29.348 107.355 109.944  1.00  0.00           H0.      0
ATOM    219  HD1 TRP A 117      32.160 106.873 107.709  1.00  0.00           H0.      0
ATOM    220  HE1 TRP A 117      33.723 104.992 108.283  1.00  0.00           H0.      0
ATOM    221  HE3 TRP A 117      30.624 106.005 112.575  1.00  0.00           H0.      0
ATOM    222  HZ2 TRP A 117      34.280 103.262 110.491  1.00  0.00           H0.      0
ATOM    223  HZ3 TRP A 117      31.769 104.219 113.861  1.00  0.00           H0.      0
ATOM    224  HH2 TRP A 117      33.604 102.895 112.836  1.00  0.00           H0.      0
ATOM    225  CA  LEU A 136      31.759  95.056 109.724  1.00  0.00           C0.     -1
ATOM    226  C   LEU A 136      32.864  95.514 110.720  1.00  0.00           C0.      0
ATOM    227  O   LEU A 136      33.535  96.544 110.471  1.00  0.00           O0.      0
ATOM    228  H01 LEU A 136      32.175  95.158 108.718  1.00  0.00           H0.      0
ATOM    229  H02 LEU A 136      30.911  95.741 109.824  1.00  0.00           H0.      0
ATOM    230  HA  LEU A 136      31.422  94.034 109.908  1.00  0.00           H0.      0
ATOM    231  N   GLY A 137      33.058  94.812 111.882  1.00  0.00           N0.      0
ATOM    232  CA  GLY A 137      34.031  95.137 112.980  1.00  0.00           C0.     -1
ATOM    233  C   GLY A 137      33.385  95.089 114.340  1.00  0.00           C0.      0
ATOM    234  O   GLY A 137      34.073  94.941 115.356  1.00  0.00           O0.      0
ATOM    235  H   GLY A 137      32.619  93.900 111.933  1.00  0.00           H0.      0
ATOM    236  HA2 GLY A 137      34.904  94.482 112.952  1.00  0.00           H0.      0
ATOM    237  HA3 GLY A 137      34.368  96.167 112.831  1.00  0.00           H0.      0
ATOM    238  N   ASN A 138      32.045  95.324 114.338  1.00  0.00           N0.      0
ATOM    239  CA  ASN A 138      31.428  96.142 115.376  1.00  0.00           C0.     -1
ATOM    240  C   ASN A 138      32.117  97.565 115.315  1.00  0.00           C0.      0
ATOM    241  O   ASN A 138      33.018  97.878 116.111  1.00  0.00           O0.      0
ATOM    242  CB  ASN A 138      31.415  95.491 116.788  1.00  0.00           C0.     -1
ATOM    243  CG  ASN A 138      30.905  96.492 117.819  1.00  0.00           C0.      0
ATOM    244  ND2 ASN A 138      31.597  96.509 118.992  1.00  0.00           N0.      0
ATOM    245  OD1 ASN A 138      29.929  97.213 117.588  1.00  0.00           O0.      0
ATOM    246  H   ASN A 138      31.665  95.465 113.409  1.00  0.00           H0.      0
ATOM    247  HA  ASN A 138      30.383  96.283 115.085  1.00  0.00           H0.      0
ATOM    248  HB2 ASN A 138      30.733  94.635 116.748  1.00  0.00           H0.      0
ATOM    249  HB3 ASN A 138      32.405  95.124 117.050  1.00  0.00           H0.      0
ATOM    250 HD21 ASN A 138      31.357  97.218 119.674  1.00  0.00           H0.      0
ATOM    251 HD22 ASN A 138      32.512  96.073 119.062  1.00  0.00           H0.      0
ATOM    252  N   SER A 139      31.722  98.361 114.284  1.00  0.00           N0.      0
ATOM    253  CA  SER A 139      32.369  99.627 113.817  1.00  0.00           C0.     -1
ATOM    254  CB  SER A 139      32.939  99.468 112.411  1.00  0.00           C0.      0
ATOM    255  OG  SER A 139      33.972  98.467 112.415  1.00  0.00           O0.      0
ATOM    256  H03 SER A 139      31.631 100.435 113.839  1.00  0.00           H0.      0
ATOM    257  H   SER A 139      30.948  98.032 113.721  1.00  0.00           H0.      0
ATOM    258  HA  SER A 139      33.161  99.856 114.534  1.00  0.00           H0.      0
ATOM    259  HB2 SER A 139      32.141  99.194 111.709  1.00  0.00           H0.      0
ATOM    260  HB3 SER A 139      33.344 100.438 112.090  1.00  0.00           H0.      0
ATOM    261  HG  SER A 139      33.853  97.887 111.640  1.00  0.00           H0.      0
ATOM    262  CA  HID A 142      32.221 103.867 118.316  1.00  0.00           C0.     -1
ATOM    263  CB  HID A 142      33.344 103.947 117.313  1.00  0.00           C0.     -1
ATOM    264  CG  HID A 142      34.239 102.741 117.348  1.00  0.00           C0.      0
ATOM    265  CD2 HID A 142      33.949 101.406 117.525  1.00  0.00           C0.      0
ATOM    266  ND1 HID A 142      35.623 102.777 117.213  1.00  0.00           N0.      0
ATOM    267  CE1 HID A 142      36.116 101.502 117.324  1.00  0.00           C0.      0
ATOM    268  NE2 HID A 142      35.114 100.653 117.513  1.00  0.00           N0.      0
ATOM    269  H01 HID A 142      31.575 103.001 118.129  1.00  0.00           H0.      0
ATOM    270  H02 HID A 142      31.592 104.762 118.267  1.00  0.00           H0.      0
ATOM    271  HA  HID A 142      32.607 103.778 119.337  1.00  0.00           H0.      0
ATOM    272  HB2 HID A 142      32.936 104.075 116.299  1.00  0.00           H0.      0
ATOM    273  HB3 HID A 142      33.946 104.847 117.498  1.00  0.00           H0.      0
ATOM    274  HD1 HID A 142      36.187 103.613 117.140  1.00  0.00           H0.      0
ATOM    275  HD2 HID A 142      32.985 100.945 117.665  1.00  0.00           H0.      0
ATOM    276  HE1 HID A 142      37.164 101.249 117.255  1.00  0.00           H0.      0
ATOM    277  CA  ARG A 175      27.589  92.585 120.087  1.00  0.00           C0.     -1
ATOM    278  CB  ARG A 175      28.687  93.122 121.059  1.00  0.00           C0.     -1
ATOM    279  CG  ARG A 175      30.061  93.157 120.364  1.00  0.00           C0.      0
ATOM    280  CD  ARG A 175      31.181  93.747 121.247  1.00  0.00           C0.      0
ATOM    281  NE  ARG A 175      32.528  93.323 120.835  1.00  0.00           N0.      0
ATOM    282  CZ  ARG A 175      33.036  92.130 121.156  1.00  0.00           C0.      0
ATOM    283  NH1 ARG A 175      32.306  91.243 121.874  1.00  0.00           N1+      0
ATOM    284  NH2 ARG A 175      34.315  91.833 120.864  1.00  0.00           N0.      0
ATOM    285  H01 ARG A 175      26.607  92.564 120.571  1.00  0.00           H0.      0
ATOM    286  H03 ARG A 175      27.520  93.222 119.198  1.00  0.00           H0.      0
ATOM    287  HA  ARG A 175      27.832  91.567 119.760  1.00  0.00           H0.      0
ATOM    288  HB2 ARG A 175      28.415  94.129 121.401  1.00  0.00           H0.      0
ATOM    289  HB3 ARG A 175      28.735  92.485 121.953  1.00  0.00           H0.      0
ATOM    290  HG2 ARG A 175      30.333  92.141 120.047  1.00  0.00           H0.      0
ATOM    291  HG3 ARG A 175      29.997  93.746 119.441  1.00  0.00           H0.      0
ATOM    292  HD2 ARG A 175      31.166  94.838 121.206  1.00  0.00           H0.      0
ATOM    293  HD3 ARG A 175      31.042  93.463 122.298  1.00  0.00           H0.      0
ATOM    294  HE  ARG A 175      33.051  93.891 120.153  1.00  0.00           H0.      0
ATOM    295 HH11 ARG A 175      31.299  91.290 121.869  1.00  0.00           H0.      0
ATOM    296 HH12 ARG A 175      32.714  90.350 122.108  1.00  0.00           H0.      0
ATOM    297 HH21 ARG A 175      34.831  92.468 120.233  1.00  0.00           H0.      0
ATOM    298 HH22 ARG A 175      34.554  90.857 120.751  1.00  0.00           H0.      0
ATOM    299  CA  TYR A 194      40.467  89.405 116.161  1.00  0.00           C0.     -1
ATOM    300  CB  TYR A 194      40.301  90.598 117.095  1.00  0.00           C0.     -1
ATOM    301  CG  TYR A 194      39.495  91.675 116.362  1.00  0.00           C0.      0
ATOM    302  CD1 TYR A 194      38.104  91.794 116.536  1.00  0.00           C0.      0
ATOM    303  CD2 TYR A 194      40.094  92.476 115.371  1.00  0.00           C0.      0
ATOM    304  CE1 TYR A 194      37.343  92.668 115.754  1.00  0.00           C0.      0
ATOM    305  CE2 TYR A 194      39.347  93.368 114.585  1.00  0.00           C0.      0
ATOM    306  CZ  TYR A 194      37.958  93.467 114.776  1.00  0.00           C0.      0
ATOM    307  OH  TYR A 194      37.155  94.342 114.077  1.00  0.00           O0.      0
ATOM    308  H01 TYR A 194      41.031  88.592 116.634  1.00  0.00           H0.      0
ATOM    309  H02 TYR A 194      39.490  89.009 115.860  1.00  0.00           H0.      0
ATOM    310  HA  TYR A 194      41.001  89.698 115.250  1.00  0.00           H0.      0
ATOM    311  HB2 TYR A 194      39.779  90.303 118.012  1.00  0.00           H0.      0
ATOM    312  HB3 TYR A 194      41.282  90.991 117.389  1.00  0.00           H0.      0
ATOM    313  HD1 TYR A 194      37.598  91.184 117.278  1.00  0.00           H0.      0
ATOM    314  HD2 TYR A 194      41.165  92.408 115.205  1.00  0.00           H0.      0
ATOM    315  HE1 TYR A 194      36.267  92.732 115.879  1.00  0.00           H0.      0
ATOM    316  HE2 TYR A 194      39.843  94.001 113.855  1.00  0.00           H0.      0
ATOM    317  HH  TYR A 194      37.548  94.653 113.225  1.00  0.00           H0.      0
ATOM    318  CA  LEU A 240      37.266  99.750 124.941  1.00  0.00           C0.     -1
ATOM    319  CB  LEU A 240      36.846  98.728 123.921  1.00  0.00           C0.     -1
ATOM    320  CG  LEU A 240      37.300  99.053 122.473  1.00  0.00           C0.      0
ATOM    321  CD1 LEU A 240      37.253  97.799 121.579  1.00  0.00           C0.      0
ATOM    322  CD2 LEU A 240      36.457 100.186 121.855  1.00  0.00           C0.      0
ATOM    323  H01 LEU A 240      36.934  99.476 125.950  1.00  0.00           H0.      0
ATOM    324  H02 LEU A 240      38.359  99.854 124.971  1.00  0.00           H0.      0
ATOM    325  HA  LEU A 240      36.851 100.742 124.723  1.00  0.00           H0.      0
ATOM    326  HB2 LEU A 240      37.263  97.748 124.199  1.00  0.00           H0.      0
ATOM    327  HB3 LEU A 240      35.753  98.602 123.923  1.00  0.00           H0.      0
ATOM    328  HG  LEU A 240      38.347  99.393 122.525  1.00  0.00           H0.      0
ATOM    329 HD11 LEU A 240      37.898  97.007 121.979  1.00  0.00           H0.      0
ATOM    330 HD12 LEU A 240      36.230  97.411 121.507  1.00  0.00           H0.      0
ATOM    331 HD13 LEU A 240      37.596  98.031 120.562  1.00  0.00           H0.      0
ATOM    332 HD21 LEU A 240      36.803 100.426 120.842  1.00  0.00           H0.      0
ATOM    333 HD22 LEU A 240      35.405  99.883 121.788  1.00  0.00           H0.      0
ATOM    334 HD23 LEU A 240      36.508 101.103 122.452  1.00  0.00           H0.      0
ATOM    335  CA  TYR A 242      30.491 101.015 125.487  1.00  0.00           C0.     -1
ATOM    336  CB  TYR A 242      30.306  99.750 124.564  1.00  0.00           C0.     -1
ATOM    337  CG  TYR A 242      31.427  99.254 123.676  1.00  0.00           C0.      0
ATOM    338  CD1 TYR A 242      31.656  99.803 122.402  1.00  0.00           C0.      0
ATOM    339  CD2 TYR A 242      32.139  98.091 124.022  1.00  0.00           C0.      0
ATOM    340  CE1 TYR A 242      32.519  99.191 121.485  1.00  0.00           C0.      0
ATOM    341  CE2 TYR A 242      33.002  97.466 123.121  1.00  0.00           C0.      0
ATOM    342  CZ  TYR A 242      33.172  97.994 121.832  1.00  0.00           C0.      0
ATOM    343  OH  TYR A 242      33.953  97.291 120.955  1.00  0.00           O0.      0
ATOM    344  H01 TYR A 242      29.561 101.203 126.033  1.00  0.00           H0.      0
ATOM    345  H02 TYR A 242      31.299 100.857 126.210  1.00  0.00           H0.      0
ATOM    346  HA  TYR A 242      30.734 101.903 124.893  1.00  0.00           H0.      0
ATOM    347  HB2 TYR A 242      30.005  98.921 125.218  1.00  0.00           H0.      0
ATOM    348  HB3 TYR A 242      29.435  99.953 123.925  1.00  0.00           H0.      0
ATOM    349  HD1 TYR A 242      31.120 100.699 122.104  1.00  0.00           H0.      0
ATOM    350  HD2 TYR A 242      31.981  97.646 125.000  1.00  0.00           H0.      0
ATOM    351  HE1 TYR A 242      32.673  99.621 120.501  1.00  0.00           H0.      0
ATOM    352  HE2 TYR A 242      33.525  96.553 123.383  1.00  0.00           H0.      0
ATOM    353  HH  TYR A 242      34.062  97.781 120.104  1.00  0.00           H0.      0
ATOM    354  CA  TYR A 283      28.311  89.451 117.204  1.00  0.00           C0.     -1
ATOM    355  CB  TYR A 283      29.379  89.988 116.231  1.00  0.00           C0.     -1
ATOM    356  CG  TYR A 283      30.766  90.217 116.809  1.00  0.00           C0.      0
ATOM    357  CD1 TYR A 283      31.667  89.149 116.975  1.00  0.00           C0.      0
ATOM    358  CD2 TYR A 283      31.228  91.507 117.121  1.00  0.00           C0.      0
ATOM    359  CE1 TYR A 283      32.978  89.361 117.401  1.00  0.00           C0.      0
ATOM    360  CE2 TYR A 283      32.543  91.740 117.548  1.00  0.00           C0.      0
ATOM    361  CZ  TYR A 283      33.433  90.662 117.670  1.00  0.00           C0.      0
ATOM    362  OH  TYR A 283      34.751  90.804 118.035  1.00  0.00           O0.      0
ATOM    363  H01 TYR A 283      27.356  89.306 116.687  1.00  0.00           H0.      0
ATOM    364  H02 TYR A 283      28.617  88.489 117.633  1.00  0.00           H0.      0
ATOM    365  HA  TYR A 283      28.150  90.151 118.032  1.00  0.00           H0.      0
ATOM    366  HB2 TYR A 283      29.463  89.287 115.389  1.00  0.00           H0.      0
ATOM    367  HB3 TYR A 283      29.018  90.933 115.804  1.00  0.00           H0.      0
ATOM    368  HD1 TYR A 283      31.343  88.138 116.741  1.00  0.00           H0.      0
ATOM    369  HD2 TYR A 283      30.555  92.351 117.004  1.00  0.00           H0.      0
ATOM    370  HE1 TYR A 283      33.673  88.535 117.504  1.00  0.00           H0.      0
ATOM    371  HE2 TYR A 283      32.876  92.751 117.759  1.00  0.00           H0.      0
ATOM    372  HH  TYR A 283      34.986  91.744 118.190  1.00  0.00           H0.      0
ATOM    373  N   ACT A 293      35.471  96.432 117.134  1.00  0.00           N0.      0
ATOM    374  CA  ACT A 293      36.152  95.281 117.778  1.00  0.00           C0.      0
ATOM    375  C   ACT A 293      35.172  94.400 118.550  1.00  0.00           C0.      0
ATOM    376  O   ACT A 293      34.008  94.811 118.802  1.00  0.00           O0.      0
ATOM    377  CE  ACT A 293      36.337  97.216 116.197  1.00  0.00           C0.      0
ATOM    378  OXT ACT A 293      35.643  93.262 118.901  1.00  0.00           O1-      0
ATOM    379  HE1 ACT A 293      35.738  98.022 115.775  1.00  0.00           H0.      0
ATOM    380  HE2 ACT A 293      37.179  97.636 116.746  1.00  0.00           H0.      0
ATOM    381  HE3 ACT A 293      36.687  96.548 115.409  1.00  0.00           H0.      0
ATOM    382  H1  ACT A 293      36.935  95.632 118.457  1.00  0.00           H0.      0
ATOM    383  H3  ACT A 293      36.635  94.684 117.004  1.00  0.00           H0.      0
ATOM    384  H01 ACT A 293      35.058  97.082 117.841  1.00  0.00           H0.      0
ATOM    385  H02 ACT A 293      34.681  96.059 116.584  1.00  0.00           H0.      0
ATOM    386  CA' SAM A 294      37.938  97.148 110.211  1.00  0.00           C0.      0
ATOM    387  CB  SAM A 294      38.031  98.394 111.125  1.00  0.00           C0.      0
ATOM    388  CG  SAM A 294      37.283  98.257 112.464  1.00  0.00           C0.      0
ATOM    389  SD  SAM A 294      37.896  99.364 113.806  1.00  0.00           S0.      0
ATOM    390  C5' SAM A 294      36.853 100.853 113.582  1.00  0.00           C0.      0
ATOM    391  C4' SAM A 294      37.373 101.817 112.520  1.00  0.00           C0.      0
ATOM    392  O4' SAM A 294      36.345 102.856 112.389  1.00  0.00           O0.      0
ATOM    393  C3' SAM A 294      38.712 102.528 112.865  1.00  0.00           C0.      0
ATOM    394  O3' SAM A 294      39.723 102.311 111.890  1.00  0.00           O0.      0
ATOM    395  C2' SAM A 294      38.305 104.029 113.022  1.00  0.00           C0.      0
ATOM    396  O2' SAM A 294      39.262 104.995 112.658  1.00  0.00           O0.      0
ATOM    397  C1' SAM A 294      36.991 104.127 112.215  1.00  0.00           C0.      0
ATOM    398  OXT SAM A 294      37.503  95.230 111.580  1.00  0.00           O0.      0
ATOM    399  N1  SAM A 294      34.039 108.154 110.895  1.00  0.00           N0.      0
ATOM    400  C2  SAM A 294      34.956 107.460 110.204  1.00  0.00           C0.      0
ATOM    401  N3  SAM A 294      35.723 106.441 110.628  1.00  0.00           N0.      0
ATOM    402  C4  SAM A 294      35.492 106.139 111.918  1.00  0.00           C0.      0
ATOM    403  C5  SAM A 294      34.595 106.800 112.773  1.00  0.00           C0.      0
ATOM    404  C6  SAM A 294      33.812 107.844 112.207  1.00  0.00           C0.      0
ATOM    405  N6  SAM A 294      32.873 108.526 112.880  1.00  0.00           N0.      0
ATOM    406  N7  SAM A 294      34.636 106.218 114.041  1.00  0.00           N0.      0
ATOM    407  C8  SAM A 294      35.517 105.239 113.945  1.00  0.00           C0.      0
ATOM    408  N9  SAM A 294      36.082 105.153 112.685  1.00  0.00           N0.      0
ATOM    409  C'  SAM A 294      38.419  95.909 110.993  1.00  0.00           C0.      0
ATOM    410  N'  SAM A 294      36.550  96.920 109.678  1.00  0.00           N0.      0
ATOM    411  O'  SAM A 294      39.656  95.712 111.055  1.00  0.00           O0.      0
ATOM    412 HN61 SAM A 294      32.800 108.386 113.893  1.00  0.00           H0.      0
ATOM    413 HN62 SAM A 294      32.553 109.414 112.483  1.00  0.00           H0.      0
ATOM    414  HA  SAM A 294      38.568  97.307 109.335  1.00  0.00           H0.      0
ATOM    415  HB1 SAM A 294      37.683  99.269 110.565  1.00  0.00           H0.      0
ATOM    416  HB2 SAM A 294      39.096  98.545 111.322  1.00  0.00           H0.      0
ATOM    417  HG1 SAM A 294      37.403  97.248 112.865  1.00  0.00           H0.      0
ATOM    418  HG2 SAM A 294      36.208  98.435 112.360  1.00  0.00           H0.      0
ATOM    419 HO2' SAM A 294      39.541 104.848 111.722  1.00  0.00           H0.      0
ATOM    420 HO3' SAM A 294      39.379 102.606 111.006  1.00  0.00           H0.      0
ATOM    421  H01 SAM A 294      35.764 104.543 114.728  1.00  0.00           H0.      0
ATOM    422  H02 SAM A 294      37.480 101.312 111.555  1.00  0.00           H0.      0
ATOM    423  H03 SAM A 294      39.127 102.155 113.802  1.00  0.00           H0.      0
ATOM    424  H04 SAM A 294      38.073 104.207 114.078  1.00  0.00           H0.      0
ATOM    425  H05 SAM A 294      37.193 104.331 111.161  1.00  0.00           H0.      0
ATOM    426  H06 SAM A 294      35.119 107.787 109.182  1.00  0.00           H0.      0
ATOM    427  H07 SAM A 294      35.905  96.647 110.426  1.00  0.00           H0.      0
ATOM    428  H08 SAM A 294      36.542  96.136 108.960  1.00  0.00           H0.      0
ATOM    429  H09 SAM A 294      36.202  97.775 109.208  1.00  0.00           H0.      0
ATOM    430 H5'1 SAM A 294      36.825 101.355 114.554  1.00  0.00           H0.      0
ATOM    431 H5'2 SAM A 294      35.834 100.537 113.339  1.00  0.00           H0.      0
ATOM    432  O   WAT A 925      35.359 109.644 114.559  1.00  0.00           O0.      0
ATOM    433  H1  WAT A 925      35.741 108.901 114.068  1.00  0.00           H0.      0
ATOM    434  H2  WAT A 925      36.072 110.028 115.086  1.00  0.00           H0.      0
ATOM    435  O   WAT A2271      33.269 108.038 115.702  1.00  0.00           O0.      0
ATOM    436  H1  WAT A2271      33.694 107.216 115.377  1.00  0.00           H0.      0
ATOM    437  H2  WAT A2271      33.963 108.714 115.601  1.00  0.00           H0.      0
ATOM    438  O   WAT A3638      34.198  98.378 118.543  1.00  0.00           O0.      0
ATOM    439  H1  WAT A3638      33.466  98.251 117.910  1.00  0.00           H0.      0
ATOM    440  H2  WAT A3638      34.701  99.186 118.213  1.00  0.00           H0.      0
ATOM    441  O   WAT B4294      33.793  96.430 107.523  1.00  0.00           O0.      0
ATOM    442  H1  WAT B4294      33.754  96.708 108.451  1.00  0.00           H0.      0
ATOM    443  H2  WAT B4294      34.641  95.949 107.422  1.00  0.00           H0.      0
ATOM    444  O   WAT B7734      41.105  96.924 108.814  1.00  0.00           O0.      0
ATOM    445  H1  WAT B7734      40.503  97.430 108.239  1.00  0.00           H0.      0
ATOM    446  H2  WAT B7734      40.566  96.489 109.497  1.00  0.00           H0.      0
ATOM    447  O   WAT C2755      38.292  93.913 119.613  1.00  0.00           O0.      0
ATOM    448  H1  WAT C2755      38.095  94.170 120.523  1.00  0.00           H0.      0
ATOM    449  H2  WAT C2755      37.480  93.473 119.298  1.00  0.00           H0.      0
