# Supplementary material for: Computational Investigation of GNMT-Catalyzed Methyl Transfer Reaction: Integrating MD, QM, and ML Approaches
Source: J Comput Chem. Author manuscript; Available in PMC 2026 Jun 29. (PMC13312424; doi:10.1002/jcc.70434)
Supplement: SI-2 [file NIHMS2188582-supplement-SI-2.zip › QM-cluster-pdbs/clustering_584_P2_wo_ts.pdb]

ATOM      1  CA  ILE A  17      35.034 110.838 118.184  1.00  0.00           C0.     -1
ATOM      2  C   ILE A  17      34.970 109.331 117.828  1.00  0.00           C0.      0
ATOM      3  O   ILE A  17      35.212 108.474 118.687  1.00  0.00           O0.      0
ATOM      4  H01 ILE A  17      35.485 110.917 119.173  1.00  0.00           H0.      0
ATOM      5  H02 ILE A  17      34.029 111.274 118.214  1.00  0.00           H0.      0
ATOM      6  HA  ILE A  17      35.626 111.403 117.458  1.00  0.00           H0.      0
ATOM      7  N   PRO A  18      34.685 108.959 116.528  1.00  0.00           N0.      0
ATOM      8  CA  PRO A  18      34.514 107.510 116.140  1.00  0.00           C0.     -1
ATOM      9  C   PRO A  18      35.835 106.719 116.181  1.00  0.00           C0.      0
ATOM     10  O   PRO A  18      35.808 105.473 116.137  1.00  0.00           O0.      0
ATOM     11  CB  PRO A  18      33.915 107.582 114.719  1.00  0.00           C0.      0
ATOM     12  CG  PRO A  18      33.216 108.954 114.674  1.00  0.00           C0.      0
ATOM     13  CD  PRO A  18      34.160 109.864 115.481  1.00  0.00           C0.      0
ATOM     14  HA  PRO A  18      33.836 107.016 116.839  1.00  0.00           H0.      0
ATOM     15  HB2 PRO A  18      34.709 107.538 113.964  1.00  0.00           H0.      0
ATOM     16  HB3 PRO A  18      33.241 106.745 114.541  1.00  0.00           H0.      0
ATOM     17  HG2 PRO A  18      33.049 109.310 113.655  1.00  0.00           H0.      0
ATOM     18  HG3 PRO A  18      32.242 108.898 115.177  1.00  0.00           H0.      0
ATOM     19  HD2 PRO A  18      34.975 110.240 114.847  1.00  0.00           H0.      0
ATOM     20  HD3 PRO A  18      33.649 110.720 115.927  1.00  0.00           H0.      0
ATOM     21  N   ASP A  19      36.981 107.430 116.209  1.00  0.00           N0.      0
ATOM     22  CA  ASP A  19      38.324 106.833 116.299  1.00  0.00           C0.     -1
ATOM     23  H01 ASP A  19      39.063 107.625 116.175  1.00  0.00           H0.      0
ATOM     24  H03 ASP A  19      38.473 106.344 117.268  1.00  0.00           H0.      0
ATOM     25  H   ASP A  19      36.884 108.431 116.303  1.00  0.00           H0.      0
ATOM     26  HA  ASP A  19      38.445 106.092 115.504  1.00  0.00           H0.      0
ATOM     27  CA  TYR A  21      43.409 104.333 117.466  1.00  0.00           C0.     -1
ATOM     28  CB  TYR A  21      43.207 103.468 116.213  1.00  0.00           C0.     -1
ATOM     29  CG  TYR A  21      42.377 102.208 116.371  1.00  0.00           C0.      0
ATOM     30  CD1 TYR A  21      40.977 102.225 116.225  1.00  0.00           C0.      0
ATOM     31  CD2 TYR A  21      42.995 100.964 116.578  1.00  0.00           C0.      0
ATOM     32  CE1 TYR A  21      40.227 101.047 116.263  1.00  0.00           C0.      0
ATOM     33  CE2 TYR A  21      42.259  99.775 116.618  1.00  0.00           C0.      0
ATOM     34  CZ  TYR A  21      40.869  99.815 116.445  1.00  0.00           C0.      0
ATOM     35  OH  TYR A  21      40.091  98.675 116.434  1.00  0.00           O0.      0
ATOM     36  H01 TYR A  21      44.018 105.213 117.232  1.00  0.00           H0.      0
ATOM     37  H02 TYR A  21      42.448 104.679 117.866  1.00  0.00           H0.      0
ATOM     38  HA  TYR A  21      43.914 103.767 118.258  1.00  0.00           H0.      0
ATOM     39  HB2 TYR A  21      42.746 104.092 115.434  1.00  0.00           H0.      0
ATOM     40  HB3 TYR A  21      44.194 103.184 115.824  1.00  0.00           H0.      0
ATOM     41  HD1 TYR A  21      40.470 103.169 116.042  1.00  0.00           H0.      0
ATOM     42  HD2 TYR A  21      44.075 100.919 116.683  1.00  0.00           H0.      0
ATOM     43  HE1 TYR A  21      39.153 101.058 116.116  1.00  0.00           H0.      0
ATOM     44  HE2 TYR A  21      42.762  98.823 116.750  1.00  0.00           H0.      0
ATOM     45  HH  TYR A  21      40.660  97.886 116.406  1.00  0.00           H0.      0
ATOM     46  CA  TRP A  30      46.789  95.449 114.241  1.00  0.00           C0.     -1
ATOM     47  CB  TRP A  30      45.976  96.570 113.510  1.00  0.00           C0.     -1
ATOM     48  CG  TRP A  30      44.498  96.268 113.391  1.00  0.00           C0.      0
ATOM     49  CD1 TRP A  30      43.783  96.050 112.225  1.00  0.00           C0.      0
ATOM     50  CD2 TRP A  30      43.541  96.138 114.473  1.00  0.00           C0.      0
ATOM     51  CE2 TRP A  30      42.267  95.841 113.882  1.00  0.00           C0.      0
ATOM     52  CE3 TRP A  30      43.626  96.235 115.876  1.00  0.00           C0.      0
ATOM     53  NE1 TRP A  30      42.446  95.801 112.515  1.00  0.00           N0.      0
ATOM     54  CZ2 TRP A  30      41.115  95.632 114.652  1.00  0.00           C0.      0
ATOM     55  CZ3 TRP A  30      42.483  96.018 116.647  1.00  0.00           C0.      0
ATOM     56  CH2 TRP A  30      41.238  95.713 116.041  1.00  0.00           C0.      0
ATOM     57  H01 TRP A  30      46.713  94.504 113.692  1.00  0.00           H0.      0
ATOM     58  H02 TRP A  30      47.846  95.727 114.315  1.00  0.00           H0.      0
ATOM     59  HA  TRP A  30      46.404  95.285 115.252  1.00  0.00           H0.      0
ATOM     60  HB2 TRP A  30      46.118  97.514 114.055  1.00  0.00           H0.      0
ATOM     61  HB3 TRP A  30      46.396  96.722 112.508  1.00  0.00           H0.      0
ATOM     62  HD1 TRP A  30      44.132  96.060 111.204  1.00  0.00           H0.      0
ATOM     63  HE1 TRP A  30      41.705  95.576 111.855  1.00  0.00           H0.      0
ATOM     64  HE3 TRP A  30      44.572  96.466 116.356  1.00  0.00           H0.      0
ATOM     65  HZ2 TRP A  30      40.168  95.390 114.183  1.00  0.00           H0.      0
ATOM     66  HZ3 TRP A  30      42.545  96.071 117.729  1.00  0.00           H0.      0
ATOM     67  HH2 TRP A  30      40.374  95.507 116.666  1.00  0.00           H0.      0
ATOM     68  CA  ARG A  40      39.446  85.333 108.915  1.00  0.00           C0.     -1
ATOM     69  CB  ARG A  40      40.084  86.728 109.286  1.00  0.00           C0.     -1
ATOM     70  CG  ARG A  40      39.070  87.882 109.143  1.00  0.00           C0.      0
ATOM     71  CD  ARG A  40      39.627  89.244 109.599  1.00  0.00           C0.      0
ATOM     72  NE  ARG A  40      38.598  90.290 109.454  1.00  0.00           N0.      0
ATOM     73  CZ  ARG A  40      38.533  91.450 110.145  1.00  0.00           C0.      0
ATOM     74  NH1 ARG A  40      39.498  91.779 111.036  1.00  0.00           N1+      0
ATOM     75  NH2 ARG A  40      37.476  92.250 109.997  1.00  0.00           N0.      0
ATOM     76  H01 ARG A  40      39.085  85.339 107.880  1.00  0.00           H0.      0
ATOM     77  H02 ARG A  40      40.186  84.533 109.019  1.00  0.00           H0.      0
ATOM     78  HA  ARG A  40      38.600  85.113 109.575  1.00  0.00           H0.      0
ATOM     79  HB2 ARG A  40      40.452  86.688 110.320  1.00  0.00           H0.      0
ATOM     80  HB3 ARG A  40      40.953  86.914 108.641  1.00  0.00           H0.      0
ATOM     81  HG2 ARG A  40      38.751  87.956 108.094  1.00  0.00           H0.      0
ATOM     82  HG3 ARG A  40      38.175  87.655 109.737  1.00  0.00           H0.      0
ATOM     83  HD2 ARG A  40      39.916  89.171 110.655  1.00  0.00           H0.      0
ATOM     84  HD3 ARG A  40      40.518  89.507 109.016  1.00  0.00           H0.      0
ATOM     85  HE  ARG A  40      37.799  90.081 108.871  1.00  0.00           H0.      0
ATOM     86 HH11 ARG A  40      40.333  91.217 111.089  1.00  0.00           H0.      0
ATOM     87 HH12 ARG A  40      39.603  92.766 111.286  1.00  0.00           H0.      0
ATOM     88 HH21 ARG A  40      36.917  92.280 109.110  1.00  0.00           H0.      0
ATOM     89 HH22 ARG A  40      37.442  93.091 110.577  1.00  0.00           H0.      0
ATOM     90  CA  ALA A  64      34.194 100.545 109.053  1.00  0.00           C0.     -1
ATOM     91  C   ALA A  64      35.526  99.924 108.544  1.00  0.00           C0.      0
ATOM     92  O   ALA A  64      35.849  98.759 108.835  1.00  0.00           O0.      0
ATOM     93  CB  ALA A  64      33.630  99.811 110.272  1.00  0.00           C0.      0
ATOM     94  H02 ALA A  64      33.489 100.500 108.211  1.00  0.00           H0.      0
ATOM     95  HA  ALA A  64      34.355 101.607 109.278  1.00  0.00           H0.      0
ATOM     96  HB1 ALA A  64      34.196 100.077 111.167  1.00  0.00           H0.      0
ATOM     97  HB2 ALA A  64      32.587 100.105 110.439  1.00  0.00           H0.      0
ATOM     98  HB3 ALA A  64      33.676  98.727 110.135  1.00  0.00           H0.      0
ATOM     99  N   CYS A  65      36.303 100.673 107.707  1.00  0.00           N0.      0
ATOM    100  CA  CYS A  65      37.456 100.121 106.955  1.00  0.00           C0.     -1
ATOM    101  C   CYS A  65      38.706  99.726 107.835  1.00  0.00           C0.      0
ATOM    102  O   CYS A  65      39.297  98.669 107.563  1.00  0.00           O0.      0
ATOM    103  H01 CYS A  65      37.757 100.871 106.220  1.00  0.00           H0.      0
ATOM    104  H   CYS A  65      36.042 101.635 107.546  1.00  0.00           H0.      0
ATOM    105  HA  CYS A  65      37.161  99.202 106.447  1.00  0.00           H0.      0
ATOM    106  N   GLY A  66      39.103 100.592 108.801  1.00  0.00           N0.      0
ATOM    107  CA  GLY A  66      40.352 100.449 109.605  1.00  0.00           C0.     -1
ATOM    108  H01 GLY A  66      41.158 101.054 109.176  1.00  0.00           H0.      0
ATOM    109  H   GLY A  66      38.544 101.425 109.023  1.00  0.00           H0.      0
ATOM    110  HA2 GLY A  66      40.147 100.787 110.623  1.00  0.00           H0.      0
ATOM    111  HA3 GLY A  66      40.655  99.400 109.606  1.00  0.00           H0.      0
ATOM    112  CA  VAL A  69      41.028  93.855 105.540  1.00  0.00           C0.     -1
ATOM    113  C   VAL A  69      39.702  93.390 104.894  1.00  0.00           C0.      0
ATOM    114  O   VAL A  69      39.711  92.502 104.027  1.00  0.00           O0.      0
ATOM    115  CB  VAL A  69      41.448  92.994 106.871  1.00  0.00           C0.     -1
ATOM    116  CG1 VAL A  69      40.694  93.511 108.105  1.00  0.00           C0.      0
ATOM    117  CG2 VAL A  69      41.238  91.489 106.661  1.00  0.00           C0.      0
ATOM    118  H01 VAL A  69      40.991  94.913 105.819  1.00  0.00           H0.      0
ATOM    119  HA  VAL A  69      41.800  93.709 104.782  1.00  0.00           H0.      0
ATOM    120  HB  VAL A  69      42.521  93.191 107.002  1.00  0.00           H0.      0
ATOM    121 HG11 VAL A  69      40.906  94.570 108.291  1.00  0.00           H0.      0
ATOM    122 HG12 VAL A  69      39.609  93.407 107.987  1.00  0.00           H0.      0
ATOM    123 HG13 VAL A  69      40.988  92.954 109.002  1.00  0.00           H0.      0
ATOM    124 HG21 VAL A  69      40.170  91.247 106.612  1.00  0.00           H0.      0
ATOM    125 HG22 VAL A  69      41.699  91.143 105.730  1.00  0.00           H0.      0
ATOM    126 HG23 VAL A  69      41.676  90.926 107.495  1.00  0.00           H0.      0
ATOM    127  N   ASP A  70      38.532  93.981 105.293  1.00  0.00           N0.      0
ATOM    128  CA  ASP A  70      37.196  93.518 104.810  1.00  0.00           C0.     -1
ATOM    129  CB  ASP A  70      36.097  94.011 105.715  1.00  0.00           C0.     -1
ATOM    130  CG  ASP A  70      36.442  93.713 107.188  1.00  0.00           C0.      0
ATOM    131  OD1 ASP A  70      37.145  94.605 107.782  1.00  0.00           O0.      0
ATOM    132  OD2 ASP A  70      36.091  92.600 107.672  1.00  0.00           O1-      0
ATOM    133  H01 ASP A  70      37.045  93.862 103.780  1.00  0.00           H0.      0
ATOM    134  H   ASP A  70      38.523  94.577 106.116  1.00  0.00           H0.      0
ATOM    135  HA  ASP A  70      37.215  92.422 104.784  1.00  0.00           H0.      0
ATOM    136  HB2 ASP A  70      35.966  95.093 105.607  1.00  0.00           H0.      0
ATOM    137  HB3 ASP A  70      35.160  93.516 105.445  1.00  0.00           H0.      0
ATOM    138  CA  ASP A  85      37.332 105.573 108.137  1.00  0.00           C0.     -1
ATOM    139  C   ASP A  85      37.846 106.876 108.717  1.00  0.00           C0.      0
ATOM    140  O   ASP A  85      38.778 107.510 108.200  1.00  0.00           O0.      0
ATOM    141  CB  ASP A  85      38.402 104.460 108.251  1.00  0.00           C0.      0
ATOM    142  CG  ASP A  85      38.513 104.022 109.706  1.00  0.00           C0.      0
ATOM    143  OD1 ASP A  85      38.098 102.839 110.004  1.00  0.00           O0.      0
ATOM    144  OD2 ASP A  85      38.927 104.858 110.551  1.00  0.00           O1-      0
ATOM    145  H01 ASP A  85      37.116 105.745 107.076  1.00  0.00           H0.      0
ATOM    146  HA  ASP A  85      36.405 105.258 108.624  1.00  0.00           H0.      0
ATOM    147  HB2 ASP A  85      38.132 103.604 107.626  1.00  0.00           H0.      0
ATOM    148  HB3 ASP A  85      39.361 104.860 107.905  1.00  0.00           H0.      0
ATOM    149  N   ALA A  86      37.209 107.272 109.838  1.00  0.00           N0.      0
ATOM    150  CA  ALA A  86      37.718 108.367 110.644  1.00  0.00           C0.     -1
ATOM    151  CB  ALA A  86      36.955 108.415 111.973  1.00  0.00           C0.      0
ATOM    152  H01 ALA A  86      38.793 108.224 110.817  1.00  0.00           H0.      0
ATOM    153  H   ALA A  86      36.564 106.617 110.267  1.00  0.00           H0.      0
ATOM    154  HA  ALA A  86      37.598 109.307 110.092  1.00  0.00           H0.      0
ATOM    155  HB1 ALA A  86      37.061 107.464 112.509  1.00  0.00           H0.      0
ATOM    156  HB2 ALA A  86      37.338 109.217 112.613  1.00  0.00           H0.      0
ATOM    157  HB3 ALA A  86      35.888 108.598 111.799  1.00  0.00           H0.      0
ATOM    158  CA  ALA A 115      35.107 110.554 106.014  1.00  0.00           C0.     -1
ATOM    159  C   ALA A 115      34.439 110.190 107.370  1.00  0.00           C0.      0
ATOM    160  O   ALA A 115      35.094 109.612 108.247  1.00  0.00           O0.      0
ATOM    161  H01 ALA A 115      34.414 111.002 105.297  1.00  0.00           H0.      0
ATOM    162  H02 ALA A 115      35.532 109.641 105.590  1.00  0.00           H0.      0
ATOM    163  HA  ALA A 115      35.926 111.251 106.212  1.00  0.00           H0.      0
ATOM    164  N   ASN A 116      33.117 110.518 107.567  1.00  0.00           N0.      0
ATOM    165  CA  ASN A 116      32.405 110.292 108.859  1.00  0.00           C0.     -1
ATOM    166  C   ASN A 116      30.908 110.139 108.533  1.00  0.00           C0.      0
ATOM    167  O   ASN A 116      30.316 111.025 107.894  1.00  0.00           O0.      0
ATOM    168  CB  ASN A 116      32.669 111.475 109.810  1.00  0.00           C0.      0
ATOM    169  CG  ASN A 116      32.305 111.180 111.258  1.00  0.00           C0.      0
ATOM    170  ND2 ASN A 116      32.982 111.912 112.182  1.00  0.00           N0.      0
ATOM    171  OD1 ASN A 116      31.455 110.342 111.590  1.00  0.00           O0.      0
ATOM    172  H   ASN A 116      32.617 111.064 106.877  1.00  0.00           H0.      0
ATOM    173  HA  ASN A 116      32.800 109.376 109.299  1.00  0.00           H0.      0
ATOM    174  HB2 ASN A 116      33.730 111.735 109.745  1.00  0.00           H0.      0
ATOM    175  HB3 ASN A 116      32.092 112.344 109.467  1.00  0.00           H0.      0
ATOM    176 HD21 ASN A 116      32.705 111.848 113.152  1.00  0.00           H0.      0
ATOM    177 HD22 ASN A 116      33.623 112.644 111.914  1.00  0.00           H0.      0
ATOM    178  N   TRP A 117      30.324 109.003 108.968  1.00  0.00           N0.      0
ATOM    179  CA  TRP A 117      28.905 108.687 108.727  1.00  0.00           C0.     -1
ATOM    180  CB  TRP A 117      28.483 107.400 109.491  1.00  0.00           C0.     -1
ATOM    181  CG  TRP A 117      29.413 106.243 109.203  1.00  0.00           C0.      0
ATOM    182  CD1 TRP A 117      30.219 106.088 108.090  1.00  0.00           C0.      0
ATOM    183  CD2 TRP A 117      29.713 105.129 110.079  1.00  0.00           C0.      0
ATOM    184  CE2 TRP A 117      30.722 104.342 109.441  1.00  0.00           C0.      0
ATOM    185  CE3 TRP A 117      29.253 104.735 111.349  1.00  0.00           C0.      0
ATOM    186  NE1 TRP A 117      30.990 104.942 108.223  1.00  0.00           N0.      0
ATOM    187  CZ2 TRP A 117      31.277 103.204 110.044  1.00  0.00           C0.      0
ATOM    188  CZ3 TRP A 117      29.798 103.603 111.949  1.00  0.00           C0.      0
ATOM    189  CH2 TRP A 117      30.804 102.846 111.304  1.00  0.00           C0.      0
ATOM    190  H03 TRP A 117      28.293 109.537 109.045  1.00  0.00           H0.      0
ATOM    191  H   TRP A 117      30.908 108.316 109.436  1.00  0.00           H0.      0
ATOM    192  HA  TRP A 117      28.739 108.558 107.649  1.00  0.00           H0.      0
ATOM    193  HB2 TRP A 117      28.494 107.605 110.569  1.00  0.00           H0.      0
ATOM    194  HB3 TRP A 117      27.444 107.172 109.220  1.00  0.00           H0.      0
ATOM    195  HD1 TRP A 117      30.325 106.720 107.223  1.00  0.00           H0.      0
ATOM    196  HE1 TRP A 117      31.727 104.670 107.591  1.00  0.00           H0.      0
ATOM    197  HE3 TRP A 117      28.493 105.318 111.857  1.00  0.00           H0.      0
ATOM    198  HZ2 TRP A 117      32.059 102.634 109.553  1.00  0.00           H0.      0
ATOM    199  HZ3 TRP A 117      29.475 103.292 112.936  1.00  0.00           H0.      0
ATOM    200  HH2 TRP A 117      31.223 101.994 111.826  1.00  0.00           H0.      0
ATOM    201  CA  LEU A 136      32.079  95.116 110.188  1.00  0.00           C0.     -1
ATOM    202  C   LEU A 136      33.245  95.301 111.156  1.00  0.00           C0.      0
ATOM    203  O   LEU A 136      34.155  96.117 110.945  1.00  0.00           O0.      0
ATOM    204  H01 LEU A 136      32.474  94.919 109.188  1.00  0.00           H0.      0
ATOM    205  H02 LEU A 136      31.511  96.051 110.141  1.00  0.00           H0.      0
ATOM    206  HA  LEU A 136      31.406  94.305 110.476  1.00  0.00           H0.      0
ATOM    207  N   GLY A 137      33.203  94.528 112.283  1.00  0.00           N0.      0
ATOM    208  CA  GLY A 137      34.205  94.624 113.352  1.00  0.00           C0.     -1
ATOM    209  C   GLY A 137      33.734  95.515 114.474  1.00  0.00           C0.      0
ATOM    210  O   GLY A 137      34.329  96.542 114.819  1.00  0.00           O0.      0
ATOM    211  H   GLY A 137      32.497  93.808 112.337  1.00  0.00           H0.      0
ATOM    212  HA2 GLY A 137      34.449  93.625 113.724  1.00  0.00           H0.      0
ATOM    213  HA3 GLY A 137      35.117  95.043 112.931  1.00  0.00           H0.      0
ATOM    214  N   ASN A 138      32.567  95.121 115.042  1.00  0.00           N0.      0
ATOM    215  CA  ASN A 138      31.878  95.938 116.020  1.00  0.00           C0.     -1
ATOM    216  C   ASN A 138      31.840  97.419 115.573  1.00  0.00           C0.      0
ATOM    217  O   ASN A 138      32.249  98.356 116.250  1.00  0.00           O0.      0
ATOM    218  CB  ASN A 138      32.398  95.716 117.479  1.00  0.00           C0.     -1
ATOM    219  CG  ASN A 138      31.645  96.534 118.515  1.00  0.00           C0.      0
ATOM    220  ND2 ASN A 138      32.416  96.909 119.569  1.00  0.00           N0.      0
ATOM    221  OD1 ASN A 138      30.435  96.769 118.416  1.00  0.00           O0.      0
ATOM    222  H   ASN A 138      32.146  94.249 114.755  1.00  0.00           H0.      0
ATOM    223  HA  ASN A 138      30.830  95.613 116.021  1.00  0.00           H0.      0
ATOM    224  HB2 ASN A 138      32.272  94.652 117.707  1.00  0.00           H0.      0
ATOM    225  HB3 ASN A 138      33.464  95.927 117.530  1.00  0.00           H0.      0
ATOM    226 HD21 ASN A 138      32.043  97.542 120.264  1.00  0.00           H0.      0
ATOM    227 HD22 ASN A 138      33.419  96.754 119.554  1.00  0.00           H0.      0
ATOM    228  N   SER A 139      31.202  97.583 114.364  1.00  0.00           N0.      0
ATOM    229  CA  SER A 139      31.252  98.855 113.644  1.00  0.00           C0.     -1
ATOM    230  C   SER A 139      30.365  99.951 114.217  1.00  0.00           C0.      0
ATOM    231  O   SER A 139      30.681 101.144 114.120  1.00  0.00           O0.      0
ATOM    232  H03 SER A 139      30.950  98.668 112.609  1.00  0.00           H0.      0
ATOM    233  H   SER A 139      31.063  96.749 113.810  1.00  0.00           H0.      0
ATOM    234  HA  SER A 139      32.273  99.249 113.633  1.00  0.00           H0.      0
ATOM    235  N   PHE A 140      29.192  99.526 114.728  1.00  0.00           N0.      0
ATOM    236  CA  PHE A 140      28.201 100.472 115.211  1.00  0.00           C0.     -1
ATOM    237  H01 PHE A 140      28.540 100.983 116.120  1.00  0.00           H0.      0
ATOM    238  H02 PHE A 140      27.274  99.940 115.428  1.00  0.00           H0.      0
ATOM    239  H   PHE A 140      29.065  98.534 114.874  1.00  0.00           H0.      0
ATOM    240  HA  PHE A 140      28.010 101.233 114.449  1.00  0.00           H0.      0
ATOM    241  CA  HID A 142      32.390 103.175 117.616  1.00  0.00           C0.     -1
ATOM    242  C   HID A 142      31.799 104.599 117.543  1.00  0.00           C0.      0
ATOM    243  O   HID A 142      32.547 105.579 117.665  1.00  0.00           O0.      0
ATOM    244  CB  HID A 142      33.286 102.887 116.388  1.00  0.00           C0.     -1
ATOM    245  CG  HID A 142      34.539 102.143 116.698  1.00  0.00           C0.      0
ATOM    246  CD2 HID A 142      34.816 100.806 116.902  1.00  0.00           C0.      0
ATOM    247  ND1 HID A 142      35.732 102.808 116.947  1.00  0.00           N0.      0
ATOM    248  CE1 HID A 142      36.670 101.887 117.295  1.00  0.00           C0.      0
ATOM    249  NE2 HID A 142      36.147 100.659 117.284  1.00  0.00           N0.      0
ATOM    250  H03 HID A 142      31.613 102.410 117.715  1.00  0.00           H0.      0
ATOM    251  HA  HID A 142      32.994 103.156 118.529  1.00  0.00           H0.      0
ATOM    252  HB2 HID A 142      32.694 102.344 115.643  1.00  0.00           H0.      0
ATOM    253  HB3 HID A 142      33.571 103.851 115.954  1.00  0.00           H0.      0
ATOM    254  HD1 HID A 142      35.875 103.815 116.802  1.00  0.00           H0.      0
ATOM    255  HD2 HID A 142      34.145  99.964 116.821  1.00  0.00           H0.      0
ATOM    256  HE1 HID A 142      37.686 102.134 117.554  1.00  0.00           H0.      0
ATOM    257  N   LEU A 143      30.460 104.749 117.326  1.00  0.00           N0.      0
ATOM    258  CA  LEU A 143      29.811 106.077 117.365  1.00  0.00           C0.     -1
ATOM    259  CB  LEU A 143      28.404 106.079 116.611  1.00  0.00           C0.     -1
ATOM    260  CG  LEU A 143      28.475 105.970 115.077  1.00  0.00           C0.      0
ATOM    261  CD1 LEU A 143      27.116 105.496 114.528  1.00  0.00           C0.      0
ATOM    262  CD2 LEU A 143      28.871 107.318 114.450  1.00  0.00           C0.      0
ATOM    263  H01 LEU A 143      29.659 106.388 118.406  1.00  0.00           H0.      0
ATOM    264  H   LEU A 143      29.871 103.927 117.310  1.00  0.00           H0.      0
ATOM    265  HA  LEU A 143      30.500 106.789 116.905  1.00  0.00           H0.      0
ATOM    266  HB2 LEU A 143      27.811 105.248 117.019  1.00  0.00           H0.      0
ATOM    267  HB3 LEU A 143      27.883 107.003 116.893  1.00  0.00           H0.      0
ATOM    268  HG  LEU A 143      29.238 105.223 114.812  1.00  0.00           H0.      0
ATOM    269 HD11 LEU A 143      26.319 106.191 114.822  1.00  0.00           H0.      0
ATOM    270 HD12 LEU A 143      27.121 105.438 113.435  1.00  0.00           H0.      0
ATOM    271 HD13 LEU A 143      26.860 104.504 114.918  1.00  0.00           H0.      0
ATOM    272 HD21 LEU A 143      29.845 107.665 114.819  1.00  0.00           H0.      0
ATOM    273 HD22 LEU A 143      28.918 107.243 113.358  1.00  0.00           H0.      0
ATOM    274 HD23 LEU A 143      28.131 108.088 114.699  1.00  0.00           H0.      0
ATOM    275  CA  ARG A 175      28.865  92.987 119.970  1.00  0.00           C0.     -1
ATOM    276  CB  ARG A 175      29.990  93.364 121.019  1.00  0.00           C0.     -1
ATOM    277  CG  ARG A 175      31.403  93.136 120.464  1.00  0.00           C0.      0
ATOM    278  CD  ARG A 175      32.469  93.781 121.368  1.00  0.00           C0.      0
ATOM    279  NE  ARG A 175      33.847  93.501 120.950  1.00  0.00           N0.      0
ATOM    280  CZ  ARG A 175      34.519  92.408 121.295  1.00  0.00           C0.      0
ATOM    281  NH1 ARG A 175      33.943  91.451 122.068  1.00  0.00           N1+      0
ATOM    282  NH2 ARG A 175      35.829  92.296 120.969  1.00  0.00           N0.      0
ATOM    283  H01 ARG A 175      28.948  93.633 119.089  1.00  0.00           H0.      0
ATOM    284  H02 ARG A 175      27.869  93.113 120.406  1.00  0.00           H0.      0
ATOM    285  HA  ARG A 175      28.980  91.946 119.648  1.00  0.00           H0.      0
ATOM    286  HB2 ARG A 175      29.869  94.422 121.290  1.00  0.00           H0.      0
ATOM    287  HB3 ARG A 175      29.848  92.778 121.937  1.00  0.00           H0.      0
ATOM    288  HG2 ARG A 175      31.595  92.061 120.340  1.00  0.00           H0.      0
ATOM    289  HG3 ARG A 175      31.486  93.570 119.461  1.00  0.00           H0.      0
ATOM    290  HD2 ARG A 175      32.353  94.868 121.339  1.00  0.00           H0.      0
ATOM    291  HD3 ARG A 175      32.337  93.470 122.412  1.00  0.00           H0.      0
ATOM    292  HE  ARG A 175      34.318  94.194 120.329  1.00  0.00           H0.      0
ATOM    293 HH11 ARG A 175      32.938  91.395 122.114  1.00  0.00           H0.      0
ATOM    294 HH12 ARG A 175      34.434  90.579 122.199  1.00  0.00           H0.      0
ATOM    295 HH21 ARG A 175      36.094  92.837 120.127  1.00  0.00           H0.      0
ATOM    296 HH22 ARG A 175      36.186  91.349 120.943  1.00  0.00           H0.      0
ATOM    297  CA  TYR A 194      40.550  88.464 115.843  1.00  0.00           C0.     -1
ATOM    298  CB  TYR A 194      40.235  89.639 116.806  1.00  0.00           C0.     -1
ATOM    299  CG  TYR A 194      39.422  90.737 116.134  1.00  0.00           C0.      0
ATOM    300  CD1 TYR A 194      38.091  90.998 116.503  1.00  0.00           C0.      0
ATOM    301  CD2 TYR A 194      39.970  91.509 115.093  1.00  0.00           C0.      0
ATOM    302  CE1 TYR A 194      37.332  91.976 115.855  1.00  0.00           C0.      0
ATOM    303  CE2 TYR A 194      39.224  92.492 114.435  1.00  0.00           C0.      0
ATOM    304  CZ  TYR A 194      37.890  92.723 114.809  1.00  0.00           C0.      0
ATOM    305  OH  TYR A 194      37.101  93.682 114.212  1.00  0.00           O0.      0
ATOM    306  H01 TYR A 194      41.139  87.689 116.346  1.00  0.00           H0.      0
ATOM    307  H03 TYR A 194      39.623  88.010 115.476  1.00  0.00           H0.      0
ATOM    308  HA  TYR A 194      41.119  88.816 114.975  1.00  0.00           H0.      0
ATOM    309  HB2 TYR A 194      39.686  89.261 117.676  1.00  0.00           H0.      0
ATOM    310  HB3 TYR A 194      41.181  90.051 117.184  1.00  0.00           H0.      0
ATOM    311  HD1 TYR A 194      37.632  90.434 117.310  1.00  0.00           H0.      0
ATOM    312  HD2 TYR A 194      41.002  91.347 114.793  1.00  0.00           H0.      0
ATOM    313  HE1 TYR A 194      36.315  92.175 116.163  1.00  0.00           H0.      0
ATOM    314  HE2 TYR A 194      39.672  93.085 113.646  1.00  0.00           H0.      0
ATOM    315  HH  TYR A 194      37.438  93.939 113.320  1.00  0.00           H0.      0
ATOM    316  CA  LEU A 240      39.000  99.799 123.421  1.00  0.00           C0.     -1
ATOM    317  CB  LEU A 240      38.525  98.682 122.452  1.00  0.00           C0.     -1
ATOM    318  CG  LEU A 240      39.477  98.446 121.253  1.00  0.00           C0.      0
ATOM    319  CD1 LEU A 240      39.064  97.188 120.464  1.00  0.00           C0.      0
ATOM    320  CD2 LEU A 240      39.540  99.665 120.312  1.00  0.00           C0.      0
ATOM    321  H01 LEU A 240      38.328  99.881 124.282  1.00  0.00           H0.      0
ATOM    322  H02 LEU A 240      40.009  99.584 123.796  1.00  0.00           H0.      0
ATOM    323  HA  LEU A 240      39.026 100.775 122.923  1.00  0.00           H0.      0
ATOM    324  HB2 LEU A 240      38.429  97.742 123.014  1.00  0.00           H0.      0
ATOM    325  HB3 LEU A 240      37.525  98.923 122.071  1.00  0.00           H0.      0
ATOM    326  HG  LEU A 240      40.487  98.277 121.662  1.00  0.00           H0.      0
ATOM    327 HD11 LEU A 240      38.064  97.322 120.038  1.00  0.00           H0.      0
ATOM    328 HD12 LEU A 240      39.759  97.000 119.635  1.00  0.00           H0.      0
ATOM    329 HD13 LEU A 240      39.053  96.300 121.108  1.00  0.00           H0.      0
ATOM    330 HD21 LEU A 240      39.914 100.559 120.823  1.00  0.00           H0.      0
ATOM    331 HD22 LEU A 240      40.198  99.467 119.458  1.00  0.00           H0.      0
ATOM    332 HD23 LEU A 240      38.541  99.884 119.917  1.00  0.00           H0.      0
ATOM    333  CA  TYR A 242      32.389 100.952 124.054  1.00  0.00           C0.     -1
ATOM    334  CB  TYR A 242      32.228  99.598 123.270  1.00  0.00           C0.     -1
ATOM    335  CG  TYR A 242      33.281  99.397 122.200  1.00  0.00           C0.      0
ATOM    336  CD1 TYR A 242      33.497 100.368 121.206  1.00  0.00           C0.      0
ATOM    337  CD2 TYR A 242      34.086  98.246 122.176  1.00  0.00           C0.      0
ATOM    338  CE1 TYR A 242      34.488 100.213 120.237  1.00  0.00           C0.      0
ATOM    339  CE2 TYR A 242      35.071  98.065 121.201  1.00  0.00           C0.      0
ATOM    340  CZ  TYR A 242      35.280  99.054 120.229  1.00  0.00           C0.      0
ATOM    341  OH  TYR A 242      36.276  98.841 119.310  1.00  0.00           O0.      0
ATOM    342  H01 TYR A 242      31.617 101.041 124.826  1.00  0.00           H0.      0
ATOM    343  H02 TYR A 242      33.372 100.998 124.534  1.00  0.00           H0.      0
ATOM    344  HA  TYR A 242      32.298 101.808 123.378  1.00  0.00           H0.      0
ATOM    345  HB2 TYR A 242      32.269  98.766 123.982  1.00  0.00           H0.      0
ATOM    346  HB3 TYR A 242      31.223  99.579 122.823  1.00  0.00           H0.      0
ATOM    347  HD1 TYR A 242      32.888 101.267 121.192  1.00  0.00           H0.      0
ATOM    348  HD2 TYR A 242      33.941  97.479 122.932  1.00  0.00           H0.      0
ATOM    349  HE1 TYR A 242      34.642 100.981 119.490  1.00  0.00           H0.      0
ATOM    350  HE2 TYR A 242      35.671  97.164 121.168  1.00  0.00           H0.      0
ATOM    351  HH  TYR A 242      36.309  99.550 118.608  1.00  0.00           H0.      0
ATOM    352  CA  TYR A 283      28.559  89.398 117.693  1.00  0.00           C0.     -1
ATOM    353  CB  TYR A 283      29.573  89.842 116.596  1.00  0.00           C0.     -1
ATOM    354  CG  TYR A 283      30.947  90.226 117.123  1.00  0.00           C0.      0
ATOM    355  CD1 TYR A 283      31.705  89.320 117.890  1.00  0.00           C0.      0
ATOM    356  CD2 TYR A 283      31.533  91.467 116.823  1.00  0.00           C0.      0
ATOM    357  CE1 TYR A 283      32.992  89.632 118.324  1.00  0.00           C0.      0
ATOM    358  CE2 TYR A 283      32.831  91.792 117.241  1.00  0.00           C0.      0
ATOM    359  CZ  TYR A 283      33.574  90.867 117.992  1.00  0.00           C0.      0
ATOM    360  OH  TYR A 283      34.857  91.087 118.411  1.00  0.00           O0.      0
ATOM    361  H01 TYR A 283      27.603  89.117 117.239  1.00  0.00           H0.      0
ATOM    362  H02 TYR A 283      28.935  88.535 118.253  1.00  0.00           H0.      0
ATOM    363  HA  TYR A 283      28.379  90.211 118.404  1.00  0.00           H0.      0
ATOM    364  HB2 TYR A 283      29.679  89.022 115.871  1.00  0.00           H0.      0
ATOM    365  HB3 TYR A 283      29.151  90.690 116.043  1.00  0.00           H0.      0
ATOM    366  HD1 TYR A 283      31.286  88.350 118.140  1.00  0.00           H0.      0
ATOM    367  HD2 TYR A 283      30.968  92.188 116.239  1.00  0.00           H0.      0
ATOM    368  HE1 TYR A 283      33.573  88.926 118.906  1.00  0.00           H0.      0
ATOM    369  HE2 TYR A 283      33.275  92.745 116.974  1.00  0.00           H0.      0
ATOM    370  HH  TYR A 283      35.153  92.018 118.273  1.00  0.00           H0.      0
ATOM    371  N   ACT A 293      36.059  96.910 117.179  1.00  0.00           N0.      0
ATOM    372  CA  ACT A 293      36.458  95.512 117.304  1.00  0.00           C0.      0
ATOM    373  C   ACT A 293      35.767  94.728 118.427  1.00  0.00           C0.      0
ATOM    374  O   ACT A 293      35.011  95.337 119.242  1.00  0.00           O0.      0
ATOM    375  CE  ACT A 293      37.021  97.990 115.511  1.00  0.00           C0.      0
ATOM    376  OXT ACT A 293      36.036  93.481 118.478  1.00  0.00           O1-      0
ATOM    377  HE1 ACT A 293      36.210  97.509 114.985  1.00  0.00           H0.      0
ATOM    378  HE2 ACT A 293      36.837  98.878 116.101  1.00  0.00           H0.      0
ATOM    379  HE3 ACT A 293      37.930  97.443 115.716  1.00  0.00           H0.      0
ATOM    380  H1  ACT A 293      37.538  95.462 117.497  1.00  0.00           H0.      0
ATOM    381  H3  ACT A 293      36.296  94.993 116.353  1.00  0.00           H0.      0
ATOM    382  H01 ACT A 293      36.145  97.413 118.065  1.00  0.00           H0.      0
ATOM    383  H02 ACT A 293      35.102  96.988 116.846  1.00  0.00           H0.      0
ATOM    384  CA' SAM A 294      38.253  96.463 110.410  1.00  0.00           C0.      0
ATOM    385  CB  SAM A 294      38.356  97.721 111.301  1.00  0.00           C0.      0
ATOM    386  CG  SAM A 294      37.497  97.627 112.570  1.00  0.00           C0.      0
ATOM    387  SD  SAM A 294      37.775  99.033 113.731  1.00  0.00           S0.      0
ATOM    388  C5' SAM A 294      36.307 100.105 113.430  1.00  0.00           C0.      0
ATOM    389  C4' SAM A 294      36.656 101.274 112.514  1.00  0.00           C0.      0
ATOM    390  O4' SAM A 294      35.404 101.947 112.197  1.00  0.00           O0.      0
ATOM    391  C3' SAM A 294      37.600 102.336 113.154  1.00  0.00           C0.      0
ATOM    392  O3' SAM A 294      38.867 102.380 112.523  1.00  0.00           O0.      0
ATOM    393  C2' SAM A 294      36.772 103.665 113.065  1.00  0.00           C0.      0
ATOM    394  O2' SAM A 294      37.507 104.846 112.846  1.00  0.00           O0.      0
ATOM    395  C1' SAM A 294      35.708 103.343 111.980  1.00  0.00           C0.      0
ATOM    396  OXT SAM A 294      37.536  94.574 111.687  1.00  0.00           O0.      0
ATOM    397  N1  SAM A 294      32.859 107.354 110.358  1.00  0.00           N0.      0
ATOM    398  C2  SAM A 294      33.944 106.768 109.815  1.00  0.00           C0.      0
ATOM    399  N3  SAM A 294      34.612 105.690 110.259  1.00  0.00           N0.      0
ATOM    400  C4  SAM A 294      34.056 105.164 111.365  1.00  0.00           C0.      0
ATOM    401  C5  SAM A 294      32.918 105.659 112.027  1.00  0.00           C0.      0
ATOM    402  C6  SAM A 294      32.339 106.832 111.498  1.00  0.00           C0.      0
ATOM    403  N6  SAM A 294      31.294 107.473 112.074  1.00  0.00           N0.      0
ATOM    404  N7  SAM A 294      32.641 104.902 113.158  1.00  0.00           N0.      0
ATOM    405  C8  SAM A 294      33.578 103.975 113.177  1.00  0.00           C0.      0
ATOM    406  N9  SAM A 294      34.471 104.082 112.119  1.00  0.00           N0.      0
ATOM    407  C'  SAM A 294      38.561  95.178 111.213  1.00  0.00           C0.      0
ATOM    408  N'  SAM A 294      36.883  96.334 109.805  1.00  0.00           N0.      0
ATOM    409  O'  SAM A 294      39.758  94.826 111.370  1.00  0.00           O0.      0
ATOM    410 HN61 SAM A 294      31.186 108.465 111.867  1.00  0.00           H0.      0
ATOM    411 HN62 SAM A 294      31.005 107.150 112.983  1.00  0.00           H0.      0
ATOM    412  HA  SAM A 294      38.954  96.563 109.578  1.00  0.00           H0.      0
ATOM    413  HB1 SAM A 294      38.079  98.599 110.707  1.00  0.00           H0.      0
ATOM    414  HB2 SAM A 294      39.409  97.836 111.580  1.00  0.00           H0.      0
ATOM    415  HG1 SAM A 294      37.748  96.730 113.144  1.00  0.00           H0.      0
ATOM    416  HG2 SAM A 294      36.426  97.579 112.349  1.00  0.00           H0.      0
ATOM    417 HO2' SAM A 294      38.118 104.742 112.071  1.00  0.00           H0.      0
ATOM    418 HO3' SAM A 294      38.697 102.565 111.562  1.00  0.00           H0.      0
ATOM    419  H01 SAM A 294      33.666 103.175 113.887  1.00  0.00           H0.      0
ATOM    420  H02 SAM A 294      37.112 100.919 111.583  1.00  0.00           H0.      0
ATOM    421  H03 SAM A 294      37.796 102.100 114.205  1.00  0.00           H0.      0
ATOM    422  H04 SAM A 294      36.238 103.811 114.009  1.00  0.00           H0.      0
ATOM    423  H05 SAM A 294      36.104 103.512 110.977  1.00  0.00           H0.      0
ATOM    424  H06 SAM A 294      34.353 107.262 108.940  1.00  0.00           H0.      0
ATOM    425  H07 SAM A 294      36.906  95.592 109.046  1.00  0.00           H0.      0
ATOM    426  H08 SAM A 294      36.566  97.225 109.384  1.00  0.00           H0.      0
ATOM    427  H09 SAM A 294      36.183  96.043 110.502  1.00  0.00           H0.      0
ATOM    428 H5'1 SAM A 294      35.974 100.471 114.406  1.00  0.00           H0.      0
ATOM    429 H5'2 SAM A 294      35.509  99.489 113.008  1.00  0.00           H0.      0
