# Supplementary material for: Computational Investigation of GNMT-Catalyzed Methyl Transfer Reaction: Integrating MD, QM, and ML Approaches
Source: J Comput Chem. Author manuscript; Available in PMC 2026 Jun 29. (PMC13312424; doi:10.1002/jcc.70434)
Supplement: SI-2 [file NIHMS2188582-supplement-SI-2.zip › QM-cluster-pdbs/sampling_28567_P2_w_ts.pdb]

ATOM      1  CA  ILE A  17      36.196 112.728 115.621  1.00  0.00           C0.     -1
ATOM      2  C   ILE A  17      35.979 111.603 116.689  1.00  0.00           C0.      0
ATOM      3  O   ILE A  17      35.299 111.849 117.706  1.00  0.00           O0.      0
ATOM      4  H01 ILE A  17      36.230 113.677 116.157  1.00  0.00           H0.      0
ATOM      5  H02 ILE A  17      35.333 112.744 114.947  1.00  0.00           H0.      0
ATOM      6  HA  ILE A  17      37.107 112.594 115.036  1.00  0.00           H0.      0
ATOM      7  N   PRO A  18      36.517 110.355 116.499  1.00  0.00           N0.      0
ATOM      8  CA  PRO A  18      36.136 109.180 117.396  1.00  0.00           C0.     -1
ATOM      9  C   PRO A  18      37.152 108.952 118.550  1.00  0.00           C0.      0
ATOM     10  O   PRO A  18      38.099 108.165 118.424  1.00  0.00           O0.      0
ATOM     11  CB  PRO A  18      36.141 107.996 116.415  1.00  0.00           C0.      0
ATOM     12  CG  PRO A  18      37.204 108.378 115.368  1.00  0.00           C0.      0
ATOM     13  CD  PRO A  18      36.988 109.884 115.170  1.00  0.00           C0.      0
ATOM     14  HA  PRO A  18      35.148 109.386 117.812  1.00  0.00           H0.      0
ATOM     15  HB2 PRO A  18      36.373 107.057 116.918  1.00  0.00           H0.      0
ATOM     16  HB3 PRO A  18      35.156 107.914 115.952  1.00  0.00           H0.      0
ATOM     17  HG2 PRO A  18      38.201 108.195 115.774  1.00  0.00           H0.      0
ATOM     18  HG3 PRO A  18      37.102 107.815 114.436  1.00  0.00           H0.      0
ATOM     19  HD2 PRO A  18      37.901 110.404 114.869  1.00  0.00           H0.      0
ATOM     20  HD3 PRO A  18      36.211 110.066 114.418  1.00  0.00           H0.      0
ATOM     21  N   ASP A  19      36.889 109.593 119.722  1.00  0.00           N0.      0
ATOM     22  CA  ASP A  19      37.703 109.378 120.938  1.00  0.00           C0.     -1
ATOM     23  H01 ASP A  19      38.611 109.991 120.933  1.00  0.00           H0.      0
ATOM     24  H03 ASP A  19      37.101 109.630 121.812  1.00  0.00           H0.      0
ATOM     25  H   ASP A  19      36.186 110.322 119.712  1.00  0.00           H0.      0
ATOM     26  HA  ASP A  19      37.994 108.327 120.977  1.00  0.00           H0.      0
ATOM     27  CA  TYR A  21      40.755 106.435 117.574  1.00  0.00           C0.     -1
ATOM     28  CB  TYR A  21      39.899 105.747 116.398  1.00  0.00           C0.     -1
ATOM     29  CG  TYR A  21      39.546 104.297 116.636  1.00  0.00           C0.      0
ATOM     30  CD1 TYR A  21      38.270 103.925 117.093  1.00  0.00           C0.      0
ATOM     31  CD2 TYR A  21      40.465 103.269 116.367  1.00  0.00           C0.      0
ATOM     32  CE1 TYR A  21      37.911 102.584 117.259  1.00  0.00           C0.      0
ATOM     33  CE2 TYR A  21      40.129 101.923 116.544  1.00  0.00           C0.      0
ATOM     34  CZ  TYR A  21      38.845 101.578 116.983  1.00  0.00           C0.      0
ATOM     35  OH  TYR A  21      38.446 100.259 117.148  1.00  0.00           O0.      0
ATOM     36  H01 TYR A  21      41.005 107.461 117.288  1.00  0.00           H0.      0
ATOM     37  H02 TYR A  21      40.164 106.467 118.493  1.00  0.00           H0.      0
ATOM     38  HA  TYR A  21      41.679 105.873 117.748  1.00  0.00           H0.      0
ATOM     39  HB2 TYR A  21      38.984 106.329 116.274  1.00  0.00           H0.      0
ATOM     40  HB3 TYR A  21      40.470 105.830 115.467  1.00  0.00           H0.      0
ATOM     41  HD1 TYR A  21      37.538 104.700 117.305  1.00  0.00           H0.      0
ATOM     42  HD2 TYR A  21      41.451 103.523 115.989  1.00  0.00           H0.      0
ATOM     43  HE1 TYR A  21      36.918 102.312 117.586  1.00  0.00           H0.      0
ATOM     44  HE2 TYR A  21      40.854 101.145 116.324  1.00  0.00           H0.      0
ATOM     45  HH  TYR A  21      39.164  99.668 116.877  1.00  0.00           H0.      0
ATOM     46  CA  TRP A  30      46.033  96.945 114.876  1.00  0.00           C0.     -1
ATOM     47  CB  TRP A  30      45.019  98.041 114.399  1.00  0.00           C0.     -1
ATOM     48  CG  TRP A  30      43.739  97.516 113.828  1.00  0.00           C0.      0
ATOM     49  CD1 TRP A  30      43.404  97.365 112.495  1.00  0.00           C0.      0
ATOM     50  CD2 TRP A  30      42.584  97.096 114.584  1.00  0.00           C0.      0
ATOM     51  CE2 TRP A  30      41.587  96.684 113.641  1.00  0.00           C0.      0
ATOM     52  CE3 TRP A  30      42.291  97.059 115.961  1.00  0.00           C0.      0
ATOM     53  NE1 TRP A  30      42.118  96.859 112.376  1.00  0.00           N0.      0
ATOM     54  CZ2 TRP A  30      40.346  96.188 114.064  1.00  0.00           C0.      0
ATOM     55  CZ3 TRP A  30      41.044  96.596 116.378  1.00  0.00           C0.      0
ATOM     56  CH2 TRP A  30      40.090  96.145 115.436  1.00  0.00           C0.      0
ATOM     57  H01 TRP A  30      46.327  96.307 114.035  1.00  0.00           H0.      0
ATOM     58  H02 TRP A  30      46.932  97.409 115.296  1.00  0.00           H0.      0
ATOM     59  HA  TRP A  30      45.579  96.307 115.643  1.00  0.00           H0.      0
ATOM     60  HB2 TRP A  30      44.795  98.697 115.252  1.00  0.00           H0.      0
ATOM     61  HB3 TRP A  30      45.518  98.674 113.655  1.00  0.00           H0.      0
ATOM     62  HD1 TRP A  30      43.984  97.602 111.617  1.00  0.00           H0.      0
ATOM     63  HE1 TRP A  30      41.633  96.741 111.479  1.00  0.00           H0.      0
ATOM     64  HE3 TRP A  30      43.031  97.382 116.687  1.00  0.00           H0.      0
ATOM     65  HZ2 TRP A  30      39.634  95.811 113.342  1.00  0.00           H0.      0
ATOM     66  HZ3 TRP A  30      40.809  96.550 117.437  1.00  0.00           H0.      0
ATOM     67  HH2 TRP A  30      39.163  95.708 115.790  1.00  0.00           H0.      0
ATOM     68  CA  ILE A  34      44.065  90.910 113.748  1.00  0.00           C0.     -1
ATOM     69  CB  ILE A  34      43.836  91.634 112.399  1.00  0.00           C0.     -1
ATOM     70  CG1 ILE A  34      42.473  92.371 112.439  1.00  0.00           C0.      0
ATOM     71  CG2 ILE A  34      43.921  90.638 111.230  1.00  0.00           C0.      0
ATOM     72  CD1 ILE A  34      42.117  93.206 111.201  1.00  0.00           C0.      0
ATOM     73  H01 ILE A  34      45.051  90.432 113.780  1.00  0.00           H0.      0
ATOM     74  H02 ILE A  34      43.997  91.610 114.589  1.00  0.00           H0.      0
ATOM     75  HA  ILE A  34      43.308  90.129 113.894  1.00  0.00           H0.      0
ATOM     76  HB  ILE A  34      44.624  92.392 112.270  1.00  0.00           H0.      0
ATOM     77 HG12 ILE A  34      41.687  91.617 112.615  1.00  0.00           H0.      0
ATOM     78 HG13 ILE A  34      42.463  93.029 113.320  1.00  0.00           H0.      0
ATOM     79 HG21 ILE A  34      44.883  90.112 111.232  1.00  0.00           H0.      0
ATOM     80 HG22 ILE A  34      43.128  89.881 111.314  1.00  0.00           H0.      0
ATOM     81 HG23 ILE A  34      43.813  91.135 110.261  1.00  0.00           H0.      0
ATOM     82 HD11 ILE A  34      42.874  93.978 111.019  1.00  0.00           H0.      0
ATOM     83 HD12 ILE A  34      42.043  92.589 110.297  1.00  0.00           H0.      0
ATOM     84 HD13 ILE A  34      41.157  93.717 111.335  1.00  0.00           H0.      0
ATOM     85  CA  ARG A  40      39.805  86.177 109.929  1.00  0.00           C0.     -1
ATOM     86  CB  ARG A  40      40.440  87.553 110.062  1.00  0.00           C0.     -1
ATOM     87  CG  ARG A  40      39.429  88.688 109.777  1.00  0.00           C0.      0
ATOM     88  CD  ARG A  40      40.098  90.063 109.590  1.00  0.00           C0.      0
ATOM     89  NE  ARG A  40      39.142  91.173 109.440  1.00  0.00           N0.      0
ATOM     90  CZ  ARG A  40      38.465  91.746 110.455  1.00  0.00           C0.      0
ATOM     91  NH1 ARG A  40      38.712  91.368 111.735  1.00  0.00           N1+      0
ATOM     92  NH2 ARG A  40      37.503  92.627 110.182  1.00  0.00           N0.      0
ATOM     93  H01 ARG A  40      39.431  86.015 108.911  1.00  0.00           H0.      0
ATOM     94  H02 ARG A  40      40.523  85.380 110.153  1.00  0.00           H0.      0
ATOM     95  HA  ARG A  40      38.957  86.063 110.616  1.00  0.00           H0.      0
ATOM     96  HB2 ARG A  40      40.861  87.686 111.068  1.00  0.00           H0.      0
ATOM     97  HB3 ARG A  40      41.283  87.637 109.361  1.00  0.00           H0.      0
ATOM     98  HG2 ARG A  40      38.863  88.455 108.866  1.00  0.00           H0.      0
ATOM     99  HG3 ARG A  40      38.699  88.743 110.595  1.00  0.00           H0.      0
ATOM    100  HD2 ARG A  40      40.781  90.284 110.420  1.00  0.00           H0.      0
ATOM    101  HD3 ARG A  40      40.717  90.062 108.688  1.00  0.00           H0.      0
ATOM    102  HE  ARG A  40      38.881  91.487 108.510  1.00  0.00           H0.      0
ATOM    103 HH11 ARG A  40      39.562  90.867 111.941  1.00  0.00           H0.      0
ATOM    104 HH12 ARG A  40      38.383  91.959 112.488  1.00  0.00           H0.      0
ATOM    105 HH21 ARG A  40      37.444  92.961 109.196  1.00  0.00           H0.      0
ATOM    106 HH22 ARG A  40      37.151  93.239 110.920  1.00  0.00           H0.      0
ATOM    107  CA  ALA A  64      34.756 100.912 108.217  1.00  0.00           C0.     -1
ATOM    108  C   ALA A  64      36.074 100.169 107.957  1.00  0.00           C0.      0
ATOM    109  O   ALA A  64      36.274  99.018 108.392  1.00  0.00           O0.      0
ATOM    110  CB  ALA A  64      34.371 100.898 109.700  1.00  0.00           C0.      0
ATOM    111  H02 ALA A  64      33.990 100.392 107.627  1.00  0.00           H0.      0
ATOM    112  HA  ALA A  64      34.815 101.938 107.837  1.00  0.00           H0.      0
ATOM    113  HB1 ALA A  64      34.343  99.882 110.096  1.00  0.00           H0.      0
ATOM    114  HB2 ALA A  64      35.078 101.478 110.304  1.00  0.00           H0.      0
ATOM    115  HB3 ALA A  64      33.379 101.338 109.834  1.00  0.00           H0.      0
ATOM    116  N   CYS A  65      37.029 100.793 107.216  1.00  0.00           N0.      0
ATOM    117  CA  CYS A  65      38.202 100.077 106.674  1.00  0.00           C0.     -1
ATOM    118  C   CYS A  65      39.124  99.449 107.736  1.00  0.00           C0.      0
ATOM    119  O   CYS A  65      39.489  98.262 107.621  1.00  0.00           O0.      0
ATOM    120  H01 CYS A  65      38.772 100.794 106.079  1.00  0.00           H0.      0
ATOM    121  H   CYS A  65      36.836 101.720 106.867  1.00  0.00           H0.      0
ATOM    122  HA  CYS A  65      37.874  99.255 106.032  1.00  0.00           H0.      0
ATOM    123  N   GLY A  66      39.582 100.258 108.707  1.00  0.00           N0.      0
ATOM    124  CA  GLY A  66      40.646  99.780 109.591  1.00  0.00           C0.     -1
ATOM    125  H01 GLY A  66      41.563  99.580 109.027  1.00  0.00           H0.      0
ATOM    126  H   GLY A  66      39.225 101.207 108.839  1.00  0.00           H0.      0
ATOM    127  HA2 GLY A  66      40.847 100.545 110.341  1.00  0.00           H0.      0
ATOM    128  HA3 GLY A  66      40.363  98.857 110.101  1.00  0.00           H0.      0
ATOM    129  CA  ASP A  70      37.675  93.452 104.609  1.00  0.00           C0.     -1
ATOM    130  CB  ASP A  70      36.516  93.896 105.481  1.00  0.00           C0.     -1
ATOM    131  CG  ASP A  70      36.796  93.930 106.997  1.00  0.00           C0.      0
ATOM    132  OD1 ASP A  70      36.100  94.755 107.694  1.00  0.00           O0.      0
ATOM    133  OD2 ASP A  70      37.643  93.128 107.488  1.00  0.00           O1-      0
ATOM    134  H01 ASP A  70      38.514  94.154 104.676  1.00  0.00           H0.      0
ATOM    135  H02 ASP A  70      37.373  93.387 103.558  1.00  0.00           H0.      0
ATOM    136  HA  ASP A  70      38.044  92.471 104.925  1.00  0.00           H0.      0
ATOM    137  HB2 ASP A  70      36.163  94.893 105.194  1.00  0.00           H0.      0
ATOM    138  HB3 ASP A  70      35.659  93.219 105.341  1.00  0.00           H0.      0
ATOM    139  CA  ASP A  85      37.560 105.646 108.156  1.00  0.00           C0.     -1
ATOM    140  C   ASP A  85      37.851 107.116 108.459  1.00  0.00           C0.      0
ATOM    141  O   ASP A  85      38.459 107.831 107.651  1.00  0.00           O0.      0
ATOM    142  CB  ASP A  85      38.829 104.803 108.414  1.00  0.00           C0.     -1
ATOM    143  CG  ASP A  85      38.812 104.151 109.793  1.00  0.00           C0.      0
ATOM    144  OD1 ASP A  85      38.785 102.884 109.889  1.00  0.00           O0.      0
ATOM    145  OD2 ASP A  85      38.779 104.950 110.788  1.00  0.00           O1-      0
ATOM    146  H03 ASP A  85      37.290 105.586 107.098  1.00  0.00           H0.      0
ATOM    147  HA  ASP A  85      36.717 105.276 108.750  1.00  0.00           H0.      0
ATOM    148  HB2 ASP A  85      38.913 104.012 107.663  1.00  0.00           H0.      0
ATOM    149  HB3 ASP A  85      39.718 105.438 108.322  1.00  0.00           H0.      0
ATOM    150  N   ALA A  86      37.494 107.539 109.701  1.00  0.00           N0.      0
ATOM    151  CA  ALA A  86      37.968 108.807 110.230  1.00  0.00           C0.     -1
ATOM    152  C   ALA A  86      39.449 108.727 110.751  1.00  0.00           C0.      0
ATOM    153  O   ALA A  86      40.031 109.780 111.053  1.00  0.00           O0.      0
ATOM    154  CB  ALA A  86      37.073 109.314 111.368  1.00  0.00           C0.      0
ATOM    155  H   ALA A  86      37.035 106.879 110.322  1.00  0.00           H0.      0
ATOM    156  HA  ALA A  86      37.983 109.528 109.410  1.00  0.00           H0.      0
ATOM    157  HB1 ALA A  86      36.996 108.567 112.166  1.00  0.00           H0.      0
ATOM    158  HB2 ALA A  86      37.509 110.224 111.787  1.00  0.00           H0.      0
ATOM    159  HB3 ALA A  86      36.068 109.531 111.002  1.00  0.00           H0.      0
ATOM    160  N   SER A  87      39.997 107.490 110.869  1.00  0.00           N0.      0
ATOM    161  CA  SER A  87      41.345 107.228 111.410  1.00  0.00           C0.     -1
ATOM    162  CB  SER A  87      41.273 106.198 112.545  1.00  0.00           C0.      0
ATOM    163  OG  SER A  87      42.572 105.936 113.117  1.00  0.00           O0.      0
ATOM    164  H01 SER A  87      42.009 106.859 110.619  1.00  0.00           H0.      0
ATOM    165  H   SER A  87      39.422 106.665 110.674  1.00  0.00           H0.      0
ATOM    166  HA  SER A  87      41.739 108.183 111.772  1.00  0.00           H0.      0
ATOM    167  HB2 SER A  87      40.556 106.531 113.305  1.00  0.00           H0.      0
ATOM    168  HB3 SER A  87      40.925 105.237 112.165  1.00  0.00           H0.      0
ATOM    169  HG  SER A  87      42.870 106.741 113.564  1.00  0.00           H0.      0
ATOM    170  CA  MET A  90      44.317 103.200 110.066  1.00  0.00           C0.     -1
ATOM    171  CB  MET A  90      42.854 102.888 110.331  1.00  0.00           C0.     -1
ATOM    172  CG  MET A  90      42.502 102.598 111.796  1.00  0.00           C0.      0
ATOM    173  SD  MET A  90      43.111 100.931 112.312  1.00  0.00           S0.      0
ATOM    174  CE  MET A  90      42.085 100.721 113.813  1.00  0.00           C0.      0
ATOM    175  H01 MET A  90      44.643 104.067 110.654  1.00  0.00           H0.      0
ATOM    176  H02 MET A  90      44.489 103.428 109.008  1.00  0.00           H0.      0
ATOM    177  HA  MET A  90      44.964 102.356 110.335  1.00  0.00           H0.      0
ATOM    178  HB2 MET A  90      42.243 103.748 110.017  1.00  0.00           H0.      0
ATOM    179  HB3 MET A  90      42.529 102.045 109.707  1.00  0.00           H0.      0
ATOM    180  HG2 MET A  90      42.918 103.372 112.450  1.00  0.00           H0.      0
ATOM    181  HG3 MET A  90      41.415 102.592 111.929  1.00  0.00           H0.      0
ATOM    182  HE1 MET A  90      41.034 100.892 113.568  1.00  0.00           H0.      0
ATOM    183  HE2 MET A  90      42.228  99.700 114.170  1.00  0.00           H0.      0
ATOM    184  HE3 MET A  90      42.395 101.425 114.591  1.00  0.00           H0.      0
ATOM    185  CA  ALA A 115      36.181 110.975 106.552  1.00  0.00           C0.     -1
ATOM    186  C   ALA A 115      35.335 110.451 107.769  1.00  0.00           C0.      0
ATOM    187  O   ALA A 115      35.208 109.236 107.950  1.00  0.00           O0.      0
ATOM    188  H01 ALA A 115      37.098 110.382 106.532  1.00  0.00           H0.      0
ATOM    189  H03 ALA A 115      35.618 110.787 105.633  1.00  0.00           H0.      0
ATOM    190  HA  ALA A 115      36.417 112.039 106.625  1.00  0.00           H0.      0
ATOM    191  N   ASN A 116      34.769 111.364 108.656  1.00  0.00           N0.      0
ATOM    192  CA  ASN A 116      33.811 110.935 109.723  1.00  0.00           C0.     -1
ATOM    193  C   ASN A 116      32.420 110.629 109.048  1.00  0.00           C0.      0
ATOM    194  O   ASN A 116      32.003 111.391 108.168  1.00  0.00           O0.      0
ATOM    195  CB  ASN A 116      33.688 112.012 110.818  1.00  0.00           C0.      0
ATOM    196  CG  ASN A 116      33.099 111.399 112.085  1.00  0.00           C0.      0
ATOM    197  ND2 ASN A 116      33.943 111.246 113.124  1.00  0.00           N0.      0
ATOM    198  OD1 ASN A 116      31.909 111.017 112.125  1.00  0.00           O0.      0
ATOM    199  H   ASN A 116      34.626 112.302 108.303  1.00  0.00           H0.      0
ATOM    200  HA  ASN A 116      34.209 110.015 110.149  1.00  0.00           H0.      0
ATOM    201  HB2 ASN A 116      34.679 112.435 111.010  1.00  0.00           H0.      0
ATOM    202  HB3 ASN A 116      33.032 112.819 110.475  1.00  0.00           H0.      0
ATOM    203 HD21 ASN A 116      33.649 110.813 114.012  1.00  0.00           H0.      0
ATOM    204 HD22 ASN A 116      34.909 111.517 113.025  1.00  0.00           H0.      0
ATOM    205  N   TRP A 117      31.723 109.540 109.482  1.00  0.00           N0.      0
ATOM    206  CA  TRP A 117      30.427 109.146 108.878  1.00  0.00           C0.     -1
ATOM    207  C   TRP A 117      29.304 110.208 109.090  1.00  0.00           C0.      0
ATOM    208  O   TRP A 117      28.294 110.162 108.374  1.00  0.00           O0.      0
ATOM    209  CB  TRP A 117      29.911 107.796 109.416  1.00  0.00           C0.     -1
ATOM    210  CG  TRP A 117      30.944 106.702 109.425  1.00  0.00           C0.      0
ATOM    211  CD1 TRP A 117      31.932 106.463 108.490  1.00  0.00           C0.      0
ATOM    212  CD2 TRP A 117      31.142 105.738 110.486  1.00  0.00           C0.      0
ATOM    213  CE2 TRP A 117      32.275 104.941 110.133  1.00  0.00           C0.      0
ATOM    214  CE3 TRP A 117      30.503 105.500 111.717  1.00  0.00           C0.      0
ATOM    215  NE1 TRP A 117      32.716 105.393 108.904  1.00  0.00           N0.      0
ATOM    216  CZ2 TRP A 117      32.784 103.952 110.984  1.00  0.00           C0.      0
ATOM    217  CZ3 TRP A 117      31.002 104.509 112.561  1.00  0.00           C0.      0
ATOM    218  CH2 TRP A 117      32.134 103.745 112.199  1.00  0.00           C0.      0
ATOM    219  H   TRP A 117      32.173 108.923 110.162  1.00  0.00           H0.      0
ATOM    220  HA  TRP A 117      30.560 109.087 107.792  1.00  0.00           H0.      0
ATOM    221  HB2 TRP A 117      29.556 107.947 110.444  1.00  0.00           H0.      0
ATOM    222  HB3 TRP A 117      29.029 107.537 108.819  1.00  0.00           H0.      0
ATOM    223  HD1 TRP A 117      32.158 106.989 107.576  1.00  0.00           H0.      0
ATOM    224  HE1 TRP A 117      33.577 105.110 108.461  1.00  0.00           H0.      0
ATOM    225  HE3 TRP A 117      29.643 106.092 112.010  1.00  0.00           H0.      0
ATOM    226  HZ2 TRP A 117      33.677 103.396 110.731  1.00  0.00           H0.      0
ATOM    227  HZ3 TRP A 117      30.524 104.330 113.519  1.00  0.00           H0.      0
ATOM    228  HH2 TRP A 117      32.532 103.011 112.892  1.00  0.00           H0.      0
ATOM    229  N   LEU A 118      29.466 111.075 110.115  1.00  0.00           N0.      0
ATOM    230  CA  LEU A 118      28.463 112.091 110.531  1.00  0.00           C0.     -1
ATOM    231  CB  LEU A 118      28.806 112.506 111.944  1.00  0.00           C0.     -1
ATOM    232  CG  LEU A 118      28.703 111.366 112.989  1.00  0.00           C0.      0
ATOM    233  CD1 LEU A 118      29.354 111.790 114.316  1.00  0.00           C0.      0
ATOM    234  CD2 LEU A 118      27.246 110.919 113.205  1.00  0.00           C0.      0
ATOM    235  H02 LEU A 118      28.495 112.948 109.846  1.00  0.00           H0.      0
ATOM    236  H   LEU A 118      30.337 111.043 110.639  1.00  0.00           H0.      0
ATOM    237  HA  LEU A 118      27.468 111.644 110.448  1.00  0.00           H0.      0
ATOM    238  HB2 LEU A 118      29.830 112.902 111.958  1.00  0.00           H0.      0
ATOM    239  HB3 LEU A 118      28.147 113.330 112.253  1.00  0.00           H0.      0
ATOM    240  HG  LEU A 118      29.269 110.507 112.605  1.00  0.00           H0.      0
ATOM    241 HD11 LEU A 118      29.272 110.991 115.063  1.00  0.00           H0.      0
ATOM    242 HD12 LEU A 118      30.418 112.006 114.169  1.00  0.00           H0.      0
ATOM    243 HD13 LEU A 118      28.867 112.685 114.725  1.00  0.00           H0.      0
ATOM    244 HD21 LEU A 118      26.784 110.567 112.276  1.00  0.00           H0.      0
ATOM    245 HD22 LEU A 118      27.198 110.098 113.931  1.00  0.00           H0.      0
ATOM    246 HD23 LEU A 118      26.640 111.748 113.593  1.00  0.00           H0.      0
ATOM    247  CA  LEU A 136      31.739  94.796 109.606  1.00  0.00           C0.     -1
ATOM    248  C   LEU A 136      32.733  95.257 110.643  1.00  0.00           C0.      0
ATOM    249  O   LEU A 136      33.324  96.362 110.520  1.00  0.00           O0.      0
ATOM    250  H01 LEU A 136      32.174  94.950 108.614  1.00  0.00           H0.      0
ATOM    251  H02 LEU A 136      30.843  95.423 109.673  1.00  0.00           H0.      0
ATOM    252  HA  LEU A 136      31.446  93.751 109.727  1.00  0.00           H0.      0
ATOM    253  N   GLY A 137      32.948  94.456 111.709  1.00  0.00           N0.      0
ATOM    254  CA  GLY A 137      33.833  94.828 112.813  1.00  0.00           C0.     -1
ATOM    255  C   GLY A 137      33.120  95.589 113.948  1.00  0.00           C0.      0
ATOM    256  O   GLY A 137      33.767  96.370 114.652  1.00  0.00           O0.      0
ATOM    257  H   GLY A 137      32.533  93.534 111.702  1.00  0.00           H0.      0
ATOM    258  HA2 GLY A 137      34.294  93.931 113.234  1.00  0.00           H0.      0
ATOM    259  HA3 GLY A 137      34.641  95.454 112.444  1.00  0.00           H0.      0
ATOM    260  N   ASN A 138      31.779  95.387 114.142  1.00  0.00           N0.      0
ATOM    261  CA  ASN A 138      31.028  96.020 115.257  1.00  0.00           C0.     -1
ATOM    262  C   ASN A 138      31.319  97.541 115.259  1.00  0.00           C0.      0
ATOM    263  O   ASN A 138      31.372  98.197 116.312  1.00  0.00           O0.      0
ATOM    264  CB  ASN A 138      31.386  95.372 116.635  1.00  0.00           C0.     -1
ATOM    265  CG  ASN A 138      30.567  95.939 117.789  1.00  0.00           C0.      0
ATOM    266  ND2 ASN A 138      31.284  96.131 118.928  1.00  0.00           N0.      0
ATOM    267  OD1 ASN A 138      29.355  96.154 117.688  1.00  0.00           O0.      0
ATOM    268  H   ASN A 138      31.304  94.701 113.573  1.00  0.00           H0.      0
ATOM    269  HA  ASN A 138      29.962  95.872 115.062  1.00  0.00           H0.      0
ATOM    270  HB2 ASN A 138      31.160  94.302 116.551  1.00  0.00           H0.      0
ATOM    271  HB3 ASN A 138      32.455  95.467 116.822  1.00  0.00           H0.      0
ATOM    272 HD21 ASN A 138      30.841  96.588 119.713  1.00  0.00           H0.      0
ATOM    273 HD22 ASN A 138      32.285  95.944 118.950  1.00  0.00           H0.      0
ATOM    274  N   SER A 139      31.475  98.116 114.050  1.00  0.00           N0.      0
ATOM    275  CA  SER A 139      32.151  99.413 113.893  1.00  0.00           C0.     -1
ATOM    276  CB  SER A 139      32.417  99.637 112.394  1.00  0.00           C0.     -1
ATOM    277  OG  SER A 139      33.494  98.759 111.991  1.00  0.00           O0.      0
ATOM    278  H03 SER A 139      31.523 100.208 114.307  1.00  0.00           H0.      0
ATOM    279  H   SER A 139      31.569  97.478 113.271  1.00  0.00           H0.      0
ATOM    280  HA  SER A 139      33.103  99.396 114.434  1.00  0.00           H0.      0
ATOM    281  HB2 SER A 139      31.507  99.468 111.807  1.00  0.00           H0.      0
ATOM    282  HB3 SER A 139      32.745 100.666 112.229  1.00  0.00           H0.      0
ATOM    283  HG  SER A 139      33.191  98.030 111.425  1.00  0.00           H0.      0
ATOM    284  CA  HID A 142      32.171 103.399 118.601  1.00  0.00           C0.     -1
ATOM    285  C   HID A 142      31.613 104.846 118.482  1.00  0.00           C0.      0
ATOM    286  O   HID A 142      32.395 105.816 118.558  1.00  0.00           O0.      0
ATOM    287  CB  HID A 142      33.396 103.357 117.692  1.00  0.00           C0.     -1
ATOM    288  CG  HID A 142      34.095 102.049 117.603  1.00  0.00           C0.      0
ATOM    289  CD2 HID A 142      34.200 101.153 116.561  1.00  0.00           C0.      0
ATOM    290  ND1 HID A 142      34.842 101.483 118.629  1.00  0.00           N0.      0
ATOM    291  CE1 HID A 142      35.369 100.306 118.182  1.00  0.00           C0.      0
ATOM    292  NE2 HID A 142      34.994 100.075 116.929  1.00  0.00           N0.      0
ATOM    293  H01 HID A 142      31.426 102.655 118.303  1.00  0.00           H0.      0
ATOM    294  HA  HID A 142      32.442 103.209 119.646  1.00  0.00           H0.      0
ATOM    295  HB2 HID A 142      33.083 103.632 116.677  1.00  0.00           H0.      0
ATOM    296  HB3 HID A 142      34.083 104.146 118.018  1.00  0.00           H0.      0
ATOM    297  HD1 HID A 142      35.008 101.891 119.539  1.00  0.00           H0.      0
ATOM    298  HD2 HID A 142      33.758 101.231 115.582  1.00  0.00           H0.      0
ATOM    299  HE1 HID A 142      35.994  99.669 118.779  1.00  0.00           H0.      0
ATOM    300  N   LEU A 143      30.294 105.003 118.218  1.00  0.00           N0.      0
ATOM    301  CA  LEU A 143      29.624 106.313 118.009  1.00  0.00           C0.     -1
ATOM    302  CB  LEU A 143      28.477 106.157 116.971  1.00  0.00           C0.     -1
ATOM    303  CG  LEU A 143      28.961 106.047 115.510  1.00  0.00           C0.      0
ATOM    304  CD1 LEU A 143      27.861 105.433 114.626  1.00  0.00           C0.      0
ATOM    305  CD2 LEU A 143      29.397 107.420 114.969  1.00  0.00           C0.      0
ATOM    306  H01 LEU A 143      29.234 106.679 118.965  1.00  0.00           H0.      0
ATOM    307  H   LEU A 143      29.712 104.177 118.192  1.00  0.00           H0.      0
ATOM    308  HA  LEU A 143      30.381 107.015 117.658  1.00  0.00           H0.      0
ATOM    309  HB2 LEU A 143      27.881 105.273 117.241  1.00  0.00           H0.      0
ATOM    310  HB3 LEU A 143      27.805 107.020 117.064  1.00  0.00           H0.      0
ATOM    311  HG  LEU A 143      29.836 105.377 115.493  1.00  0.00           H0.      0
ATOM    312 HD11 LEU A 143      27.577 104.435 114.982  1.00  0.00           H0.      0
ATOM    313 HD12 LEU A 143      26.963 106.064 114.637  1.00  0.00           H0.      0
ATOM    314 HD13 LEU A 143      28.191 105.339 113.586  1.00  0.00           H0.      0
ATOM    315 HD21 LEU A 143      28.539 108.105 114.932  1.00  0.00           H0.      0
ATOM    316 HD22 LEU A 143      30.171 107.872 115.597  1.00  0.00           H0.      0
ATOM    317 HD23 LEU A 143      29.804 107.332 113.957  1.00  0.00           H0.      0
ATOM    318  CA  ARG A 175      27.896  92.331 119.927  1.00  0.00           C0.     -1
ATOM    319  CB  ARG A 175      28.955  92.947 120.831  1.00  0.00           C0.     -1
ATOM    320  CG  ARG A 175      30.381  92.738 120.296  1.00  0.00           C0.      0
ATOM    321  CD  ARG A 175      31.432  93.447 121.165  1.00  0.00           C0.      0
ATOM    322  NE  ARG A 175      32.816  93.154 120.771  1.00  0.00           N0.      0
ATOM    323  CZ  ARG A 175      33.516  92.138 121.268  1.00  0.00           C0.      0
ATOM    324  NH1 ARG A 175      32.923  91.232 122.091  1.00  0.00           N1+      0
ATOM    325  NH2 ARG A 175      34.847  92.045 121.059  1.00  0.00           N0.      0
ATOM    326  H01 ARG A 175      27.932  92.775 118.925  1.00  0.00           H0.      0
ATOM    327  H02 ARG A 175      26.887  92.485 120.326  1.00  0.00           H0.      0
ATOM    328  HA  ARG A 175      28.051  91.250 119.816  1.00  0.00           H0.      0
ATOM    329  HB2 ARG A 175      28.768  94.026 120.935  1.00  0.00           H0.      0
ATOM    330  HB3 ARG A 175      28.880  92.522 121.843  1.00  0.00           H0.      0
ATOM    331  HG2 ARG A 175      30.602  91.663 120.230  1.00  0.00           H0.      0
ATOM    332  HG3 ARG A 175      30.456  93.122 119.273  1.00  0.00           H0.      0
ATOM    333  HD2 ARG A 175      31.304  94.529 121.080  1.00  0.00           H0.      0
ATOM    334  HD3 ARG A 175      31.307  93.188 122.223  1.00  0.00           H0.      0
ATOM    335  HE  ARG A 175      33.241  93.741 120.025  1.00  0.00           H0.      0
ATOM    336 HH11 ARG A 175      31.936  91.050 121.990  1.00  0.00           H0.      0
ATOM    337 HH12 ARG A 175      33.480  90.463 122.434  1.00  0.00           H0.      0
ATOM    338 HH21 ARG A 175      35.230  92.661 120.328  1.00  0.00           H0.      0
ATOM    339 HH22 ARG A 175      35.222  91.106 121.025  1.00  0.00           H0.      0
ATOM    340  CA  TYR A 194      40.782  89.622 115.726  1.00  0.00           C0.     -1
ATOM    341  CB  TYR A 194      40.451  90.716 116.825  1.00  0.00           C0.     -1
ATOM    342  CG  TYR A 194      39.405  91.658 116.239  1.00  0.00           C0.      0
ATOM    343  CD1 TYR A 194      38.078  91.684 116.703  1.00  0.00           C0.      0
ATOM    344  CD2 TYR A 194      39.710  92.441 115.111  1.00  0.00           C0.      0
ATOM    345  CE1 TYR A 194      37.092  92.441 116.064  1.00  0.00           C0.      0
ATOM    346  CE2 TYR A 194      38.733  93.199 114.452  1.00  0.00           C0.      0
ATOM    347  CZ  TYR A 194      37.413  93.198 114.930  1.00  0.00           C0.      0
ATOM    348  OH  TYR A 194      36.410  93.946 114.346  1.00  0.00           O0.      0
ATOM    349  H01 TYR A 194      41.526  88.905 116.091  1.00  0.00           H0.      0
ATOM    350  H03 TYR A 194      39.870  89.078 115.457  1.00  0.00           H0.      0
ATOM    351  HA  TYR A 194      41.177  90.103 114.827  1.00  0.00           H0.      0
ATOM    352  HB2 TYR A 194      40.072  90.234 117.732  1.00  0.00           H0.      0
ATOM    353  HB3 TYR A 194      41.370  91.254 117.086  1.00  0.00           H0.      0
ATOM    354  HD1 TYR A 194      37.799  91.101 117.576  1.00  0.00           H0.      0
ATOM    355  HD2 TYR A 194      40.727  92.467 114.735  1.00  0.00           H0.      0
ATOM    356  HE1 TYR A 194      36.084  92.457 116.453  1.00  0.00           H0.      0
ATOM    357  HE2 TYR A 194      39.004  93.814 113.600  1.00  0.00           H0.      0
ATOM    358  HH  TYR A 194      36.682  94.307 113.467  1.00  0.00           H0.      0
ATOM    359  CA  LEU A 240      37.573 100.138 123.920  1.00  0.00           C0.     -1
ATOM    360  CB  LEU A 240      37.265  99.112 122.802  1.00  0.00           C0.     -1
ATOM    361  CG  LEU A 240      37.906  99.473 121.444  1.00  0.00           C0.      0
ATOM    362  CD1 LEU A 240      37.663  98.356 120.412  1.00  0.00           C0.      0
ATOM    363  CD2 LEU A 240      37.387 100.827 120.926  1.00  0.00           C0.      0
ATOM    364  H01 LEU A 240      37.181  99.795 124.884  1.00  0.00           H0.      0
ATOM    365  H02 LEU A 240      38.655 100.282 124.027  1.00  0.00           H0.      0
ATOM    366  HA  LEU A 240      37.122 101.112 123.706  1.00  0.00           H0.      0
ATOM    367  HB2 LEU A 240      37.625  98.121 123.113  1.00  0.00           H0.      0
ATOM    368  HB3 LEU A 240      36.177  99.025 122.669  1.00  0.00           H0.      0
ATOM    369  HG  LEU A 240      38.993  99.565 121.596  1.00  0.00           H0.      0
ATOM    370 HD11 LEU A 240      36.587  98.174 120.293  1.00  0.00           H0.      0
ATOM    371 HD12 LEU A 240      38.082  98.622 119.434  1.00  0.00           H0.      0
ATOM    372 HD13 LEU A 240      38.132  97.416 120.732  1.00  0.00           H0.      0
ATOM    373 HD21 LEU A 240      37.702 101.655 121.569  1.00  0.00           H0.      0
ATOM    374 HD22 LEU A 240      37.749 101.032 119.914  1.00  0.00           H0.      0
ATOM    375 HD23 LEU A 240      36.288 100.817 120.917  1.00  0.00           H0.      0
ATOM    376  CA  TYR A 242      30.461 100.797 125.018  1.00  0.00           C0.     -1
ATOM    377  CB  TYR A 242      30.356  99.477 124.165  1.00  0.00           C0.     -1
ATOM    378  CG  TYR A 242      31.438  99.171 123.146  1.00  0.00           C0.      0
ATOM    379  CD1 TYR A 242      31.291  99.516 121.791  1.00  0.00           C0.      0
ATOM    380  CD2 TYR A 242      32.559  98.395 123.500  1.00  0.00           C0.      0
ATOM    381  CE1 TYR A 242      32.199  99.082 120.816  1.00  0.00           C0.      0
ATOM    382  CE2 TYR A 242      33.469  97.945 122.543  1.00  0.00           C0.      0
ATOM    383  CZ  TYR A 242      33.281  98.270 121.190  1.00  0.00           C0.      0
ATOM    384  OH  TYR A 242      34.174  97.751 120.281  1.00  0.00           O0.      0
ATOM    385  H01 TYR A 242      29.609 100.862 125.702  1.00  0.00           H0.      0
ATOM    386  H02 TYR A 242      31.385 100.807 125.607  1.00  0.00           H0.      0
ATOM    387  HA  TYR A 242      30.459 101.680 124.369  1.00  0.00           H0.      0
ATOM    388  HB2 TYR A 242      30.301  98.637 124.870  1.00  0.00           H0.      0
ATOM    389  HB3 TYR A 242      29.389  99.501 123.645  1.00  0.00           H0.      0
ATOM    390  HD1 TYR A 242      30.432 100.106 121.484  1.00  0.00           H0.      0
ATOM    391  HD2 TYR A 242      32.694  98.101 124.537  1.00  0.00           H0.      0
ATOM    392  HE1 TYR A 242      32.057  99.343 119.772  1.00  0.00           H0.      0
ATOM    393  HE2 TYR A 242      34.293  97.294 122.809  1.00  0.00           H0.      0
ATOM    394  HH  TYR A 242      33.867  97.829 119.329  1.00  0.00           H0.      0
ATOM    395  CA  TYR A 283      28.193  88.734 117.395  1.00  0.00           C0.     -1
ATOM    396  CB  TYR A 283      29.161  89.348 116.273  1.00  0.00           C0.     -1
ATOM    397  CG  TYR A 283      30.513  89.777 116.817  1.00  0.00           C0.      0
ATOM    398  CD1 TYR A 283      31.465  88.813 117.202  1.00  0.00           C0.      0
ATOM    399  CD2 TYR A 283      30.872  91.129 116.958  1.00  0.00           C0.      0
ATOM    400  CE1 TYR A 283      32.716  89.179 117.695  1.00  0.00           C0.      0
ATOM    401  CE2 TYR A 283      32.128  91.515 117.449  1.00  0.00           C0.      0
ATOM    402  CZ  TYR A 283      33.064  90.536 117.819  1.00  0.00           C0.      0
ATOM    403  OH  TYR A 283      34.314  90.817 118.300  1.00  0.00           O0.      0
ATOM    404  H01 TYR A 283      27.242  88.426 116.948  1.00  0.00           H0.      0
ATOM    405  H02 TYR A 283      28.664  87.864 117.863  1.00  0.00           H0.      0
ATOM    406  HA  TYR A 283      27.998  89.484 118.168  1.00  0.00           H0.      0
ATOM    407  HB2 TYR A 283      29.294  88.590 115.491  1.00  0.00           H0.      0
ATOM    408  HB3 TYR A 283      28.655  90.204 115.813  1.00  0.00           H0.      0
ATOM    409  HD1 TYR A 283      31.223  87.758 117.104  1.00  0.00           H0.      0
ATOM    410  HD2 TYR A 283      30.156  91.898 116.678  1.00  0.00           H0.      0
ATOM    411  HE1 TYR A 283      33.446  88.430 117.980  1.00  0.00           H0.      0
ATOM    412  HE2 TYR A 283      32.383  92.565 117.557  1.00  0.00           H0.      0
ATOM    413  HH  TYR A 283      34.523  91.785 118.334  1.00  0.00           H0.      0
ATOM    414  N   ACT A 293      35.627  96.002 116.618  1.00  0.00           N0.      0
ATOM    415  CA  ACT A 293      36.019  95.463 117.932  1.00  0.00           C0.      0
ATOM    416  C   ACT A 293      35.021  94.420 118.475  1.00  0.00           C0.      0
ATOM    417  O   ACT A 293      35.450  93.228 118.625  1.00  0.00           O0.      0
ATOM    418  CE  ACT A 293      36.652  97.569 115.341  1.00  0.00           C0.      0
ATOM    419  OXT ACT A 293      33.829  94.778 118.733  1.00  0.00           O1-      0
ATOM    420  HE1 ACT A 293      35.888  97.257 114.644  1.00  0.00           H0.      0
ATOM    421  HE2 ACT A 293      36.389  98.295 116.099  1.00  0.00           H0.      0
ATOM    422  HE3 ACT A 293      37.549  96.982 115.452  1.00  0.00           H0.      0
ATOM    423  H1  ACT A 293      36.072  96.290 118.645  1.00  0.00           H0.      0
ATOM    424  H3  ACT A 293      37.001  94.994 117.855  1.00  0.00           H0.      0
ATOM    425  H01 ACT A 293      34.702  96.424 116.689  1.00  0.00           H0.      0
ATOM    426  H02 ACT A 293      35.601  95.270 115.909  1.00  0.00           H0.      0
ATOM    427  CA' SAM A 294      37.253  96.881 110.579  1.00  0.00           C0.      0
ATOM    428  CB  SAM A 294      36.835  97.959 111.604  1.00  0.00           C0.      0
ATOM    429  CG  SAM A 294      38.045  98.454 112.410  1.00  0.00           C0.      0
ATOM    430  SD  SAM A 294      37.679  99.148 114.074  1.00  0.00           S0.      0
ATOM    431  C5' SAM A 294      36.328 100.346 113.739  1.00  0.00           C0.      0
ATOM    432  C4' SAM A 294      36.789 101.504 112.850  1.00  0.00           C0.      0
ATOM    433  O4' SAM A 294      35.693 102.479 112.814  1.00  0.00           O0.      0
ATOM    434  C3' SAM A 294      38.061 102.249 113.346  1.00  0.00           C0.      0
ATOM    435  O3' SAM A 294      39.152 102.103 112.445  1.00  0.00           O0.      0
ATOM    436  C2' SAM A 294      37.552 103.702 113.598  1.00  0.00           C0.      0
ATOM    437  O2' SAM A 294      38.472 104.744 113.411  1.00  0.00           O0.      0
ATOM    438  C1' SAM A 294      36.294 103.793 112.709  1.00  0.00           C0.      0
ATOM    439  OXT SAM A 294      38.872  95.277 111.357  1.00  0.00           O0.      0
ATOM    440  N1  SAM A 294      33.536 107.969 111.383  1.00  0.00           N0.      0
ATOM    441  C2  SAM A 294      34.469 107.271 110.709  1.00  0.00           C0.      0
ATOM    442  N3  SAM A 294      35.174 106.207 111.130  1.00  0.00           N0.      0
ATOM    443  C4  SAM A 294      34.845 105.846 112.384  1.00  0.00           C0.      0
ATOM    444  C5  SAM A 294      33.919 106.500 113.211  1.00  0.00           C0.      0
ATOM    445  C6  SAM A 294      33.232 107.611 112.661  1.00  0.00           C0.      0
ATOM    446  N6  SAM A 294      32.292 108.318 113.316  1.00  0.00           N0.      0
ATOM    447  N7  SAM A 294      33.851 105.861 114.447  1.00  0.00           N0.      0
ATOM    448  C8  SAM A 294      34.700 104.851 114.368  1.00  0.00           C0.      0
ATOM    449  N9  SAM A 294      35.332 104.787 113.138  1.00  0.00           N0.      0
ATOM    450  C'  SAM A 294      37.655  95.576 111.298  1.00  0.00           C0.      0
ATOM    451  N'  SAM A 294      36.094  96.605 109.667  1.00  0.00           N0.      0
ATOM    452  O'  SAM A 294      36.695  94.903 111.807  1.00  0.00           O0.      0
ATOM    453 HN61 SAM A 294      31.973 109.202 112.919  1.00  0.00           H0.      0
ATOM    454 HN62 SAM A 294      32.119 108.138 114.297  1.00  0.00           H0.      0
ATOM    455  HA  SAM A 294      38.071  97.232 109.949  1.00  0.00           H0.      0
ATOM    456  HB1 SAM A 294      36.070  97.531 112.260  1.00  0.00           H0.      0
ATOM    457  HB2 SAM A 294      36.370  98.793 111.071  1.00  0.00           H0.      0
ATOM    458  HG1 SAM A 294      38.591  99.237 111.873  1.00  0.00           H0.      0
ATOM    459  HG2 SAM A 294      38.753  97.649 112.618  1.00  0.00           H0.      0
ATOM    460 HO2' SAM A 294      38.726 104.743 112.457  1.00  0.00           H0.      0
ATOM    461 HO3' SAM A 294      38.935 102.428 111.531  1.00  0.00           H0.      0
ATOM    462  H01 SAM A 294      34.898 104.135 115.148  1.00  0.00           H0.      0
ATOM    463  H02 SAM A 294      36.972 101.155 111.826  1.00  0.00           H0.      0
ATOM    464  H03 SAM A 294      38.418 101.836 114.289  1.00  0.00           H0.      0
ATOM    465  H04 SAM A 294      37.229 103.750 114.642  1.00  0.00           H0.      0
ATOM    466  H05 SAM A 294      36.556 104.034 111.674  1.00  0.00           H0.      0
ATOM    467  H06 SAM A 294      34.690 107.634 109.711  1.00  0.00           H0.      0
ATOM    468  H07 SAM A 294      36.269  95.797 109.006  1.00  0.00           H0.      0
ATOM    469  H08 SAM A 294      35.912  97.451 109.093  1.00  0.00           H0.      0
ATOM    470  H09 SAM A 294      35.244  96.389 110.208  1.00  0.00           H0.      0
ATOM    471 H5'1 SAM A 294      36.051 100.721 114.727  1.00  0.00           H0.      0
ATOM    472 H5'2 SAM A 294      35.472  99.823 113.302  1.00  0.00           H0.      0
ATOM    473  O   WAT A3638      33.576  97.833 117.753  1.00  0.00           O0.      0
ATOM    474  H1  WAT A3638      34.079  98.522 117.272  1.00  0.00           H0.      0
ATOM    475  H2  WAT A3638      32.661  97.877 117.406  1.00  0.00           H0.      0
ATOM    476  O   WAT A4221      32.707 107.574 116.349  1.00  0.00           O0.      0
ATOM    477  H1  WAT A4221      33.111 106.862 115.797  1.00  0.00           H0.      0
ATOM    478  H2  WAT A4221      32.565 107.174 117.230  1.00  0.00           H0.      0
ATOM    479  O   WAT B 235      33.399 110.179 115.707  1.00  0.00           O0.      0
ATOM    480  H1  WAT B 235      33.590 110.719 116.487  1.00  0.00           H0.      0
ATOM    481  H2  WAT B 235      33.191 109.268 116.014  1.00  0.00           H0.      0
ATOM    482  O   WAT B4294      33.813  96.368 107.505  1.00  0.00           O0.      0
ATOM    483  H1  WAT B4294      33.651  96.533 108.446  1.00  0.00           H0.      0
ATOM    484  H2  WAT B4294      34.570  95.747 107.448  1.00  0.00           H0.      0
ATOM    485  O   WAT B4813      35.507  95.488 121.278  1.00  0.00           O0.      0
ATOM    486  H1  WAT B4813      34.944  96.143 120.824  1.00  0.00           H0.      0
ATOM    487  H2  WAT B4813      36.351  95.940 121.404  1.00  0.00           H0.      0
ATOM    488  O   WAT B7734      40.781  96.495 109.821  1.00  0.00           O0.      0
ATOM    489  H1  WAT B7734      40.029  96.006 110.216  1.00  0.00           H0.      0
ATOM    490  H2  WAT B7734      40.440  97.040 109.089  1.00  0.00           H0.      0
