# Supplementary material for: Computational Investigation of GNMT-Catalyzed Methyl Transfer Reaction: Integrating MD, QM, and ML Approaches
Source: J Comput Chem. Author manuscript; Available in PMC 2026 Jun 29. (PMC13312424; doi:10.1002/jcc.70434)
Supplement: SI-2 [file NIHMS2188582-supplement-SI-2.zip › QM-cluster-pdbs/clustering_1679_P2_wo_r.pdb]

ATOM      1  CA  ILE A  17      35.485 111.720 117.252  1.00  0.00           C0.     -1
ATOM      2  C   ILE A  17      35.612 110.216 117.517  1.00  0.00           C0.      0
ATOM      3  O   ILE A  17      36.275 109.806 118.492  1.00  0.00           O0.      0
ATOM      4  H01 ILE A  17      36.101 112.236 117.988  1.00  0.00           H0.      0
ATOM      5  H02 ILE A  17      34.448 112.057 117.354  1.00  0.00           H0.      0
ATOM      6  HA  ILE A  17      35.824 111.981 116.244  1.00  0.00           H0.      0
ATOM      7  N   PRO A  18      35.020 109.348 116.652  1.00  0.00           N0.      0
ATOM      8  CA  PRO A  18      34.958 107.861 116.868  1.00  0.00           C0.     -1
ATOM      9  C   PRO A  18      36.347 107.094 116.713  1.00  0.00           C0.      0
ATOM     10  O   PRO A  18      36.321 105.899 116.352  1.00  0.00           O0.      0
ATOM     11  CB  PRO A  18      33.982 107.379 115.771  1.00  0.00           C0.      0
ATOM     12  CG  PRO A  18      33.177 108.627 115.378  1.00  0.00           C0.      0
ATOM     13  CD  PRO A  18      34.206 109.756 115.485  1.00  0.00           C0.      0
ATOM     14  HA  PRO A  18      34.578 107.653 117.873  1.00  0.00           H0.      0
ATOM     15  HB2 PRO A  18      34.547 107.008 114.913  1.00  0.00           H0.      0
ATOM     16  HB3 PRO A  18      33.358 106.567 116.134  1.00  0.00           H0.      0
ATOM     17  HG2 PRO A  18      32.753 108.555 114.377  1.00  0.00           H0.      0
ATOM     18  HG3 PRO A  18      32.361 108.803 116.090  1.00  0.00           H0.      0
ATOM     19  HD2 PRO A  18      34.832 109.803 114.583  1.00  0.00           H0.      0
ATOM     20  HD3 PRO A  18      33.756 110.736 115.640  1.00  0.00           H0.      0
ATOM     21  N   ASP A  19      37.496 107.780 116.957  1.00  0.00           N0.      0
ATOM     22  CA  ASP A  19      38.888 107.259 116.799  1.00  0.00           C0.     -1
ATOM     23  H01 ASP A  19      39.532 108.089 116.504  1.00  0.00           H0.      0
ATOM     24  H03 ASP A  19      39.257 106.819 117.731  1.00  0.00           H0.      0
ATOM     25  H   ASP A  19      37.377 108.636 117.495  1.00  0.00           H0.      0
ATOM     26  HA  ASP A  19      38.887 106.494 116.020  1.00  0.00           H0.      0
ATOM     27  CA  TYR A  21      43.736 104.184 117.620  1.00  0.00           C0.     -1
ATOM     28  CB  TYR A  21      43.461 103.551 116.241  1.00  0.00           C0.     -1
ATOM     29  CG  TYR A  21      42.166 102.802 116.010  1.00  0.00           C0.      0
ATOM     30  CD1 TYR A  21      41.123 103.414 115.298  1.00  0.00           C0.      0
ATOM     31  CD2 TYR A  21      42.037 101.437 116.324  1.00  0.00           C0.      0
ATOM     32  CE1 TYR A  21      40.033 102.681 114.827  1.00  0.00           C0.      0
ATOM     33  CE2 TYR A  21      40.956 100.682 115.857  1.00  0.00           C0.      0
ATOM     34  CZ  TYR A  21      39.985 101.297 115.056  1.00  0.00           C0.      0
ATOM     35  OH  TYR A  21      39.016 100.513 114.456  1.00  0.00           O0.      0
ATOM     36  H01 TYR A  21      44.713 104.679 117.622  1.00  0.00           H0.      0
ATOM     37  H02 TYR A  21      42.973 104.930 117.872  1.00  0.00           H0.      0
ATOM     38  HA  TYR A  21      43.735 103.426 118.412  1.00  0.00           H0.      0
ATOM     39  HB2 TYR A  21      43.527 104.347 115.487  1.00  0.00           H0.      0
ATOM     40  HB3 TYR A  21      44.291 102.865 116.018  1.00  0.00           H0.      0
ATOM     41  HD1 TYR A  21      41.192 104.472 115.057  1.00  0.00           H0.      0
ATOM     42  HD2 TYR A  21      42.826 100.938 116.881  1.00  0.00           H0.      0
ATOM     43  HE1 TYR A  21      39.261 103.166 114.241  1.00  0.00           H0.      0
ATOM     44  HE2 TYR A  21      40.896  99.614 116.043  1.00  0.00           H0.      0
ATOM     45  HH  TYR A  21      38.724 100.986 113.641  1.00  0.00           H0.      0
ATOM     46  CA  TRP A  30      46.463  94.989 114.976  1.00  0.00           C0.     -1
ATOM     47  CB  TRP A  30      45.930  96.247 114.318  1.00  0.00           C0.     -1
ATOM     48  CG  TRP A  30      44.432  96.183 114.098  1.00  0.00           C0.      0
ATOM     49  CD1 TRP A  30      43.770  95.844 112.930  1.00  0.00           C0.      0
ATOM     50  CD2 TRP A  30      43.400  96.373 115.100  1.00  0.00           C0.      0
ATOM     51  CE2 TRP A  30      42.138  96.130 114.464  1.00  0.00           C0.      0
ATOM     52  CE3 TRP A  30      43.412  96.738 116.461  1.00  0.00           C0.      0
ATOM     53  NE1 TRP A  30      42.397  95.806 113.147  1.00  0.00           N0.      0
ATOM     54  CZ2 TRP A  30      40.919  96.237 115.152  1.00  0.00           C0.      0
ATOM     55  CZ3 TRP A  30      42.203  96.856 117.144  1.00  0.00           C0.      0
ATOM     56  CH2 TRP A  30      40.968  96.607 116.497  1.00  0.00           C0.      0
ATOM     57  H01 TRP A  30      46.263  94.109 114.353  1.00  0.00           H0.      0
ATOM     58  H02 TRP A  30      47.546  95.047 115.145  1.00  0.00           H0.      0
ATOM     59  HA  TRP A  30      45.981  94.820 115.946  1.00  0.00           H0.      0
ATOM     60  HB2 TRP A  30      46.172  97.121 114.938  1.00  0.00           H0.      0
ATOM     61  HB3 TRP A  30      46.431  96.405 113.354  1.00  0.00           H0.      0
ATOM     62  HD1 TRP A  30      44.181  95.622 111.956  1.00  0.00           H0.      0
ATOM     63  HE1 TRP A  30      41.675  95.619 112.457  1.00  0.00           H0.      0
ATOM     64  HE3 TRP A  30      44.352  96.926 116.972  1.00  0.00           H0.      0
ATOM     65  HZ2 TRP A  30      39.974  96.026 114.664  1.00  0.00           H0.      0
ATOM     66  HZ3 TRP A  30      42.201  97.130 118.194  1.00  0.00           H0.      0
ATOM     67  HH2 TRP A  30      40.044  96.702 117.057  1.00  0.00           H0.      0
ATOM     68  CA  TYR A  33      45.228  90.836 117.152  1.00  0.00           C0.     -1
ATOM     69  CB  TYR A  33      44.745  92.165 117.753  1.00  0.00           C0.     -1
ATOM     70  CG  TYR A  33      43.282  92.211 118.177  1.00  0.00           C0.      0
ATOM     71  CD1 TYR A  33      42.383  93.139 117.622  1.00  0.00           C0.      0
ATOM     72  CD2 TYR A  33      42.795  91.363 119.191  1.00  0.00           C0.      0
ATOM     73  CE1 TYR A  33      41.054  93.232 118.058  1.00  0.00           C0.      0
ATOM     74  CE2 TYR A  33      41.474  91.445 119.635  1.00  0.00           C0.      0
ATOM     75  CZ  TYR A  33      40.593  92.385 119.073  1.00  0.00           C0.      0
ATOM     76  OH  TYR A  33      39.311  92.405 119.577  1.00  0.00           O0.      0
ATOM     77  H01 TYR A  33      44.661  90.588 116.247  1.00  0.00           H0.      0
ATOM     78  H02 TYR A  33      46.290  90.894 116.887  1.00  0.00           H0.      0
ATOM     79  HA  TYR A  33      45.102  90.009 117.861  1.00  0.00           H0.      0
ATOM     80  HB2 TYR A  33      45.374  92.403 118.624  1.00  0.00           H0.      0
ATOM     81  HB3 TYR A  33      44.920  92.969 117.026  1.00  0.00           H0.      0
ATOM     82  HD1 TYR A  33      42.722  93.818 116.845  1.00  0.00           H0.      0
ATOM     83  HD2 TYR A  33      43.462  90.639 119.651  1.00  0.00           H0.      0
ATOM     84  HE1 TYR A  33      40.386  93.953 117.599  1.00  0.00           H0.      0
ATOM     85  HE2 TYR A  33      41.108  90.797 120.424  1.00  0.00           H0.      0
ATOM     86  HH  TYR A  33      38.791  93.193 119.315  1.00  0.00           H0.      0
ATOM     87  CA  ARG A  40      39.444  85.910 109.314  1.00  0.00           C0.     -1
ATOM     88  CB  ARG A  40      40.186  87.335 109.510  1.00  0.00           C0.     -1
ATOM     89  CG  ARG A  40      39.171  88.489 109.409  1.00  0.00           C0.      0
ATOM     90  CD  ARG A  40      39.828  89.880 109.349  1.00  0.00           C0.      0
ATOM     91  NE  ARG A  40      38.852  90.967 109.181  1.00  0.00           N0.      0
ATOM     92  CZ  ARG A  40      38.338  91.759 110.146  1.00  0.00           C0.      0
ATOM     93  NH1 ARG A  40      38.819  91.750 111.415  1.00  0.00           N1+      0
ATOM     94  NH2 ARG A  40      37.291  92.535 109.859  1.00  0.00           N0.      0
ATOM     95  H01 ARG A  40      38.980  85.870 108.323  1.00  0.00           H0.      0
ATOM     96  H02 ARG A  40      40.163  85.090 109.405  1.00  0.00           H0.      0
ATOM     97  HA  ARG A  40      38.666  85.786 110.075  1.00  0.00           H0.      0
ATOM     98  HB2 ARG A  40      40.691  87.348 110.483  1.00  0.00           H0.      0
ATOM     99  HB3 ARG A  40      40.956  87.435 108.734  1.00  0.00           H0.      0
ATOM    100  HG2 ARG A  40      38.564  88.357 108.503  1.00  0.00           H0.      0
ATOM    101  HG3 ARG A  40      38.479  88.456 110.260  1.00  0.00           H0.      0
ATOM    102  HD2 ARG A  40      40.425  90.062 110.247  1.00  0.00           H0.      0
ATOM    103  HD3 ARG A  40      40.522  89.931 108.502  1.00  0.00           H0.      0
ATOM    104  HE  ARG A  40      38.411  91.060 108.274  1.00  0.00           H0.      0
ATOM    105 HH11 ARG A  40      39.739  91.374 111.587  1.00  0.00           H0.      0
ATOM    106 HH12 ARG A  40      38.582  92.583 111.954  1.00  0.00           H0.      0
ATOM    107 HH21 ARG A  40      37.035  92.688 108.850  1.00  0.00           H0.      0
ATOM    108 HH22 ARG A  40      37.117  93.300 110.510  1.00  0.00           H0.      0
ATOM    109  CA  ALA A  64      34.554 100.725 108.684  1.00  0.00           C0.     -1
ATOM    110  C   ALA A  64      35.886 100.126 108.224  1.00  0.00           C0.      0
ATOM    111  O   ALA A  64      36.335  99.059 108.684  1.00  0.00           O0.      0
ATOM    112  CB  ALA A  64      33.602  99.660 109.240  1.00  0.00           C0.      0
ATOM    113  H02 ALA A  64      34.083 101.251 107.846  1.00  0.00           H0.      0
ATOM    114  HA  ALA A  64      34.757 101.490 109.446  1.00  0.00           H0.      0
ATOM    115  HB1 ALA A  64      34.097  99.030 109.986  1.00  0.00           H0.      0
ATOM    116  HB2 ALA A  64      32.727 100.133 109.696  1.00  0.00           H0.      0
ATOM    117  HB3 ALA A  64      33.253  98.990 108.448  1.00  0.00           H0.      0
ATOM    118  N   CYS A  65      36.552 100.853 107.291  1.00  0.00           N0.      0
ATOM    119  CA  CYS A  65      37.699 100.357 106.526  1.00  0.00           C0.     -1
ATOM    120  C   CYS A  65      38.896  99.867 107.359  1.00  0.00           C0.      0
ATOM    121  O   CYS A  65      39.570  98.916 106.940  1.00  0.00           O0.      0
ATOM    122  H01 CYS A  65      38.031 101.169 105.873  1.00  0.00           H0.      0
ATOM    123  H   CYS A  65      36.103 101.694 106.956  1.00  0.00           H0.      0
ATOM    124  HA  CYS A  65      37.406  99.509 105.900  1.00  0.00           H0.      0
ATOM    125  N   GLY A  66      39.196 100.557 108.478  1.00  0.00           N0.      0
ATOM    126  CA  GLY A  66      40.327 100.147 109.311  1.00  0.00           C0.     -1
ATOM    127  H01 GLY A  66      41.271 100.230 108.763  1.00  0.00           H0.      0
ATOM    128  H   GLY A  66      38.598 101.310 108.827  1.00  0.00           H0.      0
ATOM    129  HA2 GLY A  66      40.357 100.796 110.188  1.00  0.00           H0.      0
ATOM    130  HA3 GLY A  66      40.219  99.106 109.636  1.00  0.00           H0.      0
ATOM    131  CA  ASP A  70      37.486  94.214 104.781  1.00  0.00           C0.     -1
ATOM    132  CB  ASP A  70      36.422  94.789 105.723  1.00  0.00           C0.     -1
ATOM    133  CG  ASP A  70      36.535  94.198 107.140  1.00  0.00           C0.      0
ATOM    134  OD1 ASP A  70      36.256  94.959 108.124  1.00  0.00           O0.      0
ATOM    135  OD2 ASP A  70      36.876  92.977 107.242  1.00  0.00           O1-      0
ATOM    136  H01 ASP A  70      38.493  94.479 105.123  1.00  0.00           H0.      0
ATOM    137  H02 ASP A  70      37.365  94.594 103.760  1.00  0.00           H0.      0
ATOM    138  HA  ASP A  70      37.419  93.123 104.762  1.00  0.00           H0.      0
ATOM    139  HB2 ASP A  70      36.494  95.879 105.801  1.00  0.00           H0.      0
ATOM    140  HB3 ASP A  70      35.416  94.560 105.340  1.00  0.00           H0.      0
ATOM    141  CA  ASP A  85      37.908 105.445 108.246  1.00  0.00           C0.     -1
ATOM    142  C   ASP A  85      37.712 106.821 109.003  1.00  0.00           C0.      0
ATOM    143  O   ASP A  85      37.053 107.686 108.402  1.00  0.00           O0.      0
ATOM    144  CB  ASP A  85      39.048 104.453 108.609  1.00  0.00           C0.     -1
ATOM    145  CG  ASP A  85      38.744 103.809 109.968  1.00  0.00           C0.      0
ATOM    146  OD1 ASP A  85      38.096 102.699 109.994  1.00  0.00           O0.      0
ATOM    147  OD2 ASP A  85      39.065 104.446 111.016  1.00  0.00           O1-      0
ATOM    148  H03 ASP A  85      38.006 105.742 107.198  1.00  0.00           H0.      0
ATOM    149  HA  ASP A  85      36.942 104.928 108.337  1.00  0.00           H0.      0
ATOM    150  HB2 ASP A  85      39.099 103.678 107.840  1.00  0.00           H0.      0
ATOM    151  HB3 ASP A  85      40.009 104.972 108.659  1.00  0.00           H0.      0
ATOM    152  N   ALA A  86      38.229 107.017 110.250  1.00  0.00           N0.      0
ATOM    153  CA  ALA A  86      38.027 108.248 111.090  1.00  0.00           C0.     -1
ATOM    154  CB  ALA A  86      37.020 108.021 112.225  1.00  0.00           C0.      0
ATOM    155  H01 ALA A  86      39.007 108.526 111.492  1.00  0.00           H0.      0
ATOM    156  H   ALA A  86      38.691 106.219 110.688  1.00  0.00           H0.      0
ATOM    157  HA  ALA A  86      37.691 109.036 110.413  1.00  0.00           H0.      0
ATOM    158  HB1 ALA A  86      36.008 107.926 111.826  1.00  0.00           H0.      0
ATOM    159  HB2 ALA A  86      37.249 107.104 112.779  1.00  0.00           H0.      0
ATOM    160  HB3 ALA A  86      37.044 108.864 112.928  1.00  0.00           H0.      0
ATOM    161  CA  ALA A 115      35.484 111.799 106.220  1.00  0.00           C0.     -1
ATOM    162  C   ALA A 115      34.822 111.561 107.594  1.00  0.00           C0.      0
ATOM    163  O   ALA A 115      35.531 111.300 108.585  1.00  0.00           O0.      0
ATOM    164  H01 ALA A 115      35.901 110.847 105.875  1.00  0.00           H0.      0
ATOM    165  H02 ALA A 115      36.307 112.506 106.345  1.00  0.00           H0.      0
ATOM    166  HA  ALA A 115      34.785 112.176 105.470  1.00  0.00           H0.      0
ATOM    167  N   ASN A 116      33.463 111.617 107.682  1.00  0.00           N0.      0
ATOM    168  CA  ASN A 116      32.684 111.112 108.840  1.00  0.00           C0.     -1
ATOM    169  C   ASN A 116      31.310 110.699 108.246  1.00  0.00           C0.      0
ATOM    170  O   ASN A 116      30.793 111.371 107.341  1.00  0.00           O0.      0
ATOM    171  CB  ASN A 116      32.558 112.108 110.031  1.00  0.00           C0.      0
ATOM    172  CG  ASN A 116      33.166 111.513 111.301  1.00  0.00           C0.      0
ATOM    173  ND2 ASN A 116      34.507 111.335 111.265  1.00  0.00           N0.      0
ATOM    174  OD1 ASN A 116      32.465 111.212 112.285  1.00  0.00           O0.      0
ATOM    175  H   ASN A 116      32.903 111.860 106.872  1.00  0.00           H0.      0
ATOM    176  HA  ASN A 116      33.188 110.211 109.199  1.00  0.00           H0.      0
ATOM    177  HB2 ASN A 116      33.072 113.037 109.768  1.00  0.00           H0.      0
ATOM    178  HB3 ASN A 116      31.514 112.345 110.242  1.00  0.00           H0.      0
ATOM    179 HD21 ASN A 116      34.912 110.780 112.007  1.00  0.00           H0.      0
ATOM    180 HD22 ASN A 116      34.990 111.356 110.360  1.00  0.00           H0.      0
ATOM    181  N   TRP A 117      30.753 109.579 108.766  1.00  0.00           N0.      0
ATOM    182  CA  TRP A 117      29.496 108.998 108.235  1.00  0.00           C0.     -1
ATOM    183  CB  TRP A 117      28.941 107.891 109.191  1.00  0.00           C0.     -1
ATOM    184  CG  TRP A 117      29.892 106.727 109.345  1.00  0.00           C0.      0
ATOM    185  CD1 TRP A 117      31.007 106.462 108.575  1.00  0.00           C0.      0
ATOM    186  CD2 TRP A 117      29.837 105.685 110.353  1.00  0.00           C0.      0
ATOM    187  CE2 TRP A 117      30.957 104.821 110.134  1.00  0.00           C0.      0
ATOM    188  CE3 TRP A 117      28.970 105.404 111.425  1.00  0.00           C0.      0
ATOM    189  NE1 TRP A 117      31.635 105.308 109.029  1.00  0.00           N0.      0
ATOM    190  CZ2 TRP A 117      31.228 103.718 110.954  1.00  0.00           C0.      0
ATOM    191  CZ3 TRP A 117      29.235 104.303 112.241  1.00  0.00           C0.      0
ATOM    192  CH2 TRP A 117      30.355 103.471 112.013  1.00  0.00           C0.      0
ATOM    193  H03 TRP A 117      28.768 109.806 108.129  1.00  0.00           H0.      0
ATOM    194  H   TRP A 117      31.331 109.008 109.380  1.00  0.00           H0.      0
ATOM    195  HA  TRP A 117      29.672 108.581 107.235  1.00  0.00           H0.      0
ATOM    196  HB2 TRP A 117      28.747 108.340 110.174  1.00  0.00           H0.      0
ATOM    197  HB3 TRP A 117      27.972 107.563 108.792  1.00  0.00           H0.      0
ATOM    198  HD1 TRP A 117      31.420 107.013 107.746  1.00  0.00           H0.      0
ATOM    199  HE1 TRP A 117      32.562 105.023 108.752  1.00  0.00           H0.      0
ATOM    200  HE3 TRP A 117      28.109 106.037 111.618  1.00  0.00           H0.      0
ATOM    201  HZ2 TRP A 117      32.104 103.098 110.796  1.00  0.00           H0.      0
ATOM    202  HZ3 TRP A 117      28.575 104.082 113.073  1.00  0.00           H0.      0
ATOM    203  HH2 TRP A 117      30.554 102.638 112.682  1.00  0.00           H0.      0
ATOM    204  CA  LEU A 136      32.572  95.064 110.034  1.00  0.00           C0.     -1
ATOM    205  C   LEU A 136      33.582  95.229 111.160  1.00  0.00           C0.      0
ATOM    206  O   LEU A 136      34.342  96.224 111.213  1.00  0.00           O0.      0
ATOM    207  H01 LEU A 136      33.099  95.188 109.084  1.00  0.00           H0.      0
ATOM    208  H02 LEU A 136      31.821  95.855 110.128  1.00  0.00           H0.      0
ATOM    209  HA  LEU A 136      32.072  94.093 110.048  1.00  0.00           H0.      0
ATOM    210  N   GLY A 137      33.603  94.275 112.125  1.00  0.00           N0.      0
ATOM    211  CA  GLY A 137      34.537  94.307 113.265  1.00  0.00           C0.     -1
ATOM    212  C   GLY A 137      33.980  95.084 114.446  1.00  0.00           C0.      0
ATOM    213  O   GLY A 137      34.500  96.128 114.849  1.00  0.00           O0.      0
ATOM    214  H   GLY A 137      33.006  93.470 112.006  1.00  0.00           H0.      0
ATOM    215  HA2 GLY A 137      34.766  93.277 113.553  1.00  0.00           H0.      0
ATOM    216  HA3 GLY A 137      35.462  94.778 112.946  1.00  0.00           H0.      0
ATOM    217  N   ASN A 138      32.838  94.567 114.983  1.00  0.00           N0.      0
ATOM    218  CA  ASN A 138      32.077  95.252 116.028  1.00  0.00           C0.     -1
ATOM    219  C   ASN A 138      32.099  96.773 115.735  1.00  0.00           C0.      0
ATOM    220  O   ASN A 138      32.506  97.620 116.522  1.00  0.00           O0.      0
ATOM    221  CB  ASN A 138      32.548  94.930 117.447  1.00  0.00           C0.     -1
ATOM    222  CG  ASN A 138      31.829  95.795 118.480  1.00  0.00           C0.      0
ATOM    223  ND2 ASN A 138      32.642  96.349 119.416  1.00  0.00           N0.      0
ATOM    224  OD1 ASN A 138      30.598  95.924 118.467  1.00  0.00           O0.      0
ATOM    225  H   ASN A 138      32.489  93.683 114.641  1.00  0.00           H0.      0
ATOM    226  HA  ASN A 138      31.034  94.929 115.931  1.00  0.00           H0.      0
ATOM    227  HB2 ASN A 138      32.330  93.876 117.656  1.00  0.00           H0.      0
ATOM    228  HB3 ASN A 138      33.630  95.064 117.523  1.00  0.00           H0.      0
ATOM    229 HD21 ASN A 138      32.261  97.063 120.023  1.00  0.00           H0.      0
ATOM    230 HD22 ASN A 138      33.653  96.319 119.293  1.00  0.00           H0.      0
ATOM    231  N   SER A 139      31.576  97.101 114.507  1.00  0.00           N0.      0
ATOM    232  CA  SER A 139      31.965  98.353 113.879  1.00  0.00           C0.     -1
ATOM    233  C   SER A 139      31.161  99.576 114.313  1.00  0.00           C0.      0
ATOM    234  O   SER A 139      31.612 100.713 114.087  1.00  0.00           O0.      0
ATOM    235  CB  SER A 139      31.921  98.180 112.342  1.00  0.00           C0.      0
ATOM    236  OG  SER A 139      30.832  97.334 111.925  1.00  0.00           O0.      0
ATOM    237  H   SER A 139      31.325  96.360 113.863  1.00  0.00           H0.      0
ATOM    238  HA  SER A 139      32.993  98.577 114.178  1.00  0.00           H0.      0
ATOM    239  HB2 SER A 139      31.864  99.165 111.868  1.00  0.00           H0.      0
ATOM    240  HB3 SER A 139      32.823  97.669 112.006  1.00  0.00           H0.      0
ATOM    241  HG  SER A 139      29.998  97.812 112.047  1.00  0.00           H0.      0
ATOM    242  N   PHE A 140      29.953  99.326 114.852  1.00  0.00           N0.      0
ATOM    243  CA  PHE A 140      29.109 100.400 115.357  1.00  0.00           C0.     -1
ATOM    244  H01 PHE A 140      28.090 100.029 115.479  1.00  0.00           H0.      0
ATOM    245  H03 PHE A 140      29.469 100.778 116.322  1.00  0.00           H0.      0
ATOM    246  H   PHE A 140      29.764  98.369 115.120  1.00  0.00           H0.      0
ATOM    247  HA  PHE A 140      29.110 101.226 114.643  1.00  0.00           H0.      0
ATOM    248  CA  HID A 142      33.224 103.329 117.835  1.00  0.00           C0.     -1
ATOM    249  C   HID A 142      32.404 104.626 117.823  1.00  0.00           C0.      0
ATOM    250  O   HID A 142      32.867 105.676 118.294  1.00  0.00           O0.      0
ATOM    251  CB  HID A 142      34.086 103.138 116.532  1.00  0.00           C0.     -1
ATOM    252  CG  HID A 142      35.319 102.369 116.859  1.00  0.00           C0.      0
ATOM    253  CD2 HID A 142      35.476 101.108 117.395  1.00  0.00           C0.      0
ATOM    254  ND1 HID A 142      36.584 102.941 116.901  1.00  0.00           N0.      0
ATOM    255  CE1 HID A 142      37.441 102.030 117.457  1.00  0.00           C0.      0
ATOM    256  NE2 HID A 142      36.796 100.909 117.771  1.00  0.00           N0.      0
ATOM    257  H02 HID A 142      32.590 102.449 117.987  1.00  0.00           H0.      0
ATOM    258  HA  HID A 142      33.900 103.411 118.688  1.00  0.00           H0.      0
ATOM    259  HB2 HID A 142      33.479 102.632 115.772  1.00  0.00           H0.      0
ATOM    260  HB3 HID A 142      34.371 104.125 116.151  1.00  0.00           H0.      0
ATOM    261  HD1 HID A 142      36.786 103.915 116.659  1.00  0.00           H0.      0
ATOM    262  HD2 HID A 142      34.718 100.361 117.572  1.00  0.00           H0.      0
ATOM    263  HE1 HID A 142      38.495 102.210 117.591  1.00  0.00           H0.      0
ATOM    264  N   LEU A 143      31.174 104.580 117.240  1.00  0.00           N0.      0
ATOM    265  CA  LEU A 143      30.285 105.754 117.122  1.00  0.00           C0.     -1
ATOM    266  CB  LEU A 143      29.277 105.529 115.989  1.00  0.00           C0.      0
ATOM    267  CG  LEU A 143      28.407 106.773 115.694  1.00  0.00           C0.      0
ATOM    268  CD1 LEU A 143      29.183 107.806 114.855  1.00  0.00           C0.      0
ATOM    269  CD2 LEU A 143      27.106 106.374 114.975  1.00  0.00           C0.      0
ATOM    270  H01 LEU A 143      29.765 105.932 118.073  1.00  0.00           H0.      0
ATOM    271  H   LEU A 143      30.825 103.690 116.910  1.00  0.00           H0.      0
ATOM    272  HA  LEU A 143      30.919 106.624 116.930  1.00  0.00           H0.      0
ATOM    273  HB2 LEU A 143      29.818 105.244 115.076  1.00  0.00           H0.      0
ATOM    274  HB3 LEU A 143      28.626 104.685 116.258  1.00  0.00           H0.      0
ATOM    275  HG  LEU A 143      28.135 107.236 116.655  1.00  0.00           H0.      0
ATOM    276 HD11 LEU A 143      30.139 108.072 115.319  1.00  0.00           H0.      0
ATOM    277 HD12 LEU A 143      29.381 107.389 113.860  1.00  0.00           H0.      0
ATOM    278 HD13 LEU A 143      28.603 108.727 114.728  1.00  0.00           H0.      0
ATOM    279 HD21 LEU A 143      26.513 105.680 115.583  1.00  0.00           H0.      0
ATOM    280 HD22 LEU A 143      26.488 107.254 114.761  1.00  0.00           H0.      0
ATOM    281 HD23 LEU A 143      27.330 105.882 114.021  1.00  0.00           H0.      0
ATOM    282  CA  ARG A 175      28.803  93.415 120.663  1.00  0.00           C0.     -1
ATOM    283  CB  ARG A 175      29.847  93.890 121.652  1.00  0.00           C0.     -1
ATOM    284  CG  ARG A 175      31.269  93.484 121.181  1.00  0.00           C0.      0
ATOM    285  CD  ARG A 175      32.417  94.207 121.914  1.00  0.00           C0.      0
ATOM    286  NE  ARG A 175      33.759  93.861 121.401  1.00  0.00           N0.      0
ATOM    287  CZ  ARG A 175      34.502  92.851 121.865  1.00  0.00           C0.      0
ATOM    288  NH1 ARG A 175      33.992  92.010 122.810  1.00  0.00           N1+      0
ATOM    289  NH2 ARG A 175      35.758  92.675 121.439  1.00  0.00           N0.      0
ATOM    290  H01 ARG A 175      28.968  93.884 119.686  1.00  0.00           H0.      0
ATOM    291  H02 ARG A 175      27.788  93.668 120.991  1.00  0.00           H0.      0
ATOM    292  HA  ARG A 175      28.846  92.326 120.528  1.00  0.00           H0.      0
ATOM    293  HB2 ARG A 175      29.802  94.985 121.738  1.00  0.00           H0.      0
ATOM    294  HB3 ARG A 175      29.658  93.485 122.656  1.00  0.00           H0.      0
ATOM    295  HG2 ARG A 175      31.385  92.394 121.276  1.00  0.00           H0.      0
ATOM    296  HG3 ARG A 175      31.360  93.712 120.113  1.00  0.00           H0.      0
ATOM    297  HD2 ARG A 175      32.308  95.284 121.776  1.00  0.00           H0.      0
ATOM    298  HD3 ARG A 175      32.390  94.012 122.992  1.00  0.00           H0.      0
ATOM    299  HE  ARG A 175      34.210  94.448 120.684  1.00  0.00           H0.      0
ATOM    300 HH11 ARG A 175      32.991  91.900 122.869  1.00  0.00           H0.      0
ATOM    301 HH12 ARG A 175      34.529  91.195 123.065  1.00  0.00           H0.      0
ATOM    302 HH21 ARG A 175      36.275  93.372 120.859  1.00  0.00           H0.      0
ATOM    303 HH22 ARG A 175      36.289  91.890 121.785  1.00  0.00           H0.      0
ATOM    304  CA  TYR A 194      40.169  88.565 115.727  1.00  0.00           C0.     -1
ATOM    305  CB  TYR A 194      39.788  89.721 116.801  1.00  0.00           C0.     -1
ATOM    306  CG  TYR A 194      39.179  90.958 116.181  1.00  0.00           C0.      0
ATOM    307  CD1 TYR A 194      37.956  91.464 116.648  1.00  0.00           C0.      0
ATOM    308  CD2 TYR A 194      39.832  91.663 115.155  1.00  0.00           C0.      0
ATOM    309  CE1 TYR A 194      37.383  92.612 116.094  1.00  0.00           C0.      0
ATOM    310  CE2 TYR A 194      39.278  92.817 114.595  1.00  0.00           C0.      0
ATOM    311  CZ  TYR A 194      38.035  93.284 115.053  1.00  0.00           C0.      0
ATOM    312  OH  TYR A 194      37.435  94.406 114.523  1.00  0.00           O0.      0
ATOM    313  H01 TYR A 194      40.597  87.703 116.249  1.00  0.00           H0.      0
ATOM    314  H03 TYR A 194      39.273  88.250 115.183  1.00  0.00           H0.      0
ATOM    315  HA  TYR A 194      40.903  88.944 115.009  1.00  0.00           H0.      0
ATOM    316  HB2 TYR A 194      39.095  89.294 117.535  1.00  0.00           H0.      0
ATOM    317  HB3 TYR A 194      40.704  89.986 117.343  1.00  0.00           H0.      0
ATOM    318  HD1 TYR A 194      37.449  90.956 117.462  1.00  0.00           H0.      0
ATOM    319  HD2 TYR A 194      40.802  91.321 114.805  1.00  0.00           H0.      0
ATOM    320  HE1 TYR A 194      36.427  92.988 116.443  1.00  0.00           H0.      0
ATOM    321  HE2 TYR A 194      39.810  93.375 113.830  1.00  0.00           H0.      0
ATOM    322  HH  TYR A 194      37.643  94.457 113.560  1.00  0.00           H0.      0
ATOM    323  CA  TYR A 220      43.958  94.175 125.752  1.00  0.00           C0.     -1
ATOM    324  CB  TYR A 220      43.702  94.565 124.369  1.00  0.00           C0.     -1
ATOM    325  CG  TYR A 220      42.249  94.662 123.903  1.00  0.00           C0.      0
ATOM    326  CD1 TYR A 220      41.323  95.517 124.530  1.00  0.00           C0.      0
ATOM    327  CD2 TYR A 220      41.814  93.971 122.758  1.00  0.00           C0.      0
ATOM    328  CE1 TYR A 220      40.032  95.692 124.025  1.00  0.00           C0.      0
ATOM    329  CE2 TYR A 220      40.523  94.133 122.240  1.00  0.00           C0.      0
ATOM    330  CZ  TYR A 220      39.627  95.009 122.866  1.00  0.00           C0.      0
ATOM    331  OH  TYR A 220      38.351  95.242 122.401  1.00  0.00           O0.      0
ATOM    332  H01 TYR A 220      45.033  94.157 125.972  1.00  0.00           H0.      0
ATOM    333  H02 TYR A 220      43.499  94.864 126.474  1.00  0.00           H0.      0
ATOM    334  HA  TYR A 220      43.563  93.176 125.979  1.00  0.00           H0.      0
ATOM    335  HB2 TYR A 220      44.174  95.543 124.174  1.00  0.00           H0.      0
ATOM    336  HB3 TYR A 220      44.213  93.870 123.687  1.00  0.00           H0.      0
ATOM    337  HD1 TYR A 220      41.621  96.074 125.414  1.00  0.00           H0.      0
ATOM    338  HD2 TYR A 220      42.499  93.300 122.245  1.00  0.00           H0.      0
ATOM    339  HE1 TYR A 220      39.333  96.367 124.506  1.00  0.00           H0.      0
ATOM    340  HE2 TYR A 220      40.208  93.576 121.365  1.00  0.00           H0.      0
ATOM    341  HH  TYR A 220      38.204  94.869 121.507  1.00  0.00           H0.      0
ATOM    342  CA  LEU A 240      38.838 100.052 123.521  1.00  0.00           C0.     -1
ATOM    343  CB  LEU A 240      38.627  99.044 122.324  1.00  0.00           C0.     -1
ATOM    344  CG  LEU A 240      39.694  99.152 121.212  1.00  0.00           C0.      0
ATOM    345  CD1 LEU A 240      39.541  97.994 120.207  1.00  0.00           C0.      0
ATOM    346  CD2 LEU A 240      39.626 100.505 120.476  1.00  0.00           C0.      0
ATOM    347  H01 LEU A 240      38.083  99.887 124.298  1.00  0.00           H0.      0
ATOM    348  H02 LEU A 240      39.830  99.911 123.968  1.00  0.00           H0.      0
ATOM    349  HA  LEU A 240      38.758 101.091 123.184  1.00  0.00           H0.      0
ATOM    350  HB2 LEU A 240      38.629  98.020 122.718  1.00  0.00           H0.      0
ATOM    351  HB3 LEU A 240      37.636  99.210 121.884  1.00  0.00           H0.      0
ATOM    352  HG  LEU A 240      40.685  99.067 121.688  1.00  0.00           H0.      0
ATOM    353 HD11 LEU A 240      40.303  98.053 119.420  1.00  0.00           H0.      0
ATOM    354 HD12 LEU A 240      39.630  97.022 120.705  1.00  0.00           H0.      0
ATOM    355 HD13 LEU A 240      38.554  98.044 119.735  1.00  0.00           H0.      0
ATOM    356 HD21 LEU A 240      40.376 100.556 119.677  1.00  0.00           H0.      0
ATOM    357 HD22 LEU A 240      38.639 100.634 120.014  1.00  0.00           H0.      0
ATOM    358 HD23 LEU A 240      39.797 101.349 121.153  1.00  0.00           H0.      0
ATOM    359  CA  TYR A 242      32.103 101.164 124.268  1.00  0.00           C0.     -1
ATOM    360  CB  TYR A 242      32.092  99.860 123.437  1.00  0.00           C0.     -1
ATOM    361  CG  TYR A 242      33.236  99.666 122.450  1.00  0.00           C0.      0
ATOM    362  CD1 TYR A 242      33.772 100.715 121.684  1.00  0.00           C0.      0
ATOM    363  CD2 TYR A 242      33.762  98.377 122.234  1.00  0.00           C0.      0
ATOM    364  CE1 TYR A 242      34.775 100.494 120.731  1.00  0.00           C0.      0
ATOM    365  CE2 TYR A 242      34.757  98.136 121.285  1.00  0.00           C0.      0
ATOM    366  CZ  TYR A 242      35.262  99.195 120.513  1.00  0.00           C0.      0
ATOM    367  OH  TYR A 242      36.221  98.884 119.580  1.00  0.00           O0.      0
ATOM    368  H01 TYR A 242      31.259 101.175 124.965  1.00  0.00           H0.      0
ATOM    369  H02 TYR A 242      33.030 101.252 124.846  1.00  0.00           H0.      0
ATOM    370  HA  TYR A 242      32.019 102.050 123.629  1.00  0.00           H0.      0
ATOM    371  HB2 TYR A 242      32.082  99.003 124.123  1.00  0.00           H0.      0
ATOM    372  HB3 TYR A 242      31.137  99.811 122.889  1.00  0.00           H0.      0
ATOM    373  HD1 TYR A 242      33.405 101.727 121.823  1.00  0.00           H0.      0
ATOM    374  HD2 TYR A 242      33.388  97.547 122.828  1.00  0.00           H0.      0
ATOM    375  HE1 TYR A 242      35.172 101.323 120.157  1.00  0.00           H0.      0
ATOM    376  HE2 TYR A 242      35.155  97.141 121.125  1.00  0.00           H0.      0
ATOM    377  HH  TYR A 242      36.555  99.663 119.067  1.00  0.00           H0.      0
ATOM    378  N   ACT A 293      36.362  96.841 117.307  1.00  0.00           N0.      0
ATOM    379  CA  ACT A 293      37.179  95.845 117.994  1.00  0.00           C0.      0
ATOM    380  C   ACT A 293      36.546  95.108 119.185  1.00  0.00           C0.      0
ATOM    381  O   ACT A 293      37.325  94.332 119.860  1.00  0.00           O0.      0
ATOM    382  CE  ACT A 293      36.194  99.054 114.823  1.00  0.00           C0.      0
ATOM    383  OXT ACT A 293      35.318  95.266 119.446  1.00  0.00           O1-      0
ATOM    384  HE1 ACT A 293      36.322  98.061 115.270  1.00  0.00           H0.      0
ATOM    385  HE2 ACT A 293      35.495  99.614 115.445  1.00  0.00           H0.      0
ATOM    386  HE3 ACT A 293      37.150  99.579 114.765  1.00  0.00           H0.      0
ATOM    387  H1  ACT A 293      38.090  96.323 118.374  1.00  0.00           H0.      0
ATOM    388  H3  ACT A 293      37.508  95.087 117.274  1.00  0.00           H0.      0
ATOM    389  H01 ACT A 293      36.017  97.512 117.993  1.00  0.00           H0.      0
ATOM    390  H02 ACT A 293      35.558  96.407 116.859  1.00  0.00           H0.      0
ATOM    391  CA' SAM A 294      38.066  96.704 111.040  1.00  0.00           C0.      0
ATOM    392  CB  SAM A 294      37.584  97.436 112.312  1.00  0.00           C0.      0
ATOM    393  CG  SAM A 294      36.837  98.751 112.037  1.00  0.00           C0.      0
ATOM    394  SD  SAM A 294      35.414  98.854 113.191  1.00  0.00           S0.      0
ATOM    395  C5' SAM A 294      34.637 100.475 112.792  1.00  0.00           C0.      0
ATOM    396  C4' SAM A 294      35.527 101.520 112.132  1.00  0.00           C0.      0
ATOM    397  O4' SAM A 294      34.630 102.593 111.754  1.00  0.00           O0.      0
ATOM    398  C3' SAM A 294      36.644 102.127 113.007  1.00  0.00           C0.      0
ATOM    399  O3' SAM A 294      37.927 101.836 112.461  1.00  0.00           O0.      0
ATOM    400  C2' SAM A 294      36.301 103.644 113.097  1.00  0.00           C0.      0
ATOM    401  O2' SAM A 294      37.402 104.516 113.125  1.00  0.00           O0.      0
ATOM    402  C1' SAM A 294      35.303 103.867 111.929  1.00  0.00           C0.      0
ATOM    403  OXT SAM A 294      39.866  95.237 111.669  1.00  0.00           O0.      0
ATOM    404  N1  SAM A 294      33.094 108.267 110.410  1.00  0.00           N0.      0
ATOM    405  C2  SAM A 294      34.099 107.541 109.869  1.00  0.00           C0.      0
ATOM    406  N3  SAM A 294      34.598 106.373 110.301  1.00  0.00           N0.      0
ATOM    407  C4  SAM A 294      33.993 105.957 111.423  1.00  0.00           C0.      0
ATOM    408  C5  SAM A 294      32.936 106.599 112.087  1.00  0.00           C0.      0
ATOM    409  C6  SAM A 294      32.481 107.810 111.531  1.00  0.00           C0.      0
ATOM    410  N6  SAM A 294      31.442 108.520 112.052  1.00  0.00           N0.      0
ATOM    411  N7  SAM A 294      32.566 105.897 113.226  1.00  0.00           N0.      0
ATOM    412  C8  SAM A 294      33.376 104.860 113.258  1.00  0.00           C0.      0
ATOM    413  N9  SAM A 294      34.282 104.847 112.197  1.00  0.00           N0.      0
ATOM    414  C'  SAM A 294      38.638  95.348 111.526  1.00  0.00           C0.      0
ATOM    415  N'  SAM A 294      36.906  96.521 110.098  1.00  0.00           N0.      0
ATOM    416  O'  SAM A 294      37.740  94.480 111.857  1.00  0.00           O0.      0
ATOM    417 HN61 SAM A 294      31.515 109.536 111.987  1.00  0.00           H0.      0
ATOM    418 HN62 SAM A 294      31.089 108.176 112.935  1.00  0.00           H0.      0
ATOM    419  HA  SAM A 294      38.840  97.263 110.513  1.00  0.00           H0.      0
ATOM    420  HB1 SAM A 294      38.450  97.633 112.951  1.00  0.00           H0.      0
ATOM    421  HB2 SAM A 294      36.940  96.734 112.855  1.00  0.00           H0.      0
ATOM    422  HG1 SAM A 294      36.397  98.794 111.037  1.00  0.00           H0.      0
ATOM    423  HG2 SAM A 294      37.476  99.627 112.165  1.00  0.00           H0.      0
ATOM    424 HO2' SAM A 294      38.016 104.350 112.362  1.00  0.00           H0.      0
ATOM    425 HO3' SAM A 294      38.024 102.175 111.508  1.00  0.00           H0.      0
ATOM    426  H01 SAM A 294      33.354 104.080 113.998  1.00  0.00           H0.      0
ATOM    427  H02 SAM A 294      35.987 101.115 111.225  1.00  0.00           H0.      0
ATOM    428  H03 SAM A 294      36.652 101.706 114.015  1.00  0.00           H0.      0
ATOM    429  H04 SAM A 294      35.762 103.816 114.033  1.00  0.00           H0.      0
ATOM    430  H05 SAM A 294      35.821 104.170 111.015  1.00  0.00           H0.      0
ATOM    431  H06 SAM A 294      34.579 107.961 108.991  1.00  0.00           H0.      0
ATOM    432  H07 SAM A 294      36.736  97.371 109.536  1.00  0.00           H0.      0
ATOM    433  H08 SAM A 294      36.025  96.315 110.606  1.00  0.00           H0.      0
ATOM    434  H09 SAM A 294      36.980  95.742 109.388  1.00  0.00           H0.      0
ATOM    435 H5'1 SAM A 294      34.185 100.841 113.716  1.00  0.00           H0.      0
ATOM    436 H5'2 SAM A 294      33.815 100.232 112.118  1.00  0.00           H0.      0
