# Supplementary material for: Computational Investigation of GNMT-Catalyzed Methyl Transfer Reaction: Integrating MD, QM, and ML Approaches
Source: J Comput Chem. Author manuscript; Available in PMC 2026 Jun 29. (PMC13312424; doi:10.1002/jcc.70434)
Supplement: SI-2 [file NIHMS2188582-supplement-SI-2.zip › QM-cluster-pdbs/clustering_1040_P2_w_ts.pdb]

ATOM      1  CA  TYR A  21      43.479 104.733 117.688  1.00  0.00           C  
ATOM      2  CB  TYR A  21      43.268 103.852 116.428  1.00  0.00           C  
ATOM      3  CG  TYR A  21      42.194 102.790 116.582  1.00  0.00           C  
ATOM      4  CD1 TYR A  21      40.963 102.891 115.913  1.00  0.00           C  
ATOM      5  CD2 TYR A  21      42.409 101.658 117.390  1.00  0.00           C  
ATOM      6  CE1 TYR A  21      39.974 101.910 116.050  1.00  0.00           C  
ATOM      7  CE2 TYR A  21      41.427 100.677 117.545  1.00  0.00           C  
ATOM      8  CZ  TYR A  21      40.197 100.808 116.886  1.00  0.00           C  
ATOM      9  OH  TYR A  21      39.253  99.807 117.063  1.00  0.00           O  
ATOM     10  HA  TYR A  21      43.761 104.118 118.550  1.00  0.00           H  
ATOM     11  HB2 TYR A  21      43.014 104.499 115.579  1.00  0.00           H  
ATOM     12  HB3 TYR A  21      44.223 103.370 116.177  1.00  0.00           H  
ATOM     13  HD1 TYR A  21      40.773 103.731 115.252  1.00  0.00           H  
ATOM     14  HD2 TYR A  21      43.359 101.542 117.904  1.00  0.00           H  
ATOM     15  HE1 TYR A  21      39.062 101.994 115.473  1.00  0.00           H  
ATOM     16  HE2 TYR A  21      41.595  99.808 118.170  1.00  0.00           H  
ATOM     17  HH  TYR A  21      38.359 100.188 117.175  1.00  0.00           H  
ATOM     18  H01 TYR A  21      44.272 105.469 117.517  1.00  0.00           H  
ATOM     19  H02 TYR A  21      42.558 105.269 117.943  1.00  0.00           H  
ATOM     20  CA  TRP A  30      46.513  95.196 114.400  1.00  0.00           C  
ATOM     21  CB  TRP A  30      45.799  96.326 113.605  1.00  0.00           C  
ATOM     22  CG  TRP A  30      44.299  96.148 113.531  1.00  0.00           C  
ATOM     23  CD1 TRP A  30      43.560  95.729 112.439  1.00  0.00           C  
ATOM     24  CD2 TRP A  30      43.344  96.364 114.601  1.00  0.00           C  
ATOM     25  CE2 TRP A  30      42.045  96.051 114.083  1.00  0.00           C  
ATOM     26  CE3 TRP A  30      43.449  96.816 115.932  1.00  0.00           C  
ATOM     27  NE1 TRP A  30      42.210  95.658 112.769  1.00  0.00           N  
ATOM     28  CZ2 TRP A  30      40.880  96.171 114.857  1.00  0.00           C  
ATOM     29  CZ3 TRP A  30      42.291  96.952 116.697  1.00  0.00           C  
ATOM     30  CH2 TRP A  30      41.019  96.633 116.165  1.00  0.00           C  
ATOM     31  HA  TRP A  30      46.126  95.140 115.424  1.00  0.00           H  
ATOM     32  HB2 TRP A  30      46.033  97.291 114.076  1.00  0.00           H  
ATOM     33  HB3 TRP A  30      46.211  96.366 112.589  1.00  0.00           H  
ATOM     34  HD1 TRP A  30      43.898  95.477 111.445  1.00  0.00           H  
ATOM     35  HE1 TRP A  30      41.436  95.466 112.141  1.00  0.00           H  
ATOM     36  HE3 TRP A  30      44.418  97.061 116.356  1.00  0.00           H  
ATOM     37  HZ2 TRP A  30      39.910  95.901 114.452  1.00  0.00           H  
ATOM     38  HZ3 TRP A  30      42.360  97.303 117.721  1.00  0.00           H  
ATOM     39  HH2 TRP A  30      40.140  96.756 116.788  1.00  0.00           H  
ATOM     40  H01 TRP A  30      46.340  94.225 113.922  1.00  0.00           H  
ATOM     41  H02 TRP A  30      47.594  95.372 114.449  1.00  0.00           H  
ATOM     42  CA  TYR A  33      45.313  90.865 116.630  1.00  0.00           C  
ATOM     43  CB  TYR A  33      44.851  92.230 117.183  1.00  0.00           C  
ATOM     44  CG  TYR A  33      43.425  92.300 117.715  1.00  0.00           C  
ATOM     45  CD1 TYR A  33      42.516  93.257 117.232  1.00  0.00           C  
ATOM     46  CD2 TYR A  33      42.989  91.458 118.756  1.00  0.00           C  
ATOM     47  CE1 TYR A  33      41.221  93.373 117.753  1.00  0.00           C  
ATOM     48  CE2 TYR A  33      41.699  91.563 119.283  1.00  0.00           C  
ATOM     49  CZ  TYR A  33      40.803  92.518 118.778  1.00  0.00           C  
ATOM     50  OH  TYR A  33      39.538  92.538 119.325  1.00  0.00           O  
ATOM     51  HA  TYR A  33      45.261  90.085 117.398  1.00  0.00           H  
ATOM     52  HB2 TYR A  33      45.544  92.527 117.985  1.00  0.00           H  
ATOM     53  HB3 TYR A  33      44.963  92.987 116.396  1.00  0.00           H  
ATOM     54  HD1 TYR A  33      42.818  93.935 116.440  1.00  0.00           H  
ATOM     55  HD2 TYR A  33      43.667  90.717 119.168  1.00  0.00           H  
ATOM     56  HE1 TYR A  33      40.540  94.108 117.340  1.00  0.00           H  
ATOM     57  HE2 TYR A  33      41.369  90.908 120.083  1.00  0.00           H  
ATOM     58  HH  TYR A  33      39.002  93.296 119.025  1.00  0.00           H  
ATOM     59  H01 TYR A  33      44.682  90.550 115.791  1.00  0.00           H  
ATOM     60  H02 TYR A  33      46.349  90.925 116.279  1.00  0.00           H  
ATOM     61  CA  ARG A  40      39.369  85.776 109.655  1.00  0.00           C  
ATOM     62  CB  ARG A  40      39.988  87.191 109.604  1.00  0.00           C  
ATOM     63  CG  ARG A  40      38.928  88.312 109.592  1.00  0.00           C  
ATOM     64  CD  ARG A  40      39.552  89.721 109.568  1.00  0.00           C  
ATOM     65  NE  ARG A  40      38.510  90.760 109.556  1.00  0.00           N  
ATOM     66  CZ  ARG A  40      38.419  91.859 110.335  1.00  0.00           C  
ATOM     67  NH1 ARG A  40      39.354  92.157 111.268  1.00  0.00           N1+
ATOM     68  NH2 ARG A  40      37.337  92.636 110.220  1.00  0.00           N  
ATOM     69  HA  ARG A  40      38.758  85.649 110.557  1.00  0.00           H  
ATOM     70  HB2 ARG A  40      40.649  87.330 110.471  1.00  0.00           H  
ATOM     71  HB3 ARG A  40      40.622  87.282 108.711  1.00  0.00           H  
ATOM     72  HG2 ARG A  40      38.279  88.189 108.713  1.00  0.00           H  
ATOM     73  HG3 ARG A  40      38.286  88.227 110.478  1.00  0.00           H  
ATOM     74  HD2 ARG A  40      40.175  89.846 110.457  1.00  0.00           H  
ATOM     75  HD3 ARG A  40      40.202  89.840 108.692  1.00  0.00           H  
ATOM     76  HE  ARG A  40      37.736  90.624 108.918  1.00  0.00           H  
ATOM     77 HH11 ARG A  40      40.206  91.621 111.304  1.00  0.00           H  
ATOM     78 HH12 ARG A  40      39.429  93.137 111.560  1.00  0.00           H  
ATOM     79 HH21 ARG A  40      36.833  92.710 109.299  1.00  0.00           H  
ATOM     80 HH22 ARG A  40      37.247  93.416 110.870  1.00  0.00           H  
ATOM     81  H01 ARG A  40      38.726  85.598 108.784  1.00  0.00           H  
ATOM     82  H02 ARG A  40      40.150  85.008 109.662  1.00  0.00           H  
ATOM     83  CA  ALA A  64      34.580 100.913 108.507  1.00  0.00           C  
ATOM     84  C   ALA A  64      35.796 100.127 108.023  1.00  0.00           C  
ATOM     85  O   ALA A  64      36.033  98.951 108.353  1.00  0.00           O  
ATOM     86  CB  ALA A  64      33.940 100.292 109.753  1.00  0.00           C  
ATOM     87  HA  ALA A  64      34.885 101.948 108.706  1.00  0.00           H  
ATOM     88  HB1 ALA A  64      34.570 100.452 110.631  1.00  0.00           H  
ATOM     89  HB2 ALA A  64      32.970 100.753 109.960  1.00  0.00           H  
ATOM     90  HB3 ALA A  64      33.795  99.215 109.621  1.00  0.00           H  
ATOM     91  H02 ALA A  64      33.859 100.943 107.678  1.00  0.00           H  
ATOM     92  N   CYS A  65      36.593 100.791 107.145  1.00  0.00           N  
ATOM     93  CA  CYS A  65      37.674 100.136 106.420  1.00  0.00           C  
ATOM     94  C   CYS A  65      38.760  99.519 107.317  1.00  0.00           C  
ATOM     95  O   CYS A  65      39.394  98.527 106.925  1.00  0.00           O  
ATOM     96  H   CYS A  65      36.393 101.762 106.957  1.00  0.00           H  
ATOM     97  HA  CYS A  65      37.288  99.319 105.803  1.00  0.00           H  
ATOM     98  H01 CYS A  65      38.138 100.875 105.761  1.00  0.00           H  
ATOM     99  N   GLY A  66      39.009 100.152 108.484  1.00  0.00           N  
ATOM    100  CA  GLY A  66      40.084  99.679 109.351  1.00  0.00           C  
ATOM    101  H   GLY A  66      38.427 100.931 108.802  1.00  0.00           H  
ATOM    102  HA2 GLY A  66      39.995 100.179 110.317  1.00  0.00           H  
ATOM    103  HA3 GLY A  66      40.026  98.596 109.486  1.00  0.00           H  
ATOM    104  H01 GLY A  66      41.068  99.903 108.924  1.00  0.00           H  
ATOM    105  N   ASP A  70      38.781  94.437 105.502  1.00  0.00           N  
ATOM    106  CA  ASP A  70      37.566  93.820 104.991  1.00  0.00           C  
ATOM    107  CB  ASP A  70      36.297  94.285 105.793  1.00  0.00           C  
ATOM    108  CG  ASP A  70      36.495  94.059 107.294  1.00  0.00           C  
ATOM    109  OD1 ASP A  70      36.987  95.047 107.936  1.00  0.00           O  
ATOM    110  OD2 ASP A  70      36.221  92.918 107.770  1.00  0.00           O1-
ATOM    111  H   ASP A  70      38.695  95.223 106.136  1.00  0.00           H  
ATOM    112  HA  ASP A  70      37.675  92.735 105.073  1.00  0.00           H  
ATOM    113  HB2 ASP A  70      36.118  95.349 105.613  1.00  0.00           H  
ATOM    114  HB3 ASP A  70      35.441  93.709 105.432  1.00  0.00           H  
ATOM    115  H01 ASP A  70      37.428  94.056 103.928  1.00  0.00           H  
ATOM    116  CA  ASP A  85      37.376 105.218 108.044  1.00  0.00           C  
ATOM    117  C   ASP A  85      37.753 106.593 108.643  1.00  0.00           C  
ATOM    118  O   ASP A  85      38.621 107.292 108.104  1.00  0.00           O  
ATOM    119  CB  ASP A  85      38.424 104.161 108.491  1.00  0.00           C  
ATOM    120  CG  ASP A  85      38.132 103.525 109.849  1.00  0.00           C  
ATOM    121  OD1 ASP A  85      37.634 102.366 109.881  1.00  0.00           O  
ATOM    122  OD2 ASP A  85      38.411 104.224 110.897  1.00  0.00           O1-
ATOM    123  HA  ASP A  85      36.365 104.912 108.335  1.00  0.00           H  
ATOM    124  HB2 ASP A  85      38.455 103.355 107.751  1.00  0.00           H  
ATOM    125  HB3 ASP A  85      39.411 104.634 108.511  1.00  0.00           H  
ATOM    126  H01 ASP A  85      37.414 105.329 106.958  1.00  0.00           H  
ATOM    127  N   ALA A  86      37.163 106.943 109.823  1.00  0.00           N  
ATOM    128  CA  ALA A  86      37.492 108.192 110.537  1.00  0.00           C  
ATOM    129  C   ALA A  86      38.866 108.160 111.217  1.00  0.00           C  
ATOM    130  O   ALA A  86      39.371 109.216 111.629  1.00  0.00           O  
ATOM    131  CB  ALA A  86      36.422 108.480 111.600  1.00  0.00           C  
ATOM    132  H   ALA A  86      36.398 106.372 110.173  1.00  0.00           H  
ATOM    133  HA  ALA A  86      37.527 109.007 109.807  1.00  0.00           H  
ATOM    134  HB1 ALA A  86      36.732 109.343 112.196  1.00  0.00           H  
ATOM    135  HB2 ALA A  86      35.457 108.701 111.138  1.00  0.00           H  
ATOM    136  HB3 ALA A  86      36.315 107.613 112.261  1.00  0.00           H  
ATOM    137  N   SER A  87      39.423 106.948 111.409  1.00  0.00           N  
ATOM    138  CA  SER A  87      40.676 106.835 112.138  1.00  0.00           C  
ATOM    139  H   SER A  87      38.993 106.102 111.036  1.00  0.00           H  
ATOM    140  HA  SER A  87      40.595 107.307 113.123  1.00  0.00           H  
ATOM    141  H01 SER A  87      41.499 107.322 111.602  1.00  0.00           H  
ATOM    142  H02 SER A  87      40.908 105.775 112.264  1.00  0.00           H  
ATOM    143  CA  ALA A 115      34.900 110.907 105.902  1.00  0.00           C  
ATOM    144  C   ALA A 115      34.458 110.487 107.294  1.00  0.00           C  
ATOM    145  O   ALA A 115      34.972 109.525 107.880  1.00  0.00           O  
ATOM    146  HA  ALA A 115      34.368 111.785 105.527  1.00  0.00           H  
ATOM    147  H01 ALA A 115      35.973 111.122 105.919  1.00  0.00           H  
ATOM    148  H03 ALA A 115      34.744 110.074 105.209  1.00  0.00           H  
ATOM    149  N   ASN A 116      33.473 111.255 107.848  1.00  0.00           N  
ATOM    150  CA  ASN A 116      32.886 110.960 109.147  1.00  0.00           C  
ATOM    151  C   ASN A 116      31.327 110.757 108.921  1.00  0.00           C  
ATOM    152  O   ASN A 116      30.674 111.729 108.508  1.00  0.00           O  
ATOM    153  CB  ASN A 116      33.135 112.103 110.140  1.00  0.00           C  
ATOM    154  CG  ASN A 116      32.856 111.703 111.581  1.00  0.00           C  
ATOM    155  ND2 ASN A 116      33.602 112.352 112.513  1.00  0.00           N  
ATOM    156  OD1 ASN A 116      32.008 110.858 111.901  1.00  0.00           O  
ATOM    157  H   ASN A 116      33.019 111.967 107.292  1.00  0.00           H  
ATOM    158  HA  ASN A 116      33.339 110.035 109.505  1.00  0.00           H  
ATOM    159  HB2 ASN A 116      34.170 112.444 110.035  1.00  0.00           H  
ATOM    160  HB3 ASN A 116      32.480 112.945 109.876  1.00  0.00           H  
ATOM    161 HD21 ASN A 116      33.393 112.209 113.491  1.00  0.00           H  
ATOM    162 HD22 ASN A 116      34.254 113.079 112.263  1.00  0.00           H  
ATOM    163  N   TRP A 117      30.794 109.525 109.138  1.00  0.00           N  
ATOM    164  CA  TRP A 117      29.354 109.172 108.897  1.00  0.00           C  
ATOM    165  CB  TRP A 117      28.883 107.922 109.701  1.00  0.00           C  
ATOM    166  CG  TRP A 117      29.693 106.688 109.394  1.00  0.00           C  
ATOM    167  CD1 TRP A 117      30.647 106.536 108.407  1.00  0.00           C  
ATOM    168  CD2 TRP A 117      29.710 105.462 110.165  1.00  0.00           C  
ATOM    169  CE2 TRP A 117      30.725 104.621 109.613  1.00  0.00           C  
ATOM    170  CE3 TRP A 117      28.991 105.009 111.284  1.00  0.00           C  
ATOM    171  NE1 TRP A 117      31.255 105.291 108.524  1.00  0.00           N  
ATOM    172  CZ2 TRP A 117      31.058 103.383 110.180  1.00  0.00           C  
ATOM    173  CZ3 TRP A 117      29.314 103.775 111.846  1.00  0.00           C  
ATOM    174  CH2 TRP A 117      30.348 102.975 111.308  1.00  0.00           C  
ATOM    175  H   TRP A 117      31.432 108.804 109.478  1.00  0.00           H  
ATOM    176  HA  TRP A 117      29.207 108.996 107.823  1.00  0.00           H  
ATOM    177  HB2 TRP A 117      28.951 108.138 110.773  1.00  0.00           H  
ATOM    178  HB3 TRP A 117      27.819 107.773 109.468  1.00  0.00           H  
ATOM    179  HD1 TRP A 117      30.973 107.231 107.650  1.00  0.00           H  
ATOM    180  HE1 TRP A 117      32.075 105.006 108.012  1.00  0.00           H  
ATOM    181  HE3 TRP A 117      28.200 105.619 111.706  1.00  0.00           H  
ATOM    182  HZ2 TRP A 117      31.859 102.777 109.770  1.00  0.00           H  
ATOM    183  HZ3 TRP A 117      28.782 103.426 112.724  1.00  0.00           H  
ATOM    184  HH2 TRP A 117      30.610 102.048 111.805  1.00  0.00           H  
ATOM    185  H02 TRP A 117      28.755 110.045 109.169  1.00  0.00           H  
ATOM    186  CA  LEU A 136      32.237  94.896 110.167  1.00  0.00           C  
ATOM    187  C   LEU A 136      33.311  95.271 111.245  1.00  0.00           C  
ATOM    188  O   LEU A 136      34.002  96.293 111.102  1.00  0.00           O  
ATOM    189  HA  LEU A 136      31.600  94.063 110.471  1.00  0.00           H  
ATOM    190  H01 LEU A 136      32.760  94.638 109.242  1.00  0.00           H  
ATOM    191  H02 LEU A 136      31.627  95.783 109.984  1.00  0.00           H  
ATOM    192  N   GLY A 137      33.462  94.457 112.347  1.00  0.00           N  
ATOM    193  CA  GLY A 137      34.476  94.676 113.438  1.00  0.00           C  
ATOM    194  C   GLY A 137      33.911  95.437 114.612  1.00  0.00           C  
ATOM    195  O   GLY A 137      34.489  96.419 115.096  1.00  0.00           O  
ATOM    196  H   GLY A 137      32.973  93.573 112.334  1.00  0.00           H  
ATOM    197  HA2 GLY A 137      34.853  93.702 113.759  1.00  0.00           H  
ATOM    198  HA3 GLY A 137      35.315  95.229 113.024  1.00  0.00           H  
ATOM    199  N   ASN A 138      32.724  94.985 115.095  1.00  0.00           N  
ATOM    200  CA  ASN A 138      32.013  95.711 116.141  1.00  0.00           C  
ATOM    201  C   ASN A 138      31.952  97.207 115.754  1.00  0.00           C  
ATOM    202  O   ASN A 138      32.305  98.119 116.493  1.00  0.00           O  
ATOM    203  CB  ASN A 138      32.624  95.524 117.514  1.00  0.00           C  
ATOM    204  CG  ASN A 138      31.911  96.331 118.592  1.00  0.00           C  
ATOM    205  ND2 ASN A 138      32.734  96.828 119.549  1.00  0.00           N  
ATOM    206  OD1 ASN A 138      30.679  96.454 118.603  1.00  0.00           O  
ATOM    207  H   ASN A 138      32.295  94.172 114.678  1.00  0.00           H  
ATOM    208  HA  ASN A 138      30.983  95.340 116.159  1.00  0.00           H  
ATOM    209  HB2 ASN A 138      32.556  94.461 117.777  1.00  0.00           H  
ATOM    210  HB3 ASN A 138      33.684  95.773 117.494  1.00  0.00           H  
ATOM    211 HD21 ASN A 138      32.365  97.474 120.234  1.00  0.00           H  
ATOM    212 HD22 ASN A 138      33.743  96.740 119.464  1.00  0.00           H  
ATOM    213  N   SER A 139      31.423  97.427 114.506  1.00  0.00           N  
ATOM    214  CA  SER A 139      31.676  98.709 113.864  1.00  0.00           C  
ATOM    215  C   SER A 139      30.828  99.860 114.369  1.00  0.00           C  
ATOM    216  O   SER A 139      31.201 101.037 114.258  1.00  0.00           O  
ATOM    217  H   SER A 139      31.351  96.622 113.899  1.00  0.00           H  
ATOM    218  HA  SER A 139      32.723  99.002 113.997  1.00  0.00           H  
ATOM    219  H03 SER A 139      31.497  98.594 112.790  1.00  0.00           H  
ATOM    220  N   PHE A 140      29.626  99.488 114.848  1.00  0.00           N  
ATOM    221  CA  PHE A 140      28.690 100.470 115.341  1.00  0.00           C  
ATOM    222  H   PHE A 140      29.464  98.502 114.998  1.00  0.00           H  
ATOM    223  HA  PHE A 140      28.593 101.285 114.618  1.00  0.00           H  
ATOM    224  H01 PHE A 140      29.017 100.904 116.294  1.00  0.00           H  
ATOM    225  H02 PHE A 140      27.714 100.002 115.484  1.00  0.00           H  
ATOM    226  CA  HID A 142      32.853 103.376 117.613  1.00  0.00           C  
ATOM    227  C   HID A 142      32.120 104.771 117.623  1.00  0.00           C  
ATOM    228  O   HID A 142      32.710 105.758 118.084  1.00  0.00           O  
ATOM    229  CB  HID A 142      33.679 103.099 116.348  1.00  0.00           C  
ATOM    230  CG  HID A 142      34.971 102.452 116.726  1.00  0.00           C  
ATOM    231  CD2 HID A 142      35.305 101.145 117.011  1.00  0.00           C  
ATOM    232  ND1 HID A 142      36.079 103.199 117.099  1.00  0.00           N  
ATOM    233  CE1 HID A 142      37.024 102.356 117.587  1.00  0.00           C  
ATOM    234  NE2 HID A 142      36.592 101.091 117.550  1.00  0.00           N  
ATOM    235  HA  HID A 142      33.512 103.438 118.481  1.00  0.00           H  
ATOM    236  HB2 HID A 142      33.118 102.452 115.667  1.00  0.00           H  
ATOM    237  HB3 HID A 142      33.892 104.040 115.833  1.00  0.00           H  
ATOM    238  HD1 HID A 142      36.163 104.217 116.961  1.00  0.00           H  
ATOM    239  HD2 HID A 142      34.686 100.265 116.912  1.00  0.00           H  
ATOM    240  HE1 HID A 142      37.991 102.678 117.935  1.00  0.00           H  
ATOM    241  H03 HID A 142      32.143 102.560 117.790  1.00  0.00           H  
ATOM    242  CA  ARG A 175      29.151  93.473 120.086  1.00  0.00           C  
ATOM    243  CB  ARG A 175      30.192  94.092 121.082  1.00  0.00           C  
ATOM    244  CG  ARG A 175      31.615  93.577 120.793  1.00  0.00           C  
ATOM    245  CD  ARG A 175      32.688  94.220 121.691  1.00  0.00           C  
ATOM    246  NE  ARG A 175      34.067  93.905 121.285  1.00  0.00           N  
ATOM    247  CZ  ARG A 175      34.719  92.781 121.583  1.00  0.00           C  
ATOM    248  NH1 ARG A 175      34.105  91.775 122.268  1.00  0.00           N1+
ATOM    249  NH2 ARG A 175      35.987  92.613 121.182  1.00  0.00           N  
ATOM    250  HA  ARG A 175      29.175  92.378 120.126  1.00  0.00           H  
ATOM    251  HB2 ARG A 175      30.173  95.183 120.977  1.00  0.00           H  
ATOM    252  HB3 ARG A 175      29.907  93.851 122.115  1.00  0.00           H  
ATOM    253  HG2 ARG A 175      31.643  92.483 120.897  1.00  0.00           H  
ATOM    254  HG3 ARG A 175      31.870  93.795 119.750  1.00  0.00           H  
ATOM    255  HD2 ARG A 175      32.601  95.307 121.631  1.00  0.00           H  
ATOM    256  HD3 ARG A 175      32.539  93.947 122.744  1.00  0.00           H  
ATOM    257  HE  ARG A 175      34.570  94.572 120.670  1.00  0.00           H  
ATOM    258 HH11 ARG A 175      33.224  91.967 122.719  1.00  0.00           H  
ATOM    259 HH12 ARG A 175      34.689  91.100 122.740  1.00  0.00           H  
ATOM    260 HH21 ARG A 175      36.498  93.339 120.641  1.00  0.00           H  
ATOM    261 HH22 ARG A 175      36.440  91.722 121.323  1.00  0.00           H  
ATOM    262  H01 ARG A 175      29.384  93.795 119.065  1.00  0.00           H  
ATOM    263  H02 ARG A 175      28.136  93.806 120.327  1.00  0.00           H  
ATOM    264  CA  TYR A 194      40.367  88.611 115.880  1.00  0.00           C  
ATOM    265  CB  TYR A 194      39.907  89.500 117.009  1.00  0.00           C  
ATOM    266  CG  TYR A 194      39.253  90.775 116.451  1.00  0.00           C  
ATOM    267  CD1 TYR A 194      38.033  91.263 116.947  1.00  0.00           C  
ATOM    268  CD2 TYR A 194      39.835  91.485 115.383  1.00  0.00           C  
ATOM    269  CE1 TYR A 194      37.406  92.384 116.390  1.00  0.00           C  
ATOM    270  CE2 TYR A 194      39.221  92.602 114.810  1.00  0.00           C  
ATOM    271  CZ  TYR A 194      37.984  93.045 115.297  1.00  0.00           C  
ATOM    272  OH  TYR A 194      37.312  94.131 114.762  1.00  0.00           O  
ATOM    273  HA  TYR A 194      41.160  89.082 115.289  1.00  0.00           H  
ATOM    274  HB2 TYR A 194      39.179  88.980 117.644  1.00  0.00           H  
ATOM    275  HB3 TYR A 194      40.753  89.770 117.653  1.00  0.00           H  
ATOM    276  HD1 TYR A 194      37.564  90.761 117.788  1.00  0.00           H  
ATOM    277  HD2 TYR A 194      40.799  91.176 114.994  1.00  0.00           H  
ATOM    278  HE1 TYR A 194      36.456  92.739 116.777  1.00  0.00           H  
ATOM    279  HE2 TYR A 194      39.702  93.140 114.000  1.00  0.00           H  
ATOM    280  HH  TYR A 194      37.535  94.277 113.815  1.00  0.00           H  
ATOM    281  H01 TYR A 194      40.771  87.662 116.255  1.00  0.00           H  
ATOM    282  H03 TYR A 194      39.542  88.376 115.197  1.00  0.00           H  
ATOM    283  CA  TYR A 220      43.868  93.672 125.384  1.00  0.00           C  
ATOM    284  CB  TYR A 220      43.683  93.913 123.875  1.00  0.00           C  
ATOM    285  CG  TYR A 220      42.275  94.300 123.456  1.00  0.00           C  
ATOM    286  CD1 TYR A 220      41.617  95.419 124.001  1.00  0.00           C  
ATOM    287  CD2 TYR A 220      41.596  93.567 122.470  1.00  0.00           C  
ATOM    288  CE1 TYR A 220      40.342  95.797 123.572  1.00  0.00           C  
ATOM    289  CE2 TYR A 220      40.318  93.928 122.032  1.00  0.00           C  
ATOM    290  CZ  TYR A 220      39.687  95.053 122.577  1.00  0.00           C  
ATOM    291  OH  TYR A 220      38.434  95.463 122.178  1.00  0.00           O  
ATOM    292  HA  TYR A 220      43.217  92.861 125.732  1.00  0.00           H  
ATOM    293  HB2 TYR A 220      44.385  94.700 123.560  1.00  0.00           H  
ATOM    294  HB3 TYR A 220      43.976  93.009 123.326  1.00  0.00           H  
ATOM    295  HD1 TYR A 220      42.114  96.017 124.761  1.00  0.00           H  
ATOM    296  HD2 TYR A 220      42.079  92.706 122.018  1.00  0.00           H  
ATOM    297  HE1 TYR A 220      39.851  96.670 123.987  1.00  0.00           H  
ATOM    298  HE2 TYR A 220      39.826  93.345 121.264  1.00  0.00           H  
ATOM    299  HH  TYR A 220      38.174  95.034 121.336  1.00  0.00           H  
ATOM    300  H01 TYR A 220      44.905  93.401 125.611  1.00  0.00           H  
ATOM    301  H02 TYR A 220      43.621  94.569 125.963  1.00  0.00           H  
ATOM    302  CA  TYR A 242      32.099 101.981 124.380  1.00  0.00           C  
ATOM    303  CB  TYR A 242      31.757 100.859 123.369  1.00  0.00           C  
ATOM    304  CG  TYR A 242      32.870 100.487 122.401  1.00  0.00           C  
ATOM    305  CD1 TYR A 242      33.340 101.397 121.436  1.00  0.00           C  
ATOM    306  CD2 TYR A 242      33.438  99.199 122.409  1.00  0.00           C  
ATOM    307  CE1 TYR A 242      34.318 101.037 120.503  1.00  0.00           C  
ATOM    308  CE2 TYR A 242      34.418  98.823 121.484  1.00  0.00           C  
ATOM    309  CZ  TYR A 242      34.848  99.739 120.515  1.00  0.00           C  
ATOM    310  OH  TYR A 242      35.777  99.298 119.597  1.00  0.00           O  
ATOM    311  HA  TYR A 242      32.372 102.908 123.862  1.00  0.00           H  
ATOM    312  HB2 TYR A 242      31.459  99.960 123.923  1.00  0.00           H  
ATOM    313  HB3 TYR A 242      30.873 101.170 122.793  1.00  0.00           H  
ATOM    314  HD1 TYR A 242      32.926 102.400 121.401  1.00  0.00           H  
ATOM    315  HD2 TYR A 242      33.107  98.478 123.152  1.00  0.00           H  
ATOM    316  HE1 TYR A 242      34.654 101.753 119.761  1.00  0.00           H  
ATOM    317  HE2 TYR A 242      34.857  97.831 121.497  1.00  0.00           H  
ATOM    318  HH  TYR A 242      36.143 100.025 119.046  1.00  0.00           H  
ATOM    319  H01 TYR A 242      31.239 102.192 125.024  1.00  0.00           H  
ATOM    320  H02 TYR A 242      32.944 101.689 125.014  1.00  0.00           H  
TER   
ATOM    321  N   ACT A 293      36.265  97.181 117.485  1.00  0.00           N  
ATOM    322  CA  ACT A 293      37.149  96.108 117.943  1.00  0.00           C  
ATOM    323  C   ACT A 293      36.624  95.335 119.159  1.00  0.00           C  
ATOM    324  O   ACT A 293      37.420  94.475 119.684  1.00  0.00           O  
ATOM    325  CE  ACT A 293      36.947  98.294 115.709  1.00  0.00           C  
ATOM    326  OXT ACT A 293      35.449  95.575 119.562  1.00  0.00           O1-
ATOM    327  HE1 ACT A 293      36.227  97.651 115.224  1.00  0.00           H  
ATOM    328  HE2 ACT A 293      36.610  99.159 116.251  1.00  0.00           H  
ATOM    329  HE3 ACT A 293      37.942  97.937 115.929  1.00  0.00           H  
ATOM    330  H1  ACT A 293      38.124  96.529 118.208  1.00  0.00           H  
ATOM    331  H3  ACT A 293      37.312  95.402 117.120  1.00  0.00           H  
ATOM    332  H01 ACT A 293      36.027  97.809 118.255  1.00  0.00           H  
ATOM    333  H02 ACT A 293      35.403  96.809 117.095  1.00  0.00           H  
ATOM    334  CA' SAM A 294      38.021  96.715 110.658  1.00  0.00           C  
ATOM    335  CB  SAM A 294      38.126  97.993 111.515  1.00  0.00           C  
ATOM    336  CG  SAM A 294      37.322  97.895 112.813  1.00  0.00           C  
ATOM    337  SD  SAM A 294      37.527  99.377 113.883  1.00  0.00           S  
ATOM    338  C5' SAM A 294      35.989 100.332 113.542  1.00  0.00           C  
ATOM    339  C4' SAM A 294      36.270 101.614 112.769  1.00  0.00           C  
ATOM    340  O4' SAM A 294      34.958 102.159 112.423  1.00  0.00           O  
ATOM    341  C3' SAM A 294      37.001 102.736 113.566  1.00  0.00           C  
ATOM    342  O3' SAM A 294      38.382 102.832 113.261  1.00  0.00           O  
ATOM    343  C2' SAM A 294      36.149 104.019 113.254  1.00  0.00           C  
ATOM    344  O2' SAM A 294      36.868 105.192 112.927  1.00  0.00           O  
ATOM    345  C1' SAM A 294      35.194 103.542 112.129  1.00  0.00           C  
ATOM    346  OXT SAM A 294      37.294  94.889 112.040  1.00  0.00           O  
ATOM    347  N1  SAM A 294      32.884 107.761 110.392  1.00  0.00           N  
ATOM    348  C2  SAM A 294      33.895 107.043 109.869  1.00  0.00           C  
ATOM    349  N3  SAM A 294      34.394 105.877 110.316  1.00  0.00           N  
ATOM    350  C4  SAM A 294      33.714 105.408 111.380  1.00  0.00           C  
ATOM    351  C5  SAM A 294      32.610 106.025 111.990  1.00  0.00           C  
ATOM    352  C6  SAM A 294      32.230 107.283 111.482  1.00  0.00           C  
ATOM    353  N6  SAM A 294      31.261 108.048 112.035  1.00  0.00           N  
ATOM    354  N7  SAM A 294      32.153 105.272 113.062  1.00  0.00           N  
ATOM    355  C8  SAM A 294      32.957 104.228 113.106  1.00  0.00           C  
ATOM    356  N9  SAM A 294      33.935 104.255 112.111  1.00  0.00           N  
ATOM    357  C'  SAM A 294      38.309  95.460 111.515  1.00  0.00           C  
ATOM    358  N'  SAM A 294      36.666  96.609 110.018  1.00  0.00           N  
ATOM    359  O'  SAM A 294      39.505  95.100 111.671  1.00  0.00           O  
ATOM    360 HN61 SAM A 294      31.303 109.051 111.862  1.00  0.00           H  
ATOM    361 HN62 SAM A 294      30.871 107.736 112.912  1.00  0.00           H  
ATOM    362  HA  SAM A 294      38.742  96.762 109.840  1.00  0.00           H  
ATOM    363  HB1 SAM A 294      37.800  98.850 110.914  1.00  0.00           H  
ATOM    364  HB2 SAM A 294      39.181  98.146 111.758  1.00  0.00           H  
ATOM    365  HG1 SAM A 294      37.672  97.056 113.420  1.00  0.00           H  
ATOM    366  HG2 SAM A 294      36.251  97.745 112.645  1.00  0.00           H  
ATOM    367 HO2' SAM A 294      37.449 104.980 112.166  1.00  0.00           H  
ATOM    368 HO3' SAM A 294      38.482 103.212 112.354  1.00  0.00           H  
ATOM    369  H01 SAM A 294      32.865 103.388 113.772  1.00  0.00           H  
ATOM    370  H02 SAM A 294      36.830 101.431 111.845  1.00  0.00           H  
ATOM    371  H03 SAM A 294      36.949 102.528 114.638  1.00  0.00           H  
ATOM    372  H04 SAM A 294      35.550 104.274 114.131  1.00  0.00           H  
ATOM    373  H05 SAM A 294      35.660 103.663 111.147  1.00  0.00           H  
ATOM    374  H06 SAM A 294      34.387 107.492 109.013  1.00  0.00           H  
ATOM    375  H07 SAM A 294      35.917  96.383 110.690  1.00  0.00           H  
ATOM    376  H08 SAM A 294      36.699  95.847 109.271  1.00  0.00           H  
ATOM    377  H09 SAM A 294      36.412  97.483 109.523  1.00  0.00           H  
ATOM    378 H5'1 SAM A 294      35.534 100.571 114.507  1.00  0.00           H  
ATOM    379 H5'2 SAM A 294      35.301  99.690 112.985  1.00  0.00           H  
ATOM    380  O   WAT C1512      29.812 109.869 111.937  1.00  0.00           O  
ATOM    381  H1  WAT C1512      29.978 109.948 110.976  1.00  0.00           H  
ATOM    382  H2  WAT C1512      30.351 110.547 112.367  1.00  0.00           H  
END
