# Supplementary material for: Computational Investigation of GNMT-Catalyzed Methyl Transfer Reaction: Integrating MD, QM, and ML Approaches
Source: J Comput Chem. Author manuscript; Available in PMC 2026 Jun 29. (PMC13312424; doi:10.1002/jcc.70434)
Supplement: SI-2 [file NIHMS2188582-supplement-SI-2.zip › QM-cluster-pdbs/sampling_11507_P1_w_ts.pdb]

ATOM      1  CA  ILE A  17      34.498 110.740 120.411  1.00  0.00           C0.     -1
ATOM      2  CB  ILE A  17      34.539 110.706 118.852  1.00  0.00           C0.     -1
ATOM      3  CG1 ILE A  17      33.129 110.456 118.271  1.00  0.00           C0.      0
ATOM      4  CG2 ILE A  17      35.542 109.630 118.382  1.00  0.00           C0.      0
ATOM      5  CD1 ILE A  17      33.082 110.376 116.735  1.00  0.00           C0.      0
ATOM      6  H01 ILE A  17      33.790 111.496 120.770  1.00  0.00           H0.      0
ATOM      7  H02 ILE A  17      35.487 110.971 120.822  1.00  0.00           H0.      0
ATOM      8  HA  ILE A  17      34.184 109.764 120.802  1.00  0.00           H0.      0
ATOM      9  HB  ILE A  17      34.888 111.688 118.495  1.00  0.00           H0.      0
ATOM     10 HG12 ILE A  17      32.737 109.519 118.694  1.00  0.00           H0.      0
ATOM     11 HG13 ILE A  17      32.460 111.258 118.614  1.00  0.00           H0.      0
ATOM     12 HG21 ILE A  17      35.693 109.670 117.296  1.00  0.00           H0.      0
ATOM     13 HG22 ILE A  17      36.518 109.776 118.860  1.00  0.00           H0.      0
ATOM     14 HG23 ILE A  17      35.181 108.625 118.643  1.00  0.00           H0.      0
ATOM     15 HD11 ILE A  17      33.554 111.256 116.280  1.00  0.00           H0.      0
ATOM     16 HD12 ILE A  17      33.599 109.480 116.371  1.00  0.00           H0.      0
ATOM     17 HD13 ILE A  17      32.049 110.327 116.371  1.00  0.00           H0.      0
ATOM     18  CA  TYR A  21      42.486 105.322 117.331  1.00  0.00           C0.     -1
ATOM     19  CB  TYR A  21      41.375 105.003 116.332  1.00  0.00           C0.     -1
ATOM     20  CG  TYR A  21      40.683 103.662 116.491  1.00  0.00           C0.      0
ATOM     21  CD1 TYR A  21      39.336 103.570 116.874  1.00  0.00           C0.      0
ATOM     22  CD2 TYR A  21      41.360 102.466 116.183  1.00  0.00           C0.      0
ATOM     23  CE1 TYR A  21      38.669 102.335 116.918  1.00  0.00           C0.      0
ATOM     24  CE2 TYR A  21      40.713 101.230 116.225  1.00  0.00           C0.      0
ATOM     25  CZ  TYR A  21      39.358 101.161 116.576  1.00  0.00           C0.      0
ATOM     26  OH  TYR A  21      38.760  99.917 116.558  1.00  0.00           O0.      0
ATOM     27  H01 TYR A  21      42.941 106.292 117.102  1.00  0.00           H0.      0
ATOM     28  H03 TYR A  21      42.104 105.359 118.358  1.00  0.00           H0.      0
ATOM     29  HA  TYR A  21      43.277 104.563 117.298  1.00  0.00           H0.      0
ATOM     30  HB2 TYR A  21      40.614 105.794 116.357  1.00  0.00           H0.      0
ATOM     31  HB3 TYR A  21      41.808 105.042 115.324  1.00  0.00           H0.      0
ATOM     32  HD1 TYR A  21      38.784 104.472 117.127  1.00  0.00           H0.      0
ATOM     33  HD2 TYR A  21      42.399 102.496 115.871  1.00  0.00           H0.      0
ATOM     34  HE1 TYR A  21      37.626 102.287 117.213  1.00  0.00           H0.      0
ATOM     35  HE2 TYR A  21      41.239 100.318 115.966  1.00  0.00           H0.      0
ATOM     36  HH  TYR A  21      37.782  99.984 116.636  1.00  0.00           H0.      0
ATOM     37  CA  TRP A  30      46.590  95.117 114.143  1.00  0.00           C0.     -1
ATOM     38  CB  TRP A  30      45.861  96.282 113.460  1.00  0.00           C0.     -1
ATOM     39  CG  TRP A  30      44.385  96.079 113.280  1.00  0.00           C0.      0
ATOM     40  CD1 TRP A  30      43.728  95.881 112.080  1.00  0.00           C0.      0
ATOM     41  CD2 TRP A  30      43.365  96.041 114.305  1.00  0.00           C0.      0
ATOM     42  CE2 TRP A  30      42.112  95.808 113.642  1.00  0.00           C0.      0
ATOM     43  CE3 TRP A  30      43.381  96.176 115.708  1.00  0.00           C0.      0
ATOM     44  NE1 TRP A  30      42.370  95.719 112.289  1.00  0.00           N0.      0
ATOM     45  CZ2 TRP A  30      40.911  95.690 114.361  1.00  0.00           C0.      0
ATOM     46  CZ3 TRP A  30      42.185  96.074 116.415  1.00  0.00           C0.      0
ATOM     47  CH2 TRP A  30      40.964  95.826 115.748  1.00  0.00           C0.      0
ATOM     48  H01 TRP A  30      46.464  94.190 113.571  1.00  0.00           H0.      0
ATOM     49  H02 TRP A  30      47.663  95.321 114.234  1.00  0.00           H0.      0
ATOM     50  HA  TRP A  30      46.194  94.942 115.150  1.00  0.00           H0.      0
ATOM     51  HB2 TRP A  30      46.040  97.197 114.045  1.00  0.00           H0.      0
ATOM     52  HB3 TRP A  30      46.316  96.462 112.477  1.00  0.00           H0.      0
ATOM     53  HD1 TRP A  30      44.137  95.849 111.081  1.00  0.00           H0.      0
ATOM     54  HE1 TRP A  30      41.697  95.557 111.517  1.00  0.00           H0.      0
ATOM     55  HE3 TRP A  30      44.315  96.347 116.234  1.00  0.00           H0.      0
ATOM     56  HZ2 TRP A  30      39.976  95.459 113.864  1.00  0.00           H0.      0
ATOM     57  HZ3 TRP A  30      42.191  96.149 117.497  1.00  0.00           H0.      0
ATOM     58  HH2 TRP A  30      40.058  95.715 116.333  1.00  0.00           H0.      0
ATOM     59  CA  TYR A  33      45.755  91.140 116.802  1.00  0.00           C0.     -1
ATOM     60  CB  TYR A  33      45.312  92.573 117.198  1.00  0.00           C0.     -1
ATOM     61  CG  TYR A  33      43.908  92.778 117.756  1.00  0.00           C0.      0
ATOM     62  CD1 TYR A  33      42.746  92.404 117.057  1.00  0.00           C0.      0
ATOM     63  CD2 TYR A  33      43.732  93.484 118.960  1.00  0.00           C0.      0
ATOM     64  CE1 TYR A  33      41.468  92.733 117.527  1.00  0.00           C0.      0
ATOM     65  CE2 TYR A  33      42.463  93.821 119.441  1.00  0.00           C0.      0
ATOM     66  CZ  TYR A  33      41.321  93.455 118.719  1.00  0.00           C0.      0
ATOM     67  OH  TYR A  33      40.094  93.856 119.212  1.00  0.00           O0.      0
ATOM     68  H01 TYR A  33      45.095  90.717 116.036  1.00  0.00           H0.      0
ATOM     69  H02 TYR A  33      46.772  91.161 116.398  1.00  0.00           H0.      0
ATOM     70  HA  TYR A  33      45.739  90.469 117.668  1.00  0.00           H0.      0
ATOM     71  HB2 TYR A  33      46.029  92.966 117.930  1.00  0.00           H0.      0
ATOM     72  HB3 TYR A  33      45.416  93.211 116.308  1.00  0.00           H0.      0
ATOM     73  HD1 TYR A  33      42.831  91.879 116.110  1.00  0.00           H0.      0
ATOM     74  HD2 TYR A  33      44.607  93.793 119.524  1.00  0.00           H0.      0
ATOM     75  HE1 TYR A  33      40.593  92.465 116.947  1.00  0.00           H0.      0
ATOM     76  HE2 TYR A  33      42.347  94.375 120.367  1.00  0.00           H0.      0
ATOM     77  HH  TYR A  33      39.327  93.405 118.792  1.00  0.00           H0.      0
ATOM     78  CA  ARG A  40      39.256  85.065 109.725  1.00  0.00           C0.     -1
ATOM     79  CB  ARG A  40      39.559  86.541 110.218  1.00  0.00           C0.     -1
ATOM     80  CG  ARG A  40      38.362  87.478 109.986  1.00  0.00           C0.      0
ATOM     81  CD  ARG A  40      38.596  88.883 110.558  1.00  0.00           C0.      0
ATOM     82  NE  ARG A  40      37.433  89.743 110.282  1.00  0.00           N0.      0
ATOM     83  CZ  ARG A  40      37.398  91.069 110.510  1.00  0.00           C0.      0
ATOM     84  NH1 ARG A  40      38.441  91.681 111.097  1.00  0.00           N1+      0
ATOM     85  NH2 ARG A  40      36.335  91.801 110.151  1.00  0.00           N0.      0
ATOM     86  H01 ARG A  40      38.402  84.650 110.271  1.00  0.00           H0.      0
ATOM     87  H02 ARG A  40      39.020  85.061 108.655  1.00  0.00           H0.      0
ATOM     88  HA  ARG A  40      40.124  84.420 109.892  1.00  0.00           H0.      0
ATOM     89  HB2 ARG A  40      39.809  86.514 111.287  1.00  0.00           H0.      0
ATOM     90  HB3 ARG A  40      40.441  86.925 109.689  1.00  0.00           H0.      0
ATOM     91  HG2 ARG A  40      38.158  87.556 108.910  1.00  0.00           H0.      0
ATOM     92  HG3 ARG A  40      37.467  87.045 110.455  1.00  0.00           H0.      0
ATOM     93  HD2 ARG A  40      38.768  88.815 111.641  1.00  0.00           H0.      0
ATOM     94  HD3 ARG A  40      39.482  89.338 110.102  1.00  0.00           H0.      0
ATOM     95  HE  ARG A  40      36.571  89.301 109.994  1.00  0.00           H0.      0
ATOM     96 HH11 ARG A  40      39.053  91.167 111.714  1.00  0.00           H0.      0
ATOM     97 HH12 ARG A  40      38.413  92.701 111.208  1.00  0.00           H0.      0
ATOM     98 HH21 ARG A  40      35.709  91.536 109.402  1.00  0.00           H0.      0
ATOM     99 HH22 ARG A  40      36.312  92.797 110.402  1.00  0.00           H0.      0
ATOM    100  CA  ALA A  64      35.074 101.174 108.855  1.00  0.00           C0.     -1
ATOM    101  C   ALA A  64      36.110 100.423 108.027  1.00  0.00           C0.      0
ATOM    102  O   ALA A  64      36.069  99.181 107.873  1.00  0.00           O0.      0
ATOM    103  CB  ALA A  64      34.577 100.359 110.050  1.00  0.00           C0.      0
ATOM    104  H02 ALA A  64      34.235 101.405 108.183  1.00  0.00           H0.      0
ATOM    105  HA  ALA A  64      35.490 102.132 109.188  1.00  0.00           H0.      0
ATOM    106  HB1 ALA A  64      34.243  99.366 109.738  1.00  0.00           H0.      0
ATOM    107  HB2 ALA A  64      35.362 100.240 110.801  1.00  0.00           H0.      0
ATOM    108  HB3 ALA A  64      33.735 100.867 110.528  1.00  0.00           H0.      0
ATOM    109  N   CYS A  65      37.055 101.169 107.412  1.00  0.00           N0.      0
ATOM    110  CA  CYS A  65      38.097 100.566 106.579  1.00  0.00           C0.     -1
ATOM    111  C   CYS A  65      39.325 100.070 107.355  1.00  0.00           C0.      0
ATOM    112  O   CYS A  65      40.059  99.206 106.835  1.00  0.00           O0.      0
ATOM    113  H01 CYS A  65      38.421 101.299 105.834  1.00  0.00           H0.      0
ATOM    114  H   CYS A  65      37.141 102.141 107.683  1.00  0.00           H0.      0
ATOM    115  HA  CYS A  65      37.674  99.705 106.061  1.00  0.00           H0.      0
ATOM    116  N   GLY A  66      39.551 100.630 108.553  1.00  0.00           N0.      0
ATOM    117  CA  GLY A  66      40.759 100.345 109.327  1.00  0.00           C0.     -1
ATOM    118  H01 GLY A  66      41.634 100.848 108.897  1.00  0.00           H0.      0
ATOM    119  H   GLY A  66      38.980 101.415 108.873  1.00  0.00           H0.      0
ATOM    120  HA2 GLY A  66      40.613 100.681 110.351  1.00  0.00           H0.      0
ATOM    121  HA3 GLY A  66      40.954  99.270 109.326  1.00  0.00           H0.      0
ATOM    122  CA  ASP A  70      38.119  93.700 104.473  1.00  0.00           C0.     -1
ATOM    123  CB  ASP A  70      37.068  93.764 105.560  1.00  0.00           C0.     -1
ATOM    124  CG  ASP A  70      37.249  94.892 106.577  1.00  0.00           C0.      0
ATOM    125  OD1 ASP A  70      38.343  95.490 106.639  1.00  0.00           O0.      0
ATOM    126  OD2 ASP A  70      36.226  95.125 107.346  1.00  0.00           O1-      0
ATOM    127  H01 ASP A  70      39.121  93.606 104.903  1.00  0.00           H0.      0
ATOM    128  H02 ASP A  70      38.113  94.611 103.864  1.00  0.00           H0.      0
ATOM    129  HA  ASP A  70      37.945  92.846 103.809  1.00  0.00           H0.      0
ATOM    130  HB2 ASP A  70      36.061  93.863 105.134  1.00  0.00           H0.      0
ATOM    131  HB3 ASP A  70      37.049  92.826 106.136  1.00  0.00           H0.      0
ATOM    132  CA  ASP A  85      37.725 105.686 108.193  1.00  0.00           C0.     -1
ATOM    133  C   ASP A  85      38.137 107.010 108.843  1.00  0.00           C0.      0
ATOM    134  O   ASP A  85      38.821 107.839 108.230  1.00  0.00           O0.      0
ATOM    135  CB  ASP A  85      38.907 104.679 108.205  1.00  0.00           C0.      0
ATOM    136  CG  ASP A  85      39.064 104.068 109.590  1.00  0.00           C0.      0
ATOM    137  OD1 ASP A  85      38.527 102.919 109.798  1.00  0.00           O0.      0
ATOM    138  OD2 ASP A  85      39.649 104.742 110.488  1.00  0.00           O1-      0
ATOM    139  H03 ASP A  85      37.456 105.911 107.157  1.00  0.00           H0.      0
ATOM    140  HA  ASP A  85      36.854 105.246 108.692  1.00  0.00           H0.      0
ATOM    141  HB2 ASP A  85      38.725 103.884 107.476  1.00  0.00           H0.      0
ATOM    142  HB3 ASP A  85      39.824 105.203 107.920  1.00  0.00           H0.      0
ATOM    143  N   ALA A  86      37.735 107.201 110.132  1.00  0.00           N0.      0
ATOM    144  CA  ALA A  86      38.035 108.428 110.867  1.00  0.00           C0.     -1
ATOM    145  C   ALA A  86      39.507 108.528 111.430  1.00  0.00           C0.      0
ATOM    146  O   ALA A  86      39.843 109.610 111.933  1.00  0.00           O0.      0
ATOM    147  CB  ALA A  86      37.053 108.606 112.033  1.00  0.00           C0.      0
ATOM    148  H   ALA A  86      37.184 106.480 110.583  1.00  0.00           H0.      0
ATOM    149  HA  ALA A  86      37.957 109.264 110.165  1.00  0.00           H0.      0
ATOM    150  HB1 ALA A  86      36.022 108.642 111.671  1.00  0.00           H0.      0
ATOM    151  HB2 ALA A  86      37.160 107.795 112.763  1.00  0.00           H0.      0
ATOM    152  HB3 ALA A  86      37.285 109.543 112.546  1.00  0.00           H0.      0
ATOM    153  N   SER A  87      40.328 107.443 111.364  1.00  0.00           N0.      0
ATOM    154  CA  SER A  87      41.732 107.450 111.860  1.00  0.00           C0.     -1
ATOM    155  CB  SER A  87      41.976 106.321 112.848  1.00  0.00           C0.     -1
ATOM    156  OG  SER A  87      43.346 106.275 113.296  1.00  0.00           O0.      0
ATOM    157  H01 SER A  87      42.422 107.358 111.013  1.00  0.00           H0.      0
ATOM    158  H   SER A  87      39.996 106.594 110.905  1.00  0.00           H0.      0
ATOM    159  HA  SER A  87      41.890 108.426 112.327  1.00  0.00           H0.      0
ATOM    160  HB2 SER A  87      41.275 106.412 113.687  1.00  0.00           H0.      0
ATOM    161  HB3 SER A  87      41.791 105.354 112.377  1.00  0.00           H0.      0
ATOM    162  HG  SER A  87      43.499 107.039 113.871  1.00  0.00           H0.      0
ATOM    163  CA  MET A  90      44.663 102.928 110.907  1.00  0.00           C0.     -1
ATOM    164  CB  MET A  90      43.246 102.773 111.448  1.00  0.00           C0.     -1
ATOM    165  CG  MET A  90      43.130 102.649 112.972  1.00  0.00           C0.      0
ATOM    166  SD  MET A  90      43.834 101.096 113.683  1.00  0.00           S0.      0
ATOM    167  CE  MET A  90      42.611  99.864 113.091  1.00  0.00           C0.      0
ATOM    168  H01 MET A  90      45.136 103.835 111.304  1.00  0.00           H0.      0
ATOM    169  H02 MET A  90      44.661 103.000 109.813  1.00  0.00           H0.      0
ATOM    170  HA  MET A  90      45.287 102.073 111.191  1.00  0.00           H0.      0
ATOM    171  HB2 MET A  90      42.637 103.638 111.145  1.00  0.00           H0.      0
ATOM    172  HB3 MET A  90      42.761 101.905 110.985  1.00  0.00           H0.      0
ATOM    173  HG2 MET A  90      43.660 103.471 113.466  1.00  0.00           H0.      0
ATOM    174  HG3 MET A  90      42.077 102.704 113.265  1.00  0.00           H0.      0
ATOM    175  HE1 MET A  90      42.616  99.789 112.001  1.00  0.00           H0.      0
ATOM    176  HE2 MET A  90      42.894  98.895 113.513  1.00  0.00           H0.      0
ATOM    177  HE3 MET A  90      41.606 100.128 113.427  1.00  0.00           H0.      0
ATOM    178  CA  ASN A 116      32.931 110.026 109.901  1.00  0.00           C0.     -1
ATOM    179  C   ASN A 116      31.431 109.771 109.818  1.00  0.00           C0.      0
ATOM    180  O   ASN A 116      30.639 110.652 109.454  1.00  0.00           O0.      0
ATOM    181  CB  ASN A 116      33.268 111.109 110.952  1.00  0.00           C0.      0
ATOM    182  CG  ASN A 116      33.118 110.555 112.358  1.00  0.00           C0.      0
ATOM    183  ND2 ASN A 116      34.211 110.632 113.157  1.00  0.00           N0.      0
ATOM    184  OD1 ASN A 116      32.054 110.038 112.742  1.00  0.00           O0.      0
ATOM    185  H03 ASN A 116      33.254 110.388 108.919  1.00  0.00           H0.      0
ATOM    186  HA  ASN A 116      33.479 109.108 110.125  1.00  0.00           H0.      0
ATOM    187  HB2 ASN A 116      34.279 111.493 110.787  1.00  0.00           H0.      0
ATOM    188  HB3 ASN A 116      32.569 111.944 110.827  1.00  0.00           H0.      0
ATOM    189 HD21 ASN A 116      34.185 110.196 114.069  1.00  0.00           H0.      0
ATOM    190 HD22 ASN A 116      35.102 110.947 112.806  1.00  0.00           H0.      0
ATOM    191  N   TRP A 117      31.061 108.508 110.136  1.00  0.00           N0.      0
ATOM    192  CA  TRP A 117      29.658 108.095 110.191  1.00  0.00           C0.     -1
ATOM    193  CB  TRP A 117      29.448 107.080 111.315  1.00  0.00           C0.     -1
ATOM    194  CG  TRP A 117      30.415 105.915 111.276  1.00  0.00           C0.      0
ATOM    195  CD1 TRP A 117      31.103 105.439 110.176  1.00  0.00           C0.      0
ATOM    196  CD2 TRP A 117      30.860 105.120 112.405  1.00  0.00           C0.      0
ATOM    197  CE2 TRP A 117      31.835 104.191 111.918  1.00  0.00           C0.      0
ATOM    198  CE3 TRP A 117      30.533 105.097 113.774  1.00  0.00           C0.      0
ATOM    199  NE1 TRP A 117      31.944 104.401 110.557  1.00  0.00           N0.      0
ATOM    200  CZ2 TRP A 117      32.498 103.285 112.760  1.00  0.00           C0.      0
ATOM    201  CZ3 TRP A 117      31.171 104.178 114.609  1.00  0.00           C0.      0
ATOM    202  CH2 TRP A 117      32.153 103.288 114.110  1.00  0.00           C0.      0
ATOM    203  H01 TRP A 117      29.044 108.985 110.350  1.00  0.00           H0.      0
ATOM    204  H   TRP A 117      31.747 107.922 110.604  1.00  0.00           H0.      0
ATOM    205  HA  TRP A 117      29.356 107.663 109.226  1.00  0.00           H0.      0
ATOM    206  HB2 TRP A 117      29.567 107.595 112.278  1.00  0.00           H0.      0
ATOM    207  HB3 TRP A 117      28.407 106.728 111.280  1.00  0.00           H0.      0
ATOM    208  HD1 TRP A 117      31.080 105.777 109.153  1.00  0.00           H0.      0
ATOM    209  HE1 TRP A 117      32.625 103.964 109.956  1.00  0.00           H0.      0
ATOM    210  HE3 TRP A 117      29.786 105.776 114.173  1.00  0.00           H0.      0
ATOM    211  HZ2 TRP A 117      33.262 102.615 112.379  1.00  0.00           H0.      0
ATOM    212  HZ3 TRP A 117      30.883 104.112 115.656  1.00  0.00           H0.      0
ATOM    213  HH2 TRP A 117      32.639 102.593 114.787  1.00  0.00           H0.      0
ATOM    214  CA  LEU A 136      31.569  94.742 109.865  1.00  0.00           C0.     -1
ATOM    215  C   LEU A 136      32.497  94.819 111.082  1.00  0.00           C0.      0
ATOM    216  O   LEU A 136      32.959  95.903 111.484  1.00  0.00           O0.      0
ATOM    217  H01 LEU A 136      32.197  94.573 108.982  1.00  0.00           H0.      0
ATOM    218  H02 LEU A 136      31.048  95.694 109.760  1.00  0.00           H0.      0
ATOM    219  HA  LEU A 136      30.848  93.925 109.946  1.00  0.00           H0.      0
ATOM    220  N   GLY A 137      32.807  93.643 111.714  1.00  0.00           N0.      0
ATOM    221  CA  GLY A 137      33.876  93.538 112.736  1.00  0.00           C0.     -1
ATOM    222  C   GLY A 137      33.658  94.419 113.940  1.00  0.00           C0.      0
ATOM    223  O   GLY A 137      34.613  94.972 114.492  1.00  0.00           O0.      0
ATOM    224  H   GLY A 137      32.519  92.787 111.260  1.00  0.00           H0.      0
ATOM    225  HA2 GLY A 137      33.912  92.492 113.056  1.00  0.00           H0.      0
ATOM    226  HA3 GLY A 137      34.846  93.809 112.313  1.00  0.00           H0.      0
ATOM    227  N   ASN A 138      32.383  94.524 114.389  1.00  0.00           N0.      0
ATOM    228  CA  ASN A 138      32.118  95.187 115.659  1.00  0.00           C0.     -1
ATOM    229  C   ASN A 138      32.677  96.645 115.628  1.00  0.00           C0.      0
ATOM    230  O   ASN A 138      33.218  97.142 116.622  1.00  0.00           O0.      0
ATOM    231  CB  ASN A 138      32.676  94.393 116.840  1.00  0.00           C0.      0
ATOM    232  CG  ASN A 138      32.177  94.938 118.168  1.00  0.00           C0.      0
ATOM    233  ND2 ASN A 138      33.121  94.979 119.154  1.00  0.00           N0.      0
ATOM    234  OD1 ASN A 138      30.991  95.234 118.355  1.00  0.00           O0.      0
ATOM    235  H   ASN A 138      31.655  94.007 113.917  1.00  0.00           H0.      0
ATOM    236  HA  ASN A 138      31.031  95.265 115.773  1.00  0.00           H0.      0
ATOM    237  HB2 ASN A 138      32.314  93.361 116.747  1.00  0.00           H0.      0
ATOM    238  HB3 ASN A 138      33.763  94.370 116.810  1.00  0.00           H0.      0
ATOM    239 HD21 ASN A 138      32.888  95.536 119.967  1.00  0.00           H0.      0
ATOM    240 HD22 ASN A 138      34.098  94.988 118.871  1.00  0.00           H0.      0
ATOM    241  N   SER A 139      32.446  97.323 114.472  1.00  0.00           N0.      0
ATOM    242  CA  SER A 139      32.960  98.679 114.200  1.00  0.00           C0.     -1
ATOM    243  CB  SER A 139      33.485  98.800 112.775  1.00  0.00           C0.      0
ATOM    244  OG  SER A 139      34.580  97.908 112.515  1.00  0.00           O0.      0
ATOM    245  H03 SER A 139      32.170  99.425 114.363  1.00  0.00           H0.      0
ATOM    246  H   SER A 139      32.101  96.788 113.683  1.00  0.00           H0.      0
ATOM    247  HA  SER A 139      33.761  98.875 114.919  1.00  0.00           H0.      0
ATOM    248  HB2 SER A 139      32.680  98.633 112.047  1.00  0.00           H0.      0
ATOM    249  HB3 SER A 139      33.865  99.815 112.636  1.00  0.00           H0.      0
ATOM    250  HG  SER A 139      34.204  97.021 112.368  1.00  0.00           H0.      0
ATOM    251  CA  HID A 142      32.778 102.803 118.781  1.00  0.00           C0.     -1
ATOM    252  CB  HID A 142      34.072 102.763 118.078  1.00  0.00           C0.     -1
ATOM    253  CG  HID A 142      34.649 101.465 117.608  1.00  0.00           C0.      0
ATOM    254  CD2 HID A 142      35.287 101.157 116.420  1.00  0.00           C0.      0
ATOM    255  ND1 HID A 142      34.878 100.363 118.418  1.00  0.00           N0.      0
ATOM    256  CE1 HID A 142      35.633  99.458 117.729  1.00  0.00           C0.      0
ATOM    257  NE2 HID A 142      35.909  99.916 116.512  1.00  0.00           N0.      0
ATOM    258  H01 HID A 142      31.955 102.416 118.166  1.00  0.00           H0.      0
ATOM    259  H02 HID A 142      32.541 103.837 119.052  1.00  0.00           H0.      0
ATOM    260  HA  HID A 142      32.783 102.221 119.713  1.00  0.00           H0.      0
ATOM    261  HB2 HID A 142      34.016 103.408 117.189  1.00  0.00           H0.      0
ATOM    262  HB3 HID A 142      34.826 103.259 118.708  1.00  0.00           H0.      0
ATOM    263  HD1 HID A 142      34.519 100.217 119.353  1.00  0.00           H0.      0
ATOM    264  HD2 HID A 142      35.341 101.741 115.515  1.00  0.00           H0.      0
ATOM    265  HE1 HID A 142      35.967  98.519 118.138  1.00  0.00           H0.      0
ATOM    266  CA  ARG A 175      28.675  91.931 119.715  1.00  0.00           C0.     -1
ATOM    267  CB  ARG A 175      29.963  92.111 120.477  1.00  0.00           C0.     -1
ATOM    268  CG  ARG A 175      31.227  91.798 119.637  1.00  0.00           C0.      0
ATOM    269  CD  ARG A 175      32.520  92.102 120.419  1.00  0.00           C0.      0
ATOM    270  NE  ARG A 175      33.779  91.916 119.664  1.00  0.00           N0.      0
ATOM    271  CZ  ARG A 175      34.552  90.829 119.757  1.00  0.00           C0.      0
ATOM    272  NH1 ARG A 175      34.049  89.695 120.314  1.00  0.00           N1+      0
ATOM    273  NH2 ARG A 175      35.825  90.851 119.336  1.00  0.00           N0.      0
ATOM    274  H01 ARG A 175      27.805  92.158 120.341  1.00  0.00           H0.      0
ATOM    275  H03 ARG A 175      28.639  92.596 118.843  1.00  0.00           H0.      0
ATOM    276  HA  ARG A 175      28.561  90.901 119.351  1.00  0.00           H0.      0
ATOM    277  HB2 ARG A 175      30.040  93.150 120.829  1.00  0.00           H0.      0
ATOM    278  HB3 ARG A 175      29.966  91.478 121.377  1.00  0.00           H0.      0
ATOM    279  HG2 ARG A 175      31.209  90.746 119.316  1.00  0.00           H0.      0
ATOM    280  HG3 ARG A 175      31.210  92.408 118.726  1.00  0.00           H0.      0
ATOM    281  HD2 ARG A 175      32.509  93.149 120.725  1.00  0.00           H0.      0
ATOM    282  HD3 ARG A 175      32.573  91.490 121.327  1.00  0.00           H0.      0
ATOM    283  HE  ARG A 175      34.196  92.711 119.169  1.00  0.00           H0.      0
ATOM    284 HH11 ARG A 175      33.054  89.530 120.267  1.00  0.00           H0.      0
ATOM    285 HH12 ARG A 175      34.628  88.869 120.344  1.00  0.00           H0.      0
ATOM    286 HH21 ARG A 175      36.353  91.730 119.170  1.00  0.00           H0.      0
ATOM    287 HH22 ARG A 175      36.357  89.993 119.356  1.00  0.00           H0.      0
ATOM    288  CA  TYR A 194      40.295  88.204 115.336  1.00  0.00           C0.     -1
ATOM    289  CB  TYR A 194      40.089  89.417 116.315  1.00  0.00           C0.     -1
ATOM    290  CG  TYR A 194      39.438  90.599 115.628  1.00  0.00           C0.      0
ATOM    291  CD1 TYR A 194      38.155  91.043 115.987  1.00  0.00           C0.      0
ATOM    292  CD2 TYR A 194      40.117  91.305 114.617  1.00  0.00           C0.      0
ATOM    293  CE1 TYR A 194      37.570  92.153 115.373  1.00  0.00           C0.      0
ATOM    294  CE2 TYR A 194      39.557  92.434 114.013  1.00  0.00           C0.      0
ATOM    295  CZ  TYR A 194      38.275  92.865 114.395  1.00  0.00           C0.      0
ATOM    296  OH  TYR A 194      37.690  93.999 113.885  1.00  0.00           O0.      0
ATOM    297  H01 TYR A 194      40.771  87.364 115.852  1.00  0.00           H0.      0
ATOM    298  H02 TYR A 194      39.330  87.870 114.937  1.00  0.00           H0.      0
ATOM    299  HA  TYR A 194      40.931  88.496 114.493  1.00  0.00           H0.      0
ATOM    300  HB2 TYR A 194      39.471  89.096 117.162  1.00  0.00           H0.      0
ATOM    301  HB3 TYR A 194      41.063  89.714 116.725  1.00  0.00           H0.      0
ATOM    302  HD1 TYR A 194      37.610  90.525 116.770  1.00  0.00           H0.      0
ATOM    303  HD2 TYR A 194      41.118  90.996 114.328  1.00  0.00           H0.      0
ATOM    304  HE1 TYR A 194      36.581  92.495 115.656  1.00  0.00           H0.      0
ATOM    305  HE2 TYR A 194      40.130  93.007 113.291  1.00  0.00           H0.      0
ATOM    306  HH  TYR A 194      38.032  94.200 112.984  1.00  0.00           H0.      0
ATOM    307  CA  LEU A 240      39.039 100.323 123.279  1.00  0.00           C0.     -1
ATOM    308  CB  LEU A 240      38.809  99.205 122.198  1.00  0.00           C0.     -1
ATOM    309  CG  LEU A 240      39.002  99.692 120.746  1.00  0.00           C0.      0
ATOM    310  CD1 LEU A 240      39.055  98.503 119.767  1.00  0.00           C0.      0
ATOM    311  CD2 LEU A 240      37.895 100.679 120.334  1.00  0.00           C0.      0
ATOM    312  H01 LEU A 240      38.940  99.911 124.289  1.00  0.00           H0.      0
ATOM    313  H02 LEU A 240      40.044 100.749 123.178  1.00  0.00           H0.      0
ATOM    314  HA  LEU A 240      38.311 101.134 123.171  1.00  0.00           H0.      0
ATOM    315  HB2 LEU A 240      39.508  98.380 122.396  1.00  0.00           H0.      0
ATOM    316  HB3 LEU A 240      37.795  98.797 122.306  1.00  0.00           H0.      0
ATOM    317  HG  LEU A 240      39.969 100.218 120.693  1.00  0.00           H0.      0
ATOM    318 HD11 LEU A 240      39.856  97.805 120.039  1.00  0.00           H0.      0
ATOM    319 HD12 LEU A 240      38.107  97.955 119.780  1.00  0.00           H0.      0
ATOM    320 HD13 LEU A 240      39.226  98.843 118.741  1.00  0.00           H0.      0
ATOM    321 HD21 LEU A 240      37.887 101.572 120.967  1.00  0.00           H0.      0
ATOM    322 HD22 LEU A 240      38.027 101.004 119.297  1.00  0.00           H0.      0
ATOM    323 HD23 LEU A 240      36.913 100.196 120.417  1.00  0.00           H0.      0
ATOM    324  CA  TYR A 242      32.209 100.505 123.134  1.00  0.00           C0.     -1
ATOM    325  CB  TYR A 242      32.315  99.017 123.029  1.00  0.00           C0.     -1
ATOM    326  CG  TYR A 242      33.359  98.467 122.085  1.00  0.00           C0.      0
ATOM    327  CD1 TYR A 242      33.102  98.389 120.706  1.00  0.00           C0.      0
ATOM    328  CD2 TYR A 242      34.566  97.935 122.564  1.00  0.00           C0.      0
ATOM    329  CE1 TYR A 242      34.005  97.779 119.834  1.00  0.00           C0.      0
ATOM    330  CE2 TYR A 242      35.485  97.323 121.706  1.00  0.00           C0.      0
ATOM    331  CZ  TYR A 242      35.197  97.237 120.338  1.00  0.00           C0.      0
ATOM    332  OH  TYR A 242      36.042  96.621 119.445  1.00  0.00           O0.      0
ATOM    333  H01 TYR A 242      31.414 100.798 123.830  1.00  0.00           H0.      0
ATOM    334  H02 TYR A 242      33.145 100.952 123.490  1.00  0.00           H0.      0
ATOM    335  HA  TYR A 242      31.981 100.964 122.163  1.00  0.00           H0.      0
ATOM    336  HB2 TYR A 242      32.505  98.601 124.028  1.00  0.00           H0.      0
ATOM    337  HB3 TYR A 242      31.338  98.611 122.727  1.00  0.00           H0.      0
ATOM    338  HD1 TYR A 242      32.163  98.771 120.314  1.00  0.00           H0.      0
ATOM    339  HD2 TYR A 242      34.781  97.977 123.628  1.00  0.00           H0.      0
ATOM    340  HE1 TYR A 242      33.773  97.673 118.781  1.00  0.00           H0.      0
ATOM    341  HE2 TYR A 242      36.401  96.888 122.090  1.00  0.00           H0.      0
ATOM    342  HH  TYR A 242      36.795  96.168 119.914  1.00  0.00           H0.      0
ATOM    343  CA' SAM A 293      37.421  96.550 110.333  1.00  0.00           C0.      0
ATOM    344  CB  SAM A 293      37.378  97.524 111.531  1.00  0.00           C0.      0
ATOM    345  CG  SAM A 293      38.764  97.780 112.120  1.00  0.00           C0.      0
ATOM    346  SD  SAM A 293      38.727  98.607 113.765  1.00  0.00           S0.      0
ATOM    347  C5' SAM A 293      37.369  99.828 113.579  1.00  0.00           C0.      0
ATOM    348  C4' SAM A 293      37.688 101.000 112.660  1.00  0.00           C0.      0
ATOM    349  O4' SAM A 293      36.549 101.922 112.788  1.00  0.00           O0.      0
ATOM    350  C3' SAM A 293      38.970 101.812 112.998  1.00  0.00           C0.      0
ATOM    351  O3' SAM A 293      39.878 101.854 111.906  1.00  0.00           O0.      0
ATOM    352  C2' SAM A 293      38.426 103.212 113.379  1.00  0.00           C0.      0
ATOM    353  O2' SAM A 293      39.285 104.298 113.111  1.00  0.00           O0.      0
ATOM    354  C1' SAM A 293      37.069 103.265 112.647  1.00  0.00           C0.      0
ATOM    355  OXT SAM A 293      38.335  94.575 111.344  1.00  0.00           O0.      0
ATOM    356  N1  SAM A 293      33.722 107.102 111.708  1.00  0.00           N0.      0
ATOM    357  C2  SAM A 293      34.484 106.359 110.890  1.00  0.00           C0.      0
ATOM    358  N3  SAM A 293      35.341 105.366 111.197  1.00  0.00           N0.      0
ATOM    359  C4  SAM A 293      35.378 105.142 112.524  1.00  0.00           C0.      0
ATOM    360  C5  SAM A 293      34.659 105.845 113.497  1.00  0.00           C0.      0
ATOM    361  C6  SAM A 293      33.783 106.872 113.053  1.00  0.00           C0.      0
ATOM    362  N6  SAM A 293      33.047 107.623 113.882  1.00  0.00           N0.      0
ATOM    363  N7  SAM A 293      34.974 105.352 114.760  1.00  0.00           N0.      0
ATOM    364  C8  SAM A 293      35.849 104.380 114.557  1.00  0.00           C0.      0
ATOM    365  N9  SAM A 293      36.130 104.204 113.220  1.00  0.00           N0.      0
ATOM    366  C'  SAM A 293      37.294  95.104 110.810  1.00  0.00           C0.      0
ATOM    367  N'  SAM A 293      36.295  96.827 109.397  1.00  0.00           N0.      0
ATOM    368  O'  SAM A 293      36.177  94.537 110.698  1.00  0.00           O0.      0
ATOM    369 HN61 SAM A 293      32.470 108.375 113.497  1.00  0.00           H0.      0
ATOM    370 HN62 SAM A 293      32.969 107.365 114.865  1.00  0.00           H0.      0
ATOM    371  HA  SAM A 293      38.341  96.694 109.758  1.00  0.00           H0.      0
ATOM    372  HB1 SAM A 293      36.688  97.150 112.290  1.00  0.00           H0.      0
ATOM    373  HB2 SAM A 293      36.950  98.468 111.184  1.00  0.00           H0.      0
ATOM    374  HG1 SAM A 293      39.368  98.405 111.456  1.00  0.00           H0.      0
ATOM    375  HG2 SAM A 293      39.315  96.850 112.277  1.00  0.00           H0.      0
ATOM    376 HO2' SAM A 293      39.486 104.355 112.139  1.00  0.00           H0.      0
ATOM    377 HO3' SAM A 293      39.413 102.272 111.138  1.00  0.00           H0.      0
ATOM    378  H01 SAM A 293      36.310 103.792 115.334  1.00  0.00           H0.      0
ATOM    379  H02 SAM A 293      37.757 100.676 111.615  1.00  0.00           H0.      0
ATOM    380  H03 SAM A 293      39.519 101.380 113.833  1.00  0.00           H0.      0
ATOM    381  H04 SAM A 293      38.247 103.219 114.456  1.00  0.00           H0.      0
ATOM    382  H05 SAM A 293      37.189 103.522 111.592  1.00  0.00           H0.      0
ATOM    383  H06 SAM A 293      34.403 106.599 109.834  1.00  0.00           H0.      0
ATOM    384  H07 SAM A 293      35.380  96.698 109.838  1.00  0.00           H0.      0
ATOM    385  H08 SAM A 293      36.335  96.151 108.562  1.00  0.00           H0.      0
ATOM    386  H09 SAM A 293      36.329  97.784 109.007  1.00  0.00           H0.      0
ATOM    387 H5'1 SAM A 293      37.195 100.181 114.594  1.00  0.00           H0.      0
ATOM    388 H5'2 SAM A 293      36.464  99.308 113.257  1.00  0.00           H0.      0
ATOM    389  N   ACT A 294      36.520  95.837 116.521  1.00  0.00           N0.      0
ATOM    390  CA  ACT A 294      37.403  94.935 117.253  1.00  0.00           C0.      0
ATOM    391  C   ACT A 294      36.707  93.833 118.066  1.00  0.00           C0.      0
ATOM    392  O   ACT A 294      37.471  93.082 118.786  1.00  0.00           O0.      0
ATOM    393  CE  ACT A 294      37.616  97.213 115.118  1.00  0.00           C0.      0
ATOM    394  OXT ACT A 294      35.458  93.699 118.008  1.00  0.00           O1-      0
ATOM    395  HE1 ACT A 294      36.644  97.664 114.979  1.00  0.00           H0.      0
ATOM    396  HE2 ACT A 294      38.199  97.501 115.978  1.00  0.00           H0.      0
ATOM    397  HE3 ACT A 294      37.844  96.285 114.612  1.00  0.00           H0.      0
ATOM    398  H1  ACT A 294      38.028  95.511 117.942  1.00  0.00           H0.      0
ATOM    399  H3  ACT A 294      38.080  94.445 116.547  1.00  0.00           H0.      0
ATOM    400  H01 ACT A 294      35.910  96.331 117.170  1.00  0.00           H0.      0
ATOM    401  H02 ACT A 294      35.927  95.337 115.861  1.00  0.00           H0.      0
ATOM    402  O   WAT A 878      36.692 106.387 116.913  1.00  0.00           O0.      0
ATOM    403  H1  WAT A 878      36.077 106.334 116.157  1.00  0.00           H0.      0
ATOM    404  H2  WAT A 878      36.884 107.327 117.045  1.00  0.00           H0.      0
ATOM    405  O   WAT A1222      37.953  95.153 120.601  1.00  0.00           O0.      0
ATOM    406  H1  WAT A1222      37.725  94.275 120.233  1.00  0.00           H0.      0
ATOM    407  H2  WAT A1222      38.889  95.256 120.362  1.00  0.00           H0.      0
ATOM    408  O   WAT A8642      33.010 106.245 116.479  1.00  0.00           O0.      0
ATOM    409  H1  WAT A8642      33.739 105.780 116.003  1.00  0.00           H0.      0
ATOM    410  H2  WAT A8642      32.211 105.728 116.301  1.00  0.00           H0.      0
ATOM    411  O   WAT A9157      34.087  97.044 107.668  1.00  0.00           O0.      0
ATOM    412  H1  WAT A9157      34.568  97.874 107.514  1.00  0.00           H0.      0
ATOM    413  H2  WAT A9157      34.641  96.350 107.271  1.00  0.00           H0.      0
ATOM    414  O   WAT B5682      34.467  93.464 108.658  1.00  0.00           O0.      0
ATOM    415  H1  WAT B5682      35.020  93.902 107.974  1.00  0.00           H0.      0
ATOM    416  H2  WAT B5682      34.723  93.949 109.457  1.00  0.00           H0.      0
ATOM    417  O   WAT B7377      38.398 106.531 114.506  1.00  0.00           O0.      0
ATOM    418  H1  WAT B7377      38.151 106.205 115.384  1.00  0.00           H0.      0
ATOM    419  H2  WAT B7377      38.775 105.779 114.006  1.00  0.00           H0.      0
ATOM    420  O   WAT B8970      40.763  95.192 110.154  1.00  0.00           O0.      0
ATOM    421  H1  WAT B8970      40.567  95.875 109.470  1.00  0.00           H0.      0
ATOM    422  H2  WAT B8970      39.901  94.909 110.511  1.00  0.00           H0.      0
ATOM    423  O   WAT B9573      39.794  96.942 108.359  1.00  0.00           O0.      0
ATOM    424  H1  WAT B9573      39.227  96.427 107.736  1.00  0.00           H0.      0
ATOM    425  H2  WAT B9573      40.102  97.724 107.859  1.00  0.00           H0.      0
ATOM    426  O   WAT C1089      34.555 106.045 118.852  1.00  0.00           O0.      0
ATOM    427  H1  WAT C1089      35.384 106.047 118.341  1.00  0.00           H0.      0
ATOM    428  H2  WAT C1089      33.862 106.187 118.182  1.00  0.00           H0.      0
