# Supplementary material for: Computational Investigation of GNMT-Catalyzed Methyl Transfer Reaction: Integrating MD, QM, and ML Approaches
Source: J Comput Chem. Author manuscript; Available in PMC 2026 Jun 29. (PMC13312424; doi:10.1002/jcc.70434)
Supplement: SI-2 [file NIHMS2188582-supplement-SI-2.zip › QM-cluster-pdbs/sampling_5032_R2_w_r.pdb]

ATOM      1  CA  TYR A  21      42.489 104.596 117.830  1.00  0.00           C0.     -1
ATOM      2  CB  TYR A  21      41.731 104.188 116.606  1.00  0.00           C0.     -1
ATOM      3  CG  TYR A  21      40.777 103.007 116.709  1.00  0.00           C0.      0
ATOM      4  CD1 TYR A  21      39.393 103.217 116.841  1.00  0.00           C0.      0
ATOM      5  CD2 TYR A  21      41.224 101.681 116.568  1.00  0.00           C0.      0
ATOM      6  CE1 TYR A  21      38.487 102.149 116.824  1.00  0.00           C0.      0
ATOM      7  CE2 TYR A  21      40.331 100.605 116.540  1.00  0.00           C0.      0
ATOM      8  CZ  TYR A  21      38.954 100.834 116.661  1.00  0.00           C0.      0
ATOM      9  OH  TYR A  21      38.096  99.751 116.553  1.00  0.00           O0.      0
ATOM     10  H01 TYR A  21      41.814 104.882 118.647  1.00  0.00           H0.      0
ATOM     11  H02 TYR A  21      43.138 105.454 117.619  1.00  0.00           H0.      0
ATOM     12  HA  TYR A  21      43.126 103.785 118.206  1.00  0.00           H0.      0
ATOM     13  HB2 TYR A  21      41.141 105.044 116.247  1.00  0.00           H0.      0
ATOM     14  HB3 TYR A  21      42.444 103.979 115.795  1.00  0.00           H0.      0
ATOM     15  HD1 TYR A  21      39.016 104.234 116.892  1.00  0.00           H0.      0
ATOM     16  HD2 TYR A  21      42.288 101.488 116.450  1.00  0.00           H0.      0
ATOM     17  HE1 TYR A  21      37.422 102.339 116.906  1.00  0.00           H0.      0
ATOM     18  HE2 TYR A  21      40.682  99.588 116.409  1.00  0.00           H0.      0
ATOM     19  HH  TYR A  21      37.265  99.930 117.064  1.00  0.00           H0.      0
ATOM     20  CA  TRP A  30      45.690  94.990 114.396  1.00  0.00           C0.     -1
ATOM     21  CB  TRP A  30      44.891  96.007 113.582  1.00  0.00           C0.     -1
ATOM     22  CG  TRP A  30      43.407  95.737 113.511  1.00  0.00           C0.      0
ATOM     23  CD1 TRP A  30      42.696  95.160 112.473  1.00  0.00           C0.      0
ATOM     24  CD2 TRP A  30      42.431  96.075 114.526  1.00  0.00           C0.      0
ATOM     25  CE2 TRP A  30      41.146  95.680 114.032  1.00  0.00           C0.      0
ATOM     26  CE3 TRP A  30      42.514  96.712 115.779  1.00  0.00           C0.      0
ATOM     27  NE1 TRP A  30      41.340  95.109 112.787  1.00  0.00           N0.      0
ATOM     28  CZ2 TRP A  30      39.968  95.905 114.762  1.00  0.00           C0.      0
ATOM     29  CZ3 TRP A  30      41.341  96.957 116.492  1.00  0.00           C0.      0
ATOM     30  CH2 TRP A  30      40.079  96.560 115.989  1.00  0.00           C0.      0
ATOM     31  H01 TRP A  30      45.592  93.985 113.967  1.00  0.00           H0.      0
ATOM     32  H03 TRP A  30      46.755  95.249 114.419  1.00  0.00           H0.      0
ATOM     33  HA  TRP A  30      45.331  94.944 115.431  1.00  0.00           H0.      0
ATOM     34  HB2 TRP A  30      45.048  97.009 114.005  1.00  0.00           H0.      0
ATOM     35  HB3 TRP A  30      45.295  96.045 112.562  1.00  0.00           H0.      0
ATOM     36  HD1 TRP A  30      43.055  94.791 111.524  1.00  0.00           H0.      0
ATOM     37  HE1 TRP A  30      40.587  94.820 112.157  1.00  0.00           H0.      0
ATOM     38  HE3 TRP A  30      43.475  97.022 116.177  1.00  0.00           H0.      0
ATOM     39  HZ2 TRP A  30      39.009  95.549 114.405  1.00  0.00           H0.      0
ATOM     40  HZ3 TRP A  30      41.394  97.461 117.451  1.00  0.00           H0.      0
ATOM     41  HH2 TRP A  30      39.185  96.778 116.560  1.00  0.00           H0.      0
ATOM     42  CA  TYR A  33      44.782  90.798 116.565  1.00  0.00           C0.     -1
ATOM     43  C   TYR A  33      43.804  89.994 115.666  1.00  0.00           C0.      0
ATOM     44  O   TYR A  33      42.981  89.207 116.149  1.00  0.00           O0.      0
ATOM     45  CB  TYR A  33      44.280  92.117 117.200  1.00  0.00           C0.     -1
ATOM     46  CG  TYR A  33      42.911  92.010 117.839  1.00  0.00           C0.      0
ATOM     47  CD1 TYR A  33      41.866  92.856 117.440  1.00  0.00           C0.      0
ATOM     48  CD2 TYR A  33      42.640  91.032 118.812  1.00  0.00           C0.      0
ATOM     49  CE1 TYR A  33      40.580  92.718 117.970  1.00  0.00           C0.      0
ATOM     50  CE2 TYR A  33      41.361  90.877 119.340  1.00  0.00           C0.      0
ATOM     51  CZ  TYR A  33      40.320  91.707 118.902  1.00  0.00           C0.      0
ATOM     52  OH  TYR A  33      39.064  91.488 119.419  1.00  0.00           O0.      0
ATOM     53  H02 TYR A  33      45.705  91.009 116.010  1.00  0.00           H0.      0
ATOM     54  HA  TYR A  33      45.046  90.099 117.366  1.00  0.00           H0.      0
ATOM     55  HB2 TYR A  33      45.036  92.427 117.935  1.00  0.00           H0.      0
ATOM     56  HB3 TYR A  33      44.252  92.900 116.433  1.00  0.00           H0.      0
ATOM     57  HD1 TYR A  33      42.049  93.623 116.693  1.00  0.00           H0.      0
ATOM     58  HD2 TYR A  33      43.431  90.365 119.139  1.00  0.00           H0.      0
ATOM     59  HE1 TYR A  33      39.780  93.363 117.626  1.00  0.00           H0.      0
ATOM     60  HE2 TYR A  33      41.144  90.109 120.075  1.00  0.00           H0.      0
ATOM     61  HH  TYR A  33      38.484  92.250 119.208  1.00  0.00           H0.      0
ATOM     62  N   ILE A  34      43.936  90.152 114.313  1.00  0.00           N0.      0
ATOM     63  CA  ILE A  34      43.265  89.335 113.253  1.00  0.00           C0.     -1
ATOM     64  CB  ILE A  34      43.693  89.921 111.905  1.00  0.00           C0.     -1
ATOM     65  CG1 ILE A  34      43.166  91.366 111.686  1.00  0.00           C0.      0
ATOM     66  CG2 ILE A  34      43.286  88.987 110.752  1.00  0.00           C0.      0
ATOM     67  CD1 ILE A  34      41.640  91.489 111.558  1.00  0.00           C0.      0
ATOM     68  H01 ILE A  34      43.571  88.286 113.347  1.00  0.00           H0.      0
ATOM     69  H   ILE A  34      44.694  90.739 113.993  1.00  0.00           H0.      0
ATOM     70  HA  ILE A  34      42.182  89.382 113.397  1.00  0.00           H0.      0
ATOM     71  HB  ILE A  34      44.793  89.973 111.910  1.00  0.00           H0.      0
ATOM     72 HG12 ILE A  34      43.503  92.009 112.509  1.00  0.00           H0.      0
ATOM     73 HG13 ILE A  34      43.635  91.761 110.775  1.00  0.00           H0.      0
ATOM     74 HG21 ILE A  34      42.203  88.841 110.728  1.00  0.00           H0.      0
ATOM     75 HG22 ILE A  34      43.588  89.407 109.787  1.00  0.00           H0.      0
ATOM     76 HG23 ILE A  34      43.754  88.002 110.858  1.00  0.00           H0.      0
ATOM     77 HD11 ILE A  34      41.339  92.535 111.457  1.00  0.00           H0.      0
ATOM     78 HD12 ILE A  34      41.268  90.956 110.677  1.00  0.00           H0.      0
ATOM     79 HD13 ILE A  34      41.125  91.091 112.438  1.00  0.00           H0.      0
ATOM     80  CA  ARG A  40      40.008  85.283 109.210  1.00  0.00           C0.     -1
ATOM     81  CB  ARG A  40      40.647  86.628 109.608  1.00  0.00           C0.     -1
ATOM     82  CG  ARG A  40      39.793  87.459 110.602  1.00  0.00           C0.      0
ATOM     83  CD  ARG A  40      39.255  88.752 109.971  1.00  0.00           C0.      0
ATOM     84  NE  ARG A  40      38.670  89.617 111.008  1.00  0.00           N0.      0
ATOM     85  CZ  ARG A  40      38.311  90.902 110.797  1.00  0.00           C0.      0
ATOM     86  NH1 ARG A  40      38.210  91.407 109.566  1.00  0.00           N1+      0
ATOM     87  NH2 ARG A  40      37.980  91.693 111.841  1.00  0.00           N0.      0
ATOM     88  H01 ARG A  40      40.641  84.744 108.497  1.00  0.00           H0.      0
ATOM     89  H02 ARG A  40      39.027  85.435 108.743  1.00  0.00           H0.      0
ATOM     90  HA  ARG A  40      39.866  84.644 110.089  1.00  0.00           H0.      0
ATOM     91  HB2 ARG A  40      41.632  86.437 110.050  1.00  0.00           H0.      0
ATOM     92  HB3 ARG A  40      40.836  87.219 108.702  1.00  0.00           H0.      0
ATOM     93  HG2 ARG A  40      38.952  86.862 110.976  1.00  0.00           H0.      0
ATOM     94  HG3 ARG A  40      40.399  87.728 111.478  1.00  0.00           H0.      0
ATOM     95  HD2 ARG A  40      40.080  89.282 109.474  1.00  0.00           H0.      0
ATOM     96  HD3 ARG A  40      38.499  88.519 109.212  1.00  0.00           H0.      0
ATOM     97  HE  ARG A  40      38.866  89.364 111.967  1.00  0.00           H0.      0
ATOM     98 HH11 ARG A  40      38.539  90.896 108.762  1.00  0.00           H0.      0
ATOM     99 HH12 ARG A  40      37.909  92.397 109.470  1.00  0.00           H0.      0
ATOM    100 HH21 ARG A  40      38.203  91.350 112.768  1.00  0.00           H0.      0
ATOM    101 HH22 ARG A  40      38.215  92.693 111.715  1.00  0.00           H0.      0
ATOM    102  CA  ALA A  64      34.936 101.311 108.726  1.00  0.00           C0.     -1
ATOM    103  C   ALA A  64      36.119 100.457 108.225  1.00  0.00           C0.      0
ATOM    104  O   ALA A  64      36.194  99.232 108.459  1.00  0.00           O0.      0
ATOM    105  CB  ALA A  64      34.289 100.766 109.998  1.00  0.00           C0.      0
ATOM    106  H03 ALA A  64      34.203 101.329 107.907  1.00  0.00           H0.      0
ATOM    107  HA  ALA A  64      35.269 102.345 108.876  1.00  0.00           H0.      0
ATOM    108  HB1 ALA A  64      34.170  99.681 109.955  1.00  0.00           H0.      0
ATOM    109  HB2 ALA A  64      34.889 101.008 110.879  1.00  0.00           H0.      0
ATOM    110  HB3 ALA A  64      33.301 101.214 110.141  1.00  0.00           H0.      0
ATOM    111  N   CYS A  65      37.048 101.097 107.468  1.00  0.00           N0.      0
ATOM    112  CA  CYS A  65      38.179 100.434 106.780  1.00  0.00           C0.     -1
ATOM    113  C   CYS A  65      39.080  99.643 107.704  1.00  0.00           C0.      0
ATOM    114  O   CYS A  65      39.534  98.536 107.378  1.00  0.00           O0.      0
ATOM    115  H01 CYS A  65      38.757 101.217 106.282  1.00  0.00           H0.      0
ATOM    116  H   CYS A  65      36.970 102.100 107.394  1.00  0.00           H0.      0
ATOM    117  HA  CYS A  65      37.799  99.746 106.020  1.00  0.00           H0.      0
ATOM    118  N   GLY A  66      39.386 100.276 108.848  1.00  0.00           N0.      0
ATOM    119  CA  GLY A  66      40.448  99.751 109.669  1.00  0.00           C0.     -1
ATOM    120  H01 GLY A  66      41.420  99.815 109.169  1.00  0.00           H0.      0
ATOM    121  H   GLY A  66      38.954 101.172 109.086  1.00  0.00           H0.      0
ATOM    122  HA2 GLY A  66      40.496 100.311 110.601  1.00  0.00           H0.      0
ATOM    123  HA3 GLY A  66      40.279  98.695 109.907  1.00  0.00           H0.      0
ATOM    124  CA  VAL A  69      41.106  93.542 105.692  1.00  0.00           C0.     -1
ATOM    125  C   VAL A  69      39.924  92.960 104.936  1.00  0.00           C0.      0
ATOM    126  O   VAL A  69      40.011  91.906 104.282  1.00  0.00           O0.      0
ATOM    127  CB  VAL A  69      41.230  93.040 107.152  1.00  0.00           C0.     -1
ATOM    128  CG1 VAL A  69      40.262  93.778 108.085  1.00  0.00           C0.      0
ATOM    129  CG2 VAL A  69      41.070  91.513 107.263  1.00  0.00           C0.      0
ATOM    130  H01 VAL A  69      41.060  94.637 105.694  1.00  0.00           H0.      0
ATOM    131  HA  VAL A  69      42.004  93.247 105.138  1.00  0.00           H0.      0
ATOM    132  HB  VAL A  69      42.254  93.286 107.473  1.00  0.00           H0.      0
ATOM    133 HG11 VAL A  69      40.448  94.859 108.060  1.00  0.00           H0.      0
ATOM    134 HG12 VAL A  69      39.222  93.625 107.787  1.00  0.00           H0.      0
ATOM    135 HG13 VAL A  69      40.375  93.441 109.119  1.00  0.00           H0.      0
ATOM    136 HG21 VAL A  69      40.053  91.205 106.989  1.00  0.00           H0.      0
ATOM    137 HG22 VAL A  69      41.754  90.988 106.588  1.00  0.00           H0.      0
ATOM    138 HG23 VAL A  69      41.273  91.185 108.289  1.00  0.00           H0.      0
ATOM    139  N   ASP A  70      38.786  93.673 105.062  1.00  0.00           N0.      0
ATOM    140  CA  ASP A  70      37.511  93.255 104.502  1.00  0.00           C0.     -1
ATOM    141  CB  ASP A  70      36.380  93.480 105.500  1.00  0.00           C0.     -1
ATOM    142  CG  ASP A  70      36.320  94.798 106.315  1.00  0.00           C0.      0
ATOM    143  OD1 ASP A  70      37.416  95.379 106.634  1.00  0.00           O0.      0
ATOM    144  OD2 ASP A  70      35.165  95.157 106.683  1.00  0.00           O1-      0
ATOM    145  H01 ASP A  70      37.311  93.817 103.577  1.00  0.00           H0.      0
ATOM    146  H   ASP A  70      38.718  94.472 105.695  1.00  0.00           H0.      0
ATOM    147  HA  ASP A  70      37.587  92.200 104.228  1.00  0.00           H0.      0
ATOM    148  HB2 ASP A  70      35.414  93.361 105.001  1.00  0.00           H0.      0
ATOM    149  HB3 ASP A  70      36.431  92.691 106.268  1.00  0.00           H0.      0
ATOM    150  CA  ASP A  85      37.775 105.349 107.731  1.00  0.00           C0.     -1
ATOM    151  C   ASP A  85      38.219 106.753 108.239  1.00  0.00           C0.      0
ATOM    152  O   ASP A  85      39.063 107.394 107.603  1.00  0.00           O0.      0
ATOM    153  CB  ASP A  85      38.832 104.230 108.208  1.00  0.00           C0.     -1
ATOM    154  CG  ASP A  85      38.702 103.831 109.661  1.00  0.00           C0.      0
ATOM    155  OD1 ASP A  85      38.287 102.653 109.929  1.00  0.00           O0.      0
ATOM    156  OD2 ASP A  85      39.008 104.695 110.536  1.00  0.00           O1-      0
ATOM    157  H01 ASP A  85      37.785 105.389 106.641  1.00  0.00           H0.      0
ATOM    158  HA  ASP A  85      36.773 105.085 108.086  1.00  0.00           H0.      0
ATOM    159  HB2 ASP A  85      38.716 103.349 107.573  1.00  0.00           H0.      0
ATOM    160  HB3 ASP A  85      39.833 104.638 108.033  1.00  0.00           H0.      0
ATOM    161  N   ALA A  86      37.677 107.219 109.412  1.00  0.00           N0.      0
ATOM    162  CA  ALA A  86      38.047 108.510 110.057  1.00  0.00           C0.     -1
ATOM    163  C   ALA A  86      39.298 108.401 110.977  1.00  0.00           C0.      0
ATOM    164  O   ALA A  86      39.597 109.388 111.686  1.00  0.00           O0.      0
ATOM    165  CB  ALA A  86      36.867 109.065 110.851  1.00  0.00           C0.      0
ATOM    166  H   ALA A  86      37.056 106.602 109.921  1.00  0.00           H0.      0
ATOM    167  HA  ALA A  86      38.308 109.195 109.245  1.00  0.00           H0.      0
ATOM    168  HB1 ALA A  86      36.572 108.378 111.650  1.00  0.00           H0.      0
ATOM    169  HB2 ALA A  86      37.174 110.002 111.320  1.00  0.00           H0.      0
ATOM    170  HB3 ALA A  86      36.026 109.249 110.186  1.00  0.00           H0.      0
ATOM    171  N   SER A  87      40.013 107.260 110.949  1.00  0.00           N0.      0
ATOM    172  CA  SER A  87      41.299 107.087 111.642  1.00  0.00           C0.     -1
ATOM    173  CB  SER A  87      41.276 106.042 112.763  1.00  0.00           C0.      0
ATOM    174  OG  SER A  87      42.599 105.877 113.321  1.00  0.00           O0.      0
ATOM    175  H01 SER A  87      42.057 106.792 110.907  1.00  0.00           H0.      0
ATOM    176  H   SER A  87      39.624 106.442 110.478  1.00  0.00           H0.      0
ATOM    177  HA  SER A  87      41.576 108.065 112.046  1.00  0.00           H0.      0
ATOM    178  HB2 SER A  87      40.548 106.313 113.534  1.00  0.00           H0.      0
ATOM    179  HB3 SER A  87      41.004 105.064 112.371  1.00  0.00           H0.      0
ATOM    180  HG  SER A  87      42.779 106.638 113.889  1.00  0.00           H0.      0
ATOM    181  CA  MET A  90      44.069 102.885 110.258  1.00  0.00           C0.     -1
ATOM    182  CB  MET A  90      42.655 102.612 110.679  1.00  0.00           C0.     -1
ATOM    183  CG  MET A  90      42.490 102.025 112.089  1.00  0.00           C0.      0
ATOM    184  SD  MET A  90      43.132 100.289 112.199  1.00  0.00           S0.      0
ATOM    185  CE  MET A  90      41.891  99.568 113.341  1.00  0.00           C0.      0
ATOM    186  H01 MET A  90      44.561 103.582 110.949  1.00  0.00           H0.      0
ATOM    187  H02 MET A  90      44.111 103.327 109.255  1.00  0.00           H0.      0
ATOM    188  HA  MET A  90      44.669 101.966 110.236  1.00  0.00           H0.      0
ATOM    189  HB2 MET A  90      42.079 103.551 110.657  1.00  0.00           H0.      0
ATOM    190  HB3 MET A  90      42.167 101.943 109.960  1.00  0.00           H0.      0
ATOM    191  HG2 MET A  90      43.005 102.654 112.825  1.00  0.00           H0.      0
ATOM    192  HG3 MET A  90      41.429 101.990 112.350  1.00  0.00           H0.      0
ATOM    193  HE1 MET A  90      40.883  99.694 112.938  1.00  0.00           H0.      0
ATOM    194  HE2 MET A  90      42.116  98.505 113.450  1.00  0.00           H0.      0
ATOM    195  HE3 MET A  90      41.941 100.042 114.322  1.00  0.00           H0.      0
ATOM    196  CA  ALA A 115      35.686 110.662 105.518  1.00  0.00           C0.     -1
ATOM    197  C   ALA A 115      35.281 110.540 106.980  1.00  0.00           C0.      0
ATOM    198  O   ALA A 115      36.093 110.209 107.854  1.00  0.00           O0.      0
ATOM    199  H01 ALA A 115      36.521 111.363 105.436  1.00  0.00           H0.      0
ATOM    200  H03 ALA A 115      36.038 109.687 105.168  1.00  0.00           H0.      0
ATOM    201  HA  ALA A 115      34.871 110.998 104.872  1.00  0.00           H0.      0
ATOM    202  N   ASN A 116      33.971 110.794 107.279  1.00  0.00           N0.      0
ATOM    203  CA  ASN A 116      33.485 110.683 108.652  1.00  0.00           C0.     -1
ATOM    204  C   ASN A 116      31.963 110.437 108.614  1.00  0.00           C0.      0
ATOM    205  O   ASN A 116      31.230 111.238 108.012  1.00  0.00           O0.      0
ATOM    206  CB  ASN A 116      33.827 111.955 109.478  1.00  0.00           C0.      0
ATOM    207  CG  ASN A 116      33.726 111.640 110.957  1.00  0.00           C0.      0
ATOM    208  ND2 ASN A 116      34.875 111.722 111.672  1.00  0.00           N0.      0
ATOM    209  OD1 ASN A 116      32.653 111.269 111.464  1.00  0.00           O0.      0
ATOM    210  H   ASN A 116      33.333 111.164 106.587  1.00  0.00           H0.      0
ATOM    211  HA  ASN A 116      33.995 109.825 109.099  1.00  0.00           H0.      0
ATOM    212  HB2 ASN A 116      34.833 112.280 109.205  1.00  0.00           H0.      0
ATOM    213  HB3 ASN A 116      33.116 112.745 109.216  1.00  0.00           H0.      0
ATOM    214 HD21 ASN A 116      34.898 111.347 112.614  1.00  0.00           H0.      0
ATOM    215 HD22 ASN A 116      35.760 111.869 111.210  1.00  0.00           H0.      0
ATOM    216  N   TRP A 117      31.518 109.334 109.254  1.00  0.00           N0.      0
ATOM    217  CA  TRP A 117      30.077 109.052 109.425  1.00  0.00           C0.     -1
ATOM    218  CB  TRP A 117      29.837 108.181 110.619  1.00  0.00           C0.     -1
ATOM    219  CG  TRP A 117      30.516 106.832 110.548  1.00  0.00           C0.      0
ATOM    220  CD1 TRP A 117      30.835 106.120 109.409  1.00  0.00           C0.      0
ATOM    221  CD2 TRP A 117      31.014 106.058 111.667  1.00  0.00           C0.      0
ATOM    222  CE2 TRP A 117      31.638 104.887 111.132  1.00  0.00           C0.      0
ATOM    223  CE3 TRP A 117      31.035 106.257 113.060  1.00  0.00           C0.      0
ATOM    224  NE1 TRP A 117      31.497 104.949 109.758  1.00  0.00           N0.      0
ATOM    225  CZ2 TRP A 117      32.288 103.946 111.943  1.00  0.00           C0.      0
ATOM    226  CZ3 TRP A 117      31.674 105.320 113.870  1.00  0.00           C0.      0
ATOM    227  CH2 TRP A 117      32.298 104.177 113.317  1.00  0.00           C0.      0
ATOM    228  H02 TRP A 117      29.566 110.014 109.528  1.00  0.00           H0.      0
ATOM    229  H   TRP A 117      32.192 108.698 109.685  1.00  0.00           H0.      0
ATOM    230  HA  TRP A 117      29.682 108.586 108.511  1.00  0.00           H0.      0
ATOM    231  HB2 TRP A 117      30.189 108.702 111.520  1.00  0.00           H0.      0
ATOM    232  HB3 TRP A 117      28.751 108.060 110.747  1.00  0.00           H0.      0
ATOM    233  HD1 TRP A 117      30.662 106.362 108.372  1.00  0.00           H0.      0
ATOM    234  HE1 TRP A 117      31.894 104.294 109.103  1.00  0.00           H0.      0
ATOM    235  HE3 TRP A 117      30.584 107.142 113.495  1.00  0.00           H0.      0
ATOM    236  HZ2 TRP A 117      32.799 103.090 111.517  1.00  0.00           H0.      0
ATOM    237  HZ3 TRP A 117      31.714 105.476 114.943  1.00  0.00           H0.      0
ATOM    238  HH2 TRP A 117      32.817 103.481 113.967  1.00  0.00           H0.      0
ATOM    239  CA  LEU A 136      31.937  95.091 109.580  1.00  0.00           C0.     -1
ATOM    240  C   LEU A 136      32.528  95.306 110.936  1.00  0.00           C0.      0
ATOM    241  O   LEU A 136      32.399  96.373 111.575  1.00  0.00           O0.      0
ATOM    242  H01 LEU A 136      32.604  95.588 108.864  1.00  0.00           H0.      0
ATOM    243  H02 LEU A 136      30.955  95.564 109.518  1.00  0.00           H0.      0
ATOM    244  HA  LEU A 136      31.851  94.035 109.313  1.00  0.00           H0.      0
ATOM    245  N   GLY A 137      33.244  94.274 111.450  1.00  0.00           N0.      0
ATOM    246  CA  GLY A 137      34.219  94.485 112.503  1.00  0.00           C0.     -1
ATOM    247  C   GLY A 137      33.750  94.507 113.960  1.00  0.00           C0.      0
ATOM    248  O   GLY A 137      34.587  94.217 114.839  1.00  0.00           O0.      0
ATOM    249  H   GLY A 137      33.357  93.446 110.882  1.00  0.00           H0.      0
ATOM    250  HA2 GLY A 137      34.990  93.717 112.426  1.00  0.00           H0.      0
ATOM    251  HA3 GLY A 137      34.712  95.454 112.342  1.00  0.00           H0.      0
ATOM    252  N   ASN A 138      32.482  94.916 114.195  1.00  0.00           N0.      0
ATOM    253  CA  ASN A 138      32.011  95.563 115.448  1.00  0.00           C0.     -1
ATOM    254  C   ASN A 138      32.618  97.020 115.429  1.00  0.00           C0.      0
ATOM    255  O   ASN A 138      33.633  97.294 116.079  1.00  0.00           O0.      0
ATOM    256  CB  ASN A 138      32.402  94.815 116.722  1.00  0.00           C0.      0
ATOM    257  CG  ASN A 138      32.078  95.650 117.955  1.00  0.00           C0.      0
ATOM    258  ND2 ASN A 138      32.935  95.464 118.997  1.00  0.00           N0.      0
ATOM    259  OD1 ASN A 138      31.096  96.399 117.998  1.00  0.00           O0.      0
ATOM    260  H   ASN A 138      32.013  95.260 113.363  1.00  0.00           H0.      0
ATOM    261  HA  ASN A 138      30.923  95.632 115.380  1.00  0.00           H0.      0
ATOM    262  HB2 ASN A 138      31.834  93.878 116.769  1.00  0.00           H0.      0
ATOM    263  HB3 ASN A 138      33.459  94.563 116.707  1.00  0.00           H0.      0
ATOM    264 HD21 ASN A 138      32.882  96.138 119.751  1.00  0.00           H0.      0
ATOM    265 HD22 ASN A 138      33.838  95.024 118.828  1.00  0.00           H0.      0
ATOM    266  N   SER A 139      32.002  97.908 114.595  1.00  0.00           N0.      0
ATOM    267  CA  SER A 139      32.530  99.253 114.260  1.00  0.00           C0.     -1
ATOM    268  CB  SER A 139      32.932  99.358 112.790  1.00  0.00           C0.      0
ATOM    269  OG  SER A 139      33.980  98.426 112.455  1.00  0.00           O0.      0
ATOM    270  H03 SER A 139      31.776 100.012 114.498  1.00  0.00           H0.      0
ATOM    271  H   SER A 139      31.170  97.608 114.105  1.00  0.00           H0.      0
ATOM    272  HA  SER A 139      33.395  99.406 114.910  1.00  0.00           H0.      0
ATOM    273  HB2 SER A 139      32.066  99.197 112.138  1.00  0.00           H0.      0
ATOM    274  HB3 SER A 139      33.310 100.368 112.602  1.00  0.00           H0.      0
ATOM    275  HG  SER A 139      33.547  97.612 112.129  1.00  0.00           H0.      0
ATOM    276  CA  HID A 142      32.148 103.329 118.993  1.00  0.00           C0.     -1
ATOM    277  CB  HID A 142      33.479 103.276 118.192  1.00  0.00           C0.     -1
ATOM    278  CG  HID A 142      34.397 102.110 118.362  1.00  0.00           C0.      0
ATOM    279  CD2 HID A 142      34.856 101.188 117.443  1.00  0.00           C0.      0
ATOM    280  ND1 HID A 142      35.140 101.856 119.508  1.00  0.00           N0.      0
ATOM    281  CE1 HID A 142      35.996 100.827 119.259  1.00  0.00           C0.      0
ATOM    282  NE2 HID A 142      35.847 100.397 118.009  1.00  0.00           N0.      0
ATOM    283  H01 HID A 142      31.518 102.464 118.762  1.00  0.00           H0.      0
ATOM    284  H02 HID A 142      31.602 104.240 118.731  1.00  0.00           H0.      0
ATOM    285  HA  HID A 142      32.328 103.337 120.074  1.00  0.00           H0.      0
ATOM    286  HB2 HID A 142      33.235 103.331 117.124  1.00  0.00           H0.      0
ATOM    287  HB3 HID A 142      34.043 104.194 118.411  1.00  0.00           H0.      0
ATOM    288  HD1 HID A 142      35.050 102.340 120.390  1.00  0.00           H0.      0
ATOM    289  HD2 HID A 142      34.543 101.065 116.419  1.00  0.00           H0.      0
ATOM    290  HE1 HID A 142      36.679 100.426 119.989  1.00  0.00           H0.      0
ATOM    291  CA  ARG A 175      29.467  92.673 120.059  1.00  0.00           C0.     -1
ATOM    292  CB  ARG A 175      30.671  93.145 120.858  1.00  0.00           C0.     -1
ATOM    293  CG  ARG A 175      31.984  92.449 120.481  1.00  0.00           C0.      0
ATOM    294  CD  ARG A 175      33.108  92.898 121.428  1.00  0.00           C0.      0
ATOM    295  NE  ARG A 175      34.456  92.540 120.982  1.00  0.00           N0.      0
ATOM    296  CZ  ARG A 175      35.111  91.424 121.303  1.00  0.00           C0.      0
ATOM    297  NH1 ARG A 175      34.489  90.424 121.976  1.00  0.00           N1+      0
ATOM    298  NH2 ARG A 175      36.428  91.350 121.050  1.00  0.00           N0.      0
ATOM    299  H01 ARG A 175      28.559  93.214 120.347  1.00  0.00           H0.      0
ATOM    300  H03 ARG A 175      29.623  92.828 118.984  1.00  0.00           H0.      0
ATOM    301  HA  ARG A 175      29.283  91.602 120.211  1.00  0.00           H0.      0
ATOM    302  HB2 ARG A 175      30.805  94.227 120.718  1.00  0.00           H0.      0
ATOM    303  HB3 ARG A 175      30.478  92.994 121.931  1.00  0.00           H0.      0
ATOM    304  HG2 ARG A 175      31.864  91.357 120.506  1.00  0.00           H0.      0
ATOM    305  HG3 ARG A 175      32.257  92.707 119.452  1.00  0.00           H0.      0
ATOM    306  HD2 ARG A 175      33.091  93.990 121.503  1.00  0.00           H0.      0
ATOM    307  HD3 ARG A 175      32.954  92.504 122.439  1.00  0.00           H0.      0
ATOM    308  HE  ARG A 175      34.850  93.084 120.200  1.00  0.00           H0.      0
ATOM    309 HH11 ARG A 175      33.499  90.285 121.839  1.00  0.00           H0.      0
ATOM    310 HH12 ARG A 175      35.026  89.614 122.248  1.00  0.00           H0.      0
ATOM    311 HH21 ARG A 175      36.840  92.152 120.552  1.00  0.00           H0.      0
ATOM    312 HH22 ARG A 175      36.849  90.450 120.871  1.00  0.00           H0.      0
ATOM    313  CA  TYR A 194      39.944  88.068 115.498  1.00  0.00           C0.     -1
ATOM    314  CB  TYR A 194      39.818  89.255 116.462  1.00  0.00           C0.     -1
ATOM    315  CG  TYR A 194      39.120  90.475 115.897  1.00  0.00           C0.      0
ATOM    316  CD1 TYR A 194      37.799  90.804 116.247  1.00  0.00           C0.      0
ATOM    317  CD2 TYR A 194      39.804  91.356 115.038  1.00  0.00           C0.      0
ATOM    318  CE1 TYR A 194      37.167  91.947 115.740  1.00  0.00           C0.      0
ATOM    319  CE2 TYR A 194      39.192  92.505 114.529  1.00  0.00           C0.      0
ATOM    320  CZ  TYR A 194      37.859  92.795 114.862  1.00  0.00           C0.      0
ATOM    321  OH  TYR A 194      37.273  93.907 114.291  1.00  0.00           O0.      0
ATOM    322  H01 TYR A 194      40.465  87.235 115.982  1.00  0.00           H0.      0
ATOM    323  H02 TYR A 194      38.960  87.715 115.162  1.00  0.00           H0.      0
ATOM    324  HA  TYR A 194      40.528  88.349 114.614  1.00  0.00           H0.      0
ATOM    325  HB2 TYR A 194      39.279  88.933 117.362  1.00  0.00           H0.      0
ATOM    326  HB3 TYR A 194      40.825  89.538 116.781  1.00  0.00           H0.      0
ATOM    327  HD1 TYR A 194      37.252  90.177 116.944  1.00  0.00           H0.      0
ATOM    328  HD2 TYR A 194      40.845  91.161 114.804  1.00  0.00           H0.      0
ATOM    329  HE1 TYR A 194      36.145  92.175 116.022  1.00  0.00           H0.      0
ATOM    330  HE2 TYR A 194      39.734  93.177 113.876  1.00  0.00           H0.      0
ATOM    331  HH  TYR A 194      36.320  93.950 114.522  1.00  0.00           H0.      0
ATOM    332  CA  TYR A 220      43.882  93.903 125.181  1.00  0.00           C0.     -1
ATOM    333  CB  TYR A 220      43.682  94.187 123.738  1.00  0.00           C0.     -1
ATOM    334  CG  TYR A 220      42.230  94.312 123.285  1.00  0.00           C0.      0
ATOM    335  CD1 TYR A 220      41.716  93.510 122.253  1.00  0.00           C0.      0
ATOM    336  CD2 TYR A 220      41.364  95.261 123.860  1.00  0.00           C0.      0
ATOM    337  CE1 TYR A 220      40.399  93.648 121.800  1.00  0.00           C0.      0
ATOM    338  CE2 TYR A 220      40.048  95.412 123.419  1.00  0.00           C0.      0
ATOM    339  CZ  TYR A 220      39.559  94.608 122.377  1.00  0.00           C0.      0
ATOM    340  OH  TYR A 220      38.257  94.803 121.967  1.00  0.00           O0.      0
ATOM    341  H01 TYR A 220      44.947  93.835 125.432  1.00  0.00           H0.      0
ATOM    342  H02 TYR A 220      43.450  94.685 125.818  1.00  0.00           H0.      0
ATOM    343  HA  TYR A 220      43.412  92.956 125.475  1.00  0.00           H0.      0
ATOM    344  HB2 TYR A 220      44.209  95.118 123.473  1.00  0.00           H0.      0
ATOM    345  HB3 TYR A 220      44.158  93.403 123.133  1.00  0.00           H0.      0
ATOM    346  HD1 TYR A 220      42.352  92.765 121.782  1.00  0.00           H0.      0
ATOM    347  HD2 TYR A 220      41.726  95.903 124.658  1.00  0.00           H0.      0
ATOM    348  HE1 TYR A 220      40.018  93.003 121.019  1.00  0.00           H0.      0
ATOM    349  HE2 TYR A 220      39.394  96.153 123.865  1.00  0.00           H0.      0
ATOM    350  HH  TYR A 220      38.079  94.343 121.120  1.00  0.00           H0.      0
ATOM    351  CA  LEU A 240      38.769  99.696 123.038  1.00  0.00           C0.     -1
ATOM    352  CB  LEU A 240      38.544  98.613 121.948  1.00  0.00           C0.     -1
ATOM    353  CG  LEU A 240      39.691  98.470 120.924  1.00  0.00           C0.      0
ATOM    354  CD1 LEU A 240      39.315  97.418 119.864  1.00  0.00           C0.      0
ATOM    355  CD2 LEU A 240      40.045  99.803 120.240  1.00  0.00           C0.      0
ATOM    356  H01 LEU A 240      37.954  99.683 123.771  1.00  0.00           H0.      0
ATOM    357  H02 LEU A 240      39.709  99.518 123.575  1.00  0.00           H0.      0
ATOM    358  HA  LEU A 240      38.815 100.700 122.603  1.00  0.00           H0.      0
ATOM    359  HB2 LEU A 240      38.376  97.638 122.420  1.00  0.00           H0.      0
ATOM    360  HB3 LEU A 240      37.619  98.847 121.399  1.00  0.00           H0.      0
ATOM    361  HG  LEU A 240      40.579  98.112 121.469  1.00  0.00           H0.      0
ATOM    362 HD11 LEU A 240      40.163  97.193 119.208  1.00  0.00           H0.      0
ATOM    363 HD12 LEU A 240      38.989  96.486 120.336  1.00  0.00           H0.      0
ATOM    364 HD13 LEU A 240      38.491  97.790 119.243  1.00  0.00           H0.      0
ATOM    365 HD21 LEU A 240      40.819  99.660 119.478  1.00  0.00           H0.      0
ATOM    366 HD22 LEU A 240      39.167 100.221 119.728  1.00  0.00           H0.      0
ATOM    367 HD23 LEU A 240      40.410 100.550 120.953  1.00  0.00           H0.      0
ATOM    368  CA  TYR A 242      31.822 101.047 123.132  1.00  0.00           C0.     -1
ATOM    369  CB  TYR A 242      31.651  99.611 122.616  1.00  0.00           C0.     -1
ATOM    370  CG  TYR A 242      32.724  99.103 121.683  1.00  0.00           C0.      0
ATOM    371  CD1 TYR A 242      32.585  99.235 120.291  1.00  0.00           C0.      0
ATOM    372  CD2 TYR A 242      33.861  98.441 122.178  1.00  0.00           C0.      0
ATOM    373  CE1 TYR A 242      33.558  98.749 119.418  1.00  0.00           C0.      0
ATOM    374  CE2 TYR A 242      34.852  97.961 121.317  1.00  0.00           C0.      0
ATOM    375  CZ  TYR A 242      34.709  98.143 119.938  1.00  0.00           C0.      0
ATOM    376  OH  TYR A 242      35.728  97.707 119.110  1.00  0.00           O0.      0
ATOM    377  H01 TYR A 242      30.995 101.321 123.796  1.00  0.00           H0.      0
ATOM    378  H02 TYR A 242      32.760 101.156 123.690  1.00  0.00           H0.      0
ATOM    379  HA  TYR A 242      31.844 101.763 122.301  1.00  0.00           H0.      0
ATOM    380  HB2 TYR A 242      31.588  98.938 123.482  1.00  0.00           H0.      0
ATOM    381  HB3 TYR A 242      30.680  99.539 122.108  1.00  0.00           H0.      0
ATOM    382  HD1 TYR A 242      31.695  99.706 119.886  1.00  0.00           H0.      0
ATOM    383  HD2 TYR A 242      33.971  98.301 123.249  1.00  0.00           H0.      0
ATOM    384  HE1 TYR A 242      33.432  98.822 118.345  1.00  0.00           H0.      0
ATOM    385  HE2 TYR A 242      35.737  97.464 121.695  1.00  0.00           H0.      0
ATOM    386  HH  TYR A 242      35.788  98.326 118.357  1.00  0.00           H0.      0
ATOM    387  CA  TYR A 283      28.653  88.884 117.989  1.00  0.00           C0.     -1
ATOM    388  CB  TYR A 283      29.732  88.976 116.841  1.00  0.00           C0.     -1
ATOM    389  CG  TYR A 283      31.072  89.556 117.262  1.00  0.00           C0.      0
ATOM    390  CD1 TYR A 283      31.880  88.908 118.215  1.00  0.00           C0.      0
ATOM    391  CD2 TYR A 283      31.581  90.725 116.669  1.00  0.00           C0.      0
ATOM    392  CE1 TYR A 283      33.140  89.402 118.560  1.00  0.00           C0.      0
ATOM    393  CE2 TYR A 283      32.849  91.224 116.994  1.00  0.00           C0.      0
ATOM    394  CZ  TYR A 283      33.633  90.565 117.950  1.00  0.00           C0.      0
ATOM    395  OH  TYR A 283      34.896  90.990 118.304  1.00  0.00           O0.      0
ATOM    396  H01 TYR A 283      27.726  88.448 117.602  1.00  0.00           H0.      0
ATOM    397  H02 TYR A 283      29.014  88.257 118.811  1.00  0.00           H0.      0
ATOM    398  HA  TYR A 283      28.436  89.881 118.388  1.00  0.00           H0.      0
ATOM    399  HB2 TYR A 283      29.884  87.965 116.438  1.00  0.00           H0.      0
ATOM    400  HB3 TYR A 283      29.320  89.580 116.024  1.00  0.00           H0.      0
ATOM    401  HD1 TYR A 283      31.523  87.997 118.686  1.00  0.00           H0.      0
ATOM    402  HD2 TYR A 283      30.988  91.242 115.920  1.00  0.00           H0.      0
ATOM    403  HE1 TYR A 283      33.758  88.896 119.294  1.00  0.00           H0.      0
ATOM    404  HE2 TYR A 283      33.241  92.103 116.493  1.00  0.00           H0.      0
ATOM    405  HH  TYR A 283      34.997  91.960 118.199  1.00  0.00           H0.      0
ATOM    406  N   ACT A 293      36.228  95.858 116.932  1.00  0.00           N0.      0
ATOM    407  CA  ACT A 293      37.166  95.119 117.763  1.00  0.00           C0.      0
ATOM    408  C   ACT A 293      36.584  94.071 118.707  1.00  0.00           C0.      0
ATOM    409  O   ACT A 293      37.386  93.554 119.565  1.00  0.00           O0.      0
ATOM    410  OXT ACT A 293      35.355  93.742 118.614  1.00  0.00           O1-      0
ATOM    411  H1  ACT A 293      37.736  95.819 118.380  1.00  0.00           H0.      0
ATOM    412  H3  ACT A 293      37.895  94.608 117.122  1.00  0.00           H0.      0
ATOM    413  H01 ACT A 293      35.549  96.334 117.517  1.00  0.00           H0.      0
ATOM    414  H02 ACT A 293      35.701  95.234 116.329  1.00  0.00           H0.      0
ATOM    415  CA' SAM A 294      38.226  96.265 110.195  1.00  0.00           C0.      0
ATOM    416  CB  SAM A 294      37.741  96.786 111.566  1.00  0.00           C0.      0
ATOM    417  CG  SAM A 294      37.408  98.280 111.701  1.00  0.00           C0.      0
ATOM    418  SD  SAM A 294      37.552  98.739 113.496  1.00  0.00           S0.      0
ATOM    419  CE  SAM A 294      36.587  97.456 114.351  1.00  0.00           C0.      0
ATOM    420  C5' SAM A 294      36.363 100.132 113.650  1.00  0.00           C0.      0
ATOM    421  C4' SAM A 294      36.807 101.304 112.794  1.00  0.00           C0.      0
ATOM    422  O4' SAM A 294      35.809 102.364 112.922  1.00  0.00           O0.      0
ATOM    423  C3' SAM A 294      38.181 101.901 113.199  1.00  0.00           C0.      0
ATOM    424  O3' SAM A 294      39.172 101.626 112.217  1.00  0.00           O0.      0
ATOM    425  C2' SAM A 294      37.836 103.399 113.415  1.00  0.00           C0.      0
ATOM    426  O2' SAM A 294      38.857 104.318 113.139  1.00  0.00           O0.      0
ATOM    427  C1' SAM A 294      36.550 103.578 112.584  1.00  0.00           C0.      0
ATOM    428  OXT SAM A 294      39.016  94.250 111.222  1.00  0.00           O0.      0
ATOM    429  N1  SAM A 294      33.764 107.473 110.599  1.00  0.00           N0.      0
ATOM    430  C2  SAM A 294      34.325 106.391 110.024  1.00  0.00           C0.      0
ATOM    431  N3  SAM A 294      35.030 105.397 110.597  1.00  0.00           N0.      0
ATOM    432  C4  SAM A 294      35.145 105.569 111.929  1.00  0.00           C0.      0
ATOM    433  C5  SAM A 294      34.649 106.659 112.650  1.00  0.00           C0.      0
ATOM    434  C6  SAM A 294      33.913 107.641 111.942  1.00  0.00           C0.      0
ATOM    435  N6  SAM A 294      33.360 108.706 112.552  1.00  0.00           N0.      0
ATOM    436  N7  SAM A 294      35.025 106.566 113.986  1.00  0.00           N0.      0
ATOM    437  C8  SAM A 294      35.712 105.446 114.084  1.00  0.00           C0.      0
ATOM    438  N9  SAM A 294      35.804 104.775 112.870  1.00  0.00           N0.      0
ATOM    439  C'  SAM A 294      38.238  94.722 110.332  1.00  0.00           C0.      0
ATOM    440  N'  SAM A 294      37.360  96.666 109.051  1.00  0.00           N0.      0
ATOM    441  O'  SAM A 294      37.434  94.070 109.617  1.00  0.00           O0.      0
ATOM    442 HN61 SAM A 294      32.960 109.461 111.999  1.00  0.00           H0.      0
ATOM    443 HN62 SAM A 294      33.741 108.974 113.454  1.00  0.00           H0.      0
ATOM    444  HA  SAM A 294      39.237  96.623 109.982  1.00  0.00           H0.      0
ATOM    445  HB1 SAM A 294      38.536  96.505 112.263  1.00  0.00           H0.      0
ATOM    446  HB2 SAM A 294      36.858  96.206 111.854  1.00  0.00           H0.      0
ATOM    447  HG1 SAM A 294      36.397  98.514 111.359  1.00  0.00           H0.      0
ATOM    448  HG2 SAM A 294      38.129  98.927 111.194  1.00  0.00           H0.      0
ATOM    449  HE1 SAM A 294      35.543  97.514 114.040  1.00  0.00           H0.      0
ATOM    450  HE2 SAM A 294      36.685  97.608 115.426  1.00  0.00           H0.      0
ATOM    451  HE3 SAM A 294      37.023  96.482 114.137  1.00  0.00           H0.      0
ATOM    452 HO2' SAM A 294      38.964 104.410 112.154  1.00  0.00           H0.      0
ATOM    453 HO3' SAM A 294      38.888 102.048 111.365  1.00  0.00           H0.      0
ATOM    454  H01 SAM A 294      36.227 105.119 114.971  1.00  0.00           H0.      0
ATOM    455  H02 SAM A 294      36.863 101.013 111.738  1.00  0.00           H0.      0
ATOM    456  H03 SAM A 294      38.557 101.474 114.129  1.00  0.00           H0.      0
ATOM    457  H04 SAM A 294      37.578 103.513 114.471  1.00  0.00           H0.      0
ATOM    458  H05 SAM A 294      36.762 103.579 111.512  1.00  0.00           H0.      0
ATOM    459  H06 SAM A 294      34.196 106.322 108.950  1.00  0.00           H0.      0
ATOM    460  H07 SAM A 294      37.457  97.659 108.803  1.00  0.00           H0.      0
ATOM    461  H08 SAM A 294      36.335  96.527 109.227  1.00  0.00           H0.      0
ATOM    462  H09 SAM A 294      37.532  96.111 108.159  1.00  0.00           H0.      0
ATOM    463 H5'1 SAM A 294      36.378 100.391 114.710  1.00  0.00           H0.      0
ATOM    464 H5'2 SAM A 294      35.393  99.740 113.351  1.00  0.00           H0.      0
ATOM    465  O   WAT A3527      35.474 109.213 114.565  1.00  0.00           O0.      0
ATOM    466  H1  WAT A3527      35.355 108.230 114.614  1.00  0.00           H0.      0
ATOM    467  H2  WAT A3527      35.444 109.546 115.472  1.00  0.00           H0.      0
ATOM    468  O   WAT B3703      34.675  96.725 108.776  1.00  0.00           O0.      0
ATOM    469  H1  WAT B3703      34.832  96.196 107.936  1.00  0.00           H0.      0
ATOM    470  H2  WAT B3703      34.796  97.663 108.547  1.00  0.00           H0.      0
ATOM    471  O   WAT B4877      38.203 108.623 114.078  1.00  0.00           O0.      0
ATOM    472  H1  WAT B4877      38.685 108.999 113.319  1.00  0.00           H0.      0
ATOM    473  H2  WAT B4877      37.301 108.995 114.099  1.00  0.00           H0.      0
ATOM    474  O   WAT B9899      38.572 106.140 115.235  1.00  0.00           O0.      0
ATOM    475  H1  WAT B9899      38.441 107.030 114.839  1.00  0.00           H0.      0
ATOM    476  H2  WAT B9899      38.783 105.552 114.488  1.00  0.00           H0.      0
