# Supplementary material for: Computational Investigation of GNMT-Catalyzed Methyl Transfer Reaction: Integrating MD, QM, and ML Approaches
Source: J Comput Chem. Author manuscript; Available in PMC 2026 Jun 29. (PMC13312424; doi:10.1002/jcc.70434)
Supplement: SI-2 [file NIHMS2188582-supplement-SI-2.zip › QM-cluster-pdbs/early_stage-model_D-r.pdb]

ATOM      1  CA  TYR A  21      43.048 104.740 117.632  1.00  0.00           C0.     -1
ATOM      2  CB  TYR A  21      42.837 103.886 116.369  1.00  0.00           C0.     -1
ATOM      3  CG  TYR A  21      41.721 102.858 116.469  1.00  0.00           C0.      0
ATOM      4  CD1 TYR A  21      40.375 103.241 116.608  1.00  0.00           C0.      0
ATOM      5  CD2 TYR A  21      42.001 101.482 116.400  1.00  0.00           C0.      0
ATOM      6  CE1 TYR A  21      39.347 102.293 116.680  1.00  0.00           C0.      0
ATOM      7  CE2 TYR A  21      40.987 100.522 116.463  1.00  0.00           C0.      0
ATOM      8  CZ  TYR A  21      39.651 100.922 116.609  1.00  0.00           C0.      0
ATOM      9  OH  TYR A  21      38.692  99.935 116.641  1.00  0.00           O0.      0
ATOM     10  H01 TYR A  21      42.142 105.305 117.884  1.00  0.00           H0.      0
ATOM     11  H02 TYR A  21      43.862 105.459 117.483  1.00  0.00           H0.      0
ATOM     12  HA  TYR A  21      43.299 104.112 118.494  1.00  0.00           H0.      0
ATOM     13  HB2 TYR A  21      42.646 104.548 115.513  1.00  0.00           H0.      0
ATOM     14  HB3 TYR A  21      43.770 103.359 116.135  1.00  0.00           H0.      0
ATOM     15  HD1 TYR A  21      40.120 104.296 116.651  1.00  0.00           H0.      0
ATOM     16  HD2 TYR A  21      43.027 101.155 116.270  1.00  0.00           H0.      0
ATOM     17  HE1 TYR A  21      38.316 102.612 116.791  1.00  0.00           H0.      0
ATOM     18  HE2 TYR A  21      41.217  99.463 116.418  1.00  0.00           H0.      0
ATOM     19  HH  TYR A  21      37.827 100.263 117.015  1.00  0.00           H0.      0
ATOM     20  CA  TRP A  30      46.658  95.281 114.605  1.00  0.00           C0.     -1
ATOM     21  CB  TRP A  30      45.816  96.286 113.821  1.00  0.00           C0.     -1
ATOM     22  CG  TRP A  30      44.331  96.089 113.961  1.00  0.00           C0.      0
ATOM     23  CD1 TRP A  30      43.443  95.612 113.016  1.00  0.00           C0.      0
ATOM     24  CD2 TRP A  30      43.553  96.357 115.151  1.00  0.00           C0.      0
ATOM     25  CE2 TRP A  30      42.199  95.996 114.865  1.00  0.00           C0.      0
ATOM     26  CE3 TRP A  30      43.871  96.893 116.413  1.00  0.00           C0.      0
ATOM     27  NE1 TRP A  30      42.161  95.535 113.559  1.00  0.00           N0.      0
ATOM     28  CZ2 TRP A  30      41.187  96.120 115.827  1.00  0.00           C0.      0
ATOM     29  CZ3 TRP A  30      42.856  97.057 117.353  1.00  0.00           C0.      0
ATOM     30  CH2 TRP A  30      41.529  96.666 117.064  1.00  0.00           C0.      0
ATOM     31  H01 TRP A  30      46.467  94.259 114.257  1.00  0.00           H0.      0
ATOM     32  H03 TRP A  30      47.728  95.486 114.488  1.00  0.00           H0.      0
ATOM     33  HA  TRP A  30      46.422  95.314 115.675  1.00  0.00           H0.      0
ATOM     34  HB2 TRP A  30      46.075  97.303 114.152  1.00  0.00           H0.      0
ATOM     35  HB3 TRP A  30      46.088  96.237 112.759  1.00  0.00           H0.      0
ATOM     36  HD1 TRP A  30      43.627  95.319 111.994  1.00  0.00           H0.      0
ATOM     37  HE1 TRP A  30      41.310  95.397 113.020  1.00  0.00           H0.      0
ATOM     38  HE3 TRP A  30      44.891  97.181 116.647  1.00  0.00           H0.      0
ATOM     39  HZ2 TRP A  30      40.183  95.770 115.629  1.00  0.00           H0.      0
ATOM     40  HZ3 TRP A  30      43.084  97.478 118.327  1.00  0.00           H0.      0
ATOM     41  HH2 TRP A  30      40.765  96.784 117.822  1.00  0.00           H0.      0
ATOM     42  CA  TYR A  33      45.913  90.969 116.819  1.00  0.00           C0.     -1
ATOM     43  CB  TYR A  33      45.343  92.351 117.202  1.00  0.00           C0.     -1
ATOM     44  CG  TYR A  33      43.926  92.292 117.765  1.00  0.00           C0.      0
ATOM     45  CD1 TYR A  33      42.927  93.175 117.319  1.00  0.00           C0.      0
ATOM     46  CD2 TYR A  33      43.567  91.353 118.751  1.00  0.00           C0.      0
ATOM     47  CE1 TYR A  33      41.622  93.123 117.823  1.00  0.00           C0.      0
ATOM     48  CE2 TYR A  33      42.268  91.288 119.260  1.00  0.00           C0.      0
ATOM     49  CZ  TYR A  33      41.285  92.171 118.792  1.00  0.00           C0.      0
ATOM     50  OH  TYR A  33      40.015  92.045 119.314  1.00  0.00           O0.      0
ATOM     51  H01 TYR A  33      45.265  90.472 116.088  1.00  0.00           H0.      0
ATOM     52  H02 TYR A  33      46.912  91.070 116.380  1.00  0.00           H0.      0
ATOM     53  HA  TYR A  33      45.998  90.313 117.692  1.00  0.00           H0.      0
ATOM     54  HB2 TYR A  33      46.016  92.822 117.935  1.00  0.00           H0.      0
ATOM     55  HB3 TYR A  33      45.345  93.006 116.322  1.00  0.00           H0.      0
ATOM     56  HD1 TYR A  33      43.163  93.917 116.563  1.00  0.00           H0.      0
ATOM     57  HD2 TYR A  33      44.311  90.658 119.130  1.00  0.00           H0.      0
ATOM     58  HE1 TYR A  33      40.869  93.801 117.440  1.00  0.00           H0.      0
ATOM     59  HE2 TYR A  33      42.000  90.559 120.018  1.00  0.00           H0.      0
ATOM     60  HH  TYR A  33      39.439  92.793 119.051  1.00  0.00           H0.      0
ATOM     61  CA  ARG A  40      40.703  85.848 108.608  1.00  0.00           C0.     -1
ATOM     62  CB  ARG A  40      40.986  87.283 108.896  1.00  0.00           C0.     -1
ATOM     63  CG  ARG A  40      39.720  88.165 108.813  1.00  0.00           C0.      0
ATOM     64  CD  ARG A  40      39.923  89.561 109.423  1.00  0.00           C0.      0
ATOM     65  NE  ARG A  40      38.741  90.403 109.193  1.00  0.00           N0.      0
ATOM     66  CZ  ARG A  40      38.324  91.430 109.967  1.00  0.00           C0.      0
ATOM     67  NH1 ARG A  40      38.912  91.702 111.158  1.00  0.00           N1+      0
ATOM     68  NH2 ARG A  40      37.250  92.128 109.593  1.00  0.00           N0.      0
ATOM     69  H01 ARG A  40      40.270  85.714 107.608  1.00  0.00           H0.      0
ATOM     70  H02 ARG A  40      41.612  85.237 108.653  1.00  0.00           H0.      0
ATOM     71  HA  ARG A  40      39.990  85.428 109.329  1.00  0.00           H0.      0
ATOM     72  HB2 ARG A  40      41.418  87.382 109.904  1.00  0.00           H0.      0
ATOM     73  HB3 ARG A  40      41.742  87.679 108.204  1.00  0.00           H0.      0
ATOM     74  HG2 ARG A  40      39.416  88.264 107.760  1.00  0.00           H0.      0
ATOM     75  HG3 ARG A  40      38.890  87.673 109.337  1.00  0.00           H0.      0
ATOM     76  HD2 ARG A  40      40.071  89.453 110.503  1.00  0.00           H0.      0
ATOM     77  HD3 ARG A  40      40.821  90.036 109.005  1.00  0.00           H0.      0
ATOM     78  HE  ARG A  40      38.308  90.352 108.279  1.00  0.00           H0.      0
ATOM     79 HH11 ARG A  40      39.839  91.357 111.352  1.00  0.00           H0.      0
ATOM     80 HH12 ARG A  40      38.654  92.602 111.567  1.00  0.00           H0.      0
ATOM     81 HH21 ARG A  40      36.965  92.134 108.573  1.00  0.00           H0.      0
ATOM     82 HH22 ARG A  40      37.126  93.022 110.063  1.00  0.00           H0.      0
ATOM     83  CA  ALA A  64      34.831 100.615 108.657  1.00  0.00           C0.     -1
ATOM     84  C   ALA A  64      36.020  99.914 108.062  1.00  0.00           C0.      0
ATOM     85  O   ALA A  64      36.243  98.697 108.188  1.00  0.00           O0.      0
ATOM     86  H01 ALA A  64      34.081 100.810 107.882  1.00  0.00           H0.      0
ATOM     87  H02 ALA A  64      34.379  99.987 109.427  1.00  0.00           H0.      0
ATOM     88  HA  ALA A  64      35.123 101.573 109.102  1.00  0.00           H0.      0
ATOM     89  N   CYS A  65      36.808 100.716 107.310  1.00  0.00           N0.      0
ATOM     90  CA  CYS A  65      37.895 100.172 106.537  1.00  0.00           C0.     -1
ATOM     91  C   CYS A  65      39.101  99.609 107.366  1.00  0.00           C0.      0
ATOM     92  O   CYS A  65      39.779  98.696 106.877  1.00  0.00           O0.      0
ATOM     93  H02 CYS A  65      38.276 100.950 105.870  1.00  0.00           H0.      0
ATOM     94  H   CYS A  65      36.669 101.714 107.355  1.00  0.00           H0.      0
ATOM     95  HA  CYS A  65      37.548  99.332 105.931  1.00  0.00           H0.      0
ATOM     96  N   GLY A  66      39.378 100.176 108.570  1.00  0.00           N0.      0
ATOM     97  CA  GLY A  66      40.581  99.796 109.352  1.00  0.00           C0.     -1
ATOM     98  H01 GLY A  66      41.494  99.981 108.778  1.00  0.00           H0.      0
ATOM     99  H   GLY A  66      38.830 100.976 108.893  1.00  0.00           H0.      0
ATOM    100  HA2 GLY A  66      40.590 100.400 110.260  1.00  0.00           H0.      0
ATOM    101  HA3 GLY A  66      40.555  98.732 109.608  1.00  0.00           H0.      0
ATOM    102  CA  ASP A  70      37.091  93.445 104.364  1.00  0.00           C0.     -1
ATOM    103  CB  ASP A  70      36.058  94.037 105.419  1.00  0.00           C0.     -1
ATOM    104  CG  ASP A  70      36.396  93.596 106.851  1.00  0.00           C0.      0
ATOM    105  OD1 ASP A  70      36.367  94.472 107.772  1.00  0.00           O0.      0
ATOM    106  OD2 ASP A  70      36.660  92.358 107.015  1.00  0.00           O1-      0
ATOM    107  H01 ASP A  70      38.095  93.839 104.555  1.00  0.00           H0.      0
ATOM    108  H02 ASP A  70      36.798  93.713 103.344  1.00  0.00           H0.      0
ATOM    109  HA  ASP A  70      37.119  92.357 104.463  1.00  0.00           H0.      0
ATOM    110  HB2 ASP A  70      36.041  95.129 105.374  1.00  0.00           H0.      0
ATOM    111  HB3 ASP A  70      35.053  93.669 105.171  1.00  0.00           H0.      0
ATOM    112  CA  ASP A  85      37.160 105.369 108.175  1.00  0.00           C0.     -1
ATOM    113  C   ASP A  85      37.695 106.654 108.837  1.00  0.00           C0.      0
ATOM    114  O   ASP A  85      38.479 107.397 108.233  1.00  0.00           O0.      0
ATOM    115  CB  ASP A  85      38.259 104.278 108.088  1.00  0.00           C0.      0
ATOM    116  CG  ASP A  85      38.553 103.688 109.464  1.00  0.00           C0.      0
ATOM    117  OD1 ASP A  85      38.102 102.519 109.742  1.00  0.00           O0.      0
ATOM    118  OD2 ASP A  85      39.189 104.412 110.286  1.00  0.00           O1-      0
ATOM    119  H03 ASP A  85      36.845 105.647 107.166  1.00  0.00           H0.      0
ATOM    120  HA  ASP A  85      36.288 104.981 108.714  1.00  0.00           H0.      0
ATOM    121  HB2 ASP A  85      37.941 103.485 107.406  1.00  0.00           H0.      0
ATOM    122  HB3 ASP A  85      39.170 104.733 107.685  1.00  0.00           H0.      0
ATOM    123  N   ALA A  86      37.296 106.889 110.120  1.00  0.00           N0.      0
ATOM    124  CA  ALA A  86      37.615 108.129 110.837  1.00  0.00           C0.     -1
ATOM    125  C   ALA A  86      39.020 108.144 111.482  1.00  0.00           C0.      0
ATOM    126  O   ALA A  86      39.393 109.167 112.080  1.00  0.00           O0.      0
ATOM    127  CB  ALA A  86      36.566 108.415 111.915  1.00  0.00           C0.      0
ATOM    128  H   ALA A  86      36.639 106.242 110.546  1.00  0.00           H0.      0
ATOM    129  HA  ALA A  86      37.615 108.938 110.098  1.00  0.00           H0.      0
ATOM    130  HB1 ALA A  86      36.483 107.575 112.615  1.00  0.00           H0.      0
ATOM    131  HB2 ALA A  86      36.881 109.295 112.480  1.00  0.00           H0.      0
ATOM    132  HB3 ALA A  86      35.590 108.592 111.464  1.00  0.00           H0.      0
ATOM    133  N   SER A  87      39.757 107.019 111.364  1.00  0.00           N0.      0
ATOM    134  CA  SER A  87      41.113 106.917 111.892  1.00  0.00           C0.     -1
ATOM    135  CB  SER A  87      41.287 105.769 112.894  1.00  0.00           C0.      0
ATOM    136  OG  SER A  87      42.679 105.639 113.275  1.00  0.00           O0.      0
ATOM    137  H01 SER A  87      41.823 106.762 111.069  1.00  0.00           H0.      0
ATOM    138  H   SER A  87      39.393 106.232 110.829  1.00  0.00           H0.      0
ATOM    139  HA  SER A  87      41.345 107.876 112.365  1.00  0.00           H0.      0
ATOM    140  HB2 SER A  87      40.641 105.914 113.767  1.00  0.00           H0.      0
ATOM    141  HB3 SER A  87      41.015 104.815 112.445  1.00  0.00           H0.      0
ATOM    142  HG  SER A  87      42.923 106.423 113.787  1.00  0.00           H0.      0
ATOM    143  CA  MET A  90      44.189 102.898 110.835  1.00  0.00           C0.     -1
ATOM    144  CB  MET A  90      42.814 102.425 111.363  1.00  0.00           C0.     -1
ATOM    145  CG  MET A  90      42.804 102.147 112.872  1.00  0.00           C0.      0
ATOM    146  SD  MET A  90      43.738 100.627 113.354  1.00  0.00           S0.      0
ATOM    147  CE  MET A  90      42.420  99.377 113.121  1.00  0.00           C0.      0
ATOM    148  H01 MET A  90      44.470 103.844 111.314  1.00  0.00           H0.      0
ATOM    149  H02 MET A  90      44.163 103.056 109.751  1.00  0.00           H0.      0
ATOM    150  HA  MET A  90      44.963 102.155 111.056  1.00  0.00           H0.      0
ATOM    151  HB2 MET A  90      42.052 103.187 111.150  1.00  0.00           H0.      0
ATOM    152  HB3 MET A  90      42.502 101.522 110.824  1.00  0.00           H0.      0
ATOM    153  HG2 MET A  90      43.252 102.985 113.414  1.00  0.00           H0.      0
ATOM    154  HG3 MET A  90      41.779 102.029 113.236  1.00  0.00           H0.      0
ATOM    155  HE1 MET A  90      41.608  99.553 113.832  1.00  0.00           H0.      0
ATOM    156  HE2 MET A  90      42.031  99.408 112.099  1.00  0.00           H0.      0
ATOM    157  HE3 MET A  90      42.858  98.394 113.307  1.00  0.00           H0.      0
ATOM    158  CA  ALA A 115      35.133 110.160 106.538  1.00  0.00           C0.     -1
ATOM    159  C   ALA A 115      34.693 109.607 107.902  1.00  0.00           C0.      0
ATOM    160  O   ALA A 115      35.215 108.593 108.384  1.00  0.00           O0.      0
ATOM    161  H01 ALA A 115      36.181 110.466 106.611  1.00  0.00           H0.      0
ATOM    162  H03 ALA A 115      35.070 109.361 105.795  1.00  0.00           H0.      0
ATOM    163  HA  ALA A 115      34.535 111.013 106.207  1.00  0.00           H0.      0
ATOM    164  N   ASN A 116      33.727 110.317 108.568  1.00  0.00           N0.      0
ATOM    165  CA  ASN A 116      33.210 109.925 109.883  1.00  0.00           C0.     -1
ATOM    166  C   ASN A 116      31.650 109.694 109.745  1.00  0.00           C0.      0
ATOM    167  O   ASN A 116      30.982 110.554 109.151  1.00  0.00           O0.      0
ATOM    168  CB  ASN A 116      33.493 111.046 110.914  1.00  0.00           C0.      0
ATOM    169  CG  ASN A 116      33.181 110.599 112.331  1.00  0.00           C0.      0
ATOM    170  ND2 ASN A 116      34.224 110.600 113.199  1.00  0.00           N0.      0
ATOM    171  OD1 ASN A 116      32.040 110.243 112.670  1.00  0.00           O0.      0
ATOM    172  H   ASN A 116      33.199 111.031 108.083  1.00  0.00           H0.      0
ATOM    173  HA  ASN A 116      33.716 109.007 110.171  1.00  0.00           H0.      0
ATOM    174  HB2 ASN A 116      34.536 111.355 110.812  1.00  0.00           H0.      0
ATOM    175  HB3 ASN A 116      32.858 111.906 110.671  1.00  0.00           H0.      0
ATOM    176 HD21 ASN A 116      34.087 110.234 114.131  1.00  0.00           H0.      0
ATOM    177 HD22 ASN A 116      35.168 110.777 112.893  1.00  0.00           H0.      0
ATOM    178  N   TRP A 117      31.145 108.552 110.268  1.00  0.00           N0.      0
ATOM    179  CA  TRP A 117      29.694 108.183 110.333  1.00  0.00           C0.     -1
ATOM    180  CB  TRP A 117      29.509 107.010 111.291  1.00  0.00           C0.     -1
ATOM    181  CG  TRP A 117      30.359 105.808 110.953  1.00  0.00           C0.      0
ATOM    182  CD1 TRP A 117      30.888 105.482 109.721  1.00  0.00           C0.      0
ATOM    183  CD2 TRP A 117      30.868 104.827 111.890  1.00  0.00           C0.      0
ATOM    184  CE2 TRP A 117      31.719 103.940 111.158  1.00  0.00           C0.      0
ATOM    185  CE3 TRP A 117      30.725 104.635 113.277  1.00  0.00           C0.      0
ATOM    186  NE1 TRP A 117      31.691 104.354 109.839  1.00  0.00           N0.      0
ATOM    187  CZ2 TRP A 117      32.433 102.906 111.778  1.00  0.00           C0.      0
ATOM    188  CZ3 TRP A 117      31.427 103.601 113.894  1.00  0.00           C0.      0
ATOM    189  CH2 TRP A 117      32.278 102.748 113.154  1.00  0.00           C0.      0
ATOM    190  H02 TRP A 117      29.122 109.055 110.667  1.00  0.00           H0.      0
ATOM    191  H   TRP A 117      31.799 107.969 110.798  1.00  0.00           H0.      0
ATOM    192  HA  TRP A 117      29.344 107.930 109.324  1.00  0.00           H0.      0
ATOM    193  HB2 TRP A 117      29.761 107.340 112.308  1.00  0.00           H0.      0
ATOM    194  HB3 TRP A 117      28.441 106.750 111.310  1.00  0.00           H0.      0
ATOM    195  HD1 TRP A 117      30.787 105.986 108.773  1.00  0.00           H0.      0
ATOM    196  HE1 TRP A 117      32.266 103.978 109.101  1.00  0.00           H0.      0
ATOM    197  HE3 TRP A 117      30.096 105.297 113.862  1.00  0.00           H0.      0
ATOM    198  HZ2 TRP A 117      33.104 102.266 111.214  1.00  0.00           H0.      0
ATOM    199  HZ3 TRP A 117      31.335 103.455 114.966  1.00  0.00           H0.      0
ATOM    200  HH2 TRP A 117      32.843 101.976 113.666  1.00  0.00           H0.      0
ATOM    201  CA  LEU A 136      32.495  95.086 109.541  1.00  0.00           C0.     -1
ATOM    202  C   LEU A 136      33.618  95.267 110.551  1.00  0.00           C0.      0
ATOM    203  O   LEU A 136      34.303  96.309 110.585  1.00  0.00           O0.      0
ATOM    204  H01 LEU A 136      32.940  94.974 108.546  1.00  0.00           H0.      0
ATOM    205  H02 LEU A 136      31.879  95.988 109.533  1.00  0.00           H0.      0
ATOM    206  HA  LEU A 136      31.867  94.217 109.749  1.00  0.00           H0.      0
ATOM    207  N   GLY A 137      33.854  94.246 111.417  1.00  0.00           N0.      0
ATOM    208  CA  GLY A 137      34.895  94.336 112.446  1.00  0.00           C0.     -1
ATOM    209  C   GLY A 137      34.459  95.221 113.661  1.00  0.00           C0.      0
ATOM    210  O   GLY A 137      35.185  96.135 114.064  1.00  0.00           O0.      0
ATOM    211  H   GLY A 137      33.324  93.391 111.322  1.00  0.00           H0.      0
ATOM    212  HA2 GLY A 137      35.123  93.325 112.794  1.00  0.00           H0.      0
ATOM    213  HA3 GLY A 137      35.807  94.763 112.043  1.00  0.00           H0.      0
ATOM    214  N   ASN A 138      33.246  94.948 114.247  1.00  0.00           N0.      0
ATOM    215  CA  ASN A 138      32.728  95.627 115.481  1.00  0.00           C0.     -1
ATOM    216  C   ASN A 138      32.746  97.145 115.290  1.00  0.00           C0.      0
ATOM    217  O   ASN A 138      33.150  97.921 116.158  1.00  0.00           O0.      0
ATOM    218  CB  ASN A 138      33.489  95.201 116.738  1.00  0.00           C0.      0
ATOM    219  CG  ASN A 138      32.782  95.717 117.992  1.00  0.00           C0.      0
ATOM    220  ND2 ASN A 138      33.599  96.027 119.028  1.00  0.00           N0.      0
ATOM    221  OD1 ASN A 138      31.547  95.794 118.051  1.00  0.00           O0.      0
ATOM    222  H   ASN A 138      32.739  94.136 113.925  1.00  0.00           H0.      0
ATOM    223  HA  ASN A 138      31.684  95.317 115.585  1.00  0.00           H0.      0
ATOM    224  HB2 ASN A 138      33.515  94.105 116.780  1.00  0.00           H0.      0
ATOM    225  HB3 ASN A 138      34.521  95.547 116.694  1.00  0.00           H0.      0
ATOM    226 HD21 ASN A 138      33.213  96.482 119.843  1.00  0.00           H0.      0
ATOM    227 HD22 ASN A 138      34.605  95.915 118.946  1.00  0.00           H0.      0
ATOM    228  N   SER A 139      32.187  97.535 114.119  1.00  0.00           N0.      0
ATOM    229  CA  SER A 139      32.166  98.927 113.731  1.00  0.00           C0.     -1
ATOM    230  H01 SER A 139      33.121  99.251 113.294  1.00  0.00           H0.      0
ATOM    231  H03 SER A 139      31.373  99.098 113.000  1.00  0.00           H0.      0
ATOM    232  H   SER A 139      32.058  96.830 113.406  1.00  0.00           H0.      0
ATOM    233  HA  SER A 139      31.974  99.539 114.614  1.00  0.00           H0.      0
ATOM    234  CA  HID A 142      32.419 103.325 118.842  1.00  0.00           C0.     -1
ATOM    235  CB  HID A 142      33.588 103.449 117.753  1.00  0.00           C0.     -1
ATOM    236  CG  HID A 142      34.688 102.453 117.921  1.00  0.00           C0.      0
ATOM    237  CD2 HID A 142      35.318 101.614 117.021  1.00  0.00           C0.      0
ATOM    238  ND1 HID A 142      35.364 102.246 119.117  1.00  0.00           N0.      0
ATOM    239  CE1 HID A 142      36.350 101.325 118.912  1.00  0.00           C0.      0
ATOM    240  NE2 HID A 142      36.348 100.924 117.647  1.00  0.00           N0.      0
ATOM    241  H01 HID A 142      31.642 104.064 118.627  1.00  0.00           H0.      0
ATOM    242  H02 HID A 142      31.980 102.324 118.812  1.00  0.00           H0.      0
ATOM    243  HA  HID A 142      32.802 103.512 119.851  1.00  0.00           H0.      0
ATOM    244  HB2 HID A 142      33.157 103.329 116.755  1.00  0.00           H0.      0
ATOM    245  HB3 HID A 142      33.988 104.471 117.791  1.00  0.00           H0.      0
ATOM    246  HD1 HID A 142      35.149 102.688 120.000  1.00  0.00           H0.      0
ATOM    247  HD2 HID A 142      35.092 101.470 115.976  1.00  0.00           H0.      0
ATOM    248  HE1 HID A 142      37.017 100.981 119.685  1.00  0.00           H0.      0
ATOM    249  CA  ARG A 175      29.589  92.748 119.543  1.00  0.00           C0.     -1
ATOM    250  CB  ARG A 175      30.784  92.980 120.420  1.00  0.00           C0.     -1
ATOM    251  CG  ARG A 175      32.119  92.588 119.754  1.00  0.00           C0.      0
ATOM    252  CD  ARG A 175      33.318  92.967 120.639  1.00  0.00           C0.      0
ATOM    253  NE  ARG A 175      34.633  92.683 120.045  1.00  0.00           N0.      0
ATOM    254  CZ  ARG A 175      35.337  91.571 120.262  1.00  0.00           C0.      0
ATOM    255  NH1 ARG A 175      34.765  90.507 120.887  1.00  0.00           N1+      0
ATOM    256  NH2 ARG A 175      36.623  91.518 119.881  1.00  0.00           N0.      0
ATOM    257  H01 ARG A 175      28.657  93.023 120.050  1.00  0.00           H0.      0
ATOM    258  H02 ARG A 175      29.659  93.350 118.628  1.00  0.00           H0.      0
ATOM    259  HA  ARG A 175      29.503  91.695 119.244  1.00  0.00           H0.      0
ATOM    260  HB2 ARG A 175      30.839  94.045 120.687  1.00  0.00           H0.      0
ATOM    261  HB3 ARG A 175      30.681  92.428 121.366  1.00  0.00           H0.      0
ATOM    262  HG2 ARG A 175      32.126  91.509 119.537  1.00  0.00           H0.      0
ATOM    263  HG3 ARG A 175      32.209  93.105 118.792  1.00  0.00           H0.      0
ATOM    264  HD2 ARG A 175      33.295  94.044 120.823  1.00  0.00           H0.      0
ATOM    265  HD3 ARG A 175      33.255  92.468 121.613  1.00  0.00           H0.      0
ATOM    266  HE  ARG A 175      35.114  93.428 119.507  1.00  0.00           H0.      0
ATOM    267 HH11 ARG A 175      33.765  90.388 120.824  1.00  0.00           H0.      0
ATOM    268 HH12 ARG A 175      35.299  89.655 120.976  1.00  0.00           H0.      0
ATOM    269 HH21 ARG A 175      37.146  92.405 119.727  1.00  0.00           H0.      0
ATOM    270 HH22 ARG A 175      37.161  90.681 120.048  1.00  0.00           H0.      0
ATOM    271  CA  TYR A 194      40.420  88.232 115.690  1.00  0.00           C0.     -1
ATOM    272  CB  TYR A 194      40.145  89.300 116.779  1.00  0.00           C0.     -1
ATOM    273  CG  TYR A 194      39.706  90.631 116.177  1.00  0.00           C0.      0
ATOM    274  CD1 TYR A 194      38.539  91.282 116.611  1.00  0.00           C0.      0
ATOM    275  CD2 TYR A 194      40.455  91.255 115.164  1.00  0.00           C0.      0
ATOM    276  CE1 TYR A 194      38.127  92.497 116.057  1.00  0.00           C0.      0
ATOM    277  CE2 TYR A 194      40.055  92.465 114.590  1.00  0.00           C0.      0
ATOM    278  CZ  TYR A 194      38.878  93.089 115.031  1.00  0.00           C0.      0
ATOM    279  OH  TYR A 194      38.428  94.284 114.520  1.00  0.00           O0.      0
ATOM    280  H01 TYR A 194      40.710  87.277 116.142  1.00  0.00           H0.      0
ATOM    281  H02 TYR A 194      39.527  88.066 115.077  1.00  0.00           H0.      0
ATOM    282  HA  TYR A 194      41.231  88.546 115.025  1.00  0.00           H0.      0
ATOM    283  HB2 TYR A 194      39.368  88.941 117.464  1.00  0.00           H0.      0
ATOM    284  HB3 TYR A 194      41.051  89.450 117.382  1.00  0.00           H0.      0
ATOM    285  HD1 TYR A 194      37.945  90.837 117.403  1.00  0.00           H0.      0
ATOM    286  HD2 TYR A 194      41.382  90.802 114.826  1.00  0.00           H0.      0
ATOM    287  HE1 TYR A 194      37.222  92.989 116.398  1.00  0.00           H0.      0
ATOM    288  HE2 TYR A 194      40.668  92.943 113.832  1.00  0.00           H0.      0
ATOM    289  HH  TYR A 194      38.894  94.538 113.689  1.00  0.00           H0.      0
ATOM    290  CA  TYR A 220      43.761  93.989 125.409  1.00  0.00           C0.     -1
ATOM    291  CB  TYR A 220      43.695  94.392 123.929  1.00  0.00           C0.     -1
ATOM    292  CG  TYR A 220      42.302  94.643 123.375  1.00  0.00           C0.      0
ATOM    293  CD1 TYR A 220      41.548  95.771 123.750  1.00  0.00           C0.      0
ATOM    294  CD2 TYR A 220      41.743  93.776 122.423  1.00  0.00           C0.      0
ATOM    295  CE1 TYR A 220      40.294  96.033 123.187  1.00  0.00           C0.      0
ATOM    296  CE2 TYR A 220      40.489  94.019 121.854  1.00  0.00           C0.      0
ATOM    297  CZ  TYR A 220      39.767  95.159 122.228  1.00  0.00           C0.      0
ATOM    298  OH  TYR A 220      38.529  95.441 121.667  1.00  0.00           O0.      0
ATOM    299  H01 TYR A 220      44.800  93.842 125.725  1.00  0.00           H0.      0
ATOM    300  H02 TYR A 220      43.319  94.761 126.050  1.00  0.00           H0.      0
ATOM    301  HA  TYR A 220      43.213  93.056 125.586  1.00  0.00           H0.      0
ATOM    302  HB2 TYR A 220      44.302  95.298 123.788  1.00  0.00           H0.      0
ATOM    303  HB3 TYR A 220      44.173  93.611 123.325  1.00  0.00           H0.      0
ATOM    304  HD1 TYR A 220      41.953  96.467 124.479  1.00  0.00           H0.      0
ATOM    305  HD2 TYR A 220      42.302  92.903 122.099  1.00  0.00           H0.      0
ATOM    306  HE1 TYR A 220      39.729  96.915 123.472  1.00  0.00           H0.      0
ATOM    307  HE2 TYR A 220      40.091  93.329 121.120  1.00  0.00           H0.      0
ATOM    308  HH  TYR A 220      38.344  94.797 120.942  1.00  0.00           H0.      0
ATOM    309  CA  TYR A 242      32.121 101.072 123.467  1.00  0.00           C0.     -1
ATOM    310  CB  TYR A 242      32.186  99.596 123.150  1.00  0.00           C0.     -1
ATOM    311  CG  TYR A 242      33.474  99.087 122.518  1.00  0.00           C0.      0
ATOM    312  CD1 TYR A 242      33.742  99.277 121.149  1.00  0.00           C0.      0
ATOM    313  CD2 TYR A 242      34.410  98.351 123.265  1.00  0.00           C0.      0
ATOM    314  CE1 TYR A 242      34.885  98.744 120.548  1.00  0.00           C0.      0
ATOM    315  CE2 TYR A 242      35.562  97.812 122.680  1.00  0.00           C0.      0
ATOM    316  CZ  TYR A 242      35.801  98.002 121.312  1.00  0.00           C0.      0
ATOM    317  OH  TYR A 242      36.904  97.495 120.664  1.00  0.00           O0.      0
ATOM    318  H01 TYR A 242      31.152 101.336 123.905  1.00  0.00           H0.      0
ATOM    319  H02 TYR A 242      32.904 101.363 124.178  1.00  0.00           H0.      0
ATOM    320  HA  TYR A 242      32.256 101.682 122.564  1.00  0.00           H0.      0
ATOM    321  HB2 TYR A 242      32.009  99.024 124.071  1.00  0.00           H0.      0
ATOM    322  HB3 TYR A 242      31.352  99.342 122.479  1.00  0.00           H0.      0
ATOM    323  HD1 TYR A 242      33.037  99.833 120.537  1.00  0.00           H0.      0
ATOM    324  HD2 TYR A 242      34.227  98.180 124.322  1.00  0.00           H0.      0
ATOM    325  HE1 TYR A 242      35.067  98.882 119.489  1.00  0.00           H0.      0
ATOM    326  HE2 TYR A 242      36.264  97.235 123.276  1.00  0.00           H0.      0
ATOM    327  HH  TYR A 242      37.455  96.920 121.237  1.00  0.00           H0.      0
ATOM    328  CA' SAM A 293      38.084  96.619 110.559  1.00  0.00           C0.      0
ATOM    329  CB  SAM A 293      37.649  97.803 111.457  1.00  0.00           C0.      0
ATOM    330  CG  SAM A 293      38.843  98.427 112.193  1.00  0.00           C0.      0
ATOM    331  SD  SAM A 293      38.591  98.886 113.947  1.00  0.00           S0.      0
ATOM    332  C5' SAM A 293      37.034  99.844 113.914  1.00  0.00           C0.      0
ATOM    333  C4' SAM A 293      37.147 101.015 112.948  1.00  0.00           C0.      0
ATOM    334  O4' SAM A 293      35.990 101.864 113.177  1.00  0.00           O0.      0
ATOM    335  C3' SAM A 293      38.425 101.895 113.130  1.00  0.00           C0.      0
ATOM    336  O3' SAM A 293      39.315 101.761 112.028  1.00  0.00           O0.      0
ATOM    337  C2' SAM A 293      37.832 103.314 113.364  1.00  0.00           C0.      0
ATOM    338  O2' SAM A 293      38.556 104.411 112.881  1.00  0.00           O0.      0
ATOM    339  C1' SAM A 293      36.406 103.196 112.789  1.00  0.00           C0.      0
ATOM    340  OXT SAM A 293      39.405  95.510 112.243  1.00  0.00           O0.      0
ATOM    341  N1  SAM A 293      33.286 107.127 111.692  1.00  0.00           N0.      0
ATOM    342  C2  SAM A 293      34.066 106.366 110.901  1.00  0.00           C0.      0
ATOM    343  N3  SAM A 293      34.855 105.342 111.258  1.00  0.00           N0.      0
ATOM    344  C4  SAM A 293      34.793 105.101 112.581  1.00  0.00           C0.      0
ATOM    345  C5  SAM A 293      34.038 105.819 113.521  1.00  0.00           C0.      0
ATOM    346  C6  SAM A 293      33.245 106.876 113.026  1.00  0.00           C0.      0
ATOM    347  N6  SAM A 293      32.451 107.633 113.813  1.00  0.00           N0.      0
ATOM    348  N7  SAM A 293      34.253 105.332 114.803  1.00  0.00           N0.      0
ATOM    349  C8  SAM A 293      35.113 104.346 114.647  1.00  0.00           C0.      0
ATOM    350  N9  SAM A 293      35.475 104.153 113.316  1.00  0.00           N0.      0
ATOM    351  C'  SAM A 293      38.457  95.374 111.407  1.00  0.00           C0.      0
ATOM    352  N'  SAM A 293      36.952  96.328 109.616  1.00  0.00           N0.      0
ATOM    353  O'  SAM A 293      37.769  94.331 111.246  1.00  0.00           O0.      0
ATOM    354 HN61 SAM A 293      32.506 107.491 114.810  1.00  0.00           H0.      0
ATOM    355 HN62 SAM A 293      32.104 108.527 113.460  1.00  0.00           H0.      0
ATOM    356  HA  SAM A 293      38.946  96.903 109.948  1.00  0.00           H0.      0
ATOM    357  HB1 SAM A 293      36.882  97.434 112.147  1.00  0.00           H0.      0
ATOM    358  HB2 SAM A 293      37.173  98.559 110.823  1.00  0.00           H0.      0
ATOM    359  HG1 SAM A 293      39.184  99.353 111.725  1.00  0.00           H0.      0
ATOM    360  HG2 SAM A 293      39.675  97.721 112.243  1.00  0.00           H0.      0
ATOM    361 HO2' SAM A 293      38.829 104.266 111.940  1.00  0.00           H0.      0
ATOM    362 HO3' SAM A 293      38.867 102.071 111.194  1.00  0.00           H0.      0
ATOM    363  H01 SAM A 293      35.506 103.726 115.437  1.00  0.00           H0.      0
ATOM    364  H02 SAM A 293      37.125 100.668 111.908  1.00  0.00           H0.      0
ATOM    365  H03 SAM A 293      39.000 101.601 114.009  1.00  0.00           H0.      0
ATOM    366  H04 SAM A 293      37.736 103.452 114.446  1.00  0.00           H0.      0
ATOM    367  H05 SAM A 293      36.411 103.304 111.698  1.00  0.00           H0.      0
ATOM    368  H06 SAM A 293      34.085 106.647 109.854  1.00  0.00           H0.      0
ATOM    369  H07 SAM A 293      37.038  95.459 109.038  1.00  0.00           H0.      0
ATOM    370  H08 SAM A 293      36.816  97.123 108.967  1.00  0.00           H0.      0
ATOM    371  H09 SAM A 293      36.048  96.241 110.122  1.00  0.00           H0.      0
ATOM    372 H5'1 SAM A 293      36.917 100.203 114.937  1.00  0.00           H0.      0
ATOM    373 H5'2 SAM A 293      36.204  99.177 113.669  1.00  0.00           H0.      0
ATOM    374  N   ACT A 294      37.210  96.992 117.670  1.00  0.00           N0.      0
ATOM    375  CA  ACT A 294      38.017  95.830 118.040  1.00  0.00           C0.      0
ATOM    376  C   ACT A 294      37.274  94.701 118.748  1.00  0.00           C0.      0
ATOM    377  O   ACT A 294      36.029  94.596 118.590  1.00  0.00           O0.      0
ATOM    378  CE  ACT A 294      38.039  97.358 114.715  1.00  0.00           C0.      0
ATOM    379  OXT ACT A 294      37.980  93.887 119.459  1.00  0.00           O1-      0
ATOM    380  HE1 ACT A 294      37.931  97.548 115.792  1.00  0.00           H0.      0
ATOM    381  HE2 ACT A 294      38.812  96.620 114.535  1.00  0.00           H0.      0
ATOM    382  HE3 ACT A 294      37.096  97.005 114.296  1.00  0.00           H0.      0
ATOM    383  H1  ACT A 294      38.840  96.151 118.683  1.00  0.00           H0.      0
ATOM    384  H3  ACT A 294      38.465  95.390 117.137  1.00  0.00           H0.      0
ATOM    385  H01 ACT A 294      36.961  97.490 118.523  1.00  0.00           H0.      0
ATOM    386  H02 ACT A 294      36.340  96.675 117.244  1.00  0.00           H0.      0
