# Supplementary material for: Computational Investigation of GNMT-Catalyzed Methyl Transfer Reaction: Integrating MD, QM, and ML Approaches
Source: J Comput Chem. Author manuscript; Available in PMC 2026 Jun 29. (PMC13312424; doi:10.1002/jcc.70434)
Supplement: SI-2 [file NIHMS2188582-supplement-SI-2.zip › QM-cluster-pdbs/sampling_96_R2_w_r.pdb]

ATOM      1  CA  TYR A  21      43.187 105.136 117.401  1.00  0.00           C0.     -1
ATOM      2  CB  TYR A  21      42.736 104.582 116.048  1.00  0.00           C0.     -1
ATOM      3  CG  TYR A  21      41.706 103.469 116.173  1.00  0.00           C0.      0
ATOM      4  CD1 TYR A  21      40.354 103.755 116.431  1.00  0.00           C0.      0
ATOM      5  CD2 TYR A  21      42.068 102.117 116.042  1.00  0.00           C0.      0
ATOM      6  CE1 TYR A  21      39.394 102.740 116.525  1.00  0.00           C0.      0
ATOM      7  CE2 TYR A  21      41.121 101.093 116.113  1.00  0.00           C0.      0
ATOM      8  CZ  TYR A  21      39.772 101.398 116.338  1.00  0.00           C0.      0
ATOM      9  OH  TYR A  21      38.864 100.362 116.314  1.00  0.00           O0.      0
ATOM     10  H01 TYR A  21      42.335 105.537 117.963  1.00  0.00           H0.      0
ATOM     11  H02 TYR A  21      43.920 105.942 117.276  1.00  0.00           H0.      0
ATOM     12  HA  TYR A  21      43.647 104.351 118.013  1.00  0.00           H0.      0
ATOM     13  HB2 TYR A  21      42.311 105.391 115.447  1.00  0.00           H0.      0
ATOM     14  HB3 TYR A  21      43.603 104.212 115.489  1.00  0.00           H0.      0
ATOM     15  HD1 TYR A  21      40.038 104.789 116.540  1.00  0.00           H0.      0
ATOM     16  HD2 TYR A  21      43.101 101.858 115.836  1.00  0.00           H0.      0
ATOM     17  HE1 TYR A  21      38.356 102.987 116.722  1.00  0.00           H0.      0
ATOM     18  HE2 TYR A  21      41.411 100.057 115.974  1.00  0.00           H0.      0
ATOM     19  HH  TYR A  21      37.962 100.661 116.604  1.00  0.00           H0.      0
ATOM     20  CA  TRP A  30      46.374  95.119 113.920  1.00  0.00           C0.     -1
ATOM     21  CB  TRP A  30      45.731  96.197 112.993  1.00  0.00           C0.     -1
ATOM     22  CG  TRP A  30      44.246  95.998 112.794  1.00  0.00           C0.      0
ATOM     23  CD1 TRP A  30      43.608  95.498 111.672  1.00  0.00           C0.      0
ATOM     24  CD2 TRP A  30      43.203  96.240 113.772  1.00  0.00           C0.      0
ATOM     25  CE2 TRP A  30      41.962  95.831 113.180  1.00  0.00           C0.      0
ATOM     26  CE3 TRP A  30      43.186  96.785 115.071  1.00  0.00           C0.      0
ATOM     27  NE1 TRP A  30      42.240  95.380 111.904  1.00  0.00           N0.      0
ATOM     28  CZ2 TRP A  30      40.745  95.898 113.876  1.00  0.00           C0.      0
ATOM     29  CZ3 TRP A  30      41.970  96.899 115.746  1.00  0.00           C0.      0
ATOM     30  CH2 TRP A  30      40.764  96.446 115.160  1.00  0.00           C0.      0
ATOM     31  H01 TRP A  30      46.216  94.117 113.506  1.00  0.00           H0.      0
ATOM     32  H03 TRP A  30      47.452  95.288 114.027  1.00  0.00           H0.      0
ATOM     33  HA  TRP A  30      45.920  95.151 114.916  1.00  0.00           H0.      0
ATOM     34  HB2 TRP A  30      45.919  97.190 113.424  1.00  0.00           H0.      0
ATOM     35  HB3 TRP A  30      46.234  96.178 112.019  1.00  0.00           H0.      0
ATOM     36  HD1 TRP A  30      44.030  95.212 110.721  1.00  0.00           H0.      0
ATOM     37  HE1 TRP A  30      41.518  95.208 111.206  1.00  0.00           H0.      0
ATOM     38  HE3 TRP A  30      44.106  97.116 115.541  1.00  0.00           H0.      0
ATOM     39  HZ2 TRP A  30      39.832  95.497 113.451  1.00  0.00           H0.      0
ATOM     40  HZ3 TRP A  30      41.947  97.318 116.746  1.00  0.00           H0.      0
ATOM     41  HH2 TRP A  30      39.841  96.513 115.726  1.00  0.00           H0.      0
ATOM     42  CA  TYR A  33      45.763  91.254 116.556  1.00  0.00           C0.     -1
ATOM     43  CB  TYR A  33      45.230  92.705 116.819  1.00  0.00           C0.     -1
ATOM     44  CG  TYR A  33      43.832  92.710 117.429  1.00  0.00           C0.      0
ATOM     45  CD1 TYR A  33      42.799  93.502 116.897  1.00  0.00           C0.      0
ATOM     46  CD2 TYR A  33      43.524  91.909 118.545  1.00  0.00           C0.      0
ATOM     47  CE1 TYR A  33      41.511  93.501 117.449  1.00  0.00           C0.      0
ATOM     48  CE2 TYR A  33      42.243  91.891 119.100  1.00  0.00           C0.      0
ATOM     49  CZ  TYR A  33      41.226  92.689 118.553  1.00  0.00           C0.      0
ATOM     50  OH  TYR A  33      39.983  92.612 119.141  1.00  0.00           O0.      0
ATOM     51  H01 TYR A  33      45.072  90.710 115.902  1.00  0.00           H0.      0
ATOM     52  H02 TYR A  33      46.747  91.287 116.075  1.00  0.00           H0.      0
ATOM     53  HA  TYR A  33      45.861  90.693 117.491  1.00  0.00           H0.      0
ATOM     54  HB2 TYR A  33      45.938  93.227 117.479  1.00  0.00           H0.      0
ATOM     55  HB3 TYR A  33      45.212  93.259 115.875  1.00  0.00           H0.      0
ATOM     56  HD1 TYR A  33      42.995  94.134 116.036  1.00  0.00           H0.      0
ATOM     57  HD2 TYR A  33      44.294  91.289 118.993  1.00  0.00           H0.      0
ATOM     58  HE1 TYR A  33      40.734  94.110 117.001  1.00  0.00           H0.      0
ATOM     59  HE2 TYR A  33      42.013  91.267 119.957  1.00  0.00           H0.      0
ATOM     60  HH  TYR A  33      39.394  93.348 118.873  1.00  0.00           H0.      0
ATOM     61  CA  ARG A  40      39.626  85.180 109.667  1.00  0.00           C0.     -1
ATOM     62  CB  ARG A  40      40.244  86.557 110.081  1.00  0.00           C0.     -1
ATOM     63  CG  ARG A  40      39.383  87.721 109.556  1.00  0.00           C0.      0
ATOM     64  CD  ARG A  40      39.900  89.130 109.903  1.00  0.00           C0.      0
ATOM     65  NE  ARG A  40      38.979  90.112 109.305  1.00  0.00           N0.      0
ATOM     66  CZ  ARG A  40      38.925  91.440 109.541  1.00  0.00           C0.      0
ATOM     67  NH1 ARG A  40      39.769  92.043 110.396  1.00  0.00           N1+      0
ATOM     68  NH2 ARG A  40      37.996  92.179 108.920  1.00  0.00           N0.      0
ATOM     69  H01 ARG A  40      39.565  85.098 108.576  1.00  0.00           H0.      0
ATOM     70  H02 ARG A  40      40.237  84.351 110.040  1.00  0.00           H0.      0
ATOM     71  HA  ARG A  40      38.615  85.073 110.076  1.00  0.00           H0.      0
ATOM     72  HB2 ARG A  40      40.320  86.612 111.175  1.00  0.00           H0.      0
ATOM     73  HB3 ARG A  40      41.264  86.637 109.683  1.00  0.00           H0.      0
ATOM     74  HG2 ARG A  40      39.311  87.638 108.462  1.00  0.00           H0.      0
ATOM     75  HG3 ARG A  40      38.363  87.622 109.952  1.00  0.00           H0.      0
ATOM     76  HD2 ARG A  40      39.922  89.272 110.990  1.00  0.00           H0.      0
ATOM     77  HD3 ARG A  40      40.918  89.271 109.514  1.00  0.00           H0.      0
ATOM     78  HE  ARG A  40      38.367  89.764 108.581  1.00  0.00           H0.      0
ATOM     79 HH11 ARG A  40      40.584  91.547 110.722  1.00  0.00           H0.      0
ATOM     80 HH12 ARG A  40      39.775  93.080 110.441  1.00  0.00           H0.      0
ATOM     81 HH21 ARG A  40      37.277  91.716 108.385  1.00  0.00           H0.      0
ATOM     82 HH22 ARG A  40      37.841  93.174 109.204  1.00  0.00           H0.      0
ATOM     83  CA  ALA A  64      34.670 101.642 108.470  1.00  0.00           C0.     -1
ATOM     84  C   ALA A  64      35.961 100.881 108.144  1.00  0.00           C0.      0
ATOM     85  O   ALA A  64      36.300  99.884 108.804  1.00  0.00           O0.      0
ATOM     86  CB  ALA A  64      34.296 101.518 109.949  1.00  0.00           C0.      0
ATOM     87  H02 ALA A  64      33.881 101.205 107.842  1.00  0.00           H0.      0
ATOM     88  HA  ALA A  64      34.768 102.692 108.172  1.00  0.00           H0.      0
ATOM     89  HB1 ALA A  64      34.383 100.477 110.271  1.00  0.00           H0.      0
ATOM     90  HB2 ALA A  64      34.956 102.121 110.581  1.00  0.00           H0.      0
ATOM     91  HB3 ALA A  64      33.267 101.850 110.114  1.00  0.00           H0.      0
ATOM     92  N   CYS A  65      36.693 101.336 107.089  1.00  0.00           N0.      0
ATOM     93  CA  CYS A  65      37.793 100.569 106.475  1.00  0.00           C0.     -1
ATOM     94  C   CYS A  65      38.904 100.182 107.461  1.00  0.00           C0.      0
ATOM     95  O   CYS A  65      39.537  99.130 107.288  1.00  0.00           O0.      0
ATOM     96  H01 CYS A  65      38.217 101.180 105.674  1.00  0.00           H0.      0
ATOM     97  H   CYS A  65      36.337 102.134 106.582  1.00  0.00           H0.      0
ATOM     98  HA  CYS A  65      37.424  99.631 106.049  1.00  0.00           H0.      0
ATOM     99  N   GLY A  66      39.173 101.056 108.454  1.00  0.00           N0.      0
ATOM    100  CA  GLY A  66      40.232 100.768 109.411  1.00  0.00           C0.     -1
ATOM    101  H01 GLY A  66      41.213 101.067 109.027  1.00  0.00           H0.      0
ATOM    102  H   GLY A  66      38.554 101.835 108.676  1.00  0.00           H0.      0
ATOM    103  HA2 GLY A  66      40.037 101.306 110.337  1.00  0.00           H0.      0
ATOM    104  HA3 GLY A  66      40.277  99.693 109.608  1.00  0.00           H0.      0
ATOM    105  CA  VAL A  69      40.950  94.193 105.653  1.00  0.00           C0.     -1
ATOM    106  C   VAL A  69      39.678  93.668 104.963  1.00  0.00           C0.      0
ATOM    107  O   VAL A  69      39.702  92.733 104.144  1.00  0.00           O0.      0
ATOM    108  CB  VAL A  69      41.046  93.475 107.089  1.00  0.00           C0.     -1
ATOM    109  CG1 VAL A  69      41.266  91.964 106.932  1.00  0.00           C0.      0
ATOM    110  CG2 VAL A  69      42.149  94.121 107.941  1.00  0.00           C0.      0
ATOM    111  H01 VAL A  69      40.908  95.278 105.800  1.00  0.00           H0.      0
ATOM    112  HA  VAL A  69      41.824  93.937 105.049  1.00  0.00           H0.      0
ATOM    113  HB  VAL A  69      40.083  93.646 107.586  1.00  0.00           H0.      0
ATOM    114 HG11 VAL A  69      41.306  91.477 107.913  1.00  0.00           H0.      0
ATOM    115 HG12 VAL A  69      40.469  91.500 106.344  1.00  0.00           H0.      0
ATOM    116 HG13 VAL A  69      42.217  91.766 106.421  1.00  0.00           H0.      0
ATOM    117 HG21 VAL A  69      41.952  95.187 108.099  1.00  0.00           H0.      0
ATOM    118 HG22 VAL A  69      42.206  93.643 108.926  1.00  0.00           H0.      0
ATOM    119 HG23 VAL A  69      43.129  94.019 107.457  1.00  0.00           H0.      0
ATOM    120  N   ASP A  70      38.532  94.224 105.428  1.00  0.00           N0.      0
ATOM    121  CA  ASP A  70      37.162  93.825 105.059  1.00  0.00           C0.     -1
ATOM    122  CB  ASP A  70      36.205  94.268 106.149  1.00  0.00           C0.     -1
ATOM    123  CG  ASP A  70      36.300  95.664 106.789  1.00  0.00           C0.      0
ATOM    124  OD1 ASP A  70      35.310  96.050 107.455  1.00  0.00           O0.      0
ATOM    125  OD2 ASP A  70      37.423  96.300 106.713  1.00  0.00           O1-      0
ATOM    126  H01 ASP A  70      36.887  94.274 104.093  1.00  0.00           H0.      0
ATOM    127  H   ASP A  70      38.553  95.077 105.991  1.00  0.00           H0.      0
ATOM    128  HA  ASP A  70      37.135  92.739 104.925  1.00  0.00           H0.      0
ATOM    129  HB2 ASP A  70      35.173  94.141 105.804  1.00  0.00           H0.      0
ATOM    130  HB3 ASP A  70      36.316  93.587 107.007  1.00  0.00           H0.      0
ATOM    131  CA  ASP A  85      37.652 105.758 108.100  1.00  0.00           C0.     -1
ATOM    132  C   ASP A  85      37.976 107.176 108.627  1.00  0.00           C0.      0
ATOM    133  O   ASP A  85      38.654 107.949 107.937  1.00  0.00           O0.      0
ATOM    134  CB  ASP A  85      38.838 104.865 108.348  1.00  0.00           C0.     -1
ATOM    135  CG  ASP A  85      38.833 104.347 109.775  1.00  0.00           C0.      0
ATOM    136  OD1 ASP A  85      38.206 103.258 110.014  1.00  0.00           O0.      0
ATOM    137  OD2 ASP A  85      39.395 105.053 110.666  1.00  0.00           O1-      0
ATOM    138  H01 ASP A  85      37.467 105.865 107.028  1.00  0.00           H0.      0
ATOM    139  HA  ASP A  85      36.747 105.350 108.566  1.00  0.00           H0.      0
ATOM    140  HB2 ASP A  85      38.803 104.004 107.672  1.00  0.00           H0.      0
ATOM    141  HB3 ASP A  85      39.767 105.407 108.151  1.00  0.00           H0.      0
ATOM    142  N   ALA A  86      37.606 107.471 109.909  1.00  0.00           N0.      0
ATOM    143  CA  ALA A  86      37.939 108.756 110.549  1.00  0.00           C0.     -1
ATOM    144  C   ALA A  86      39.129 108.633 111.560  1.00  0.00           C0.      0
ATOM    145  O   ALA A  86      39.218 109.454 112.499  1.00  0.00           O0.      0
ATOM    146  CB  ALA A  86      36.718 109.384 111.214  1.00  0.00           C0.      0
ATOM    147  H   ALA A  86      36.934 106.868 110.377  1.00  0.00           H0.      0
ATOM    148  HA  ALA A  86      38.303 109.399 109.738  1.00  0.00           H0.      0
ATOM    149  HB1 ALA A  86      36.322 108.736 112.000  1.00  0.00           H0.      0
ATOM    150  HB2 ALA A  86      37.019 110.324 111.684  1.00  0.00           H0.      0
ATOM    151  HB3 ALA A  86      35.947 109.553 110.463  1.00  0.00           H0.      0
ATOM    152  N   SER A  87      40.049 107.671 111.335  1.00  0.00           N0.      0
ATOM    153  CA  SER A  87      41.321 107.545 112.083  1.00  0.00           C0.     -1
ATOM    154  CB  SER A  87      41.473 106.198 112.797  1.00  0.00           C0.      0
ATOM    155  OG  SER A  87      42.864 105.964 113.113  1.00  0.00           O0.      0
ATOM    156  H01 SER A  87      42.151 107.640 111.372  1.00  0.00           H0.      0
ATOM    157  H   SER A  87      39.804 106.894 110.719  1.00  0.00           H0.      0
ATOM    158  HA  SER A  87      41.367 108.381 112.785  1.00  0.00           H0.      0
ATOM    159  HB2 SER A  87      40.836 106.143 113.687  1.00  0.00           H0.      0
ATOM    160  HB3 SER A  87      41.181 105.385 112.135  1.00  0.00           H0.      0
ATOM    161  HG  SER A  87      43.128 106.587 113.804  1.00  0.00           H0.      0
ATOM    162  CA  MET A  90      44.283 103.082 111.082  1.00  0.00           C0.     -1
ATOM    163  CB  MET A  90      42.757 102.897 111.363  1.00  0.00           C0.     -1
ATOM    164  CG  MET A  90      42.495 102.326 112.758  1.00  0.00           C0.      0
ATOM    165  SD  MET A  90      43.137 100.602 112.993  1.00  0.00           S0.      0
ATOM    166  CE  MET A  90      41.583  99.644 112.861  1.00  0.00           C0.      0
ATOM    167  H01 MET A  90      44.708 103.794 111.800  1.00  0.00           H0.      0
ATOM    168  H02 MET A  90      44.455 103.469 110.071  1.00  0.00           H0.      0
ATOM    169  HA  MET A  90      44.808 102.125 111.180  1.00  0.00           H0.      0
ATOM    170  HB2 MET A  90      42.250 103.864 111.278  1.00  0.00           H0.      0
ATOM    171  HB3 MET A  90      42.322 102.237 110.604  1.00  0.00           H0.      0
ATOM    172  HG2 MET A  90      42.983 102.954 113.509  1.00  0.00           H0.      0
ATOM    173  HG3 MET A  90      41.426 102.311 112.978  1.00  0.00           H0.      0
ATOM    174  HE1 MET A  90      41.139  99.747 111.868  1.00  0.00           H0.      0
ATOM    175  HE2 MET A  90      41.830  98.596 113.043  1.00  0.00           H0.      0
ATOM    176  HE3 MET A  90      40.872  99.983 113.616  1.00  0.00           H0.      0
ATOM    177  CA  ALA A 115      35.075 110.549 106.412  1.00  0.00           C0.     -1
ATOM    178  C   ALA A 115      34.553 110.242 107.778  1.00  0.00           C0.      0
ATOM    179  O   ALA A 115      34.963 109.272 108.432  1.00  0.00           O0.      0
ATOM    180  H01 ALA A 115      36.167 110.490 106.423  1.00  0.00           H0.      0
ATOM    181  H03 ALA A 115      34.720 109.793 105.702  1.00  0.00           H0.      0
ATOM    182  HA  ALA A 115      34.776 111.534 106.047  1.00  0.00           H0.      0
ATOM    183  N   ASN A 116      33.613 111.113 108.237  1.00  0.00           N0.      0
ATOM    184  CA  ASN A 116      32.960 110.864 109.495  1.00  0.00           C0.     -1
ATOM    185  C   ASN A 116      31.454 110.605 109.256  1.00  0.00           C0.      0
ATOM    186  O   ASN A 116      30.794 111.386 108.552  1.00  0.00           O0.      0
ATOM    187  CB  ASN A 116      33.177 112.019 110.518  1.00  0.00           C0.      0
ATOM    188  CG  ASN A 116      33.067 111.439 111.920  1.00  0.00           C0.      0
ATOM    189  ND2 ASN A 116      34.246 111.155 112.527  1.00  0.00           N0.      0
ATOM    190  OD1 ASN A 116      31.958 111.184 112.422  1.00  0.00           O0.      0
ATOM    191  H   ASN A 116      33.179 111.773 107.605  1.00  0.00           H0.      0
ATOM    192  HA  ASN A 116      33.422 109.961 109.898  1.00  0.00           H0.      0
ATOM    193  HB2 ASN A 116      34.164 112.456 110.341  1.00  0.00           H0.      0
ATOM    194  HB3 ASN A 116      32.420 112.795 110.375  1.00  0.00           H0.      0
ATOM    195 HD21 ASN A 116      34.298 110.528 113.329  1.00  0.00           H0.      0
ATOM    196 HD22 ASN A 116      35.100 111.234 111.996  1.00  0.00           H0.      0
ATOM    197  N   TRP A 117      30.953 109.494 109.837  1.00  0.00           N0.      0
ATOM    198  CA  TRP A 117      29.540 109.086 109.698  1.00  0.00           C0.     -1
ATOM    199  CB  TRP A 117      29.193 107.998 110.689  1.00  0.00           C0.     -1
ATOM    200  CG  TRP A 117      30.112 106.801 110.607  1.00  0.00           C0.      0
ATOM    201  CD1 TRP A 117      30.816 106.365 109.502  1.00  0.00           C0.      0
ATOM    202  CD2 TRP A 117      30.499 105.938 111.704  1.00  0.00           C0.      0
ATOM    203  CE2 TRP A 117      31.453 105.002 111.196  1.00  0.00           C0.      0
ATOM    204  CE3 TRP A 117      30.164 105.890 113.070  1.00  0.00           C0.      0
ATOM    205  NE1 TRP A 117      31.604 105.273 109.848  1.00  0.00           N0.      0
ATOM    206  CZ2 TRP A 117      32.074 104.049 112.015  1.00  0.00           C0.      0
ATOM    207  CZ3 TRP A 117      30.774 104.939 113.885  1.00  0.00           C0.      0
ATOM    208  CH2 TRP A 117      31.720 104.027 113.362  1.00  0.00           C0.      0
ATOM    209  H02 TRP A 117      28.909 109.968 109.847  1.00  0.00           H0.      0
ATOM    210  H   TRP A 117      31.585 108.904 110.381  1.00  0.00           H0.      0
ATOM    211  HA  TRP A 117      29.364 108.746 108.668  1.00  0.00           H0.      0
ATOM    212  HB2 TRP A 117      29.248 108.407 111.707  1.00  0.00           H0.      0
ATOM    213  HB3 TRP A 117      28.144 107.708 110.533  1.00  0.00           H0.      0
ATOM    214  HD1 TRP A 117      30.841 106.762 108.500  1.00  0.00           H0.      0
ATOM    215  HE1 TRP A 117      32.312 104.868 109.256  1.00  0.00           H0.      0
ATOM    216  HE3 TRP A 117      29.457 106.599 113.488  1.00  0.00           H0.      0
ATOM    217  HZ2 TRP A 117      32.828 103.375 111.627  1.00  0.00           H0.      0
ATOM    218  HZ3 TRP A 117      30.535 104.905 114.942  1.00  0.00           H0.      0
ATOM    219  HH2 TRP A 117      32.199 103.315 114.026  1.00  0.00           H0.      0
ATOM    220  CA  LEU A 136      32.775  94.819 109.665  1.00  0.00           C0.     -1
ATOM    221  C   LEU A 136      33.603  95.175 110.872  1.00  0.00           C0.      0
ATOM    222  O   LEU A 136      34.169  96.276 110.971  1.00  0.00           O0.      0
ATOM    223  H01 LEU A 136      32.374  93.804 109.699  1.00  0.00           H0.      0
ATOM    224  H02 LEU A 136      33.416  94.941 108.781  1.00  0.00           H0.      0
ATOM    225  HA  LEU A 136      31.948  95.528 109.566  1.00  0.00           H0.      0
ATOM    226  N   GLY A 137      33.721  94.218 111.850  1.00  0.00           N0.      0
ATOM    227  CA  GLY A 137      34.807  94.298 112.816  1.00  0.00           C0.     -1
ATOM    228  C   GLY A 137      34.475  94.714 114.239  1.00  0.00           C0.      0
ATOM    229  O   GLY A 137      35.403  95.005 115.018  1.00  0.00           O0.      0
ATOM    230  H   GLY A 137      33.370  93.297 111.624  1.00  0.00           H0.      0
ATOM    231  HA2 GLY A 137      35.322  93.332 112.863  1.00  0.00           H0.      0
ATOM    232  HA3 GLY A 137      35.540  95.021 112.448  1.00  0.00           H0.      0
ATOM    233  N   ASN A 138      33.169  94.729 114.578  1.00  0.00           N0.      0
ATOM    234  CA  ASN A 138      32.673  95.450 115.758  1.00  0.00           C0.     -1
ATOM    235  C   ASN A 138      33.024  96.956 115.602  1.00  0.00           C0.      0
ATOM    236  O   ASN A 138      33.610  97.596 116.479  1.00  0.00           O0.      0
ATOM    237  CB  ASN A 138      33.167  94.885 117.089  1.00  0.00           C0.      0
ATOM    238  CG  ASN A 138      32.406  95.554 118.233  1.00  0.00           C0.      0
ATOM    239  ND2 ASN A 138      33.163  95.873 119.313  1.00  0.00           N0.      0
ATOM    240  OD1 ASN A 138      31.183  95.742 118.172  1.00  0.00           O0.      0
ATOM    241  H   ASN A 138      32.517  94.510 113.835  1.00  0.00           H0.      0
ATOM    242  HA  ASN A 138      31.581  95.364 115.749  1.00  0.00           H0.      0
ATOM    243  HB2 ASN A 138      32.944  93.811 117.105  1.00  0.00           H0.      0
ATOM    244  HB3 ASN A 138      34.241  95.009 117.200  1.00  0.00           H0.      0
ATOM    245 HD21 ASN A 138      32.749  96.465 120.022  1.00  0.00           H0.      0
ATOM    246 HD22 ASN A 138      34.177  95.872 119.221  1.00  0.00           H0.      0
ATOM    247  N   SER A 139      32.622  97.484 114.413  1.00  0.00           N0.      0
ATOM    248  CA  SER A 139      32.805  98.880 114.028  1.00  0.00           C0.     -1
ATOM    249  CB  SER A 139      33.331  99.033 112.603  1.00  0.00           C0.      0
ATOM    250  OG  SER A 139      34.646  98.465 112.453  1.00  0.00           O0.      0
ATOM    251  H03 SER A 139      31.859  99.430 114.122  1.00  0.00           H0.      0
ATOM    252  H   SER A 139      32.080  96.900 113.791  1.00  0.00           H0.      0
ATOM    253  HA  SER A 139      33.512  99.311 114.741  1.00  0.00           H0.      0
ATOM    254  HB2 SER A 139      32.643  98.578 111.879  1.00  0.00           H0.      0
ATOM    255  HB3 SER A 139      33.396 100.101 112.373  1.00  0.00           H0.      0
ATOM    256  HG  SER A 139      34.553  97.593 112.021  1.00  0.00           H0.      0
ATOM    257  CA  HID A 142      32.629 102.980 119.504  1.00  0.00           C0.     -1
ATOM    258  CB  HID A 142      33.742 103.389 118.538  1.00  0.00           C0.     -1
ATOM    259  CG  HID A 142      34.756 102.337 118.204  1.00  0.00           C0.      0
ATOM    260  CD2 HID A 142      35.411 102.044 117.021  1.00  0.00           C0.      0
ATOM    261  ND1 HID A 142      35.340 101.494 119.139  1.00  0.00           N0.      0
ATOM    262  CE1 HID A 142      36.296 100.741 118.519  1.00  0.00           C0.      0
ATOM    263  NE2 HID A 142      36.367 101.060 117.232  1.00  0.00           N0.      0
ATOM    264  H01 HID A 142      32.055 102.132 119.115  1.00  0.00           H0.      0
ATOM    265  H02 HID A 142      31.940 103.815 119.662  1.00  0.00           H0.      0
ATOM    266  HA  HID A 142      33.026 102.694 120.486  1.00  0.00           H0.      0
ATOM    267  HB2 HID A 142      33.301 103.733 117.595  1.00  0.00           H0.      0
ATOM    268  HB3 HID A 142      34.265 104.263 118.955  1.00  0.00           H0.      0
ATOM    269  HD1 HID A 142      35.053 101.385 120.102  1.00  0.00           H0.      0
ATOM    270  HD2 HID A 142      35.243 102.463 116.041  1.00  0.00           H0.      0
ATOM    271  HE1 HID A 142      36.891  99.999 119.027  1.00  0.00           H0.      0
ATOM    272  CA  ARG A 175      29.800  92.611 119.737  1.00  0.00           C0.     -1
ATOM    273  CB  ARG A 175      30.885  92.823 120.808  1.00  0.00           C0.     -1
ATOM    274  CG  ARG A 175      32.296  92.544 120.245  1.00  0.00           C0.      0
ATOM    275  CD  ARG A 175      33.426  93.047 121.160  1.00  0.00           C0.      0
ATOM    276  NE  ARG A 175      34.765  92.952 120.555  1.00  0.00           N0.      0
ATOM    277  CZ  ARG A 175      35.592  91.913 120.679  1.00  0.00           C0.      0
ATOM    278  NH1 ARG A 175      35.189  90.783 121.322  1.00  0.00           N1+      0
ATOM    279  NH2 ARG A 175      36.840  91.996 120.190  1.00  0.00           N0.      0
ATOM    280  H01 ARG A 175      28.798  92.771 120.149  1.00  0.00           H0.      0
ATOM    281  H03 ARG A 175      29.946  93.318 118.912  1.00  0.00           H0.      0
ATOM    282  HA  ARG A 175      29.839  91.593 119.331  1.00  0.00           H0.      0
ATOM    283  HB2 ARG A 175      30.843  93.863 121.160  1.00  0.00           H0.      0
ATOM    284  HB3 ARG A 175      30.697  92.183 121.681  1.00  0.00           H0.      0
ATOM    285  HG2 ARG A 175      32.411  91.468 120.048  1.00  0.00           H0.      0
ATOM    286  HG3 ARG A 175      32.400  93.048 119.278  1.00  0.00           H0.      0
ATOM    287  HD2 ARG A 175      33.265  94.108 121.368  1.00  0.00           H0.      0
ATOM    288  HD3 ARG A 175      33.428  92.522 122.122  1.00  0.00           H0.      0
ATOM    289  HE  ARG A 175      35.123  93.749 119.998  1.00  0.00           H0.      0
ATOM    290 HH11 ARG A 175      34.202  90.574 121.359  1.00  0.00           H0.      0
ATOM    291 HH12 ARG A 175      35.799  89.979 121.307  1.00  0.00           H0.      0
ATOM    292 HH21 ARG A 175      37.247  92.918 119.933  1.00  0.00           H0.      0
ATOM    293 HH22 ARG A 175      37.481  91.225 120.306  1.00  0.00           H0.      0
ATOM    294  CA  TYR A 194      40.511  87.940 116.156  1.00  0.00           C0.     -1
ATOM    295  CB  TYR A 194      40.546  89.319 116.936  1.00  0.00           C0.     -1
ATOM    296  CG  TYR A 194      39.805  90.471 116.263  1.00  0.00           C0.      0
ATOM    297  CD1 TYR A 194      38.636  91.019 116.817  1.00  0.00           C0.      0
ATOM    298  CD2 TYR A 194      40.303  91.081 115.094  1.00  0.00           C0.      0
ATOM    299  CE1 TYR A 194      37.994  92.132 116.254  1.00  0.00           C0.      0
ATOM    300  CE2 TYR A 194      39.674  92.185 114.515  1.00  0.00           C0.      0
ATOM    301  CZ  TYR A 194      38.515  92.726 115.095  1.00  0.00           C0.      0
ATOM    302  OH  TYR A 194      37.959  93.836 114.486  1.00  0.00           O0.      0
ATOM    303  H01 TYR A 194      41.082  87.183 116.704  1.00  0.00           H0.      0
ATOM    304  H02 TYR A 194      39.479  87.591 116.042  1.00  0.00           H0.      0
ATOM    305  HA  TYR A 194      40.949  88.053 115.158  1.00  0.00           H0.      0
ATOM    306  HB2 TYR A 194      40.125  89.164 117.936  1.00  0.00           H0.      0
ATOM    307  HB3 TYR A 194      41.594  89.608 117.082  1.00  0.00           H0.      0
ATOM    308  HD1 TYR A 194      38.232  90.595 117.730  1.00  0.00           H0.      0
ATOM    309  HD2 TYR A 194      41.218  90.703 114.646  1.00  0.00           H0.      0
ATOM    310  HE1 TYR A 194      37.104  92.542 116.724  1.00  0.00           H0.      0
ATOM    311  HE2 TYR A 194      40.080  92.657 113.627  1.00  0.00           H0.      0
ATOM    312  HH  TYR A 194      37.108  94.107 114.883  1.00  0.00           H0.      0
ATOM    313  CA  TYR A 220      44.209  94.339 125.085  1.00  0.00           C0.     -1
ATOM    314  CB  TYR A 220      43.854  94.639 123.618  1.00  0.00           C0.     -1
ATOM    315  CG  TYR A 220      42.401  94.896 123.241  1.00  0.00           C0.      0
ATOM    316  CD1 TYR A 220      41.678  96.013 123.704  1.00  0.00           C0.      0
ATOM    317  CD2 TYR A 220      41.776  94.080 122.284  1.00  0.00           C0.      0
ATOM    318  CE1 TYR A 220      40.406  96.321 123.206  1.00  0.00           C0.      0
ATOM    319  CE2 TYR A 220      40.505  94.370 121.778  1.00  0.00           C0.      0
ATOM    320  CZ  TYR A 220      39.823  95.511 122.220  1.00  0.00           C0.      0
ATOM    321  OH  TYR A 220      38.583  95.855 121.699  1.00  0.00           O0.      0
ATOM    322  H01 TYR A 220      45.290  94.198 125.190  1.00  0.00           H0.      0
ATOM    323  H02 TYR A 220      43.909  95.161 125.747  1.00  0.00           H0.      0
ATOM    324  HA  TYR A 220      43.708  93.429 125.436  1.00  0.00           H0.      0
ATOM    325  HB2 TYR A 220      44.444  95.514 123.304  1.00  0.00           H0.      0
ATOM    326  HB3 TYR A 220      44.215  93.807 123.000  1.00  0.00           H0.      0
ATOM    327  HD1 TYR A 220      42.126  96.673 124.442  1.00  0.00           H0.      0
ATOM    328  HD2 TYR A 220      42.305  93.217 121.891  1.00  0.00           H0.      0
ATOM    329  HE1 TYR A 220      39.873  97.200 123.553  1.00  0.00           H0.      0
ATOM    330  HE2 TYR A 220      40.071  93.724 121.024  1.00  0.00           H0.      0
ATOM    331  HH  TYR A 220      38.376  95.264 120.937  1.00  0.00           H0.      0
ATOM    332  CA  TYR A 242      31.969 101.154 123.539  1.00  0.00           C0.     -1
ATOM    333  CB  TYR A 242      31.898  99.700 123.007  1.00  0.00           C0.     -1
ATOM    334  CG  TYR A 242      33.187  99.189 122.383  1.00  0.00           C0.      0
ATOM    335  CD1 TYR A 242      33.337  99.107 120.987  1.00  0.00           C0.      0
ATOM    336  CD2 TYR A 242      34.267  98.757 123.175  1.00  0.00           C0.      0
ATOM    337  CE1 TYR A 242      34.509  98.614 120.401  1.00  0.00           C0.      0
ATOM    338  CE2 TYR A 242      35.449  98.269 122.606  1.00  0.00           C0.      0
ATOM    339  CZ  TYR A 242      35.577  98.196 121.211  1.00  0.00           C0.      0
ATOM    340  OH  TYR A 242      36.720  97.755 120.577  1.00  0.00           O0.      0
ATOM    341  H01 TYR A 242      31.013 101.449 123.984  1.00  0.00           H0.      0
ATOM    342  H02 TYR A 242      32.749 101.253 124.302  1.00  0.00           H0.      0
ATOM    343  HA  TYR A 242      32.201 101.853 122.727  1.00  0.00           H0.      0
ATOM    344  HB2 TYR A 242      31.614  99.039 123.836  1.00  0.00           H0.      0
ATOM    345  HB3 TYR A 242      31.093  99.632 122.265  1.00  0.00           H0.      0
ATOM    346  HD1 TYR A 242      32.519  99.419 120.343  1.00  0.00           H0.      0
ATOM    347  HD2 TYR A 242      34.182  98.795 124.257  1.00  0.00           H0.      0
ATOM    348  HE1 TYR A 242      34.586  98.530 119.324  1.00  0.00           H0.      0
ATOM    349  HE2 TYR A 242      36.267  97.940 123.240  1.00  0.00           H0.      0
ATOM    350  HH  TYR A 242      37.351  97.330 121.192  1.00  0.00           H0.      0
ATOM    351  N   ACT A 293      36.699  97.198 117.389  1.00  0.00           N0.      0
ATOM    352  CA  ACT A 293      37.594  96.094 117.731  1.00  0.00           C0.      0
ATOM    353  C   ACT A 293      37.073  95.095 118.767  1.00  0.00           C0.      0
ATOM    354  O   ACT A 293      35.832  94.967 118.942  1.00  0.00           O0.      0
ATOM    355  OXT ACT A 293      37.956  94.399 119.403  1.00  0.00           O1-      0
ATOM    356  H1  ACT A 293      38.543  96.492 118.103  1.00  0.00           H0.      0
ATOM    357  H3  ACT A 293      37.827  95.524 116.820  1.00  0.00           H0.      0
ATOM    358  H01 ACT A 293      36.477  97.699 118.246  1.00  0.00           H0.      0
ATOM    359  H02 ACT A 293      35.817  96.845 117.023  1.00  0.00           H0.      0
ATOM    360  CA' SAM A 294      38.463  96.943 110.016  1.00  0.00           C0.      0
ATOM    361  CB  SAM A 294      38.238  97.358 111.487  1.00  0.00           C0.      0
ATOM    362  CG  SAM A 294      37.768  98.805 111.700  1.00  0.00           C0.      0
ATOM    363  SD  SAM A 294      37.975  99.277 113.481  1.00  0.00           S0.      0
ATOM    364  CE  SAM A 294      37.219  97.888 114.380  1.00  0.00           C0.      0
ATOM    365  C5' SAM A 294      36.640 100.523 113.697  1.00  0.00           C0.      0
ATOM    366  C4' SAM A 294      36.910 101.776 112.877  1.00  0.00           C0.      0
ATOM    367  O4' SAM A 294      35.766 102.661 113.064  1.00  0.00           O0.      0
ATOM    368  C3' SAM A 294      38.180 102.573 113.293  1.00  0.00           C0.      0
ATOM    369  O3' SAM A 294      39.214 102.431 112.333  1.00  0.00           O0.      0
ATOM    370  C2' SAM A 294      37.629 104.018 113.512  1.00  0.00           C0.      0
ATOM    371  O2' SAM A 294      38.450 105.108 113.147  1.00  0.00           O0.      0
ATOM    372  C1' SAM A 294      36.275 103.992 112.774  1.00  0.00           C0.      0
ATOM    373  OXT SAM A 294      39.746  94.916 110.370  1.00  0.00           O0.      0
ATOM    374  N1  SAM A 294      33.262 107.957 111.404  1.00  0.00           N0.      0
ATOM    375  C2  SAM A 294      34.099 107.186 110.686  1.00  0.00           C0.      0
ATOM    376  N3  SAM A 294      34.876 106.170 111.111  1.00  0.00           N0.      0
ATOM    377  C4  SAM A 294      34.722 105.947 112.430  1.00  0.00           C0.      0
ATOM    378  C5  SAM A 294      33.912 106.682 113.304  1.00  0.00           C0.      0
ATOM    379  C6  SAM A 294      33.153 107.746 112.749  1.00  0.00           C0.      0
ATOM    380  N6  SAM A 294      32.346 108.534 113.478  1.00  0.00           N0.      0
ATOM    381  N7  SAM A 294      34.027 106.182 114.599  1.00  0.00           N0.      0
ATOM    382  C8  SAM A 294      34.876 105.181 114.515  1.00  0.00           C0.      0
ATOM    383  N9  SAM A 294      35.332 104.980 113.218  1.00  0.00           N0.      0
ATOM    384  C'  SAM A 294      38.633  95.397 109.997  1.00  0.00           C0.      0
ATOM    385  N'  SAM A 294      37.316  97.296 109.131  1.00  0.00           N0.      0
ATOM    386  O'  SAM A 294      37.599  94.745 109.677  1.00  0.00           O0.      0
ATOM    387 HN61 SAM A 294      32.469 108.521 114.497  1.00  0.00           H0.      0
ATOM    388 HN62 SAM A 294      32.015 109.404 113.057  1.00  0.00           H0.      0
ATOM    389  HA  SAM A 294      39.350  97.426 109.600  1.00  0.00           H0.      0
ATOM    390  HB1 SAM A 294      39.185  97.177 112.007  1.00  0.00           H0.      0
ATOM    391  HB2 SAM A 294      37.495  96.679 111.920  1.00  0.00           H0.      0
ATOM    392  HG1 SAM A 294      36.716  98.941 111.438  1.00  0.00           H0.      0
ATOM    393  HG2 SAM A 294      38.381  99.524 111.151  1.00  0.00           H0.      0
ATOM    394  HE1 SAM A 294      36.200  97.733 114.021  1.00  0.00           H0.      0
ATOM    395  HE2 SAM A 294      37.218  98.116 115.455  1.00  0.00           H0.      0
ATOM    396  HE3 SAM A 294      37.834  97.002 114.222  1.00  0.00           H0.      0
ATOM    397 HO2' SAM A 294      38.830 104.983 112.233  1.00  0.00           H0.      0
ATOM    398 HO3' SAM A 294      38.869 102.752 111.458  1.00  0.00           H0.      0
ATOM    399  H01 SAM A 294      35.200 104.567 115.340  1.00  0.00           H0.      0
ATOM    400  H02 SAM A 294      36.987 101.536 111.809  1.00  0.00           H0.      0
ATOM    401  H03 SAM A 294      38.595 102.201 114.227  1.00  0.00           H0.      0
ATOM    402  H04 SAM A 294      37.426 104.136 114.581  1.00  0.00           H0.      0
ATOM    403  H05 SAM A 294      36.415 104.125 111.696  1.00  0.00           H0.      0
ATOM    404  H06 SAM A 294      34.183 107.447 109.639  1.00  0.00           H0.      0
ATOM    405  H07 SAM A 294      37.501  97.009 108.101  1.00  0.00           H0.      0
ATOM    406  H08 SAM A 294      37.076  98.300 109.111  1.00  0.00           H0.      0
ATOM    407  H09 SAM A 294      36.477  96.749 109.360  1.00  0.00           H0.      0
ATOM    408 H5'1 SAM A 294      36.624 100.740 114.767  1.00  0.00           H0.      0
ATOM    409 H5'2 SAM A 294      35.717 100.032 113.393  1.00  0.00           H0.      0
ATOM    410  O   WAT B2150      33.323 108.405 116.169  1.00  0.00           O0.      0
ATOM    411  H1  WAT B2150      34.104 108.845 115.770  1.00  0.00           H0.      0
ATOM    412  H2  WAT B2150      33.481 107.464 115.956  1.00  0.00           H0.      0
ATOM    413  O   WAT B2267      35.451 109.359 114.624  1.00  0.00           O0.      0
ATOM    414  H1  WAT B2267      36.033 110.014 115.032  1.00  0.00           H0.      0
ATOM    415  H2  WAT B2267      36.043 108.608 114.368  1.00  0.00           H0.      0
ATOM    416  O   WAT B2303      37.488 107.657 114.030  1.00  0.00           O0.      0
ATOM    417  H1  WAT B2303      38.135 108.300 113.689  1.00  0.00           H0.      0
ATOM    418  H2  WAT B2303      37.761 106.778 113.694  1.00  0.00           H0.      0
