# Supplementary material for: Computational Investigation of GNMT-Catalyzed Methyl Transfer Reaction: Integrating MD, QM, and ML Approaches
Source: J Comput Chem. Author manuscript; Available in PMC 2026 Jun 29. (PMC13312424; doi:10.1002/jcc.70434)
Supplement: SI-2 [file NIHMS2188582-supplement-SI-2.zip › QM-cluster-pdbs/sampling_12345_R1_wo_p.pdb]

ATOM      1  CA  TYR A  21      42.004 105.572 118.441  1.00  0.00           C0.     -1
ATOM      2  CB  TYR A  21      41.360 105.080 117.183  1.00  0.00           C0.     -1
ATOM      3  CG  TYR A  21      40.674 103.726 117.173  1.00  0.00           C0.      0
ATOM      4  CD1 TYR A  21      39.391 103.550 117.715  1.00  0.00           C0.      0
ATOM      5  CD2 TYR A  21      41.243 102.641 116.484  1.00  0.00           C0.      0
ATOM      6  CE1 TYR A  21      38.698 102.341 117.582  1.00  0.00           C0.      0
ATOM      7  CE2 TYR A  21      40.569 101.428 116.346  1.00  0.00           C0.      0
ATOM      8  CZ  TYR A  21      39.292 101.264 116.902  1.00  0.00           C0.      0
ATOM      9  OH  TYR A  21      38.679 100.044 116.729  1.00  0.00           O0.      0
ATOM     10  H01 TYR A  21      41.283 105.650 119.265  1.00  0.00           H0.      0
ATOM     11  H02 TYR A  21      42.442 106.566 118.291  1.00  0.00           H0.      0
ATOM     12  HA  TYR A  21      42.805 104.901 118.776  1.00  0.00           H0.      0
ATOM     13  HB2 TYR A  21      40.618 105.827 116.859  1.00  0.00           H0.      0
ATOM     14  HB3 TYR A  21      42.114 105.068 116.382  1.00  0.00           H0.      0
ATOM     15  HD1 TYR A  21      38.907 104.380 118.224  1.00  0.00           H0.      0
ATOM     16  HD2 TYR A  21      42.217 102.757 116.017  1.00  0.00           H0.      0
ATOM     17  HE1 TYR A  21      37.700 102.247 117.990  1.00  0.00           H0.      0
ATOM     18  HE2 TYR A  21      41.011 100.610 115.792  1.00  0.00           H0.      0
ATOM     19  HH  TYR A  21      37.820  99.992 117.213  1.00  0.00           H0.      0
ATOM     20  CA  TRP A  30      46.710  96.075 114.292  1.00  0.00           C0.     -1
ATOM     21  CB  TRP A  30      45.858  97.098 113.595  1.00  0.00           C0.     -1
ATOM     22  CG  TRP A  30      44.406  96.705 113.505  1.00  0.00           C0.      0
ATOM     23  CD1 TRP A  30      43.773  95.970 112.517  1.00  0.00           C0.      0
ATOM     24  CD2 TRP A  30      43.378  97.096 114.440  1.00  0.00           C0.      0
ATOM     25  CE2 TRP A  30      42.136  96.591 113.938  1.00  0.00           C0.      0
ATOM     26  CE3 TRP A  30      43.378  97.917 115.583  1.00  0.00           C0.      0
ATOM     27  NE1 TRP A  30      42.412  95.867 112.792  1.00  0.00           N0.      0
ATOM     28  CZ2 TRP A  30      40.907  96.963 114.497  1.00  0.00           C0.      0
ATOM     29  CZ3 TRP A  30      42.156  98.279 116.144  1.00  0.00           C0.      0
ATOM     30  CH2 TRP A  30      40.934  97.838 115.582  1.00  0.00           C0.      0
ATOM     31  H01 TRP A  30      46.652  95.103 113.786  1.00  0.00           H0.      0
ATOM     32  H03 TRP A  30      47.766  96.373 114.324  1.00  0.00           H0.      0
ATOM     33  HA  TRP A  30      46.380  95.926 115.327  1.00  0.00           H0.      0
ATOM     34  HB2 TRP A  30      45.929  98.064 114.112  1.00  0.00           H0.      0
ATOM     35  HB3 TRP A  30      46.248  97.273 112.583  1.00  0.00           H0.      0
ATOM     36  HD1 TRP A  30      44.187  95.528 111.623  1.00  0.00           H0.      0
ATOM     37  HE1 TRP A  30      41.686  95.596 112.123  1.00  0.00           H0.      0
ATOM     38  HE3 TRP A  30      44.309  98.298 115.990  1.00  0.00           H0.      0
ATOM     39  HZ2 TRP A  30      39.974  96.620 114.070  1.00  0.00           H0.      0
ATOM     40  HZ3 TRP A  30      42.134  98.948 116.999  1.00  0.00           H0.      0
ATOM     41  HH2 TRP A  30      40.005  98.237 115.969  1.00  0.00           H0.      0
ATOM     42  CA  TYR A  33      46.335  91.902 116.819  1.00  0.00           C0.     -1
ATOM     43  C   TYR A  33      45.306  90.981 116.149  1.00  0.00           C0.      0
ATOM     44  O   TYR A  33      44.859  89.982 116.730  1.00  0.00           O0.      0
ATOM     45  CB  TYR A  33      45.907  93.300 117.196  1.00  0.00           C0.     -1
ATOM     46  CG  TYR A  33      44.424  93.432 117.538  1.00  0.00           C0.      0
ATOM     47  CD1 TYR A  33      43.655  94.466 116.977  1.00  0.00           C0.      0
ATOM     48  CD2 TYR A  33      43.770  92.493 118.357  1.00  0.00           C0.      0
ATOM     49  CE1 TYR A  33      42.273  94.547 117.183  1.00  0.00           C0.      0
ATOM     50  CE2 TYR A  33      42.390  92.558 118.564  1.00  0.00           C0.      0
ATOM     51  CZ  TYR A  33      41.643  93.571 117.956  1.00  0.00           C0.      0
ATOM     52  OH  TYR A  33      40.240  93.578 118.085  1.00  0.00           O0.      0
ATOM     53  H02 TYR A  33      47.227  91.953 116.181  1.00  0.00           H0.      0
ATOM     54  HA  TYR A  33      46.632  91.347 117.714  1.00  0.00           H0.      0
ATOM     55  HB2 TYR A  33      46.526  93.641 118.037  1.00  0.00           H0.      0
ATOM     56  HB3 TYR A  33      46.114  93.995 116.375  1.00  0.00           H0.      0
ATOM     57  HD1 TYR A  33      44.125  95.201 116.332  1.00  0.00           H0.      0
ATOM     58  HD2 TYR A  33      44.329  91.674 118.794  1.00  0.00           H0.      0
ATOM     59  HE1 TYR A  33      41.692  95.318 116.692  1.00  0.00           H0.      0
ATOM     60  HE2 TYR A  33      41.887  91.812 119.170  1.00  0.00           H0.      0
ATOM     61  HH  TYR A  33      39.896  92.745 117.720  1.00  0.00           H0.      0
ATOM     62  N   ILE A  34      44.939  91.279 114.872  1.00  0.00           N0.      0
ATOM     63  CA  ILE A  34      44.219  90.299 114.044  1.00  0.00           C0.     -1
ATOM     64  CB  ILE A  34      44.178  90.803 112.534  1.00  0.00           C0.     -1
ATOM     65  CG1 ILE A  34      43.198  91.996 112.419  1.00  0.00           C0.      0
ATOM     66  CG2 ILE A  34      43.776  89.626 111.632  1.00  0.00           C0.      0
ATOM     67  CD1 ILE A  34      43.077  92.616 111.019  1.00  0.00           C0.      0
ATOM     68  H01 ILE A  34      44.726  89.329 114.108  1.00  0.00           H0.      0
ATOM     69  H   ILE A  34      45.412  92.036 114.398  1.00  0.00           H0.      0
ATOM     70  HA  ILE A  34      43.198  90.165 114.414  1.00  0.00           H0.      0
ATOM     71  HB  ILE A  34      45.192  91.132 112.262  1.00  0.00           H0.      0
ATOM     72 HG12 ILE A  34      42.211  91.648 112.759  1.00  0.00           H0.      0
ATOM     73 HG13 ILE A  34      43.491  92.783 113.127  1.00  0.00           H0.      0
ATOM     74 HG21 ILE A  34      43.762  89.913 110.576  1.00  0.00           H0.      0
ATOM     75 HG22 ILE A  34      44.475  88.790 111.741  1.00  0.00           H0.      0
ATOM     76 HG23 ILE A  34      42.775  89.263 111.898  1.00  0.00           H0.      0
ATOM     77 HD11 ILE A  34      42.744  91.885 110.273  1.00  0.00           H0.      0
ATOM     78 HD12 ILE A  34      42.352  93.437 111.021  1.00  0.00           H0.      0
ATOM     79 HD13 ILE A  34      44.041  93.015 110.681  1.00  0.00           H0.      0
ATOM     80  CA  ARG A  40      40.020  85.441 110.032  1.00  0.00           C0.     -1
ATOM     81  CB  ARG A  40      40.652  86.818 110.099  1.00  0.00           C0.     -1
ATOM     82  CG  ARG A  40      39.608  87.920 109.825  1.00  0.00           C0.      0
ATOM     83  CD  ARG A  40      40.097  89.347 110.115  1.00  0.00           C0.      0
ATOM     84  NE  ARG A  40      39.070  90.312 109.705  1.00  0.00           N0.      0
ATOM     85  CZ  ARG A  40      38.694  91.432 110.359  1.00  0.00           C0.      0
ATOM     86  NH1 ARG A  40      39.380  91.895 111.434  1.00  0.00           N1+      0
ATOM     87  NH2 ARG A  40      37.572  92.051 109.981  1.00  0.00           N0.      0
ATOM     88  H01 ARG A  40      40.757  84.649 110.205  1.00  0.00           H0.      0
ATOM     89  H02 ARG A  40      39.565  85.261 109.050  1.00  0.00           H0.      0
ATOM     90  HA  ARG A  40      39.231  85.333 110.786  1.00  0.00           H0.      0
ATOM     91  HB2 ARG A  40      41.095  86.977 111.093  1.00  0.00           H0.      0
ATOM     92  HB3 ARG A  40      41.474  86.903 109.376  1.00  0.00           H0.      0
ATOM     93  HG2 ARG A  40      39.292  87.855 108.773  1.00  0.00           H0.      0
ATOM     94  HG3 ARG A  40      38.713  87.734 110.433  1.00  0.00           H0.      0
ATOM     95  HD2 ARG A  40      40.272  89.462 111.190  1.00  0.00           H0.      0
ATOM     96  HD3 ARG A  40      41.044  89.546 109.596  1.00  0.00           H0.      0
ATOM     97  HE  ARG A  40      38.540  90.102 108.869  1.00  0.00           H0.      0
ATOM     98 HH11 ARG A  40      40.352  91.641 111.525  1.00  0.00           H0.      0
ATOM     99 HH12 ARG A  40      39.143  92.871 111.673  1.00  0.00           H0.      0
ATOM    100 HH21 ARG A  40      37.202  91.862 109.019  1.00  0.00           H0.      0
ATOM    101 HH22 ARG A  40      37.510  93.033 110.260  1.00  0.00           H0.      0
ATOM    102  CA  ALA A  64      34.536 100.436 108.839  1.00  0.00           C0.     -1
ATOM    103  C   ALA A  64      35.687  99.662 108.220  1.00  0.00           C0.      0
ATOM    104  O   ALA A  64      35.708  98.418 108.201  1.00  0.00           O0.      0
ATOM    105  H01 ALA A  64      33.766 100.611 108.079  1.00  0.00           H0.      0
ATOM    106  H03 ALA A  64      34.099  99.845 109.646  1.00  0.00           H0.      0
ATOM    107  HA  ALA A  64      34.860 101.404 109.234  1.00  0.00           H0.      0
ATOM    108  N   CYS A  65      36.645 100.407 107.609  1.00  0.00           N0.      0
ATOM    109  CA  CYS A  65      37.685  99.792 106.790  1.00  0.00           C0.     -1
ATOM    110  C   CYS A  65      38.934  99.281 107.536  1.00  0.00           C0.      0
ATOM    111  O   CYS A  65      39.565  98.314 107.081  1.00  0.00           O0.      0
ATOM    112  H02 CYS A  65      38.009 100.523 106.042  1.00  0.00           H0.      0
ATOM    113  H   CYS A  65      36.679 101.400 107.795  1.00  0.00           H0.      0
ATOM    114  HA  CYS A  65      37.257  98.933 106.272  1.00  0.00           H0.      0
ATOM    115  N   GLY A  66      39.311  99.980 108.624  1.00  0.00           N0.      0
ATOM    116  CA  GLY A  66      40.580  99.716 109.307  1.00  0.00           C0.     -1
ATOM    117  H01 GLY A  66      41.428  99.883 108.634  1.00  0.00           H0.      0
ATOM    118  H   GLY A  66      38.743 100.756 108.976  1.00  0.00           H0.      0
ATOM    119  HA2 GLY A  66      40.643 100.385 110.161  1.00  0.00           H0.      0
ATOM    120  HA3 GLY A  66      40.628  98.683 109.666  1.00  0.00           H0.      0
ATOM    121  CA  ASP A  70      37.642  92.985 104.805  1.00  0.00           C0.     -1
ATOM    122  CB  ASP A  70      36.543  93.558 105.699  1.00  0.00           C0.     -1
ATOM    123  CG  ASP A  70      36.649  93.106 107.165  1.00  0.00           C0.      0
ATOM    124  OD1 ASP A  70      36.451  93.969 108.080  1.00  0.00           O0.      0
ATOM    125  OD2 ASP A  70      36.895  91.873 107.376  1.00  0.00           O1-      0
ATOM    126  H01 ASP A  70      38.630  93.347 105.116  1.00  0.00           H0.      0
ATOM    127  H02 ASP A  70      37.494  93.269 103.757  1.00  0.00           H0.      0
ATOM    128  HA  ASP A  70      37.651  91.893 104.874  1.00  0.00           H0.      0
ATOM    129  HB2 ASP A  70      36.546  94.653 105.680  1.00  0.00           H0.      0
ATOM    130  HB3 ASP A  70      35.559  93.234 105.326  1.00  0.00           H0.      0
ATOM    131  CA  ASP A  85      37.550 104.940 108.333  1.00  0.00           C0.     -1
ATOM    132  C   ASP A  85      38.049 106.243 108.957  1.00  0.00           C0.      0
ATOM    133  O   ASP A  85      38.795 107.009 108.336  1.00  0.00           O0.      0
ATOM    134  CB  ASP A  85      38.689 103.885 108.312  1.00  0.00           C0.      0
ATOM    135  CG  ASP A  85      38.854 103.282 109.703  1.00  0.00           C0.      0
ATOM    136  OD1 ASP A  85      38.191 102.206 109.945  1.00  0.00           O0.      0
ATOM    137  OD2 ASP A  85      39.558 103.895 110.554  1.00  0.00           O1-      0
ATOM    138  H03 ASP A  85      37.250 105.169 107.306  1.00  0.00           H0.      0
ATOM    139  HA  ASP A  85      36.680 104.542 108.867  1.00  0.00           H0.      0
ATOM    140  HB2 ASP A  85      38.448 103.090 107.600  1.00  0.00           H0.      0
ATOM    141  HB3 ASP A  85      39.617 104.369 107.995  1.00  0.00           H0.      0
ATOM    142  N   ALA A  86      37.692 106.443 110.254  1.00  0.00           N0.      0
ATOM    143  CA  ALA A  86      38.008 107.687 110.948  1.00  0.00           C0.     -1
ATOM    144  C   ALA A  86      39.493 107.836 111.319  1.00  0.00           C0.      0
ATOM    145  O   ALA A  86      39.908 108.936 111.720  1.00  0.00           O0.      0
ATOM    146  CB  ALA A  86      37.163 107.805 112.225  1.00  0.00           C0.      0
ATOM    147  H   ALA A  86      36.973 105.844 110.647  1.00  0.00           H0.      0
ATOM    148  HA  ALA A  86      37.775 108.522 110.279  1.00  0.00           H0.      0
ATOM    149  HB1 ALA A  86      36.103 107.887 111.976  1.00  0.00           H0.      0
ATOM    150  HB2 ALA A  86      37.317 106.932 112.870  1.00  0.00           H0.      0
ATOM    151  HB3 ALA A  86      37.465 108.699 112.775  1.00  0.00           H0.      0
ATOM    152  N   SER A  87      40.255 106.723 111.247  1.00  0.00           N0.      0
ATOM    153  CA  SER A  87      41.642 106.703 111.709  1.00  0.00           C0.     -1
ATOM    154  CB  SER A  87      41.872 105.459 112.509  1.00  0.00           C0.     -1
ATOM    155  OG  SER A  87      43.238 105.371 112.979  1.00  0.00           O0.      0
ATOM    156  H01 SER A  87      42.341 106.738 110.862  1.00  0.00           H0.      0
ATOM    157  H   SER A  87      39.852 105.854 110.894  1.00  0.00           H0.      0
ATOM    158  HA  SER A  87      41.797 107.608 112.305  1.00  0.00           H0.      0
ATOM    159  HB2 SER A  87      41.160 105.396 113.342  1.00  0.00           H0.      0
ATOM    160  HB3 SER A  87      41.713 104.575 111.891  1.00  0.00           H0.      0
ATOM    161  HG  SER A  87      43.363 106.051 113.656  1.00  0.00           H0.      0
ATOM    162  CA  MET A  90      44.597 102.364 109.889  1.00  0.00           C0.     -1
ATOM    163  CB  MET A  90      43.147 102.276 110.403  1.00  0.00           C0.     -1
ATOM    164  CG  MET A  90      42.999 102.283 111.932  1.00  0.00           C0.      0
ATOM    165  SD  MET A  90      43.656 100.796 112.795  1.00  0.00           S0.      0
ATOM    166  CE  MET A  90      42.441  99.565 112.202  1.00  0.00           C0.      0
ATOM    167  H01 MET A  90      45.076 103.290 110.231  1.00  0.00           H0.      0
ATOM    168  H02 MET A  90      44.627 102.349 108.794  1.00  0.00           H0.      0
ATOM    169  HA  MET A  90      45.190 101.521 110.262  1.00  0.00           H0.      0
ATOM    170  HB2 MET A  90      42.564 103.124 110.014  1.00  0.00           H0.      0
ATOM    171  HB3 MET A  90      42.674 101.377 109.995  1.00  0.00           H0.      0
ATOM    172  HG2 MET A  90      43.518 103.141 112.368  1.00  0.00           H0.      0
ATOM    173  HG3 MET A  90      41.939 102.360 112.199  1.00  0.00           H0.      0
ATOM    174  HE1 MET A  90      42.631  99.289 111.163  1.00  0.00           H0.      0
ATOM    175  HE2 MET A  90      42.547  98.681 112.824  1.00  0.00           H0.      0
ATOM    176  HE3 MET A  90      41.426  99.959 112.306  1.00  0.00           H0.      0
ATOM    177  CA  ALA A 115      35.733 109.665 106.708  1.00  0.00           C0.     -1
ATOM    178  C   ALA A 115      35.092 109.268 108.061  1.00  0.00           C0.      0
ATOM    179  O   ALA A 115      35.634 108.436 108.798  1.00  0.00           O0.      0
ATOM    180  H01 ALA A 115      36.064 108.753 106.207  1.00  0.00           H0.      0
ATOM    181  H03 ALA A 115      35.053 110.222 106.057  1.00  0.00           H0.      0
ATOM    182  HA  ALA A 115      36.615 110.280 106.912  1.00  0.00           H0.      0
ATOM    183  N   ASN A 116      33.923 109.900 108.426  1.00  0.00           N0.      0
ATOM    184  CA  ASN A 116      33.251 109.695 109.722  1.00  0.00           C0.     -1
ATOM    185  C   ASN A 116      31.767 109.294 109.515  1.00  0.00           C0.      0
ATOM    186  O   ASN A 116      31.046 109.977 108.764  1.00  0.00           O0.      0
ATOM    187  CB  ASN A 116      33.283 111.004 110.559  1.00  0.00           C0.      0
ATOM    188  CG  ASN A 116      32.448 110.852 111.823  1.00  0.00           C0.      0
ATOM    189  ND2 ASN A 116      31.171 111.315 111.732  1.00  0.00           N0.      0
ATOM    190  OD1 ASN A 116      32.898 110.327 112.850  1.00  0.00           O0.      0
ATOM    191  H   ASN A 116      33.453 110.507 107.768  1.00  0.00           H0.      0
ATOM    192  HA  ASN A 116      33.796 108.911 110.248  1.00  0.00           H0.      0
ATOM    193  HB2 ASN A 116      34.316 111.217 110.842  1.00  0.00           H0.      0
ATOM    194  HB3 ASN A 116      32.907 111.826 109.942  1.00  0.00           H0.      0
ATOM    195 HD21 ASN A 116      30.532 111.078 112.479  1.00  0.00           H0.      0
ATOM    196 HD22 ASN A 116      30.771 111.498 110.820  1.00  0.00           H0.      0
ATOM    197  N   TRP A 117      31.318 108.267 110.269  1.00  0.00           N0.      0
ATOM    198  CA  TRP A 117      29.894 107.851 110.280  1.00  0.00           C0.     -1
ATOM    199  CB  TRP A 117      29.618 106.817 111.340  1.00  0.00           C0.     -1
ATOM    200  CG  TRP A 117      30.501 105.594 111.203  1.00  0.00           C0.      0
ATOM    201  CD1 TRP A 117      31.060 105.113 110.035  1.00  0.00           C0.      0
ATOM    202  CD2 TRP A 117      31.017 104.764 112.273  1.00  0.00           C0.      0
ATOM    203  CE2 TRP A 117      31.896 103.802 111.681  1.00  0.00           C0.      0
ATOM    204  CE3 TRP A 117      30.857 104.760 113.672  1.00  0.00           C0.      0
ATOM    205  NE1 TRP A 117      31.881 104.029 110.317  1.00  0.00           N0.      0
ATOM    206  CZ2 TRP A 117      32.620 102.874 112.444  1.00  0.00           C0.      0
ATOM    207  CZ3 TRP A 117      31.564 103.829 114.432  1.00  0.00           C0.      0
ATOM    208  CH2 TRP A 117      32.439 102.899 113.825  1.00  0.00           C0.      0
ATOM    209  H02 TRP A 117      29.281 108.746 110.437  1.00  0.00           H0.      0
ATOM    210  H   TRP A 117      32.000 107.739 110.827  1.00  0.00           H0.      0
ATOM    211  HA  TRP A 117      29.631 107.469 109.285  1.00  0.00           H0.      0
ATOM    212  HB2 TRP A 117      29.783 107.256 112.333  1.00  0.00           H0.      0
ATOM    213  HB3 TRP A 117      28.553 106.551 111.295  1.00  0.00           H0.      0
ATOM    214  HD1 TRP A 117      30.961 105.474 109.024  1.00  0.00           H0.      0
ATOM    215  HE1 TRP A 117      32.489 103.581 109.651  1.00  0.00           H0.      0
ATOM    216  HE3 TRP A 117      30.209 105.484 114.154  1.00  0.00           H0.      0
ATOM    217  HZ2 TRP A 117      33.328 102.190 111.991  1.00  0.00           H0.      0
ATOM    218  HZ3 TRP A 117      31.460 103.831 115.513  1.00  0.00           H0.      0
ATOM    219  HH2 TRP A 117      33.010 102.213 114.442  1.00  0.00           H0.      0
ATOM    220  CA  LEU A 136      32.625  94.440 109.441  1.00  0.00           C0.     -1
ATOM    221  C   LEU A 136      33.744  94.640 110.472  1.00  0.00           C0.      0
ATOM    222  O   LEU A 136      34.411  95.680 110.495  1.00  0.00           O0.      0
ATOM    223  H01 LEU A 136      33.095  94.242 108.472  1.00  0.00           H0.      0
ATOM    224  H02 LEU A 136      32.054  95.367 109.362  1.00  0.00           H0.      0
ATOM    225  HA  LEU A 136      31.955  93.613 109.690  1.00  0.00           H0.      0
ATOM    226  N   GLY A 137      33.972  93.620 111.370  1.00  0.00           N0.      0
ATOM    227  CA  GLY A 137      35.124  93.615 112.284  1.00  0.00           C0.     -1
ATOM    228  C   GLY A 137      34.844  94.199 113.697  1.00  0.00           C0.      0
ATOM    229  O   GLY A 137      35.796  94.436 114.465  1.00  0.00           O0.      0
ATOM    230  H   GLY A 137      33.508  92.739 111.200  1.00  0.00           H0.      0
ATOM    231  HA2 GLY A 137      35.482  92.588 112.400  1.00  0.00           H0.      0
ATOM    232  HA3 GLY A 137      35.947  94.199 111.863  1.00  0.00           H0.      0
ATOM    233  N   ASN A 138      33.545  94.334 114.066  1.00  0.00           N0.      0
ATOM    234  CA  ASN A 138      33.012  95.301 115.062  1.00  0.00           C0.     -1
ATOM    235  C   ASN A 138      33.017  96.682 114.359  1.00  0.00           C0.      0
ATOM    236  O   ASN A 138      33.881  96.987 113.530  1.00  0.00           O0.      0
ATOM    237  CB  ASN A 138      33.707  95.300 116.424  1.00  0.00           C0.      0
ATOM    238  CG  ASN A 138      32.762  95.809 117.519  1.00  0.00           C0.      0
ATOM    239  ND2 ASN A 138      33.174  95.556 118.779  1.00  0.00           N0.      0
ATOM    240  OD1 ASN A 138      31.709  96.423 117.272  1.00  0.00           O0.      0
ATOM    241  H   ASN A 138      32.908  94.186 113.290  1.00  0.00           H0.      0
ATOM    242  HA  ASN A 138      31.972  95.004 115.217  1.00  0.00           H0.      0
ATOM    243  HB2 ASN A 138      34.058  94.296 116.673  1.00  0.00           H0.      0
ATOM    244  HB3 ASN A 138      34.598  95.935 116.389  1.00  0.00           H0.      0
ATOM    245 HD21 ASN A 138      32.634  95.930 119.547  1.00  0.00           H0.      0
ATOM    246 HD22 ASN A 138      33.948  94.914 118.956  1.00  0.00           H0.      0
ATOM    247  N   SER A 139      31.953  97.450 114.667  1.00  0.00           N0.      0
ATOM    248  CA  SER A 139      31.783  98.745 114.040  1.00  0.00           C0.     -1
ATOM    249  H01 SER A 139      30.758  99.088 114.192  1.00  0.00           H0.      0
ATOM    250  H03 SER A 139      32.469  99.502 114.443  1.00  0.00           H0.      0
ATOM    251  H   SER A 139      31.469  97.221 115.534  1.00  0.00           H0.      0
ATOM    252  HA  SER A 139      31.980  98.658 112.969  1.00  0.00           H0.      0
ATOM    253  CA  HID A 142      32.761 102.924 119.233  1.00  0.00           C0.     -1
ATOM    254  CB  HID A 142      33.799 102.852 118.109  1.00  0.00           C0.     -1
ATOM    255  CG  HID A 142      34.807 101.765 118.297  1.00  0.00           C0.      0
ATOM    256  CD2 HID A 142      35.309 100.812 117.435  1.00  0.00           C0.      0
ATOM    257  ND1 HID A 142      35.479 101.539 119.493  1.00  0.00           N0.      0
ATOM    258  CE1 HID A 142      36.341 100.495 119.319  1.00  0.00           C0.      0
ATOM    259  NE2 HID A 142      36.265 100.032 118.077  1.00  0.00           N0.      0
ATOM    260  H01 HID A 142      32.024 103.706 119.025  1.00  0.00           H0.      0
ATOM    261  H02 HID A 142      32.229 101.972 119.339  1.00  0.00           H0.      0
ATOM    262  HA  HID A 142      33.223 103.162 120.199  1.00  0.00           H0.      0
ATOM    263  HB2 HID A 142      33.301 102.687 117.147  1.00  0.00           H0.      0
ATOM    264  HB3 HID A 142      34.306 103.824 118.018  1.00  0.00           H0.      0
ATOM    265  HD1 HID A 142      35.343 102.050 120.354  1.00  0.00           H0.      0
ATOM    266  HD2 HID A 142      35.048 100.655 116.401  1.00  0.00           H0.      0
ATOM    267  HE1 HID A 142      36.984 100.123 120.097  1.00  0.00           H0.      0
ATOM    268  CA  ARG A 175      28.903  92.309 120.178  1.00  0.00           C0.     -1
ATOM    269  CB  ARG A 175      29.993  92.495 121.268  1.00  0.00           C0.     -1
ATOM    270  CG  ARG A 175      31.411  92.296 120.697  1.00  0.00           C0.      0
ATOM    271  CD  ARG A 175      32.504  92.586 121.740  1.00  0.00           C0.      0
ATOM    272  NE  ARG A 175      33.879  92.382 121.255  1.00  0.00           N0.      0
ATOM    273  CZ  ARG A 175      34.577  91.252 121.394  1.00  0.00           C0.      0
ATOM    274  NH1 ARG A 175      33.974  90.125 121.845  1.00  0.00           N1+      0
ATOM    275  NH2 ARG A 175      35.909  91.259 121.198  1.00  0.00           N0.      0
ATOM    276  H01 ARG A 175      27.899  92.439 120.596  1.00  0.00           H0.      0
ATOM    277  H02 ARG A 175      29.037  93.038 119.370  1.00  0.00           H0.      0
ATOM    278  HA  ARG A 175      28.967  91.307 119.740  1.00  0.00           H0.      0
ATOM    279  HB2 ARG A 175      29.910  93.502 121.700  1.00  0.00           H0.      0
ATOM    280  HB3 ARG A 175      29.823  91.784 122.088  1.00  0.00           H0.      0
ATOM    281  HG2 ARG A 175      31.514  91.273 120.310  1.00  0.00           H0.      0
ATOM    282  HG3 ARG A 175      31.560  92.958 119.834  1.00  0.00           H0.      0
ATOM    283  HD2 ARG A 175      32.436  93.630 122.063  1.00  0.00           H0.      0
ATOM    284  HD3 ARG A 175      32.367  91.966 122.632  1.00  0.00           H0.      0
ATOM    285  HE  ARG A 175      34.289  93.054 120.597  1.00  0.00           H0.      0
ATOM    286 HH11 ARG A 175      33.008  89.964 121.599  1.00  0.00           H0.      0
ATOM    287 HH12 ARG A 175      34.539  89.299 121.978  1.00  0.00           H0.      0
ATOM    288 HH21 ARG A 175      36.358  92.124 120.860  1.00  0.00           H0.      0
ATOM    289 HH22 ARG A 175      36.327  90.399 120.868  1.00  0.00           H0.      0
ATOM    290  CA  TYR A 194      40.717  88.539 115.597  1.00  0.00           C0.     -1
ATOM    291  CB  TYR A 194      40.780  89.701 116.544  1.00  0.00           C0.     -1
ATOM    292  CG  TYR A 194      40.153  90.970 115.988  1.00  0.00           C0.      0
ATOM    293  CD1 TYR A 194      38.765  91.196 116.068  1.00  0.00           C0.      0
ATOM    294  CD2 TYR A 194      40.934  91.941 115.331  1.00  0.00           C0.      0
ATOM    295  CE1 TYR A 194      38.177  92.344 115.523  1.00  0.00           C0.      0
ATOM    296  CE2 TYR A 194      40.364  93.089 114.780  1.00  0.00           C0.      0
ATOM    297  CZ  TYR A 194      38.981  93.304 114.882  1.00  0.00           C0.      0
ATOM    298  OH  TYR A 194      38.479  94.482 114.398  1.00  0.00           O0.      0
ATOM    299  H01 TYR A 194      41.186  87.646 116.027  1.00  0.00           H0.      0
ATOM    300  H02 TYR A 194      39.681  88.283 115.342  1.00  0.00           H0.      0
ATOM    301  HA  TYR A 194      41.234  88.764 114.656  1.00  0.00           H0.      0
ATOM    302  HB2 TYR A 194      40.279  89.436 117.486  1.00  0.00           H0.      0
ATOM    303  HB3 TYR A 194      41.827  89.909 116.801  1.00  0.00           H0.      0
ATOM    304  HD1 TYR A 194      38.133  90.463 116.563  1.00  0.00           H0.      0
ATOM    305  HD2 TYR A 194      42.010  91.817 115.289  1.00  0.00           H0.      0
ATOM    306  HE1 TYR A 194      37.104  92.495 115.586  1.00  0.00           H0.      0
ATOM    307  HE2 TYR A 194      40.978  93.843 114.301  1.00  0.00           H0.      0
ATOM    308  HH  TYR A 194      37.497  94.443 114.315  1.00  0.00           H0.      0
ATOM    309  CA  LEU A 240      39.184  99.860 123.230  1.00  0.00           C0.     -1
ATOM    310  CB  LEU A 240      39.077  98.972 122.032  1.00  0.00           C0.     -1
ATOM    311  CG  LEU A 240      40.161  99.205 120.950  1.00  0.00           C0.      0
ATOM    312  CD1 LEU A 240      39.950  98.245 119.766  1.00  0.00           C0.      0
ATOM    313  CD2 LEU A 240      40.201 100.662 120.454  1.00  0.00           C0.      0
ATOM    314  H01 LEU A 240      38.441  99.596 123.993  1.00  0.00           H0.      0
ATOM    315  H02 LEU A 240      40.174  99.784 123.699  1.00  0.00           H0.      0
ATOM    316  HA  LEU A 240      39.026 100.915 122.977  1.00  0.00           H0.      0
ATOM    317  HB2 LEU A 240      39.125  97.916 122.337  1.00  0.00           H0.      0
ATOM    318  HB3 LEU A 240      38.086  99.088 121.565  1.00  0.00           H0.      0
ATOM    319  HG  LEU A 240      41.136  98.975 121.408  1.00  0.00           H0.      0
ATOM    320 HD11 LEU A 240      39.903  97.205 120.113  1.00  0.00           H0.      0
ATOM    321 HD12 LEU A 240      39.018  98.484 119.240  1.00  0.00           H0.      0
ATOM    322 HD13 LEU A 240      40.765  98.327 119.038  1.00  0.00           H0.      0
ATOM    323 HD21 LEU A 240      40.924 100.779 119.639  1.00  0.00           H0.      0
ATOM    324 HD22 LEU A 240      39.226 100.971 120.059  1.00  0.00           H0.      0
ATOM    325 HD23 LEU A 240      40.478 101.358 121.252  1.00  0.00           H0.      0
ATOM    326  CA  TYR A 242      32.167 100.355 123.313  1.00  0.00           C0.     -1
ATOM    327  CB  TYR A 242      32.248  98.833 123.020  1.00  0.00           C0.     -1
ATOM    328  CG  TYR A 242      33.543  98.288 122.442  1.00  0.00           C0.      0
ATOM    329  CD1 TYR A 242      33.874  98.454 121.083  1.00  0.00           C0.      0
ATOM    330  CD2 TYR A 242      34.401  97.504 123.231  1.00  0.00           C0.      0
ATOM    331  CE1 TYR A 242      34.994  97.829 120.524  1.00  0.00           C0.      0
ATOM    332  CE2 TYR A 242      35.530  96.881 122.690  1.00  0.00           C0.      0
ATOM    333  CZ  TYR A 242      35.812  97.029 121.328  1.00  0.00           C0.      0
ATOM    334  OH  TYR A 242      36.898  96.390 120.733  1.00  0.00           O0.      0
ATOM    335  H01 TYR A 242      31.179 100.609 123.709  1.00  0.00           H0.      0
ATOM    336  H02 TYR A 242      32.923 100.654 124.048  1.00  0.00           H0.      0
ATOM    337  HA  TYR A 242      32.332 100.941 122.401  1.00  0.00           H0.      0
ATOM    338  HB2 TYR A 242      32.035  98.294 123.952  1.00  0.00           H0.      0
ATOM    339  HB3 TYR A 242      31.430  98.580 122.331  1.00  0.00           H0.      0
ATOM    340  HD1 TYR A 242      33.234  99.053 120.443  1.00  0.00           H0.      0
ATOM    341  HD2 TYR A 242      34.171  97.359 124.282  1.00  0.00           H0.      0
ATOM    342  HE1 TYR A 242      35.227  97.947 119.473  1.00  0.00           H0.      0
ATOM    343  HE2 TYR A 242      36.176  96.275 123.318  1.00  0.00           H0.      0
ATOM    344  HH  TYR A 242      37.160  95.618 121.258  1.00  0.00           H0.      0
ATOM    345  CA  TYR A 283      28.455  89.020 117.664  1.00  0.00           C0.     -1
ATOM    346  CB  TYR A 283      29.486  89.183 116.555  1.00  0.00           C0.     -1
ATOM    347  CG  TYR A 283      30.830  89.680 117.063  1.00  0.00           C0.      0
ATOM    348  CD1 TYR A 283      31.712  88.802 117.719  1.00  0.00           C0.      0
ATOM    349  CD2 TYR A 283      31.229  91.019 116.919  1.00  0.00           C0.      0
ATOM    350  CE1 TYR A 283      32.948  89.235 118.198  1.00  0.00           C0.      0
ATOM    351  CE2 TYR A 283      32.469  91.468 117.390  1.00  0.00           C0.      0
ATOM    352  CZ  TYR A 283      33.340  90.572 118.026  1.00  0.00           C0.      0
ATOM    353  OH  TYR A 283      34.581  90.926 118.493  1.00  0.00           O0.      0
ATOM    354  H01 TYR A 283      27.512  88.619 117.275  1.00  0.00           H0.      0
ATOM    355  H02 TYR A 283      28.816  88.335 118.441  1.00  0.00           H0.      0
ATOM    356  HA  TYR A 283      28.240  89.981 118.143  1.00  0.00           H0.      0
ATOM    357  HB2 TYR A 283      29.627  88.220 116.046  1.00  0.00           H0.      0
ATOM    358  HB3 TYR A 283      29.105  89.880 115.798  1.00  0.00           H0.      0
ATOM    359  HD1 TYR A 283      31.429  87.760 117.845  1.00  0.00           H0.      0
ATOM    360  HD2 TYR A 283      30.567  91.722 116.423  1.00  0.00           H0.      0
ATOM    361  HE1 TYR A 283      33.631  88.552 118.691  1.00  0.00           H0.      0
ATOM    362  HE2 TYR A 283      32.758  92.506 117.261  1.00  0.00           H0.      0
ATOM    363  HH  TYR A 283      34.712  91.899 118.492  1.00  0.00           H0.      0
ATOM    364  CA' SAM A 293      38.255  96.610 110.177  1.00  0.00           C0.      0
ATOM    365  CB  SAM A 293      38.004  97.703 111.244  1.00  0.00           C0.      0
ATOM    366  CG  SAM A 293      37.166  97.202 112.443  1.00  0.00           C0.      0
ATOM    367  SD  SAM A 293      37.512  98.051 114.036  1.00  0.00           S0.      0
ATOM    368  CE  SAM A 293      38.712  96.327 117.244  1.00  0.00           C0.      0
ATOM    369  C5' SAM A 293      36.462  99.544 113.957  1.00  0.00           C0.      0
ATOM    370  C4' SAM A 293      36.923 100.607 112.966  1.00  0.00           C0.      0
ATOM    371  O4' SAM A 293      35.949 101.702 113.064  1.00  0.00           O0.      0
ATOM    372  C3' SAM A 293      38.328 101.217 113.243  1.00  0.00           C0.      0
ATOM    373  O3' SAM A 293      39.226 101.042 112.150  1.00  0.00           O0.      0
ATOM    374  C2' SAM A 293      38.024 102.714 113.564  1.00  0.00           C0.      0
ATOM    375  O2' SAM A 293      39.015 103.654 113.220  1.00  0.00           O0.      0
ATOM    376  C1' SAM A 293      36.664 102.938 112.864  1.00  0.00           C0.      0
ATOM    377  OXT SAM A 293      40.202  95.508 110.986  1.00  0.00           O0.      0
ATOM    378  N1  SAM A 293      33.601 106.928 111.728  1.00  0.00           N0.      0
ATOM    379  C2  SAM A 293      34.326 106.107 110.943  1.00  0.00           C0.      0
ATOM    380  N3  SAM A 293      35.125 105.095 111.314  1.00  0.00           N0.      0
ATOM    381  C4  SAM A 293      35.139 104.926 112.651  1.00  0.00           C0.      0
ATOM    382  C5  SAM A 293      34.441 105.706 113.586  1.00  0.00           C0.      0
ATOM    383  C6  SAM A 293      33.654 106.762 113.077  1.00  0.00           C0.      0
ATOM    384  N6  SAM A 293      32.948 107.608 113.865  1.00  0.00           N0.      0
ATOM    385  N7  SAM A 293      34.715 105.279 114.881  1.00  0.00           N0.      0
ATOM    386  C8  SAM A 293      35.550 104.269 114.730  1.00  0.00           C0.      0
ATOM    387  N9  SAM A 293      35.863 104.017 113.397  1.00  0.00           N0.      0
ATOM    388  C'  SAM A 293      38.963  95.400 110.829  1.00  0.00           C0.      0
ATOM    389  N'  SAM A 293      36.957  96.217 109.525  1.00  0.00           N0.      0
ATOM    390  O'  SAM A 293      38.214  94.438 111.212  1.00  0.00           O0.      0
ATOM    391 HN61 SAM A 293      32.751 108.538 113.494  1.00  0.00           H0.      0
ATOM    392 HN62 SAM A 293      33.143 107.555 114.855  1.00  0.00           H0.      0
ATOM    393  HA  SAM A 293      38.894  97.005 109.384  1.00  0.00           H0.      0
ATOM    394  HB1 SAM A 293      37.531  98.567 110.763  1.00  0.00           H0.      0
ATOM    395  HB2 SAM A 293      38.982  98.043 111.596  1.00  0.00           H0.      0
ATOM    396  HG1 SAM A 293      37.417  96.160 112.654  1.00  0.00           H0.      0
ATOM    397  HG2 SAM A 293      36.088  97.239 112.259  1.00  0.00           H0.      0
ATOM    398  HE1 SAM A 293      38.086  97.215 117.161  1.00  0.00           H0.      0
ATOM    399  HE2 SAM A 293      39.726  96.609 117.508  1.00  0.00           H0.      0
ATOM    400  HE3 SAM A 293      38.714  95.781 116.300  1.00  0.00           H0.      0
ATOM    401 HO2' SAM A 293      39.252 103.570 112.266  1.00  0.00           H0.      0
ATOM    402 HO3' SAM A 293      38.837 101.468 111.345  1.00  0.00           H0.      0
ATOM    403  H01 SAM A 293      35.966 103.679 115.531  1.00  0.00           H0.      0
ATOM    404  H02 SAM A 293      36.906 100.221 111.942  1.00  0.00           H0.      0
ATOM    405  H03 SAM A 293      38.801 100.731 114.096  1.00  0.00           H0.      0
ATOM    406  H04 SAM A 293      37.877 102.801 114.646  1.00  0.00           H0.      0
ATOM    407  H05 SAM A 293      36.808 103.137 111.797  1.00  0.00           H0.      0
ATOM    408  H06 SAM A 293      34.281 106.319 109.881  1.00  0.00           H0.      0
ATOM    409  H07 SAM A 293      36.227  95.961 110.206  1.00  0.00           H0.      0
ATOM    410  H08 SAM A 293      37.014  95.389 108.885  1.00  0.00           H0.      0
ATOM    411  H09 SAM A 293      36.572  97.012 108.983  1.00  0.00           H0.      0
ATOM    412 H5'1 SAM A 293      36.510  99.966 114.964  1.00  0.00           H0.      0
ATOM    413 H5'2 SAM A 293      35.429  99.245 113.748  1.00  0.00           H0.      0
ATOM    414  N   ACT A 294      38.179  95.438 118.328  1.00  0.00           N0.      0
ATOM    415  CA  ACT A 294      36.831  94.885 118.022  1.00  0.00           C0.      0
ATOM    416  C   ACT A 294      36.354  93.924 119.108  1.00  0.00           C0.      0
ATOM    417  O   ACT A 294      35.122  93.566 119.004  1.00  0.00           O0.      0
ATOM    418  OXT ACT A 294      37.151  93.559 120.001  1.00  0.00           O1-      0
ATOM    419  H1  ACT A 294      36.866  94.382 117.053  1.00  0.00           H0.      0
ATOM    420  H3  ACT A 294      36.139  95.724 117.946  1.00  0.00           H0.      0
ATOM    421  H01 ACT A 294      38.869  94.672 118.475  1.00  0.00           H0.      0
ATOM    422  H02 ACT A 294      38.091  95.967 119.206  1.00  0.00           H0.      0
