# Supplementary material for: Computational Investigation of GNMT-Catalyzed Methyl Transfer Reaction: Integrating MD, QM, and ML Approaches
Source: J Comput Chem. Author manuscript; Available in PMC 2026 Jun 29. (PMC13312424; doi:10.1002/jcc.70434)
Supplement: SI-2 [file NIHMS2188582-supplement-SI-2.zip › QM-cluster-pdbs/clustering_11795_P1_w_r.pdb]

ATOM      1  CA  ILE A  17      34.613 109.957 120.616  1.00  0.00           C0.     -1
ATOM      2  CB  ILE A  17      34.438 109.715 119.108  1.00  0.00           C0.     -1
ATOM      3  CG1 ILE A  17      33.026 110.117 118.628  1.00  0.00           C0.      0
ATOM      4  CG2 ILE A  17      34.788 108.260 118.742  1.00  0.00           C0.      0
ATOM      5  CD1 ILE A  17      32.876 110.155 117.098  1.00  0.00           C0.      0
ATOM      6  H01 ILE A  17      34.413 111.004 120.874  1.00  0.00           H0.      0
ATOM      7  H02 ILE A  17      35.632 109.715 120.938  1.00  0.00           H0.      0
ATOM      8  HA  ILE A  17      33.920 109.331 121.194  1.00  0.00           H0.      0
ATOM      9  HB  ILE A  17      35.156 110.366 118.582  1.00  0.00           H0.      0
ATOM     10 HG12 ILE A  17      32.290 109.421 119.059  1.00  0.00           H0.      0
ATOM     11 HG13 ILE A  17      32.789 111.109 119.035  1.00  0.00           H0.      0
ATOM     12 HG21 ILE A  17      35.774 107.983 119.135  1.00  0.00           H0.      0
ATOM     13 HG22 ILE A  17      34.055 107.567 119.180  1.00  0.00           H0.      0
ATOM     14 HG23 ILE A  17      34.828 108.116 117.658  1.00  0.00           H0.      0
ATOM     15 HD11 ILE A  17      31.880 110.508 116.807  1.00  0.00           H0.      0
ATOM     16 HD12 ILE A  17      33.615 110.833 116.652  1.00  0.00           H0.      0
ATOM     17 HD13 ILE A  17      33.016 109.167 116.651  1.00  0.00           H0.      0
ATOM     18  CA  TYR A  21      42.811 104.958 116.973  1.00  0.00           C0.     -1
ATOM     19  CB  TYR A  21      41.826 104.451 115.903  1.00  0.00           C0.     -1
ATOM     20  CG  TYR A  21      41.120 103.135 116.185  1.00  0.00           C0.      0
ATOM     21  CD1 TYR A  21      39.798 103.106 116.657  1.00  0.00           C0.      0
ATOM     22  CD2 TYR A  21      41.724 101.900 115.882  1.00  0.00           C0.      0
ATOM     23  CE1 TYR A  21      39.076 101.909 116.757  1.00  0.00           C0.      0
ATOM     24  CE2 TYR A  21      41.017 100.697 115.966  1.00  0.00           C0.      0
ATOM     25  CZ  TYR A  21      39.673 100.700 116.367  1.00  0.00           C0.      0
ATOM     26  OH  TYR A  21      38.980  99.508 116.315  1.00  0.00           O0.      0
ATOM     27  H01 TYR A  21      43.273 105.897 116.647  1.00  0.00           H0.      0
ATOM     28  H03 TYR A  21      42.304 105.139 117.929  1.00  0.00           H0.      0
ATOM     29  HA  TYR A  21      43.612 104.230 117.152  1.00  0.00           H0.      0
ATOM     30  HB2 TYR A  21      41.060 105.219 115.741  1.00  0.00           H0.      0
ATOM     31  HB3 TYR A  21      42.366 104.368 114.954  1.00  0.00           H0.      0
ATOM     32  HD1 TYR A  21      39.295 104.033 116.911  1.00  0.00           H0.      0
ATOM     33  HD2 TYR A  21      42.747 101.872 115.525  1.00  0.00           H0.      0
ATOM     34  HE1 TYR A  21      38.047 101.923 117.099  1.00  0.00           H0.      0
ATOM     35  HE2 TYR A  21      41.483  99.758 115.686  1.00  0.00           H0.      0
ATOM     36  HH  TYR A  21      38.021  99.655 116.494  1.00  0.00           H0.      0
ATOM     37  CA  TRP A  30      46.537  95.791 114.938  1.00  0.00           C0.     -1
ATOM     38  CB  TRP A  30      45.738  96.887 114.133  1.00  0.00           C0.     -1
ATOM     39  CG  TRP A  30      44.393  96.517 113.574  1.00  0.00           C0.      0
ATOM     40  CD1 TRP A  30      44.023  96.566 112.239  1.00  0.00           C0.      0
ATOM     41  CD2 TRP A  30      43.190  96.201 114.312  1.00  0.00           C0.      0
ATOM     42  CE2 TRP A  30      42.132  96.065 113.352  1.00  0.00           C0.      0
ATOM     43  CE3 TRP A  30      42.892  96.040 115.680  1.00  0.00           C0.      0
ATOM     44  NE1 TRP A  30      42.668  96.302 112.104  1.00  0.00           N0.      0
ATOM     45  CZ2 TRP A  30      40.822  95.736 113.734  1.00  0.00           C0.      0
ATOM     46  CZ3 TRP A  30      41.584  95.742 116.060  1.00  0.00           C0.      0
ATOM     47  CH2 TRP A  30      40.563  95.581 115.096  1.00  0.00           C0.      0
ATOM     48  H01 TRP A  30      46.718  94.910 114.312  1.00  0.00           H0.      0
ATOM     49  H02 TRP A  30      47.501  96.197 115.262  1.00  0.00           H0.      0
ATOM     50  HA  TRP A  30      45.980  95.470 115.824  1.00  0.00           H0.      0
ATOM     51  HB2 TRP A  30      45.620  97.756 114.799  1.00  0.00           H0.      0
ATOM     52  HB3 TRP A  30      46.376  97.228 113.308  1.00  0.00           H0.      0
ATOM     53  HD1 TRP A  30      44.628  96.806 111.378  1.00  0.00           H0.      0
ATOM     54  HE1 TRP A  30      42.118  96.285 111.238  1.00  0.00           H0.      0
ATOM     55  HE3 TRP A  30      43.669  96.143 116.430  1.00  0.00           H0.      0
ATOM     56  HZ2 TRP A  30      40.047  95.568 112.993  1.00  0.00           H0.      0
ATOM     57  HZ3 TRP A  30      41.347  95.601 117.108  1.00  0.00           H0.      0
ATOM     58  HH2 TRP A  30      39.563  95.324 115.423  1.00  0.00           H0.      0
ATOM     59  CA  TYR A  33      45.590  91.727 117.121  1.00  0.00           C0.     -1
ATOM     60  C   TYR A  33      44.770  90.784 116.218  1.00  0.00           C0.      0
ATOM     61  O   TYR A  33      43.998  89.930 116.669  1.00  0.00           O0.      0
ATOM     62  CB  TYR A  33      44.895  93.018 117.409  1.00  0.00           C0.     -1
ATOM     63  CG  TYR A  33      43.571  92.953 118.146  1.00  0.00           C0.      0
ATOM     64  CD1 TYR A  33      42.364  92.720 117.469  1.00  0.00           C0.      0
ATOM     65  CD2 TYR A  33      43.514  93.207 119.526  1.00  0.00           C0.      0
ATOM     66  CE1 TYR A  33      41.137  92.751 118.137  1.00  0.00           C0.      0
ATOM     67  CE2 TYR A  33      42.297  93.245 120.208  1.00  0.00           C0.      0
ATOM     68  CZ  TYR A  33      41.101  93.028 119.511  1.00  0.00           C0.      0
ATOM     69  OH  TYR A  33      39.928  93.113 120.221  1.00  0.00           O0.      0
ATOM     70  H02 TYR A  33      46.563  91.928 116.654  1.00  0.00           H0.      0
ATOM     71  HA  TYR A  33      45.778  91.177 118.049  1.00  0.00           H0.      0
ATOM     72  HB2 TYR A  33      45.578  93.652 117.990  1.00  0.00           H0.      0
ATOM     73  HB3 TYR A  33      44.731  93.554 116.463  1.00  0.00           H0.      0
ATOM     74  HD1 TYR A  33      42.371  92.540 116.399  1.00  0.00           H0.      0
ATOM     75  HD2 TYR A  33      44.435  93.397 120.071  1.00  0.00           H0.      0
ATOM     76  HE1 TYR A  33      40.217  92.575 117.592  1.00  0.00           H0.      0
ATOM     77  HE2 TYR A  33      42.255  93.456 121.271  1.00  0.00           H0.      0
ATOM     78  HH  TYR A  33      39.116  92.952 119.665  1.00  0.00           H0.      0
ATOM     79  N   ILE A  34      44.929  90.999 114.877  1.00  0.00           N0.      0
ATOM     80  CA  ILE A  34      44.291  90.218 113.805  1.00  0.00           C0.     -1
ATOM     81  CB  ILE A  34      44.113  91.146 112.540  1.00  0.00           C0.     -1
ATOM     82  CG1 ILE A  34      42.894  92.074 112.708  1.00  0.00           C0.      0
ATOM     83  CG2 ILE A  34      43.992  90.265 111.283  1.00  0.00           C0.      0
ATOM     84  CD1 ILE A  34      42.714  93.082 111.568  1.00  0.00           C0.      0
ATOM     85  H01 ILE A  34      44.907  89.346 113.550  1.00  0.00           H0.      0
ATOM     86  H   ILE A  34      45.635  91.662 114.590  1.00  0.00           H0.      0
ATOM     87  HA  ILE A  34      43.326  89.859 114.171  1.00  0.00           H0.      0
ATOM     88  HB  ILE A  34      45.021  91.761 112.447  1.00  0.00           H0.      0
ATOM     89 HG12 ILE A  34      41.998  91.440 112.779  1.00  0.00           H0.      0
ATOM     90 HG13 ILE A  34      42.976  92.614 113.661  1.00  0.00           H0.      0
ATOM     91 HG21 ILE A  34      44.853  89.594 111.189  1.00  0.00           H0.      0
ATOM     92 HG22 ILE A  34      43.086  89.645 111.336  1.00  0.00           H0.      0
ATOM     93 HG23 ILE A  34      43.936  90.865 110.370  1.00  0.00           H0.      0
ATOM     94 HD11 ILE A  34      41.828  93.702 111.727  1.00  0.00           H0.      0
ATOM     95 HD12 ILE A  34      43.571  93.759 111.501  1.00  0.00           H0.      0
ATOM     96 HD13 ILE A  34      42.604  92.581 110.599  1.00  0.00           H0.      0
ATOM     97  CA  ARG A  40      39.093  85.241 109.295  1.00  0.00           C0.     -1
ATOM     98  CB  ARG A  40      39.230  86.702 109.742  1.00  0.00           C0.     -1
ATOM     99  CG  ARG A  40      39.492  87.714 108.609  1.00  0.00           C0.      0
ATOM    100  CD  ARG A  40      39.628  89.174 109.091  1.00  0.00           C0.      0
ATOM    101  NE  ARG A  40      38.316  89.736 109.478  1.00  0.00           N0.      0
ATOM    102  CZ  ARG A  40      38.110  90.983 109.952  1.00  0.00           C0.      0
ATOM    103  NH1 ARG A  40      39.119  91.740 110.406  1.00  0.00           N1+      0
ATOM    104  NH2 ARG A  40      36.860  91.474 110.043  1.00  0.00           N0.      0
ATOM    105  H01 ARG A  40      40.001  84.896 108.786  1.00  0.00           H0.      0
ATOM    106  H02 ARG A  40      38.253  85.115 108.601  1.00  0.00           H0.      0
ATOM    107  HA  ARG A  40      38.920  84.588 110.157  1.00  0.00           H0.      0
ATOM    108  HB2 ARG A  40      38.320  86.997 110.285  1.00  0.00           H0.      0
ATOM    109  HB3 ARG A  40      40.051  86.783 110.469  1.00  0.00           H0.      0
ATOM    110  HG2 ARG A  40      40.426  87.452 108.097  1.00  0.00           H0.      0
ATOM    111  HG3 ARG A  40      38.699  87.656 107.849  1.00  0.00           H0.      0
ATOM    112  HD2 ARG A  40      40.302  89.202 109.957  1.00  0.00           H0.      0
ATOM    113  HD3 ARG A  40      40.066  89.793 108.298  1.00  0.00           H0.      0
ATOM    114  HE  ARG A  40      37.493  89.219 109.204  1.00  0.00           H0.      0
ATOM    115 HH11 ARG A  40      40.067  91.397 110.399  1.00  0.00           H0.      0
ATOM    116 HH12 ARG A  40      38.957  92.749 110.551  1.00  0.00           H0.      0
ATOM    117 HH21 ARG A  40      36.134  91.178 109.400  1.00  0.00           H0.      0
ATOM    118 HH22 ARG A  40      36.745  92.447 110.368  1.00  0.00           H0.      0
ATOM    119  CA  ALA A  64      34.559 101.185 108.864  1.00  0.00           C0.     -1
ATOM    120  C   ALA A  64      35.741 100.356 108.347  1.00  0.00           C0.      0
ATOM    121  O   ALA A  64      35.867  99.152 108.629  1.00  0.00           O0.      0
ATOM    122  H01 ALA A  64      33.712 101.073 108.178  1.00  0.00           H0.      0
ATOM    123  H03 ALA A  64      34.271 100.796 109.843  1.00  0.00           H0.      0
ATOM    124  HA  ALA A  64      34.808 102.247 108.950  1.00  0.00           H0.      0
ATOM    125  N   CYS A  65      36.641 100.965 107.523  1.00  0.00           N0.      0
ATOM    126  CA  CYS A  65      37.676 100.213 106.793  1.00  0.00           C0.     -1
ATOM    127  C   CYS A  65      38.991  99.945 107.539  1.00  0.00           C0.      0
ATOM    128  O   CYS A  65      39.789  99.138 107.021  1.00  0.00           O0.      0
ATOM    129  H02 CYS A  65      37.911 100.754 105.873  1.00  0.00           H0.      0
ATOM    130  H   CYS A  65      36.517 101.946 107.314  1.00  0.00           H0.      0
ATOM    131  HA  CYS A  65      37.274  99.233 106.524  1.00  0.00           H0.      0
ATOM    132  N   GLY A  66      39.235 100.586 108.693  1.00  0.00           N0.      0
ATOM    133  CA  GLY A  66      40.503 100.381 109.413  1.00  0.00           C0.     -1
ATOM    134  H01 GLY A  66      41.328 100.913 108.926  1.00  0.00           H0.      0
ATOM    135  H   GLY A  66      38.655 101.376 108.987  1.00  0.00           H0.      0
ATOM    136  HA2 GLY A  66      40.389 100.739 110.434  1.00  0.00           H0.      0
ATOM    137  HA3 GLY A  66      40.741  99.314 109.421  1.00  0.00           H0.      0
ATOM    138  CA  VAL A  69      41.315  93.774 105.416  1.00  0.00           C0.     -1
ATOM    139  C   VAL A  69      39.980  93.155 104.891  1.00  0.00           C0.      0
ATOM    140  O   VAL A  69      40.005  92.212 104.085  1.00  0.00           O0.      0
ATOM    141  CB  VAL A  69      41.857  93.062 106.692  1.00  0.00           C0.     -1
ATOM    142  CG1 VAL A  69      40.937  93.271 107.905  1.00  0.00           C0.      0
ATOM    143  CG2 VAL A  69      42.114  91.564 106.448  1.00  0.00           C0.      0
ATOM    144  H01 VAL A  69      41.173  94.837 105.641  1.00  0.00           H0.      0
ATOM    145  HA  VAL A  69      42.035  93.671 104.600  1.00  0.00           H0.      0
ATOM    146  HB  VAL A  69      42.823  93.540 106.914  1.00  0.00           H0.      0
ATOM    147 HG11 VAL A  69      41.363  92.779 108.787  1.00  0.00           H0.      0
ATOM    148 HG12 VAL A  69      40.810  94.331 108.141  1.00  0.00           H0.      0
ATOM    149 HG13 VAL A  69      39.944  92.844 107.722  1.00  0.00           H0.      0
ATOM    150 HG21 VAL A  69      41.178  91.041 106.218  1.00  0.00           H0.      0
ATOM    151 HG22 VAL A  69      42.793  91.406 105.603  1.00  0.00           H0.      0
ATOM    152 HG23 VAL A  69      42.560  91.102 107.338  1.00  0.00           H0.      0
ATOM    153  N   ASP A  70      38.797  93.656 105.382  1.00  0.00           N0.      0
ATOM    154  CA  ASP A  70      37.457  93.342 104.786  1.00  0.00           C0.     -1
ATOM    155  CB  ASP A  70      36.333  93.498 105.706  1.00  0.00           C0.     -1
ATOM    156  CG  ASP A  70      36.286  94.754 106.592  1.00  0.00           C0.      0
ATOM    157  OD1 ASP A  70      37.220  95.600 106.584  1.00  0.00           O0.      0
ATOM    158  OD2 ASP A  70      35.253  94.830 107.352  1.00  0.00           O1-      0
ATOM    159  H01 ASP A  70      37.327  93.992 103.907  1.00  0.00           H0.      0
ATOM    160  H   ASP A  70      38.816  94.530 105.896  1.00  0.00           H0.      0
ATOM    161  HA  ASP A  70      37.526  92.320 104.403  1.00  0.00           H0.      0
ATOM    162  HB2 ASP A  70      35.387  93.453 105.153  1.00  0.00           H0.      0
ATOM    163  HB3 ASP A  70      36.291  92.660 106.420  1.00  0.00           H0.      0
ATOM    164  CA  ASP A  85      37.659 105.743 108.093  1.00  0.00           C0.     -1
ATOM    165  C   ASP A  85      38.042 107.154 108.633  1.00  0.00           C0.      0
ATOM    166  O   ASP A  85      38.524 108.004 107.874  1.00  0.00           O0.      0
ATOM    167  CB  ASP A  85      38.741 104.721 108.377  1.00  0.00           C0.     -1
ATOM    168  CG  ASP A  85      38.804 104.179 109.801  1.00  0.00           C0.      0
ATOM    169  OD1 ASP A  85      38.416 102.980 110.008  1.00  0.00           O0.      0
ATOM    170  OD2 ASP A  85      39.245 104.942 110.719  1.00  0.00           O1-      0
ATOM    171  H01 ASP A  85      37.540 105.867 107.015  1.00  0.00           H0.      0
ATOM    172  HA  ASP A  85      36.701 105.417 108.517  1.00  0.00           H0.      0
ATOM    173  HB2 ASP A  85      38.604 103.861 107.713  1.00  0.00           H0.      0
ATOM    174  HB3 ASP A  85      39.720 105.157 108.139  1.00  0.00           H0.      0
ATOM    175  N   ALA A  86      37.850 107.395 109.969  1.00  0.00           N0.      0
ATOM    176  CA  ALA A  86      38.237 108.650 110.649  1.00  0.00           C0.     -1
ATOM    177  C   ALA A  86      39.696 108.731 111.128  1.00  0.00           C0.      0
ATOM    178  O   ALA A  86      40.125 109.822 111.535  1.00  0.00           O0.      0
ATOM    179  CB  ALA A  86      37.310 108.884 111.854  1.00  0.00           C0.      0
ATOM    180  H   ALA A  86      37.515 106.630 110.544  1.00  0.00           H0.      0
ATOM    181  HA  ALA A  86      38.114 109.455 109.919  1.00  0.00           H0.      0
ATOM    182  HB1 ALA A  86      37.392 108.061 112.575  1.00  0.00           H0.      0
ATOM    183  HB2 ALA A  86      37.608 109.804 112.362  1.00  0.00           H0.      0
ATOM    184  HB3 ALA A  86      36.268 108.960 111.536  1.00  0.00           H0.      0
ATOM    185  N   SER A  87      40.404 107.582 111.131  1.00  0.00           N0.      0
ATOM    186  CA  SER A  87      41.737 107.508 111.724  1.00  0.00           C0.     -1
ATOM    187  CB  SER A  87      41.783 106.389 112.775  1.00  0.00           C0.      0
ATOM    188  OG  SER A  87      43.126 106.174 113.259  1.00  0.00           O0.      0
ATOM    189  H01 SER A  87      42.493 107.306 110.955  1.00  0.00           H0.      0
ATOM    190  H   SER A  87      39.962 106.718 110.810  1.00  0.00           H0.      0
ATOM    191  HA  SER A  87      41.952 108.483 112.169  1.00  0.00           H0.      0
ATOM    192  HB2 SER A  87      41.085 106.608 113.592  1.00  0.00           H0.      0
ATOM    193  HB3 SER A  87      41.477 105.441 112.326  1.00  0.00           H0.      0
ATOM    194  HG  SER A  87      43.343 106.892 113.869  1.00  0.00           H0.      0
ATOM    195  CA  MET A  90      44.611 102.971 110.667  1.00  0.00           C0.     -1
ATOM    196  CB  MET A  90      43.204 102.837 111.302  1.00  0.00           C0.     -1
ATOM    197  CG  MET A  90      43.222 102.456 112.785  1.00  0.00           C0.      0
ATOM    198  SD  MET A  90      43.862 100.765 113.156  1.00  0.00           S0.      0
ATOM    199  CE  MET A  90      42.409  99.757 112.676  1.00  0.00           C0.      0
ATOM    200  H01 MET A  90      45.188 103.753 111.176  1.00  0.00           H0.      0
ATOM    201  H02 MET A  90      44.539 103.235 109.606  1.00  0.00           H0.      0
ATOM    202  HA  MET A  90      45.163 102.029 110.753  1.00  0.00           H0.      0
ATOM    203  HB2 MET A  90      42.673 103.795 111.212  1.00  0.00           H0.      0
ATOM    204  HB3 MET A  90      42.610 102.102 110.744  1.00  0.00           H0.      0
ATOM    205  HG2 MET A  90      43.860 103.150 113.344  1.00  0.00           H0.      0
ATOM    206  HG3 MET A  90      42.212 102.519 113.198  1.00  0.00           H0.      0
ATOM    207  HE1 MET A  90      42.543  98.764 113.107  1.00  0.00           H0.      0
ATOM    208  HE2 MET A  90      41.498 100.211 113.068  1.00  0.00           H0.      0
ATOM    209  HE3 MET A  90      42.327  99.661 111.591  1.00  0.00           H0.      0
ATOM    210  CA  ASN A 116      33.299 110.673 109.898  1.00  0.00           C0.     -1
ATOM    211  C   ASN A 116      31.849 110.186 109.837  1.00  0.00           C0.      0
ATOM    212  O   ASN A 116      30.952 110.941 109.435  1.00  0.00           O0.      0
ATOM    213  CB  ASN A 116      33.510 111.652 111.085  1.00  0.00           C0.      0
ATOM    214  CG  ASN A 116      33.403 110.924 112.415  1.00  0.00           C0.      0
ATOM    215  ND2 ASN A 116      34.553 110.785 113.123  1.00  0.00           N0.      0
ATOM    216  OD1 ASN A 116      32.321 110.457 112.811  1.00  0.00           O0.      0
ATOM    217  H03 ASN A 116      33.507 111.206 108.967  1.00  0.00           H0.      0
ATOM    218  HA  ASN A 116      33.998 109.834 109.978  1.00  0.00           H0.      0
ATOM    219  HB2 ASN A 116      34.479 112.149 110.984  1.00  0.00           H0.      0
ATOM    220  HB3 ASN A 116      32.729 112.417 111.046  1.00  0.00           H0.      0
ATOM    221 HD21 ASN A 116      34.557 110.192 113.944  1.00  0.00           H0.      0
ATOM    222 HD22 ASN A 116      35.442 111.073 112.745  1.00  0.00           H0.      0
ATOM    223  N   TRP A 117      31.625 108.908 110.242  1.00  0.00           N0.      0
ATOM    224  CA  TRP A 117      30.249 108.421 110.405  1.00  0.00           C0.     -1
ATOM    225  CB  TRP A 117      30.093 107.483 111.609  1.00  0.00           C0.     -1
ATOM    226  CG  TRP A 117      30.879 106.203 111.436  1.00  0.00           C0.      0
ATOM    227  CD1 TRP A 117      31.415 105.730 110.254  1.00  0.00           C0.      0
ATOM    228  CD2 TRP A 117      31.287 105.271 112.468  1.00  0.00           C0.      0
ATOM    229  CE2 TRP A 117      32.086 104.261 111.842  1.00  0.00           C0.      0
ATOM    230  CE3 TRP A 117      31.100 105.213 113.861  1.00  0.00           C0.      0
ATOM    231  NE1 TRP A 117      32.126 104.559 110.492  1.00  0.00           N0.      0
ATOM    232  CZ2 TRP A 117      32.696 103.228 112.567  1.00  0.00           C0.      0
ATOM    233  CZ3 TRP A 117      31.693 104.180 114.584  1.00  0.00           C0.      0
ATOM    234  CH2 TRP A 117      32.485 103.198 113.944  1.00  0.00           C0.      0
ATOM    235  H01 TRP A 117      29.607 109.299 110.521  1.00  0.00           H0.      0
ATOM    236  H   TRP A 117      32.371 108.416 110.736  1.00  0.00           H0.      0
ATOM    237  HA  TRP A 117      29.917 107.910 109.490  1.00  0.00           H0.      0
ATOM    238  HB2 TRP A 117      30.427 108.004 112.515  1.00  0.00           H0.      0
ATOM    239  HB3 TRP A 117      29.023 107.271 111.746  1.00  0.00           H0.      0
ATOM    240  HD1 TRP A 117      31.378 106.152 109.263  1.00  0.00           H0.      0
ATOM    241  HE1 TRP A 117      32.697 104.086 109.811  1.00  0.00           H0.      0
ATOM    242  HE3 TRP A 117      30.526 105.976 114.375  1.00  0.00           H0.      0
ATOM    243  HZ2 TRP A 117      33.334 102.498 112.081  1.00  0.00           H0.      0
ATOM    244  HZ3 TRP A 117      31.577 104.152 115.662  1.00  0.00           H0.      0
ATOM    245  HH2 TRP A 117      32.954 102.421 114.541  1.00  0.00           H0.      0
ATOM    246  CA  LEU A 136      31.963  94.740 109.963  1.00  0.00           C0.     -1
ATOM    247  C   LEU A 136      32.922  94.898 111.116  1.00  0.00           C0.      0
ATOM    248  O   LEU A 136      33.480  95.979 111.410  1.00  0.00           O0.      0
ATOM    249  H01 LEU A 136      32.464  94.154 109.182  1.00  0.00           H0.      0
ATOM    250  H02 LEU A 136      31.690  95.720 109.573  1.00  0.00           H0.      0
ATOM    251  HA  LEU A 136      31.060  94.202 110.267  1.00  0.00           H0.      0
ATOM    252  N   GLY A 137      33.171  93.768 111.830  1.00  0.00           N0.      0
ATOM    253  CA  GLY A 137      34.264  93.727 112.796  1.00  0.00           C0.     -1
ATOM    254  C   GLY A 137      33.984  94.494 114.081  1.00  0.00           C0.      0
ATOM    255  O   GLY A 137      34.942  94.860 114.788  1.00  0.00           O0.      0
ATOM    256  H   GLY A 137      32.859  92.894 111.426  1.00  0.00           H0.      0
ATOM    257  HA2 GLY A 137      34.448  92.680 113.057  1.00  0.00           H0.      0
ATOM    258  HA3 GLY A 137      35.180  94.125 112.352  1.00  0.00           H0.      0
ATOM    259  N   ASN A 138      32.687  94.716 114.407  1.00  0.00           N0.      0
ATOM    260  CA  ASN A 138      32.274  95.307 115.699  1.00  0.00           C0.     -1
ATOM    261  C   ASN A 138      32.855  96.715 115.841  1.00  0.00           C0.      0
ATOM    262  O   ASN A 138      33.264  97.159 116.917  1.00  0.00           O0.      0
ATOM    263  CB  ASN A 138      32.735  94.390 116.848  1.00  0.00           C0.      0
ATOM    264  CG  ASN A 138      32.285  94.866 118.219  1.00  0.00           C0.      0
ATOM    265  ND2 ASN A 138      33.217  94.646 119.222  1.00  0.00           N0.      0
ATOM    266  OD1 ASN A 138      31.159  95.306 118.439  1.00  0.00           O0.      0
ATOM    267  H   ASN A 138      31.986  94.313 113.799  1.00  0.00           H0.      0
ATOM    268  HA  ASN A 138      31.183  95.380 115.694  1.00  0.00           H0.      0
ATOM    269  HB2 ASN A 138      32.302  93.395 116.682  1.00  0.00           H0.      0
ATOM    270  HB3 ASN A 138      33.820  94.292 116.820  1.00  0.00           H0.      0
ATOM    271 HD21 ASN A 138      33.055  95.186 120.066  1.00  0.00           H0.      0
ATOM    272 HD22 ASN A 138      34.197  94.608 118.924  1.00  0.00           H0.      0
ATOM    273  N   SER A 139      32.812  97.432 114.697  1.00  0.00           N0.      0
ATOM    274  CA  SER A 139      33.385  98.762 114.647  1.00  0.00           C0.     -1
ATOM    275  CB  SER A 139      33.462  99.287 113.217  1.00  0.00           C0.      0
ATOM    276  OG  SER A 139      34.388  98.536 112.403  1.00  0.00           O0.      0
ATOM    277  H03 SER A 139      32.780  99.449 115.253  1.00  0.00           H0.      0
ATOM    278  H   SER A 139      32.611  96.941 113.836  1.00  0.00           H0.      0
ATOM    279  HA  SER A 139      34.385  98.750 115.096  1.00  0.00           H0.      0
ATOM    280  HB2 SER A 139      32.466  99.307 112.753  1.00  0.00           H0.      0
ATOM    281  HB3 SER A 139      33.846 100.310 113.237  1.00  0.00           H0.      0
ATOM    282  HG  SER A 139      33.990  97.693 112.126  1.00  0.00           H0.      0
ATOM    283  CA  HID A 142      32.908 102.665 118.965  1.00  0.00           C0.     -1
ATOM    284  CB  HID A 142      34.189 102.617 118.192  1.00  0.00           C0.     -1
ATOM    285  CG  HID A 142      34.833 101.329 117.777  1.00  0.00           C0.      0
ATOM    286  CD2 HID A 142      35.494 101.046 116.595  1.00  0.00           C0.      0
ATOM    287  ND1 HID A 142      35.165 100.277 118.620  1.00  0.00           N0.      0
ATOM    288  CE1 HID A 142      35.994  99.423 117.949  1.00  0.00           C0.      0
ATOM    289  NE2 HID A 142      36.219  99.867 116.717  1.00  0.00           N0.      0
ATOM    290  H01 HID A 142      32.086 102.178 118.427  1.00  0.00           H0.      0
ATOM    291  H02 HID A 142      32.621 103.706 119.142  1.00  0.00           H0.      0
ATOM    292  HA  HID A 142      32.991 102.178 119.946  1.00  0.00           H0.      0
ATOM    293  HB2 HID A 142      34.057 103.194 117.265  1.00  0.00           H0.      0
ATOM    294  HB3 HID A 142      34.950 103.181 118.757  1.00  0.00           H0.      0
ATOM    295  HD1 HID A 142      34.814 100.115 119.555  1.00  0.00           H0.      0
ATOM    296  HD2 HID A 142      35.505 101.620 115.681  1.00  0.00           H0.      0
ATOM    297  HE1 HID A 142      36.425  98.538 118.388  1.00  0.00           H0.      0
ATOM    298  CA  ARG A 175      28.983  91.969 119.698  1.00  0.00           C0.     -1
ATOM    299  CB  ARG A 175      30.321  92.307 120.305  1.00  0.00           C0.     -1
ATOM    300  CG  ARG A 175      31.061  91.098 120.897  1.00  0.00           C0.      0
ATOM    301  CD  ARG A 175      32.505  91.446 121.303  1.00  0.00           C0.      0
ATOM    302  NE  ARG A 175      33.364  91.769 120.153  1.00  0.00           N0.      0
ATOM    303  CZ  ARG A 175      33.924  90.856 119.348  1.00  0.00           C0.      0
ATOM    304  NH1 ARG A 175      33.733  89.530 119.564  1.00  0.00           N1+      0
ATOM    305  NH2 ARG A 175      34.636  91.261 118.289  1.00  0.00           N0.      0
ATOM    306  H01 ARG A 175      28.301  91.529 120.437  1.00  0.00           H0.      0
ATOM    307  H03 ARG A 175      28.497  92.862 119.289  1.00  0.00           H0.      0
ATOM    308  HA  ARG A 175      29.089  91.245 118.879  1.00  0.00           H0.      0
ATOM    309  HB2 ARG A 175      30.951  92.774 119.538  1.00  0.00           H0.      0
ATOM    310  HB3 ARG A 175      30.201  93.066 121.091  1.00  0.00           H0.      0
ATOM    311  HG2 ARG A 175      30.528  90.726 121.782  1.00  0.00           H0.      0
ATOM    312  HG3 ARG A 175      31.072  90.277 120.166  1.00  0.00           H0.      0
ATOM    313  HD2 ARG A 175      32.510  92.330 121.947  1.00  0.00           H0.      0
ATOM    314  HD3 ARG A 175      32.970  90.640 121.882  1.00  0.00           H0.      0
ATOM    315  HE  ARG A 175      33.357  92.741 119.820  1.00  0.00           H0.      0
ATOM    316 HH11 ARG A 175      33.249  89.218 120.390  1.00  0.00           H0.      0
ATOM    317 HH12 ARG A 175      34.380  88.872 119.154  1.00  0.00           H0.      0
ATOM    318 HH21 ARG A 175      35.051  92.230 118.277  1.00  0.00           H0.      0
ATOM    319 HH22 ARG A 175      35.095  90.559 117.727  1.00  0.00           H0.      0
ATOM    320  CA  TYR A 194      40.525  88.442 115.603  1.00  0.00           C0.     -1
ATOM    321  CB  TYR A 194      40.113  89.559 116.592  1.00  0.00           C0.     -1
ATOM    322  CG  TYR A 194      39.360  90.692 115.906  1.00  0.00           C0.      0
ATOM    323  CD1 TYR A 194      38.050  91.055 116.255  1.00  0.00           C0.      0
ATOM    324  CD2 TYR A 194      39.982  91.431 114.881  1.00  0.00           C0.      0
ATOM    325  CE1 TYR A 194      37.383  92.111 115.614  1.00  0.00           C0.      0
ATOM    326  CE2 TYR A 194      39.336  92.483 114.234  1.00  0.00           C0.      0
ATOM    327  CZ  TYR A 194      38.031  92.840 114.607  1.00  0.00           C0.      0
ATOM    328  OH  TYR A 194      37.460  93.924 113.976  1.00  0.00           O0.      0
ATOM    329  H01 TYR A 194      41.073  87.648 116.121  1.00  0.00           H0.      0
ATOM    330  H02 TYR A 194      39.645  88.001 115.121  1.00  0.00           H0.      0
ATOM    331  HA  TYR A 194      41.178  88.839 114.818  1.00  0.00           H0.      0
ATOM    332  HB2 TYR A 194      39.491  89.138 117.391  1.00  0.00           H0.      0
ATOM    333  HB3 TYR A 194      41.020  89.957 117.065  1.00  0.00           H0.      0
ATOM    334  HD1 TYR A 194      37.551  90.528 117.063  1.00  0.00           H0.      0
ATOM    335  HD2 TYR A 194      41.001  91.190 114.604  1.00  0.00           H0.      0
ATOM    336  HE1 TYR A 194      36.387  92.404 115.931  1.00  0.00           H0.      0
ATOM    337  HE2 TYR A 194      39.839  93.061 113.469  1.00  0.00           H0.      0
ATOM    338  HH  TYR A 194      36.595  94.167 114.369  1.00  0.00           H0.      0
ATOM    339  CA  TYR A 242      32.406 100.006 123.214  1.00  0.00           C0.     -1
ATOM    340  CB  TYR A 242      32.579  98.501 123.098  1.00  0.00           C0.     -1
ATOM    341  CG  TYR A 242      33.719  98.051 122.222  1.00  0.00           C0.      0
ATOM    342  CD1 TYR A 242      33.545  97.894 120.837  1.00  0.00           C0.      0
ATOM    343  CD2 TYR A 242      34.972  97.745 122.776  1.00  0.00           C0.      0
ATOM    344  CE1 TYR A 242      34.588  97.440 120.025  1.00  0.00           C0.      0
ATOM    345  CE2 TYR A 242      36.027  97.299 121.980  1.00  0.00           C0.      0
ATOM    346  CZ  TYR A 242      35.832  97.144 120.600  1.00  0.00           C0.      0
ATOM    347  OH  TYR A 242      36.844  96.728 119.772  1.00  0.00           O0.      0
ATOM    348  H01 TYR A 242      31.556 100.258 123.858  1.00  0.00           H0.      0
ATOM    349  H02 TYR A 242      33.302 100.476 123.637  1.00  0.00           H0.      0
ATOM    350  HA  TYR A 242      32.230 100.461 122.231  1.00  0.00           H0.      0
ATOM    351  HB2 TYR A 242      32.717  98.081 124.104  1.00  0.00           H0.      0
ATOM    352  HB3 TYR A 242      31.644  98.067 122.717  1.00  0.00           H0.      0
ATOM    353  HD1 TYR A 242      32.576  98.100 120.389  1.00  0.00           H0.      0
ATOM    354  HD2 TYR A 242      35.118  97.849 123.847  1.00  0.00           H0.      0
ATOM    355  HE1 TYR A 242      34.428  97.285 118.964  1.00  0.00           H0.      0
ATOM    356  HE2 TYR A 242      36.986  97.048 122.416  1.00  0.00           H0.      0
ATOM    357  HH  TYR A 242      37.508  96.199 120.294  1.00  0.00           H0.      0
ATOM    358  CA' SAM A 293      37.010  96.399 110.012  1.00  0.00           C0.      0
ATOM    359  CB  SAM A 293      36.986  97.304 111.271  1.00  0.00           C0.      0
ATOM    360  CG  SAM A 293      38.345  97.918 111.609  1.00  0.00           C0.      0
ATOM    361  SD  SAM A 293      38.488  98.558 113.331  1.00  0.00           S0.      0
ATOM    362  C5' SAM A 293      37.157  99.821 113.452  1.00  0.00           C0.      0
ATOM    363  C4' SAM A 293      37.468 101.120 112.723  1.00  0.00           C0.      0
ATOM    364  O4' SAM A 293      36.340 102.010 113.011  1.00  0.00           O0.      0
ATOM    365  C3' SAM A 293      38.762 101.879 113.151  1.00  0.00           C0.      0
ATOM    366  O3' SAM A 293      39.724 101.914 112.106  1.00  0.00           O0.      0
ATOM    367  C2' SAM A 293      38.229 103.283 113.559  1.00  0.00           C0.      0
ATOM    368  O2' SAM A 293      39.078 104.376 113.289  1.00  0.00           O0.      0
ATOM    369  C1' SAM A 293      36.868 103.352 112.846  1.00  0.00           C0.      0
ATOM    370  OXT SAM A 293      36.281  94.171 110.521  1.00  0.00           O0.      0
ATOM    371  N1  SAM A 293      33.926 107.448 111.796  1.00  0.00           N0.      0
ATOM    372  C2  SAM A 293      34.680 106.657 111.009  1.00  0.00           C0.      0
ATOM    373  N3  SAM A 293      35.412 105.582 111.345  1.00  0.00           N0.      0
ATOM    374  C4  SAM A 293      35.315 105.311 112.660  1.00  0.00           C0.      0
ATOM    375  C5  SAM A 293      34.566 106.034 113.594  1.00  0.00           C0.      0
ATOM    376  C6  SAM A 293      33.841 107.159 113.125  1.00  0.00           C0.      0
ATOM    377  N6  SAM A 293      33.134 107.959 113.946  1.00  0.00           N0.      0
ATOM    378  N7  SAM A 293      34.760 105.512 114.870  1.00  0.00           N0.      0
ATOM    379  C8  SAM A 293      35.596 104.504 114.718  1.00  0.00           C0.      0
ATOM    380  N9  SAM A 293      35.959 104.323 113.392  1.00  0.00           N0.      0
ATOM    381  C'  SAM A 293      37.296  94.920 110.371  1.00  0.00           C0.      0
ATOM    382  N'  SAM A 293      35.652  96.499 109.383  1.00  0.00           N0.      0
ATOM    383  O'  SAM A 293      38.497  94.561 110.528  1.00  0.00           O0.      0
ATOM    384 HN61 SAM A 293      32.876 107.609 114.873  1.00  0.00           H0.      0
ATOM    385 HN62 SAM A 293      32.636 108.760 113.549  1.00  0.00           H0.      0
ATOM    386  HA  SAM A 293      37.738  96.746 109.278  1.00  0.00           H0.      0
ATOM    387  HB1 SAM A 293      36.595  96.710 112.102  1.00  0.00           H0.      0
ATOM    388  HB2 SAM A 293      36.268  98.109 111.100  1.00  0.00           H0.      0
ATOM    389  HG1 SAM A 293      38.565  98.771 110.959  1.00  0.00           H0.      0
ATOM    390  HG2 SAM A 293      39.180  97.221 111.491  1.00  0.00           H0.      0
ATOM    391 HO2' SAM A 293      39.200 104.497 112.305  1.00  0.00           H0.      0
ATOM    392 HO3' SAM A 293      39.304 102.358 111.327  1.00  0.00           H0.      0
ATOM    393  H01 SAM A 293      35.990 103.904 115.521  1.00  0.00           H0.      0
ATOM    394  H02 SAM A 293      37.512 100.959 111.639  1.00  0.00           H0.      0
ATOM    395  H03 SAM A 293      39.254 101.406 113.999  1.00  0.00           H0.      0
ATOM    396  H04 SAM A 293      38.061 103.279 114.637  1.00  0.00           H0.      0
ATOM    397  H05 SAM A 293      36.986 103.581 111.783  1.00  0.00           H0.      0
ATOM    398  H06 SAM A 293      34.707 106.939 109.962  1.00  0.00           H0.      0
ATOM    399  H07 SAM A 293      34.928  96.253 110.071  1.00  0.00           H0.      0
ATOM    400  H08 SAM A 293      35.531  95.849 108.533  1.00  0.00           H0.      0
ATOM    401  H09 SAM A 293      35.507  97.476 109.077  1.00  0.00           H0.      0
ATOM    402 H5'1 SAM A 293      37.060  99.988 114.527  1.00  0.00           H0.      0
ATOM    403 H5'2 SAM A 293      36.235  99.368 113.078  1.00  0.00           H0.      0
ATOM    404  N   ACT A 294      37.142  95.809 116.972  1.00  0.00           N0.      0
ATOM    405  CA  ACT A 294      37.839  94.740 117.687  1.00  0.00           C0.      0
ATOM    406  C   ACT A 294      36.941  93.740 118.423  1.00  0.00           C0.      0
ATOM    407  O   ACT A 294      37.467  92.955 119.273  1.00  0.00           O0.      0
ATOM    408  CE  ACT A 294      37.691  97.250 114.321  1.00  0.00           C0.      0
ATOM    409  OXT ACT A 294      35.701  93.711 118.111  1.00  0.00           O1-      0
ATOM    410  HE1 ACT A 294      36.607  97.337 114.246  1.00  0.00           H0.      0
ATOM    411  HE2 ACT A 294      38.001  97.358 115.359  1.00  0.00           H0.      0
ATOM    412  HE3 ACT A 294      38.016  96.275 113.959  1.00  0.00           H0.      0
ATOM    413  H1  ACT A 294      38.540  95.173 118.406  1.00  0.00           H0.      0
ATOM    414  H3  ACT A 294      38.442  94.157 116.982  1.00  0.00           H0.      0
ATOM    415  H01 ACT A 294      36.695  96.385 117.682  1.00  0.00           H0.      0
ATOM    416  H02 ACT A 294      36.378  95.399 116.436  1.00  0.00           H0.      0
ATOM    417  O   WAT A3675      36.528 107.872 115.599  1.00  0.00           O0.      0
ATOM    418  H1  WAT A3675      35.730 107.578 115.143  1.00  0.00           H0.      0
ATOM    419  H2  WAT A3675      36.649 107.205 116.310  1.00  0.00           H0.      0
ATOM    420  O   WAT B5682      34.430  92.773 108.934  1.00  0.00           O0.      0
ATOM    421  H1  WAT B5682      34.574  93.321 108.133  1.00  0.00           H0.      0
ATOM    422  H2  WAT B5682      34.933  93.283 109.594  1.00  0.00           H0.      0
ATOM    423  O   WAT B5863      37.381 105.672 117.107  1.00  0.00           O0.      0
ATOM    424  H1  WAT B5863      37.803 105.856 117.957  1.00  0.00           H0.      0
ATOM    425  H2  WAT B5863      38.078 105.815 116.411  1.00  0.00           H0.      0
ATOM    426  O   WAT B7721      38.878 106.423 115.038  1.00  0.00           O0.      0
ATOM    427  H1  WAT B7721      38.919 105.747 114.322  1.00  0.00           H0.      0
ATOM    428  H2  WAT B7721      38.169 107.066 114.845  1.00  0.00           H0.      0
ATOM    429  O   WAT B8778      38.161  94.948 121.198  1.00  0.00           O0.      0
ATOM    430  H1  WAT B8778      37.631  94.211 120.842  1.00  0.00           H0.      0
ATOM    431  H2  WAT B8778      39.072  94.633 121.044  1.00  0.00           H0.      0
ATOM    432  O   WAT B8970      40.657  96.198 110.106  1.00  0.00           O0.      0
ATOM    433  H1  WAT B8970      39.983  95.528 110.345  1.00  0.00           H0.      0
ATOM    434  H2  WAT B8970      40.424  96.403 109.171  1.00  0.00           H0.      0
ATOM    435  O   WAT B9573      39.646  96.496 107.580  1.00  0.00           O0.      0
ATOM    436  H1  WAT B9573      39.711  97.413 107.241  1.00  0.00           H0.      0
ATOM    437  H2  WAT B9573      38.758  96.166 107.344  1.00  0.00           H0.      0
ATOM    438  O   WAT C1089      32.737 106.580 116.484  1.00  0.00           O0.      0
ATOM    439  H1  WAT C1089      33.081 106.966 117.299  1.00  0.00           H0.      0
ATOM    440  H2  WAT C1089      33.460 106.025 116.114  1.00  0.00           H0.      0
