# Supplementary material for: Computational Investigation of GNMT-Catalyzed Methyl Transfer Reaction: Integrating MD, QM, and ML Approaches
Source: J Comput Chem. Author manuscript; Available in PMC 2026 Jun 29. (PMC13312424; doi:10.1002/jcc.70434)
Supplement: SI-2 [file NIHMS2188582-supplement-SI-2.zip › QM-cluster-pdbs/clustering_12659_P1_wo_p.pdb]

ATOM      1  CA  TYR A  21      42.271 104.791 116.873  1.00  0.00           C0.     -1
ATOM      2  CB  TYR A  21      41.165 104.406 115.882  1.00  0.00           C0.     -1
ATOM      3  CG  TYR A  21      40.529 103.051 116.102  1.00  0.00           C0.      0
ATOM      4  CD1 TYR A  21      39.215 102.938 116.578  1.00  0.00           C0.      0
ATOM      5  CD2 TYR A  21      41.215 101.863 115.786  1.00  0.00           C0.      0
ATOM      6  CE1 TYR A  21      38.593 101.694 116.732  1.00  0.00           C0.      0
ATOM      7  CE2 TYR A  21      40.615 100.613 115.943  1.00  0.00           C0.      0
ATOM      8  CZ  TYR A  21      39.296 100.518 116.418  1.00  0.00           C0.      0
ATOM      9  OH  TYR A  21      38.750  99.264 116.541  1.00  0.00           O0.      0
ATOM     10  H01 TYR A  21      41.887 104.849 117.899  1.00  0.00           H0.      0
ATOM     11  H02 TYR A  21      42.700 105.765 116.611  1.00  0.00           H0.      0
ATOM     12  HA  TYR A  21      43.082 104.053 116.861  1.00  0.00           H0.      0
ATOM     13  HB2 TYR A  21      40.381 105.173 115.897  1.00  0.00           H0.      0
ATOM     14  HB3 TYR A  21      41.596 104.435 114.874  1.00  0.00           H0.      0
ATOM     15  HD1 TYR A  21      38.658 103.840 116.818  1.00  0.00           H0.      0
ATOM     16  HD2 TYR A  21      42.226 101.911 115.390  1.00  0.00           H0.      0
ATOM     17  HE1 TYR A  21      37.570 101.643 117.082  1.00  0.00           H0.      0
ATOM     18  HE2 TYR A  21      41.147  99.702 115.696  1.00  0.00           H0.      0
ATOM     19  HH  TYR A  21      37.837  99.315 116.912  1.00  0.00           H0.      0
ATOM     20  CA  TRP A  30      46.443  95.766 114.345  1.00  0.00           C0.     -1
ATOM     21  CB  TRP A  30      45.602  96.725 113.517  1.00  0.00           C0.     -1
ATOM     22  CG  TRP A  30      44.136  96.377 113.474  1.00  0.00           C0.      0
ATOM     23  CD1 TRP A  30      43.433  95.826 112.422  1.00  0.00           C0.      0
ATOM     24  CD2 TRP A  30      43.177  96.577 114.543  1.00  0.00           C0.      0
ATOM     25  CE2 TRP A  30      41.903  96.129 114.067  1.00  0.00           C0.      0
ATOM     26  CE3 TRP A  30      43.266  97.137 115.832  1.00  0.00           C0.      0
ATOM     27  NE1 TRP A  30      42.097  95.658 112.780  1.00  0.00           N0.      0
ATOM     28  CZ2 TRP A  30      40.739  96.236 114.841  1.00  0.00           C0.      0
ATOM     29  CZ3 TRP A  30      42.109  97.245 116.601  1.00  0.00           C0.      0
ATOM     30  CH2 TRP A  30      40.859  96.801 116.109  1.00  0.00           C0.      0
ATOM     31  H01 TRP A  30      46.389  94.748 113.940  1.00  0.00           H0.      0
ATOM     32  H03 TRP A  30      47.496  96.070 114.360  1.00  0.00           H0.      0
ATOM     33  HA  TRP A  30      46.091  95.725 115.383  1.00  0.00           H0.      0
ATOM     34  HB2 TRP A  30      45.715  97.745 113.914  1.00  0.00           H0.      0
ATOM     35  HB3 TRP A  30      45.990  96.758 112.491  1.00  0.00           H0.      0
ATOM     36  HD1 TRP A  30      43.781  95.546 111.439  1.00  0.00           H0.      0
ATOM     37  HE1 TRP A  30      41.359  95.374 112.151  1.00  0.00           H0.      0
ATOM     38  HE3 TRP A  30      44.218  97.491 116.214  1.00  0.00           H0.      0
ATOM     39  HZ2 TRP A  30      39.776  95.910 114.463  1.00  0.00           H0.      0
ATOM     40  HZ3 TRP A  30      42.159  97.686 117.590  1.00  0.00           H0.      0
ATOM     41  HH2 TRP A  30      39.973  96.954 116.712  1.00  0.00           H0.      0
ATOM     42  CA  TYR A  33      45.399  91.737 116.885  1.00  0.00           C0.     -1
ATOM     43  CB  TYR A  33      44.903  93.074 117.431  1.00  0.00           C0.     -1
ATOM     44  CG  TYR A  33      43.464  92.984 117.924  1.00  0.00           C0.      0
ATOM     45  CD1 TYR A  33      42.427  93.722 117.329  1.00  0.00           C0.      0
ATOM     46  CD2 TYR A  33      43.122  92.110 118.974  1.00  0.00           C0.      0
ATOM     47  CE1 TYR A  33      41.101  93.597 117.760  1.00  0.00           C0.      0
ATOM     48  CE2 TYR A  33      41.803  91.971 119.408  1.00  0.00           C0.      0
ATOM     49  CZ  TYR A  33      40.779  92.716 118.801  1.00  0.00           C0.      0
ATOM     50  OH  TYR A  33      39.498  92.530 119.261  1.00  0.00           O0.      0
ATOM     51  H01 TYR A  33      44.771  91.403 116.050  1.00  0.00           H0.      0
ATOM     52  H02 TYR A  33      46.432  91.811 116.524  1.00  0.00           H0.      0
ATOM     53  HA  TYR A  33      45.369  90.957 117.655  1.00  0.00           H0.      0
ATOM     54  HB2 TYR A  33      45.561  93.401 118.249  1.00  0.00           H0.      0
ATOM     55  HB3 TYR A  33      44.968  93.844 116.652  1.00  0.00           H0.      0
ATOM     56  HD1 TYR A  33      42.651  94.406 116.518  1.00  0.00           H0.      0
ATOM     57  HD2 TYR A  33      43.900  91.529 119.462  1.00  0.00           H0.      0
ATOM     58  HE1 TYR A  33      40.323  94.169 117.267  1.00  0.00           H0.      0
ATOM     59  HE2 TYR A  33      41.548  91.298 120.219  1.00  0.00           H0.      0
ATOM     60  HH  TYR A  33      38.886  93.211 118.909  1.00  0.00           H0.      0
ATOM     61  CA  ARG A  40      39.130  85.498 109.681  1.00  0.00           C0.     -1
ATOM     62  CB  ARG A  40      39.410  87.007 110.054  1.00  0.00           C0.     -1
ATOM     63  CG  ARG A  40      40.243  87.801 109.039  1.00  0.00           C0.      0
ATOM     64  CD  ARG A  40      40.324  89.305 109.380  1.00  0.00           C0.      0
ATOM     65  NE  ARG A  40      39.055  89.992 109.078  1.00  0.00           N0.      0
ATOM     66  CZ  ARG A  40      38.453  90.996 109.754  1.00  0.00           C0.      0
ATOM     67  NH1 ARG A  40      38.680  91.250 111.052  1.00  0.00           N1+      0
ATOM     68  NH2 ARG A  40      37.521  91.721 109.099  1.00  0.00           N0.      0
ATOM     69  H01 ARG A  40      38.574  85.431 108.739  1.00  0.00           H0.      0
ATOM     70  H02 ARG A  40      40.069  84.944 109.567  1.00  0.00           H0.      0
ATOM     71  HA  ARG A  40      38.539  85.020 110.468  1.00  0.00           H0.      0
ATOM     72  HB2 ARG A  40      38.442  87.510 110.189  1.00  0.00           H0.      0
ATOM     73  HB3 ARG A  40      39.915  87.039 111.030  1.00  0.00           H0.      0
ATOM     74  HG2 ARG A  40      41.266  87.407 108.999  1.00  0.00           H0.      0
ATOM     75  HG3 ARG A  40      39.826  87.685 108.028  1.00  0.00           H0.      0
ATOM     76  HD2 ARG A  40      40.557  89.435 110.440  1.00  0.00           H0.      0
ATOM     77  HD3 ARG A  40      41.130  89.781 108.808  1.00  0.00           H0.      0
ATOM     78  HE  ARG A  40      38.691  89.857 108.143  1.00  0.00           H0.      0
ATOM     79 HH11 ARG A  40      39.270  90.655 111.614  1.00  0.00           H0.      0
ATOM     80 HH12 ARG A  40      38.458  92.201 111.386  1.00  0.00           H0.      0
ATOM     81 HH21 ARG A  40      37.796  92.196 108.218  1.00  0.00           H0.      0
ATOM     82 HH22 ARG A  40      36.974  92.367 109.680  1.00  0.00           H0.      0
ATOM     83  CA  ALA A  64      34.524 100.944 108.952  1.00  0.00           C0.     -1
ATOM     84  C   ALA A  64      35.768 100.266 108.403  1.00  0.00           C0.      0
ATOM     85  O   ALA A  64      36.020  99.067 108.616  1.00  0.00           O0.      0
ATOM     86  CB  ALA A  64      34.211 100.512 110.391  1.00  0.00           C0.      0
ATOM     87  H02 ALA A  64      33.696 100.659 108.288  1.00  0.00           H0.      0
ATOM     88  HA  ALA A  64      34.621 102.034 108.883  1.00  0.00           H0.      0
ATOM     89  HB1 ALA A  64      34.896 100.986 111.102  1.00  0.00           H0.      0
ATOM     90  HB2 ALA A  64      33.192 100.804 110.662  1.00  0.00           H0.      0
ATOM     91  HB3 ALA A  64      34.301  99.427 110.490  1.00  0.00           H0.      0
ATOM     92  N   CYS A  65      36.560 101.017 107.602  1.00  0.00           N0.      0
ATOM     93  CA  CYS A  65      37.657 100.413 106.859  1.00  0.00           C0.     -1
ATOM     94  C   CYS A  65      38.878  99.953 107.724  1.00  0.00           C0.      0
ATOM     95  O   CYS A  65      39.512  98.953 107.360  1.00  0.00           O0.      0
ATOM     96  H01 CYS A  65      38.006 101.134 106.115  1.00  0.00           H0.      0
ATOM     97  H   CYS A  65      36.392 102.010 107.532  1.00  0.00           H0.      0
ATOM     98  HA  CYS A  65      37.309  99.513 106.349  1.00  0.00           H0.      0
ATOM     99  N   GLY A  66      39.194 100.705 108.808  1.00  0.00           N0.      0
ATOM    100  CA  GLY A  66      40.402 100.472 109.634  1.00  0.00           C0.     -1
ATOM    101  H01 GLY A  66      41.241 101.074 109.267  1.00  0.00           H0.      0
ATOM    102  H   GLY A  66      38.705 101.587 108.976  1.00  0.00           H0.      0
ATOM    103  HA2 GLY A  66      40.195 100.742 110.668  1.00  0.00           H0.      0
ATOM    104  HA3 GLY A  66      40.673  99.418 109.558  1.00  0.00           H0.      0
ATOM    105  CA  ASP A  70      37.659  93.391 104.374  1.00  0.00           C0.     -1
ATOM    106  CB  ASP A  70      36.636  93.402 105.483  1.00  0.00           C0.     -1
ATOM    107  CG  ASP A  70      37.050  94.195 106.735  1.00  0.00           C0.      0
ATOM    108  OD1 ASP A  70      38.028  93.766 107.417  1.00  0.00           O0.      0
ATOM    109  OD2 ASP A  70      36.353  95.230 107.004  1.00  0.00           O1-      0
ATOM    110  H01 ASP A  70      38.616  92.995 104.734  1.00  0.00           H0.      0
ATOM    111  H02 ASP A  70      37.843  94.402 103.991  1.00  0.00           H0.      0
ATOM    112  HA  ASP A  70      37.330  92.771 103.532  1.00  0.00           H0.      0
ATOM    113  HB2 ASP A  70      35.688  93.815 105.123  1.00  0.00           H0.      0
ATOM    114  HB3 ASP A  70      36.438  92.369 105.807  1.00  0.00           H0.      0
ATOM    115  CA  ASP A  85      37.859 106.027 107.983  1.00  0.00           C0.     -1
ATOM    116  C   ASP A  85      38.417 107.312 108.692  1.00  0.00           C0.      0
ATOM    117  O   ASP A  85      39.193 108.057 108.082  1.00  0.00           O0.      0
ATOM    118  CB  ASP A  85      38.903 104.884 108.002  1.00  0.00           C0.      0
ATOM    119  CG  ASP A  85      39.071 104.327 109.414  1.00  0.00           C0.      0
ATOM    120  OD1 ASP A  85      38.455 103.247 109.716  1.00  0.00           O0.      0
ATOM    121  OD2 ASP A  85      39.768 104.988 110.241  1.00  0.00           O1-      0
ATOM    122  H03 ASP A  85      37.649 106.322 106.952  1.00  0.00           H0.      0
ATOM    123  HA  ASP A  85      36.928 105.693 108.456  1.00  0.00           H0.      0
ATOM    124  HB2 ASP A  85      38.578 104.080 107.335  1.00  0.00           H0.      0
ATOM    125  HB3 ASP A  85      39.862 105.272 107.644  1.00  0.00           H0.      0
ATOM    126  N   ALA A  86      38.060 107.541 109.998  1.00  0.00           N0.      0
ATOM    127  CA  ALA A  86      38.477 108.726 110.809  1.00  0.00           C0.     -1
ATOM    128  C   ALA A  86      39.911 108.623 111.403  1.00  0.00           C0.      0
ATOM    129  O   ALA A  86      40.325 109.567 112.097  1.00  0.00           O0.      0
ATOM    130  CB  ALA A  86      37.459 108.932 111.935  1.00  0.00           C0.      0
ATOM    131  H   ALA A  86      37.405 106.895 110.429  1.00  0.00           H0.      0
ATOM    132  HA  ALA A  86      38.488 109.591 110.137  1.00  0.00           H0.      0
ATOM    133  HB1 ALA A  86      37.779 109.770 112.560  1.00  0.00           H0.      0
ATOM    134  HB2 ALA A  86      36.469 109.131 111.517  1.00  0.00           H0.      0
ATOM    135  HB3 ALA A  86      37.400 108.037 112.565  1.00  0.00           H0.      0
ATOM    136  N   SER A  87      40.628 107.512 111.122  1.00  0.00           N0.      0
ATOM    137  CA  SER A  87      41.956 107.248 111.696  1.00  0.00           C0.     -1
ATOM    138  CB  SER A  87      41.896 106.071 112.679  1.00  0.00           C0.      0
ATOM    139  OG  SER A  87      43.190 105.813 113.272  1.00  0.00           O0.      0
ATOM    140  H01 SER A  87      42.670 107.025 110.896  1.00  0.00           H0.      0
ATOM    141  H   SER A  87      40.189 106.745 110.609  1.00  0.00           H0.      0
ATOM    142  HA  SER A  87      42.276 108.162 112.206  1.00  0.00           H0.      0
ATOM    143  HB2 SER A  87      41.133 106.262 113.441  1.00  0.00           H0.      0
ATOM    144  HB3 SER A  87      41.614 105.153 112.162  1.00  0.00           H0.      0
ATOM    145  HG  SER A  87      43.393 106.544 113.871  1.00  0.00           H0.      0
ATOM    146  CA  MET A  90      44.725 102.885 110.341  1.00  0.00           C0.     -1
ATOM    147  CB  MET A  90      43.341 102.595 110.990  1.00  0.00           C0.     -1
ATOM    148  CG  MET A  90      43.311 102.532 112.521  1.00  0.00           C0.      0
ATOM    149  SD  MET A  90      43.973 100.968 113.243  1.00  0.00           S0.      0
ATOM    150  CE  MET A  90      42.595  99.837 112.811  1.00  0.00           C0.      0
ATOM    151  H01 MET A  90      45.107 103.859 110.669  1.00  0.00           H0.      0
ATOM    152  H02 MET A  90      44.644 102.896 109.249  1.00  0.00           H0.      0
ATOM    153  HA  MET A  90      45.455 102.118 110.625  1.00  0.00           H0.      0
ATOM    154  HB2 MET A  90      42.634 103.380 110.681  1.00  0.00           H0.      0
ATOM    155  HB3 MET A  90      42.941 101.659 110.582  1.00  0.00           H0.      0
ATOM    156  HG2 MET A  90      43.881 103.356 112.960  1.00  0.00           H0.      0
ATOM    157  HG3 MET A  90      42.275 102.625 112.864  1.00  0.00           H0.      0
ATOM    158  HE1 MET A  90      41.641 100.258 113.140  1.00  0.00           H0.      0
ATOM    159  HE2 MET A  90      42.553  99.655 111.734  1.00  0.00           H0.      0
ATOM    160  HE3 MET A  90      42.771  98.889 113.324  1.00  0.00           H0.      0
ATOM    161  CA  ALA A 115      35.467 110.959 106.350  1.00  0.00           C0.     -1
ATOM    162  C   ALA A 115      35.042 110.453 107.736  1.00  0.00           C0.      0
ATOM    163  O   ALA A 115      35.629 109.507 108.279  1.00  0.00           O0.      0
ATOM    164  H01 ALA A 115      36.518 111.257 106.396  1.00  0.00           H0.      0
ATOM    165  H03 ALA A 115      35.385 110.136 105.635  1.00  0.00           H0.      0
ATOM    166  HA  ALA A 115      34.869 111.803 105.998  1.00  0.00           H0.      0
ATOM    167  N   ASN A 116      34.002 111.113 108.340  1.00  0.00           N0.      0
ATOM    168  CA  ASN A 116      33.448 110.708 109.638  1.00  0.00           C0.     -1
ATOM    169  C   ASN A 116      31.910 110.534 109.458  1.00  0.00           C0.      0
ATOM    170  O   ASN A 116      31.254 111.427 108.899  1.00  0.00           O0.      0
ATOM    171  CB  ASN A 116      33.764 111.764 110.729  1.00  0.00           C0.      0
ATOM    172  CG  ASN A 116      33.512 111.180 112.107  1.00  0.00           C0.      0
ATOM    173  ND2 ASN A 116      34.608 110.980 112.881  1.00  0.00           N0.      0
ATOM    174  OD1 ASN A 116      32.368 110.874 112.483  1.00  0.00           O0.      0
ATOM    175  H   ASN A 116      33.464 111.797 107.823  1.00  0.00           H0.      0
ATOM    176  HA  ASN A 116      33.916 109.763 109.906  1.00  0.00           H0.      0
ATOM    177  HB2 ASN A 116      34.804 112.082 110.612  1.00  0.00           H0.      0
ATOM    178  HB3 ASN A 116      33.118 112.635 110.581  1.00  0.00           H0.      0
ATOM    179 HD21 ASN A 116      34.503 110.460 113.743  1.00  0.00           H0.      0
ATOM    180 HD22 ASN A 116      35.540 111.086 112.511  1.00  0.00           H0.      0
ATOM    181  N   TRP A 117      31.399 109.371 109.912  1.00  0.00           N0.      0
ATOM    182  CA  TRP A 117      29.957 108.994 109.909  1.00  0.00           C0.     -1
ATOM    183  CB  TRP A 117      29.777 107.840 110.866  1.00  0.00           C0.     -1
ATOM    184  CG  TRP A 117      30.650 106.654 110.523  1.00  0.00           C0.      0
ATOM    185  CD1 TRP A 117      31.289 106.417 109.321  1.00  0.00           C0.      0
ATOM    186  CD2 TRP A 117      31.077 105.606 111.426  1.00  0.00           C0.      0
ATOM    187  CE2 TRP A 117      31.997 104.778 110.711  1.00  0.00           C0.      0
ATOM    188  CE3 TRP A 117      30.804 105.305 112.773  1.00  0.00           C0.      0
ATOM    189  NE1 TRP A 117      32.084 105.284 109.427  1.00  0.00           N0.      0
ATOM    190  CZ2 TRP A 117      32.658 103.701 111.312  1.00  0.00           C0.      0
ATOM    191  CZ3 TRP A 117      31.444 104.221 113.368  1.00  0.00           C0.      0
ATOM    192  CH2 TRP A 117      32.368 103.429 112.647  1.00  0.00           C0.      0
ATOM    193  H02 TRP A 117      29.366 109.864 110.209  1.00  0.00           H0.      0
ATOM    194  H   TRP A 117      32.044 108.746 110.396  1.00  0.00           H0.      0
ATOM    195  HA  TRP A 117      29.650 108.725 108.890  1.00  0.00           H0.      0
ATOM    196  HB2 TRP A 117      30.023 108.174 111.883  1.00  0.00           H0.      0
ATOM    197  HB3 TRP A 117      28.715 107.556 110.886  1.00  0.00           H0.      0
ATOM    198  HD1 TRP A 117      31.273 106.989 108.408  1.00  0.00           H0.      0
ATOM    199  HE1 TRP A 117      32.742 104.978 108.728  1.00  0.00           H0.      0
ATOM    200  HE3 TRP A 117      30.119 105.922 113.346  1.00  0.00           H0.      0
ATOM    201  HZ2 TRP A 117      33.393 103.119 110.771  1.00  0.00           H0.      0
ATOM    202  HZ3 TRP A 117      31.255 103.992 114.412  1.00  0.00           H0.      0
ATOM    203  HH2 TRP A 117      32.886 102.617 113.147  1.00  0.00           H0.      0
ATOM    204  CA  LEU A 136      31.483  94.910 109.832  1.00  0.00           C0.     -1
ATOM    205  C   LEU A 136      32.681  95.055 110.737  1.00  0.00           C0.      0
ATOM    206  O   LEU A 136      33.438  96.044 110.654  1.00  0.00           O0.      0
ATOM    207  H01 LEU A 136      31.817  94.909 108.790  1.00  0.00           H0.      0
ATOM    208  H02 LEU A 136      30.832  95.780 109.964  1.00  0.00           H0.      0
ATOM    209  HA  LEU A 136      30.907  94.003 110.022  1.00  0.00           H0.      0
ATOM    210  N   GLY A 137      32.852  94.073 111.664  1.00  0.00           N0.      0
ATOM    211  CA  GLY A 137      33.991  94.034 112.571  1.00  0.00           C0.     -1
ATOM    212  C   GLY A 137      33.657  93.998 114.030  1.00  0.00           C0.      0
ATOM    213  O   GLY A 137      34.545  93.825 114.866  1.00  0.00           O0.      0
ATOM    214  H   GLY A 137      32.316  93.223 111.540  1.00  0.00           H0.      0
ATOM    215  HA2 GLY A 137      34.666  93.213 112.316  1.00  0.00           H0.      0
ATOM    216  HA3 GLY A 137      34.564  94.949 112.399  1.00  0.00           H0.      0
ATOM    217  N   ASN A 138      32.352  94.240 114.318  1.00  0.00           N0.      0
ATOM    218  CA  ASN A 138      31.978  94.876 115.565  1.00  0.00           C0.     -1
ATOM    219  C   ASN A 138      32.580  96.330 115.599  1.00  0.00           C0.      0
ATOM    220  O   ASN A 138      33.606  96.594 116.245  1.00  0.00           O0.      0
ATOM    221  CB  ASN A 138      32.365  94.100 116.828  1.00  0.00           C0.      0
ATOM    222  CG  ASN A 138      31.791  94.824 118.045  1.00  0.00           C0.      0
ATOM    223  ND2 ASN A 138      32.721  95.251 118.943  1.00  0.00           N0.      0
ATOM    224  OD1 ASN A 138      30.573  94.991 118.186  1.00  0.00           O0.      0
ATOM    225  H   ASN A 138      31.782  94.473 113.514  1.00  0.00           H0.      0
ATOM    226  HA  ASN A 138      30.886  94.968 115.563  1.00  0.00           H0.      0
ATOM    227  HB2 ASN A 138      31.916  93.104 116.765  1.00  0.00           H0.      0
ATOM    228  HB3 ASN A 138      33.445  93.998 116.894  1.00  0.00           H0.      0
ATOM    229 HD21 ASN A 138      32.422  95.896 119.664  1.00  0.00           H0.      0
ATOM    230 HD22 ASN A 138      33.693  95.304 118.646  1.00  0.00           H0.      0
ATOM    231  N   SER A 139      31.929  97.260 114.861  1.00  0.00           N0.      0
ATOM    232  CA  SER A 139      32.497  98.573 114.451  1.00  0.00           C0.     -1
ATOM    233  CB  SER A 139      32.762  98.567 112.981  1.00  0.00           C0.     -1
ATOM    234  OG  SER A 139      33.919  97.737 112.739  1.00  0.00           O0.      0
ATOM    235  H03 SER A 139      31.792  99.365 114.725  1.00  0.00           H0.      0
ATOM    236  H   SER A 139      31.082  96.975 114.387  1.00  0.00           H0.      0
ATOM    237  HA  SER A 139      33.419  98.714 115.017  1.00  0.00           H0.      0
ATOM    238  HB2 SER A 139      31.890  98.196 112.426  1.00  0.00           H0.      0
ATOM    239  HB3 SER A 139      32.958  99.591 112.639  1.00  0.00           H0.      0
ATOM    240  HG  SER A 139      33.778  97.203 111.936  1.00  0.00           H0.      0
ATOM    241  CA  HID A 142      32.601 102.292 118.971  1.00  0.00           C0.     -1
ATOM    242  CB  HID A 142      33.783 102.312 117.946  1.00  0.00           C0.     -1
ATOM    243  CG  HID A 142      34.775 101.206 118.071  1.00  0.00           C0.      0
ATOM    244  CD2 HID A 142      35.251 100.306 117.138  1.00  0.00           C0.      0
ATOM    245  ND1 HID A 142      35.523 100.950 119.214  1.00  0.00           N0.      0
ATOM    246  CE1 HID A 142      36.396  99.934 118.946  1.00  0.00           C0.      0
ATOM    247  NE2 HID A 142      36.256  99.525 117.691  1.00  0.00           N0.      0
ATOM    248  H01 HID A 142      32.031 101.361 118.884  1.00  0.00           H0.      0
ATOM    249  H02 HID A 142      31.929 103.134 118.781  1.00  0.00           H0.      0
ATOM    250  HA  HID A 142      32.966 102.375 120.001  1.00  0.00           H0.      0
ATOM    251  HB2 HID A 142      33.373 102.278 116.931  1.00  0.00           H0.      0
ATOM    252  HB3 HID A 142      34.298 103.279 118.034  1.00  0.00           H0.      0
ATOM    253  HD1 HID A 142      35.412 101.406 120.108  1.00  0.00           H0.      0
ATOM    254  HD2 HID A 142      34.952 100.201 116.108  1.00  0.00           H0.      0
ATOM    255  HE1 HID A 142      37.084  99.527 119.666  1.00  0.00           H0.      0
ATOM    256  CA  ARG A 175      28.920  91.757 119.923  1.00  0.00           C0.     -1
ATOM    257  CB  ARG A 175      30.294  91.844 120.745  1.00  0.00           C0.     -1
ATOM    258  CG  ARG A 175      31.554  91.806 119.850  1.00  0.00           C0.      0
ATOM    259  CD  ARG A 175      32.781  92.377 120.595  1.00  0.00           C0.      0
ATOM    260  NE  ARG A 175      34.055  92.366 119.844  1.00  0.00           N0.      0
ATOM    261  CZ  ARG A 175      35.029  91.467 120.046  1.00  0.00           C0.      0
ATOM    262  NH1 ARG A 175      34.738  90.292 120.665  1.00  0.00           N1+      0
ATOM    263  NH2 ARG A 175      36.285  91.734 119.671  1.00  0.00           N0.      0
ATOM    264  H01 ARG A 175      28.068  91.791 120.609  1.00  0.00           H0.      0
ATOM    265  H03 ARG A 175      28.859  92.604 119.231  1.00  0.00           H0.      0
ATOM    266  HA  ARG A 175      28.874  90.825 119.348  1.00  0.00           H0.      0
ATOM    267  HB2 ARG A 175      30.281  92.788 121.307  1.00  0.00           H0.      0
ATOM    268  HB3 ARG A 175      30.330  91.032 121.483  1.00  0.00           H0.      0
ATOM    269  HG2 ARG A 175      31.751  90.779 119.514  1.00  0.00           H0.      0
ATOM    270  HG3 ARG A 175      31.378  92.403 118.950  1.00  0.00           H0.      0
ATOM    271  HD2 ARG A 175      32.583  93.424 120.840  1.00  0.00           H0.      0
ATOM    272  HD3 ARG A 175      32.937  91.842 121.538  1.00  0.00           H0.      0
ATOM    273  HE  ARG A 175      34.329  93.188 119.297  1.00  0.00           H0.      0
ATOM    274 HH11 ARG A 175      33.803  89.920 120.585  1.00  0.00           H0.      0
ATOM    275 HH12 ARG A 175      35.473  89.610 120.784  1.00  0.00           H0.      0
ATOM    276 HH21 ARG A 175      36.606  92.700 119.460  1.00  0.00           H0.      0
ATOM    277 HH22 ARG A 175      37.001  91.025 119.737  1.00  0.00           H0.      0
ATOM    278  CA  TYR A 194      40.354  88.809 115.573  1.00  0.00           C0.     -1
ATOM    279  CB  TYR A 194      39.995  89.856 116.696  1.00  0.00           C0.     -1
ATOM    280  CG  TYR A 194      39.379  91.081 116.056  1.00  0.00           C0.      0
ATOM    281  CD1 TYR A 194      38.068  91.481 116.341  1.00  0.00           C0.      0
ATOM    282  CD2 TYR A 194      40.092  91.799 115.078  1.00  0.00           C0.      0
ATOM    283  CE1 TYR A 194      37.465  92.541 115.657  1.00  0.00           C0.      0
ATOM    284  CE2 TYR A 194      39.510  92.861 114.389  1.00  0.00           C0.      0
ATOM    285  CZ  TYR A 194      38.187  93.226 114.673  1.00  0.00           C0.      0
ATOM    286  OH  TYR A 194      37.587  94.292 114.024  1.00  0.00           O0.      0
ATOM    287  H01 TYR A 194      40.776  87.896 116.007  1.00  0.00           H0.      0
ATOM    288  H02 TYR A 194      39.456  88.544 115.005  1.00  0.00           H0.      0
ATOM    289  HA  TYR A 194      41.088  89.228 114.878  1.00  0.00           H0.      0
ATOM    290  HB2 TYR A 194      39.295  89.410 117.411  1.00  0.00           H0.      0
ATOM    291  HB3 TYR A 194      40.903  90.122 117.251  1.00  0.00           H0.      0
ATOM    292  HD1 TYR A 194      37.498  90.946 117.095  1.00  0.00           H0.      0
ATOM    293  HD2 TYR A 194      41.123  91.534 114.865  1.00  0.00           H0.      0
ATOM    294  HE1 TYR A 194      36.434  92.813 115.849  1.00  0.00           H0.      0
ATOM    295  HE2 TYR A 194      40.076  93.417 113.650  1.00  0.00           H0.      0
ATOM    296  HH  TYR A 194      37.846  94.281 113.063  1.00  0.00           H0.      0
ATOM    297  CA  TYR A 242      32.224 100.239 123.199  1.00  0.00           C0.     -1
ATOM    298  CB  TYR A 242      32.246  98.736 123.048  1.00  0.00           C0.     -1
ATOM    299  CG  TYR A 242      33.374  98.197 122.192  1.00  0.00           C0.      0
ATOM    300  CD1 TYR A 242      33.352  98.336 120.792  1.00  0.00           C0.      0
ATOM    301  CD2 TYR A 242      34.469  97.540 122.773  1.00  0.00           C0.      0
ATOM    302  CE1 TYR A 242      34.391  97.846 119.998  1.00  0.00           C0.      0
ATOM    303  CE2 TYR A 242      35.522  97.052 121.994  1.00  0.00           C0.      0
ATOM    304  CZ  TYR A 242      35.485  97.212 120.605  1.00  0.00           C0.      0
ATOM    305  OH  TYR A 242      36.525  96.818 119.788  1.00  0.00           O0.      0
ATOM    306  H01 TYR A 242      31.378 100.563 123.817  1.00  0.00           H0.      0
ATOM    307  H02 TYR A 242      33.144 100.604 123.670  1.00  0.00           H0.      0
ATOM    308  HA  TYR A 242      32.135 100.737 122.225  1.00  0.00           H0.      0
ATOM    309  HB2 TYR A 242      32.306  98.272 124.041  1.00  0.00           H0.      0
ATOM    310  HB3 TYR A 242      31.288  98.406 122.621  1.00  0.00           H0.      0
ATOM    311  HD1 TYR A 242      32.511  98.832 120.316  1.00  0.00           H0.      0
ATOM    312  HD2 TYR A 242      34.502  97.412 123.851  1.00  0.00           H0.      0
ATOM    313  HE1 TYR A 242      34.371  97.947 118.920  1.00  0.00           H0.      0
ATOM    314  HE2 TYR A 242      36.372  96.563 122.461  1.00  0.00           H0.      0
ATOM    315  HH  TYR A 242      37.014  96.069 120.166  1.00  0.00           H0.      0
ATOM    316  CA' SAM A 293      37.360  95.989 110.310  1.00  0.00           C0.      0
ATOM    317  CB  SAM A 293      37.432  96.913 111.541  1.00  0.00           C0.      0
ATOM    318  CG  SAM A 293      38.116  98.267 111.294  1.00  0.00           C0.      0
ATOM    319  SD  SAM A 293      38.631  99.058 112.880  1.00  0.00           S0.      0
ATOM    320  C5' SAM A 293      37.256 100.237 113.196  1.00  0.00           C0.      0
ATOM    321  C4' SAM A 293      37.470 101.550 112.455  1.00  0.00           C0.      0
ATOM    322  O4' SAM A 293      36.269 102.375 112.636  1.00  0.00           O0.      0
ATOM    323  C3' SAM A 293      38.673 102.414 112.949  1.00  0.00           C0.      0
ATOM    324  O3' SAM A 293      39.751 102.453 112.022  1.00  0.00           O0.      0
ATOM    325  C2' SAM A 293      38.038 103.819 113.198  1.00  0.00           C0.      0
ATOM    326  O2' SAM A 293      38.815 104.946 112.854  1.00  0.00           O0.      0
ATOM    327  C1' SAM A 293      36.701 103.736 112.431  1.00  0.00           C0.      0
ATOM    328  OXT SAM A 293      38.172  94.050 111.456  1.00  0.00           O0.      0
ATOM    329  N1  SAM A 293      33.772 107.855 111.366  1.00  0.00           N0.      0
ATOM    330  C2  SAM A 293      34.650 107.164 110.607  1.00  0.00           C0.      0
ATOM    331  N3  SAM A 293      35.376 106.087 110.946  1.00  0.00           N0.      0
ATOM    332  C4  SAM A 293      35.138 105.696 112.215  1.00  0.00           C0.      0
ATOM    333  C5  SAM A 293      34.276 106.332 113.123  1.00  0.00           C0.      0
ATOM    334  C6  SAM A 293      33.570 107.461 112.651  1.00  0.00           C0.      0
ATOM    335  N6  SAM A 293      32.708 108.159 113.423  1.00  0.00           N0.      0
ATOM    336  N7  SAM A 293      34.298 105.691 114.355  1.00  0.00           N0.      0
ATOM    337  C8  SAM A 293      35.146 104.693 114.195  1.00  0.00           C0.      0
ATOM    338  N9  SAM A 293      35.687 104.641 112.915  1.00  0.00           N0.      0
ATOM    339  C'  SAM A 293      37.212  94.513 110.738  1.00  0.00           C0.      0
ATOM    340  N'  SAM A 293      36.240  96.342 109.384  1.00  0.00           N0.      0
ATOM    341  O'  SAM A 293      36.191  93.883 110.375  1.00  0.00           O0.      0
ATOM    342 HN61 SAM A 293      32.612 107.890 114.390  1.00  0.00           H0.      0
ATOM    343 HN62 SAM A 293      32.391 109.083 113.124  1.00  0.00           H0.      0
ATOM    344  HA  SAM A 293      38.285  96.061 109.729  1.00  0.00           H0.      0
ATOM    345  HB1 SAM A 293      38.012  96.380 112.300  1.00  0.00           H0.      0
ATOM    346  HB2 SAM A 293      36.426  97.067 111.952  1.00  0.00           H0.      0
ATOM    347  HG1 SAM A 293      37.493  98.956 110.717  1.00  0.00           H0.      0
ATOM    348  HG2 SAM A 293      39.037  98.119 110.720  1.00  0.00           H0.      0
ATOM    349 HO2' SAM A 293      39.220 104.821 111.963  1.00  0.00           H0.      0
ATOM    350 HO3' SAM A 293      39.382 102.758 111.160  1.00  0.00           H0.      0
ATOM    351  H01 SAM A 293      35.404 103.960 114.943  1.00  0.00           H0.      0
ATOM    352  H02 SAM A 293      37.596 101.361 111.382  1.00  0.00           H0.      0
ATOM    353  H03 SAM A 293      39.090 102.014 113.873  1.00  0.00           H0.      0
ATOM    354  H04 SAM A 293      37.810 103.911 114.264  1.00  0.00           H0.      0
ATOM    355  H05 SAM A 293      36.854 103.946 111.368  1.00  0.00           H0.      0
ATOM    356  H06 SAM A 293      34.813 107.559 109.610  1.00  0.00           H0.      0
ATOM    357  H07 SAM A 293      35.345  96.035 109.787  1.00  0.00           H0.      0
ATOM    358  H08 SAM A 293      36.360  95.837 108.421  1.00  0.00           H0.      0
ATOM    359  H09 SAM A 293      36.187  97.356 109.198  1.00  0.00           H0.      0
ATOM    360 H5'1 SAM A 293      37.248 100.410 114.277  1.00  0.00           H0.      0
ATOM    361 H5'2 SAM A 293      36.303  99.775 112.916  1.00  0.00           H0.      0
ATOM    362  N   ACT A 294      36.220  95.838 115.911  1.00  0.00           N0.      0
ATOM    363  CA  ACT A 294      37.149  95.619 117.057  1.00  0.00           C0.      0
ATOM    364  C   ACT A 294      36.563  94.635 118.073  1.00  0.00           C0.      0
ATOM    365  O   ACT A 294      37.378  94.165 118.934  1.00  0.00           O0.      0
ATOM    366  CE  ACT A 294      36.433  97.130 115.184  1.00  0.00           C0.      0
ATOM    367  OXT ACT A 294      35.327  94.386 118.039  1.00  0.00           O1-      0
ATOM    368  HE1 ACT A 294      35.698  97.197 114.381  1.00  0.00           H0.      0
ATOM    369  HE2 ACT A 294      36.292  97.943 115.893  1.00  0.00           H0.      0
ATOM    370  HE3 ACT A 294      37.442  97.161 114.779  1.00  0.00           H0.      0
ATOM    371  H1  ACT A 294      37.298  96.574 117.565  1.00  0.00           H0.      0
ATOM    372  H3  ACT A 294      38.104  95.256 116.676  1.00  0.00           H0.      0
ATOM    373  H01 ACT A 294      35.243  95.803 116.254  1.00  0.00           H0.      0
ATOM    374  H02 ACT A 294      36.327  95.071 115.228  1.00  0.00           H0.      0
