# Supplementary material for: Computational Investigation of GNMT-Catalyzed Methyl Transfer Reaction: Integrating MD, QM, and ML Approaches
Source: J Comput Chem. Author manuscript; Available in PMC 2026 Jun 29. (PMC13312424; doi:10.1002/jcc.70434)
Supplement: SI-2 [file NIHMS2188582-supplement-SI-2.zip › QM-cluster-pdbs/clustering_5107_R2_wo_r.pdb]

ATOM      1  CA  TYR A  21      42.752 105.138 117.566  1.00  0.00           C0.     -1
ATOM      2  CB  TYR A  21      42.164 104.849 116.226  1.00  0.00           C0.     -1
ATOM      3  CG  TYR A  21      41.222 103.646 116.242  1.00  0.00           C0.      0
ATOM      4  CD1 TYR A  21      39.859 103.776 116.560  1.00  0.00           C0.      0
ATOM      5  CD2 TYR A  21      41.702 102.351 115.978  1.00  0.00           C0.      0
ATOM      6  CE1 TYR A  21      39.003 102.666 116.603  1.00  0.00           C0.      0
ATOM      7  CE2 TYR A  21      40.862 101.235 116.006  1.00  0.00           C0.      0
ATOM      8  CZ  TYR A  21      39.503 101.384 116.316  1.00  0.00           C0.      0
ATOM      9  OH  TYR A  21      38.708 100.256 116.271  1.00  0.00           O0.      0
ATOM     10  H01 TYR A  21      41.972 105.346 118.309  1.00  0.00           H0.      0
ATOM     11  H02 TYR A  21      43.422 106.007 117.538  1.00  0.00           H0.      0
ATOM     12  HA  TYR A  21      43.333 104.285 117.940  1.00  0.00           H0.      0
ATOM     13  HB2 TYR A  21      41.603 105.724 115.871  1.00  0.00           H0.      0
ATOM     14  HB3 TYR A  21      42.950 104.673 115.484  1.00  0.00           H0.      0
ATOM     15  HD1 TYR A  21      39.450 104.762 116.764  1.00  0.00           H0.      0
ATOM     16  HD2 TYR A  21      42.744 102.207 115.714  1.00  0.00           H0.      0
ATOM     17  HE1 TYR A  21      37.952 102.796 116.843  1.00  0.00           H0.      0
ATOM     18  HE2 TYR A  21      41.245 100.248 115.777  1.00  0.00           H0.      0
ATOM     19  HH  TYR A  21      37.813 100.405 116.671  1.00  0.00           H0.      0
ATOM     20  CA  TRP A  30      45.907  94.929 114.062  1.00  0.00           C0.     -1
ATOM     21  CB  TRP A  30      45.200  95.789 112.940  1.00  0.00           C0.     -1
ATOM     22  CG  TRP A  30      43.705  95.592 112.921  1.00  0.00           C0.      0
ATOM     23  CD1 TRP A  30      42.954  95.041 111.897  1.00  0.00           C0.      0
ATOM     24  CD2 TRP A  30      42.767  95.885 113.990  1.00  0.00           C0.      0
ATOM     25  CE2 TRP A  30      41.472  95.460 113.542  1.00  0.00           C0.      0
ATOM     26  CE3 TRP A  30      42.875  96.467 115.270  1.00  0.00           C0.      0
ATOM     27  NE1 TRP A  30      41.620  94.951 112.268  1.00  0.00           N0.      0
ATOM     28  CZ2 TRP A  30      40.326  95.563 114.346  1.00  0.00           C0.      0
ATOM     29  CZ3 TRP A  30      41.731  96.600 116.059  1.00  0.00           C0.      0
ATOM     30  CH2 TRP A  30      40.470  96.142 115.607  1.00  0.00           C0.      0
ATOM     31  H01 TRP A  30      45.721  93.863 113.890  1.00  0.00           H0.      0
ATOM     32  H03 TRP A  30      46.989  95.103 114.059  1.00  0.00           H0.      0
ATOM     33  HA  TRP A  30      45.514  95.189 115.050  1.00  0.00           H0.      0
ATOM     34  HB2 TRP A  30      45.445  96.847 113.112  1.00  0.00           H0.      0
ATOM     35  HB3 TRP A  30      45.620  95.521 111.964  1.00  0.00           H0.      0
ATOM     36  HD1 TRP A  30      43.281  94.701 110.925  1.00  0.00           H0.      0
ATOM     37  HE1 TRP A  30      40.825  94.692 111.677  1.00  0.00           H0.      0
ATOM     38  HE3 TRP A  30      43.834  96.816 115.638  1.00  0.00           H0.      0
ATOM     39  HZ2 TRP A  30      39.373  95.164 114.012  1.00  0.00           H0.      0
ATOM     40  HZ3 TRP A  30      41.808  97.051 117.043  1.00  0.00           H0.      0
ATOM     41  HH2 TRP A  30      39.602  96.241 116.252  1.00  0.00           H0.      0
ATOM     42  CA  TYR A  33      45.207  90.707 116.882  1.00  0.00           C0.     -1
ATOM     43  CB  TYR A  33      44.645  92.105 117.451  1.00  0.00           C0.     -1
ATOM     44  CG  TYR A  33      43.212  91.989 117.941  1.00  0.00           C0.      0
ATOM     45  CD1 TYR A  33      42.184  92.807 117.441  1.00  0.00           C0.      0
ATOM     46  CD2 TYR A  33      42.868  91.033 118.917  1.00  0.00           C0.      0
ATOM     47  CE1 TYR A  33      40.862  92.683 117.893  1.00  0.00           C0.      0
ATOM     48  CE2 TYR A  33      41.557  90.896 119.371  1.00  0.00           C0.      0
ATOM     49  CZ  TYR A  33      40.543  91.721 118.860  1.00  0.00           C0.      0
ATOM     50  OH  TYR A  33      39.274  91.523 119.359  1.00  0.00           O0.      0
ATOM     51  H01 TYR A  33      44.574  90.363 116.058  1.00  0.00           H0.      0
ATOM     52  H02 TYR A  33      46.232  90.833 116.519  1.00  0.00           H0.      0
ATOM     53  HA  TYR A  33      45.203  89.946 117.668  1.00  0.00           H0.      0
ATOM     54  HB2 TYR A  33      45.307  92.430 118.265  1.00  0.00           H0.      0
ATOM     55  HB3 TYR A  33      44.711  92.859 116.659  1.00  0.00           H0.      0
ATOM     56  HD1 TYR A  33      42.411  93.559 116.690  1.00  0.00           H0.      0
ATOM     57  HD2 TYR A  33      43.638  90.390 119.331  1.00  0.00           H0.      0
ATOM     58  HE1 TYR A  33      40.088  93.320 117.477  1.00  0.00           H0.      0
ATOM     59  HE2 TYR A  33      41.299  90.160 120.124  1.00  0.00           H0.      0
ATOM     60  HH  TYR A  33      38.677  92.276 119.169  1.00  0.00           H0.      0
ATOM     61  CA  ARG A  40      40.281  85.594 109.157  1.00  0.00           C0.     -1
ATOM     62  CB  ARG A  40      40.935  86.880 109.611  1.00  0.00           C0.     -1
ATOM     63  CG  ARG A  40      39.892  87.888 110.156  1.00  0.00           C0.      0
ATOM     64  CD  ARG A  40      40.493  89.243 110.579  1.00  0.00           C0.      0
ATOM     65  NE  ARG A  40      39.531  90.105 111.297  1.00  0.00           N0.      0
ATOM     66  CZ  ARG A  40      38.693  91.016 110.768  1.00  0.00           C0.      0
ATOM     67  NH1 ARG A  40      38.744  91.385 109.471  1.00  0.00           N1+      0
ATOM     68  NH2 ARG A  40      37.708  91.546 111.521  1.00  0.00           N0.      0
ATOM     69  H01 ARG A  40      39.558  85.779 108.353  1.00  0.00           H0.      0
ATOM     70  H02 ARG A  40      41.020  84.878 108.780  1.00  0.00           H0.      0
ATOM     71  HA  ARG A  40      39.742  85.110 109.981  1.00  0.00           H0.      0
ATOM     72  HB2 ARG A  40      41.679  86.676 110.394  1.00  0.00           H0.      0
ATOM     73  HB3 ARG A  40      41.482  87.341 108.776  1.00  0.00           H0.      0
ATOM     74  HG2 ARG A  40      39.117  88.063 109.398  1.00  0.00           H0.      0
ATOM     75  HG3 ARG A  40      39.389  87.444 111.026  1.00  0.00           H0.      0
ATOM     76  HD2 ARG A  40      41.335  89.089 111.261  1.00  0.00           H0.      0
ATOM     77  HD3 ARG A  40      40.892  89.784 109.716  1.00  0.00           H0.      0
ATOM     78  HE  ARG A  40      39.380  89.890 112.275  1.00  0.00           H0.      0
ATOM     79 HH11 ARG A  40      39.579  91.203 108.936  1.00  0.00           H0.      0
ATOM     80 HH12 ARG A  40      38.254  92.259 109.265  1.00  0.00           H0.      0
ATOM     81 HH21 ARG A  40      37.807  91.478 112.527  1.00  0.00           H0.      0
ATOM     82 HH22 ARG A  40      37.353  92.446 111.164  1.00  0.00           H0.      0
ATOM     83  CA  ALA A  64      34.695 101.251 108.482  1.00  0.00           C0.     -1
ATOM     84  C   ALA A  64      35.954 100.454 108.181  1.00  0.00           C0.      0
ATOM     85  O   ALA A  64      36.193  99.341 108.680  1.00  0.00           O0.      0
ATOM     86  CB  ALA A  64      34.076 100.873 109.832  1.00  0.00           C0.      0
ATOM     87  H02 ALA A  64      33.985 101.042 107.669  1.00  0.00           H0.      0
ATOM     88  HA  ALA A  64      34.918 102.324 108.440  1.00  0.00           H0.      0
ATOM     89  HB1 ALA A  64      34.075  99.785 109.953  1.00  0.00           H0.      0
ATOM     90  HB2 ALA A  64      34.642 101.305 110.665  1.00  0.00           H0.      0
ATOM     91  HB3 ALA A  64      33.044 101.228 109.900  1.00  0.00           H0.      0
ATOM     92  N   CYS A  65      36.775 101.037 107.271  1.00  0.00           N0.      0
ATOM     93  CA  CYS A  65      37.828 100.293 106.604  1.00  0.00           C0.     -1
ATOM     94  C   CYS A  65      38.942  99.765 107.541  1.00  0.00           C0.      0
ATOM     95  O   CYS A  65      39.533  98.717 107.246  1.00  0.00           O0.      0
ATOM     96  H01 CYS A  65      38.285 100.944 105.854  1.00  0.00           H0.      0
ATOM     97  H   CYS A  65      36.502 101.932 106.893  1.00  0.00           H0.      0
ATOM     98  HA  CYS A  65      37.426  99.409 106.099  1.00  0.00           H0.      0
ATOM     99  N   GLY A  66      39.249 100.521 108.618  1.00  0.00           N0.      0
ATOM    100  CA  GLY A  66      40.324 100.135 109.540  1.00  0.00           C0.     -1
ATOM    101  H01 GLY A  66      41.311 100.400 109.144  1.00  0.00           H0.      0
ATOM    102  H   GLY A  66      38.708 101.357 108.851  1.00  0.00           H0.      0
ATOM    103  HA2 GLY A  66      40.166 100.647 110.489  1.00  0.00           H0.      0
ATOM    104  HA3 GLY A  66      40.308  99.051 109.694  1.00  0.00           H0.      0
ATOM    105  CA  VAL A  69      41.625  94.095 106.029  1.00  0.00           C0.     -1
ATOM    106  C   VAL A  69      40.419  93.314 105.420  1.00  0.00           C0.      0
ATOM    107  O   VAL A  69      40.630  92.317 104.708  1.00  0.00           O0.      0
ATOM    108  CB  VAL A  69      41.977  93.697 107.519  1.00  0.00           C0.     -1
ATOM    109  CG1 VAL A  69      40.952  94.267 108.505  1.00  0.00           C0.      0
ATOM    110  CG2 VAL A  69      42.111  92.172 107.669  1.00  0.00           C0.      0
ATOM    111  H01 VAL A  69      41.438  95.175 105.989  1.00  0.00           H0.      0
ATOM    112  HA  VAL A  69      42.475  93.862 105.383  1.00  0.00           H0.      0
ATOM    113  HB  VAL A  69      42.956  94.151 107.731  1.00  0.00           H0.      0
ATOM    114 HG11 VAL A  69      41.161  93.938 109.526  1.00  0.00           H0.      0
ATOM    115 HG12 VAL A  69      40.950  95.363 108.492  1.00  0.00           H0.      0
ATOM    116 HG13 VAL A  69      39.939  93.934 108.257  1.00  0.00           H0.      0
ATOM    117 HG21 VAL A  69      42.397  91.908 108.695  1.00  0.00           H0.      0
ATOM    118 HG22 VAL A  69      41.163  91.674 107.427  1.00  0.00           H0.      0
ATOM    119 HG23 VAL A  69      42.865  91.765 106.987  1.00  0.00           H0.      0
ATOM    120  N   ASP A  70      39.156  93.749 105.706  1.00  0.00           N0.      0
ATOM    121  CA  ASP A  70      37.914  93.235 105.060  1.00  0.00           C0.     -1
ATOM    122  CB  ASP A  70      36.669  93.415 105.963  1.00  0.00           C0.     -1
ATOM    123  CG  ASP A  70      36.473  94.712 106.774  1.00  0.00           C0.      0
ATOM    124  OD1 ASP A  70      35.329  94.960 107.208  1.00  0.00           O0.      0
ATOM    125  OD2 ASP A  70      37.527  95.421 107.045  1.00  0.00           O1-      0
ATOM    126  H01 ASP A  70      37.765  93.767 104.110  1.00  0.00           H0.      0
ATOM    127  H   ASP A  70      38.990  94.588 106.263  1.00  0.00           H0.      0
ATOM    128  HA  ASP A  70      38.069  92.180 104.823  1.00  0.00           H0.      0
ATOM    129  HB2 ASP A  70      35.769  93.256 105.362  1.00  0.00           H0.      0
ATOM    130  HB3 ASP A  70      36.675  92.618 106.723  1.00  0.00           H0.      0
ATOM    131  CA  ASP A  85      37.530 105.558 108.055  1.00  0.00           C0.     -1
ATOM    132  C   ASP A  85      37.961 106.926 108.655  1.00  0.00           C0.      0
ATOM    133  O   ASP A  85      38.808 107.616 108.073  1.00  0.00           O0.      0
ATOM    134  CB  ASP A  85      38.651 104.501 108.178  1.00  0.00           C0.      0
ATOM    135  CG  ASP A  85      38.730 104.006 109.614  1.00  0.00           C0.      0
ATOM    136  OD1 ASP A  85      38.233 102.855 109.880  1.00  0.00           O0.      0
ATOM    137  OD2 ASP A  85      39.219 104.785 110.486  1.00  0.00           O1-      0
ATOM    138  H01 ASP A  85      37.318 105.748 106.999  1.00  0.00           H0.      0
ATOM    139  HA  ASP A  85      36.612 105.192 108.529  1.00  0.00           H0.      0
ATOM    140  HB2 ASP A  85      38.442 103.657 107.516  1.00  0.00           H0.      0
ATOM    141  HB3 ASP A  85      39.603 104.956 107.884  1.00  0.00           H0.      0
ATOM    142  N   ALA A  86      37.405 107.309 109.846  1.00  0.00           N0.      0
ATOM    143  CA  ALA A  86      37.664 108.625 110.480  1.00  0.00           C0.     -1
ATOM    144  C   ALA A  86      38.934 108.640 111.364  1.00  0.00           C0.      0
ATOM    145  O   ALA A  86      39.262 109.703 111.915  1.00  0.00           O0.      0
ATOM    146  CB  ALA A  86      36.444 109.071 111.288  1.00  0.00           C0.      0
ATOM    147  H   ALA A  86      36.691 106.713 110.254  1.00  0.00           H0.      0
ATOM    148  HA  ALA A  86      37.857 109.334 109.669  1.00  0.00           H0.      0
ATOM    149  HB1 ALA A  86      35.588 109.193 110.623  1.00  0.00           H0.      0
ATOM    150  HB2 ALA A  86      36.190 108.334 112.059  1.00  0.00           H0.      0
ATOM    151  HB3 ALA A  86      36.683 110.018 111.781  1.00  0.00           H0.      0
ATOM    152  N   SER A  87      39.615 107.477 111.487  1.00  0.00           N0.      0
ATOM    153  CA  SER A  87      40.925 107.422 112.136  1.00  0.00           C0.     -1
ATOM    154  CB  SER A  87      41.181 106.106 112.890  1.00  0.00           C0.     -1
ATOM    155  OG  SER A  87      42.581 106.003 113.235  1.00  0.00           O0.      0
ATOM    156  H01 SER A  87      41.722 107.530 111.386  1.00  0.00           H0.      0
ATOM    157  H   SER A  87      39.324 106.665 110.941  1.00  0.00           H0.      0
ATOM    158  HA  SER A  87      40.991 108.280 112.812  1.00  0.00           H0.      0
ATOM    159  HB2 SER A  87      40.534 106.014 113.768  1.00  0.00           H0.      0
ATOM    160  HB3 SER A  87      40.974 105.254 112.243  1.00  0.00           H0.      0
ATOM    161  HG  SER A  87      42.758 106.620 113.958  1.00  0.00           H0.      0
ATOM    162  CA  MET A  90      44.102 103.093 110.914  1.00  0.00           C0.     -1
ATOM    163  CB  MET A  90      42.642 102.858 111.214  1.00  0.00           C0.     -1
ATOM    164  CG  MET A  90      42.398 102.420 112.667  1.00  0.00           C0.      0
ATOM    165  SD  MET A  90      43.192 100.813 113.139  1.00  0.00           S0.      0
ATOM    166  CE  MET A  90      41.827  99.623 112.851  1.00  0.00           C0.      0
ATOM    167  H01 MET A  90      44.505 103.887 111.556  1.00  0.00           H0.      0
ATOM    168  H02 MET A  90      44.260 103.397 109.872  1.00  0.00           H0.      0
ATOM    169  HA  MET A  90      44.690 102.185 111.092  1.00  0.00           H0.      0
ATOM    170  HB2 MET A  90      42.059 103.773 111.039  1.00  0.00           H0.      0
ATOM    171  HB3 MET A  90      42.231 102.100 110.535  1.00  0.00           H0.      0
ATOM    172  HG2 MET A  90      42.810 103.172 113.347  1.00  0.00           H0.      0
ATOM    173  HG3 MET A  90      41.328 102.331 112.869  1.00  0.00           H0.      0
ATOM    174  HE1 MET A  90      41.675  99.434 111.787  1.00  0.00           H0.      0
ATOM    175  HE2 MET A  90      42.103  98.684 113.341  1.00  0.00           H0.      0
ATOM    176  HE3 MET A  90      40.901 100.003 113.288  1.00  0.00           H0.      0
ATOM    177  CA  ALA A 115      35.501 110.251 106.257  1.00  0.00           C0.     -1
ATOM    178  C   ALA A 115      34.834 109.750 107.535  1.00  0.00           C0.      0
ATOM    179  O   ALA A 115      35.158 108.670 108.048  1.00  0.00           O0.      0
ATOM    180  H01 ALA A 115      36.585 110.184 106.384  1.00  0.00           H0.      0
ATOM    181  H03 ALA A 115      35.224 109.595 105.426  1.00  0.00           H0.      0
ATOM    182  HA  ALA A 115      35.229 111.279 106.005  1.00  0.00           H0.      0
ATOM    183  N   ASN A 116      33.886 110.571 108.083  1.00  0.00           N0.      0
ATOM    184  CA  ASN A 116      33.098 110.200 109.260  1.00  0.00           C0.     -1
ATOM    185  C   ASN A 116      31.616 110.072 108.829  1.00  0.00           C0.      0
ATOM    186  O   ASN A 116      31.091 110.968 108.151  1.00  0.00           O0.      0
ATOM    187  CB  ASN A 116      33.253 111.273 110.369  1.00  0.00           C0.      0
ATOM    188  CG  ASN A 116      32.732 110.740 111.692  1.00  0.00           C0.      0
ATOM    189  ND2 ASN A 116      33.657 110.584 112.677  1.00  0.00           N0.      0
ATOM    190  OD1 ASN A 116      31.538 110.442 111.849  1.00  0.00           O0.      0
ATOM    191  H   ASN A 116      33.523 111.342 107.536  1.00  0.00           H0.      0
ATOM    192  HA  ASN A 116      33.479 109.246 109.616  1.00  0.00           H0.      0
ATOM    193  HB2 ASN A 116      34.307 111.555 110.436  1.00  0.00           H0.      0
ATOM    194  HB3 ASN A 116      32.678 112.161 110.085  1.00  0.00           H0.      0
ATOM    195 HD21 ASN A 116      33.393 110.028 113.481  1.00  0.00           H0.      0
ATOM    196 HD22 ASN A 116      34.642 110.650 112.467  1.00  0.00           H0.      0
ATOM    197  N   TRP A 117      31.000 108.938 109.214  1.00  0.00           N0.      0
ATOM    198  CA  TRP A 117      29.572 108.650 108.973  1.00  0.00           C0.     -1
ATOM    199  CB  TRP A 117      29.114 107.560 109.959  1.00  0.00           C0.     -1
ATOM    200  CG  TRP A 117      30.008 106.342 109.962  1.00  0.00           C0.      0
ATOM    201  CD1 TRP A 117      30.766 105.859 108.914  1.00  0.00           C0.      0
ATOM    202  CD2 TRP A 117      30.312 105.506 111.105  1.00  0.00           C0.      0
ATOM    203  CE2 TRP A 117      31.274 104.536 110.681  1.00  0.00           C0.      0
ATOM    204  CE3 TRP A 117      29.902 105.508 112.451  1.00  0.00           C0.      0
ATOM    205  NE1 TRP A 117      31.512 104.767 109.338  1.00  0.00           N0.      0
ATOM    206  CZ2 TRP A 117      31.823 103.593 111.561  1.00  0.00           C0.      0
ATOM    207  CZ3 TRP A 117      30.446 104.572 113.329  1.00  0.00           C0.      0
ATOM    208  CH2 TRP A 117      31.395 103.622 112.886  1.00  0.00           C0.      0
ATOM    209  H02 TRP A 117      28.994 109.569 109.107  1.00  0.00           H0.      0
ATOM    210  H   TRP A 117      31.512 108.316 109.838  1.00  0.00           H0.      0
ATOM    211  HA  TRP A 117      29.432 108.322 107.935  1.00  0.00           H0.      0
ATOM    212  HB2 TRP A 117      29.102 107.988 110.969  1.00  0.00           H0.      0
ATOM    213  HB3 TRP A 117      28.074 107.295 109.723  1.00  0.00           H0.      0
ATOM    214  HD1 TRP A 117      30.856 106.224 107.903  1.00  0.00           H0.      0
ATOM    215  HE1 TRP A 117      32.221 104.308 108.787  1.00  0.00           H0.      0
ATOM    216  HE3 TRP A 117      29.190 106.244 112.809  1.00  0.00           H0.      0
ATOM    217  HZ2 TRP A 117      32.577 102.888 111.233  1.00  0.00           H0.      0
ATOM    218  HZ3 TRP A 117      30.163 104.593 114.375  1.00  0.00           H0.      0
ATOM    219  HH2 TRP A 117      31.818 102.919 113.597  1.00  0.00           H0.      0
ATOM    220  CA  LEU A 136      31.997  94.713 109.737  1.00  0.00           C0.     -1
ATOM    221  C   LEU A 136      32.878  94.927 110.937  1.00  0.00           C0.      0
ATOM    222  O   LEU A 136      33.544  95.959 111.110  1.00  0.00           O0.      0
ATOM    223  H01 LEU A 136      32.643  94.543 108.866  1.00  0.00           H0.      0
ATOM    224  H02 LEU A 136      31.414  95.615 109.538  1.00  0.00           H0.      0
ATOM    225  HA  LEU A 136      31.321  93.863 109.848  1.00  0.00           H0.      0
ATOM    226  N   GLY A 137      32.932  93.877 111.816  1.00  0.00           N0.      0
ATOM    227  CA  GLY A 137      34.032  93.772 112.752  1.00  0.00           C0.     -1
ATOM    228  C   GLY A 137      33.780  94.279 114.171  1.00  0.00           C0.      0
ATOM    229  O   GLY A 137      34.739  94.354 114.963  1.00  0.00           O0.      0
ATOM    230  H   GLY A 137      32.479  93.019 111.533  1.00  0.00           H0.      0
ATOM    231  HA2 GLY A 137      34.338  92.724 112.829  1.00  0.00           H0.      0
ATOM    232  HA3 GLY A 137      34.892  94.328 112.366  1.00  0.00           H0.      0
ATOM    233  N   ASN A 138      32.505  94.590 114.479  1.00  0.00           N0.      0
ATOM    234  CA  ASN A 138      32.086  95.320 115.688  1.00  0.00           C0.     -1
ATOM    235  C   ASN A 138      32.694  96.774 115.628  1.00  0.00           C0.      0
ATOM    236  O   ASN A 138      33.575  97.143 116.405  1.00  0.00           O0.      0
ATOM    237  CB  ASN A 138      32.467  94.562 117.025  1.00  0.00           C0.     -1
ATOM    238  CG  ASN A 138      32.080  95.404 118.229  1.00  0.00           C0.      0
ATOM    239  ND2 ASN A 138      32.942  95.301 119.282  1.00  0.00           N0.      0
ATOM    240  OD1 ASN A 138      31.042  96.073 118.256  1.00  0.00           O0.      0
ATOM    241  H   ASN A 138      31.842  94.505 113.718  1.00  0.00           H0.      0
ATOM    242  HA  ASN A 138      30.997  95.405 115.650  1.00  0.00           H0.      0
ATOM    243  HB2 ASN A 138      31.896  93.629 117.044  1.00  0.00           H0.      0
ATOM    244  HB3 ASN A 138      33.529  94.325 117.032  1.00  0.00           H0.      0
ATOM    245 HD21 ASN A 138      32.849  96.006 120.002  1.00  0.00           H0.      0
ATOM    246 HD22 ASN A 138      33.888  94.978 119.083  1.00  0.00           H0.      0
ATOM    247  N   SER A 139      32.176  97.561 114.633  1.00  0.00           N0.      0
ATOM    248  CA  SER A 139      32.655  98.912 114.250  1.00  0.00           C0.     -1
ATOM    249  CB  SER A 139      33.224  98.926 112.830  1.00  0.00           C0.      0
ATOM    250  OG  SER A 139      34.376  98.066 112.712  1.00  0.00           O0.      0
ATOM    251  H03 SER A 139      31.830  99.629 114.329  1.00  0.00           H0.      0
ATOM    252  H   SER A 139      31.430  97.173 114.071  1.00  0.00           H0.      0
ATOM    253  HA  SER A 139      33.423  99.186 114.977  1.00  0.00           H0.      0
ATOM    254  HB2 SER A 139      32.459  98.632 112.101  1.00  0.00           H0.      0
ATOM    255  HB3 SER A 139      33.538  99.947 112.589  1.00  0.00           H0.      0
ATOM    256  HG  SER A 139      34.107  97.232 112.284  1.00  0.00           H0.      0
ATOM    257  CA  HID A 142      32.183 102.950 118.835  1.00  0.00           C0.     -1
ATOM    258  CB  HID A 142      33.387 102.921 117.924  1.00  0.00           C0.     -1
ATOM    259  CG  HID A 142      34.382 101.803 117.928  1.00  0.00           C0.      0
ATOM    260  CD2 HID A 142      35.141 101.352 116.864  1.00  0.00           C0.      0
ATOM    261  ND1 HID A 142      34.947 101.195 119.038  1.00  0.00           N0.      0
ATOM    262  CE1 HID A 142      35.994 100.416 118.625  1.00  0.00           C0.      0
ATOM    263  NE2 HID A 142      36.144 100.502 117.309  1.00  0.00           N0.      0
ATOM    264  H01 HID A 142      31.532 102.081 118.685  1.00  0.00           H0.      0
ATOM    265  H02 HID A 142      31.595 103.851 118.635  1.00  0.00           H0.      0
ATOM    266  HA  HID A 142      32.465 102.972 119.895  1.00  0.00           H0.      0
ATOM    267  HB2 HID A 142      33.039 103.008 116.885  1.00  0.00           H0.      0
ATOM    268  HB3 HID A 142      33.954 103.850 118.102  1.00  0.00           H0.      0
ATOM    269  HD1 HID A 142      34.593 101.236 119.984  1.00  0.00           H0.      0
ATOM    270  HD2 HID A 142      35.030 101.609 115.822  1.00  0.00           H0.      0
ATOM    271  HE1 HID A 142      36.585  99.810 119.291  1.00  0.00           H0.      0
ATOM    272  CA  ARG A 175      29.038  92.196 119.989  1.00  0.00           C0.     -1
ATOM    273  CB  ARG A 175      30.091  92.551 121.048  1.00  0.00           C0.     -1
ATOM    274  CG  ARG A 175      31.516  92.241 120.542  1.00  0.00           C0.      0
ATOM    275  CD  ARG A 175      32.611  92.783 121.474  1.00  0.00           C0.      0
ATOM    276  NE  ARG A 175      33.984  92.509 121.014  1.00  0.00           N0.      0
ATOM    277  CZ  ARG A 175      34.707  91.444 121.374  1.00  0.00           C0.      0
ATOM    278  NH1 ARG A 175      34.123  90.432 122.067  1.00  0.00           N1+      0
ATOM    279  NH2 ARG A 175      36.029  91.414 121.149  1.00  0.00           N0.      0
ATOM    280  H01 ARG A 175      28.022  92.382 120.353  1.00  0.00           H0.      0
ATOM    281  H03 ARG A 175      29.189  92.793 119.082  1.00  0.00           H0.      0
ATOM    282  HA  ARG A 175      29.111  91.139 119.707  1.00  0.00           H0.      0
ATOM    283  HB2 ARG A 175      30.018  93.619 121.296  1.00  0.00           H0.      0
ATOM    284  HB3 ARG A 175      29.899  91.997 121.977  1.00  0.00           H0.      0
ATOM    285  HG2 ARG A 175      31.629  91.158 120.401  1.00  0.00           H0.      0
ATOM    286  HG3 ARG A 175      31.658  92.689 119.552  1.00  0.00           H0.      0
ATOM    287  HD2 ARG A 175      32.519  93.869 121.542  1.00  0.00           H0.      0
ATOM    288  HD3 ARG A 175      32.506  92.380 122.488  1.00  0.00           H0.      0
ATOM    289  HE  ARG A 175      34.391  93.092 120.277  1.00  0.00           H0.      0
ATOM    290 HH11 ARG A 175      33.143  90.240 121.922  1.00  0.00           H0.      0
ATOM    291 HH12 ARG A 175      34.694  89.655 122.365  1.00  0.00           H0.      0
ATOM    292 HH21 ARG A 175      36.475  92.185 120.617  1.00  0.00           H0.      0
ATOM    293 HH22 ARG A 175      36.471  90.510 121.053  1.00  0.00           H0.      0
ATOM    294  CA  TYR A 194      39.766  87.665 115.648  1.00  0.00           C0.     -1
ATOM    295  CB  TYR A 194      39.759  88.929 116.626  1.00  0.00           C0.     -1
ATOM    296  CG  TYR A 194      39.091  90.153 116.017  1.00  0.00           C0.      0
ATOM    297  CD1 TYR A 194      37.834  90.608 116.456  1.00  0.00           C0.      0
ATOM    298  CD2 TYR A 194      39.720  90.888 114.992  1.00  0.00           C0.      0
ATOM    299  CE1 TYR A 194      37.221  91.737 115.897  1.00  0.00           C0.      0
ATOM    300  CE2 TYR A 194      39.126  92.021 114.425  1.00  0.00           C0.      0
ATOM    301  CZ  TYR A 194      37.863  92.452 114.874  1.00  0.00           C0.      0
ATOM    302  OH  TYR A 194      37.323  93.568 114.274  1.00  0.00           O0.      0
ATOM    303  H01 TYR A 194      40.262  86.816 116.130  1.00  0.00           H0.      0
ATOM    304  H02 TYR A 194      38.740  87.380 115.393  1.00  0.00           H0.      0
ATOM    305  HA  TYR A 194      40.302  87.906 114.723  1.00  0.00           H0.      0
ATOM    306  HB2 TYR A 194      39.244  88.656 117.553  1.00  0.00           H0.      0
ATOM    307  HB3 TYR A 194      40.794  89.170 116.894  1.00  0.00           H0.      0
ATOM    308  HD1 TYR A 194      37.322  90.088 117.259  1.00  0.00           H0.      0
ATOM    309  HD2 TYR A 194      40.711  90.593 114.659  1.00  0.00           H0.      0
ATOM    310  HE1 TYR A 194      36.251  92.063 116.260  1.00  0.00           H0.      0
ATOM    311  HE2 TYR A 194      39.634  92.600 113.661  1.00  0.00           H0.      0
ATOM    312  HH  TYR A 194      36.425  93.777 114.616  1.00  0.00           H0.      0
ATOM    313  CA  TYR A 220      43.987  94.132 124.883  1.00  0.00           C0.     -1
ATOM    314  CB  TYR A 220      43.681  94.462 123.426  1.00  0.00           C0.     -1
ATOM    315  CG  TYR A 220      42.219  94.605 123.009  1.00  0.00           C0.      0
ATOM    316  CD1 TYR A 220      41.470  95.758 123.317  1.00  0.00           C0.      0
ATOM    317  CD2 TYR A 220      41.598  93.636 122.200  1.00  0.00           C0.      0
ATOM    318  CE1 TYR A 220      40.177  95.951 122.818  1.00  0.00           C0.      0
ATOM    319  CE2 TYR A 220      40.302  93.809 121.698  1.00  0.00           C0.      0
ATOM    320  CZ  TYR A 220      39.593  94.982 121.989  1.00  0.00           C0.      0
ATOM    321  OH  TYR A 220      38.324  95.219 121.477  1.00  0.00           O0.      0
ATOM    322  H01 TYR A 220      45.069  94.074 125.044  1.00  0.00           H0.      0
ATOM    323  H02 TYR A 220      43.587  94.897 125.560  1.00  0.00           H0.      0
ATOM    324  HA  TYR A 220      43.547  93.171 125.174  1.00  0.00           H0.      0
ATOM    325  HB2 TYR A 220      44.198  95.398 123.169  1.00  0.00           H0.      0
ATOM    326  HB3 TYR A 220      44.135  93.691 122.790  1.00  0.00           H0.      0
ATOM    327  HD1 TYR A 220      41.916  96.534 123.933  1.00  0.00           H0.      0
ATOM    328  HD2 TYR A 220      42.145  92.739 121.924  1.00  0.00           H0.      0
ATOM    329  HE1 TYR A 220      39.624  96.857 123.045  1.00  0.00           H0.      0
ATOM    330  HE2 TYR A 220      39.856  93.042 121.076  1.00  0.00           H0.      0
ATOM    331  HH  TYR A 220      38.057  94.500 120.857  1.00  0.00           H0.      0
ATOM    332  CA  TYR A 242      31.764 100.874 122.773  1.00  0.00           C0.     -1
ATOM    333  CB  TYR A 242      31.714  99.384 122.331  1.00  0.00           C0.     -1
ATOM    334  CG  TYR A 242      33.007  98.805 121.785  1.00  0.00           C0.      0
ATOM    335  CD1 TYR A 242      33.191  98.628 120.402  1.00  0.00           C0.      0
ATOM    336  CD2 TYR A 242      34.033  98.359 122.638  1.00  0.00           C0.      0
ATOM    337  CE1 TYR A 242      34.340  98.021 119.886  1.00  0.00           C0.      0
ATOM    338  CE2 TYR A 242      35.189  97.747 122.139  1.00  0.00           C0.      0
ATOM    339  CZ  TYR A 242      35.343  97.566 120.756  1.00  0.00           C0.      0
ATOM    340  OH  TYR A 242      36.442  96.959 120.189  1.00  0.00           O0.      0
ATOM    341  H01 TYR A 242      30.792 101.187 123.168  1.00  0.00           H0.      0
ATOM    342  H02 TYR A 242      32.519 101.026 123.552  1.00  0.00           H0.      0
ATOM    343  HA  TYR A 242      32.016 101.523 121.926  1.00  0.00           H0.      0
ATOM    344  HB2 TYR A 242      31.393  98.783 123.193  1.00  0.00           H0.      0
ATOM    345  HB3 TYR A 242      30.931  99.273 121.570  1.00  0.00           H0.      0
ATOM    346  HD1 TYR A 242      32.412  98.941 119.713  1.00  0.00           H0.      0
ATOM    347  HD2 TYR A 242      33.919  98.471 123.712  1.00  0.00           H0.      0
ATOM    348  HE1 TYR A 242      34.442  97.875 118.817  1.00  0.00           H0.      0
ATOM    349  HE2 TYR A 242      35.960  97.395 122.818  1.00  0.00           H0.      0
ATOM    350  HH  TYR A 242      37.062  96.596 120.853  1.00  0.00           H0.      0
ATOM    351  CA  TYR A 283      28.494  88.716 117.770  1.00  0.00           C0.     -1
ATOM    352  CB  TYR A 283      29.616  88.888 116.778  1.00  0.00           C0.     -1
ATOM    353  CG  TYR A 283      30.926  89.482 117.282  1.00  0.00           C0.      0
ATOM    354  CD1 TYR A 283      31.666  88.878 118.316  1.00  0.00           C0.      0
ATOM    355  CD2 TYR A 283      31.499  90.595 116.642  1.00  0.00           C0.      0
ATOM    356  CE1 TYR A 283      32.922  89.363 118.692  1.00  0.00           C0.      0
ATOM    357  CE2 TYR A 283      32.764  91.080 116.997  1.00  0.00           C0.      0
ATOM    358  CZ  TYR A 283      33.479  90.470 118.034  1.00  0.00           C0.      0
ATOM    359  OH  TYR A 283      34.736  90.887 118.420  1.00  0.00           O0.      0
ATOM    360  H01 TYR A 283      27.627  88.242 117.296  1.00  0.00           H0.      0
ATOM    361  H02 TYR A 283      28.790  88.085 118.617  1.00  0.00           H0.      0
ATOM    362  HA  TYR A 283      28.168  89.679 118.179  1.00  0.00           H0.      0
ATOM    363  HB2 TYR A 283      29.843  87.907 116.333  1.00  0.00           H0.      0
ATOM    364  HB3 TYR A 283      29.265  89.509 115.943  1.00  0.00           H0.      0
ATOM    365  HD1 TYR A 283      31.263  88.007 118.825  1.00  0.00           H0.      0
ATOM    366  HD2 TYR A 283      30.961  91.074 115.829  1.00  0.00           H0.      0
ATOM    367  HE1 TYR A 283      33.489  88.889 119.486  1.00  0.00           H0.      0
ATOM    368  HE2 TYR A 283      33.206  91.910 116.458  1.00  0.00           H0.      0
ATOM    369  HH  TYR A 283      34.858  91.852 118.297  1.00  0.00           H0.      0
ATOM    370  N   ACT A 293      36.387  95.916 117.158  1.00  0.00           N0.      0
ATOM    371  CA  ACT A 293      37.223  94.917 117.807  1.00  0.00           C0.      0
ATOM    372  C   ACT A 293      36.548  93.939 118.775  1.00  0.00           C0.      0
ATOM    373  O   ACT A 293      37.306  93.391 119.657  1.00  0.00           O0.      0
ATOM    374  OXT ACT A 293      35.309  93.669 118.663  1.00  0.00           O1-      0
ATOM    375  H1  ACT A 293      38.024  95.415 118.362  1.00  0.00           H0.      0
ATOM    376  H3  ACT A 293      37.712  94.304 117.036  1.00  0.00           H0.      0
ATOM    377  H01 ACT A 293      35.625  95.489 116.638  1.00  0.00           H0.      0
ATOM    378  H02 ACT A 293      35.976  96.517 117.865  1.00  0.00           H0.      0
ATOM    379  CA' SAM A 294      38.002  96.176 110.280  1.00  0.00           C0.      0
ATOM    380  CB  SAM A 294      37.783  96.723 111.704  1.00  0.00           C0.      0
ATOM    381  CG  SAM A 294      37.472  98.219 111.798  1.00  0.00           C0.      0
ATOM    382  SD  SAM A 294      37.845  98.821 113.509  1.00  0.00           S0.      0
ATOM    383  CE  SAM A 294      37.072  97.583 114.607  1.00  0.00           C0.      0
ATOM    384  C5' SAM A 294      36.592 100.145 113.675  1.00  0.00           C0.      0
ATOM    385  C4' SAM A 294      36.887 101.306 112.742  1.00  0.00           C0.      0
ATOM    386  O4' SAM A 294      35.720 102.179 112.808  1.00  0.00           O0.      0
ATOM    387  C3' SAM A 294      38.128 102.148 113.146  1.00  0.00           C0.      0
ATOM    388  O3' SAM A 294      39.176 102.034 112.201  1.00  0.00           O0.      0
ATOM    389  C2' SAM A 294      37.537 103.581 113.340  1.00  0.00           C0.      0
ATOM    390  O2' SAM A 294      38.359 104.668 113.020  1.00  0.00           O0.      0
ATOM    391  C1' SAM A 294      36.211 103.519 112.546  1.00  0.00           C0.      0
ATOM    392  OXT SAM A 294      39.181  94.249 111.069  1.00  0.00           O0.      0
ATOM    393  N1  SAM A 294      33.127 107.428 111.146  1.00  0.00           N0.      0
ATOM    394  C2  SAM A 294      34.031 106.714 110.449  1.00  0.00           C0.      0
ATOM    395  N3  SAM A 294      34.817 105.711 110.880  1.00  0.00           N0.      0
ATOM    396  C4  SAM A 294      34.598 105.428 112.179  1.00  0.00           C0.      0
ATOM    397  C5  SAM A 294      33.699 106.090 113.027  1.00  0.00           C0.      0
ATOM    398  C6  SAM A 294      32.936 107.147 112.467  1.00  0.00           C0.      0
ATOM    399  N6  SAM A 294      32.081 107.897 113.185  1.00  0.00           N0.      0
ATOM    400  N7  SAM A 294      33.749 105.535 114.302  1.00  0.00           N0.      0
ATOM    401  C8  SAM A 294      34.646 104.571 114.231  1.00  0.00           C0.      0
ATOM    402  N9  SAM A 294      35.201 104.459 112.966  1.00  0.00           N0.      0
ATOM    403  C'  SAM A 294      38.162  94.638 110.446  1.00  0.00           C0.      0
ATOM    404  N'  SAM A 294      36.906  96.487 109.314  1.00  0.00           N0.      0
ATOM    405  O'  SAM A 294      37.213  93.902 110.022  1.00  0.00           O0.      0
ATOM    406 HN61 SAM A 294      31.569 108.636 112.705  1.00  0.00           H0.      0
ATOM    407 HN62 SAM A 294      31.777 107.566 114.106  1.00  0.00           H0.      0
ATOM    408  HA  SAM A 294      38.919  96.594 109.853  1.00  0.00           H0.      0
ATOM    409  HB1 SAM A 294      38.704  96.483 112.244  1.00  0.00           H0.      0
ATOM    410  HB2 SAM A 294      36.977  96.157 112.183  1.00  0.00           H0.      0
ATOM    411  HG1 SAM A 294      36.421  98.434 111.590  1.00  0.00           H0.      0
ATOM    412  HG2 SAM A 294      38.113  98.817 111.144  1.00  0.00           H0.      0
ATOM    413  HE1 SAM A 294      36.020  97.456 114.347  1.00  0.00           H0.      0
ATOM    414  HE2 SAM A 294      37.175  97.953 115.627  1.00  0.00           H0.      0
ATOM    415  HE3 SAM A 294      37.620  96.647 114.528  1.00  0.00           H0.      0
ATOM    416 HO2' SAM A 294      38.724 104.574 112.103  1.00  0.00           H0.      0
ATOM    417 HO3' SAM A 294      38.851 102.370 111.320  1.00  0.00           H0.      0
ATOM    418  H01 SAM A 294      34.933 103.922 115.043  1.00  0.00           H0.      0
ATOM    419  H02 SAM A 294      37.008 100.971 111.704  1.00  0.00           H0.      0
ATOM    420  H03 SAM A 294      38.547 101.801 114.089  1.00  0.00           H0.      0
ATOM    421  H04 SAM A 294      37.281 103.688 114.400  1.00  0.00           H0.      0
ATOM    422  H05 SAM A 294      36.383 103.671 111.476  1.00  0.00           H0.      0
ATOM    423  H06 SAM A 294      34.170 107.017 109.418  1.00  0.00           H0.      0
ATOM    424  H07 SAM A 294      36.689  97.491 109.233  1.00  0.00           H0.      0
ATOM    425  H08 SAM A 294      36.056  95.960 109.533  1.00  0.00           H0.      0
ATOM    426  H09 SAM A 294      37.195  96.122 108.300  1.00  0.00           H0.      0
ATOM    427 H5'1 SAM A 294      36.645 100.456 114.718  1.00  0.00           H0.      0
ATOM    428 H5'2 SAM A 294      35.631  99.681 113.461  1.00  0.00           H0.      0
ATOM    429  O   WAT C 293      31.635 106.632 115.751  1.00  0.00           O0.      0
ATOM    430  H1  WAT C 293      32.374 106.074 115.413  1.00  0.00           H0.      0
ATOM    431  H2  WAT C 293      32.031 107.204 116.422  1.00  0.00           H0.      0
