# Supplementary material for: Computational Investigation of GNMT-Catalyzed Methyl Transfer Reaction: Integrating MD, QM, and ML Approaches
Source: J Comput Chem. Author manuscript; Available in PMC 2026 Jun 29. (PMC13312424; doi:10.1002/jcc.70434)
Supplement: SI-2 [file NIHMS2188582-supplement-SI-2.zip › QM-cluster-pdbs/early_stage-model_B-ts.pdb]

ATOM      1  CA  ILE A  17      35.499 111.860 118.386  1.00  0.00           C0.     -1
ATOM      2  C   ILE A  17      35.954 110.408 118.610  1.00  0.00           C0.      0
ATOM      3  O   ILE A  17      36.897 110.170 119.394  1.00  0.00           O0.      0
ATOM      4  H01 ILE A  17      35.600 112.150 117.335  1.00  0.00           H0.      0
ATOM      5  H02 ILE A  17      36.135 112.497 118.999  1.00  0.00           H0.      0
ATOM      6  HA  ILE A  17      34.453 112.004 118.677  1.00  0.00           H0.      0
ATOM      7  N   PRO A  18      35.335 109.396 117.938  1.00  0.00           N0.      0
ATOM      8  CA  PRO A  18      35.631 107.942 118.188  1.00  0.00           C0.     -1
ATOM      9  C   PRO A  18      36.933 107.479 117.424  1.00  0.00           C0.      0
ATOM     10  O   PRO A  18      36.923 106.498 116.668  1.00  0.00           O0.      0
ATOM     11  CB  PRO A  18      34.376 107.205 117.680  1.00  0.00           C0.      0
ATOM     12  CG  PRO A  18      33.356 108.299 117.288  1.00  0.00           C0.      0
ATOM     13  CD  PRO A  18      34.226 109.529 116.977  1.00  0.00           C0.      0
ATOM     14  HA  PRO A  18      35.809 107.822 119.261  1.00  0.00           H0.      0
ATOM     15  HB2 PRO A  18      34.648 106.609 116.806  1.00  0.00           H0.      0
ATOM     16  HB3 PRO A  18      33.975 106.533 118.442  1.00  0.00           H0.      0
ATOM     17  HG2 PRO A  18      32.753 107.990 116.430  1.00  0.00           H0.      0
ATOM     18  HG3 PRO A  18      32.682 108.528 118.120  1.00  0.00           H0.      0
ATOM     19  HD2 PRO A  18      34.612 109.484 115.949  1.00  0.00           H0.      0
ATOM     20  HD3 PRO A  18      33.702 110.475 117.112  1.00  0.00           H0.      0
ATOM     21  N   ASP A  19      38.036 108.234 117.663  1.00  0.00           N0.      0
ATOM     22  CA  ASP A  19      39.339 108.024 117.001  1.00  0.00           C0.     -1
ATOM     23  H01 ASP A  19      39.878 108.973 116.979  1.00  0.00           H0.      0
ATOM     24  H03 ASP A  19      39.946 107.278 117.529  1.00  0.00           H0.      0
ATOM     25  H   ASP A  19      37.944 108.970 118.362  1.00  0.00           H0.      0
ATOM     26  HA  ASP A  19      39.171 107.673 115.980  1.00  0.00           H0.      0
ATOM     27  CA  TYR A  21      43.383 105.170 117.461  1.00  0.00           C0.     -1
ATOM     28  CB  TYR A  21      42.909 104.601 116.136  1.00  0.00           C0.     -1
ATOM     29  CG  TYR A  21      41.845 103.522 116.243  1.00  0.00           C0.      0
ATOM     30  CD1 TYR A  21      40.480 103.833 116.360  1.00  0.00           C0.      0
ATOM     31  CD2 TYR A  21      42.206 102.162 116.223  1.00  0.00           C0.      0
ATOM     32  CE1 TYR A  21      39.507 102.829 116.469  1.00  0.00           C0.      0
ATOM     33  CE2 TYR A  21      41.250 101.149 116.323  1.00  0.00           C0.      0
ATOM     34  CZ  TYR A  21      39.893 101.477 116.459  1.00  0.00           C0.      0
ATOM     35  OH  TYR A  21      38.999 100.442 116.574  1.00  0.00           O0.      0
ATOM     36  H01 TYR A  21      44.155 105.934 117.310  1.00  0.00           H0.      0
ATOM     37  H02 TYR A  21      42.556 105.633 118.014  1.00  0.00           H0.      0
ATOM     38  HA  TYR A  21      43.805 104.385 118.100  1.00  0.00           H0.      0
ATOM     39  HB2 TYR A  21      42.534 105.411 115.496  1.00  0.00           H0.      0
ATOM     40  HB3 TYR A  21      43.769 104.180 115.599  1.00  0.00           H0.      0
ATOM     41  HD1 TYR A  21      40.161 104.872 116.359  1.00  0.00           H0.      0
ATOM     42  HD2 TYR A  21      43.249 101.893 116.095  1.00  0.00           H0.      0
ATOM     43  HE1 TYR A  21      38.460 103.097 116.573  1.00  0.00           H0.      0
ATOM     44  HE2 TYR A  21      41.535 100.104 116.299  1.00  0.00           H0.      0
ATOM     45  HH  TYR A  21      38.068 100.768 116.619  1.00  0.00           H0.      0
ATOM     46  CA  TRP A  30      46.160  96.020 114.870  1.00  0.00           C0.     -1
ATOM     47  CB  TRP A  30      45.409  97.127 114.088  1.00  0.00           C0.     -1
ATOM     48  CG  TRP A  30      43.954  96.830 113.833  1.00  0.00           C0.      0
ATOM     49  CD1 TRP A  30      43.365  96.381 112.663  1.00  0.00           C0.      0
ATOM     50  CD2 TRP A  30      42.883  96.974 114.795  1.00  0.00           C0.      0
ATOM     51  CE2 TRP A  30      41.671  96.584 114.143  1.00  0.00           C0.      0
ATOM     52  CE3 TRP A  30      42.831  97.422 116.129  1.00  0.00           C0.      0
ATOM     53  NE1 TRP A  30      41.995  96.217 112.851  1.00  0.00           N0.      0
ATOM     54  CZ2 TRP A  30      40.431  96.619 114.797  1.00  0.00           C0.      0
ATOM     55  CZ3 TRP A  30      41.597  97.478 116.773  1.00  0.00           C0.      0
ATOM     56  CH2 TRP A  30      40.411  97.081 116.113  1.00  0.00           C0.      0
ATOM     57  H01 TRP A  30      46.119  95.069 114.327  1.00  0.00           H0.      0
ATOM     58  H02 TRP A  30      47.212  96.291 115.017  1.00  0.00           H0.      0
ATOM     59  HA  TRP A  30      45.706  95.865 115.855  1.00  0.00           H0.      0
ATOM     60  HB2 TRP A  30      45.492  98.072 114.643  1.00  0.00           H0.      0
ATOM     61  HB3 TRP A  30      45.919  97.290 113.130  1.00  0.00           H0.      0
ATOM     62  HD1 TRP A  30      43.819  96.169 111.707  1.00  0.00           H0.      0
ATOM     63  HE1 TRP A  30      41.303  96.006 112.136  1.00  0.00           H0.      0
ATOM     64  HE3 TRP A  30      43.737  97.723 116.645  1.00  0.00           H0.      0
ATOM     65  HZ2 TRP A  30      39.534  96.268 114.301  1.00  0.00           H0.      0
ATOM     66  HZ3 TRP A  30      41.538  97.828 117.798  1.00  0.00           H0.      0
ATOM     67  HH2 TRP A  30      39.470  97.145 116.645  1.00  0.00           H0.      0
ATOM     68  CA  TYR A  33      45.338  91.775 116.895  1.00  0.00           C0.     -1
ATOM     69  CB  TYR A  33      44.798  93.132 117.349  1.00  0.00           C0.     -1
ATOM     70  CG  TYR A  33      43.346  93.054 117.811  1.00  0.00           C0.      0
ATOM     71  CD1 TYR A  33      42.355  93.894 117.276  1.00  0.00           C0.      0
ATOM     72  CD2 TYR A  33      42.946  92.109 118.775  1.00  0.00           C0.      0
ATOM     73  CE1 TYR A  33      41.016  93.795 117.675  1.00  0.00           C0.      0
ATOM     74  CE2 TYR A  33      41.614  91.992 119.172  1.00  0.00           C0.      0
ATOM     75  CZ  TYR A  33      40.638  92.832 118.618  1.00  0.00           C0.      0
ATOM     76  OH  TYR A  33      39.336  92.645 119.024  1.00  0.00           O0.      0
ATOM     77  H01 TYR A  33      44.729  91.369 116.079  1.00  0.00           H0.      0
ATOM     78  H02 TYR A  33      46.371  91.860 116.538  1.00  0.00           H0.      0
ATOM     79  HA  TYR A  33      45.329  91.044 117.711  1.00  0.00           H0.      0
ATOM     80  HB2 TYR A  33      45.431  93.522 118.160  1.00  0.00           H0.      0
ATOM     81  HB3 TYR A  33      44.870  93.854 116.528  1.00  0.00           H0.      0
ATOM     82  HD1 TYR A  33      42.623  94.637 116.532  1.00  0.00           H0.      0
ATOM     83  HD2 TYR A  33      43.685  91.451 119.222  1.00  0.00           H0.      0
ATOM     84  HE1 TYR A  33      40.273  94.444 117.225  1.00  0.00           H0.      0
ATOM     85  HE2 TYR A  33      41.314  91.255 119.908  1.00  0.00           H0.      0
ATOM     86  HH  TYR A  33      38.753  93.385 118.746  1.00  0.00           H0.      0
ATOM     87  CA  ARG A  40      40.407  85.664 109.048  1.00  0.00           C0.     -1
ATOM     88  CB  ARG A  40      40.820  87.103 109.242  1.00  0.00           C0.     -1
ATOM     89  CG  ARG A  40      39.591  88.050 109.307  1.00  0.00           C0.      0
ATOM     90  CD  ARG A  40      39.927  89.498 109.708  1.00  0.00           C0.      0
ATOM     91  NE  ARG A  40      38.709  90.342 109.688  1.00  0.00           N0.      0
ATOM     92  CZ  ARG A  40      38.562  91.533 110.324  1.00  0.00           C0.      0
ATOM     93  NH1 ARG A  40      39.407  91.870 111.333  1.00  0.00           N1+      0
ATOM     94  NH2 ARG A  40      37.599  92.375 109.972  1.00  0.00           N0.      0
ATOM     95  H01 ARG A  40      39.830  85.535 108.124  1.00  0.00           H0.      0
ATOM     96  H02 ARG A  40      41.277  85.001 108.988  1.00  0.00           H0.      0
ATOM     97  HA  ARG A  40      39.781  85.315 109.879  1.00  0.00           H0.      0
ATOM     98  HB2 ARG A  40      41.399  87.204 110.172  1.00  0.00           H0.      0
ATOM     99  HB3 ARG A  40      41.482  87.428 108.428  1.00  0.00           H0.      0
ATOM    100  HG2 ARG A  40      39.093  88.051 108.327  1.00  0.00           H0.      0
ATOM    101  HG3 ARG A  40      38.865  87.652 110.029  1.00  0.00           H0.      0
ATOM    102  HD2 ARG A  40      40.344  89.498 110.719  1.00  0.00           H0.      0
ATOM    103  HD3 ARG A  40      40.686  89.924 109.038  1.00  0.00           H0.      0
ATOM    104  HE  ARG A  40      38.104  90.219 108.885  1.00  0.00           H0.      0
ATOM    105 HH11 ARG A  40      39.851  91.146 111.878  1.00  0.00           H0.      0
ATOM    106 HH12 ARG A  40      39.190  92.713 111.849  1.00  0.00           H0.      0
ATOM    107 HH21 ARG A  40      37.110  92.321 109.049  1.00  0.00           H0.      0
ATOM    108 HH22 ARG A  40      37.518  93.279 110.450  1.00  0.00           H0.      0
ATOM    109  CA  ALA A  64      34.886 101.564 108.387  1.00  0.00           C0.     -1
ATOM    110  C   ALA A  64      36.115 100.772 107.893  1.00  0.00           C0.      0
ATOM    111  O   ALA A  64      36.196  99.533 107.999  1.00  0.00           O0.      0
ATOM    112  CB  ALA A  64      34.341 101.028 109.717  1.00  0.00           C0.      0
ATOM    113  H02 ALA A  64      34.126 101.468 107.599  1.00  0.00           H0.      0
ATOM    114  HA  ALA A  64      35.135 102.628 108.468  1.00  0.00           H0.      0
ATOM    115  HB1 ALA A  64      34.282  99.936 109.690  1.00  0.00           H0.      0
ATOM    116  HB2 ALA A  64      34.981 101.326 110.554  1.00  0.00           H0.      0
ATOM    117  HB3 ALA A  64      33.338 101.422 109.913  1.00  0.00           H0.      0
ATOM    118  N   CYS A  65      37.058 101.516 107.246  1.00  0.00           N0.      0
ATOM    119  CA  CYS A  65      38.228 100.928 106.575  1.00  0.00           C0.     -1
ATOM    120  C   CYS A  65      39.258 100.263 107.512  1.00  0.00           C0.      0
ATOM    121  O   CYS A  65      39.846  99.229 107.166  1.00  0.00           O0.      0
ATOM    122  H01 CYS A  65      38.717 101.725 106.007  1.00  0.00           H0.      0
ATOM    123  H   CYS A  65      37.120 102.488 107.525  1.00  0.00           H0.      0
ATOM    124  HA  CYS A  65      37.893 100.156 105.880  1.00  0.00           H0.      0
ATOM    125  N   GLY A  66      39.498 100.911 108.674  1.00  0.00           N0.      0
ATOM    126  CA  GLY A  66      40.579 100.496 109.566  1.00  0.00           C0.     -1
ATOM    127  H01 GLY A  66      41.562 100.710 109.129  1.00  0.00           H0.      0
ATOM    128  H   GLY A  66      39.004 101.782 108.879  1.00  0.00           H0.      0
ATOM    129  HA2 GLY A  66      40.475 101.041 110.506  1.00  0.00           H0.      0
ATOM    130  HA3 GLY A  66      40.528  99.418 109.748  1.00  0.00           H0.      0
ATOM    131  CA  VAL A  69      41.030  94.957 106.463  1.00  0.00           C0.     -1
ATOM    132  C   VAL A  69      39.900  94.448 105.495  1.00  0.00           C0.      0
ATOM    133  O   VAL A  69      40.193  93.861 104.445  1.00  0.00           O0.      0
ATOM    134  CB  VAL A  69      40.811  94.568 107.930  1.00  0.00           C0.     -1
ATOM    135  CG1 VAL A  69      40.771  93.039 108.099  1.00  0.00           C0.      0
ATOM    136  CG2 VAL A  69      41.890  95.196 108.831  1.00  0.00           C0.      0
ATOM    137  H01 VAL A  69      41.091  96.050 106.372  1.00  0.00           H0.      0
ATOM    138  HA  VAL A  69      41.960  94.529 106.079  1.00  0.00           H0.      0
ATOM    139  HB  VAL A  69      39.842  94.964 108.268  1.00  0.00           H0.      0
ATOM    140 HG11 VAL A  69      41.691  92.585 107.707  1.00  0.00           H0.      0
ATOM    141 HG12 VAL A  69      40.686  92.773 109.157  1.00  0.00           H0.      0
ATOM    142 HG13 VAL A  69      39.920  92.603 107.563  1.00  0.00           H0.      0
ATOM    143 HG21 VAL A  69      42.889  94.834 108.553  1.00  0.00           H0.      0
ATOM    144 HG22 VAL A  69      41.887  96.289 108.745  1.00  0.00           H0.      0
ATOM    145 HG23 VAL A  69      41.707  94.937 109.879  1.00  0.00           H0.      0
ATOM    146  N   ASP A  70      38.590  94.695 105.834  1.00  0.00           N0.      0
ATOM    147  CA  ASP A  70      37.413  94.135 105.088  1.00  0.00           C0.     -1
ATOM    148  CB  ASP A  70      36.112  94.294 105.917  1.00  0.00           C0.     -1
ATOM    149  CG  ASP A  70      36.407  93.768 107.330  1.00  0.00           C0.      0
ATOM    150  OD1 ASP A  70      36.892  94.606 108.172  1.00  0.00           O0.      0
ATOM    151  OD2 ASP A  70      36.290  92.531 107.553  1.00  0.00           O1-      0
ATOM    152  H01 ASP A  70      37.322  94.641 104.121  1.00  0.00           H0.      0
ATOM    153  H   ASP A  70      38.382  95.033 106.768  1.00  0.00           H0.      0
ATOM    154  HA  ASP A  70      37.601  93.073 104.893  1.00  0.00           H0.      0
ATOM    155  HB2 ASP A  70      35.818  95.347 105.967  1.00  0.00           H0.      0
ATOM    156  HB3 ASP A  70      35.318  93.714 105.442  1.00  0.00           H0.      0
ATOM    157  CA  ASP A  85      37.407 106.193 107.751  1.00  0.00           C0.     -1
ATOM    158  C   ASP A  85      37.855 107.515 108.407  1.00  0.00           C0.      0
ATOM    159  O   ASP A  85      38.651 108.269 107.833  1.00  0.00           O0.      0
ATOM    160  CB  ASP A  85      38.520 105.116 107.815  1.00  0.00           C0.      0
ATOM    161  CG  ASP A  85      38.617 104.522 109.216  1.00  0.00           C0.      0
ATOM    162  OD1 ASP A  85      38.138 103.349 109.420  1.00  0.00           O0.      0
ATOM    163  OD2 ASP A  85      39.119 105.243 110.126  1.00  0.00           O1-      0
ATOM    164  H01 ASP A  85      37.189 106.428 106.706  1.00  0.00           H0.      0
ATOM    165  HA  ASP A  85      36.490 105.813 108.215  1.00  0.00           H0.      0
ATOM    166  HB2 ASP A  85      38.306 104.325 107.091  1.00  0.00           H0.      0
ATOM    167  HB3 ASP A  85      39.475 105.578 107.545  1.00  0.00           H0.      0
ATOM    168  N   ALA A  86      37.375 107.775 109.658  1.00  0.00           N0.      0
ATOM    169  CA  ALA A  86      37.689 109.007 110.398  1.00  0.00           C0.     -1
ATOM    170  C   ALA A  86      39.113 109.013 111.015  1.00  0.00           C0.      0
ATOM    171  O   ALA A  86      39.529 110.056 111.544  1.00  0.00           O0.      0
ATOM    172  CB  ALA A  86      36.659 109.214 111.514  1.00  0.00           C0.      0
ATOM    173  H   ALA A  86      36.714 107.122 110.064  1.00  0.00           H0.      0
ATOM    174  HA  ALA A  86      37.661 109.843 109.692  1.00  0.00           H0.      0
ATOM    175  HB1 ALA A  86      36.645 108.352 112.191  1.00  0.00           H0.      0
ATOM    176  HB2 ALA A  86      36.940 110.095 112.096  1.00  0.00           H0.      0
ATOM    177  HB3 ALA A  86      35.658 109.347 111.099  1.00  0.00           H0.      0
ATOM    178  N   SER A  87      39.797 107.848 110.974  1.00  0.00           N0.      0
ATOM    179  CA  SER A  87      41.146 107.690 111.518  1.00  0.00           C0.     -1
ATOM    180  CB  SER A  87      41.260 106.442 112.410  1.00  0.00           C0.     -1
ATOM    181  OG  SER A  87      42.618 106.286 112.887  1.00  0.00           O0.      0
ATOM    182  H01 SER A  87      41.881 107.611 110.706  1.00  0.00           H0.      0
ATOM    183  H   SER A  87      39.395 107.045 110.491  1.00  0.00           H0.      0
ATOM    184  HA  SER A  87      41.372 108.595 112.091  1.00  0.00           H0.      0
ATOM    185  HB2 SER A  87      40.542 106.492 113.235  1.00  0.00           H0.      0
ATOM    186  HB3 SER A  87      41.041 105.539 111.840  1.00  0.00           H0.      0
ATOM    187  HG  SER A  87      42.800 107.006 113.506  1.00  0.00           H0.      0
ATOM    188  CA  MET A  90      44.631 103.669 110.484  1.00  0.00           C0.     -1
ATOM    189  CB  MET A  90      43.198 103.293 111.090  1.00  0.00           C0.     -1
ATOM    190  CG  MET A  90      43.215 103.034 112.600  1.00  0.00           C0.      0
ATOM    191  SD  MET A  90      44.055 101.466 113.098  1.00  0.00           S0.      0
ATOM    192  CE  MET A  90      42.663 100.290 112.904  1.00  0.00           C0.      0
ATOM    193  H01 MET A  90      44.996 104.590 110.951  1.00  0.00           H0.      0
ATOM    194  H02 MET A  90      44.558 103.824 109.403  1.00  0.00           H0.      0
ATOM    195  HA  MET A  90      45.345 102.863 110.681  1.00  0.00           H0.      0
ATOM    196  HB2 MET A  90      42.512 104.126 110.891  1.00  0.00           H0.      0
ATOM    197  HB3 MET A  90      42.804 102.417 110.560  1.00  0.00           H0.      0
ATOM    198  HG2 MET A  90      43.724 103.851 113.117  1.00  0.00           H0.      0
ATOM    199  HG3 MET A  90      42.195 102.993 112.996  1.00  0.00           H0.      0
ATOM    200  HE1 MET A  90      42.291 100.291 111.877  1.00  0.00           H0.      0
ATOM    201  HE2 MET A  90      43.034  99.291 113.146  1.00  0.00           H0.      0
ATOM    202  HE3 MET A  90      41.853 100.547 113.592  1.00  0.00           H0.      0
ATOM    203  CA  ALA A 115      35.355 110.633 105.885  1.00  0.00           C0.     -1
ATOM    204  C   ALA A 115      34.818 110.169 107.231  1.00  0.00           C0.      0
ATOM    205  O   ALA A 115      35.138 109.079 107.725  1.00  0.00           O0.      0
ATOM    206  H01 ALA A 115      36.446 110.555 105.900  1.00  0.00           H0.      0
ATOM    207  H03 ALA A 115      34.988 109.966 105.098  1.00  0.00           H0.      0
ATOM    208  HA  ALA A 115      35.072 111.660 105.641  1.00  0.00           H0.      0
ATOM    209  N   ASN A 116      33.984 111.052 107.862  1.00  0.00           N0.      0
ATOM    210  CA  ASN A 116      33.333 110.748 109.130  1.00  0.00           C0.     -1
ATOM    211  C   ASN A 116      31.806 110.636 108.884  1.00  0.00           C0.      0
ATOM    212  O   ASN A 116      31.225 111.535 108.254  1.00  0.00           O0.      0
ATOM    213  CB  ASN A 116      33.634 111.874 110.152  1.00  0.00           C0.      0
ATOM    214  CG  ASN A 116      33.217 111.473 111.555  1.00  0.00           C0.      0
ATOM    215  ND2 ASN A 116      34.198 111.476 112.493  1.00  0.00           N0.      0
ATOM    216  OD1 ASN A 116      32.048 111.147 111.823  1.00  0.00           O0.      0
ATOM    217  H   ASN A 116      33.595 111.825 107.338  1.00  0.00           H0.      0
ATOM    218  HA  ASN A 116      33.740 109.802 109.484  1.00  0.00           H0.      0
ATOM    219  HB2 ASN A 116      34.700 112.112 110.104  1.00  0.00           H0.      0
ATOM    220  HB3 ASN A 116      33.072 112.768 109.858  1.00  0.00           H0.      0
ATOM    221 HD21 ASN A 116      33.995 111.097 113.408  1.00  0.00           H0.      0
ATOM    222 HD22 ASN A 116      35.166 111.602 112.241  1.00  0.00           H0.      0
ATOM    223  N   TRP A 117      31.207 109.527 109.359  1.00  0.00           N0.      0
ATOM    224  CA  TRP A 117      29.753 109.295 109.250  1.00  0.00           C0.     -1
ATOM    225  CB  TRP A 117      29.301 108.240 110.231  1.00  0.00           C0.     -1
ATOM    226  CG  TRP A 117      30.110 106.964 110.136  1.00  0.00           C0.      0
ATOM    227  CD1 TRP A 117      30.707 106.448 109.003  1.00  0.00           C0.      0
ATOM    228  CD2 TRP A 117      30.510 106.107 111.234  1.00  0.00           C0.      0
ATOM    229  CE2 TRP A 117      31.361 105.092 110.694  1.00  0.00           C0.      0
ATOM    230  CE3 TRP A 117      30.269 106.119 112.621  1.00  0.00           C0.      0
ATOM    231  NE1 TRP A 117      31.443 105.317 109.333  1.00  0.00           N0.      0
ATOM    232  CZ2 TRP A 117      31.973 104.120 111.498  1.00  0.00           C0.      0
ATOM    233  CZ3 TRP A 117      30.873 105.153 113.422  1.00  0.00           C0.      0
ATOM    234  CH2 TRP A 117      31.718 104.163 112.867  1.00  0.00           C0.      0
ATOM    235  H02 TRP A 117      29.238 110.245 109.427  1.00  0.00           H0.      0
ATOM    236  H   TRP A 117      31.769 108.882 109.917  1.00  0.00           H0.      0
ATOM    237  HA  TRP A 117      29.513 108.996 108.220  1.00  0.00           H0.      0
ATOM    238  HB2 TRP A 117      29.393 108.633 111.252  1.00  0.00           H0.      0
ATOM    239  HB3 TRP A 117      28.230 108.049 110.072  1.00  0.00           H0.      0
ATOM    240  HD1 TRP A 117      30.690 106.813 107.989  1.00  0.00           H0.      0
ATOM    241  HE1 TRP A 117      32.047 104.819 108.698  1.00  0.00           H0.      0
ATOM    242  HE3 TRP A 117      29.637 106.882 113.063  1.00  0.00           H0.      0
ATOM    243  HZ2 TRP A 117      32.645 103.381 111.077  1.00  0.00           H0.      0
ATOM    244  HZ3 TRP A 117      30.708 105.164 114.495  1.00  0.00           H0.      0
ATOM    245  HH2 TRP A 117      32.194 103.439 113.520  1.00  0.00           H0.      0
ATOM    246  CA  LEU A 136      31.996  94.894 109.469  1.00  0.00           C0.     -1
ATOM    247  C   LEU A 136      33.033  95.317 110.505  1.00  0.00           C0.      0
ATOM    248  O   LEU A 136      33.698  96.369 110.367  1.00  0.00           O0.      0
ATOM    249  H01 LEU A 136      32.507  94.668 108.528  1.00  0.00           H0.      0
ATOM    250  H02 LEU A 136      31.319  95.733 109.286  1.00  0.00           H0.      0
ATOM    251  HA  LEU A 136      31.417  94.022 109.779  1.00  0.00           H0.      0
ATOM    252  N   GLY A 137      33.174  94.503 111.585  1.00  0.00           N0.      0
ATOM    253  CA  GLY A 137      34.163  94.687 112.652  1.00  0.00           C0.     -1
ATOM    254  C   GLY A 137      33.570  94.752 114.051  1.00  0.00           C0.      0
ATOM    255  O   GLY A 137      34.325  94.612 115.014  1.00  0.00           O0.      0
ATOM    256  H   GLY A 137      32.699  93.610 111.550  1.00  0.00           H0.      0
ATOM    257  HA2 GLY A 137      34.907  93.888 112.633  1.00  0.00           H0.      0
ATOM    258  HA3 GLY A 137      34.701  95.619 112.482  1.00  0.00           H0.      0
ATOM    259  N   ASN A 138      32.226  95.001 114.152  1.00  0.00           N0.      0
ATOM    260  CA  ASN A 138      31.649  95.676 115.341  1.00  0.00           C0.     -1
ATOM    261  C   ASN A 138      32.320  97.062 115.421  1.00  0.00           C0.      0
ATOM    262  O   ASN A 138      33.134  97.362 116.301  1.00  0.00           O0.      0
ATOM    263  CB  ASN A 138      31.927  94.888 116.633  1.00  0.00           C0.     -1
ATOM    264  CG  ASN A 138      31.460  95.672 117.855  1.00  0.00           C0.      0
ATOM    265  ND2 ASN A 138      32.382  95.765 118.858  1.00  0.00           N0.      0
ATOM    266  OD1 ASN A 138      30.319  96.141 117.929  1.00  0.00           O0.      0
ATOM    267  H   ASN A 138      31.760  95.171 113.270  1.00  0.00           H0.      0
ATOM    268  HA  ASN A 138      30.573  95.779 115.183  1.00  0.00           H0.      0
ATOM    269  HB2 ASN A 138      31.374  93.942 116.590  1.00  0.00           H0.      0
ATOM    270  HB3 ASN A 138      32.989  94.667 116.697  1.00  0.00           H0.      0
ATOM    271 HD21 ASN A 138      32.169  96.414 119.606  1.00  0.00           H0.      0
ATOM    272 HD22 ASN A 138      33.370  95.662 118.628  1.00  0.00           H0.      0
ATOM    273  N   SER A 139      32.003  97.877 114.389  1.00  0.00           N0.      0
ATOM    274  CA  SER A 139      32.790  99.053 114.079  1.00  0.00           C0.     -1
ATOM    275  CB  SER A 139      33.348  99.033 112.661  1.00  0.00           C0.      0
ATOM    276  OG  SER A 139      34.328  97.985 112.537  1.00  0.00           O0.      0
ATOM    277  H03 SER A 139      32.190  99.964 114.209  1.00  0.00           H0.      0
ATOM    278  H   SER A 139      31.316  97.572 113.714  1.00  0.00           H0.      0
ATOM    279  HA  SER A 139      33.604  99.093 114.806  1.00  0.00           H0.      0
ATOM    280  HB2 SER A 139      32.542  98.891 111.930  1.00  0.00           H0.      0
ATOM    281  HB3 SER A 139      33.809 100.008 112.455  1.00  0.00           H0.      0
ATOM    282  HG  SER A 139      34.133  97.468 111.732  1.00  0.00           H0.      0
ATOM    283  CA  HID A 142      32.783 103.107 119.382  1.00  0.00           C0.     -1
ATOM    284  CB  HID A 142      34.060 103.530 118.486  1.00  0.00           C0.     -1
ATOM    285  CG  HID A 142      34.923 102.389 118.063  1.00  0.00           C0.      0
ATOM    286  CD2 HID A 142      35.549 102.118 116.863  1.00  0.00           C0.      0
ATOM    287  ND1 HID A 142      35.359 101.383 118.917  1.00  0.00           N0.      0
ATOM    288  CE1 HID A 142      36.215 100.569 118.234  1.00  0.00           C0.      0
ATOM    289  NE2 HID A 142      36.352 100.992 116.981  1.00  0.00           N0.      0
ATOM    290  H01 HID A 142      32.163 102.389 118.838  1.00  0.00           H0.      0
ATOM    291  H02 HID A 142      32.191 103.997 119.610  1.00  0.00           H0.      0
ATOM    292  HA  HID A 142      33.107 102.655 120.326  1.00  0.00           H0.      0
ATOM    293  HB2 HID A 142      33.705 104.051 117.592  1.00  0.00           H0.      0
ATOM    294  HB3 HID A 142      34.650 104.255 119.063  1.00  0.00           H0.      0
ATOM    295  HD1 HID A 142      35.058 101.234 119.871  1.00  0.00           H0.      0
ATOM    296  HD2 HID A 142      35.464 102.654 115.931  1.00  0.00           H0.      0
ATOM    297  HE1 HID A 142      36.715  99.723 118.677  1.00  0.00           H0.      0
ATOM    298  CA  ARG A 175      29.105  92.061 119.781  1.00  0.00           C0.     -1
ATOM    299  CB  ARG A 175      30.285  92.469 120.601  1.00  0.00           C0.     -1
ATOM    300  CG  ARG A 175      31.636  92.349 119.861  1.00  0.00           C0.      0
ATOM    301  CD  ARG A 175      32.790  92.925 120.704  1.00  0.00           C0.      0
ATOM    302  NE  ARG A 175      34.115  92.861 120.067  1.00  0.00           N0.      0
ATOM    303  CZ  ARG A 175      34.976  91.851 120.222  1.00  0.00           C0.      0
ATOM    304  NH1 ARG A 175      34.578  90.699 120.826  1.00  0.00           N1+      0
ATOM    305  NH2 ARG A 175      36.243  91.990 119.808  1.00  0.00           N0.      0
ATOM    306  H01 ARG A 175      28.170  92.155 120.345  1.00  0.00           H0.      0
ATOM    307  H03 ARG A 175      29.010  92.685 118.883  1.00  0.00           H0.      0
ATOM    308  HA  ARG A 175      29.183  91.018 119.447  1.00  0.00           H0.      0
ATOM    309  HB2 ARG A 175      30.167  93.514 120.926  1.00  0.00           H0.      0
ATOM    310  HB3 ARG A 175      30.335  91.871 121.523  1.00  0.00           H0.      0
ATOM    311  HG2 ARG A 175      31.828  91.296 119.608  1.00  0.00           H0.      0
ATOM    312  HG3 ARG A 175      31.592  92.897 118.912  1.00  0.00           H0.      0
ATOM    313  HD2 ARG A 175      32.592  93.984 120.887  1.00  0.00           H0.      0
ATOM    314  HD3 ARG A 175      32.842  92.426 121.679  1.00  0.00           H0.      0
ATOM    315  HE  ARG A 175      34.476  93.688 119.559  1.00  0.00           H0.      0
ATOM    316 HH11 ARG A 175      33.601  90.447 120.791  1.00  0.00           H0.      0
ATOM    317 HH12 ARG A 175      35.224  89.923 120.856  1.00  0.00           H0.      0
ATOM    318 HH21 ARG A 175      36.632  92.934 119.603  1.00  0.00           H0.      0
ATOM    319 HH22 ARG A 175      36.896  91.225 119.886  1.00  0.00           H0.      0
ATOM    320  CA  TYR A 194      40.070  88.949 115.619  1.00  0.00           C0.     -1
ATOM    321  CB  TYR A 194      39.955  90.133 116.583  1.00  0.00           C0.     -1
ATOM    322  CG  TYR A 194      39.318  91.352 115.918  1.00  0.00           C0.      0
ATOM    323  CD1 TYR A 194      38.021  91.776 116.252  1.00  0.00           C0.      0
ATOM    324  CD2 TYR A 194      40.007  92.089 114.937  1.00  0.00           C0.      0
ATOM    325  CE1 TYR A 194      37.421  92.874 115.624  1.00  0.00           C0.      0
ATOM    326  CE2 TYR A 194      39.427  93.200 114.308  1.00  0.00           C0.      0
ATOM    327  CZ  TYR A 194      38.118  93.587 114.638  1.00  0.00           C0.      0
ATOM    328  OH  TYR A 194      37.507  94.694 114.075  1.00  0.00           O0.      0
ATOM    329  H01 TYR A 194      40.538  88.084 116.104  1.00  0.00           H0.      0
ATOM    330  H02 TYR A 194      39.083  88.642 115.254  1.00  0.00           H0.      0
ATOM    331  HA  TYR A 194      40.679  89.213 114.746  1.00  0.00           H0.      0
ATOM    332  HB2 TYR A 194      39.359  89.854 117.459  1.00  0.00           H0.      0
ATOM    333  HB3 TYR A 194      40.949  90.405 116.958  1.00  0.00           H0.      0
ATOM    334  HD1 TYR A 194      37.472  91.246 117.024  1.00  0.00           H0.      0
ATOM    335  HD2 TYR A 194      41.031  91.822 114.692  1.00  0.00           H0.      0
ATOM    336  HE1 TYR A 194      36.412  93.182 115.873  1.00  0.00           H0.      0
ATOM    337  HE2 TYR A 194      40.000  93.801 113.607  1.00  0.00           H0.      0
ATOM    338  HH  TYR A 194      37.583  94.710 113.086  1.00  0.00           H0.      0
ATOM    339  CA  TYR A 220      43.846  93.411 125.149  1.00  0.00           C0.     -1
ATOM    340  CB  TYR A 220      43.534  93.504 123.677  1.00  0.00           C0.     -1
ATOM    341  CG  TYR A 220      42.167  94.025 123.229  1.00  0.00           C0.      0
ATOM    342  CD1 TYR A 220      41.780  95.371 123.384  1.00  0.00           C0.      0
ATOM    343  CD2 TYR A 220      41.302  93.195 122.496  1.00  0.00           C0.      0
ATOM    344  CE1 TYR A 220      40.611  95.872 122.798  1.00  0.00           C0.      0
ATOM    345  CE2 TYR A 220      40.127  93.677 121.906  1.00  0.00           C0.      0
ATOM    346  CZ  TYR A 220      39.793  95.031 122.028  1.00  0.00           C0.      0
ATOM    347  OH  TYR A 220      38.671  95.574 121.411  1.00  0.00           O0.      0
ATOM    348  H01 TYR A 220      44.866  93.041 125.304  1.00  0.00           H0.      0
ATOM    349  H02 TYR A 220      43.770  94.387 125.644  1.00  0.00           H0.      0
ATOM    350  HA  TYR A 220      43.159  92.730 125.665  1.00  0.00           H0.      0
ATOM    351  HB2 TYR A 220      44.297  94.140 123.201  1.00  0.00           H0.      0
ATOM    352  HB3 TYR A 220      43.666  92.511 123.225  1.00  0.00           H0.      0
ATOM    353  HD1 TYR A 220      42.420  96.051 123.939  1.00  0.00           H0.      0
ATOM    354  HD2 TYR A 220      41.569  92.154 122.345  1.00  0.00           H0.      0
ATOM    355  HE1 TYR A 220      40.346  96.919 122.900  1.00  0.00           H0.      0
ATOM    356  HE2 TYR A 220      39.514  93.022 121.298  1.00  0.00           H0.      0
ATOM    357  HH  TYR A 220      38.301  94.982 120.720  1.00  0.00           H0.      0
ATOM    358  CA  TYR A 242      32.338 100.706 123.185  1.00  0.00           C0.     -1
ATOM    359  CB  TYR A 242      32.310  99.228 122.848  1.00  0.00           C0.     -1
ATOM    360  CG  TYR A 242      33.565  98.730 122.153  1.00  0.00           C0.      0
ATOM    361  CD1 TYR A 242      33.636  98.638 120.751  1.00  0.00           C0.      0
ATOM    362  CD2 TYR A 242      34.701  98.357 122.891  1.00  0.00           C0.      0
ATOM    363  CE1 TYR A 242      34.797  98.198 120.108  1.00  0.00           C0.      0
ATOM    364  CE2 TYR A 242      35.874  97.928 122.263  1.00  0.00           C0.      0
ATOM    365  CZ  TYR A 242      35.929  97.858 120.864  1.00  0.00           C0.      0
ATOM    366  OH  TYR A 242      37.069  97.502 120.183  1.00  0.00           O0.      0
ATOM    367  H01 TYR A 242      31.417 101.016 123.693  1.00  0.00           H0.      0
ATOM    368  H02 TYR A 242      33.183 100.947 123.842  1.00  0.00           H0.      0
ATOM    369  HA  TYR A 242      32.442 101.315 122.278  1.00  0.00           H0.      0
ATOM    370  HB2 TYR A 242      32.160  98.650 123.770  1.00  0.00           H0.      0
ATOM    371  HB3 TYR A 242      31.442  99.016 122.210  1.00  0.00           H0.      0
ATOM    372  HD1 TYR A 242      32.769  98.908 120.153  1.00  0.00           H0.      0
ATOM    373  HD2 TYR A 242      34.669  98.403 123.976  1.00  0.00           H0.      0
ATOM    374  HE1 TYR A 242      34.828  98.101 119.030  1.00  0.00           H0.      0
ATOM    375  HE2 TYR A 242      36.742  97.644 122.850  1.00  0.00           H0.      0
ATOM    376  HH  TYR A 242      37.722  97.073 120.773  1.00  0.00           H0.      0
ATOM    377  N   ACT A 293      36.106  96.478 116.338  1.00  0.00           N0.      0
ATOM    378  CA  ACT A 293      37.041  96.003 117.359  1.00  0.00           C0.      0
ATOM    379  C   ACT A 293      36.466  95.063 118.423  1.00  0.00           C0.      0
ATOM    380  O   ACT A 293      35.218  94.962 118.565  1.00  0.00           O0.      0
ATOM    381  CE  ACT A 293      37.103  97.955 114.975  1.00  0.00           C0.      0
ATOM    382  OXT ACT A 293      37.329  94.417 119.136  1.00  0.00           O1-      0
ATOM    383  HE1 ACT A 293      36.133  98.079 114.514  1.00  0.00           H0.      0
ATOM    384  HE2 ACT A 293      37.328  98.479 115.890  1.00  0.00           H0.      0
ATOM    385  HE3 ACT A 293      37.685  97.089 114.700  1.00  0.00           H0.      0
ATOM    386  H1  ACT A 293      37.462  96.855 117.904  1.00  0.00           H0.      0
ATOM    387  H3  ACT A 293      37.865  95.484 116.863  1.00  0.00           H0.      0
ATOM    388  H01 ACT A 293      35.241  96.836 116.741  1.00  0.00           H0.      0
ATOM    389  H02 ACT A 293      35.833  95.721 115.713  1.00  0.00           H0.      0
ATOM    390  CA' SAM A 294      37.739  97.128 110.312  1.00  0.00           C0.      0
ATOM    391  CB  SAM A 294      37.344  98.206 111.349  1.00  0.00           C0.      0
ATOM    392  CG  SAM A 294      38.555  98.740 112.117  1.00  0.00           C0.      0
ATOM    393  SD  SAM A 294      38.220  99.467 113.767  1.00  0.00           S0.      0
ATOM    394  C5' SAM A 294      36.782 100.573 113.495  1.00  0.00           C0.      0
ATOM    395  C4' SAM A 294      37.050 101.761 112.576  1.00  0.00           C0.      0
ATOM    396  O4' SAM A 294      35.880 102.639 112.693  1.00  0.00           O0.      0
ATOM    397  C3' SAM A 294      38.308 102.626 112.882  1.00  0.00           C0.      0
ATOM    398  O3' SAM A 294      39.259 102.560 111.823  1.00  0.00           O0.      0
ATOM    399  C2' SAM A 294      37.713 104.046 113.126  1.00  0.00           C0.      0
ATOM    400  O2' SAM A 294      38.502 105.144 112.756  1.00  0.00           O0.      0
ATOM    401  C1' SAM A 294      36.355 103.979 112.398  1.00  0.00           C0.      0
ATOM    402  OXT SAM A 294      39.451  95.787 111.313  1.00  0.00           O0.      0
ATOM    403  N1  SAM A 294      33.329 107.924 110.985  1.00  0.00           N0.      0
ATOM    404  C2  SAM A 294      34.102 107.090 110.260  1.00  0.00           C0.      0
ATOM    405  N3  SAM A 294      34.849 106.057 110.691  1.00  0.00           N0.      0
ATOM    406  C4  SAM A 294      34.755 105.889 112.026  1.00  0.00           C0.      0
ATOM    407  C5  SAM A 294      34.005 106.688 112.901  1.00  0.00           C0.      0
ATOM    408  C6  SAM A 294      33.264 107.747 112.332  1.00  0.00           C0.      0
ATOM    409  N6  SAM A 294      32.528 108.598 113.074  1.00  0.00           N0.      0
ATOM    410  N7  SAM A 294      34.187 106.285 114.217  1.00  0.00           N0.      0
ATOM    411  C8  SAM A 294      35.022 105.269 114.147  1.00  0.00           C0.      0
ATOM    412  N9  SAM A 294      35.396 104.964 112.837  1.00  0.00           N0.      0
ATOM    413  C'  SAM A 294      38.229  95.846 111.039  1.00  0.00           C0.      0
ATOM    414  N'  SAM A 294      36.529  96.870 109.451  1.00  0.00           N0.      0
ATOM    415  O'  SAM A 294      37.331  95.002 111.390  1.00  0.00           O0.      0
ATOM    416 HN61 SAM A 294      32.421 108.416 114.059  1.00  0.00           H0.      0
ATOM    417 HN62 SAM A 294      32.102 109.423 112.652  1.00  0.00           H0.      0
ATOM    418  HA  SAM A 294      38.527  97.488 109.646  1.00  0.00           H0.      0
ATOM    419  HB1 SAM A 294      36.605  97.773 112.029  1.00  0.00           H0.      0
ATOM    420  HB2 SAM A 294      36.847  99.029 110.822  1.00  0.00           H0.      0
ATOM    421  HG1 SAM A 294      39.072  99.515 111.548  1.00  0.00           H0.      0
ATOM    422  HG2 SAM A 294      39.276  97.943 112.321  1.00  0.00           H0.      0
ATOM    423 HO2' SAM A 294      38.779 105.053 111.812  1.00  0.00           H0.      0
ATOM    424 HO3' SAM A 294      38.838 102.876 110.985  1.00  0.00           H0.      0
ATOM    425  H01 SAM A 294      35.424 104.742 114.996  1.00  0.00           H0.      0
ATOM    426  H02 SAM A 294      37.129 101.426 111.533  1.00  0.00           H0.      0
ATOM    427  H03 SAM A 294      38.836 102.283 113.774  1.00  0.00           H0.      0
ATOM    428  H04 SAM A 294      37.518 104.150 114.199  1.00  0.00           H0.      0
ATOM    429  H05 SAM A 294      36.482 104.111 111.318  1.00  0.00           H0.      0
ATOM    430  H06 SAM A 294      34.155 107.313 109.200  1.00  0.00           H0.      0
ATOM    431  H07 SAM A 294      36.683  96.052 108.787  1.00  0.00           H0.      0
ATOM    432  H08 SAM A 294      36.296  97.725 108.917  1.00  0.00           H0.      0
ATOM    433  H09 SAM A 294      35.711  96.605 110.017  1.00  0.00           H0.      0
ATOM    434 H5'1 SAM A 294      36.530 100.921 114.500  1.00  0.00           H0.      0
ATOM    435 H5'2 SAM A 294      35.949  99.976 113.118  1.00  0.00           H0.      0
