# Supplementary material for: Computational Investigation of GNMT-Catalyzed Methyl Transfer Reaction: Integrating MD, QM, and ML Approaches
Source: J Comput Chem. Author manuscript; Available in PMC 2026 Jun 29. (PMC13312424; doi:10.1002/jcc.70434)
Supplement: SI-2 [file NIHMS2188582-supplement-SI-2.zip › QM-cluster-pdbs/sampling_28567_P2_w_r.pdb]

ATOM      1  CA  ILE A  17      36.196 112.728 115.621  1.00  0.00           C0.     -1
ATOM      2  C   ILE A  17      35.975 111.602 116.686  1.00  0.00           C0.      0
ATOM      3  O   ILE A  17      35.296 111.848 117.702  1.00  0.00           O0.      0
ATOM      4  H01 ILE A  17      36.238 113.675 116.160  1.00  0.00           H0.      0
ATOM      5  H02 ILE A  17      35.331 112.752 114.950  1.00  0.00           H0.      0
ATOM      6  HA  ILE A  17      37.105 112.591 115.032  1.00  0.00           H0.      0
ATOM      7  N   PRO A  18      36.512 110.353 116.495  1.00  0.00           N0.      0
ATOM      8  CA  PRO A  18      36.136 109.180 117.396  1.00  0.00           C0.     -1
ATOM      9  C   PRO A  18      37.160 108.964 118.545  1.00  0.00           C0.      0
ATOM     10  O   PRO A  18      38.130 108.208 118.405  1.00  0.00           O0.      0
ATOM     11  CB  PRO A  18      36.141 107.993 116.419  1.00  0.00           C0.      0
ATOM     12  CG  PRO A  18      37.196 108.374 115.364  1.00  0.00           C0.      0
ATOM     13  CD  PRO A  18      36.977 109.880 115.165  1.00  0.00           C0.      0
ATOM     14  HA  PRO A  18      35.149 109.384 117.814  1.00  0.00           H0.      0
ATOM     15  HB2 PRO A  18      36.380 107.056 116.925  1.00  0.00           H0.      0
ATOM     16  HB3 PRO A  18      35.154 107.904 115.964  1.00  0.00           H0.      0
ATOM     17  HG2 PRO A  18      38.196 108.193 115.763  1.00  0.00           H0.      0
ATOM     18  HG3 PRO A  18      37.088 107.809 114.434  1.00  0.00           H0.      0
ATOM     19  HD2 PRO A  18      37.888 110.401 114.858  1.00  0.00           H0.      0
ATOM     20  HD3 PRO A  18      36.196 110.059 114.416  1.00  0.00           H0.      0
ATOM     21  N   ASP A  19      36.881 109.581 119.726  1.00  0.00           N0.      0
ATOM     22  CA  ASP A  19      37.703 109.378 120.938  1.00  0.00           C0.     -1
ATOM     23  H01 ASP A  19      38.582 110.033 120.948  1.00  0.00           H0.      0
ATOM     24  H03 ASP A  19      37.090 109.582 121.817  1.00  0.00           H0.      0
ATOM     25  H   ASP A  19      36.160 110.293 119.725  1.00  0.00           H0.      0
ATOM     26  HA  ASP A  19      38.042 108.341 120.954  1.00  0.00           H0.      0
ATOM     27  CA  TYR A  21      40.755 106.435 117.574  1.00  0.00           C0.     -1
ATOM     28  CB  TYR A  21      39.899 105.747 116.398  1.00  0.00           C0.     -1
ATOM     29  CG  TYR A  21      39.582 104.283 116.613  1.00  0.00           C0.      0
ATOM     30  CD1 TYR A  21      38.295 103.866 116.993  1.00  0.00           C0.      0
ATOM     31  CD2 TYR A  21      40.546 103.284 116.390  1.00  0.00           C0.      0
ATOM     32  CE1 TYR A  21      37.964 102.512 117.109  1.00  0.00           C0.      0
ATOM     33  CE2 TYR A  21      40.238 101.926 116.525  1.00  0.00           C0.      0
ATOM     34  CZ  TYR A  21      38.937 101.535 116.865  1.00  0.00           C0.      0
ATOM     35  OH  TYR A  21      38.560 100.203 116.955  1.00  0.00           O0.      0
ATOM     36  H01 TYR A  21      40.973 107.473 117.305  1.00  0.00           H0.      0
ATOM     37  H02 TYR A  21      40.179 106.434 118.502  1.00  0.00           H0.      0
ATOM     38  HA  TYR A  21      41.696 105.894 117.724  1.00  0.00           H0.      0
ATOM     39  HB2 TYR A  21      38.968 106.309 116.297  1.00  0.00           H0.      0
ATOM     40  HB3 TYR A  21      40.455 105.859 115.460  1.00  0.00           H0.      0
ATOM     41  HD1 TYR A  21      37.529 104.615 117.176  1.00  0.00           H0.      0
ATOM     42  HD2 TYR A  21      41.547 103.570 116.082  1.00  0.00           H0.      0
ATOM     43  HE1 TYR A  21      36.959 102.209 117.367  1.00  0.00           H0.      0
ATOM     44  HE2 TYR A  21      40.998 101.171 116.347  1.00  0.00           H0.      0
ATOM     45  HH  TYR A  21      39.300  99.629 116.697  1.00  0.00           H0.      0
ATOM     46  CA  TRP A  30      46.033  96.945 114.876  1.00  0.00           C0.     -1
ATOM     47  CB  TRP A  30      45.019  98.041 114.399  1.00  0.00           C0.     -1
ATOM     48  CG  TRP A  30      43.679  97.546 113.934  1.00  0.00           C0.      0
ATOM     49  CD1 TRP A  30      43.329  97.193 112.644  1.00  0.00           C0.      0
ATOM     50  CD2 TRP A  30      42.473  97.416 114.724  1.00  0.00           C0.      0
ATOM     51  CE2 TRP A  30      41.433  96.962 113.844  1.00  0.00           C0.      0
ATOM     52  CE3 TRP A  30      42.158  97.691 116.068  1.00  0.00           C0.      0
ATOM     53  NE1 TRP A  30      41.993  96.824 112.587  1.00  0.00           N0.      0
ATOM     54  CZ2 TRP A  30      40.127  96.734 114.307  1.00  0.00           C0.      0
ATOM     55  CZ3 TRP A  30      40.848  97.505 116.517  1.00  0.00           C0.      0
ATOM     56  CH2 TRP A  30      39.844  97.014 115.646  1.00  0.00           C0.      0
ATOM     57  H01 TRP A  30      46.251  96.246 114.061  1.00  0.00           H0.      0
ATOM     58  H02 TRP A  30      46.971  97.409 115.200  1.00  0.00           H0.      0
ATOM     59  HA  TRP A  30      45.619  96.372 115.714  1.00  0.00           H0.      0
ATOM     60  HB2 TRP A  30      44.871  98.753 115.222  1.00  0.00           H0.      0
ATOM     61  HB3 TRP A  30      45.490  98.613 113.590  1.00  0.00           H0.      0
ATOM     62  HD1 TRP A  30      43.933  97.195 111.750  1.00  0.00           H0.      0
ATOM     63  HE1 TRP A  30      41.505  96.668 111.704  1.00  0.00           H0.      0
ATOM     64  HE3 TRP A  30      42.925  98.043 116.751  1.00  0.00           H0.      0
ATOM     65  HZ2 TRP A  30      39.384  96.308 113.646  1.00  0.00           H0.      0
ATOM     66  HZ3 TRP A  30      40.604  97.689 117.559  1.00  0.00           H0.      0
ATOM     67  HH2 TRP A  30      38.849  96.819 116.037  1.00  0.00           H0.      0
ATOM     68  CA  ILE A  34      44.065  90.910 113.748  1.00  0.00           C0.     -1
ATOM     69  CB  ILE A  34      43.836  91.634 112.399  1.00  0.00           C0.     -1
ATOM     70  CG1 ILE A  34      42.500  92.416 112.459  1.00  0.00           C0.      0
ATOM     71  CG2 ILE A  34      43.869  90.629 111.235  1.00  0.00           C0.      0
ATOM     72  CD1 ILE A  34      42.144  93.246 111.217  1.00  0.00           C0.      0
ATOM     73  H01 ILE A  34      45.037  90.404 113.767  1.00  0.00           H0.      0
ATOM     74  H02 ILE A  34      44.030  91.615 114.587  1.00  0.00           H0.      0
ATOM     75  HA  ILE A  34      43.289  90.152 113.910  1.00  0.00           H0.      0
ATOM     76  HB  ILE A  34      44.647  92.364 112.252  1.00  0.00           H0.      0
ATOM     77 HG12 ILE A  34      41.693  91.694 112.665  1.00  0.00           H0.      0
ATOM     78 HG13 ILE A  34      42.534  93.085 113.330  1.00  0.00           H0.      0
ATOM     79 HG21 ILE A  34      44.816  90.076 111.222  1.00  0.00           H0.      0
ATOM     80 HG22 ILE A  34      43.059  89.894 111.341  1.00  0.00           H0.      0
ATOM     81 HG23 ILE A  34      43.755  91.122 110.265  1.00  0.00           H0.      0
ATOM     82 HD11 ILE A  34      42.929  93.979 110.998  1.00  0.00           H0.      0
ATOM     83 HD12 ILE A  34      42.013  92.619 110.327  1.00  0.00           H0.      0
ATOM     84 HD13 ILE A  34      41.213  93.803 111.371  1.00  0.00           H0.      0
ATOM     85  CA  ARG A  40      39.805  86.177 109.929  1.00  0.00           C0.     -1
ATOM     86  CB  ARG A  40      40.440  87.553 110.062  1.00  0.00           C0.     -1
ATOM     87  CG  ARG A  40      39.427  88.695 109.814  1.00  0.00           C0.      0
ATOM     88  CD  ARG A  40      40.104  90.067 109.629  1.00  0.00           C0.      0
ATOM     89  NE  ARG A  40      39.159  91.184 109.472  1.00  0.00           N0.      0
ATOM     90  CZ  ARG A  40      38.538  91.826 110.483  1.00  0.00           C0.      0
ATOM     91  NH1 ARG A  40      38.788  91.479 111.769  1.00  0.00           N1+      0
ATOM     92  NH2 ARG A  40      37.633  92.760 110.193  1.00  0.00           N0.      0
ATOM     93  H01 ARG A  40      39.406  86.025 108.919  1.00  0.00           H0.      0
ATOM     94  H02 ARG A  40      40.531  85.381 110.126  1.00  0.00           H0.      0
ATOM     95  HA  ARG A  40      38.975  86.052 110.635  1.00  0.00           H0.      0
ATOM     96  HB2 ARG A  40      40.885  87.674 111.060  1.00  0.00           H0.      0
ATOM     97  HB3 ARG A  40      41.267  87.645 109.343  1.00  0.00           H0.      0
ATOM     98  HG2 ARG A  40      38.841  88.476 108.912  1.00  0.00           H0.      0
ATOM     99  HG3 ARG A  40      38.714  88.745 110.647  1.00  0.00           H0.      0
ATOM    100  HD2 ARG A  40      40.784  90.284 110.461  1.00  0.00           H0.      0
ATOM    101  HD3 ARG A  40      40.727  90.058 108.730  1.00  0.00           H0.      0
ATOM    102  HE  ARG A  40      38.885  91.476 108.539  1.00  0.00           H0.      0
ATOM    103 HH11 ARG A  40      39.580  90.892 111.978  1.00  0.00           H0.      0
ATOM    104 HH12 ARG A  40      38.523  92.111 112.516  1.00  0.00           H0.      0
ATOM    105 HH21 ARG A  40      37.541  93.043 109.194  1.00  0.00           H0.      0
ATOM    106 HH22 ARG A  40      37.249  93.362 110.919  1.00  0.00           H0.      0
ATOM    107  CA  ALA A  64      34.756 100.912 108.217  1.00  0.00           C0.     -1
ATOM    108  C   ALA A  64      36.042 100.149 107.881  1.00  0.00           C0.      0
ATOM    109  O   ALA A  64      36.185  98.950 108.189  1.00  0.00           O0.      0
ATOM    110  CB  ALA A  64      34.416 100.861 109.710  1.00  0.00           C0.      0
ATOM    111  H02 ALA A  64      33.958 100.430 107.639  1.00  0.00           H0.      0
ATOM    112  HA  ALA A  64      34.825 101.950 107.872  1.00  0.00           H0.      0
ATOM    113  HB1 ALA A  64      34.393  99.834 110.079  1.00  0.00           H0.      0
ATOM    114  HB2 ALA A  64      35.140 101.427 110.306  1.00  0.00           H0.      0
ATOM    115  HB3 ALA A  64      33.431 101.301 109.884  1.00  0.00           H0.      0
ATOM    116  N   CYS A  65      37.036 100.799 107.220  1.00  0.00           N0.      0
ATOM    117  CA  CYS A  65      38.202 100.077 106.674  1.00  0.00           C0.     -1
ATOM    118  C   CYS A  65      39.120  99.441 107.737  1.00  0.00           C0.      0
ATOM    119  O   CYS A  65      39.497  98.259 107.612  1.00  0.00           O0.      0
ATOM    120  H01 CYS A  65      38.778 100.789 106.079  1.00  0.00           H0.      0
ATOM    121  H   CYS A  65      36.904 101.768 106.970  1.00  0.00           H0.      0
ATOM    122  HA  CYS A  65      37.863  99.260 106.034  1.00  0.00           H0.      0
ATOM    123  N   GLY A  66      39.552 100.239 108.732  1.00  0.00           N0.      0
ATOM    124  CA  GLY A  66      40.646  99.780 109.591  1.00  0.00           C0.     -1
ATOM    125  H01 GLY A  66      41.570  99.655 109.017  1.00  0.00           H0.      0
ATOM    126  H   GLY A  66      39.217 101.198 108.845  1.00  0.00           H0.      0
ATOM    127  HA2 GLY A  66      40.811 100.520 110.374  1.00  0.00           H0.      0
ATOM    128  HA3 GLY A  66      40.416  98.821 110.057  1.00  0.00           H0.      0
ATOM    129  CA  ASP A  70      37.675  93.452 104.609  1.00  0.00           C0.     -1
ATOM    130  CB  ASP A  70      36.516  93.896 105.481  1.00  0.00           C0.     -1
ATOM    131  CG  ASP A  70      36.786  93.878 106.996  1.00  0.00           C0.      0
ATOM    132  OD1 ASP A  70      36.026  94.622 107.720  1.00  0.00           O0.      0
ATOM    133  OD2 ASP A  70      37.688  93.129 107.467  1.00  0.00           O1-      0
ATOM    134  H01 ASP A  70      38.531  94.128 104.714  1.00  0.00           H0.      0
ATOM    135  H02 ASP A  70      37.387  93.434 103.552  1.00  0.00           H0.      0
ATOM    136  HA  ASP A  70      38.014  92.450 104.893  1.00  0.00           H0.      0
ATOM    137  HB2 ASP A  70      36.190  94.910 105.224  1.00  0.00           H0.      0
ATOM    138  HB3 ASP A  70      35.642  93.249 105.312  1.00  0.00           H0.      0
ATOM    139  CA  ASP A  85      37.560 105.646 108.156  1.00  0.00           C0.     -1
ATOM    140  C   ASP A  85      37.856 107.115 108.463  1.00  0.00           C0.      0
ATOM    141  O   ASP A  85      38.481 107.823 107.661  1.00  0.00           O0.      0
ATOM    142  CB  ASP A  85      38.829 104.803 108.414  1.00  0.00           C0.     -1
ATOM    143  CG  ASP A  85      38.820 104.151 109.793  1.00  0.00           C0.      0
ATOM    144  OD1 ASP A  85      38.822 102.883 109.894  1.00  0.00           O0.      0
ATOM    145  OD2 ASP A  85      38.770 104.948 110.788  1.00  0.00           O1-      0
ATOM    146  H03 ASP A  85      37.291 105.588 107.098  1.00  0.00           H0.      0
ATOM    147  HA  ASP A  85      36.716 105.277 108.748  1.00  0.00           H0.      0
ATOM    148  HB2 ASP A  85      38.915 104.012 107.663  1.00  0.00           H0.      0
ATOM    149  HB3 ASP A  85      39.717 105.438 108.320  1.00  0.00           H0.      0
ATOM    150  N   ALA A  86      37.491 107.541 109.700  1.00  0.00           N0.      0
ATOM    151  CA  ALA A  86      37.968 108.807 110.230  1.00  0.00           C0.     -1
ATOM    152  C   ALA A  86      39.450 108.726 110.746  1.00  0.00           C0.      0
ATOM    153  O   ALA A  86      40.038 109.779 111.035  1.00  0.00           O0.      0
ATOM    154  CB  ALA A  86      37.077 109.315 111.371  1.00  0.00           C0.      0
ATOM    155  H   ALA A  86      37.003 106.894 110.313  1.00  0.00           H0.      0
ATOM    156  HA  ALA A  86      37.983 109.531 109.412  1.00  0.00           H0.      0
ATOM    157  HB1 ALA A  86      37.001 108.567 112.168  1.00  0.00           H0.      0
ATOM    158  HB2 ALA A  86      37.518 110.223 111.790  1.00  0.00           H0.      0
ATOM    159  HB3 ALA A  86      36.073 109.537 111.009  1.00  0.00           H0.      0
ATOM    160  N   SER A  87      39.992 107.488 110.880  1.00  0.00           N0.      0
ATOM    161  CA  SER A  87      41.345 107.228 111.410  1.00  0.00           C0.     -1
ATOM    162  CB  SER A  87      41.288 106.193 112.541  1.00  0.00           C0.      0
ATOM    163  OG  SER A  87      42.594 105.932 113.095  1.00  0.00           O0.      0
ATOM    164  H01 SER A  87      42.005 106.865 110.613  1.00  0.00           H0.      0
ATOM    165  H   SER A  87      39.416 106.665 110.684  1.00  0.00           H0.      0
ATOM    166  HA  SER A  87      41.739 108.183 111.772  1.00  0.00           H0.      0
ATOM    167  HB2 SER A  87      40.579 106.521 113.311  1.00  0.00           H0.      0
ATOM    168  HB3 SER A  87      40.938 105.233 112.161  1.00  0.00           H0.      0
ATOM    169  HG  SER A  87      42.895 106.735 113.544  1.00  0.00           H0.      0
ATOM    170  CA  MET A  90      44.317 103.200 110.066  1.00  0.00           C0.     -1
ATOM    171  CB  MET A  90      42.854 102.888 110.331  1.00  0.00           C0.     -1
ATOM    172  CG  MET A  90      42.500 102.628 111.798  1.00  0.00           C0.      0
ATOM    173  SD  MET A  90      43.107 100.974 112.352  1.00  0.00           S0.      0
ATOM    174  CE  MET A  90      42.188 100.898 113.929  1.00  0.00           C0.      0
ATOM    175  H01 MET A  90      44.635 104.082 110.636  1.00  0.00           H0.      0
ATOM    176  H02 MET A  90      44.493 103.404 109.004  1.00  0.00           H0.      0
ATOM    177  HA  MET A  90      44.966 102.366 110.358  1.00  0.00           H0.      0
ATOM    178  HB2 MET A  90      42.241 103.738 109.996  1.00  0.00           H0.      0
ATOM    179  HB3 MET A  90      42.535 102.031 109.723  1.00  0.00           H0.      0
ATOM    180  HG2 MET A  90      42.918 103.412 112.439  1.00  0.00           H0.      0
ATOM    181  HG3 MET A  90      41.413 102.626 111.932  1.00  0.00           H0.      0
ATOM    182  HE1 MET A  90      41.123 101.056 113.742  1.00  0.00           H0.      0
ATOM    183  HE2 MET A  90      42.344  99.911 114.363  1.00  0.00           H0.      0
ATOM    184  HE3 MET A  90      42.551 101.664 114.620  1.00  0.00           H0.      0
ATOM    185  CA  ALA A 115      36.181 110.975 106.552  1.00  0.00           C0.     -1
ATOM    186  C   ALA A 115      35.336 110.451 107.770  1.00  0.00           C0.      0
ATOM    187  O   ALA A 115      35.212 109.235 107.951  1.00  0.00           O0.      0
ATOM    188  H01 ALA A 115      37.099 110.384 106.532  1.00  0.00           H0.      0
ATOM    189  H03 ALA A 115      35.617 110.786 105.634  1.00  0.00           H0.      0
ATOM    190  HA  ALA A 115      36.416 112.039 106.624  1.00  0.00           H0.      0
ATOM    191  N   ASN A 116      34.771 111.363 108.656  1.00  0.00           N0.      0
ATOM    192  CA  ASN A 116      33.811 110.935 109.723  1.00  0.00           C0.     -1
ATOM    193  C   ASN A 116      32.421 110.627 109.045  1.00  0.00           C0.      0
ATOM    194  O   ASN A 116      32.011 111.384 108.157  1.00  0.00           O0.      0
ATOM    195  CB  ASN A 116      33.686 112.017 110.814  1.00  0.00           C0.      0
ATOM    196  CG  ASN A 116      33.092 111.412 112.082  1.00  0.00           C0.      0
ATOM    197  ND2 ASN A 116      33.934 111.258 113.123  1.00  0.00           N0.      0
ATOM    198  OD1 ASN A 116      31.900 111.037 112.121  1.00  0.00           O0.      0
ATOM    199  H   ASN A 116      34.627 112.301 108.303  1.00  0.00           H0.      0
ATOM    200  HA  ASN A 116      34.210 110.018 110.153  1.00  0.00           H0.      0
ATOM    201  HB2 ASN A 116      34.676 112.439 111.006  1.00  0.00           H0.      0
ATOM    202  HB3 ASN A 116      33.032 112.823 110.465  1.00  0.00           H0.      0
ATOM    203 HD21 ASN A 116      33.637 110.830 114.013  1.00  0.00           H0.      0
ATOM    204 HD22 ASN A 116      34.901 111.527 113.026  1.00  0.00           H0.      0
ATOM    205  N   TRP A 117      31.721 109.542 109.482  1.00  0.00           N0.      0
ATOM    206  CA  TRP A 117      30.427 109.146 108.878  1.00  0.00           C0.     -1
ATOM    207  C   TRP A 117      29.303 110.207 109.090  1.00  0.00           C0.      0
ATOM    208  O   TRP A 117      28.291 110.158 108.377  1.00  0.00           O0.      0
ATOM    209  CB  TRP A 117      29.911 107.796 109.416  1.00  0.00           C0.     -1
ATOM    210  CG  TRP A 117      30.948 106.705 109.419  1.00  0.00           C0.      0
ATOM    211  CD1 TRP A 117      31.930 106.473 108.477  1.00  0.00           C0.      0
ATOM    212  CD2 TRP A 117      31.163 105.744 110.480  1.00  0.00           C0.      0
ATOM    213  CE2 TRP A 117      32.299 104.955 110.118  1.00  0.00           C0.      0
ATOM    214  CE3 TRP A 117      30.538 105.503 111.717  1.00  0.00           C0.      0
ATOM    215  NE1 TRP A 117      32.727 105.409 108.885  1.00  0.00           N0.      0
ATOM    216  CZ2 TRP A 117      32.825 103.971 110.965  1.00  0.00           C0.      0
ATOM    217  CZ3 TRP A 117      31.052 104.517 112.559  1.00  0.00           C0.      0
ATOM    218  CH2 TRP A 117      32.187 103.761 112.187  1.00  0.00           C0.      0
ATOM    219  H   TRP A 117      32.165 108.936 110.176  1.00  0.00           H0.      0
ATOM    220  HA  TRP A 117      30.560 109.087 107.792  1.00  0.00           H0.      0
ATOM    221  HB2 TRP A 117      29.559 107.945 110.445  1.00  0.00           H0.      0
ATOM    222  HB3 TRP A 117      29.029 107.537 108.820  1.00  0.00           H0.      0
ATOM    223  HD1 TRP A 117      32.144 106.999 107.560  1.00  0.00           H0.      0
ATOM    224  HE1 TRP A 117      33.583 105.130 108.431  1.00  0.00           H0.      0
ATOM    225  HE3 TRP A 117      29.676 106.088 112.018  1.00  0.00           H0.      0
ATOM    226  HZ2 TRP A 117      33.720 103.421 110.706  1.00  0.00           H0.      0
ATOM    227  HZ3 TRP A 117      30.586 104.336 113.521  1.00  0.00           H0.      0
ATOM    228  HH2 TRP A 117      32.598 103.032 112.877  1.00  0.00           H0.      0
ATOM    229  N   LEU A 118      29.466 111.077 110.112  1.00  0.00           N0.      0
ATOM    230  CA  LEU A 118      28.463 112.091 110.531  1.00  0.00           C0.     -1
ATOM    231  CB  LEU A 118      28.806 112.506 111.944  1.00  0.00           C0.     -1
ATOM    232  CG  LEU A 118      28.702 111.365 112.988  1.00  0.00           C0.      0
ATOM    233  CD1 LEU A 118      29.354 111.788 114.315  1.00  0.00           C0.      0
ATOM    234  CD2 LEU A 118      27.246 110.919 113.205  1.00  0.00           C0.      0
ATOM    235  H02 LEU A 118      28.493 112.948 109.846  1.00  0.00           H0.      0
ATOM    236  H   LEU A 118      30.339 111.047 110.635  1.00  0.00           H0.      0
ATOM    237  HA  LEU A 118      27.469 111.643 110.448  1.00  0.00           H0.      0
ATOM    238  HB2 LEU A 118      29.830 112.902 111.958  1.00  0.00           H0.      0
ATOM    239  HB3 LEU A 118      28.147 113.330 112.253  1.00  0.00           H0.      0
ATOM    240  HG  LEU A 118      29.268 110.506 112.604  1.00  0.00           H0.      0
ATOM    241 HD11 LEU A 118      29.272 110.989 115.062  1.00  0.00           H0.      0
ATOM    242 HD12 LEU A 118      30.417 112.005 114.169  1.00  0.00           H0.      0
ATOM    243 HD13 LEU A 118      28.867 112.683 114.726  1.00  0.00           H0.      0
ATOM    244 HD21 LEU A 118      26.783 110.568 112.276  1.00  0.00           H0.      0
ATOM    245 HD22 LEU A 118      27.197 110.098 113.930  1.00  0.00           H0.      0
ATOM    246 HD23 LEU A 118      26.640 111.748 113.593  1.00  0.00           H0.      0
ATOM    247  CA  LEU A 136      31.739  94.796 109.606  1.00  0.00           C0.     -1
ATOM    248  C   LEU A 136      32.741  95.261 110.634  1.00  0.00           C0.      0
ATOM    249  O   LEU A 136      33.355  96.351 110.489  1.00  0.00           O0.      0
ATOM    250  H01 LEU A 136      32.174  94.921 108.610  1.00  0.00           H0.      0
ATOM    251  H02 LEU A 136      30.854  95.440 109.660  1.00  0.00           H0.      0
ATOM    252  HA  LEU A 136      31.427  93.760 109.750  1.00  0.00           H0.      0
ATOM    253  N   GLY A 137      32.932  94.475 111.718  1.00  0.00           N0.      0
ATOM    254  CA  GLY A 137      33.833  94.828 112.813  1.00  0.00           C0.     -1
ATOM    255  C   GLY A 137      33.141  95.519 114.008  1.00  0.00           C0.      0
ATOM    256  O   GLY A 137      33.812  96.197 114.792  1.00  0.00           O0.      0
ATOM    257  H   GLY A 137      32.502  93.560 111.716  1.00  0.00           H0.      0
ATOM    258  HA2 GLY A 137      34.345  93.936 113.183  1.00  0.00           H0.      0
ATOM    259  HA3 GLY A 137      34.605  95.500 112.445  1.00  0.00           H0.      0
ATOM    260  N   ASN A 138      31.785  95.382 114.151  1.00  0.00           N0.      0
ATOM    261  CA  ASN A 138      31.028  96.020 115.257  1.00  0.00           C0.     -1
ATOM    262  C   ASN A 138      31.282  97.543 115.248  1.00  0.00           C0.      0
ATOM    263  O   ASN A 138      31.187  98.228 116.279  1.00  0.00           O0.      0
ATOM    264  CB  ASN A 138      31.386  95.372 116.635  1.00  0.00           C0.     -1
ATOM    265  CG  ASN A 138      30.561  95.902 117.800  1.00  0.00           C0.      0
ATOM    266  ND2 ASN A 138      31.293  96.130 118.924  1.00  0.00           N0.      0
ATOM    267  OD1 ASN A 138      29.338  96.061 117.726  1.00  0.00           O0.      0
ATOM    268  H   ASN A 138      31.284  94.793 113.501  1.00  0.00           H0.      0
ATOM    269  HA  ASN A 138      29.964  95.855 115.061  1.00  0.00           H0.      0
ATOM    270  HB2 ASN A 138      31.186  94.298 116.539  1.00  0.00           H0.      0
ATOM    271  HB3 ASN A 138      32.454  95.491 116.822  1.00  0.00           H0.      0
ATOM    272 HD21 ASN A 138      30.839  96.530 119.733  1.00  0.00           H0.      0
ATOM    273 HD22 ASN A 138      32.294  95.942 118.947  1.00  0.00           H0.      0
ATOM    274  N   SER A 139      31.557  98.083 114.045  1.00  0.00           N0.      0
ATOM    275  CA  SER A 139      32.151  99.413 113.893  1.00  0.00           C0.     -1
ATOM    276  CB  SER A 139      32.417  99.637 112.394  1.00  0.00           C0.     -1
ATOM    277  OG  SER A 139      33.490  98.730 112.016  1.00  0.00           O0.      0
ATOM    278  H03 SER A 139      31.470 100.170 114.294  1.00  0.00           H0.      0
ATOM    279  H   SER A 139      31.770  97.429 113.305  1.00  0.00           H0.      0
ATOM    280  HA  SER A 139      33.096  99.464 114.445  1.00  0.00           H0.      0
ATOM    281  HB2 SER A 139      31.512  99.457 111.804  1.00  0.00           H0.      0
ATOM    282  HB3 SER A 139      32.751 100.663 112.218  1.00  0.00           H0.      0
ATOM    283  HG  SER A 139      33.208  98.065 111.365  1.00  0.00           H0.      0
ATOM    284  CA  HID A 142      32.171 103.399 118.601  1.00  0.00           C0.     -1
ATOM    285  C   HID A 142      31.617 104.848 118.485  1.00  0.00           C0.      0
ATOM    286  O   HID A 142      32.399 105.817 118.564  1.00  0.00           O0.      0
ATOM    287  CB  HID A 142      33.396 103.357 117.692  1.00  0.00           C0.     -1
ATOM    288  CG  HID A 142      34.058 102.043 117.460  1.00  0.00           C0.      0
ATOM    289  CD2 HID A 142      34.133 101.288 116.309  1.00  0.00           C0.      0
ATOM    290  ND1 HID A 142      34.853 101.363 118.373  1.00  0.00           N0.      0
ATOM    291  CE1 HID A 142      35.378 100.261 117.757  1.00  0.00           C0.      0
ATOM    292  NE2 HID A 142      34.951 100.182 116.499  1.00  0.00           N0.      0
ATOM    293  H01 HID A 142      31.421 102.662 118.295  1.00  0.00           H0.      0
ATOM    294  HA  HID A 142      32.436 103.198 119.645  1.00  0.00           H0.      0
ATOM    295  HB2 HID A 142      33.095 103.730 116.705  1.00  0.00           H0.      0
ATOM    296  HB3 HID A 142      34.119 104.088 118.073  1.00  0.00           H0.      0
ATOM    297  HD1 HID A 142      35.045 101.644 119.324  1.00  0.00           H0.      0
ATOM    298  HD2 HID A 142      33.660 101.495 115.362  1.00  0.00           H0.      0
ATOM    299  HE1 HID A 142      36.040  99.563 118.240  1.00  0.00           H0.      0
ATOM    300  N   LEU A 143      30.298 105.004 118.217  1.00  0.00           N0.      0
ATOM    301  CA  LEU A 143      29.624 106.313 118.009  1.00  0.00           C0.     -1
ATOM    302  CB  LEU A 143      28.477 106.157 116.971  1.00  0.00           C0.     -1
ATOM    303  CG  LEU A 143      28.964 106.048 115.510  1.00  0.00           C0.      0
ATOM    304  CD1 LEU A 143      27.873 105.422 114.625  1.00  0.00           C0.      0
ATOM    305  CD2 LEU A 143      29.387 107.426 114.968  1.00  0.00           C0.      0
ATOM    306  H01 LEU A 143      29.233 106.678 118.966  1.00  0.00           H0.      0
ATOM    307  H   LEU A 143      29.716 104.177 118.191  1.00  0.00           H0.      0
ATOM    308  HA  LEU A 143      30.380 107.017 117.659  1.00  0.00           H0.      0
ATOM    309  HB2 LEU A 143      27.882 105.272 117.240  1.00  0.00           H0.      0
ATOM    310  HB3 LEU A 143      27.804 107.019 117.065  1.00  0.00           H0.      0
ATOM    311  HG  LEU A 143      29.845 105.387 115.496  1.00  0.00           H0.      0
ATOM    312 HD11 LEU A 143      27.597 104.422 114.981  1.00  0.00           H0.      0
ATOM    313 HD12 LEU A 143      26.969 106.045 114.631  1.00  0.00           H0.      0
ATOM    314 HD13 LEU A 143      28.207 105.329 113.586  1.00  0.00           H0.      0
ATOM    315 HD21 LEU A 143      28.522 108.101 114.929  1.00  0.00           H0.      0
ATOM    316 HD22 LEU A 143      30.154 107.886 115.598  1.00  0.00           H0.      0
ATOM    317 HD23 LEU A 143      29.797 107.341 113.958  1.00  0.00           H0.      0
ATOM    318  CA  ARG A 175      27.896  92.331 119.927  1.00  0.00           C0.     -1
ATOM    319  CB  ARG A 175      28.955  92.947 120.831  1.00  0.00           C0.     -1
ATOM    320  CG  ARG A 175      30.377  92.730 120.295  1.00  0.00           C0.      0
ATOM    321  CD  ARG A 175      31.441  93.409 121.173  1.00  0.00           C0.      0
ATOM    322  NE  ARG A 175      32.813  93.060 120.787  1.00  0.00           N0.      0
ATOM    323  CZ  ARG A 175      33.450  91.990 121.256  1.00  0.00           C0.      0
ATOM    324  NH1 ARG A 175      32.819  91.123 122.094  1.00  0.00           N1+      0
ATOM    325  NH2 ARG A 175      34.761  91.807 120.999  1.00  0.00           N0.      0
ATOM    326  H01 ARG A 175      27.933  92.775 118.925  1.00  0.00           H0.      0
ATOM    327  H02 ARG A 175      26.887  92.486 120.324  1.00  0.00           H0.      0
ATOM    328  HA  ARG A 175      28.051  91.250 119.817  1.00  0.00           H0.      0
ATOM    329  HB2 ARG A 175      28.771  94.026 120.933  1.00  0.00           H0.      0
ATOM    330  HB3 ARG A 175      28.878  92.524 121.843  1.00  0.00           H0.      0
ATOM    331  HG2 ARG A 175      30.584  91.654 120.212  1.00  0.00           H0.      0
ATOM    332  HG3 ARG A 175      30.458  93.129 119.278  1.00  0.00           H0.      0
ATOM    333  HD2 ARG A 175      31.354  94.494 121.084  1.00  0.00           H0.      0
ATOM    334  HD3 ARG A 175      31.296  93.160 122.231  1.00  0.00           H0.      0
ATOM    335  HE  ARG A 175      33.259  93.633 120.041  1.00  0.00           H0.      0
ATOM    336 HH11 ARG A 175      31.817  91.028 122.040  1.00  0.00           H0.      0
ATOM    337 HH12 ARG A 175      33.321  90.301 122.396  1.00  0.00           H0.      0
ATOM    338 HH21 ARG A 175      35.154  92.382 120.234  1.00  0.00           H0.      0
ATOM    339 HH22 ARG A 175      35.091  90.851 121.006  1.00  0.00           H0.      0
ATOM    340  CA  TYR A 194      40.782  89.622 115.726  1.00  0.00           C0.     -1
ATOM    341  CB  TYR A 194      40.451  90.716 116.825  1.00  0.00           C0.     -1
ATOM    342  CG  TYR A 194      39.452  91.702 116.227  1.00  0.00           C0.      0
ATOM    343  CD1 TYR A 194      38.101  91.720 116.618  1.00  0.00           C0.      0
ATOM    344  CD2 TYR A 194      39.827  92.545 115.165  1.00  0.00           C0.      0
ATOM    345  CE1 TYR A 194      37.160  92.520 115.966  1.00  0.00           C0.      0
ATOM    346  CE2 TYR A 194      38.897  93.355 114.496  1.00  0.00           C0.      0
ATOM    347  CZ  TYR A 194      37.547  93.335 114.893  1.00  0.00           C0.      0
ATOM    348  OH  TYR A 194      36.575  94.109 114.296  1.00  0.00           O0.      0
ATOM    349  H01 TYR A 194      41.503  88.887 116.102  1.00  0.00           H0.      0
ATOM    350  H03 TYR A 194      39.865  89.100 115.433  1.00  0.00           H0.      0
ATOM    351  HA  TYR A 194      41.205  90.102 114.840  1.00  0.00           H0.      0
ATOM    352  HB2 TYR A 194      40.032  90.236 117.715  1.00  0.00           H0.      0
ATOM    353  HB3 TYR A 194      41.379  91.222 117.119  1.00  0.00           H0.      0
ATOM    354  HD1 TYR A 194      37.767  91.096 117.442  1.00  0.00           H0.      0
ATOM    355  HD2 TYR A 194      40.864  92.576 114.849  1.00  0.00           H0.      0
ATOM    356  HE1 TYR A 194      36.130  92.525 116.295  1.00  0.00           H0.      0
ATOM    357  HE2 TYR A 194      39.220  94.020 113.701  1.00  0.00           H0.      0
ATOM    358  HH  TYR A 194      36.836  94.433 113.402  1.00  0.00           H0.      0
ATOM    359  CA  LEU A 240      37.573 100.138 123.920  1.00  0.00           C0.     -1
ATOM    360  CB  LEU A 240      37.265  99.112 122.802  1.00  0.00           C0.     -1
ATOM    361  CG  LEU A 240      37.760  99.566 121.408  1.00  0.00           C0.      0
ATOM    362  CD1 LEU A 240      37.646  98.437 120.368  1.00  0.00           C0.      0
ATOM    363  CD2 LEU A 240      36.995 100.812 120.923  1.00  0.00           C0.      0
ATOM    364  H01 LEU A 240      37.281  99.748 124.902  1.00  0.00           H0.      0
ATOM    365  H02 LEU A 240      38.646 100.364 123.951  1.00  0.00           H0.      0
ATOM    366  HA  LEU A 240      37.034 101.078 123.763  1.00  0.00           H0.      0
ATOM    367  HB2 LEU A 240      37.746  98.155 123.053  1.00  0.00           H0.      0
ATOM    368  HB3 LEU A 240      36.183  98.922 122.755  1.00  0.00           H0.      0
ATOM    369  HG  LEU A 240      38.823  99.836 121.505  1.00  0.00           H0.      0
ATOM    370 HD11 LEU A 240      36.597  98.148 120.230  1.00  0.00           H0.      0
ATOM    371 HD12 LEU A 240      38.042  98.758 119.396  1.00  0.00           H0.      0
ATOM    372 HD13 LEU A 240      38.213  97.551 120.681  1.00  0.00           H0.      0
ATOM    373 HD21 LEU A 240      37.127 101.665 121.597  1.00  0.00           H0.      0
ATOM    374 HD22 LEU A 240      37.340 101.117 119.928  1.00  0.00           H0.      0
ATOM    375 HD23 LEU A 240      35.922 100.577 120.881  1.00  0.00           H0.      0
ATOM    376  CA  TYR A 242      30.461 100.797 125.018  1.00  0.00           C0.     -1
ATOM    377  CB  TYR A 242      30.356  99.477 124.165  1.00  0.00           C0.     -1
ATOM    378  CG  TYR A 242      31.446  99.184 123.158  1.00  0.00           C0.      0
ATOM    379  CD1 TYR A 242      31.353  99.632 121.829  1.00  0.00           C0.      0
ATOM    380  CD2 TYR A 242      32.518  98.336 123.489  1.00  0.00           C0.      0
ATOM    381  CE1 TYR A 242      32.266  99.222 120.852  1.00  0.00           C0.      0
ATOM    382  CE2 TYR A 242      33.434  97.908 122.528  1.00  0.00           C0.      0
ATOM    383  CZ  TYR A 242      33.295  98.332 121.199  1.00  0.00           C0.      0
ATOM    384  OH  TYR A 242      34.178  97.832 120.269  1.00  0.00           O0.      0
ATOM    385  H01 TYR A 242      29.605 100.870 125.696  1.00  0.00           H0.      0
ATOM    386  H02 TYR A 242      31.381 100.802 125.613  1.00  0.00           H0.      0
ATOM    387  HA  TYR A 242      30.470 101.679 124.368  1.00  0.00           H0.      0
ATOM    388  HB2 TYR A 242      30.297  98.636 124.868  1.00  0.00           H0.      0
ATOM    389  HB3 TYR A 242      29.392  99.503 123.639  1.00  0.00           H0.      0
ATOM    390  HD1 TYR A 242      30.531 100.284 121.544  1.00  0.00           H0.      0
ATOM    391  HD2 TYR A 242      32.607  97.968 124.508  1.00  0.00           H0.      0
ATOM    392  HE1 TYR A 242      32.169  99.556 119.824  1.00  0.00           H0.      0
ATOM    393  HE2 TYR A 242      34.219  97.201 122.769  1.00  0.00           H0.      0
ATOM    394  HH  TYR A 242      33.853  97.998 119.341  1.00  0.00           H0.      0
ATOM    395  CA  TYR A 283      28.193  88.734 117.395  1.00  0.00           C0.     -1
ATOM    396  CB  TYR A 283      29.161  89.348 116.273  1.00  0.00           C0.     -1
ATOM    397  CG  TYR A 283      30.535  89.731 116.788  1.00  0.00           C0.      0
ATOM    398  CD1 TYR A 283      31.509  88.743 117.026  1.00  0.00           C0.      0
ATOM    399  CD2 TYR A 283      30.897  91.067 117.031  1.00  0.00           C0.      0
ATOM    400  CE1 TYR A 283      32.788  89.073 117.471  1.00  0.00           C0.      0
ATOM    401  CE2 TYR A 283      32.180  91.418 117.476  1.00  0.00           C0.      0
ATOM    402  CZ  TYR A 283      33.141  90.417 117.691  1.00  0.00           C0.      0
ATOM    403  OH  TYR A 283      34.420  90.667 118.102  1.00  0.00           O0.      0
ATOM    404  H01 TYR A 283      27.228  88.465 116.954  1.00  0.00           H0.      0
ATOM    405  H02 TYR A 283      28.646  87.839 117.834  1.00  0.00           H0.      0
ATOM    406  HA  TYR A 283      28.031  89.469 118.190  1.00  0.00           H0.      0
ATOM    407  HB2 TYR A 283      29.257  88.606 115.471  1.00  0.00           H0.      0
ATOM    408  HB3 TYR A 283      28.667  90.227 115.842  1.00  0.00           H0.      0
ATOM    409  HD1 TYR A 283      31.263  87.700 116.847  1.00  0.00           H0.      0
ATOM    410  HD2 TYR A 283      30.164  91.853 116.864  1.00  0.00           H0.      0
ATOM    411  HE1 TYR A 283      33.538  88.308 117.640  1.00  0.00           H0.      0
ATOM    412  HE2 TYR A 283      32.438  92.457 117.657  1.00  0.00           H0.      0
ATOM    413  HH  TYR A 283      34.609  91.633 118.223  1.00  0.00           H0.      0
ATOM    414  N   ACT A 293      35.655  96.323 117.121  1.00  0.00           N0.      0
ATOM    415  CA  ACT A 293      36.107  95.273 118.041  1.00  0.00           C0.      0
ATOM    416  C   ACT A 293      35.039  94.281 118.514  1.00  0.00           C0.      0
ATOM    417  O   ACT A 293      35.414  93.066 118.667  1.00  0.00           O0.      0
ATOM    418  CE  ACT A 293      36.546  97.740 114.377  1.00  0.00           C0.      0
ATOM    419  OXT ACT A 293      33.865  94.692 118.781  1.00  0.00           O1-      0
ATOM    420  HE1 ACT A 293      35.559  97.734 113.915  1.00  0.00           H0.      0
ATOM    421  HE2 ACT A 293      36.434  97.818 115.462  1.00  0.00           H0.      0
ATOM    422  HE3 ACT A 293      37.075  96.816 114.144  1.00  0.00           H0.      0
ATOM    423  H1  ACT A 293      36.503  95.736 118.955  1.00  0.00           H0.      0
ATOM    424  H3  ACT A 293      36.918  94.707 117.580  1.00  0.00           H0.      0
ATOM    425  H01 ACT A 293      34.795  96.736 117.483  1.00  0.00           H0.      0
ATOM    426  H02 ACT A 293      35.385  95.895 116.237  1.00  0.00           H0.      0
ATOM    427  CA' SAM A 294      37.302  96.938 110.357  1.00  0.00           C0.      0
ATOM    428  CB  SAM A 294      36.926  98.190 111.185  1.00  0.00           C0.      0
ATOM    429  CG  SAM A 294      38.062  98.666 112.102  1.00  0.00           C0.      0
ATOM    430  SD  SAM A 294      37.540  99.150 113.796  1.00  0.00           S0.      0
ATOM    431  C5' SAM A 294      36.211 100.375 113.474  1.00  0.00           C0.      0
ATOM    432  C4' SAM A 294      36.732 101.591 112.715  1.00  0.00           C0.      0
ATOM    433  O4' SAM A 294      35.661 102.579 112.745  1.00  0.00           O0.      0
ATOM    434  C3' SAM A 294      38.007 102.257 113.306  1.00  0.00           C0.      0
ATOM    435  O3' SAM A 294      39.131 102.072 112.452  1.00  0.00           O0.      0
ATOM    436  C2' SAM A 294      37.551 103.727 113.581  1.00  0.00           C0.      0
ATOM    437  O2' SAM A 294      38.511 104.734 113.411  1.00  0.00           O0.      0
ATOM    438  C1' SAM A 294      36.298 103.883 112.692  1.00  0.00           C0.      0
ATOM    439  OXT SAM A 294      38.899  95.589 111.539  1.00  0.00           O0.      0
ATOM    440  N1  SAM A 294      33.501 108.015 111.390  1.00  0.00           N0.      0
ATOM    441  C2  SAM A 294      34.440 107.329 110.714  1.00  0.00           C0.      0
ATOM    442  N3  SAM A 294      35.162 106.278 111.138  1.00  0.00           N0.      0
ATOM    443  C4  SAM A 294      34.842 105.920 112.393  1.00  0.00           C0.      0
ATOM    444  C5  SAM A 294      33.908 106.558 113.222  1.00  0.00           C0.      0
ATOM    445  C6  SAM A 294      33.205 107.660 112.671  1.00  0.00           C0.      0
ATOM    446  N6  SAM A 294      32.259 108.357 113.327  1.00  0.00           N0.      0
ATOM    447  N7  SAM A 294      33.854 105.920 114.458  1.00  0.00           N0.      0
ATOM    448  C8  SAM A 294      34.720 104.925 114.379  1.00  0.00           C0.      0
ATOM    449  N9  SAM A 294      35.353 104.875 113.148  1.00  0.00           N0.      0
ATOM    450  C'  SAM A 294      37.681  95.761 111.279  1.00  0.00           C0.      0
ATOM    451  N'  SAM A 294      36.112  96.569 109.532  1.00  0.00           N0.      0
ATOM    452  O'  SAM A 294      36.712  95.078 111.751  1.00  0.00           O0.      0
ATOM    453 HN61 SAM A 294      31.937 109.241 112.931  1.00  0.00           H0.      0
ATOM    454 HN62 SAM A 294      32.094 108.180 114.309  1.00  0.00           H0.      0
ATOM    455  HA  SAM A 294      38.118  97.160 109.667  1.00  0.00           H0.      0
ATOM    456  HB1 SAM A 294      36.026  97.942 111.757  1.00  0.00           H0.      0
ATOM    457  HB2 SAM A 294      36.651  98.984 110.489  1.00  0.00           H0.      0
ATOM    458  HG1 SAM A 294      38.576  99.553 111.720  1.00  0.00           H0.      0
ATOM    459  HG2 SAM A 294      38.818  97.896 112.265  1.00  0.00           H0.      0
ATOM    460 HO2' SAM A 294      38.753 104.748 112.454  1.00  0.00           H0.      0
ATOM    461 HO3' SAM A 294      38.965 102.429 111.537  1.00  0.00           H0.      0
ATOM    462  H01 SAM A 294      34.929 104.210 115.159  1.00  0.00           H0.      0
ATOM    463  H02 SAM A 294      36.941 101.336 111.668  1.00  0.00           H0.      0
ATOM    464  H03 SAM A 294      38.295 101.807 114.257  1.00  0.00           H0.      0
ATOM    465  H04 SAM A 294      37.233 103.768 114.626  1.00  0.00           H0.      0
ATOM    466  H05 SAM A 294      36.571 104.151 111.668  1.00  0.00           H0.      0
ATOM    467  H06 SAM A 294      34.651 107.691 109.713  1.00  0.00           H0.      0
ATOM    468  H07 SAM A 294      36.267  95.714 108.923  1.00  0.00           H0.      0
ATOM    469  H08 SAM A 294      35.873  97.361 108.908  1.00  0.00           H0.      0
ATOM    470  H09 SAM A 294      35.299  96.370 110.134  1.00  0.00           H0.      0
ATOM    471 H5'1 SAM A 294      35.871 100.653 114.474  1.00  0.00           H0.      0
ATOM    472 H5'2 SAM A 294      35.397  99.876 112.940  1.00  0.00           H0.      0
ATOM    473  O   WAT A3638      33.331  98.150 117.826  1.00  0.00           O0.      0
ATOM    474  H1  WAT A3638      33.823  98.671 117.169  1.00  0.00           H0.      0
ATOM    475  H2  WAT A3638      32.416  98.066 117.492  1.00  0.00           H0.      0
ATOM    476  O   WAT A4221      32.693 107.604 116.372  1.00  0.00           O0.      0
ATOM    477  H1  WAT A4221      33.099 106.899 115.815  1.00  0.00           H0.      0
ATOM    478  H2  WAT A4221      32.557 107.198 117.251  1.00  0.00           H0.      0
ATOM    479  O   WAT B 235      33.394 110.201 115.713  1.00  0.00           O0.      0
ATOM    480  H1  WAT B 235      33.593 110.744 116.488  1.00  0.00           H0.      0
ATOM    481  H2  WAT B 235      33.183 109.293 116.027  1.00  0.00           H0.      0
ATOM    482  O   WAT B4294      33.799  96.298 107.473  1.00  0.00           O0.      0
ATOM    483  H1  WAT B4294      33.635  96.481 108.410  1.00  0.00           H0.      0
ATOM    484  H2  WAT B4294      34.528  95.643 107.434  1.00  0.00           H0.      0
ATOM    485  O   WAT B4813      35.571  95.625 121.356  1.00  0.00           O0.      0
ATOM    486  H1  WAT B4813      34.989  96.199 120.825  1.00  0.00           H0.      0
ATOM    487  H2  WAT B4813      36.348  96.172 121.527  1.00  0.00           H0.      0
ATOM    488  O   WAT B7734      40.855  96.464 109.855  1.00  0.00           O0.      0
ATOM    489  H1  WAT B7734      40.072  96.063 110.284  1.00  0.00           H0.      0
ATOM    490  H2  WAT B7734      40.540  97.001 109.108  1.00  0.00           H0.      0
