# Supplementary material for: Computational Investigation of GNMT-Catalyzed Methyl Transfer Reaction: Integrating MD, QM, and ML Approaches
Source: J Comput Chem. Author manuscript; Available in PMC 2026 Jun 29. (PMC13312424; doi:10.1002/jcc.70434)
Supplement: SI-2 [file NIHMS2188582-supplement-SI-2.zip › QM-cluster-pdbs/clustering_1016_P1_wo_p.pdb]

ATOM      1  CA  TYR A  21      43.802 105.669 119.354  1.00  0.00           C0.     -1
ATOM      2  CB  TYR A  21      43.552 105.188 117.956  1.00  0.00           C0.     -1
ATOM      3  CG  TYR A  21      42.492 104.123 117.693  1.00  0.00           C0.      0
ATOM      4  CD1 TYR A  21      42.182 103.827 116.350  1.00  0.00           C0.      0
ATOM      5  CD2 TYR A  21      41.828 103.395 118.690  1.00  0.00           C0.      0
ATOM      6  CE1 TYR A  21      41.261 102.838 116.006  1.00  0.00           C0.      0
ATOM      7  CE2 TYR A  21      40.903 102.392 118.361  1.00  0.00           C0.      0
ATOM      8  CZ  TYR A  21      40.629 102.104 117.020  1.00  0.00           C0.      0
ATOM      9  OH  TYR A  21      39.713 101.096 116.743  1.00  0.00           O0.      0
ATOM     10  H01 TYR A  21      42.901 106.104 119.805  1.00  0.00           H0.      0
ATOM     11  H02 TYR A  21      44.580 106.439 119.360  1.00  0.00           H0.      0
ATOM     12  HA  TYR A  21      44.137 104.859 120.015  1.00  0.00           H0.      0
ATOM     13  HB2 TYR A  21      43.305 106.055 117.324  1.00  0.00           H0.      0
ATOM     14  HB3 TYR A  21      44.501 104.811 117.542  1.00  0.00           H0.      0
ATOM     15  HD1 TYR A  21      42.660 104.384 115.549  1.00  0.00           H0.      0
ATOM     16  HD2 TYR A  21      42.033 103.596 119.737  1.00  0.00           H0.      0
ATOM     17  HE1 TYR A  21      41.050 102.622 114.963  1.00  0.00           H0.      0
ATOM     18  HE2 TYR A  21      40.403 101.822 119.136  1.00  0.00           H0.      0
ATOM     19  HH  TYR A  21      39.766 100.834 115.808  1.00  0.00           H0.      0
ATOM     20  CA  TRP A  30      46.471  95.619 114.763  1.00  0.00           C0.     -1
ATOM     21  CB  TRP A  30      45.713  96.786 114.202  1.00  0.00           C0.     -1
ATOM     22  CG  TRP A  30      44.226  96.533 114.083  1.00  0.00           C0.      0
ATOM     23  CD1 TRP A  30      43.520  96.181 112.946  1.00  0.00           C0.      0
ATOM     24  CD2 TRP A  30      43.259  96.570 115.160  1.00  0.00           C0.      0
ATOM     25  CE2 TRP A  30      41.985  96.230 114.599  1.00  0.00           C0.      0
ATOM     26  CE3 TRP A  30      43.337  96.887 116.530  1.00  0.00           C0.      0
ATOM     27  NE1 TRP A  30      42.180  95.989 113.254  1.00  0.00           N0.      0
ATOM     28  CZ2 TRP A  30      40.812  96.203 115.369  1.00  0.00           C0.      0
ATOM     29  CZ3 TRP A  30      42.173  96.870 117.296  1.00  0.00           C0.      0
ATOM     30  CH2 TRP A  30      40.925  96.533 116.720  1.00  0.00           C0.      0
ATOM     31  H01 TRP A  30      46.348  94.730 114.131  1.00  0.00           H0.      0
ATOM     32  H03 TRP A  30      47.546  95.828 114.839  1.00  0.00           H0.      0
ATOM     33  HA  TRP A  30      46.113  95.359 115.766  1.00  0.00           H0.      0
ATOM     34  HB2 TRP A  30      45.878  97.672 114.833  1.00  0.00           H0.      0
ATOM     35  HB3 TRP A  30      46.110  97.046 113.211  1.00  0.00           H0.      0
ATOM     36  HD1 TRP A  30      43.876  96.055 111.935  1.00  0.00           H0.      0
ATOM     37  HE1 TRP A  30      41.425  95.767 112.608  1.00  0.00           H0.      0
ATOM     38  HE3 TRP A  30      44.288  97.149 116.982  1.00  0.00           H0.      0
ATOM     39  HZ2 TRP A  30      39.859  95.939 114.924  1.00  0.00           H0.      0
ATOM     40  HZ3 TRP A  30      42.218  97.116 118.352  1.00  0.00           H0.      0
ATOM     41  HH2 TRP A  30      40.041  96.540 117.349  1.00  0.00           H0.      0
ATOM     42  CA  TYR A  33      46.142  91.289 116.794  1.00  0.00           C0.     -1
ATOM     43  C   TYR A  33      45.246  90.423 115.916  1.00  0.00           C0.      0
ATOM     44  O   TYR A  33      44.861  89.300 116.266  1.00  0.00           O0.      0
ATOM     45  CB  TYR A  33      45.496  92.547 117.349  1.00  0.00           C0.     -1
ATOM     46  CG  TYR A  33      44.042  92.369 117.770  1.00  0.00           C0.      0
ATOM     47  CD1 TYR A  33      43.029  93.167 117.212  1.00  0.00           C0.      0
ATOM     48  CD2 TYR A  33      43.661  91.378 118.694  1.00  0.00           C0.      0
ATOM     49  CE1 TYR A  33      41.683  92.992 117.557  1.00  0.00           C0.      0
ATOM     50  CE2 TYR A  33      42.322  91.188 119.042  1.00  0.00           C0.      0
ATOM     51  CZ  TYR A  33      41.325  91.993 118.471  1.00  0.00           C0.      0
ATOM     52  OH  TYR A  33      40.022  91.747 118.850  1.00  0.00           O0.      0
ATOM     53  H02 TYR A  33      47.052  91.556 116.240  1.00  0.00           H0.      0
ATOM     54  HA  TYR A  33      46.453  90.634 117.614  1.00  0.00           H0.      0
ATOM     55  HB2 TYR A  33      46.101  92.904 118.194  1.00  0.00           H0.      0
ATOM     56  HB3 TYR A  33      45.529  93.346 116.598  1.00  0.00           H0.      0
ATOM     57  HD1 TYR A  33      43.286  93.943 116.498  1.00  0.00           H0.      0
ATOM     58  HD2 TYR A  33      44.416  90.735 119.134  1.00  0.00           H0.      0
ATOM     59  HE1 TYR A  33      40.924  93.619 117.102  1.00  0.00           H0.      0
ATOM     60  HE2 TYR A  33      42.033  90.417 119.747  1.00  0.00           H0.      0
ATOM     61  HH  TYR A  33      39.407  92.415 118.494  1.00  0.00           H0.      0
ATOM     62  N   ILE A  34      44.905  90.952 114.711  1.00  0.00           N0.      0
ATOM     63  CA  ILE A  34      44.252  90.140 113.689  1.00  0.00           C0.     -1
ATOM     64  CB  ILE A  34      44.146  90.986 112.318  1.00  0.00           C0.     -1
ATOM     65  CG1 ILE A  34      43.051  92.067 112.459  1.00  0.00           C0.      0
ATOM     66  CG2 ILE A  34      43.862  90.016 111.162  1.00  0.00           C0.      0
ATOM     67  CD1 ILE A  34      42.910  93.006 111.253  1.00  0.00           C0.      0
ATOM     68  H01 ILE A  34      44.826  89.221 113.519  1.00  0.00           H0.      0
ATOM     69  H   ILE A  34      45.327  91.825 114.426  1.00  0.00           H0.      0
ATOM     70  HA  ILE A  34      43.247  89.851 114.016  1.00  0.00           H0.      0
ATOM     71  HB  ILE A  34      45.122  91.466 112.153  1.00  0.00           H0.      0
ATOM     72 HG12 ILE A  34      42.092  91.556 112.623  1.00  0.00           H0.      0
ATOM     73 HG13 ILE A  34      43.242  92.667 113.360  1.00  0.00           H0.      0
ATOM     74 HG21 ILE A  34      44.646  89.255 111.082  1.00  0.00           H0.      0
ATOM     75 HG22 ILE A  34      42.906  89.499 111.325  1.00  0.00           H0.      0
ATOM     76 HG23 ILE A  34      43.801  90.538 110.203  1.00  0.00           H0.      0
ATOM     77 HD11 ILE A  34      42.107  93.729 111.426  1.00  0.00           H0.      0
ATOM     78 HD12 ILE A  34      43.838  93.562 111.073  1.00  0.00           H0.      0
ATOM     79 HD13 ILE A  34      42.662  92.454 110.339  1.00  0.00           H0.      0
ATOM     80  CA  ARG A  40      40.084  85.288 109.202  1.00  0.00           C0.     -1
ATOM     81  CB  ARG A  40      40.635  86.771 109.344  1.00  0.00           C0.     -1
ATOM     82  CG  ARG A  40      39.507  87.825 109.381  1.00  0.00           C0.      0
ATOM     83  CD  ARG A  40      40.040  89.266 109.252  1.00  0.00           C0.      0
ATOM     84  NE  ARG A  40      38.986  90.298 109.262  1.00  0.00           N0.      0
ATOM     85  CZ  ARG A  40      38.758  91.181 110.263  1.00  0.00           C0.      0
ATOM     86  NH1 ARG A  40      39.335  90.983 111.481  1.00  0.00           N1+      0
ATOM     87  NH2 ARG A  40      37.994  92.240 110.041  1.00  0.00           N0.      0
ATOM     88  H01 ARG A  40      40.912  84.573 109.191  1.00  0.00           H0.      0
ATOM     89  H02 ARG A  40      39.518  85.183 108.270  1.00  0.00           H0.      0
ATOM     90  HA  ARG A  40      39.422  85.043 110.040  1.00  0.00           H0.      0
ATOM     91  HB2 ARG A  40      41.246  86.846 110.253  1.00  0.00           H0.      0
ATOM     92  HB3 ARG A  40      41.301  86.976 108.494  1.00  0.00           H0.      0
ATOM     93  HG2 ARG A  40      38.804  87.639 108.557  1.00  0.00           H0.      0
ATOM     94  HG3 ARG A  40      38.931  87.726 110.311  1.00  0.00           H0.      0
ATOM     95  HD2 ARG A  40      40.755  89.491 110.051  1.00  0.00           H0.      0
ATOM     96  HD3 ARG A  40      40.589  89.368 108.309  1.00  0.00           H0.      0
ATOM     97  HE  ARG A  40      38.559  90.546 108.376  1.00  0.00           H0.      0
ATOM     98 HH11 ARG A  40      39.557  90.042 111.772  1.00  0.00           H0.      0
ATOM     99 HH12 ARG A  40      39.082  91.610 112.235  1.00  0.00           H0.      0
ATOM    100 HH21 ARG A  40      37.697  92.474 109.053  1.00  0.00           H0.      0
ATOM    101 HH22 ARG A  40      37.795  92.902 110.800  1.00  0.00           H0.      0
ATOM    102  CA  ALA A  64      34.615 100.459 109.113  1.00  0.00           C0.     -1
ATOM    103  C   ALA A  64      35.767  99.612 108.598  1.00  0.00           C0.      0
ATOM    104  O   ALA A  64      35.743  98.369 108.662  1.00  0.00           O0.      0
ATOM    105  CB  ALA A  64      34.011  99.889 110.407  1.00  0.00           C0.      0
ATOM    106  H03 ALA A  64      33.858 100.464 108.316  1.00  0.00           H0.      0
ATOM    107  HA  ALA A  64      34.935 101.499 109.249  1.00  0.00           H0.      0
ATOM    108  HB1 ALA A  64      34.636 100.135 111.271  1.00  0.00           H0.      0
ATOM    109  HB2 ALA A  64      33.018 100.312 110.588  1.00  0.00           H0.      0
ATOM    110  HB3 ALA A  64      33.916  98.802 110.333  1.00  0.00           H0.      0
ATOM    111  N   CYS A  65      36.773 100.272 107.971  1.00  0.00           N0.      0
ATOM    112  CA  CYS A  65      37.827  99.516 107.303  1.00  0.00           C0.     -1
ATOM    113  C   CYS A  65      38.851  98.861 108.251  1.00  0.00           C0.      0
ATOM    114  O   CYS A  65      39.305  97.734 108.004  1.00  0.00           O0.      0
ATOM    115  H01 CYS A  65      38.356 100.192 106.624  1.00  0.00           H0.      0
ATOM    116  H   CYS A  65      36.924 101.251 108.187  1.00  0.00           H0.      0
ATOM    117  HA  CYS A  65      37.375  98.712 106.722  1.00  0.00           H0.      0
ATOM    118  N   GLY A  66      39.242  99.606 109.312  1.00  0.00           N0.      0
ATOM    119  CA  GLY A  66      40.421  99.227 110.091  1.00  0.00           C0.     -1
ATOM    120  H01 GLY A  66      41.330  99.287 109.478  1.00  0.00           H0.      0
ATOM    121  H   GLY A  66      38.893 100.562 109.424  1.00  0.00           H0.      0
ATOM    122  HA2 GLY A  66      40.514  99.912 110.933  1.00  0.00           H0.      0
ATOM    123  HA3 GLY A  66      40.345  98.205 110.463  1.00  0.00           H0.      0
ATOM    124  CA  ASP A  70      37.457  93.737 104.753  1.00  0.00           C0.     -1
ATOM    125  CB  ASP A  70      36.217  93.930 105.748  1.00  0.00           C0.     -1
ATOM    126  CG  ASP A  70      36.638  93.675 107.212  1.00  0.00           C0.      0
ATOM    127  OD1 ASP A  70      36.261  94.517 108.085  1.00  0.00           O0.      0
ATOM    128  OD2 ASP A  70      37.331  92.630 107.450  1.00  0.00           O1-      0
ATOM    129  H01 ASP A  70      38.234  94.476 104.975  1.00  0.00           H0.      0
ATOM    130  H02 ASP A  70      37.139  93.859 103.713  1.00  0.00           H0.      0
ATOM    131  HA  ASP A  70      37.874  92.737 104.895  1.00  0.00           H0.      0
ATOM    132  HB2 ASP A  70      35.806  94.939 105.667  1.00  0.00           H0.      0
ATOM    133  HB3 ASP A  70      35.433  93.212 105.474  1.00  0.00           H0.      0
ATOM    134  CA  ASP A  85      37.558 104.929 108.299  1.00  0.00           C0.     -1
ATOM    135  C   ASP A  85      37.956 106.256 108.964  1.00  0.00           C0.      0
ATOM    136  O   ASP A  85      38.746 107.029 108.406  1.00  0.00           O0.      0
ATOM    137  CB  ASP A  85      38.748 103.942 108.273  1.00  0.00           C0.      0
ATOM    138  CG  ASP A  85      38.935 103.407 109.682  1.00  0.00           C0.      0
ATOM    139  OD1 ASP A  85      38.384 102.276 109.961  1.00  0.00           O0.      0
ATOM    140  OD2 ASP A  85      39.516 104.146 110.527  1.00  0.00           O1-      0
ATOM    141  H03 ASP A  85      37.262 105.171 107.273  1.00  0.00           H0.      0
ATOM    142  HA  ASP A  85      36.697 104.474 108.801  1.00  0.00           H0.      0
ATOM    143  HB2 ASP A  85      38.541 103.121 107.580  1.00  0.00           H0.      0
ATOM    144  HB3 ASP A  85      39.644 104.472 107.939  1.00  0.00           H0.      0
ATOM    145  N   ALA A  86      37.428 106.507 110.197  1.00  0.00           N0.      0
ATOM    146  CA  ALA A  86      37.604 107.794 110.879  1.00  0.00           C0.     -1
ATOM    147  C   ALA A  86      38.831 107.901 111.779  1.00  0.00           C0.      0
ATOM    148  O   ALA A  86      38.960 108.890 112.522  1.00  0.00           O0.      0
ATOM    149  CB  ALA A  86      36.341 108.185 111.653  1.00  0.00           C0.      0
ATOM    150  H   ALA A  86      36.732 105.868 110.567  1.00  0.00           H0.      0
ATOM    151  HA  ALA A  86      37.768 108.533 110.083  1.00  0.00           H0.      0
ATOM    152  HB1 ALA A  86      36.047 107.398 112.356  1.00  0.00           H0.      0
ATOM    153  HB2 ALA A  86      36.566 109.087 112.228  1.00  0.00           H0.      0
ATOM    154  HB3 ALA A  86      35.524 108.375 110.957  1.00  0.00           H0.      0
ATOM    155  N   SER A  87      39.753 106.929 111.654  1.00  0.00           N0.      0
ATOM    156  CA  SER A  87      40.995 107.003 112.393  1.00  0.00           C0.     -1
ATOM    157  CB  SER A  87      41.294 105.697 113.139  1.00  0.00           C0.      0
ATOM    158  OG  SER A  87      42.634 105.730 113.690  1.00  0.00           O0.      0
ATOM    159  H01 SER A  87      41.836 107.207 111.716  1.00  0.00           H0.      0
ATOM    160  H   SER A  87      39.570 106.119 111.064  1.00  0.00           H0.      0
ATOM    161  HA  SER A  87      40.910 107.843 113.088  1.00  0.00           H0.      0
ATOM    162  HB2 SER A  87      40.540 105.508 113.913  1.00  0.00           H0.      0
ATOM    163  HB3 SER A  87      41.279 104.853 112.448  1.00  0.00           H0.      0
ATOM    164  HG  SER A  87      42.658 106.424 114.364  1.00  0.00           H0.      0
ATOM    165  CA  MET A  90      44.626 103.114 111.394  1.00  0.00           C0.     -1
ATOM    166  CB  MET A  90      43.319 102.626 112.158  1.00  0.00           C0.     -1
ATOM    167  CG  MET A  90      43.221 101.091 112.148  1.00  0.00           C0.      0
ATOM    168  SD  MET A  90      42.069 100.346 113.388  1.00  0.00           S0.      0
ATOM    169  CE  MET A  90      43.223 100.143 114.794  1.00  0.00           C0.      0
ATOM    170  H01 MET A  90      44.678 104.207 111.401  1.00  0.00           H0.      0
ATOM    171  H02 MET A  90      44.619 102.769 110.353  1.00  0.00           H0.      0
ATOM    172  HA  MET A  90      45.520 102.716 111.887  1.00  0.00           H0.      0
ATOM    173  HB2 MET A  90      43.355 103.003 113.186  1.00  0.00           H0.      0
ATOM    174  HB3 MET A  90      42.428 103.057 111.689  1.00  0.00           H0.      0
ATOM    175  HG2 MET A  90      42.883 100.742 111.166  1.00  0.00           H0.      0
ATOM    176  HG3 MET A  90      44.207 100.642 112.324  1.00  0.00           H0.      0
ATOM    177  HE1 MET A  90      44.062  99.499 114.518  1.00  0.00           H0.      0
ATOM    178  HE2 MET A  90      43.584 101.112 115.149  1.00  0.00           H0.      0
ATOM    179  HE3 MET A  90      42.669  99.657 115.600  1.00  0.00           H0.      0
ATOM    180  CA  ALA A 115      35.072 110.244 106.494  1.00  0.00           C0.     -1
ATOM    181  C   ALA A 115      34.643 109.779 107.865  1.00  0.00           C0.      0
ATOM    182  O   ALA A 115      35.155 108.801 108.428  1.00  0.00           O0.      0
ATOM    183  H01 ALA A 115      36.160 110.184 106.414  1.00  0.00           H0.      0
ATOM    184  H03 ALA A 115      34.648 109.575 105.735  1.00  0.00           H0.      0
ATOM    185  HA  ALA A 115      34.752 111.265 106.273  1.00  0.00           H0.      0
ATOM    186  N   ASN A 116      33.641 110.518 108.424  1.00  0.00           N0.      0
ATOM    187  CA  ASN A 116      32.943 110.054 109.611  1.00  0.00           C0.     -1
ATOM    188  C   ASN A 116      31.488 109.871 109.267  1.00  0.00           C0.      0
ATOM    189  O   ASN A 116      30.848 110.750 108.667  1.00  0.00           O0.      0
ATOM    190  CB  ASN A 116      33.117 111.061 110.785  1.00  0.00           C0.      0
ATOM    191  CG  ASN A 116      32.700 110.404 112.087  1.00  0.00           C0.      0
ATOM    192  ND2 ASN A 116      33.704 110.105 112.952  1.00  0.00           N0.      0
ATOM    193  OD1 ASN A 116      31.513 110.118 112.319  1.00  0.00           O0.      0
ATOM    194  H   ASN A 116      33.138 111.187 107.854  1.00  0.00           H0.      0
ATOM    195  HA  ASN A 116      33.399 109.106 109.893  1.00  0.00           H0.      0
ATOM    196  HB2 ASN A 116      34.161 111.384 110.811  1.00  0.00           H0.      0
ATOM    197  HB3 ASN A 116      32.487 111.936 110.600  1.00  0.00           H0.      0
ATOM    198 HD21 ASN A 116      33.494 109.474 113.716  1.00  0.00           H0.      0
ATOM    199 HD22 ASN A 116      34.667 110.162 112.657  1.00  0.00           H0.      0
ATOM    200  N   TRP A 117      31.004 108.687 109.655  1.00  0.00           N0.      0
ATOM    201  CA  TRP A 117      29.596 108.425 109.536  1.00  0.00           C0.     -1
ATOM    202  CB  TRP A 117      29.148 107.300 110.548  1.00  0.00           C0.     -1
ATOM    203  CG  TRP A 117      29.949 106.034 110.381  1.00  0.00           C0.      0
ATOM    204  CD1 TRP A 117      30.636 105.632 109.252  1.00  0.00           C0.      0
ATOM    205  CD2 TRP A 117      30.239 105.053 111.406  1.00  0.00           C0.      0
ATOM    206  CE2 TRP A 117      31.128 104.090 110.835  1.00  0.00           C0.      0
ATOM    207  CE3 TRP A 117      29.866 104.913 112.756  1.00  0.00           C0.      0
ATOM    208  NE1 TRP A 117      31.331 104.459 109.518  1.00  0.00           N0.      0
ATOM    209  CZ2 TRP A 117      31.656 103.025 111.578  1.00  0.00           C0.      0
ATOM    210  CZ3 TRP A 117      30.383 103.851 113.495  1.00  0.00           C0.      0
ATOM    211  CH2 TRP A 117      31.271 102.917 112.912  1.00  0.00           C0.      0
ATOM    212  H02 TRP A 117      29.038 109.345 109.735  1.00  0.00           H0.      0
ATOM    213  H   TRP A 117      31.598 108.060 110.204  1.00  0.00           H0.      0
ATOM    214  HA  TRP A 117      29.342 108.114 108.513  1.00  0.00           H0.      0
ATOM    215  HB2 TRP A 117      29.279 107.683 111.568  1.00  0.00           H0.      0
ATOM    216  HB3 TRP A 117      28.072 107.129 110.408  1.00  0.00           H0.      0
ATOM    217  HD1 TRP A 117      30.715 106.107 108.288  1.00  0.00           H0.      0
ATOM    218  HE1 TRP A 117      31.992 104.028 108.891  1.00  0.00           H0.      0
ATOM    219  HE3 TRP A 117      29.196 105.630 113.218  1.00  0.00           H0.      0
ATOM    220  HZ2 TRP A 117      32.357 102.326 111.138  1.00  0.00           H0.      0
ATOM    221  HZ3 TRP A 117      30.114 103.741 114.540  1.00  0.00           H0.      0
ATOM    222  HH2 TRP A 117      31.677 102.115 113.520  1.00  0.00           H0.      0
ATOM    223  CA  LEU A 136      32.338  94.763 109.748  1.00  0.00           C0.     -1
ATOM    224  C   LEU A 136      33.294  95.082 110.915  1.00  0.00           C0.      0
ATOM    225  O   LEU A 136      33.976  96.119 110.914  1.00  0.00           O0.      0
ATOM    226  H01 LEU A 136      32.955  94.549 108.868  1.00  0.00           H0.      0
ATOM    227  H02 LEU A 136      31.739  95.651 109.537  1.00  0.00           H0.      0
ATOM    228  HA  LEU A 136      31.682  93.913 109.949  1.00  0.00           H0.      0
ATOM    229  N   GLY A 137      33.392  94.178 111.950  1.00  0.00           N0.      0
ATOM    230  CA  GLY A 137      34.473  94.264 112.960  1.00  0.00           C0.     -1
ATOM    231  C   GLY A 137      34.100  94.847 114.317  1.00  0.00           C0.      0
ATOM    232  O   GLY A 137      34.892  95.567 114.937  1.00  0.00           O0.      0
ATOM    233  H   GLY A 137      32.959  93.275 111.808  1.00  0.00           H0.      0
ATOM    234  HA2 GLY A 137      34.877  93.260 113.124  1.00  0.00           H0.      0
ATOM    235  HA3 GLY A 137      35.291  94.861 112.564  1.00  0.00           H0.      0
ATOM    236  N   ASN A 138      32.888  94.490 114.830  1.00  0.00           N0.      0
ATOM    237  CA  ASN A 138      32.359  95.153 116.029  1.00  0.00           C0.     -1
ATOM    238  C   ASN A 138      32.499  96.717 115.823  1.00  0.00           C0.      0
ATOM    239  O   ASN A 138      33.043  97.436 116.665  1.00  0.00           O0.      0
ATOM    240  CB  ASN A 138      32.998  94.660 117.324  1.00  0.00           C0.      0
ATOM    241  CG  ASN A 138      32.351  95.319 118.543  1.00  0.00           C0.      0
ATOM    242  ND2 ASN A 138      33.191  95.572 119.580  1.00  0.00           N0.      0
ATOM    243  OD1 ASN A 138      31.137  95.548 118.575  1.00  0.00           O0.      0
ATOM    244  H   ASN A 138      32.259  93.956 114.246  1.00  0.00           H0.      0
ATOM    245  HA  ASN A 138      31.288  94.936 116.079  1.00  0.00           H0.      0
ATOM    246  HB2 ASN A 138      32.824  93.579 117.385  1.00  0.00           H0.      0
ATOM    247  HB3 ASN A 138      34.076  94.796 117.311  1.00  0.00           H0.      0
ATOM    248 HD21 ASN A 138      32.844  96.092 120.375  1.00  0.00           H0.      0
ATOM    249 HD22 ASN A 138      34.185  95.385 119.505  1.00  0.00           H0.      0
ATOM    250  N   SER A 139      31.943  97.162 114.656  1.00  0.00           N0.      0
ATOM    251  CA  SER A 139      31.982  98.539 114.107  1.00  0.00           C0.     -1
ATOM    252  H01 SER A 139      30.969  98.935 113.994  1.00  0.00           H0.      0
ATOM    253  H03 SER A 139      32.542  99.166 114.803  1.00  0.00           H0.      0
ATOM    254  H   SER A 139      31.579  96.454 114.035  1.00  0.00           H0.      0
ATOM    255  HA  SER A 139      32.487  98.537 113.136  1.00  0.00           H0.      0
ATOM    256  CA  HID A 142      32.263 103.321 118.544  1.00  0.00           C0.     -1
ATOM    257  CB  HID A 142      33.233 103.288 117.365  1.00  0.00           C0.     -1
ATOM    258  CG  HID A 142      34.318 102.253 117.427  1.00  0.00           C0.      0
ATOM    259  CD2 HID A 142      34.318 100.871 117.350  1.00  0.00           C0.      0
ATOM    260  ND1 HID A 142      35.666 102.591 117.509  1.00  0.00           N0.      0
ATOM    261  CE1 HID A 142      36.412 101.443 117.484  1.00  0.00           C0.      0
ATOM    262  NE2 HID A 142      35.617 100.383 117.387  1.00  0.00           N0.      0
ATOM    263  H01 HID A 142      31.506 104.098 118.393  1.00  0.00           H0.      0
ATOM    264  H02 HID A 142      31.746 102.361 118.657  1.00  0.00           H0.      0
ATOM    265  HA  HID A 142      32.786 103.530 119.485  1.00  0.00           H0.      0
ATOM    266  HB2 HID A 142      32.657 103.140 116.442  1.00  0.00           H0.      0
ATOM    267  HB3 HID A 142      33.696 104.276 117.248  1.00  0.00           H0.      0
ATOM    268  HD1 HID A 142      36.030 103.531 117.588  1.00  0.00           H0.      0
ATOM    269  HD2 HID A 142      33.480 100.198 117.255  1.00  0.00           H0.      0
ATOM    270  HE1 HID A 142      37.492 101.427 117.504  1.00  0.00           H0.      0
ATOM    271  CA  ARG A 175      29.803  92.396 119.862  1.00  0.00           C0.     -1
ATOM    272  CB  ARG A 175      30.994  92.632 120.826  1.00  0.00           C0.     -1
ATOM    273  CG  ARG A 175      32.329  92.104 120.275  1.00  0.00           C0.      0
ATOM    274  CD  ARG A 175      33.499  92.407 121.228  1.00  0.00           C0.      0
ATOM    275  NE  ARG A 175      34.821  92.187 120.627  1.00  0.00           N0.      0
ATOM    276  CZ  ARG A 175      35.477  91.029 120.574  1.00  0.00           C0.      0
ATOM    277  NH1 ARG A 175      34.987  89.919 121.183  1.00  0.00           N1+      0
ATOM    278  NH2 ARG A 175      36.657  90.966 119.928  1.00  0.00           N0.      0
ATOM    279  H01 ARG A 175      28.866  92.742 120.311  1.00  0.00           H0.      0
ATOM    280  H02 ARG A 175      29.957  92.953 118.931  1.00  0.00           H0.      0
ATOM    281  HA  ARG A 175      29.694  91.332 119.621  1.00  0.00           H0.      0
ATOM    282  HB2 ARG A 175      31.090  93.710 121.010  1.00  0.00           H0.      0
ATOM    283  HB3 ARG A 175      30.785  92.158 121.795  1.00  0.00           H0.      0
ATOM    284  HG2 ARG A 175      32.259  91.023 120.085  1.00  0.00           H0.      0
ATOM    285  HG3 ARG A 175      32.541  92.578 119.310  1.00  0.00           H0.      0
ATOM    286  HD2 ARG A 175      33.470  93.466 121.499  1.00  0.00           H0.      0
ATOM    287  HD3 ARG A 175      33.415  91.839 122.162  1.00  0.00           H0.      0
ATOM    288  HE  ARG A 175      35.229  92.986 120.109  1.00  0.00           H0.      0
ATOM    289 HH11 ARG A 175      34.008  89.886 121.425  1.00  0.00           H0.      0
ATOM    290 HH12 ARG A 175      35.415  89.027 120.984  1.00  0.00           H0.      0
ATOM    291 HH21 ARG A 175      37.117  91.836 119.619  1.00  0.00           H0.      0
ATOM    292 HH22 ARG A 175      37.236  90.145 120.018  1.00  0.00           H0.      0
ATOM    293  CA  TYR A 194      40.736  88.157 115.124  1.00  0.00           C0.     -1
ATOM    294  CB  TYR A 194      40.497  89.163 116.309  1.00  0.00           C0.     -1
ATOM    295  CG  TYR A 194      39.667  90.356 115.870  1.00  0.00           C0.      0
ATOM    296  CD1 TYR A 194      38.346  90.533 116.315  1.00  0.00           C0.      0
ATOM    297  CD2 TYR A 194      40.183  91.311 114.975  1.00  0.00           C0.      0
ATOM    298  CE1 TYR A 194      37.557  91.591 115.860  1.00  0.00           C0.      0
ATOM    299  CE2 TYR A 194      39.407  92.379 114.504  1.00  0.00           C0.      0
ATOM    300  CZ  TYR A 194      38.071  92.506 114.929  1.00  0.00           C0.      0
ATOM    301  OH  TYR A 194      37.246  93.519 114.508  1.00  0.00           O0.      0
ATOM    302  H01 TYR A 194      41.353  87.312 115.449  1.00  0.00           H0.      0
ATOM    303  H02 TYR A 194      39.781  87.773 114.749  1.00  0.00           H0.      0
ATOM    304  HA  TYR A 194      41.251  88.659 114.297  1.00  0.00           H0.      0
ATOM    305  HB2 TYR A 194      39.994  88.645 117.133  1.00  0.00           H0.      0
ATOM    306  HB3 TYR A 194      41.471  89.499 116.686  1.00  0.00           H0.      0
ATOM    307  HD1 TYR A 194      37.929  89.830 117.031  1.00  0.00           H0.      0
ATOM    308  HD2 TYR A 194      41.219  91.237 114.661  1.00  0.00           H0.      0
ATOM    309  HE1 TYR A 194      36.534  91.711 116.201  1.00  0.00           H0.      0
ATOM    310  HE2 TYR A 194      39.832  93.132 113.844  1.00  0.00           H0.      0
ATOM    311  HH  TYR A 194      37.502  93.848 113.605  1.00  0.00           H0.      0
ATOM    312  CA  TYR A 220      43.910  93.761 124.947  1.00  0.00           C0.     -1
ATOM    313  CB  TYR A 220      43.551  94.232 123.503  1.00  0.00           C0.     -1
ATOM    314  CG  TYR A 220      42.093  94.301 123.078  1.00  0.00           C0.      0
ATOM    315  CD1 TYR A 220      41.225  95.310 123.538  1.00  0.00           C0.      0
ATOM    316  CD2 TYR A 220      41.607  93.434 122.085  1.00  0.00           C0.      0
ATOM    317  CE1 TYR A 220      39.940  95.472 123.004  1.00  0.00           C0.      0
ATOM    318  CE2 TYR A 220      40.325  93.577 121.543  1.00  0.00           C0.      0
ATOM    319  CZ  TYR A 220      39.499  94.615 121.988  1.00  0.00           C0.      0
ATOM    320  OH  TYR A 220      38.236  94.820 121.432  1.00  0.00           O0.      0
ATOM    321  H01 TYR A 220      44.996  93.788 125.086  1.00  0.00           H0.      0
ATOM    322  H02 TYR A 220      43.450  94.410 125.701  1.00  0.00           H0.      0
ATOM    323  HA  TYR A 220      43.561  92.737 125.123  1.00  0.00           H0.      0
ATOM    324  HB2 TYR A 220      43.992  95.230 123.366  1.00  0.00           H0.      0
ATOM    325  HB3 TYR A 220      44.076  93.576 122.797  1.00  0.00           H0.      0
ATOM    326  HD1 TYR A 220      41.567  96.004 124.300  1.00  0.00           H0.      0
ATOM    327  HD2 TYR A 220      42.252  92.655 121.692  1.00  0.00           H0.      0
ATOM    328  HE1 TYR A 220      39.291  96.270 123.349  1.00  0.00           H0.      0
ATOM    329  HE2 TYR A 220      39.992  92.902 120.762  1.00  0.00           H0.      0
ATOM    330  HH  TYR A 220      38.099  94.174 120.708  1.00  0.00           H0.      0
ATOM    331  CA  TYR A 242      32.388 100.936 123.478  1.00  0.00           C0.     -1
ATOM    332  CB  TYR A 242      32.421  99.533 122.860  1.00  0.00           C0.     -1
ATOM    333  CG  TYR A 242      33.702  98.980 122.249  1.00  0.00           C0.      0
ATOM    334  CD1 TYR A 242      34.181  99.419 120.999  1.00  0.00           C0.      0
ATOM    335  CD2 TYR A 242      34.361  97.891 122.848  1.00  0.00           C0.      0
ATOM    336  CE1 TYR A 242      35.255  98.788 120.365  1.00  0.00           C0.      0
ATOM    337  CE2 TYR A 242      35.436  97.242 122.227  1.00  0.00           C0.      0
ATOM    338  CZ  TYR A 242      35.875  97.690 120.976  1.00  0.00           C0.      0
ATOM    339  OH  TYR A 242      36.902  97.062 120.278  1.00  0.00           O0.      0
ATOM    340  H01 TYR A 242      31.381 101.157 123.846  1.00  0.00           H0.      0
ATOM    341  H02 TYR A 242      33.086 101.020 124.319  1.00  0.00           H0.      0
ATOM    342  HA  TYR A 242      32.658 101.706 122.744  1.00  0.00           H0.      0
ATOM    343  HB2 TYR A 242      32.090  98.820 123.627  1.00  0.00           H0.      0
ATOM    344  HB3 TYR A 242      31.647  99.498 122.079  1.00  0.00           H0.      0
ATOM    345  HD1 TYR A 242      33.691 100.246 120.492  1.00  0.00           H0.      0
ATOM    346  HD2 TYR A 242      34.010  97.523 123.808  1.00  0.00           H0.      0
ATOM    347  HE1 TYR A 242      35.598  99.136 119.396  1.00  0.00           H0.      0
ATOM    348  HE2 TYR A 242      35.915  96.389 122.697  1.00  0.00           H0.      0
ATOM    349  HH  TYR A 242      37.345  96.369 120.817  1.00  0.00           H0.      0
ATOM    350  CA' SAM A 293      37.914  96.475 110.982  1.00  0.00           C0.      0
ATOM    351  CB  SAM A 293      37.479  97.529 112.035  1.00  0.00           C0.      0
ATOM    352  CG  SAM A 293      38.670  98.256 112.678  1.00  0.00           C0.      0
ATOM    353  SD  SAM A 293      38.343  98.935 114.346  1.00  0.00           S0.      0
ATOM    354  C5' SAM A 293      36.790  99.861 114.047  1.00  0.00           C0.      0
ATOM    355  C4' SAM A 293      36.975 100.963 113.018  1.00  0.00           C0.      0
ATOM    356  O4' SAM A 293      35.719 101.705 112.928  1.00  0.00           O0.      0
ATOM    357  C3' SAM A 293      38.091 101.984 113.360  1.00  0.00           C0.      0
ATOM    358  O3' SAM A 293      39.204 101.876 112.494  1.00  0.00           O0.      0
ATOM    359  C2' SAM A 293      37.357 103.357 113.323  1.00  0.00           C0.      0
ATOM    360  O2' SAM A 293      38.082 104.456 112.824  1.00  0.00           O0.      0
ATOM    361  C1' SAM A 293      36.054 103.048 112.542  1.00  0.00           C0.      0
ATOM    362  OXT SAM A 293      37.568  94.307 111.961  1.00  0.00           O0.      0
ATOM    363  N1  SAM A 293      33.034 107.049 111.249  1.00  0.00           N0.      0
ATOM    364  C2  SAM A 293      33.901 106.322 110.512  1.00  0.00           C0.      0
ATOM    365  N3  SAM A 293      34.628 105.260 110.890  1.00  0.00           N0.      0
ATOM    366  C4  SAM A 293      34.394 104.922 112.173  1.00  0.00           C0.      0
ATOM    367  C5  SAM A 293      33.521 105.582 113.053  1.00  0.00           C0.      0
ATOM    368  C6  SAM A 293      32.827 106.701 112.546  1.00  0.00           C0.      0
ATOM    369  N6  SAM A 293      32.014 107.454 113.319  1.00  0.00           N0.      0
ATOM    370  N7  SAM A 293      33.536 104.985 114.306  1.00  0.00           N0.      0
ATOM    371  C8  SAM A 293      34.395 103.992 114.191  1.00  0.00           C0.      0
ATOM    372  N9  SAM A 293      34.951 103.903 112.918  1.00  0.00           N0.      0
ATOM    373  C'  SAM A 293      38.437  95.224 111.719  1.00  0.00           C0.      0
ATOM    374  N'  SAM A 293      36.728  96.171 110.113  1.00  0.00           N0.      0
ATOM    375  O'  SAM A 293      39.630  95.226 112.096  1.00  0.00           O0.      0
ATOM    376 HN61 SAM A 293      31.722 107.080 114.209  1.00  0.00           H0.      0
ATOM    377 HN62 SAM A 293      31.546 108.275 112.936  1.00  0.00           H0.      0
ATOM    378  HA  SAM A 293      38.690  96.861 110.319  1.00  0.00           H0.      0
ATOM    379  HB1 SAM A 293      36.877  97.018 112.798  1.00  0.00           H0.      0
ATOM    380  HB2 SAM A 293      36.824  98.258 111.542  1.00  0.00           H0.      0
ATOM    381  HG1 SAM A 293      39.001  99.076 112.048  1.00  0.00           H0.      0
ATOM    382  HG2 SAM A 293      39.510  97.572 112.819  1.00  0.00           H0.      0
ATOM    383 HO2' SAM A 293      38.680 104.173 112.091  1.00  0.00           H0.      0
ATOM    384 HO3' SAM A 293      38.903 102.004 111.558  1.00  0.00           H0.      0
ATOM    385  H01 SAM A 293      34.652 103.281 114.959  1.00  0.00           H0.      0
ATOM    386  H02 SAM A 293      37.194 100.544 112.028  1.00  0.00           H0.      0
ATOM    387  H03 SAM A 293      38.479 101.805 114.364  1.00  0.00           H0.      0
ATOM    388  H04 SAM A 293      37.056 103.613 114.345  1.00  0.00           H0.      0
ATOM    389  H05 SAM A 293      36.212 103.141 111.462  1.00  0.00           H0.      0
ATOM    390  H06 SAM A 293      34.054 106.673 109.497  1.00  0.00           H0.      0
ATOM    391  H07 SAM A 293      36.518  96.977 109.495  1.00  0.00           H0.      0
ATOM    392  H08 SAM A 293      35.866  96.028 110.661  1.00  0.00           H0.      0
ATOM    393  H09 SAM A 293      36.813  95.340 109.470  1.00  0.00           H0.      0
ATOM    394 H5'1 SAM A 293      36.509 100.293 115.012  1.00  0.00           H0.      0
ATOM    395 H5'2 SAM A 293      35.991  99.176 113.750  1.00  0.00           H0.      0
ATOM    396  N   ACT A 294      36.374  96.373 117.572  1.00  0.00           N0.      0
ATOM    397  CA  ACT A 294      37.165  95.105 117.427  1.00  0.00           C0.      0
ATOM    398  C   ACT A 294      36.866  94.183 118.597  1.00  0.00           C0.      0
ATOM    399  O   ACT A 294      35.725  94.291 119.131  1.00  0.00           O0.      0
ATOM    400  CE  ACT A 294      36.839  97.435 116.627  1.00  0.00           C0.      0
ATOM    401  OXT ACT A 294      37.779  93.385 118.984  1.00  0.00           O1-      0
ATOM    402  HE1 ACT A 294      36.274  98.352 116.809  1.00  0.00           H0.      0
ATOM    403  HE2 ACT A 294      37.898  97.611 116.805  1.00  0.00           H0.      0
ATOM    404  HE3 ACT A 294      36.686  97.068 115.618  1.00  0.00           H0.      0
ATOM    405  H1  ACT A 294      38.223  95.365 117.419  1.00  0.00           H0.      0
ATOM    406  H3  ACT A 294      36.913  94.644 116.464  1.00  0.00           H0.      0
ATOM    407  H01 ACT A 294      36.464  96.696 118.558  1.00  0.00           H0.      0
ATOM    408  H02 ACT A 294      35.382  96.200 117.381  1.00  0.00           H0.      0
