# Supplementary material for: Computational Investigation of GNMT-Catalyzed Methyl Transfer Reaction: Integrating MD, QM, and ML Approaches
Source: J Comput Chem. Author manuscript; Available in PMC 2026 Jun 29. (PMC13312424; doi:10.1002/jcc.70434)
Supplement: SI-2 [file NIHMS2188582-supplement-SI-2.zip › QM-cluster-pdbs/clustering_1679_P2_w_ts.pdb]

ATOM      1  CA  ILE A  17      35.485 111.720 117.252  1.00  0.00           C0.     -1
ATOM      2  C   ILE A  17      35.613 110.217 117.516  1.00  0.00           C0.      0
ATOM      3  O   ILE A  17      36.280 109.806 118.490  1.00  0.00           O0.      0
ATOM      4  H01 ILE A  17      36.107 112.236 117.982  1.00  0.00           H0.      0
ATOM      5  H02 ILE A  17      34.449 112.058 117.363  1.00  0.00           H0.      0
ATOM      6  HA  ILE A  17      35.816 111.980 116.241  1.00  0.00           H0.      0
ATOM      7  N   PRO A  18      35.018 109.349 116.654  1.00  0.00           N0.      0
ATOM      8  CA  PRO A  18      34.958 107.861 116.868  1.00  0.00           C0.     -1
ATOM      9  C   PRO A  18      36.347 107.096 116.720  1.00  0.00           C0.      0
ATOM     10  O   PRO A  18      36.319 105.897 116.370  1.00  0.00           O0.      0
ATOM     11  CB  PRO A  18      33.987 107.380 115.767  1.00  0.00           C0.      0
ATOM     12  CG  PRO A  18      33.172 108.625 115.385  1.00  0.00           C0.      0
ATOM     13  CD  PRO A  18      34.196 109.758 115.492  1.00  0.00           C0.      0
ATOM     14  HA  PRO A  18      34.573 107.651 117.871  1.00  0.00           H0.      0
ATOM     15  HB2 PRO A  18      34.556 107.022 114.905  1.00  0.00           H0.      0
ATOM     16  HB3 PRO A  18      33.370 106.559 116.122  1.00  0.00           H0.      0
ATOM     17  HG2 PRO A  18      32.742 108.554 114.387  1.00  0.00           H0.      0
ATOM     18  HG3 PRO A  18      32.360 108.791 116.103  1.00  0.00           H0.      0
ATOM     19  HD2 PRO A  18      34.817 109.813 114.587  1.00  0.00           H0.      0
ATOM     20  HD3 PRO A  18      33.741 110.735 115.655  1.00  0.00           H0.      0
ATOM     21  N   ASP A  19      37.496 107.782 116.955  1.00  0.00           N0.      0
ATOM     22  CA  ASP A  19      38.888 107.259 116.799  1.00  0.00           C0.     -1
ATOM     23  H01 ASP A  19      39.532 108.087 116.500  1.00  0.00           H0.      0
ATOM     24  H03 ASP A  19      39.257 106.823 117.733  1.00  0.00           H0.      0
ATOM     25  H   ASP A  19      37.379 108.643 117.487  1.00  0.00           H0.      0
ATOM     26  HA  ASP A  19      38.886 106.490 116.024  1.00  0.00           H0.      0
ATOM     27  CA  TYR A  21      43.736 104.184 117.620  1.00  0.00           C0.     -1
ATOM     28  CB  TYR A  21      43.461 103.551 116.241  1.00  0.00           C0.     -1
ATOM     29  CG  TYR A  21      42.161 102.807 116.023  1.00  0.00           C0.      0
ATOM     30  CD1 TYR A  21      41.127 103.408 115.287  1.00  0.00           C0.      0
ATOM     31  CD2 TYR A  21      42.007 101.456 116.387  1.00  0.00           C0.      0
ATOM     32  CE1 TYR A  21      40.022 102.679 114.848  1.00  0.00           C0.      0
ATOM     33  CE2 TYR A  21      40.908 100.705 115.953  1.00  0.00           C0.      0
ATOM     34  CZ  TYR A  21      39.942 101.306 115.134  1.00  0.00           C0.      0
ATOM     35  OH  TYR A  21      38.944 100.520 114.583  1.00  0.00           O0.      0
ATOM     36  H01 TYR A  21      44.714 104.677 117.624  1.00  0.00           H0.      0
ATOM     37  H02 TYR A  21      42.974 104.932 117.870  1.00  0.00           H0.      0
ATOM     38  HA  TYR A  21      43.732 103.426 118.412  1.00  0.00           H0.      0
ATOM     39  HB2 TYR A  21      43.526 104.345 115.485  1.00  0.00           H0.      0
ATOM     40  HB3 TYR A  21      44.289 102.862 116.018  1.00  0.00           H0.      0
ATOM     41  HD1 TYR A  21      41.216 104.454 115.005  1.00  0.00           H0.      0
ATOM     42  HD2 TYR A  21      42.787 100.963 116.960  1.00  0.00           H0.      0
ATOM     43  HE1 TYR A  21      39.263 103.158 114.242  1.00  0.00           H0.      0
ATOM     44  HE2 TYR A  21      40.830  99.647 116.179  1.00  0.00           H0.      0
ATOM     45  HH  TYR A  21      38.670 100.961 113.748  1.00  0.00           H0.      0
ATOM     46  CA  TRP A  30      46.463  94.989 114.976  1.00  0.00           C0.     -1
ATOM     47  CB  TRP A  30      45.930  96.247 114.318  1.00  0.00           C0.     -1
ATOM     48  CG  TRP A  30      44.432  96.187 114.101  1.00  0.00           C0.      0
ATOM     49  CD1 TRP A  30      43.766  95.834 112.941  1.00  0.00           C0.      0
ATOM     50  CD2 TRP A  30      43.405  96.397 115.103  1.00  0.00           C0.      0
ATOM     51  CE2 TRP A  30      42.140  96.150 114.476  1.00  0.00           C0.      0
ATOM     52  CE3 TRP A  30      43.427  96.782 116.458  1.00  0.00           C0.      0
ATOM     53  NE1 TRP A  30      42.393  95.805 113.163  1.00  0.00           N0.      0
ATOM     54  CZ2 TRP A  30      40.925  96.272 115.168  1.00  0.00           C0.      0
ATOM     55  CZ3 TRP A  30      42.221  96.916 117.145  1.00  0.00           C0.      0
ATOM     56  CH2 TRP A  30      40.984  96.662 116.506  1.00  0.00           C0.      0
ATOM     57  H01 TRP A  30      46.260  94.109 114.355  1.00  0.00           H0.      0
ATOM     58  H02 TRP A  30      47.546  95.045 115.142  1.00  0.00           H0.      0
ATOM     59  HA  TRP A  30      45.983  94.822 115.948  1.00  0.00           H0.      0
ATOM     60  HB2 TRP A  30      46.175  97.122 114.937  1.00  0.00           H0.      0
ATOM     61  HB3 TRP A  30      46.430  96.403 113.353  1.00  0.00           H0.      0
ATOM     62  HD1 TRP A  30      44.171  95.599 111.968  1.00  0.00           H0.      0
ATOM     63  HE1 TRP A  30      41.669  95.627 112.471  1.00  0.00           H0.      0
ATOM     64  HE3 TRP A  30      44.370  96.973 116.962  1.00  0.00           H0.      0
ATOM     65  HZ2 TRP A  30      39.975  96.053 114.692  1.00  0.00           H0.      0
ATOM     66  HZ3 TRP A  30      42.226  97.206 118.191  1.00  0.00           H0.      0
ATOM     67  HH2 TRP A  30      40.064  96.766 117.072  1.00  0.00           H0.      0
ATOM     68  CA  TYR A  33      45.228  90.836 117.152  1.00  0.00           C0.     -1
ATOM     69  CB  TYR A  33      44.745  92.165 117.753  1.00  0.00           C0.     -1
ATOM     70  CG  TYR A  33      43.273  92.242 118.139  1.00  0.00           C0.      0
ATOM     71  CD1 TYR A  33      42.409  93.179 117.545  1.00  0.00           C0.      0
ATOM     72  CD2 TYR A  33      42.746  91.428 119.160  1.00  0.00           C0.      0
ATOM     73  CE1 TYR A  33      41.076  93.317 117.956  1.00  0.00           C0.      0
ATOM     74  CE2 TYR A  33      41.420  91.555 119.580  1.00  0.00           C0.      0
ATOM     75  CZ  TYR A  33      40.577  92.508 118.983  1.00  0.00           C0.      0
ATOM     76  OH  TYR A  33      39.291  92.592 119.471  1.00  0.00           O0.      0
ATOM     77  H01 TYR A  33      44.687  90.606 116.226  1.00  0.00           H0.      0
ATOM     78  H02 TYR A  33      46.298  90.883 116.921  1.00  0.00           H0.      0
ATOM     79  HA  TYR A  33      45.068  90.003 117.847  1.00  0.00           H0.      0
ATOM     80  HB2 TYR A  33      45.353  92.384 118.643  1.00  0.00           H0.      0
ATOM     81  HB3 TYR A  33      44.956  92.972 117.040  1.00  0.00           H0.      0
ATOM     82  HD1 TYR A  33      42.779  93.832 116.761  1.00  0.00           H0.      0
ATOM     83  HD2 TYR A  33      43.387  90.699 119.648  1.00  0.00           H0.      0
ATOM     84  HE1 TYR A  33      40.436  94.044 117.471  1.00  0.00           H0.      0
ATOM     85  HE2 TYR A  33      41.025  90.936 120.377  1.00  0.00           H0.      0
ATOM     86  HH  TYR A  33      38.799  93.367 119.131  1.00  0.00           H0.      0
ATOM     87  CA  ARG A  40      39.444  85.910 109.314  1.00  0.00           C0.     -1
ATOM     88  CB  ARG A  40      40.186  87.335 109.510  1.00  0.00           C0.     -1
ATOM     89  CG  ARG A  40      39.174  88.491 109.415  1.00  0.00           C0.      0
ATOM     90  CD  ARG A  40      39.836  89.880 109.389  1.00  0.00           C0.      0
ATOM     91  NE  ARG A  40      38.863  90.970 109.223  1.00  0.00           N0.      0
ATOM     92  CZ  ARG A  40      38.375  91.787 110.179  1.00  0.00           C0.      0
ATOM     93  NH1 ARG A  40      38.868  91.795 111.442  1.00  0.00           N1+      0
ATOM     94  NH2 ARG A  40      37.336  92.575 109.892  1.00  0.00           N0.      0
ATOM     95  H01 ARG A  40      38.974  85.872 108.326  1.00  0.00           H0.      0
ATOM     96  H02 ARG A  40      40.165  85.091 109.398  1.00  0.00           H0.      0
ATOM     97  HA  ARG A  40      38.671  85.783 110.080  1.00  0.00           H0.      0
ATOM     98  HB2 ARG A  40      40.694  87.345 110.482  1.00  0.00           H0.      0
ATOM     99  HB3 ARG A  40      40.954  87.436 108.733  1.00  0.00           H0.      0
ATOM    100  HG2 ARG A  40      38.578  88.376 108.499  1.00  0.00           H0.      0
ATOM    101  HG3 ARG A  40      38.471  88.445 110.257  1.00  0.00           H0.      0
ATOM    102  HD2 ARG A  40      40.415  90.045 110.302  1.00  0.00           H0.      0
ATOM    103  HD3 ARG A  40      40.546  89.943 108.557  1.00  0.00           H0.      0
ATOM    104  HE  ARG A  40      38.415  91.057 108.318  1.00  0.00           H0.      0
ATOM    105 HH11 ARG A  40      39.778  91.398 111.620  1.00  0.00           H0.      0
ATOM    106 HH12 ARG A  40      38.652  92.642 111.968  1.00  0.00           H0.      0
ATOM    107 HH21 ARG A  40      37.091  92.724 108.886  1.00  0.00           H0.      0
ATOM    108 HH22 ARG A  40      37.183  93.355 110.531  1.00  0.00           H0.      0
ATOM    109  CA  ALA A  64      34.554 100.725 108.684  1.00  0.00           C0.     -1
ATOM    110  C   ALA A  64      35.833 100.089 108.137  1.00  0.00           C0.      0
ATOM    111  O   ALA A  64      36.163  98.907 108.388  1.00  0.00           O0.      0
ATOM    112  CB  ALA A  64      33.769  99.796 109.614  1.00  0.00           C0.      0
ATOM    113  H02 ALA A  64      33.931 101.020 107.830  1.00  0.00           H0.      0
ATOM    114  HA  ALA A  64      34.819 101.654 109.209  1.00  0.00           H0.      0
ATOM    115  HB1 ALA A  64      34.349  99.535 110.504  1.00  0.00           H0.      0
ATOM    116  HB2 ALA A  64      32.851 100.292 109.941  1.00  0.00           H0.      0
ATOM    117  HB3 ALA A  64      33.507  98.857 109.119  1.00  0.00           H0.      0
ATOM    118  N   CYS A  65      36.580 100.871 107.323  1.00  0.00           N0.      0
ATOM    119  CA  CYS A  65      37.699 100.357 106.526  1.00  0.00           C0.     -1
ATOM    120  C   CYS A  65      38.917  99.882 107.338  1.00  0.00           C0.      0
ATOM    121  O   CYS A  65      39.641  98.992 106.873  1.00  0.00           O0.      0
ATOM    122  H01 CYS A  65      38.012 101.151 105.843  1.00  0.00           H0.      0
ATOM    123  H   CYS A  65      36.280 101.824 107.175  1.00  0.00           H0.      0
ATOM    124  HA  CYS A  65      37.374  99.498 105.934  1.00  0.00           H0.      0
ATOM    125  N   GLY A  66      39.158 100.509 108.509  1.00  0.00           N0.      0
ATOM    126  CA  GLY A  66      40.327 100.147 109.311  1.00  0.00           C0.     -1
ATOM    127  H01 GLY A  66      41.260 100.385 108.789  1.00  0.00           H0.      0
ATOM    128  H   GLY A  66      38.565 101.269 108.851  1.00  0.00           H0.      0
ATOM    129  HA2 GLY A  66      40.283 100.706 110.247  1.00  0.00           H0.      0
ATOM    130  HA3 GLY A  66      40.330  99.074 109.528  1.00  0.00           H0.      0
ATOM    131  CA  ASP A  70      37.486  94.214 104.781  1.00  0.00           C0.     -1
ATOM    132  CB  ASP A  70      36.422  94.789 105.723  1.00  0.00           C0.     -1
ATOM    133  CG  ASP A  70      36.564  94.196 107.136  1.00  0.00           C0.      0
ATOM    134  OD1 ASP A  70      36.232  94.932 108.139  1.00  0.00           O0.      0
ATOM    135  OD2 ASP A  70      36.980  93.008 107.246  1.00  0.00           O1-      0
ATOM    136  H01 ASP A  70      38.493  94.482 105.121  1.00  0.00           H0.      0
ATOM    137  H02 ASP A  70      37.361  94.594 103.761  1.00  0.00           H0.      0
ATOM    138  HA  ASP A  70      37.421  93.123 104.761  1.00  0.00           H0.      0
ATOM    139  HB2 ASP A  70      36.480  95.879 105.798  1.00  0.00           H0.      0
ATOM    140  HB3 ASP A  70      35.413  94.551 105.355  1.00  0.00           H0.      0
ATOM    141  CA  ASP A  85      37.908 105.445 108.246  1.00  0.00           C0.     -1
ATOM    142  C   ASP A  85      37.708 106.818 109.008  1.00  0.00           C0.      0
ATOM    143  O   ASP A  85      37.047 107.682 108.408  1.00  0.00           O0.      0
ATOM    144  CB  ASP A  85      39.048 104.453 108.609  1.00  0.00           C0.     -1
ATOM    145  CG  ASP A  85      38.741 103.806 109.966  1.00  0.00           C0.      0
ATOM    146  OD1 ASP A  85      38.071 102.709 109.992  1.00  0.00           O0.      0
ATOM    147  OD2 ASP A  85      39.085 104.437 111.011  1.00  0.00           O1-      0
ATOM    148  H03 ASP A  85      38.008 105.747 107.199  1.00  0.00           H0.      0
ATOM    149  HA  ASP A  85      36.943 104.927 108.333  1.00  0.00           H0.      0
ATOM    150  HB2 ASP A  85      39.100 103.681 107.837  1.00  0.00           H0.      0
ATOM    151  HB3 ASP A  85      40.009 104.972 108.662  1.00  0.00           H0.      0
ATOM    152  N   ALA A  86      38.223 107.013 110.256  1.00  0.00           N0.      0
ATOM    153  CA  ALA A  86      38.027 108.248 111.090  1.00  0.00           C0.     -1
ATOM    154  CB  ALA A  86      37.020 108.040 112.228  1.00  0.00           C0.      0
ATOM    155  H01 ALA A  86      39.010 108.521 111.490  1.00  0.00           H0.      0
ATOM    156  H   ALA A  86      38.688 106.216 110.692  1.00  0.00           H0.      0
ATOM    157  HA  ALA A  86      37.698 109.035 110.407  1.00  0.00           H0.      0
ATOM    158  HB1 ALA A  86      36.006 107.956 111.831  1.00  0.00           H0.      0
ATOM    159  HB2 ALA A  86      37.237 107.124 112.786  1.00  0.00           H0.      0
ATOM    160  HB3 ALA A  86      37.056 108.889 112.923  1.00  0.00           H0.      0
ATOM    161  CA  ALA A 115      35.484 111.799 106.220  1.00  0.00           C0.     -1
ATOM    162  C   ALA A 115      34.823 111.562 107.595  1.00  0.00           C0.      0
ATOM    163  O   ALA A 115      35.533 111.306 108.586  1.00  0.00           O0.      0
ATOM    164  H01 ALA A 115      35.904 110.848 105.877  1.00  0.00           H0.      0
ATOM    165  H02 ALA A 115      36.305 112.509 106.343  1.00  0.00           H0.      0
ATOM    166  HA  ALA A 115      34.784 112.171 105.469  1.00  0.00           H0.      0
ATOM    167  N   ASN A 116      33.464 111.615 107.681  1.00  0.00           N0.      0
ATOM    168  CA  ASN A 116      32.684 111.112 108.840  1.00  0.00           C0.     -1
ATOM    169  C   ASN A 116      31.311 110.697 108.245  1.00  0.00           C0.      0
ATOM    170  O   ASN A 116      30.797 111.365 107.335  1.00  0.00           O0.      0
ATOM    171  CB  ASN A 116      32.557 112.112 110.028  1.00  0.00           C0.      0
ATOM    172  CG  ASN A 116      33.167 111.525 111.300  1.00  0.00           C0.      0
ATOM    173  ND2 ASN A 116      34.508 111.349 111.263  1.00  0.00           N0.      0
ATOM    174  OD1 ASN A 116      32.469 111.229 112.287  1.00  0.00           O0.      0
ATOM    175  H   ASN A 116      32.903 111.854 106.871  1.00  0.00           H0.      0
ATOM    176  HA  ASN A 116      33.187 110.212 109.202  1.00  0.00           H0.      0
ATOM    177  HB2 ASN A 116      33.068 113.042 109.760  1.00  0.00           H0.      0
ATOM    178  HB3 ASN A 116      31.512 112.347 110.239  1.00  0.00           H0.      0
ATOM    179 HD21 ASN A 116      34.916 110.797 112.007  1.00  0.00           H0.      0
ATOM    180 HD22 ASN A 116      34.990 111.365 110.357  1.00  0.00           H0.      0
ATOM    181  N   TRP A 117      30.751 109.581 108.769  1.00  0.00           N0.      0
ATOM    182  CA  TRP A 117      29.496 108.998 108.235  1.00  0.00           C0.     -1
ATOM    183  CB  TRP A 117      28.941 107.891 109.191  1.00  0.00           C0.     -1
ATOM    184  CG  TRP A 117      29.894 106.732 109.359  1.00  0.00           C0.      0
ATOM    185  CD1 TRP A 117      31.022 106.467 108.608  1.00  0.00           C0.      0
ATOM    186  CD2 TRP A 117      29.826 105.693 110.370  1.00  0.00           C0.      0
ATOM    187  CE2 TRP A 117      30.950 104.831 110.172  1.00  0.00           C0.      0
ATOM    188  CE3 TRP A 117      28.940 105.413 111.427  1.00  0.00           C0.      0
ATOM    189  NE1 TRP A 117      31.645 105.316 109.076  1.00  0.00           N0.      0
ATOM    190  CZ2 TRP A 117      31.208 103.730 110.999  1.00  0.00           C0.      0
ATOM    191  CZ3 TRP A 117      29.190 104.313 112.247  1.00  0.00           C0.      0
ATOM    192  CH2 TRP A 117      30.315 103.481 112.041  1.00  0.00           C0.      0
ATOM    193  H03 TRP A 117      28.766 109.804 108.125  1.00  0.00           H0.      0
ATOM    194  H   TRP A 117      31.325 109.012 109.389  1.00  0.00           H0.      0
ATOM    195  HA  TRP A 117      29.676 108.580 107.236  1.00  0.00           H0.      0
ATOM    196  HB2 TRP A 117      28.737 108.343 110.170  1.00  0.00           H0.      0
ATOM    197  HB3 TRP A 117      27.976 107.557 108.786  1.00  0.00           H0.      0
ATOM    198  HD1 TRP A 117      31.446 107.016 107.783  1.00  0.00           H0.      0
ATOM    199  HE1 TRP A 117      32.578 105.035 108.818  1.00  0.00           H0.      0
ATOM    200  HE3 TRP A 117      28.075 106.046 111.603  1.00  0.00           H0.      0
ATOM    201  HZ2 TRP A 117      32.087 103.109 110.858  1.00  0.00           H0.      0
ATOM    202  HZ3 TRP A 117      28.513 104.089 113.065  1.00  0.00           H0.      0
ATOM    203  HH2 TRP A 117      30.498 102.643 112.707  1.00  0.00           H0.      0
ATOM    204  CA  LEU A 136      32.572  95.064 110.034  1.00  0.00           C0.     -1
ATOM    205  C   LEU A 136      33.583  95.215 111.164  1.00  0.00           C0.      0
ATOM    206  O   LEU A 136      34.364  96.186 111.219  1.00  0.00           O0.      0
ATOM    207  H01 LEU A 136      32.375  94.017 109.789  1.00  0.00           H0.      0
ATOM    208  H02 LEU A 136      32.957  95.598 109.161  1.00  0.00           H0.      0
ATOM    209  HA  LEU A 136      31.632  95.527 110.354  1.00  0.00           H0.      0
ATOM    210  N   GLY A 137      33.559  94.286 112.167  1.00  0.00           N0.      0
ATOM    211  CA  GLY A 137      34.537  94.307 113.265  1.00  0.00           C0.     -1
ATOM    212  C   GLY A 137      34.028  94.848 114.591  1.00  0.00           C0.      0
ATOM    213  O   GLY A 137      34.755  95.543 115.302  1.00  0.00           O0.      0
ATOM    214  H   GLY A 137      33.035  93.437 112.001  1.00  0.00           H0.      0
ATOM    215  HA2 GLY A 137      34.916  93.291 113.422  1.00  0.00           H0.      0
ATOM    216  HA3 GLY A 137      35.384  94.920 112.964  1.00  0.00           H0.      0
ATOM    217  N   ASN A 138      32.762  94.497 114.968  1.00  0.00           N0.      0
ATOM    218  CA  ASN A 138      32.077  95.252 116.028  1.00  0.00           C0.     -1
ATOM    219  C   ASN A 138      32.218  96.755 115.707  1.00  0.00           C0.      0
ATOM    220  O   ASN A 138      32.837  97.559 116.404  1.00  0.00           O0.      0
ATOM    221  CB  ASN A 138      32.548  94.930 117.447  1.00  0.00           C0.     -1
ATOM    222  CG  ASN A 138      31.840  95.854 118.439  1.00  0.00           C0.      0
ATOM    223  ND2 ASN A 138      32.645  96.429 119.368  1.00  0.00           N0.      0
ATOM    224  OD1 ASN A 138      30.614  96.025 118.387  1.00  0.00           O0.      0
ATOM    225  H   ASN A 138      32.185  94.023 114.286  1.00  0.00           H0.      0
ATOM    226  HA  ASN A 138      31.014  95.001 115.962  1.00  0.00           H0.      0
ATOM    227  HB2 ASN A 138      32.281  93.892 117.676  1.00  0.00           H0.      0
ATOM    228  HB3 ASN A 138      33.630  95.024 117.526  1.00  0.00           H0.      0
ATOM    229 HD21 ASN A 138      32.258  97.166 119.942  1.00  0.00           H0.      0
ATOM    230 HD22 ASN A 138      33.658  96.397 119.252  1.00  0.00           H0.      0
ATOM    231  N   SER A 139      31.612  97.112 114.536  1.00  0.00           N0.      0
ATOM    232  CA  SER A 139      31.965  98.353 113.879  1.00  0.00           C0.     -1
ATOM    233  C   SER A 139      31.113  99.564 114.256  1.00  0.00           C0.      0
ATOM    234  O   SER A 139      31.463 100.693 113.871  1.00  0.00           O0.      0
ATOM    235  CB  SER A 139      31.959  98.161 112.358  1.00  0.00           C0.      0
ATOM    236  OG  SER A 139      30.753  97.424 112.036  1.00  0.00           O0.      0
ATOM    237  H   SER A 139      31.165  96.414 113.954  1.00  0.00           H0.      0
ATOM    238  HA  SER A 139      32.978  98.611 114.195  1.00  0.00           H0.      0
ATOM    239  HB2 SER A 139      31.962  99.146 111.882  1.00  0.00           H0.      0
ATOM    240  HB3 SER A 139      32.846  97.609 112.043  1.00  0.00           H0.      0
ATOM    241  HG  SER A 139      30.566  97.530 111.094  1.00  0.00           H0.      0
ATOM    242  N   PHE A 140      30.006  99.322 114.972  1.00  0.00           N0.      0
ATOM    243  CA  PHE A 140      29.109 100.400 115.357  1.00  0.00           C0.     -1
ATOM    244  H01 PHE A 140      28.216  99.975 115.816  1.00  0.00           H0.      0
ATOM    245  H03 PHE A 140      29.589 101.077 116.073  1.00  0.00           H0.      0
ATOM    246  H   PHE A 140      29.825  98.371 115.263  1.00  0.00           H0.      0
ATOM    247  HA  PHE A 140      28.822 100.985 114.479  1.00  0.00           H0.      0
ATOM    248  CA  HID A 142      33.224 103.329 117.835  1.00  0.00           C0.     -1
ATOM    249  C   HID A 142      32.405 104.627 117.822  1.00  0.00           C0.      0
ATOM    250  O   HID A 142      32.870 105.677 118.291  1.00  0.00           O0.      0
ATOM    251  CB  HID A 142      34.086 103.138 116.532  1.00  0.00           C0.     -1
ATOM    252  CG  HID A 142      35.335 102.389 116.840  1.00  0.00           C0.      0
ATOM    253  CD2 HID A 142      35.529 101.101 117.296  1.00  0.00           C0.      0
ATOM    254  ND1 HID A 142      36.574 103.006 116.956  1.00  0.00           N0.      0
ATOM    255  CE1 HID A 142      37.450 102.097 117.479  1.00  0.00           C0.      0
ATOM    256  NE2 HID A 142      36.843 100.933 117.703  1.00  0.00           N0.      0
ATOM    257  H02 HID A 142      32.590 102.449 117.988  1.00  0.00           H0.      0
ATOM    258  HA  HID A 142      33.900 103.412 118.689  1.00  0.00           H0.      0
ATOM    259  HB2 HID A 142      33.483 102.623 115.775  1.00  0.00           H0.      0
ATOM    260  HB3 HID A 142      34.354 104.127 116.145  1.00  0.00           H0.      0
ATOM    261  HD1 HID A 142      36.751 103.993 116.746  1.00  0.00           H0.      0
ATOM    262  HD2 HID A 142      34.796 100.316 117.400  1.00  0.00           H0.      0
ATOM    263  HE1 HID A 142      38.492 102.307 117.655  1.00  0.00           H0.      0
ATOM    264  N   LEU A 143      31.175 104.580 117.240  1.00  0.00           N0.      0
ATOM    265  CA  LEU A 143      30.285 105.754 117.122  1.00  0.00           C0.     -1
ATOM    266  CB  LEU A 143      29.280 105.533 115.986  1.00  0.00           C0.      0
ATOM    267  CG  LEU A 143      28.404 106.775 115.702  1.00  0.00           C0.      0
ATOM    268  CD1 LEU A 143      29.173 107.817 114.867  1.00  0.00           C0.      0
ATOM    269  CD2 LEU A 143      27.101 106.378 114.986  1.00  0.00           C0.      0
ATOM    270  H01 LEU A 143      29.762 105.929 118.072  1.00  0.00           H0.      0
ATOM    271  H   LEU A 143      30.825 103.691 116.912  1.00  0.00           H0.      0
ATOM    272  HA  LEU A 143      30.919 106.625 116.933  1.00  0.00           H0.      0
ATOM    273  HB2 LEU A 143      29.822 105.257 115.071  1.00  0.00           H0.      0
ATOM    274  HB3 LEU A 143      28.632 104.683 116.248  1.00  0.00           H0.      0
ATOM    275  HG  LEU A 143      28.135 107.231 116.668  1.00  0.00           H0.      0
ATOM    276 HD11 LEU A 143      30.132 108.081 115.328  1.00  0.00           H0.      0
ATOM    277 HD12 LEU A 143      29.368 107.407 113.869  1.00  0.00           H0.      0
ATOM    278 HD13 LEU A 143      28.590 108.737 114.750  1.00  0.00           H0.      0
ATOM    279 HD21 LEU A 143      26.514 105.677 115.590  1.00  0.00           H0.      0
ATOM    280 HD22 LEU A 143      26.480 107.257 114.783  1.00  0.00           H0.      0
ATOM    281 HD23 LEU A 143      27.324 105.895 114.026  1.00  0.00           H0.      0
ATOM    282  CA  ARG A 175      28.803  93.415 120.663  1.00  0.00           C0.     -1
ATOM    283  CB  ARG A 175      29.847  93.890 121.652  1.00  0.00           C0.     -1
ATOM    284  CG  ARG A 175      31.272  93.541 121.136  1.00  0.00           C0.      0
ATOM    285  CD  ARG A 175      32.425  94.265 121.859  1.00  0.00           C0.      0
ATOM    286  NE  ARG A 175      33.759  93.981 121.287  1.00  0.00           N0.      0
ATOM    287  CZ  ARG A 175      34.556  92.982 121.678  1.00  0.00           C0.      0
ATOM    288  NH1 ARG A 175      34.113  92.079 122.597  1.00  0.00           N1+      0
ATOM    289  NH2 ARG A 175      35.802  92.871 121.199  1.00  0.00           N0.      0
ATOM    290  H01 ARG A 175      28.939  93.917 119.697  1.00  0.00           H0.      0
ATOM    291  H02 ARG A 175      27.786  93.627 121.012  1.00  0.00           H0.      0
ATOM    292  HA  ARG A 175      28.876  92.333 120.494  1.00  0.00           H0.      0
ATOM    293  HB2 ARG A 175      29.771  94.979 121.779  1.00  0.00           H0.      0
ATOM    294  HB3 ARG A 175      29.689  93.444 122.643  1.00  0.00           H0.      0
ATOM    295  HG2 ARG A 175      31.417  92.451 121.188  1.00  0.00           H0.      0
ATOM    296  HG3 ARG A 175      31.327  93.807 120.074  1.00  0.00           H0.      0
ATOM    297  HD2 ARG A 175      32.283  95.344 121.771  1.00  0.00           H0.      0
ATOM    298  HD3 ARG A 175      32.441  94.026 122.929  1.00  0.00           H0.      0
ATOM    299  HE  ARG A 175      34.170  94.619 120.594  1.00  0.00           H0.      0
ATOM    300 HH11 ARG A 175      33.119  91.940 122.700  1.00  0.00           H0.      0
ATOM    301 HH12 ARG A 175      34.682  91.267 122.785  1.00  0.00           H0.      0
ATOM    302 HH21 ARG A 175      36.271  93.604 120.632  1.00  0.00           H0.      0
ATOM    303 HH22 ARG A 175      36.384  92.106 121.506  1.00  0.00           H0.      0
ATOM    304  CA  TYR A 194      40.169  88.565 115.727  1.00  0.00           C0.     -1
ATOM    305  CB  TYR A 194      39.788  89.721 116.801  1.00  0.00           C0.     -1
ATOM    306  CG  TYR A 194      39.240  90.986 116.171  1.00  0.00           C0.      0
ATOM    307  CD1 TYR A 194      38.048  91.563 116.641  1.00  0.00           C0.      0
ATOM    308  CD2 TYR A 194      39.922  91.651 115.135  1.00  0.00           C0.      0
ATOM    309  CE1 TYR A 194      37.538  92.742 116.090  1.00  0.00           C0.      0
ATOM    310  CE2 TYR A 194      39.429  92.835 114.578  1.00  0.00           C0.      0
ATOM    311  CZ  TYR A 194      38.219  93.375 115.044  1.00  0.00           C0.      0
ATOM    312  OH  TYR A 194      37.685  94.534 114.517  1.00  0.00           O0.      0
ATOM    313  H01 TYR A 194      40.541  87.681 116.254  1.00  0.00           H0.      0
ATOM    314  H03 TYR A 194      39.285  88.293 115.142  1.00  0.00           H0.      0
ATOM    315  HA  TYR A 194      40.947  88.923 115.046  1.00  0.00           H0.      0
ATOM    316  HB2 TYR A 194      39.055  89.311 117.505  1.00  0.00           H0.      0
ATOM    317  HB3 TYR A 194      40.692  89.953 117.377  1.00  0.00           H0.      0
ATOM    318  HD1 TYR A 194      37.518  91.086 117.460  1.00  0.00           H0.      0
ATOM    319  HD2 TYR A 194      40.868  91.257 114.779  1.00  0.00           H0.      0
ATOM    320  HE1 TYR A 194      36.606  93.171 116.441  1.00  0.00           H0.      0
ATOM    321  HE2 TYR A 194      39.987  93.362 113.809  1.00  0.00           H0.      0
ATOM    322  HH  TYR A 194      37.815  94.539 113.540  1.00  0.00           H0.      0
ATOM    323  CA  TYR A 220      43.958  94.175 125.752  1.00  0.00           C0.     -1
ATOM    324  CB  TYR A 220      43.702  94.565 124.369  1.00  0.00           C0.     -1
ATOM    325  CG  TYR A 220      42.254  94.658 123.888  1.00  0.00           C0.      0
ATOM    326  CD1 TYR A 220      41.289  95.439 124.552  1.00  0.00           C0.      0
ATOM    327  CD2 TYR A 220      41.866  94.044 122.684  1.00  0.00           C0.      0
ATOM    328  CE1 TYR A 220      40.006  95.619 124.027  1.00  0.00           C0.      0
ATOM    329  CE2 TYR A 220      40.585  94.213 122.144  1.00  0.00           C0.      0
ATOM    330  CZ  TYR A 220      39.649  95.016 122.810  1.00  0.00           C0.      0
ATOM    331  OH  TYR A 220      38.378  95.246 122.326  1.00  0.00           O0.      0
ATOM    332  H01 TYR A 220      45.033  94.160 125.971  1.00  0.00           H0.      0
ATOM    333  H02 TYR A 220      43.499  94.862 126.475  1.00  0.00           H0.      0
ATOM    334  HA  TYR A 220      43.566  93.174 125.979  1.00  0.00           H0.      0
ATOM    335  HB2 TYR A 220      44.170  95.545 124.177  1.00  0.00           H0.      0
ATOM    336  HB3 TYR A 220      44.221  93.875 123.688  1.00  0.00           H0.      0
ATOM    337  HD1 TYR A 220      41.548  95.935 125.483  1.00  0.00           H0.      0
ATOM    338  HD2 TYR A 220      42.579  93.429 122.142  1.00  0.00           H0.      0
ATOM    339  HE1 TYR A 220      39.277  96.237 124.538  1.00  0.00           H0.      0
ATOM    340  HE2 TYR A 220      40.306  93.716 121.223  1.00  0.00           H0.      0
ATOM    341  HH  TYR A 220      38.277  94.951 121.400  1.00  0.00           H0.      0
ATOM    342  CA  LEU A 240      38.838 100.052 123.521  1.00  0.00           C0.     -1
ATOM    343  CB  LEU A 240      38.627  99.044 122.324  1.00  0.00           C0.     -1
ATOM    344  CG  LEU A 240      39.698  99.150 121.215  1.00  0.00           C0.      0
ATOM    345  CD1 LEU A 240      39.540  97.999 120.202  1.00  0.00           C0.      0
ATOM    346  CD2 LEU A 240      39.646 100.508 120.489  1.00  0.00           C0.      0
ATOM    347  H01 LEU A 240      38.084  99.886 124.298  1.00  0.00           H0.      0
ATOM    348  H02 LEU A 240      39.830  99.913 123.968  1.00  0.00           H0.      0
ATOM    349  HA  LEU A 240      38.756 101.091 123.184  1.00  0.00           H0.      0
ATOM    350  HB2 LEU A 240      38.627  98.020 122.719  1.00  0.00           H0.      0
ATOM    351  HB3 LEU A 240      37.638  99.212 121.881  1.00  0.00           H0.      0
ATOM    352  HG  LEU A 240      40.687  99.053 121.693  1.00  0.00           H0.      0
ATOM    353 HD11 LEU A 240      40.301  98.063 119.414  1.00  0.00           H0.      0
ATOM    354 HD12 LEU A 240      39.629  97.024 120.690  1.00  0.00           H0.      0
ATOM    355 HD13 LEU A 240      38.552  98.055 119.733  1.00  0.00           H0.      0
ATOM    356 HD21 LEU A 240      40.394 100.555 119.687  1.00  0.00           H0.      0
ATOM    357 HD22 LEU A 240      38.659 100.655 120.031  1.00  0.00           H0.      0
ATOM    358 HD23 LEU A 240      39.831 101.345 121.171  1.00  0.00           H0.      0
ATOM    359  CA  TYR A 242      32.103 101.164 124.268  1.00  0.00           C0.     -1
ATOM    360  CB  TYR A 242      32.092  99.860 123.437  1.00  0.00           C0.     -1
ATOM    361  CG  TYR A 242      33.228  99.698 122.436  1.00  0.00           C0.      0
ATOM    362  CD1 TYR A 242      33.712 100.763 121.656  1.00  0.00           C0.      0
ATOM    363  CD2 TYR A 242      33.813  98.433 122.236  1.00  0.00           C0.      0
ATOM    364  CE1 TYR A 242      34.733 100.580 120.714  1.00  0.00           C0.      0
ATOM    365  CE2 TYR A 242      34.827  98.230 121.298  1.00  0.00           C0.      0
ATOM    366  CZ  TYR A 242      35.292  99.307 120.527  1.00  0.00           C0.      0
ATOM    367  OH  TYR A 242      36.294  99.039 119.625  1.00  0.00           O0.      0
ATOM    368  H01 TYR A 242      31.274 101.166 124.984  1.00  0.00           H0.      0
ATOM    369  H02 TYR A 242      33.041 101.264 124.825  1.00  0.00           H0.      0
ATOM    370  HA  TYR A 242      31.994 102.049 123.631  1.00  0.00           H0.      0
ATOM    371  HB2 TYR A 242      32.109  99.001 124.120  1.00  0.00           H0.      0
ATOM    372  HB3 TYR A 242      31.130  99.799 122.904  1.00  0.00           H0.      0
ATOM    373  HD1 TYR A 242      33.293 101.756 121.779  1.00  0.00           H0.      0
ATOM    374  HD2 TYR A 242      33.474  97.592 122.836  1.00  0.00           H0.      0
ATOM    375  HE1 TYR A 242      35.092 101.420 120.129  1.00  0.00           H0.      0
ATOM    376  HE2 TYR A 242      35.271  97.253 121.150  1.00  0.00           H0.      0
ATOM    377  HH  TYR A 242      36.599  99.820 119.095  1.00  0.00           H0.      0
ATOM    378  N   ACT A 293      36.095  97.220 117.352  1.00  0.00           N0.      0
ATOM    379  CA  ACT A 293      37.018  96.167 117.789  1.00  0.00           C0.      0
ATOM    380  C   ACT A 293      36.529  95.365 119.011  1.00  0.00           C0.      0
ATOM    381  O   ACT A 293      37.370  94.594 119.595  1.00  0.00           O0.      0
ATOM    382  CE  ACT A 293      36.052  98.236 115.286  1.00  0.00           C0.      0
ATOM    383  OXT ACT A 293      35.316  95.479 119.366  1.00  0.00           O1-      0
ATOM    384  HE1 ACT A 293      36.228  97.208 115.011  1.00  0.00           H0.      0
ATOM    385  HE2 ACT A 293      35.079  98.470 115.689  1.00  0.00           H0.      0
ATOM    386  HE3 ACT A 293      36.881  98.906 115.481  1.00  0.00           H0.      0
ATOM    387  H1  ACT A 293      37.985  96.610 118.043  1.00  0.00           H0.      0
ATOM    388  H3  ACT A 293      37.186  95.469 116.961  1.00  0.00           H0.      0
ATOM    389  H01 ACT A 293      35.997  97.904 118.103  1.00  0.00           H0.      0
ATOM    390  H02 ACT A 293      35.182  96.810 117.168  1.00  0.00           H0.      0
ATOM    391  CA' SAM A 294      38.077  96.793 111.033  1.00  0.00           C0.      0
ATOM    392  CB  SAM A 294      37.610  97.485 112.331  1.00  0.00           C0.      0
ATOM    393  CG  SAM A 294      36.892  98.833 112.135  1.00  0.00           C0.      0
ATOM    394  SD  SAM A 294      35.408  98.829 113.234  1.00  0.00           S0.      0
ATOM    395  C5' SAM A 294      34.767 100.564 113.298  1.00  0.00           C0.      0
ATOM    396  C4' SAM A 294      35.527 101.554 112.418  1.00  0.00           C0.      0
ATOM    397  O4' SAM A 294      34.588 102.598 112.052  1.00  0.00           O0.      0
ATOM    398  C3' SAM A 294      36.715 102.230 113.139  1.00  0.00           C0.      0
ATOM    399  O3' SAM A 294      37.960 101.923 112.520  1.00  0.00           O0.      0
ATOM    400  C2' SAM A 294      36.342 103.741 113.172  1.00  0.00           C0.      0
ATOM    401  O2' SAM A 294      37.423 104.636 113.101  1.00  0.00           O0.      0
ATOM    402  C1' SAM A 294      35.275 103.871 112.050  1.00  0.00           C0.      0
ATOM    403  OXT SAM A 294      39.916  95.342 111.578  1.00  0.00           O0.      0
ATOM    404  N1  SAM A 294      33.096 108.268 110.431  1.00  0.00           N0.      0
ATOM    405  C2  SAM A 294      34.105 107.531 109.909  1.00  0.00           C0.      0
ATOM    406  N3  SAM A 294      34.600 106.370 110.363  1.00  0.00           N0.      0
ATOM    407  C4  SAM A 294      33.986 105.970 111.487  1.00  0.00           C0.      0
ATOM    408  C5  SAM A 294      32.918 106.621 112.127  1.00  0.00           C0.      0
ATOM    409  C6  SAM A 294      32.472 107.824 111.550  1.00  0.00           C0.      0
ATOM    410  N6  SAM A 294      31.427 108.542 112.053  1.00  0.00           N0.      0
ATOM    411  N7  SAM A 294      32.530 105.933 113.268  1.00  0.00           N0.      0
ATOM    412  C8  SAM A 294      33.340 104.898 113.327  1.00  0.00           C0.      0
ATOM    413  N9  SAM A 294      34.263 104.873 112.282  1.00  0.00           N0.      0
ATOM    414  C'  SAM A 294      38.682  95.436 111.480  1.00  0.00           C0.      0
ATOM    415  N'  SAM A 294      36.898  96.605 110.107  1.00  0.00           N0.      0
ATOM    416  O'  SAM A 294      37.807  94.554 111.833  1.00  0.00           O0.      0
ATOM    417 HN61 SAM A 294      31.508 109.558 111.984  1.00  0.00           H0.      0
ATOM    418 HN62 SAM A 294      31.067 108.207 112.937  1.00  0.00           H0.      0
ATOM    419  HA  SAM A 294      38.829  97.375 110.499  1.00  0.00           H0.      0
ATOM    420  HB1 SAM A 294      38.478  97.628 112.980  1.00  0.00           H0.      0
ATOM    421  HB2 SAM A 294      36.954  96.767 112.835  1.00  0.00           H0.      0
ATOM    422  HG1 SAM A 294      36.519  98.957 111.115  1.00  0.00           H0.      0
ATOM    423  HG2 SAM A 294      37.541  99.678 112.362  1.00  0.00           H0.      0
ATOM    424 HO2' SAM A 294      38.031 104.411 112.350  1.00  0.00           H0.      0
ATOM    425 HO3' SAM A 294      38.003 102.216 111.554  1.00  0.00           H0.      0
ATOM    426  H01 SAM A 294      33.308 104.123 114.071  1.00  0.00           H0.      0
ATOM    427  H02 SAM A 294      35.887 101.090 111.497  1.00  0.00           H0.      0
ATOM    428  H03 SAM A 294      36.811 101.861 114.162  1.00  0.00           H0.      0
ATOM    429  H04 SAM A 294      35.841 103.948 114.122  1.00  0.00           H0.      0
ATOM    430  H05 SAM A 294      35.740 104.083 111.082  1.00  0.00           H0.      0
ATOM    431  H06 SAM A 294      34.592 107.936 109.028  1.00  0.00           H0.      0
ATOM    432  H07 SAM A 294      36.707  97.458 109.555  1.00  0.00           H0.      0
ATOM    433  H08 SAM A 294      36.025  96.380 110.623  1.00  0.00           H0.      0
ATOM    434  H09 SAM A 294      36.985  95.833 109.399  1.00  0.00           H0.      0
ATOM    435 H5'1 SAM A 294      34.796 100.883 114.344  1.00  0.00           H0.      0
ATOM    436 H5'2 SAM A 294      33.720 100.526 112.992  1.00  0.00           H0.      0
ATOM    437  O   WAT B6667      34.274  96.789 107.617  1.00  0.00           O0.      0
ATOM    438  H1  WAT B6667      34.912  96.059 107.778  1.00  0.00           H0.      0
ATOM    439  H2  WAT B6667      34.784  97.588 107.824  1.00  0.00           H0.      0
