# Supplementary material for: Computational Investigation of GNMT-Catalyzed Methyl Transfer Reaction: Integrating MD, QM, and ML Approaches
Source: J Comput Chem. Author manuscript; Available in PMC 2026 Jun 29. (PMC13312424; doi:10.1002/jcc.70434)
Supplement: SI-2 [file NIHMS2188582-supplement-SI-2.zip › QM-cluster-pdbs/sampling_28567_P2_wo_r.pdb]

ATOM      1  CA  ILE A  17      36.196 112.728 115.621  1.00  0.00           C0.     -1
ATOM      2  C   ILE A  17      36.123 111.638 116.748  1.00  0.00           C0.      0
ATOM      3  O   ILE A  17      35.720 111.945 117.884  1.00  0.00           O0.      0
ATOM      4  H01 ILE A  17      36.092 113.697 116.108  1.00  0.00           H0.      0
ATOM      5  H02 ILE A  17      35.370 112.588 114.914  1.00  0.00           H0.      0
ATOM      6  HA  ILE A  17      37.139 112.684 115.069  1.00  0.00           H0.      0
ATOM      7  N   PRO A  18      36.489 110.340 116.471  1.00  0.00           N0.      0
ATOM      8  CA  PRO A  18      36.136 109.180 117.396  1.00  0.00           C0.     -1
ATOM      9  C   PRO A  18      37.159 108.918 118.544  1.00  0.00           C0.      0
ATOM     10  O   PRO A  18      38.022 108.037 118.445  1.00  0.00           O0.      0
ATOM     11  CB  PRO A  18      36.065 107.990 116.425  1.00  0.00           C0.      0
ATOM     12  CG  PRO A  18      37.072 108.351 115.315  1.00  0.00           C0.      0
ATOM     13  CD  PRO A  18      36.868 109.860 115.121  1.00  0.00           C0.      0
ATOM     14  HA  PRO A  18      35.169 109.415 117.850  1.00  0.00           H0.      0
ATOM     15  HB2 PRO A  18      36.318 107.053 116.921  1.00  0.00           H0.      0
ATOM     16  HB3 PRO A  18      35.055 107.901 116.012  1.00  0.00           H0.      0
ATOM     17  HG2 PRO A  18      38.088 108.156 115.667  1.00  0.00           H0.      0
ATOM     18  HG3 PRO A  18      36.913 107.781 114.396  1.00  0.00           H0.      0
ATOM     19  HD2 PRO A  18      37.768 110.367 114.762  1.00  0.00           H0.      0
ATOM     20  HD3 PRO A  18      36.058 110.050 114.405  1.00  0.00           H0.      0
ATOM     21  N   ASP A  19      36.955 109.632 119.686  1.00  0.00           N0.      0
ATOM     22  CA  ASP A  19      37.703 109.378 120.938  1.00  0.00           C0.     -1
ATOM     23  H01 ASP A  19      37.071 109.649 121.786  1.00  0.00           H0.      0
ATOM     24  H03 ASP A  19      37.947 108.315 120.980  1.00  0.00           H0.      0
ATOM     25  H   ASP A  19      36.349 110.443 119.615  1.00  0.00           H0.      0
ATOM     26  HA  ASP A  19      38.635 109.953 120.982  1.00  0.00           H0.      0
ATOM     27  CA  TYR A  21      40.755 106.435 117.574  1.00  0.00           C0.     -1
ATOM     28  CB  TYR A  21      39.899 105.747 116.398  1.00  0.00           C0.     -1
ATOM     29  CG  TYR A  21      39.529 104.302 116.646  1.00  0.00           C0.      0
ATOM     30  CD1 TYR A  21      38.242 103.939 117.081  1.00  0.00           C0.      0
ATOM     31  CD2 TYR A  21      40.449 103.268 116.406  1.00  0.00           C0.      0
ATOM     32  CE1 TYR A  21      37.872 102.599 117.243  1.00  0.00           C0.      0
ATOM     33  CE2 TYR A  21      40.104 101.925 116.580  1.00  0.00           C0.      0
ATOM     34  CZ  TYR A  21      38.806 101.587 116.986  1.00  0.00           C0.      0
ATOM     35  OH  TYR A  21      38.401 100.271 117.135  1.00  0.00           O0.      0
ATOM     36  H01 TYR A  21      41.029 107.452 117.277  1.00  0.00           H0.      0
ATOM     37  H02 TYR A  21      40.153 106.491 118.484  1.00  0.00           H0.      0
ATOM     38  HA  TYR A  21      41.666 105.858 117.767  1.00  0.00           H0.      0
ATOM     39  HB2 TYR A  21      38.991 106.339 116.265  1.00  0.00           H0.      0
ATOM     40  HB3 TYR A  21      40.476 105.816 115.469  1.00  0.00           H0.      0
ATOM     41  HD1 TYR A  21      37.512 104.719 117.278  1.00  0.00           H0.      0
ATOM     42  HD2 TYR A  21      41.446 103.517 116.054  1.00  0.00           H0.      0
ATOM     43  HE1 TYR A  21      36.870 102.330 117.551  1.00  0.00           H0.      0
ATOM     44  HE2 TYR A  21      40.831 101.141 116.391  1.00  0.00           H0.      0
ATOM     45  HH  TYR A  21      39.111  99.674 116.849  1.00  0.00           H0.      0
ATOM     46  CA  TRP A  30      46.033  96.945 114.876  1.00  0.00           C0.     -1
ATOM     47  CB  TRP A  30      45.019  98.041 114.399  1.00  0.00           C0.     -1
ATOM     48  CG  TRP A  30      43.605  97.551 114.193  1.00  0.00           C0.      0
ATOM     49  CD1 TRP A  30      43.088  96.988 113.039  1.00  0.00           C0.      0
ATOM     50  CD2 TRP A  30      42.505  97.599 115.140  1.00  0.00           C0.      0
ATOM     51  CE2 TRP A  30      41.355  97.045 114.483  1.00  0.00           C0.      0
ATOM     52  CE3 TRP A  30      42.356  98.091 116.451  1.00  0.00           C0.      0
ATOM     53  NE1 TRP A  30      41.748  96.671 113.214  1.00  0.00           N0.      0
ATOM     54  CZ2 TRP A  30      40.104  96.958 115.110  1.00  0.00           C0.      0
ATOM     55  CZ3 TRP A  30      41.106  98.021 117.072  1.00  0.00           C0.      0
ATOM     56  CH2 TRP A  30      39.989  97.450 116.411  1.00  0.00           C0.      0
ATOM     57  H01 TRP A  30      46.097  96.139 114.137  1.00  0.00           H0.      0
ATOM     58  H02 TRP A  30      47.031  97.377 115.010  1.00  0.00           H0.      0
ATOM     59  HA  TRP A  30      45.710  96.509 115.828  1.00  0.00           H0.      0
ATOM     60  HB2 TRP A  30      45.013  98.857 115.133  1.00  0.00           H0.      0
ATOM     61  HB3 TRP A  30      45.390  98.476 113.463  1.00  0.00           H0.      0
ATOM     62  HD1 TRP A  30      43.578  96.801 112.096  1.00  0.00           H0.      0
ATOM     63  HE1 TRP A  30      41.101  96.331 112.508  1.00  0.00           H0.      0
ATOM     64  HE3 TRP A  30      43.203  98.522 116.976  1.00  0.00           H0.      0
ATOM     65  HZ2 TRP A  30      39.265  96.492 114.608  1.00  0.00           H0.      0
ATOM     66  HZ3 TRP A  30      40.992  98.385 118.089  1.00  0.00           H0.      0
ATOM     67  HH2 TRP A  30      39.037  97.363 116.927  1.00  0.00           H0.      0
ATOM     68  CA  ILE A  34      44.065  90.910 113.748  1.00  0.00           C0.     -1
ATOM     69  CB  ILE A  34      43.836  91.634 112.399  1.00  0.00           C0.     -1
ATOM     70  CG1 ILE A  34      42.545  92.485 112.497  1.00  0.00           C0.      0
ATOM     71  CG2 ILE A  34      43.781  90.616 111.247  1.00  0.00           C0.      0
ATOM     72  CD1 ILE A  34      42.177  93.296 111.246  1.00  0.00           C0.      0
ATOM     73  H01 ILE A  34      45.011  90.357 113.746  1.00  0.00           H0.      0
ATOM     74  H02 ILE A  34      44.087  91.623 114.581  1.00  0.00           H0.      0
ATOM     75  HA  ILE A  34      43.257  90.192 113.936  1.00  0.00           H0.      0
ATOM     76  HB  ILE A  34      44.679  92.318 112.220  1.00  0.00           H0.      0
ATOM     77 HG12 ILE A  34      41.712  91.814 112.758  1.00  0.00           H0.      0
ATOM     78 HG13 ILE A  34      42.652  93.176 113.345  1.00  0.00           H0.      0
ATOM     79 HG21 ILE A  34      44.699  90.017 111.211  1.00  0.00           H0.      0
ATOM     80 HG22 ILE A  34      42.940  89.923 111.388  1.00  0.00           H0.      0
ATOM     81 HG23 ILE A  34      43.662  91.103 110.274  1.00  0.00           H0.      0
ATOM     82 HD11 ILE A  34      42.996  93.968 110.961  1.00  0.00           H0.      0
ATOM     83 HD12 ILE A  34      41.962  92.651 110.386  1.00  0.00           H0.      0
ATOM     84 HD13 ILE A  34      41.287  93.911 111.429  1.00  0.00           H0.      0
ATOM     85  CA  ARG A  40      39.805  86.177 109.929  1.00  0.00           C0.     -1
ATOM     86  CB  ARG A  40      40.440  87.553 110.062  1.00  0.00           C0.     -1
ATOM     87  CG  ARG A  40      39.410  88.693 109.865  1.00  0.00           C0.      0
ATOM     88  CD  ARG A  40      40.070  90.062 109.616  1.00  0.00           C0.      0
ATOM     89  NE  ARG A  40      39.120  91.178 109.484  1.00  0.00           N0.      0
ATOM     90  CZ  ARG A  40      38.618  91.906 110.504  1.00  0.00           C0.      0
ATOM     91  NH1 ARG A  40      38.935  91.598 111.785  1.00  0.00           N1+      0
ATOM     92  NH2 ARG A  40      37.772  92.896 110.231  1.00  0.00           N0.      0
ATOM     93  H01 ARG A  40      39.375  86.039 108.930  1.00  0.00           H0.      0
ATOM     94  H02 ARG A  40      40.539  85.380 110.091  1.00  0.00           H0.      0
ATOM     95  HA  ARG A  40      38.998  86.039 110.659  1.00  0.00           H0.      0
ATOM     96  HB2 ARG A  40      40.921  87.662 111.044  1.00  0.00           H0.      0
ATOM     97  HB3 ARG A  40      41.240  87.660 109.314  1.00  0.00           H0.      0
ATOM     98  HG2 ARG A  40      38.768  88.460 109.006  1.00  0.00           H0.      0
ATOM     99  HG3 ARG A  40      38.751  88.753 110.742  1.00  0.00           H0.      0
ATOM    100  HD2 ARG A  40      40.793  90.298 110.407  1.00  0.00           H0.      0
ATOM    101  HD3 ARG A  40      40.646  90.031 108.687  1.00  0.00           H0.      0
ATOM    102  HE  ARG A  40      38.795  91.448 108.560  1.00  0.00           H0.      0
ATOM    103 HH11 ARG A  40      39.674  90.942 111.978  1.00  0.00           H0.      0
ATOM    104 HH12 ARG A  40      38.727  92.253 112.531  1.00  0.00           H0.      0
ATOM    105 HH21 ARG A  40      37.576  93.109 109.222  1.00  0.00           H0.      0
ATOM    106 HH22 ARG A  40      37.458  93.539 110.958  1.00  0.00           H0.      0
ATOM    107  CA  ALA A  64      34.756 100.912 108.217  1.00  0.00           C0.     -1
ATOM    108  C   ALA A  64      36.036 100.140 107.883  1.00  0.00           C0.      0
ATOM    109  O   ALA A  64      36.163  98.939 108.188  1.00  0.00           O0.      0
ATOM    110  CB  ALA A  64      34.476 100.936 109.724  1.00  0.00           C0.      0
ATOM    111  H02 ALA A  64      33.941 100.396 107.695  1.00  0.00           H0.      0
ATOM    112  HA  ALA A  64      34.806 101.930 107.815  1.00  0.00           H0.      0
ATOM    113  HB1 ALA A  64      34.460  99.930 110.146  1.00  0.00           H0.      0
ATOM    114  HB2 ALA A  64      35.226 101.529 110.257  1.00  0.00           H0.      0
ATOM    115  HB3 ALA A  64      33.500 101.389 109.916  1.00  0.00           H0.      0
ATOM    116  N   CYS A  65      37.037 100.792 107.232  1.00  0.00           N0.      0
ATOM    117  CA  CYS A  65      38.202 100.077 106.674  1.00  0.00           C0.     -1
ATOM    118  C   CYS A  65      39.152  99.458 107.707  1.00  0.00           C0.      0
ATOM    119  O   CYS A  65      39.593  98.313 107.526  1.00  0.00           O0.      0
ATOM    120  H01 CYS A  65      38.756 100.791 106.059  1.00  0.00           H0.      0
ATOM    121  H   CYS A  65      36.896 101.757 106.974  1.00  0.00           H0.      0
ATOM    122  HA  CYS A  65      37.861  99.252 106.045  1.00  0.00           H0.      0
ATOM    123  N   GLY A  66      39.537 100.231 108.749  1.00  0.00           N0.      0
ATOM    124  CA  GLY A  66      40.646  99.780 109.591  1.00  0.00           C0.     -1
ATOM    125  H01 GLY A  66      41.570  99.683 109.011  1.00  0.00           H0.      0
ATOM    126  H   GLY A  66      39.191 101.184 108.877  1.00  0.00           H0.      0
ATOM    127  HA2 GLY A  66      40.800 100.504 110.390  1.00  0.00           H0.      0
ATOM    128  HA3 GLY A  66      40.432  98.803 110.034  1.00  0.00           H0.      0
ATOM    129  CA  ASP A  70      37.675  93.452 104.609  1.00  0.00           C0.     -1
ATOM    130  CB  ASP A  70      36.516  93.896 105.481  1.00  0.00           C0.     -1
ATOM    131  CG  ASP A  70      36.938  94.052 106.953  1.00  0.00           C0.      0
ATOM    132  OD1 ASP A  70      36.765  95.201 107.466  1.00  0.00           O0.      0
ATOM    133  OD2 ASP A  70      37.425  93.037 107.550  1.00  0.00           O1-      0
ATOM    134  H01 ASP A  70      38.477  94.200 104.606  1.00  0.00           H0.      0
ATOM    135  H02 ASP A  70      37.361  93.296 103.570  1.00  0.00           H0.      0
ATOM    136  HA  ASP A  70      38.096  92.513 104.984  1.00  0.00           H0.      0
ATOM    137  HB2 ASP A  70      36.106  94.852 105.143  1.00  0.00           H0.      0
ATOM    138  HB3 ASP A  70      35.711  93.149 105.438  1.00  0.00           H0.      0
ATOM    139  CA  ASP A  85      37.560 105.646 108.156  1.00  0.00           C0.     -1
ATOM    140  C   ASP A  85      37.852 107.115 108.463  1.00  0.00           C0.      0
ATOM    141  O   ASP A  85      38.474 107.826 107.661  1.00  0.00           O0.      0
ATOM    142  CB  ASP A  85      38.829 104.803 108.414  1.00  0.00           C0.     -1
ATOM    143  CG  ASP A  85      38.830 104.162 109.800  1.00  0.00           C0.      0
ATOM    144  OD1 ASP A  85      38.863 102.896 109.913  1.00  0.00           O0.      0
ATOM    145  OD2 ASP A  85      38.760 104.965 110.789  1.00  0.00           O1-      0
ATOM    146  H03 ASP A  85      37.291 105.588 107.098  1.00  0.00           H0.      0
ATOM    147  HA  ASP A  85      36.717 105.274 108.748  1.00  0.00           H0.      0
ATOM    148  HB2 ASP A  85      38.909 104.005 107.670  1.00  0.00           H0.      0
ATOM    149  HB3 ASP A  85      39.718 105.436 108.309  1.00  0.00           H0.      0
ATOM    150  N   ALA A  86      37.485 107.543 109.700  1.00  0.00           N0.      0
ATOM    151  CA  ALA A  86      37.968 108.807 110.230  1.00  0.00           C0.     -1
ATOM    152  C   ALA A  86      39.450 108.726 110.749  1.00  0.00           C0.      0
ATOM    153  O   ALA A  86      40.034 109.779 111.043  1.00  0.00           O0.      0
ATOM    154  CB  ALA A  86      37.080 109.328 111.366  1.00  0.00           C0.      0
ATOM    155  H   ALA A  86      37.005 106.894 110.317  1.00  0.00           H0.      0
ATOM    156  HA  ALA A  86      37.989 109.528 109.409  1.00  0.00           H0.      0
ATOM    157  HB1 ALA A  86      36.990 108.583 112.165  1.00  0.00           H0.      0
ATOM    158  HB2 ALA A  86      37.532 110.232 111.783  1.00  0.00           H0.      0
ATOM    159  HB3 ALA A  86      36.080 109.561 110.997  1.00  0.00           H0.      0
ATOM    160  N   SER A  87      39.994 107.488 110.876  1.00  0.00           N0.      0
ATOM    161  CA  SER A  87      41.345 107.228 111.410  1.00  0.00           C0.     -1
ATOM    162  CB  SER A  87      41.284 106.203 112.550  1.00  0.00           C0.      0
ATOM    163  OG  SER A  87      42.590 105.945 113.107  1.00  0.00           O0.      0
ATOM    164  H01 SER A  87      42.004 106.856 110.616  1.00  0.00           H0.      0
ATOM    165  H   SER A  87      39.416 106.665 110.683  1.00  0.00           H0.      0
ATOM    166  HA  SER A  87      41.742 108.185 111.764  1.00  0.00           H0.      0
ATOM    167  HB2 SER A  87      40.575 106.539 113.317  1.00  0.00           H0.      0
ATOM    168  HB3 SER A  87      40.932 105.241 112.178  1.00  0.00           H0.      0
ATOM    169  HG  SER A  87      42.886 106.746 113.560  1.00  0.00           H0.      0
ATOM    170  CA  MET A  90      44.317 103.200 110.066  1.00  0.00           C0.     -1
ATOM    171  CB  MET A  90      42.854 102.888 110.331  1.00  0.00           C0.     -1
ATOM    172  CG  MET A  90      42.492 102.663 111.803  1.00  0.00           C0.      0
ATOM    173  SD  MET A  90      43.070 101.014 112.400  1.00  0.00           S0.      0
ATOM    174  CE  MET A  90      42.149 100.987 113.979  1.00  0.00           C0.      0
ATOM    175  H01 MET A  90      44.628 104.098 110.614  1.00  0.00           H0.      0
ATOM    176  H02 MET A  90      44.498 103.377 109.000  1.00  0.00           H0.      0
ATOM    177  HA  MET A  90      44.968 102.377 110.384  1.00  0.00           H0.      0
ATOM    178  HB2 MET A  90      42.239 103.727 109.972  1.00  0.00           H0.      0
ATOM    179  HB3 MET A  90      42.541 102.016 109.742  1.00  0.00           H0.      0
ATOM    180  HG2 MET A  90      42.919 103.455 112.429  1.00  0.00           H0.      0
ATOM    181  HG3 MET A  90      41.406 102.680 111.933  1.00  0.00           H0.      0
ATOM    182  HE1 MET A  90      41.092 101.190 113.790  1.00  0.00           H0.      0
ATOM    183  HE2 MET A  90      42.264  99.997 114.420  1.00  0.00           H0.      0
ATOM    184  HE3 MET A  90      42.543 101.739 114.669  1.00  0.00           H0.      0
ATOM    185  CA  ALA A 115      36.181 110.975 106.552  1.00  0.00           C0.     -1
ATOM    186  C   ALA A 115      35.331 110.445 107.764  1.00  0.00           C0.      0
ATOM    187  O   ALA A 115      35.184 109.230 107.931  1.00  0.00           O0.      0
ATOM    188  H01 ALA A 115      37.091 110.372 106.521  1.00  0.00           H0.      0
ATOM    189  H03 ALA A 115      35.613 110.807 105.632  1.00  0.00           H0.      0
ATOM    190  HA  ALA A 115      36.430 112.035 106.639  1.00  0.00           H0.      0
ATOM    191  N   ASN A 116      34.783 111.355 108.664  1.00  0.00           N0.      0
ATOM    192  CA  ASN A 116      33.811 110.935 109.723  1.00  0.00           C0.     -1
ATOM    193  C   ASN A 116      32.433 110.607 109.029  1.00  0.00           C0.      0
ATOM    194  O   ASN A 116      32.040 111.337 108.113  1.00  0.00           O0.      0
ATOM    195  CB  ASN A 116      33.644 112.055 110.770  1.00  0.00           C0.      0
ATOM    196  CG  ASN A 116      33.062 111.440 112.029  1.00  0.00           C0.      0
ATOM    197  ND2 ASN A 116      33.950 111.180 113.023  1.00  0.00           N0.      0
ATOM    198  OD1 ASN A 116      31.861 111.134 112.119  1.00  0.00           O0.      0
ATOM    199  H   ASN A 116      34.659 112.300 108.323  1.00  0.00           H0.      0
ATOM    200  HA  ASN A 116      34.209 110.036 110.188  1.00  0.00           H0.      0
ATOM    201  HB2 ASN A 116      34.617 112.514 110.966  1.00  0.00           H0.      0
ATOM    202  HB3 ASN A 116      32.966 112.825 110.391  1.00  0.00           H0.      0
ATOM    203 HD21 ASN A 116      33.664 110.531 113.749  1.00  0.00           H0.      0
ATOM    204 HD22 ASN A 116      34.940 111.264 112.842  1.00  0.00           H0.      0
ATOM    205  N   TRP A 117      31.715 109.546 109.495  1.00  0.00           N0.      0
ATOM    206  CA  TRP A 117      30.427 109.146 108.879  1.00  0.00           C0.     -1
ATOM    207  C   TRP A 117      29.301 110.206 109.088  1.00  0.00           C0.      0
ATOM    208  O   TRP A 117      28.285 110.150 108.381  1.00  0.00           O0.      0
ATOM    209  CB  TRP A 117      29.911 107.796 109.416  1.00  0.00           C0.     -1
ATOM    210  CG  TRP A 117      30.962 106.717 109.411  1.00  0.00           C0.      0
ATOM    211  CD1 TRP A 117      31.984 106.545 108.498  1.00  0.00           C0.      0
ATOM    212  CD2 TRP A 117      31.163 105.723 110.443  1.00  0.00           C0.      0
ATOM    213  CE2 TRP A 117      32.338 104.984 110.102  1.00  0.00           C0.      0
ATOM    214  CE3 TRP A 117      30.491 105.411 111.639  1.00  0.00           C0.      0
ATOM    215  NE1 TRP A 117      32.795 105.490 108.899  1.00  0.00           N0.      0
ATOM    216  CZ2 TRP A 117      32.868 103.997 110.941  1.00  0.00           C0.      0
ATOM    217  CZ3 TRP A 117      31.007 104.417 112.470  1.00  0.00           C0.      0
ATOM    218  CH2 TRP A 117      32.191 103.724 112.128  1.00  0.00           C0.      0
ATOM    219  H   TRP A 117      32.150 108.948 110.200  1.00  0.00           H0.      0
ATOM    220  HA  TRP A 117      30.570 109.088 107.795  1.00  0.00           H0.      0
ATOM    221  HB2 TRP A 117      29.559 107.940 110.446  1.00  0.00           H0.      0
ATOM    222  HB3 TRP A 117      29.030 107.534 108.820  1.00  0.00           H0.      0
ATOM    223  HD1 TRP A 117      32.222 107.112 107.613  1.00  0.00           H0.      0
ATOM    224  HE1 TRP A 117      33.678 105.254 108.472  1.00  0.00           H0.      0
ATOM    225  HE3 TRP A 117      29.587 105.945 111.913  1.00  0.00           H0.      0
ATOM    226  HZ2 TRP A 117      33.794 103.490 110.704  1.00  0.00           H0.      0
ATOM    227  HZ3 TRP A 117      30.505 104.180 113.402  1.00  0.00           H0.      0
ATOM    228  HH2 TRP A 117      32.601 102.988 112.811  1.00  0.00           H0.      0
ATOM    229  N   LEU A 118      29.468 111.084 110.104  1.00  0.00           N0.      0
ATOM    230  CA  LEU A 118      28.463 112.091 110.531  1.00  0.00           C0.     -1
ATOM    231  CB  LEU A 118      28.806 112.506 111.944  1.00  0.00           C0.     -1
ATOM    232  CG  LEU A 118      28.716 111.366 112.989  1.00  0.00           C0.      0
ATOM    233  CD1 LEU A 118      29.313 111.824 114.329  1.00  0.00           C0.      0
ATOM    234  CD2 LEU A 118      27.273 110.862 113.170  1.00  0.00           C0.      0
ATOM    235  H02 LEU A 118      28.486 112.951 109.849  1.00  0.00           H0.      0
ATOM    236  H   LEU A 118      30.343 111.060 110.621  1.00  0.00           H0.      0
ATOM    237  HA  LEU A 118      27.470 111.639 110.450  1.00  0.00           H0.      0
ATOM    238  HB2 LEU A 118      29.825 112.914 111.958  1.00  0.00           H0.      0
ATOM    239  HB3 LEU A 118      28.136 113.321 112.253  1.00  0.00           H0.      0
ATOM    240  HG  LEU A 118      29.325 110.528 112.624  1.00  0.00           H0.      0
ATOM    241 HD11 LEU A 118      29.261 111.021 115.076  1.00  0.00           H0.      0
ATOM    242 HD12 LEU A 118      30.364 112.106 114.205  1.00  0.00           H0.      0
ATOM    243 HD13 LEU A 118      28.766 112.688 114.728  1.00  0.00           H0.      0
ATOM    244 HD21 LEU A 118      26.855 110.475 112.234  1.00  0.00           H0.      0
ATOM    245 HD22 LEU A 118      27.237 110.052 113.908  1.00  0.00           H0.      0
ATOM    246 HD23 LEU A 118      26.621 111.671 113.524  1.00  0.00           H0.      0
ATOM    247  CA  LEU A 136      31.739  94.796 109.606  1.00  0.00           C0.     -1
ATOM    248  C   LEU A 136      32.374  95.332 110.877  1.00  0.00           C0.      0
ATOM    249  O   LEU A 136      32.372  96.550 111.137  1.00  0.00           O0.      0
ATOM    250  H01 LEU A 136      32.399  95.022 108.761  1.00  0.00           H0.      0
ATOM    251  H02 LEU A 136      30.790  95.309 109.436  1.00  0.00           H0.      0
ATOM    252  HA  LEU A 136      31.570  93.717 109.637  1.00  0.00           H0.      0
ATOM    253  N   GLY A 137      32.955  94.425 111.712  1.00  0.00           N0.      0
ATOM    254  CA  GLY A 137      33.833  94.828 112.813  1.00  0.00           C0.     -1
ATOM    255  C   GLY A 137      33.136  95.494 114.021  1.00  0.00           C0.      0
ATOM    256  O   GLY A 137      33.826  96.137 114.822  1.00  0.00           O0.      0
ATOM    257  H   GLY A 137      32.982  93.460 111.416  1.00  0.00           H0.      0
ATOM    258  HA2 GLY A 137      34.377  93.953 113.177  1.00  0.00           H0.      0
ATOM    259  HA3 GLY A 137      34.584  95.543 112.466  1.00  0.00           H0.      0
ATOM    260  N   ASN A 138      31.783  95.362 114.158  1.00  0.00           N0.      0
ATOM    261  CA  ASN A 138      31.028  96.020 115.257  1.00  0.00           C0.     -1
ATOM    262  C   ASN A 138      31.356  97.531 115.283  1.00  0.00           C0.      0
ATOM    263  O   ASN A 138      31.407  98.159 116.343  1.00  0.00           O0.      0
ATOM    264  CB  ASN A 138      31.387  95.372 116.635  1.00  0.00           C0.     -1
ATOM    265  CG  ASN A 138      30.411  95.791 117.726  1.00  0.00           C0.      0
ATOM    266  ND2 ASN A 138      30.972  95.958 118.958  1.00  0.00           N0.      0
ATOM    267  OD1 ASN A 138      29.198  95.889 117.513  1.00  0.00           O0.      0
ATOM    268  H   ASN A 138      31.289  94.789 113.489  1.00  0.00           H0.      0
ATOM    269  HA  ASN A 138      29.962  95.875 115.064  1.00  0.00           H0.      0
ATOM    270  HB2 ASN A 138      31.320  94.287 116.507  1.00  0.00           H0.      0
ATOM    271  HB3 ASN A 138      32.412  95.631 116.892  1.00  0.00           H0.      0
ATOM    272 HD21 ASN A 138      30.396  96.374 119.677  1.00  0.00           H0.      0
ATOM    273 HD22 ASN A 138      31.984  96.031 119.055  1.00  0.00           H0.      0
ATOM    274  N   SER A 139      31.540  98.090 114.061  1.00  0.00           N0.      0
ATOM    275  CA  SER A 139      32.151  99.413 113.893  1.00  0.00           C0.     -1
ATOM    276  CB  SER A 139      32.417  99.637 112.394  1.00  0.00           C0.     -1
ATOM    277  OG  SER A 139      33.571  98.861 111.978  1.00  0.00           O0.      0
ATOM    278  H03 SER A 139      31.474 100.181 114.285  1.00  0.00           H0.      0
ATOM    279  H   SER A 139      31.629  97.451 113.280  1.00  0.00           H0.      0
ATOM    280  HA  SER A 139      33.090  99.470 114.453  1.00  0.00           H0.      0
ATOM    281  HB2 SER A 139      31.535  99.377 111.796  1.00  0.00           H0.      0
ATOM    282  HB3 SER A 139      32.662 100.686 112.212  1.00  0.00           H0.      0
ATOM    283  HG  SER A 139      33.269  97.979 111.695  1.00  0.00           H0.      0
ATOM    284  CA  HID A 142      32.171 103.399 118.601  1.00  0.00           C0.     -1
ATOM    285  C   HID A 142      31.611 104.847 118.588  1.00  0.00           C0.      0
ATOM    286  O   HID A 142      32.335 105.806 118.884  1.00  0.00           O0.      0
ATOM    287  CB  HID A 142      33.396 103.357 117.692  1.00  0.00           C0.     -1
ATOM    288  CG  HID A 142      33.982 102.041 117.322  1.00  0.00           C0.      0
ATOM    289  CD2 HID A 142      34.113 101.460 116.076  1.00  0.00           C0.      0
ATOM    290  ND1 HID A 142      34.669 101.189 118.174  1.00  0.00           N0.      0
ATOM    291  CE1 HID A 142      35.174 100.155 117.434  1.00  0.00           C0.      0
ATOM    292  NE2 HID A 142      34.855 100.290 116.156  1.00  0.00           N0.      0
ATOM    293  H01 HID A 142      31.416 102.679 118.266  1.00  0.00           H0.      0
ATOM    294  HA  HID A 142      32.435 103.146 119.634  1.00  0.00           H0.      0
ATOM    295  HB2 HID A 142      33.124 103.847 116.748  1.00  0.00           H0.      0
ATOM    296  HB3 HID A 142      34.164 104.003 118.139  1.00  0.00           H0.      0
ATOM    297  HD1 HID A 142      34.765 101.276 119.175  1.00  0.00           H0.      0
ATOM    298  HD2 HID A 142      33.733 101.831 115.136  1.00  0.00           H0.      0
ATOM    299  HE1 HID A 142      35.782  99.381 117.860  1.00  0.00           H0.      0
ATOM    300  N   LEU A 143      30.319 105.007 118.172  1.00  0.00           N0.      0
ATOM    301  CA  LEU A 143      29.624 106.313 118.009  1.00  0.00           C0.     -1
ATOM    302  CB  LEU A 143      28.477 106.157 116.971  1.00  0.00           C0.     -1
ATOM    303  CG  LEU A 143      28.954 105.818 115.543  1.00  0.00           C0.      0
ATOM    304  CD1 LEU A 143      27.749 105.732 114.591  1.00  0.00           C0.      0
ATOM    305  CD2 LEU A 143      29.986 106.841 115.037  1.00  0.00           C0.      0
ATOM    306  H01 LEU A 143      29.217 106.642 118.973  1.00  0.00           H0.      0
ATOM    307  H   LEU A 143      29.775 104.175 117.988  1.00  0.00           H0.      0
ATOM    308  HA  LEU A 143      30.367 107.048 117.694  1.00  0.00           H0.      0
ATOM    309  HB2 LEU A 143      27.776 105.387 117.323  1.00  0.00           H0.      0
ATOM    310  HB3 LEU A 143      27.918 107.102 116.945  1.00  0.00           H0.      0
ATOM    311  HG  LEU A 143      29.442 104.832 115.568  1.00  0.00           H0.      0
ATOM    312 HD11 LEU A 143      26.997 105.026 114.963  1.00  0.00           H0.      0
ATOM    313 HD12 LEU A 143      27.268 106.714 114.488  1.00  0.00           H0.      0
ATOM    314 HD13 LEU A 143      28.056 105.402 113.593  1.00  0.00           H0.      0
ATOM    315 HD21 LEU A 143      29.594 107.863 115.132  1.00  0.00           H0.      0
ATOM    316 HD22 LEU A 143      30.922 106.767 115.601  1.00  0.00           H0.      0
ATOM    317 HD23 LEU A 143      30.223 106.663 113.986  1.00  0.00           H0.      0
ATOM    318  CA  ARG A 175      27.896  92.331 119.927  1.00  0.00           C0.     -1
ATOM    319  CB  ARG A 175      28.955  92.947 120.831  1.00  0.00           C0.     -1
ATOM    320  CG  ARG A 175      30.379  92.707 120.318  1.00  0.00           C0.      0
ATOM    321  CD  ARG A 175      31.442  93.336 121.228  1.00  0.00           C0.      0
ATOM    322  NE  ARG A 175      32.808  93.045 120.778  1.00  0.00           N0.      0
ATOM    323  CZ  ARG A 175      33.468  91.921 121.038  1.00  0.00           C0.      0
ATOM    324  NH1 ARG A 175      32.937  90.922 121.776  1.00  0.00           N1+      0
ATOM    325  NH2 ARG A 175      34.740  91.785 120.581  1.00  0.00           N0.      0
ATOM    326  H01 ARG A 175      27.943  92.764 118.920  1.00  0.00           H0.      0
ATOM    327  H02 ARG A 175      26.887  92.502 120.317  1.00  0.00           H0.      0
ATOM    328  HA  ARG A 175      28.040  91.248 119.831  1.00  0.00           H0.      0
ATOM    329  HB2 ARG A 175      28.783  94.030 120.916  1.00  0.00           H0.      0
ATOM    330  HB3 ARG A 175      28.859  92.539 121.848  1.00  0.00           H0.      0
ATOM    331  HG2 ARG A 175      30.565  91.630 120.212  1.00  0.00           H0.      0
ATOM    332  HG3 ARG A 175      30.484  93.141 119.319  1.00  0.00           H0.      0
ATOM    333  HD2 ARG A 175      31.337  94.424 121.227  1.00  0.00           H0.      0
ATOM    334  HD3 ARG A 175      31.326  93.008 122.269  1.00  0.00           H0.      0
ATOM    335  HE  ARG A 175      33.204  93.591 119.991  1.00  0.00           H0.      0
ATOM    336 HH11 ARG A 175      32.023  91.024 122.188  1.00  0.00           H0.      0
ATOM    337 HH12 ARG A 175      33.552  90.241 122.196  1.00  0.00           H0.      0
ATOM    338 HH21 ARG A 175      35.011  92.483 119.889  1.00  0.00           H0.      0
ATOM    339 HH22 ARG A 175      35.043  90.846 120.359  1.00  0.00           H0.      0
ATOM    340  CA  TYR A 194      40.782  89.622 115.726  1.00  0.00           C0.     -1
ATOM    341  CB  TYR A 194      40.451  90.716 116.825  1.00  0.00           C0.     -1
ATOM    342  CG  TYR A 194      39.450  91.696 116.229  1.00  0.00           C0.      0
ATOM    343  CD1 TYR A 194      38.072  91.588 116.492  1.00  0.00           C0.      0
ATOM    344  CD2 TYR A 194      39.854  92.645 115.273  1.00  0.00           C0.      0
ATOM    345  CE1 TYR A 194      37.133  92.366 115.813  1.00  0.00           C0.      0
ATOM    346  CE2 TYR A 194      38.928  93.436 114.577  1.00  0.00           C0.      0
ATOM    347  CZ  TYR A 194      37.552  93.284 114.836  1.00  0.00           C0.      0
ATOM    348  OH  TYR A 194      36.582  93.999 114.180  1.00  0.00           O0.      0
ATOM    349  H01 TYR A 194      41.512  88.894 116.097  1.00  0.00           H0.      0
ATOM    350  H03 TYR A 194      39.867  89.092 115.442  1.00  0.00           H0.      0
ATOM    351  HA  TYR A 194      41.192  90.107 114.836  1.00  0.00           H0.      0
ATOM    352  HB2 TYR A 194      40.037  90.232 117.716  1.00  0.00           H0.      0
ATOM    353  HB3 TYR A 194      41.378  91.225 117.116  1.00  0.00           H0.      0
ATOM    354  HD1 TYR A 194      37.721  90.867 117.225  1.00  0.00           H0.      0
ATOM    355  HD2 TYR A 194      40.911  92.766 115.056  1.00  0.00           H0.      0
ATOM    356  HE1 TYR A 194      36.075  92.252 116.015  1.00  0.00           H0.      0
ATOM    357  HE2 TYR A 194      39.266  94.176 113.857  1.00  0.00           H0.      0
ATOM    358  HH  TYR A 194      36.932  94.469 113.383  1.00  0.00           H0.      0
ATOM    359  CA  LEU A 240      37.573 100.138 123.920  1.00  0.00           C0.     -1
ATOM    360  CB  LEU A 240      37.265  99.112 122.802  1.00  0.00           C0.     -1
ATOM    361  CG  LEU A 240      37.594  99.616 121.378  1.00  0.00           C0.      0
ATOM    362  CD1 LEU A 240      37.404  98.495 120.338  1.00  0.00           C0.      0
ATOM    363  CD2 LEU A 240      36.748 100.844 120.991  1.00  0.00           C0.      0
ATOM    364  H01 LEU A 240      37.402  99.701 124.910  1.00  0.00           H0.      0
ATOM    365  H02 LEU A 240      38.620 100.462 123.870  1.00  0.00           H0.      0
ATOM    366  HA  LEU A 240      36.941 101.028 123.835  1.00  0.00           H0.      0
ATOM    367  HB2 LEU A 240      37.839  98.194 122.990  1.00  0.00           H0.      0
ATOM    368  HB3 LEU A 240      36.201  98.831 122.840  1.00  0.00           H0.      0
ATOM    369  HG  LEU A 240      38.654  99.916 121.367  1.00  0.00           H0.      0
ATOM    370 HD11 LEU A 240      36.349  98.195 120.300  1.00  0.00           H0.      0
ATOM    371 HD12 LEU A 240      37.704  98.841 119.341  1.00  0.00           H0.      0
ATOM    372 HD13 LEU A 240      38.004  97.612 120.589  1.00  0.00           H0.      0
ATOM    373 HD21 LEU A 240      36.923 101.692 121.660  1.00  0.00           H0.      0
ATOM    374 HD22 LEU A 240      36.990 101.168 119.972  1.00  0.00           H0.      0
ATOM    375 HD23 LEU A 240      35.681 100.587 121.041  1.00  0.00           H0.      0
ATOM    376  CA  TYR A 242      30.461 100.797 125.018  1.00  0.00           C0.     -1
ATOM    377  CB  TYR A 242      30.356  99.477 124.165  1.00  0.00           C0.     -1
ATOM    378  CG  TYR A 242      31.354  99.273 123.038  1.00  0.00           C0.      0
ATOM    379  CD1 TYR A 242      31.744 100.306 122.168  1.00  0.00           C0.      0
ATOM    380  CD2 TYR A 242      31.846  97.982 122.769  1.00  0.00           C0.      0
ATOM    381  CE1 TYR A 242      32.571 100.058 121.071  1.00  0.00           C0.      0
ATOM    382  CE2 TYR A 242      32.676  97.717 121.675  1.00  0.00           C0.      0
ATOM    383  CZ  TYR A 242      33.037  98.760 120.807  1.00  0.00           C0.      0
ATOM    384  OH  TYR A 242      33.845  98.575 119.714  1.00  0.00           O0.      0
ATOM    385  H01 TYR A 242      29.694 100.791 125.799  1.00  0.00           H0.      0
ATOM    386  H02 TYR A 242      31.446 100.876 125.491  1.00  0.00           H0.      0
ATOM    387  HA  TYR A 242      30.307 101.686 124.396  1.00  0.00           H0.      0
ATOM    388  HB2 TYR A 242      30.427  98.623 124.850  1.00  0.00           H0.      0
ATOM    389  HB3 TYR A 242      29.339  99.439 123.746  1.00  0.00           H0.      0
ATOM    390  HD1 TYR A 242      31.384 101.317 122.336  1.00  0.00           H0.      0
ATOM    391  HD2 TYR A 242      31.568  97.163 123.427  1.00  0.00           H0.      0
ATOM    392  HE1 TYR A 242      32.833 100.857 120.388  1.00  0.00           H0.      0
ATOM    393  HE2 TYR A 242      33.048  96.714 121.488  1.00  0.00           H0.      0
ATOM    394  HH  TYR A 242      33.933  97.620 119.487  1.00  0.00           H0.      0
ATOM    395  CA  TYR A 283      28.193  88.734 117.395  1.00  0.00           C0.     -1
ATOM    396  CB  TYR A 283      29.161  89.348 116.273  1.00  0.00           C0.     -1
ATOM    397  CG  TYR A 283      30.515  89.848 116.731  1.00  0.00           C0.      0
ATOM    398  CD1 TYR A 283      31.641  89.002 116.737  1.00  0.00           C0.      0
ATOM    399  CD2 TYR A 283      30.716  91.195 117.077  1.00  0.00           C0.      0
ATOM    400  CE1 TYR A 283      32.917  89.483 117.037  1.00  0.00           C0.      0
ATOM    401  CE2 TYR A 283      31.987  91.690 117.383  1.00  0.00           C0.      0
ATOM    402  CZ  TYR A 283      33.102  90.840 117.343  1.00  0.00           C0.      0
ATOM    403  OH  TYR A 283      34.380  91.289 117.577  1.00  0.00           O0.      0
ATOM    404  H01 TYR A 283      27.256  88.407 116.933  1.00  0.00           H0.      0
ATOM    405  H02 TYR A 283      28.671  87.877 117.881  1.00  0.00           H0.      0
ATOM    406  HA  TYR A 283      27.971  89.489 118.157  1.00  0.00           H0.      0
ATOM    407  HB2 TYR A 283      29.303  88.575 115.508  1.00  0.00           H0.      0
ATOM    408  HB3 TYR A 283      28.619  90.171 115.792  1.00  0.00           H0.      0
ATOM    409  HD1 TYR A 283      31.518  87.956 116.472  1.00  0.00           H0.      0
ATOM    410  HD2 TYR A 283      29.867  91.874 117.087  1.00  0.00           H0.      0
ATOM    411  HE1 TYR A 283      33.781  88.828 117.014  1.00  0.00           H0.      0
ATOM    412  HE2 TYR A 283      32.129  92.731 117.644  1.00  0.00           H0.      0
ATOM    413  HH  TYR A 283      34.375  92.258 117.765  1.00  0.00           H0.      0
ATOM    414  N   ACT A 293      35.819  96.888 117.293  1.00  0.00           N0.      0
ATOM    415  CA  ACT A 293      35.598  95.447 117.433  1.00  0.00           C0.      0
ATOM    416  C   ACT A 293      34.525  95.048 118.448  1.00  0.00           C0.      0
ATOM    417  O   ACT A 293      34.292  93.791 118.595  1.00  0.00           O0.      0
ATOM    418  CE  ACT A 293      36.513  97.743 114.223  1.00  0.00           C0.      0
ATOM    419  OXT ACT A 293      33.899  95.932 119.101  1.00  0.00           O1-      0
ATOM    420  HE1 ACT A 293      35.508  97.865 113.820  1.00  0.00           H0.      0
ATOM    421  HE2 ACT A 293      36.459  97.622 115.310  1.00  0.00           H0.      0
ATOM    422  HE3 ACT A 293      36.991  96.868 113.784  1.00  0.00           H0.      0
ATOM    423  H1  ACT A 293      36.534  94.952 117.717  1.00  0.00           H0.      0
ATOM    424  H3  ACT A 293      35.318  95.043 116.455  1.00  0.00           H0.      0
ATOM    425  H01 ACT A 293      35.993  97.286 118.212  1.00  0.00           H0.      0
ATOM    426  H02 ACT A 293      34.957  97.314 116.954  1.00  0.00           H0.      0
ATOM    427  CA' SAM A 294      37.867  97.041 110.480  1.00  0.00           C0.      0
ATOM    428  CB  SAM A 294      37.457  98.380 111.152  1.00  0.00           C0.      0
ATOM    429  CG  SAM A 294      38.383  98.841 112.289  1.00  0.00           C0.      0
ATOM    430  SD  SAM A 294      37.523  99.224 113.868  1.00  0.00           S0.      0
ATOM    431  C5' SAM A 294      36.215 100.402 113.351  1.00  0.00           C0.      0
ATOM    432  C4' SAM A 294      36.767 101.645 112.667  1.00  0.00           C0.      0
ATOM    433  O4' SAM A 294      35.685 102.623 112.701  1.00  0.00           O0.      0
ATOM    434  C3' SAM A 294      38.014 102.307 113.319  1.00  0.00           C0.      0
ATOM    435  O3' SAM A 294      39.169 102.146 112.499  1.00  0.00           O0.      0
ATOM    436  C2' SAM A 294      37.548 103.773 113.600  1.00  0.00           C0.      0
ATOM    437  O2' SAM A 294      38.508 104.783 113.430  1.00  0.00           O0.      0
ATOM    438  C1' SAM A 294      36.306 103.932 112.697  1.00  0.00           C0.      0
ATOM    439  OXT SAM A 294      39.255  95.849 112.039  1.00  0.00           O0.      0
ATOM    440  N1  SAM A 294      33.525 108.091 111.467  1.00  0.00           N0.      0
ATOM    441  C2  SAM A 294      34.441 107.392 110.764  1.00  0.00           C0.      0
ATOM    442  N3  SAM A 294      35.155 106.333 111.172  1.00  0.00           N0.      0
ATOM    443  C4  SAM A 294      34.841 105.957 112.424  1.00  0.00           C0.      0
ATOM    444  C5  SAM A 294      33.916 106.593 113.270  1.00  0.00           C0.      0
ATOM    445  C6  SAM A 294      33.258 107.727 112.746  1.00  0.00           C0.      0
ATOM    446  N6  SAM A 294      32.422 108.509 113.480  1.00  0.00           N0.      0
ATOM    447  N7  SAM A 294      33.846 105.941 114.497  1.00  0.00           N0.      0
ATOM    448  C8  SAM A 294      34.703 104.942 114.396  1.00  0.00           C0.      0
ATOM    449  N9  SAM A 294      35.345 104.903 113.161  1.00  0.00           N0.      0
ATOM    450  C'  SAM A 294      38.117  95.932 111.524  1.00  0.00           C0.      0
ATOM    451  N'  SAM A 294      36.722  96.630 109.608  1.00  0.00           N0.      0
ATOM    452  O'  SAM A 294      37.094  95.215 111.823  1.00  0.00           O0.      0
ATOM    453 HN61 SAM A 294      31.885 109.223 112.993  1.00  0.00           H0.      0
ATOM    454 HN62 SAM A 294      32.036 108.123 114.328  1.00  0.00           H0.      0
ATOM    455  HA  SAM A 294      38.747  97.171 109.847  1.00  0.00           H0.      0
ATOM    456  HB1 SAM A 294      36.429  98.254 111.513  1.00  0.00           H0.      0
ATOM    457  HB2 SAM A 294      37.422  99.146 110.375  1.00  0.00           H0.      0
ATOM    458  HG1 SAM A 294      38.911  99.770 112.055  1.00  0.00           H0.      0
ATOM    459  HG2 SAM A 294      39.127  98.087 112.557  1.00  0.00           H0.      0
ATOM    460 HO2' SAM A 294      38.755 104.788 112.475  1.00  0.00           H0.      0
ATOM    461 HO3' SAM A 294      39.009 102.479 111.574  1.00  0.00           H0.      0
ATOM    462  H01 SAM A 294      34.903 104.207 115.159  1.00  0.00           H0.      0
ATOM    463  H02 SAM A 294      37.013 101.436 111.618  1.00  0.00           H0.      0
ATOM    464  H03 SAM A 294      38.273 101.844 114.273  1.00  0.00           H0.      0
ATOM    465  H04 SAM A 294      37.227 103.815 114.643  1.00  0.00           H0.      0
ATOM    466  H05 SAM A 294      36.596 104.231 111.686  1.00  0.00           H0.      0
ATOM    467  H06 SAM A 294      34.635 107.753 109.759  1.00  0.00           H0.      0
ATOM    468  H07 SAM A 294      36.945  95.906 108.839  1.00  0.00           H0.      0
ATOM    469  H08 SAM A 294      36.334  97.449 109.106  1.00  0.00           H0.      0
ATOM    470  H09 SAM A 294      36.016  96.206 110.217  1.00  0.00           H0.      0
ATOM    471 H5'1 SAM A 294      35.741 100.652 114.303  1.00  0.00           H0.      0
ATOM    472 H5'2 SAM A 294      35.485  99.874 112.730  1.00  0.00           H0.      0
