# Supplementary material for: Computational Investigation of GNMT-Catalyzed Methyl Transfer Reaction: Integrating MD, QM, and ML Approaches
Source: J Comput Chem. Author manuscript; Available in PMC 2026 Jun 29. (PMC13312424; doi:10.1002/jcc.70434)
Supplement: SI-2 [file NIHMS2188582-supplement-SI-2.zip › QM-cluster-pdbs/sampling_11507_P1_wo_r.pdb]

ATOM      1  CA  ILE A  17      34.498 110.740 120.411  1.00  0.00           C0.     -1
ATOM      2  CB  ILE A  17      34.539 110.706 118.852  1.00  0.00           C0.     -1
ATOM      3  CG1 ILE A  17      33.362 109.872 118.299  1.00  0.00           C0.      0
ATOM      4  CG2 ILE A  17      35.902 110.178 118.368  1.00  0.00           C0.      0
ATOM      5  CD1 ILE A  17      33.282 109.819 116.764  1.00  0.00           C0.      0
ATOM      6  H01 ILE A  17      33.540 111.133 120.771  1.00  0.00           H0.      0
ATOM      7  H02 ILE A  17      35.301 111.371 120.809  1.00  0.00           H0.      0
ATOM      8  HA  ILE A  17      34.627 109.728 120.816  1.00  0.00           H0.      0
ATOM      9  HB  ILE A  17      34.419 111.739 118.487  1.00  0.00           H0.      0
ATOM     10 HG12 ILE A  17      33.438 108.848 118.696  1.00  0.00           H0.      0
ATOM     11 HG13 ILE A  17      32.424 110.289 118.694  1.00  0.00           H0.      0
ATOM     12 HG21 ILE A  17      35.996 110.227 117.278  1.00  0.00           H0.      0
ATOM     13 HG22 ILE A  17      36.722 110.763 118.800  1.00  0.00           H0.      0
ATOM     14 HG23 ILE A  17      36.038 109.132 118.672  1.00  0.00           H0.      0
ATOM     15 HD11 ILE A  17      33.293 110.830 116.335  1.00  0.00           H0.      0
ATOM     16 HD12 ILE A  17      34.124 109.259 116.340  1.00  0.00           H0.      0
ATOM     17 HD13 ILE A  17      32.357 109.332 116.436  1.00  0.00           H0.      0
ATOM     18  CA  TYR A  21      42.486 105.322 117.331  1.00  0.00           C0.     -1
ATOM     19  CB  TYR A  21      41.374 105.003 116.332  1.00  0.00           C0.     -1
ATOM     20  CG  TYR A  21      40.705 103.649 116.489  1.00  0.00           C0.      0
ATOM     21  CD1 TYR A  21      39.357 103.544 116.864  1.00  0.00           C0.      0
ATOM     22  CD2 TYR A  21      41.396 102.458 116.194  1.00  0.00           C0.      0
ATOM     23  CE1 TYR A  21      38.697 102.308 116.895  1.00  0.00           C0.      0
ATOM     24  CE2 TYR A  21      40.757 101.218 116.224  1.00  0.00           C0.      0
ATOM     25  CZ  TYR A  21      39.393 101.142 116.546  1.00  0.00           C0.      0
ATOM     26  OH  TYR A  21      38.791  99.902 116.480  1.00  0.00           O0.      0
ATOM     27  H01 TYR A  21      42.927 106.303 117.120  1.00  0.00           H0.      0
ATOM     28  H03 TYR A  21      42.103 105.334 118.358  1.00  0.00           H0.      0
ATOM     29  HA  TYR A  21      43.288 104.575 117.285  1.00  0.00           H0.      0
ATOM     30  HB2 TYR A  21      40.605 105.783 116.383  1.00  0.00           H0.      0
ATOM     31  HB3 TYR A  21      41.785 105.059 115.316  1.00  0.00           H0.      0
ATOM     32  HD1 TYR A  21      38.802 104.445 117.109  1.00  0.00           H0.      0
ATOM     33  HD2 TYR A  21      42.440 102.494 115.899  1.00  0.00           H0.      0
ATOM     34  HE1 TYR A  21      37.650 102.253 117.170  1.00  0.00           H0.      0
ATOM     35  HE2 TYR A  21      41.292 100.309 115.972  1.00  0.00           H0.      0
ATOM     36  HH  TYR A  21      37.810  99.974 116.537  1.00  0.00           H0.      0
ATOM     37  CA  TRP A  30      46.590  95.117 114.143  1.00  0.00           C0.     -1
ATOM     38  CB  TRP A  30      45.861  96.283 113.460  1.00  0.00           C0.     -1
ATOM     39  CG  TRP A  30      44.372  96.060 113.359  1.00  0.00           C0.      0
ATOM     40  CD1 TRP A  30      43.665  95.564 112.281  1.00  0.00           C0.      0
ATOM     41  CD2 TRP A  30      43.408  96.247 114.425  1.00  0.00           C0.      0
ATOM     42  CE2 TRP A  30      42.134  95.824 113.930  1.00  0.00           C0.      0
ATOM     43  CE3 TRP A  30      43.496  96.747 115.739  1.00  0.00           C0.      0
ATOM     44  NE1 TRP A  30      42.322  95.406 112.623  1.00  0.00           N0.      0
ATOM     45  CZ2 TRP A  30      40.980  95.856 114.725  1.00  0.00           C0.      0
ATOM     46  CZ3 TRP A  30      42.343  96.810 116.520  1.00  0.00           C0.      0
ATOM     47  CH2 TRP A  30      41.100  96.358 116.021  1.00  0.00           C0.      0
ATOM     48  H01 TRP A  30      46.431  94.185 113.589  1.00  0.00           H0.      0
ATOM     49  H02 TRP A  30      47.669  95.303 114.202  1.00  0.00           H0.      0
ATOM     50  HA  TRP A  30      46.215  94.968 115.162  1.00  0.00           H0.      0
ATOM     51  HB2 TRP A  30      46.056  97.210 114.016  1.00  0.00           H0.      0
ATOM     52  HB3 TRP A  30      46.277  96.434 112.456  1.00  0.00           H0.      0
ATOM     53  HD1 TRP A  30      44.017  95.303 111.295  1.00  0.00           H0.      0
ATOM     54  HE1 TRP A  30      41.578  95.165 111.981  1.00  0.00           H0.      0
ATOM     55  HE3 TRP A  30      44.450  97.079 116.138  1.00  0.00           H0.      0
ATOM     56  HZ2 TRP A  30      40.038  95.463 114.363  1.00  0.00           H0.      0
ATOM     57  HZ3 TRP A  30      42.399  97.194 117.533  1.00  0.00           H0.      0
ATOM     58  HH2 TRP A  30      40.226  96.386 116.663  1.00  0.00           H0.      0
ATOM     59  CA  TYR A  33      45.755  91.140 116.802  1.00  0.00           C0.     -1
ATOM     60  CB  TYR A  33      45.312  92.573 117.198  1.00  0.00           C0.     -1
ATOM     61  CG  TYR A  33      43.875  92.546 117.713  1.00  0.00           C0.      0
ATOM     62  CD1 TYR A  33      42.796  93.087 116.994  1.00  0.00           C0.      0
ATOM     63  CD2 TYR A  33      43.577  91.856 118.905  1.00  0.00           C0.      0
ATOM     64  CE1 TYR A  33      41.468  92.927 117.423  1.00  0.00           C0.      0
ATOM     65  CE2 TYR A  33      42.265  91.684 119.339  1.00  0.00           C0.      0
ATOM     66  CZ  TYR A  33      41.190  92.203 118.592  1.00  0.00           C0.      0
ATOM     67  OH  TYR A  33      39.938  91.945 119.083  1.00  0.00           O0.      0
ATOM     68  H01 TYR A  33      45.093  90.740 116.026  1.00  0.00           H0.      0
ATOM     69  H02 TYR A  33      46.782  91.131 116.419  1.00  0.00           H0.      0
ATOM     70  HA  TYR A  33      45.706  90.467 117.665  1.00  0.00           H0.      0
ATOM     71  HB2 TYR A  33      45.991  92.967 117.966  1.00  0.00           H0.      0
ATOM     72  HB3 TYR A  33      45.384  93.238 116.330  1.00  0.00           H0.      0
ATOM     73  HD1 TYR A  33      42.982  93.642 116.079  1.00  0.00           H0.      0
ATOM     74  HD2 TYR A  33      44.387  91.435 119.494  1.00  0.00           H0.      0
ATOM     75  HE1 TYR A  33      40.661  93.343 116.830  1.00  0.00           H0.      0
ATOM     76  HE2 TYR A  33      42.044  91.143 120.253  1.00  0.00           H0.      0
ATOM     77  HH  TYR A  33      39.192  92.342 118.583  1.00  0.00           H0.      0
ATOM     78  CA  ARG A  40      39.256  85.065 109.725  1.00  0.00           C0.     -1
ATOM     79  CB  ARG A  40      39.559  86.541 110.218  1.00  0.00           C0.     -1
ATOM     80  CG  ARG A  40      39.401  87.630 109.139  1.00  0.00           C0.      0
ATOM     81  CD  ARG A  40      39.751  89.064 109.608  1.00  0.00           C0.      0
ATOM     82  NE  ARG A  40      38.660  89.677 110.398  1.00  0.00           N0.      0
ATOM     83  CZ  ARG A  40      38.516  91.002 110.629  1.00  0.00           C0.      0
ATOM     84  NH1 ARG A  40      39.504  91.868 110.344  1.00  0.00           N1+      0
ATOM     85  NH2 ARG A  40      37.375  91.481 111.153  1.00  0.00           N0.      0
ATOM     86  H01 ARG A  40      38.222  84.979 109.372  1.00  0.00           H0.      0
ATOM     87  H02 ARG A  40      39.926  84.790 108.903  1.00  0.00           H0.      0
ATOM     88  HA  ARG A  40      39.404  84.360 110.548  1.00  0.00           H0.      0
ATOM     89  HB2 ARG A  40      38.902  86.759 111.072  1.00  0.00           H0.      0
ATOM     90  HB3 ARG A  40      40.587  86.575 110.604  1.00  0.00           H0.      0
ATOM     91  HG2 ARG A  40      40.068  87.397 108.300  1.00  0.00           H0.      0
ATOM     92  HG3 ARG A  40      38.381  87.625 108.730  1.00  0.00           H0.      0
ATOM     93  HD2 ARG A  40      40.673  89.039 110.203  1.00  0.00           H0.      0
ATOM     94  HD3 ARG A  40      39.929  89.698 108.732  1.00  0.00           H0.      0
ATOM     95  HE  ARG A  40      37.889  89.081 110.664  1.00  0.00           H0.      0
ATOM     96 HH11 ARG A  40      40.439  91.525 110.188  1.00  0.00           H0.      0
ATOM     97 HH12 ARG A  40      39.397  92.859 110.610  1.00  0.00           H0.      0
ATOM     98 HH21 ARG A  40      36.555  90.893 111.131  1.00  0.00           H0.      0
ATOM     99 HH22 ARG A  40      37.216  92.512 111.136  1.00  0.00           H0.      0
ATOM    100  CA  ALA A  64      35.074 101.174 108.855  1.00  0.00           C0.     -1
ATOM    101  C   ALA A  64      36.252 100.435 108.216  1.00  0.00           C0.      0
ATOM    102  O   ALA A  64      36.453  99.221 108.383  1.00  0.00           O0.      0
ATOM    103  CB  ALA A  64      34.689 100.590 110.218  1.00  0.00           C0.      0
ATOM    104  H02 ALA A  64      34.231 101.088 108.155  1.00  0.00           H0.      0
ATOM    105  HA  ALA A  64      35.306 102.242 108.944  1.00  0.00           H0.      0
ATOM    106  HB1 ALA A  64      34.666  99.498 110.168  1.00  0.00           H0.      0
ATOM    107  HB2 ALA A  64      35.401 100.894 110.990  1.00  0.00           H0.      0
ATOM    108  HB3 ALA A  64      33.697 100.938 110.523  1.00  0.00           H0.      0
ATOM    109  N   CYS A  65      37.043 101.173 107.391  1.00  0.00           N0.      0
ATOM    110  CA  CYS A  65      38.097 100.566 106.579  1.00  0.00           C0.     -1
ATOM    111  C   CYS A  65      39.327 100.064 107.357  1.00  0.00           C0.      0
ATOM    112  O   CYS A  65      40.044  99.189 106.853  1.00  0.00           O0.      0
ATOM    113  H01 CYS A  65      38.426 101.305 105.843  1.00  0.00           H0.      0
ATOM    114  H   CYS A  65      36.883 102.168 107.329  1.00  0.00           H0.      0
ATOM    115  HA  CYS A  65      37.700  99.700 106.043  1.00  0.00           H0.      0
ATOM    116  N   GLY A  66      39.565 100.656 108.545  1.00  0.00           N0.      0
ATOM    117  CA  GLY A  66      40.759 100.345 109.327  1.00  0.00           C0.     -1
ATOM    118  H01 GLY A  66      41.631 100.918 108.984  1.00  0.00           H0.      0
ATOM    119  H   GLY A  66      38.999 101.448 108.856  1.00  0.00           H0.      0
ATOM    120  HA2 GLY A  66      40.578 100.581 110.375  1.00  0.00           H0.      0
ATOM    121  HA3 GLY A  66      40.993  99.283 109.213  1.00  0.00           H0.      0
ATOM    122  CA  ASP A  70      38.119  93.700 104.473  1.00  0.00           C0.     -1
ATOM    123  CB  ASP A  70      37.068  93.764 105.560  1.00  0.00           C0.     -1
ATOM    124  CG  ASP A  70      37.335  94.679 106.742  1.00  0.00           C0.      0
ATOM    125  OD1 ASP A  70      38.428  95.162 107.028  1.00  0.00           O0.      0
ATOM    126  OD2 ASP A  70      36.218  94.851 107.451  1.00  0.00           O1-      0
ATOM    127  H01 ASP A  70      39.094  93.411 104.880  1.00  0.00           H0.      0
ATOM    128  H02 ASP A  70      38.248  94.673 103.985  1.00  0.00           H0.      0
ATOM    129  HA  ASP A  70      37.837  92.971 103.706  1.00  0.00           H0.      0
ATOM    130  HB2 ASP A  70      36.097  94.058 105.143  1.00  0.00           H0.      0
ATOM    131  HB3 ASP A  70      36.901  92.761 105.983  1.00  0.00           H0.      0
ATOM    132  CA  ASP A  85      37.725 105.686 108.193  1.00  0.00           C0.     -1
ATOM    133  C   ASP A  85      38.155 107.005 108.841  1.00  0.00           C0.      0
ATOM    134  O   ASP A  85      38.856 107.824 108.234  1.00  0.00           O0.      0
ATOM    135  CB  ASP A  85      38.889 104.656 108.194  1.00  0.00           C0.      0
ATOM    136  CG  ASP A  85      39.143 104.104 109.594  1.00  0.00           C0.      0
ATOM    137  OD1 ASP A  85      38.674 102.947 109.879  1.00  0.00           O0.      0
ATOM    138  OD2 ASP A  85      39.763 104.830 110.427  1.00  0.00           O1-      0
ATOM    139  H03 ASP A  85      37.450 105.912 107.159  1.00  0.00           H0.      0
ATOM    140  HA  ASP A  85      36.853 105.259 108.702  1.00  0.00           H0.      0
ATOM    141  HB2 ASP A  85      38.646 103.828 107.523  1.00  0.00           H0.      0
ATOM    142  HB3 ASP A  85      39.794 105.149 107.825  1.00  0.00           H0.      0
ATOM    143  N   ALA A  86      37.739 107.205 110.124  1.00  0.00           N0.      0
ATOM    144  CA  ALA A  86      38.035 108.428 110.867  1.00  0.00           C0.     -1
ATOM    145  C   ALA A  86      39.495 108.521 111.468  1.00  0.00           C0.      0
ATOM    146  O   ALA A  86      39.803 109.588 112.023  1.00  0.00           O0.      0
ATOM    147  CB  ALA A  86      37.019 108.609 112.002  1.00  0.00           C0.      0
ATOM    148  H   ALA A  86      37.165 106.493 110.563  1.00  0.00           H0.      0
ATOM    149  HA  ALA A  86      37.980 109.267 110.166  1.00  0.00           H0.      0
ATOM    150  HB1 ALA A  86      36.005 108.708 111.607  1.00  0.00           H0.      0
ATOM    151  HB2 ALA A  86      37.042 107.750 112.683  1.00  0.00           H0.      0
ATOM    152  HB3 ALA A  86      37.279 109.502 112.574  1.00  0.00           H0.      0
ATOM    153  N   SER A  87      40.327 107.452 111.369  1.00  0.00           N0.      0
ATOM    154  CA  SER A  87      41.732 107.450 111.860  1.00  0.00           C0.     -1
ATOM    155  CB  SER A  87      41.976 106.321 112.848  1.00  0.00           C0.     -1
ATOM    156  OG  SER A  87      43.378 106.357 113.196  1.00  0.00           O0.      0
ATOM    157  H01 SER A  87      42.413 107.343 111.007  1.00  0.00           H0.      0
ATOM    158  H   SER A  87      40.010 106.616 110.875  1.00  0.00           H0.      0
ATOM    159  HA  SER A  87      41.913 108.420 112.328  1.00  0.00           H0.      0
ATOM    160  HB2 SER A  87      41.336 106.461 113.727  1.00  0.00           H0.      0
ATOM    161  HB3 SER A  87      41.708 105.357 112.400  1.00  0.00           H0.      0
ATOM    162  HG  SER A  87      43.522 105.731 113.918  1.00  0.00           H0.      0
ATOM    163  CA  MET A  90      44.663 102.928 110.907  1.00  0.00           C0.     -1
ATOM    164  CB  MET A  90      43.246 102.773 111.448  1.00  0.00           C0.     -1
ATOM    165  CG  MET A  90      43.152 102.663 112.975  1.00  0.00           C0.      0
ATOM    166  SD  MET A  90      43.852 101.113 113.695  1.00  0.00           S0.      0
ATOM    167  CE  MET A  90      42.602  99.894 113.138  1.00  0.00           C0.      0
ATOM    168  H01 MET A  90      45.127 103.846 111.289  1.00  0.00           H0.      0
ATOM    169  H02 MET A  90      44.665 102.982 109.812  1.00  0.00           H0.      0
ATOM    170  HA  MET A  90      45.293 102.083 111.207  1.00  0.00           H0.      0
ATOM    171  HB2 MET A  90      42.632 103.633 111.144  1.00  0.00           H0.      0
ATOM    172  HB3 MET A  90      42.760 101.898 111.001  1.00  0.00           H0.      0
ATOM    173  HG2 MET A  90      43.715 103.478 113.447  1.00  0.00           H0.      0
ATOM    174  HG3 MET A  90      42.107 102.737 113.287  1.00  0.00           H0.      0
ATOM    175  HE1 MET A  90      42.619  99.772 112.052  1.00  0.00           H0.      0
ATOM    176  HE2 MET A  90      42.846  98.938 113.609  1.00  0.00           H0.      0
ATOM    177  HE3 MET A  90      41.604 100.209 113.445  1.00  0.00           H0.      0
ATOM    178  CA  ASN A 116      32.931 110.026 109.901  1.00  0.00           C0.     -1
ATOM    179  C   ASN A 116      31.433 109.759 109.810  1.00  0.00           C0.      0
ATOM    180  O   ASN A 116      30.639 110.640 109.448  1.00  0.00           O0.      0
ATOM    181  CB  ASN A 116      33.244 111.110 110.960  1.00  0.00           C0.      0
ATOM    182  CG  ASN A 116      33.086 110.541 112.359  1.00  0.00           C0.      0
ATOM    183  ND2 ASN A 116      34.184 110.586 113.156  1.00  0.00           N0.      0
ATOM    184  OD1 ASN A 116      32.013 110.039 112.739  1.00  0.00           O0.      0
ATOM    185  H03 ASN A 116      33.257 110.396 108.923  1.00  0.00           H0.      0
ATOM    186  HA  ASN A 116      33.486 109.112 110.126  1.00  0.00           H0.      0
ATOM    187  HB2 ASN A 116      34.252 111.507 110.808  1.00  0.00           H0.      0
ATOM    188  HB3 ASN A 116      32.534 111.934 110.832  1.00  0.00           H0.      0
ATOM    189 HD21 ASN A 116      34.162 110.106 114.046  1.00  0.00           H0.      0
ATOM    190 HD22 ASN A 116      35.080 110.883 112.801  1.00  0.00           H0.      0
ATOM    191  N   TRP A 117      31.064 108.495 110.124  1.00  0.00           N0.      0
ATOM    192  CA  TRP A 117      29.658 108.095 110.191  1.00  0.00           C0.     -1
ATOM    193  CB  TRP A 117      29.448 107.080 111.315  1.00  0.00           C0.     -1
ATOM    194  CG  TRP A 117      30.377 105.888 111.221  1.00  0.00           C0.      0
ATOM    195  CD1 TRP A 117      30.955 105.378 110.075  1.00  0.00           C0.      0
ATOM    196  CD2 TRP A 117      30.902 105.105 112.323  1.00  0.00           C0.      0
ATOM    197  CE2 TRP A 117      31.805 104.141 111.771  1.00  0.00           C0.      0
ATOM    198  CE3 TRP A 117      30.724 105.140 113.719  1.00  0.00           C0.      0
ATOM    199  NE1 TRP A 117      31.799 104.323 110.401  1.00  0.00           N0.      0
ATOM    200  CZ2 TRP A 117      32.523 103.241 112.572  1.00  0.00           C0.      0
ATOM    201  CZ3 TRP A 117      31.433 104.243 114.517  1.00  0.00           C0.      0
ATOM    202  CH2 TRP A 117      32.324 103.302 113.949  1.00  0.00           C0.      0
ATOM    203  H01 TRP A 117      29.056 108.993 110.356  1.00  0.00           H0.      0
ATOM    204  H   TRP A 117      31.752 107.901 110.581  1.00  0.00           H0.      0
ATOM    205  HA  TRP A 117      29.341 107.668 109.229  1.00  0.00           H0.      0
ATOM    206  HB2 TRP A 117      29.619 107.581 112.277  1.00  0.00           H0.      0
ATOM    207  HB3 TRP A 117      28.395 106.764 111.312  1.00  0.00           H0.      0
ATOM    208  HD1 TRP A 117      30.853 105.700 109.050  1.00  0.00           H0.      0
ATOM    209  HE1 TRP A 117      32.410 103.855 109.751  1.00  0.00           H0.      0
ATOM    210  HE3 TRP A 117      30.053 105.864 114.169  1.00  0.00           H0.      0
ATOM    211  HZ2 TRP A 117      33.228 102.540 112.139  1.00  0.00           H0.      0
ATOM    212  HZ3 TRP A 117      31.308 104.268 115.595  1.00  0.00           H0.      0
ATOM    213  HH2 TRP A 117      32.871 102.626 114.599  1.00  0.00           H0.      0
ATOM    214  CA  LEU A 136      31.568  94.741 109.865  1.00  0.00           C0.     -1
ATOM    215  C   LEU A 136      32.529  94.796 111.063  1.00  0.00           C0.      0
ATOM    216  O   LEU A 136      33.055  95.856 111.433  1.00  0.00           O0.      0
ATOM    217  H01 LEU A 136      32.151  94.846 108.944  1.00  0.00           H0.      0
ATOM    218  H02 LEU A 136      30.882  95.588 109.931  1.00  0.00           H0.      0
ATOM    219  HA  LEU A 136      30.998  93.810 109.820  1.00  0.00           H0.      0
ATOM    220  N   GLY A 137      32.785  93.622 111.734  1.00  0.00           N0.      0
ATOM    221  CA  GLY A 137      33.877  93.539 112.733  1.00  0.00           C0.     -1
ATOM    222  C   GLY A 137      33.665  94.458 113.914  1.00  0.00           C0.      0
ATOM    223  O   GLY A 137      34.613  95.075 114.423  1.00  0.00           O0.      0
ATOM    224  H   GLY A 137      32.457  92.758 111.326  1.00  0.00           H0.      0
ATOM    225  HA2 GLY A 137      33.929  92.504 113.082  1.00  0.00           H0.      0
ATOM    226  HA3 GLY A 137      34.836  93.812 112.279  1.00  0.00           H0.      0
ATOM    227  N   ASN A 138      32.403  94.528 114.391  1.00  0.00           N0.      0
ATOM    228  CA  ASN A 138      32.119  95.187 115.660  1.00  0.00           C0.     -1
ATOM    229  C   ASN A 138      32.630  96.661 115.644  1.00  0.00           C0.      0
ATOM    230  O   ASN A 138      33.127  97.169 116.654  1.00  0.00           O0.      0
ATOM    231  CB  ASN A 138      32.701  94.415 116.846  1.00  0.00           C0.      0
ATOM    232  CG  ASN A 138      32.134  94.925 118.164  1.00  0.00           C0.      0
ATOM    233  ND2 ASN A 138      33.021  94.929 119.195  1.00  0.00           N0.      0
ATOM    234  OD1 ASN A 138      30.943  95.239 118.287  1.00  0.00           O0.      0
ATOM    235  H   ASN A 138      31.687  93.980 113.933  1.00  0.00           H0.      0
ATOM    236  HA  ASN A 138      31.031  95.229 115.776  1.00  0.00           H0.      0
ATOM    237  HB2 ASN A 138      32.409  93.362 116.739  1.00  0.00           H0.      0
ATOM    238  HB3 ASN A 138      33.789  94.458 116.845  1.00  0.00           H0.      0
ATOM    239 HD21 ASN A 138      32.754  95.439 120.026  1.00  0.00           H0.      0
ATOM    240 HD22 ASN A 138      34.015  94.836 118.985  1.00  0.00           H0.      0
ATOM    241  N   SER A 139      32.409  97.339 114.483  1.00  0.00           N0.      0
ATOM    242  CA  SER A 139      32.960  98.679 114.200  1.00  0.00           C0.     -1
ATOM    243  CB  SER A 139      33.989  98.594 113.075  1.00  0.00           C0.      0
ATOM    244  OG  SER A 139      35.107  97.766 113.433  1.00  0.00           O0.      0
ATOM    245  H03 SER A 139      32.151  99.366 113.925  1.00  0.00           H0.      0
ATOM    246  H   SER A 139      32.115  96.793 113.681  1.00  0.00           H0.      0
ATOM    247  HA  SER A 139      33.432  99.035 115.118  1.00  0.00           H0.      0
ATOM    248  HB2 SER A 139      33.520  98.225 112.155  1.00  0.00           H0.      0
ATOM    249  HB3 SER A 139      34.394  99.591 112.882  1.00  0.00           H0.      0
ATOM    250  HG  SER A 139      34.804  96.865 113.647  1.00  0.00           H0.      0
ATOM    251  CA  HID A 142      32.778 102.804 118.781  1.00  0.00           C0.     -1
ATOM    252  CB  HID A 142      34.071 102.762 118.077  1.00  0.00           C0.     -1
ATOM    253  CG  HID A 142      34.629 101.476 117.542  1.00  0.00           C0.      0
ATOM    254  CD2 HID A 142      35.335 101.251 116.374  1.00  0.00           C0.      0
ATOM    255  ND1 HID A 142      34.796 100.309 118.275  1.00  0.00           N0.      0
ATOM    256  CE1 HID A 142      35.581  99.447 117.559  1.00  0.00           C0.      0
ATOM    257  NE2 HID A 142      35.939 100.000 116.404  1.00  0.00           N0.      0
ATOM    258  H01 HID A 142      31.949 102.462 118.148  1.00  0.00           H0.      0
ATOM    259  H02 HID A 142      32.549 103.826 119.099  1.00  0.00           H0.      0
ATOM    260  HA  HID A 142      32.768 102.180 119.685  1.00  0.00           H0.      0
ATOM    261  HB2 HID A 142      34.043 103.452 117.221  1.00  0.00           H0.      0
ATOM    262  HB3 HID A 142      34.844 103.184 118.741  1.00  0.00           H0.      0
ATOM    263  HD1 HID A 142      34.386 100.097 119.175  1.00  0.00           H0.      0
ATOM    264  HD2 HID A 142      35.452 101.905 115.525  1.00  0.00           H0.      0
ATOM    265  HE1 HID A 142      35.866  98.465 117.897  1.00  0.00           H0.      0
ATOM    266  CA  ARG A 175      28.675  91.931 119.714  1.00  0.00           C0.     -1
ATOM    267  CB  ARG A 175      29.962  92.111 120.478  1.00  0.00           C0.     -1
ATOM    268  CG  ARG A 175      31.213  91.757 119.638  1.00  0.00           C0.      0
ATOM    269  CD  ARG A 175      32.525  91.979 120.416  1.00  0.00           C0.      0
ATOM    270  NE  ARG A 175      33.759  91.741 119.640  1.00  0.00           N0.      0
ATOM    271  CZ  ARG A 175      34.415  90.577 119.627  1.00  0.00           C0.      0
ATOM    272  NH1 ARG A 175      33.826  89.463 120.148  1.00  0.00           N1+      0
ATOM    273  NH2 ARG A 175      35.659  90.501 119.134  1.00  0.00           N0.      0
ATOM    274  H01 ARG A 175      27.804  92.186 120.328  1.00  0.00           H0.      0
ATOM    275  H03 ARG A 175      28.654  92.575 118.826  1.00  0.00           H0.      0
ATOM    276  HA  ARG A 175      28.549  90.894 119.376  1.00  0.00           H0.      0
ATOM    277  HB2 ARG A 175      30.056  93.155 120.808  1.00  0.00           H0.      0
ATOM    278  HB3 ARG A 175      29.955  91.496 121.390  1.00  0.00           H0.      0
ATOM    279  HG2 ARG A 175      31.142  90.713 119.296  1.00  0.00           H0.      0
ATOM    280  HG3 ARG A 175      31.227  92.381 118.737  1.00  0.00           H0.      0
ATOM    281  HD2 ARG A 175      32.571  93.020 120.740  1.00  0.00           H0.      0
ATOM    282  HD3 ARG A 175      32.551  91.349 121.314  1.00  0.00           H0.      0
ATOM    283  HE  ARG A 175      34.262  92.532 119.201  1.00  0.00           H0.      0
ATOM    284 HH11 ARG A 175      32.819  89.410 120.151  1.00  0.00           H0.      0
ATOM    285 HH12 ARG A 175      34.302  88.578 120.047  1.00  0.00           H0.      0
ATOM    286 HH21 ARG A 175      36.259  91.346 118.965  1.00  0.00           H0.      0
ATOM    287 HH22 ARG A 175      36.111  89.600 119.095  1.00  0.00           H0.      0
ATOM    288  CA  TYR A 194      40.295  88.204 115.336  1.00  0.00           C0.     -1
ATOM    289  CB  TYR A 194      40.089  89.417 116.316  1.00  0.00           C0.     -1
ATOM    290  CG  TYR A 194      39.614  90.653 115.582  1.00  0.00           C0.      0
ATOM    291  CD1 TYR A 194      38.343  91.199 115.815  1.00  0.00           C0.      0
ATOM    292  CD2 TYR A 194      40.438  91.285 114.633  1.00  0.00           C0.      0
ATOM    293  CE1 TYR A 194      37.907  92.339 115.135  1.00  0.00           C0.      0
ATOM    294  CE2 TYR A 194      40.021  92.430 113.953  1.00  0.00           C0.      0
ATOM    295  CZ  TYR A 194      38.749  92.966 114.210  1.00  0.00           C0.      0
ATOM    296  OH  TYR A 194      38.310  94.127 113.618  1.00  0.00           O0.      0
ATOM    297  H01 TYR A 194      40.643  87.318 115.878  1.00  0.00           H0.      0
ATOM    298  H02 TYR A 194      39.353  87.959 114.832  1.00  0.00           H0.      0
ATOM    299  HA  TYR A 194      41.037  88.453 114.570  1.00  0.00           H0.      0
ATOM    300  HB2 TYR A 194      39.363  89.144 117.090  1.00  0.00           H0.      0
ATOM    301  HB3 TYR A 194      41.036  89.628 116.830  1.00  0.00           H0.      0
ATOM    302  HD1 TYR A 194      37.693  90.746 116.555  1.00  0.00           H0.      0
ATOM    303  HD2 TYR A 194      41.436  90.897 114.451  1.00  0.00           H0.      0
ATOM    304  HE1 TYR A 194      36.923  92.758 115.312  1.00  0.00           H0.      0
ATOM    305  HE2 TYR A 194      40.687  92.927 113.256  1.00  0.00           H0.      0
ATOM    306  HH  TYR A 194      38.737  94.258 112.733  1.00  0.00           H0.      0
ATOM    307  CA  LEU A 240      39.039 100.323 123.279  1.00  0.00           C0.     -1
ATOM    308  CB  LEU A 240      38.809  99.205 122.198  1.00  0.00           C0.     -1
ATOM    309  CG  LEU A 240      38.937  99.712 120.743  1.00  0.00           C0.      0
ATOM    310  CD1 LEU A 240      39.020  98.538 119.749  1.00  0.00           C0.      0
ATOM    311  CD2 LEU A 240      37.778 100.652 120.364  1.00  0.00           C0.      0
ATOM    312  H01 LEU A 240      38.983  99.903 124.289  1.00  0.00           H0.      0
ATOM    313  H02 LEU A 240      40.028 100.778 123.150  1.00  0.00           H0.      0
ATOM    314  HA  LEU A 240      38.285 101.113 123.198  1.00  0.00           H0.      0
ATOM    315  HB2 LEU A 240      39.541  98.403 122.365  1.00  0.00           H0.      0
ATOM    316  HB3 LEU A 240      37.813  98.766 122.339  1.00  0.00           H0.      0
ATOM    317  HG  LEU A 240      39.878 100.280 120.670  1.00  0.00           H0.      0
ATOM    318 HD11 LEU A 240      39.846  97.862 120.001  1.00  0.00           H0.      0
ATOM    319 HD12 LEU A 240      38.088  97.960 119.763  1.00  0.00           H0.      0
ATOM    320 HD13 LEU A 240      39.163  98.895 118.724  1.00  0.00           H0.      0
ATOM    321 HD21 LEU A 240      37.733 101.530 121.017  1.00  0.00           H0.      0
ATOM    322 HD22 LEU A 240      37.884 101.005 119.333  1.00  0.00           H0.      0
ATOM    323 HD23 LEU A 240      36.820 100.121 120.443  1.00  0.00           H0.      0
ATOM    324  CA  TYR A 242      32.208 100.505 123.133  1.00  0.00           C0.     -1
ATOM    325  CB  TYR A 242      32.316  99.017 123.030  1.00  0.00           C0.     -1
ATOM    326  CG  TYR A 242      33.339  98.476 122.066  1.00  0.00           C0.      0
ATOM    327  CD1 TYR A 242      33.040  98.369 120.697  1.00  0.00           C0.      0
ATOM    328  CD2 TYR A 242      34.571  97.991 122.523  1.00  0.00           C0.      0
ATOM    329  CE1 TYR A 242      33.933  97.771 119.807  1.00  0.00           C0.      0
ATOM    330  CE2 TYR A 242      35.479  97.390 121.648  1.00  0.00           C0.      0
ATOM    331  CZ  TYR A 242      35.149  97.277 120.296  1.00  0.00           C0.      0
ATOM    332  OH  TYR A 242      35.982  96.668 119.381  1.00  0.00           O0.      0
ATOM    333  H01 TYR A 242      31.430 100.797 123.848  1.00  0.00           H0.      0
ATOM    334  H02 TYR A 242      33.152 100.956 123.465  1.00  0.00           H0.      0
ATOM    335  HA  TYR A 242      31.956 100.960 122.166  1.00  0.00           H0.      0
ATOM    336  HB2 TYR A 242      32.531  98.604 124.026  1.00  0.00           H0.      0
ATOM    337  HB3 TYR A 242      31.334  98.608 122.752  1.00  0.00           H0.      0
ATOM    338  HD1 TYR A 242      32.079  98.718 120.330  1.00  0.00           H0.      0
ATOM    339  HD2 TYR A 242      34.814  98.058 123.579  1.00  0.00           H0.      0
ATOM    340  HE1 TYR A 242      33.682  97.634 118.762  1.00  0.00           H0.      0
ATOM    341  HE2 TYR A 242      36.421  96.995 122.017  1.00  0.00           H0.      0
ATOM    342  HH  TYR A 242      36.759  96.301 119.823  1.00  0.00           H0.      0
ATOM    343  CA' SAM A 293      37.638  96.416 110.221  1.00  0.00           C0.      0
ATOM    344  CB  SAM A 293      37.593  97.457 111.377  1.00  0.00           C0.      0
ATOM    345  CG  SAM A 293      38.942  97.763 112.024  1.00  0.00           C0.      0
ATOM    346  SD  SAM A 293      38.841  98.663 113.636  1.00  0.00           S0.      0
ATOM    347  C5' SAM A 293      37.473  99.873 113.431  1.00  0.00           C0.      0
ATOM    348  C4' SAM A 293      37.796 101.113 112.611  1.00  0.00           C0.      0
ATOM    349  O4' SAM A 293      36.634 101.987 112.800  1.00  0.00           O0.      0
ATOM    350  C3' SAM A 293      39.049 101.934 113.028  1.00  0.00           C0.      0
ATOM    351  O3' SAM A 293      40.031 101.949 112.001  1.00  0.00           O0.      0
ATOM    352  C2' SAM A 293      38.475 103.342 113.371  1.00  0.00           C0.      0
ATOM    353  O2' SAM A 293      39.297 104.447 113.086  1.00  0.00           O0.      0
ATOM    354  C1' SAM A 293      37.112 103.352 112.648  1.00  0.00           C0.      0
ATOM    355  OXT SAM A 293      39.085  94.698 111.137  1.00  0.00           O0.      0
ATOM    356  N1  SAM A 293      33.654 107.068 111.661  1.00  0.00           N0.      0
ATOM    357  C2  SAM A 293      34.428 106.327 110.847  1.00  0.00           C0.      0
ATOM    358  N3  SAM A 293      35.310 105.363 111.166  1.00  0.00           N0.      0
ATOM    359  C4  SAM A 293      35.356 105.151 112.498  1.00  0.00           C0.      0
ATOM    360  C5  SAM A 293      34.617 105.846 113.464  1.00  0.00           C0.      0
ATOM    361  C6  SAM A 293      33.733 106.850 113.003  1.00  0.00           C0.      0
ATOM    362  N6  SAM A 293      33.009 107.611 113.843  1.00  0.00           N0.      0
ATOM    363  N7  SAM A 293      34.940 105.408 114.742  1.00  0.00           N0.      0
ATOM    364  C8  SAM A 293      35.851 104.474 114.556  1.00  0.00           C0.      0
ATOM    365  N9  SAM A 293      36.147 104.264 113.209  1.00  0.00           N0.      0
ATOM    366  C'  SAM A 293      37.889  94.987 110.740  1.00  0.00           C0.      0
ATOM    367  N'  SAM A 293      36.357  96.457 109.489  1.00  0.00           N0.      0
ATOM    368  O'  SAM A 293      36.915  94.192 110.789  1.00  0.00           O0.      0
ATOM    369 HN61 SAM A 293      32.406 108.351 113.481  1.00  0.00           H0.      0
ATOM    370 HN62 SAM A 293      32.956 107.342 114.813  1.00  0.00           H0.      0
ATOM    371  HA  SAM A 293      38.434  96.661 109.512  1.00  0.00           H0.      0
ATOM    372  HB1 SAM A 293      36.865  97.115 112.118  1.00  0.00           H0.      0
ATOM    373  HB2 SAM A 293      37.190  98.379 110.942  1.00  0.00           H0.      0
ATOM    374  HG1 SAM A 293      39.574  98.384 111.381  1.00  0.00           H0.      0
ATOM    375  HG2 SAM A 293      39.497  96.853 112.262  1.00  0.00           H0.      0
ATOM    376 HO2' SAM A 293      39.526 104.465 112.125  1.00  0.00           H0.      0
ATOM    377 HO3' SAM A 293      39.614 102.358 111.199  1.00  0.00           H0.      0
ATOM    378  H01 SAM A 293      36.345 103.923 115.338  1.00  0.00           H0.      0
ATOM    379  H02 SAM A 293      37.886 100.870 111.546  1.00  0.00           H0.      0
ATOM    380  H03 SAM A 293      39.538 101.513 113.906  1.00  0.00           H0.      0
ATOM    381  H04 SAM A 293      38.293 103.365 114.446  1.00  0.00           H0.      0
ATOM    382  H05 SAM A 293      37.223 103.593 111.588  1.00  0.00           H0.      0
ATOM    383  H06 SAM A 293      34.335 106.549 109.789  1.00  0.00           H0.      0
ATOM    384  H07 SAM A 293      35.599  96.186 110.115  1.00  0.00           H0.      0
ATOM    385  H08 SAM A 293      36.350  95.481 108.280  1.00  0.00           H0.      0
ATOM    386  H09 SAM A 293      36.190  97.410 109.155  1.00  0.00           H0.      0
ATOM    387 H5'1 SAM A 293      37.221 100.145 114.457  1.00  0.00           H0.      0
ATOM    388 H5'2 SAM A 293      36.623  99.323 113.029  1.00  0.00           H0.      0
ATOM    389  N   ACT A 294      36.590  95.679 116.696  1.00  0.00           N0.      0
ATOM    390  CA  ACT A 294      37.394  94.731 117.460  1.00  0.00           C0.      0
ATOM    391  C   ACT A 294      36.645  93.582 118.158  1.00  0.00           C0.      0
ATOM    392  O   ACT A 294      37.346  92.594 118.561  1.00  0.00           O0.      0
ATOM    393  CE  ACT A 294      37.958  97.464 114.715  1.00  0.00           C0.      0
ATOM    394  OXT ACT A 294      35.388  93.665 118.316  1.00  0.00           O1-      0
ATOM    395  HE1 ACT A 294      36.895  97.700 114.708  1.00  0.00           H0.      0
ATOM    396  HE2 ACT A 294      38.370  97.579 115.712  1.00  0.00           H0.      0
ATOM    397  HE3 ACT A 294      38.118  96.452 114.346  1.00  0.00           H0.      0
ATOM    398  H1  ACT A 294      37.961  95.270 118.234  1.00  0.00           H0.      0
ATOM    399  H3  ACT A 294      38.146  94.283 116.804  1.00  0.00           H0.      0
ATOM    400  H01 ACT A 294      35.819  96.005 117.271  1.00  0.00           H0.      0
ATOM    401  H02 ACT A 294      36.173  95.225 115.887  1.00  0.00           H0.      0
