# Supplementary material for: Computational Investigation of GNMT-Catalyzed Methyl Transfer Reaction: Integrating MD, QM, and ML Approaches
Source: J Comput Chem. Author manuscript; Available in PMC 2026 Jun 29. (PMC13312424; doi:10.1002/jcc.70434)
Supplement: SI-2 [file NIHMS2188582-supplement-SI-2.zip › QM-cluster-pdbs/sampling_11507_P1_w_p.pdb]

ATOM      1  CA  ILE A  17      34.498 110.740 120.411  1.00  0.00           C0.     -1
ATOM      2  CB  ILE A  17      34.539 110.706 118.852  1.00  0.00           C0.     -1
ATOM      3  CG1 ILE A  17      33.127 110.468 118.271  1.00  0.00           C0.      0
ATOM      4  CG2 ILE A  17      35.533 109.622 118.382  1.00  0.00           C0.      0
ATOM      5  CD1 ILE A  17      33.079 110.385 116.735  1.00  0.00           C0.      0
ATOM      6  H01 ILE A  17      33.796 111.502 120.771  1.00  0.00           H0.      0
ATOM      7  H02 ILE A  17      35.489 110.963 120.822  1.00  0.00           H0.      0
ATOM      8  HA  ILE A  17      34.177 109.766 120.801  1.00  0.00           H0.      0
ATOM      9  HB  ILE A  17      34.896 111.685 118.495  1.00  0.00           H0.      0
ATOM     10 HG12 ILE A  17      32.727 109.535 118.696  1.00  0.00           H0.      0
ATOM     11 HG13 ILE A  17      32.465 111.276 118.613  1.00  0.00           H0.      0
ATOM     12 HG21 ILE A  17      35.685 109.661 117.296  1.00  0.00           H0.      0
ATOM     13 HG22 ILE A  17      36.510 109.759 118.860  1.00  0.00           H0.      0
ATOM     14 HG23 ILE A  17      35.163 108.620 118.641  1.00  0.00           H0.      0
ATOM     15 HD11 ILE A  17      33.560 111.260 116.278  1.00  0.00           H0.      0
ATOM     16 HD12 ILE A  17      33.589 109.485 116.373  1.00  0.00           H0.      0
ATOM     17 HD13 ILE A  17      32.046 110.345 116.371  1.00  0.00           H0.      0
ATOM     18  CA  TYR A  21      42.486 105.322 117.331  1.00  0.00           C0.     -1
ATOM     19  CB  TYR A  21      41.375 105.003 116.332  1.00  0.00           C0.     -1
ATOM     20  CG  TYR A  21      40.699 103.654 116.484  1.00  0.00           C0.      0
ATOM     21  CD1 TYR A  21      39.350 103.545 116.857  1.00  0.00           C0.      0
ATOM     22  CD2 TYR A  21      41.392 102.466 116.181  1.00  0.00           C0.      0
ATOM     23  CE1 TYR A  21      38.701 102.302 116.904  1.00  0.00           C0.      0
ATOM     24  CE2 TYR A  21      40.763 101.222 116.226  1.00  0.00           C0.      0
ATOM     25  CZ  TYR A  21      39.407 101.133 116.576  1.00  0.00           C0.      0
ATOM     26  OH  TYR A  21      38.835  99.881 116.582  1.00  0.00           O0.      0
ATOM     27  H01 TYR A  21      42.933 106.298 117.111  1.00  0.00           H0.      0
ATOM     28  H03 TYR A  21      42.106 105.345 118.360  1.00  0.00           H0.      0
ATOM     29  HA  TYR A  21      43.283 104.570 117.288  1.00  0.00           H0.      0
ATOM     30  HB2 TYR A  21      40.607 105.787 116.366  1.00  0.00           H0.      0
ATOM     31  HB3 TYR A  21      41.805 105.055 115.324  1.00  0.00           H0.      0
ATOM     32  HD1 TYR A  21      38.785 104.441 117.104  1.00  0.00           H0.      0
ATOM     33  HD2 TYR A  21      42.431 102.510 115.870  1.00  0.00           H0.      0
ATOM     34  HE1 TYR A  21      37.658 102.241 117.194  1.00  0.00           H0.      0
ATOM     35  HE2 TYR A  21      41.300 100.318 115.963  1.00  0.00           H0.      0
ATOM     36  HH  TYR A  21      37.852  99.934 116.603  1.00  0.00           H0.      0
ATOM     37  CA  TRP A  30      46.590  95.117 114.143  1.00  0.00           C0.     -1
ATOM     38  CB  TRP A  30      45.861  96.282 113.460  1.00  0.00           C0.     -1
ATOM     39  CG  TRP A  30      44.395  96.065 113.224  1.00  0.00           C0.      0
ATOM     40  CD1 TRP A  30      43.781  95.916 111.994  1.00  0.00           C0.      0
ATOM     41  CD2 TRP A  30      43.339  95.993 114.211  1.00  0.00           C0.      0
ATOM     42  CE2 TRP A  30      42.109  95.799 113.493  1.00  0.00           C0.      0
ATOM     43  CE3 TRP A  30      43.303  96.078 115.617  1.00  0.00           C0.      0
ATOM     44  NE1 TRP A  30      42.415  95.759 112.148  1.00  0.00           N0.      0
ATOM     45  CZ2 TRP A  30      40.877  95.689 114.158  1.00  0.00           C0.      0
ATOM     46  CZ3 TRP A  30      42.078  95.970 116.273  1.00  0.00           C0.      0
ATOM     47  CH2 TRP A  30      40.879  95.775 115.550  1.00  0.00           C0.      0
ATOM     48  H01 TRP A  30      46.499  94.200 113.550  1.00  0.00           H0.      0
ATOM     49  H02 TRP A  30      47.656  95.339 114.272  1.00  0.00           H0.      0
ATOM     50  HA  TRP A  30      46.166  94.915 115.133  1.00  0.00           H0.      0
ATOM     51  HB2 TRP A  30      46.006  97.188 114.069  1.00  0.00           H0.      0
ATOM     52  HB3 TRP A  30      46.346  96.490 112.497  1.00  0.00           H0.      0
ATOM     53  HD1 TRP A  30      44.226  95.920 111.010  1.00  0.00           H0.      0
ATOM     54  HE1 TRP A  30      41.761  95.594 111.360  1.00  0.00           H0.      0
ATOM     55  HE3 TRP A  30      44.217  96.219 116.185  1.00  0.00           H0.      0
ATOM     56  HZ2 TRP A  30      39.951  95.544 113.614  1.00  0.00           H0.      0
ATOM     57  HZ3 TRP A  30      42.043  96.013 117.356  1.00  0.00           H0.      0
ATOM     58  HH2 TRP A  30      39.943  95.691 116.090  1.00  0.00           H0.      0
ATOM     59  CA  TYR A  33      45.755  91.140 116.802  1.00  0.00           C0.     -1
ATOM     60  CB  TYR A  33      45.312  92.573 117.198  1.00  0.00           C0.     -1
ATOM     61  CG  TYR A  33      43.901  92.779 117.739  1.00  0.00           C0.      0
ATOM     62  CD1 TYR A  33      42.750  92.369 117.042  1.00  0.00           C0.      0
ATOM     63  CD2 TYR A  33      43.705  93.516 118.922  1.00  0.00           C0.      0
ATOM     64  CE1 TYR A  33      41.465  92.695 117.491  1.00  0.00           C0.      0
ATOM     65  CE2 TYR A  33      42.427  93.849 119.384  1.00  0.00           C0.      0
ATOM     66  CZ  TYR A  33      41.299  93.446 118.661  1.00  0.00           C0.      0
ATOM     67  OH  TYR A  33      40.053  93.839 119.126  1.00  0.00           O0.      0
ATOM     68  H01 TYR A  33      45.105  90.722 116.025  1.00  0.00           H0.      0
ATOM     69  H02 TYR A  33      46.778  91.160 116.412  1.00  0.00           H0.      0
ATOM     70  HA  TYR A  33      45.725  90.465 117.665  1.00  0.00           H0.      0
ATOM     71  HB2 TYR A  33      46.021  92.963 117.940  1.00  0.00           H0.      0
ATOM     72  HB3 TYR A  33      45.427  93.214 116.312  1.00  0.00           H0.      0
ATOM     73  HD1 TYR A  33      42.851  91.820 116.110  1.00  0.00           H0.      0
ATOM     74  HD2 TYR A  33      44.571  93.852 119.484  1.00  0.00           H0.      0
ATOM     75  HE1 TYR A  33      40.599  92.404 116.911  1.00  0.00           H0.      0
ATOM     76  HE2 TYR A  33      42.296  94.426 120.292  1.00  0.00           H0.      0
ATOM     77  HH  TYR A  33      39.317  93.348 118.707  1.00  0.00           H0.      0
ATOM     78  CA  ARG A  40      39.256  85.065 109.725  1.00  0.00           C0.     -1
ATOM     79  CB  ARG A  40      39.559  86.541 110.218  1.00  0.00           C0.     -1
ATOM     80  CG  ARG A  40      38.366  87.486 109.992  1.00  0.00           C0.      0
ATOM     81  CD  ARG A  40      38.623  88.896 110.545  1.00  0.00           C0.      0
ATOM     82  NE  ARG A  40      37.457  89.762 110.299  1.00  0.00           N0.      0
ATOM     83  CZ  ARG A  40      37.431  91.089 110.524  1.00  0.00           C0.      0
ATOM     84  NH1 ARG A  40      38.500  91.709 111.052  1.00  0.00           N1+      0
ATOM     85  NH2 ARG A  40      36.347  91.816 110.218  1.00  0.00           N0.      0
ATOM     86  H01 ARG A  40      38.401  84.649 110.270  1.00  0.00           H0.      0
ATOM     87  H02 ARG A  40      39.022  85.060 108.655  1.00  0.00           H0.      0
ATOM     88  HA  ARG A  40      40.124  84.421 109.894  1.00  0.00           H0.      0
ATOM     89  HB2 ARG A  40      39.813  86.513 111.286  1.00  0.00           H0.      0
ATOM     90  HB3 ARG A  40      40.441  86.923 109.687  1.00  0.00           H0.      0
ATOM     91  HG2 ARG A  40      38.146  87.554 108.919  1.00  0.00           H0.      0
ATOM     92  HG3 ARG A  40      37.475  87.066 110.480  1.00  0.00           H0.      0
ATOM     93  HD2 ARG A  40      38.830  88.837 111.623  1.00  0.00           H0.      0
ATOM     94  HD3 ARG A  40      39.497  89.343 110.057  1.00  0.00           H0.      0
ATOM     95  HE  ARG A  40      36.578  89.318 110.070  1.00  0.00           H0.      0
ATOM     96 HH11 ARG A  40      39.145  91.201 111.641  1.00  0.00           H0.      0
ATOM     97 HH12 ARG A  40      38.473  92.729 111.157  1.00  0.00           H0.      0
ATOM     98 HH21 ARG A  40      35.703  91.560 109.480  1.00  0.00           H0.      0
ATOM     99 HH22 ARG A  40      36.336  92.814 110.468  1.00  0.00           H0.      0
ATOM    100  CA  ALA A  64      35.074 101.174 108.855  1.00  0.00           C0.     -1
ATOM    101  C   ALA A  64      36.105 100.424 108.021  1.00  0.00           C0.      0
ATOM    102  O   ALA A  64      36.052  99.184 107.852  1.00  0.00           O0.      0
ATOM    103  CB  ALA A  64      34.606 100.367 110.069  1.00  0.00           C0.      0
ATOM    104  H02 ALA A  64      34.222 101.386 108.194  1.00  0.00           H0.      0
ATOM    105  HA  ALA A  64      35.483 102.141 109.171  1.00  0.00           H0.      0
ATOM    106  HB1 ALA A  64      34.268  99.371 109.767  1.00  0.00           H0.      0
ATOM    107  HB2 ALA A  64      35.411 100.261 110.802  1.00  0.00           H0.      0
ATOM    108  HB3 ALA A  64      33.773 100.874 110.565  1.00  0.00           H0.      0
ATOM    109  N   CYS A  65      37.057 101.169 107.415  1.00  0.00           N0.      0
ATOM    110  CA  CYS A  65      38.097 100.566 106.579  1.00  0.00           C0.     -1
ATOM    111  C   CYS A  65      39.335 100.085 107.349  1.00  0.00           C0.      0
ATOM    112  O   CYS A  65      40.087  99.247 106.814  1.00  0.00           O0.      0
ATOM    113  H01 CYS A  65      38.410 101.292 105.823  1.00  0.00           H0.      0
ATOM    114  H   CYS A  65      37.160 102.134 107.708  1.00  0.00           H0.      0
ATOM    115  HA  CYS A  65      37.674  99.697 106.074  1.00  0.00           H0.      0
ATOM    116  N   GLY A  66      39.547 100.625 108.558  1.00  0.00           N0.      0
ATOM    117  CA  GLY A  66      40.759 100.345 109.327  1.00  0.00           C0.     -1
ATOM    118  H01 GLY A  66      41.633 100.836 108.882  1.00  0.00           H0.      0
ATOM    119  H   GLY A  66      38.974 101.408 108.882  1.00  0.00           H0.      0
ATOM    120  HA2 GLY A  66      40.622 100.700 110.347  1.00  0.00           H0.      0
ATOM    121  HA3 GLY A  66      40.947  99.269 109.343  1.00  0.00           H0.      0
ATOM    122  CA  ASP A  70      38.119  93.700 104.473  1.00  0.00           C0.     -1
ATOM    123  CB  ASP A  70      37.068  93.764 105.560  1.00  0.00           C0.     -1
ATOM    124  CG  ASP A  70      37.151  94.967 106.499  1.00  0.00           C0.      0
ATOM    125  OD1 ASP A  70      38.158  95.703 106.480  1.00  0.00           O0.      0
ATOM    126  OD2 ASP A  70      36.133  95.118 107.295  1.00  0.00           O1-      0
ATOM    127  H01 ASP A  70      39.127  93.715 104.901  1.00  0.00           H0.      0
ATOM    128  H02 ASP A  70      38.043  94.559 103.797  1.00  0.00           H0.      0
ATOM    129  HA  ASP A  70      38.010  92.788 103.876  1.00  0.00           H0.      0
ATOM    130  HB2 ASP A  70      36.057  93.751 105.132  1.00  0.00           H0.      0
ATOM    131  HB3 ASP A  70      37.120  92.870 106.201  1.00  0.00           H0.      0
ATOM    132  CA  ASP A  85      37.725 105.686 108.193  1.00  0.00           C0.     -1
ATOM    133  C   ASP A  85      38.138 107.009 108.845  1.00  0.00           C0.      0
ATOM    134  O   ASP A  85      38.820 107.839 108.231  1.00  0.00           O0.      0
ATOM    135  CB  ASP A  85      38.916 104.692 108.170  1.00  0.00           C0.      0
ATOM    136  CG  ASP A  85      39.086 104.080 109.551  1.00  0.00           C0.      0
ATOM    137  OD1 ASP A  85      38.534 102.940 109.767  1.00  0.00           O0.      0
ATOM    138  OD2 ASP A  85      39.689 104.751 110.439  1.00  0.00           O1-      0
ATOM    139  H03 ASP A  85      37.428 105.918 107.166  1.00  0.00           H0.      0
ATOM    140  HA  ASP A  85      36.870 105.233 108.708  1.00  0.00           H0.      0
ATOM    141  HB2 ASP A  85      38.727 103.901 107.439  1.00  0.00           H0.      0
ATOM    142  HB3 ASP A  85      39.823 105.226 107.875  1.00  0.00           H0.      0
ATOM    143  N   ALA A  86      37.737 107.199 110.134  1.00  0.00           N0.      0
ATOM    144  CA  ALA A  86      38.035 108.428 110.867  1.00  0.00           C0.     -1
ATOM    145  C   ALA A  86      39.504 108.525 111.438  1.00  0.00           C0.      0
ATOM    146  O   ALA A  86      39.835 109.602 111.955  1.00  0.00           O0.      0
ATOM    147  CB  ALA A  86      37.046 108.615 112.025  1.00  0.00           C0.      0
ATOM    148  H   ALA A  86      37.187 106.478 110.586  1.00  0.00           H0.      0
ATOM    149  HA  ALA A  86      37.964 109.261 110.160  1.00  0.00           H0.      0
ATOM    150  HB1 ALA A  86      36.018 108.655 111.656  1.00  0.00           H0.      0
ATOM    151  HB2 ALA A  86      37.142 107.807 112.759  1.00  0.00           H0.      0
ATOM    152  HB3 ALA A  86      37.281 109.552 112.537  1.00  0.00           H0.      0
ATOM    153  N   SER A  87      40.329 107.444 111.361  1.00  0.00           N0.      0
ATOM    154  CA  SER A  87      41.732 107.450 111.860  1.00  0.00           C0.     -1
ATOM    155  CB  SER A  87      41.976 106.321 112.848  1.00  0.00           C0.     -1
ATOM    156  OG  SER A  87      43.346 106.282 113.300  1.00  0.00           O0.      0
ATOM    157  H01 SER A  87      42.423 107.358 111.013  1.00  0.00           H0.      0
ATOM    158  H   SER A  87      40.003 106.600 110.889  1.00  0.00           H0.      0
ATOM    159  HA  SER A  87      41.889 108.426 112.328  1.00  0.00           H0.      0
ATOM    160  HB2 SER A  87      41.272 106.408 113.685  1.00  0.00           H0.      0
ATOM    161  HB3 SER A  87      41.796 105.353 112.376  1.00  0.00           H0.      0
ATOM    162  HG  SER A  87      43.491 107.044 113.878  1.00  0.00           H0.      0
ATOM    163  CA  MET A  90      44.663 102.928 110.907  1.00  0.00           C0.     -1
ATOM    164  CB  MET A  90      43.246 102.773 111.448  1.00  0.00           C0.     -1
ATOM    165  CG  MET A  90      43.138 102.640 112.972  1.00  0.00           C0.      0
ATOM    166  SD  MET A  90      43.879 101.102 113.675  1.00  0.00           S0.      0
ATOM    167  CE  MET A  90      42.710  99.840 113.040  1.00  0.00           C0.      0
ATOM    168  H01 MET A  90      45.140 103.831 111.311  1.00  0.00           H0.      0
ATOM    169  H02 MET A  90      44.662 103.008 109.814  1.00  0.00           H0.      0
ATOM    170  HA  MET A  90      45.284 102.069 111.185  1.00  0.00           H0.      0
ATOM    171  HB2 MET A  90      42.637 103.639 111.153  1.00  0.00           H0.      0
ATOM    172  HB3 MET A  90      42.758 101.907 110.983  1.00  0.00           H0.      0
ATOM    173  HG2 MET A  90      43.654 103.472 113.467  1.00  0.00           H0.      0
ATOM    174  HG3 MET A  90      42.086 102.670 113.268  1.00  0.00           H0.      0
ATOM    175  HE1 MET A  90      42.755  99.768 111.950  1.00  0.00           H0.      0
ATOM    176  HE2 MET A  90      43.004  98.876 113.466  1.00  0.00           H0.      0
ATOM    177  HE3 MET A  90      41.685 100.069 113.341  1.00  0.00           H0.      0
ATOM    178  CA  ASN A 116      32.931 110.026 109.901  1.00  0.00           C0.     -1
ATOM    179  C   ASN A 116      31.432 109.769 109.813  1.00  0.00           C0.      0
ATOM    180  O   ASN A 116      30.641 110.647 109.440  1.00  0.00           O0.      0
ATOM    181  CB  ASN A 116      33.264 111.101 110.962  1.00  0.00           C0.      0
ATOM    182  CG  ASN A 116      33.111 110.535 112.363  1.00  0.00           C0.      0
ATOM    183  ND2 ASN A 116      34.208 110.595 113.160  1.00  0.00           N0.      0
ATOM    184  OD1 ASN A 116      32.043 110.027 112.747  1.00  0.00           O0.      0
ATOM    185  H03 ASN A 116      33.256 110.397 108.923  1.00  0.00           H0.      0
ATOM    186  HA  ASN A 116      33.480 109.107 110.119  1.00  0.00           H0.      0
ATOM    187  HB2 ASN A 116      34.275 111.487 110.803  1.00  0.00           H0.      0
ATOM    188  HB3 ASN A 116      32.563 111.936 110.842  1.00  0.00           H0.      0
ATOM    189 HD21 ASN A 116      34.184 110.138 114.062  1.00  0.00           H0.      0
ATOM    190 HD22 ASN A 116      35.104 110.890 112.803  1.00  0.00           H0.      0
ATOM    191  N   TRP A 117      31.061 108.507 110.137  1.00  0.00           N0.      0
ATOM    192  CA  TRP A 117      29.658 108.095 110.191  1.00  0.00           C0.     -1
ATOM    193  CB  TRP A 117      29.448 107.080 111.315  1.00  0.00           C0.     -1
ATOM    194  CG  TRP A 117      30.414 105.915 111.279  1.00  0.00           C0.      0
ATOM    195  CD1 TRP A 117      31.114 105.444 110.185  1.00  0.00           C0.      0
ATOM    196  CD2 TRP A 117      30.846 105.114 112.409  1.00  0.00           C0.      0
ATOM    197  CE2 TRP A 117      31.827 104.188 111.928  1.00  0.00           C0.      0
ATOM    198  CE3 TRP A 117      30.503 105.084 113.773  1.00  0.00           C0.      0
ATOM    199  NE1 TRP A 117      31.950 104.403 110.570  1.00  0.00           N0.      0
ATOM    200  CZ2 TRP A 117      32.479 103.277 112.773  1.00  0.00           C0.      0
ATOM    201  CZ3 TRP A 117      31.132 104.162 114.612  1.00  0.00           C0.      0
ATOM    202  CH2 TRP A 117      32.120 103.274 114.120  1.00  0.00           C0.      0
ATOM    203  H01 TRP A 117      29.044 108.985 110.350  1.00  0.00           H0.      0
ATOM    204  H   TRP A 117      31.746 107.927 110.614  1.00  0.00           H0.      0
ATOM    205  HA  TRP A 117      29.357 107.663 109.226  1.00  0.00           H0.      0
ATOM    206  HB2 TRP A 117      29.566 107.595 112.277  1.00  0.00           H0.      0
ATOM    207  HB3 TRP A 117      28.407 106.728 111.280  1.00  0.00           H0.      0
ATOM    208  HD1 TRP A 117      31.104 105.788 109.163  1.00  0.00           H0.      0
ATOM    209  HE1 TRP A 117      32.643 103.975 109.976  1.00  0.00           H0.      0
ATOM    210  HE3 TRP A 117      29.753 105.762 114.168  1.00  0.00           H0.      0
ATOM    211  HZ2 TRP A 117      33.248 102.609 112.398  1.00  0.00           H0.      0
ATOM    212  HZ3 TRP A 117      30.833 104.092 115.655  1.00  0.00           H0.      0
ATOM    213  HH2 TRP A 117      32.599 102.577 114.799  1.00  0.00           H0.      0
ATOM    214  CA  LEU A 136      31.569  94.742 109.865  1.00  0.00           C0.     -1
ATOM    215  C   LEU A 136      32.525  94.823 111.063  1.00  0.00           C0.      0
ATOM    216  O   LEU A 136      33.077  95.889 111.389  1.00  0.00           O0.      0
ATOM    217  H01 LEU A 136      32.173  94.476 108.989  1.00  0.00           H0.      0
ATOM    218  H02 LEU A 136      31.117  95.721 109.708  1.00  0.00           H0.      0
ATOM    219  HA  LEU A 136      30.793  93.985 110.006  1.00  0.00           H0.      0
ATOM    220  N   GLY A 137      32.763  93.666 111.767  1.00  0.00           N0.      0
ATOM    221  CA  GLY A 137      33.876  93.538 112.736  1.00  0.00           C0.     -1
ATOM    222  C   GLY A 137      33.673  94.248 114.045  1.00  0.00           C0.      0
ATOM    223  O   GLY A 137      34.660  94.550 114.731  1.00  0.00           O0.      0
ATOM    224  H   GLY A 137      32.402  92.810 111.369  1.00  0.00           H0.      0
ATOM    225  HA2 GLY A 137      34.016  92.471 112.931  1.00  0.00           H0.      0
ATOM    226  HA3 GLY A 137      34.805  93.921 112.303  1.00  0.00           H0.      0
ATOM    227  N   ASN A 138      32.402  94.486 114.416  1.00  0.00           N0.      0
ATOM    228  CA  ASN A 138      32.118  95.187 115.659  1.00  0.00           C0.     -1
ATOM    229  C   ASN A 138      32.773  96.609 115.622  1.00  0.00           C0.      0
ATOM    230  O   ASN A 138      33.514  97.005 116.531  1.00  0.00           O0.      0
ATOM    231  CB  ASN A 138      32.523  94.378 116.889  1.00  0.00           C0.      0
ATOM    232  CG  ASN A 138      32.027  95.039 118.166  1.00  0.00           C0.      0
ATOM    233  ND2 ASN A 138      32.912  94.991 119.208  1.00  0.00           N0.      0
ATOM    234  OD1 ASN A 138      30.892  95.514 118.262  1.00  0.00           O0.      0
ATOM    235  H   ASN A 138      31.659  94.197 113.795  1.00  0.00           H0.      0
ATOM    236  HA  ASN A 138      31.035  95.345 115.704  1.00  0.00           H0.      0
ATOM    237  HB2 ASN A 138      32.041  93.395 116.807  1.00  0.00           H0.      0
ATOM    238  HB3 ASN A 138      33.596  94.219 116.921  1.00  0.00           H0.      0
ATOM    239 HD21 ASN A 138      32.700  95.595 119.993  1.00  0.00           H0.      0
ATOM    240 HD22 ASN A 138      33.897  94.888 118.981  1.00  0.00           H0.      0
ATOM    241  N   SER A 139      32.404  97.357 114.548  1.00  0.00           N0.      0
ATOM    242  CA  SER A 139      32.960  98.679 114.200  1.00  0.00           C0.     -1
ATOM    243  CB  SER A 139      33.699  98.638 112.862  1.00  0.00           C0.      0
ATOM    244  OG  SER A 139      34.702  97.612 112.843  1.00  0.00           O0.      0
ATOM    245  H03 SER A 139      32.156  99.424 114.166  1.00  0.00           H0.      0
ATOM    246  H   SER A 139      31.872  96.888 113.826  1.00  0.00           H0.      0
ATOM    247  HA  SER A 139      33.649  98.949 115.004  1.00  0.00           H0.      0
ATOM    248  HB2 SER A 139      32.995  98.494 112.034  1.00  0.00           H0.      0
ATOM    249  HB3 SER A 139      34.205  99.597 112.719  1.00  0.00           H0.      0
ATOM    250  HG  SER A 139      34.277  96.800 112.513  1.00  0.00           H0.      0
ATOM    251  CA  HID A 142      32.778 102.803 118.781  1.00  0.00           C0.     -1
ATOM    252  CB  HID A 142      34.072 102.763 118.078  1.00  0.00           C0.     -1
ATOM    253  CG  HID A 142      34.680 101.468 117.647  1.00  0.00           C0.      0
ATOM    254  CD2 HID A 142      35.335 101.139 116.472  1.00  0.00           C0.      0
ATOM    255  ND1 HID A 142      34.941 100.405 118.496  1.00  0.00           N0.      0
ATOM    256  CE1 HID A 142      35.729  99.502 117.841  1.00  0.00           C0.      0
ATOM    257  NE2 HID A 142      35.996  99.925 116.611  1.00  0.00           N0.      0
ATOM    258  H01 HID A 142      31.960 102.386 118.179  1.00  0.00           H0.      0
ATOM    259  H02 HID A 142      32.526 103.841 119.022  1.00  0.00           H0.      0
ATOM    260  HA  HID A 142      32.792 102.249 119.730  1.00  0.00           H0.      0
ATOM    261  HB2 HID A 142      34.001 103.380 117.170  1.00  0.00           H0.      0
ATOM    262  HB3 HID A 142      34.815 103.296 118.691  1.00  0.00           H0.      0
ATOM    263  HD1 HID A 142      34.580 100.284 119.433  1.00  0.00           H0.      0
ATOM    264  HD2 HID A 142      35.384 101.694 115.548  1.00  0.00           H0.      0
ATOM    265  HE1 HID A 142      36.092  98.593 118.285  1.00  0.00           H0.      0
ATOM    266  CA  ARG A 175      28.675  91.931 119.715  1.00  0.00           C0.     -1
ATOM    267  CB  ARG A 175      29.963  92.111 120.477  1.00  0.00           C0.     -1
ATOM    268  CG  ARG A 175      31.226  91.759 119.655  1.00  0.00           C0.      0
ATOM    269  CD  ARG A 175      32.517  92.036 120.449  1.00  0.00           C0.      0
ATOM    270  NE  ARG A 175      33.771  91.833 119.696  1.00  0.00           N0.      0
ATOM    271  CZ  ARG A 175      34.518  90.727 119.763  1.00  0.00           C0.      0
ATOM    272  NH1 ARG A 175      34.005  89.596 120.315  1.00  0.00           N1+      0
ATOM    273  NH2 ARG A 175      35.783  90.730 119.314  1.00  0.00           N0.      0
ATOM    274  H01 ARG A 175      27.807  92.188 120.332  1.00  0.00           H0.      0
ATOM    275  H03 ARG A 175      28.650  92.573 118.825  1.00  0.00           H0.      0
ATOM    276  HA  ARG A 175      28.547  90.894 119.378  1.00  0.00           H0.      0
ATOM    277  HB2 ARG A 175      30.053  93.156 120.809  1.00  0.00           H0.      0
ATOM    278  HB3 ARG A 175      29.951  91.499 121.391  1.00  0.00           H0.      0
ATOM    279  HG2 ARG A 175      31.184  90.705 119.342  1.00  0.00           H0.      0
ATOM    280  HG3 ARG A 175      31.239  92.358 118.736  1.00  0.00           H0.      0
ATOM    281  HD2 ARG A 175      32.520  93.083 120.758  1.00  0.00           H0.      0
ATOM    282  HD3 ARG A 175      32.554  91.421 121.355  1.00  0.00           H0.      0
ATOM    283  HE  ARG A 175      34.200  92.618 119.195  1.00  0.00           H0.      0
ATOM    284 HH11 ARG A 175      33.006  89.455 120.302  1.00  0.00           H0.      0
ATOM    285 HH12 ARG A 175      34.569  88.760 120.334  1.00  0.00           H0.      0
ATOM    286 HH21 ARG A 175      36.313  91.605 119.151  1.00  0.00           H0.      0
ATOM    287 HH22 ARG A 175      36.305  89.867 119.308  1.00  0.00           H0.      0
ATOM    288  CA  TYR A 194      40.295  88.204 115.336  1.00  0.00           C0.     -1
ATOM    289  CB  TYR A 194      40.089  89.417 116.315  1.00  0.00           C0.     -1
ATOM    290  CG  TYR A 194      39.428  90.587 115.614  1.00  0.00           C0.      0
ATOM    291  CD1 TYR A 194      38.119  90.992 115.925  1.00  0.00           C0.      0
ATOM    292  CD2 TYR A 194      40.120  91.313 114.626  1.00  0.00           C0.      0
ATOM    293  CE1 TYR A 194      37.523  92.082 115.286  1.00  0.00           C0.      0
ATOM    294  CE2 TYR A 194      39.551  92.426 114.001  1.00  0.00           C0.      0
ATOM    295  CZ  TYR A 194      38.242  92.818 114.333  1.00  0.00           C0.      0
ATOM    296  OH  TYR A 194      37.639  93.931 113.807  1.00  0.00           O0.      0
ATOM    297  H01 TYR A 194      40.778  87.365 115.849  1.00  0.00           H0.      0
ATOM    298  H02 TYR A 194      39.330  87.867 114.943  1.00  0.00           H0.      0
ATOM    299  HA  TYR A 194      40.925  88.500 114.490  1.00  0.00           H0.      0
ATOM    300  HB2 TYR A 194      39.475  89.098 117.165  1.00  0.00           H0.      0
ATOM    301  HB3 TYR A 194      41.063  89.721 116.719  1.00  0.00           H0.      0
ATOM    302  HD1 TYR A 194      37.561  90.455 116.686  1.00  0.00           H0.      0
ATOM    303  HD2 TYR A 194      41.138  91.033 114.373  1.00  0.00           H0.      0
ATOM    304  HE1 TYR A 194      36.509  92.387 115.518  1.00  0.00           H0.      0
ATOM    305  HE2 TYR A 194      40.134  93.019 113.305  1.00  0.00           H0.      0
ATOM    306  HH  TYR A 194      38.039  94.192 112.946  1.00  0.00           H0.      0
ATOM    307  CA  LEU A 240      39.039 100.323 123.279  1.00  0.00           C0.     -1
ATOM    308  CB  LEU A 240      38.809  99.205 122.198  1.00  0.00           C0.     -1
ATOM    309  CG  LEU A 240      39.065  99.673 120.750  1.00  0.00           C0.      0
ATOM    310  CD1 LEU A 240      39.045  98.478 119.778  1.00  0.00           C0.      0
ATOM    311  CD2 LEU A 240      38.047 100.742 120.316  1.00  0.00           C0.      0
ATOM    312  H01 LEU A 240      38.909  99.917 124.289  1.00  0.00           H0.      0
ATOM    313  H02 LEU A 240      40.055 100.727 123.199  1.00  0.00           H0.      0
ATOM    314  HA  LEU A 240      38.331 101.149 123.152  1.00  0.00           H0.      0
ATOM    315  HB2 LEU A 240      39.471  98.357 122.424  1.00  0.00           H0.      0
ATOM    316  HB3 LEU A 240      37.777  98.834 122.275  1.00  0.00           H0.      0
ATOM    317  HG  LEU A 240      40.071 100.122 120.713  1.00  0.00           H0.      0
ATOM    318 HD11 LEU A 240      39.801  97.733 120.055  1.00  0.00           H0.      0
ATOM    319 HD12 LEU A 240      38.065  97.988 119.798  1.00  0.00           H0.      0
ATOM    320 HD13 LEU A 240      39.235  98.800 118.749  1.00  0.00           H0.      0
ATOM    321 HD21 LEU A 240      38.112 101.643 120.936  1.00  0.00           H0.      0
ATOM    322 HD22 LEU A 240      38.211 101.039 119.276  1.00  0.00           H0.      0
ATOM    323 HD23 LEU A 240      37.027 100.348 120.400  1.00  0.00           H0.      0
ATOM    324  CA  TYR A 242      32.209 100.505 123.134  1.00  0.00           C0.     -1
ATOM    325  CB  TYR A 242      32.315  99.017 123.029  1.00  0.00           C0.     -1
ATOM    326  CG  TYR A 242      33.341  98.463 122.062  1.00  0.00           C0.      0
ATOM    327  CD1 TYR A 242      33.066  98.397 120.685  1.00  0.00           C0.      0
ATOM    328  CD2 TYR A 242      34.551  97.918 122.520  1.00  0.00           C0.      0
ATOM    329  CE1 TYR A 242      33.955  97.788 119.795  1.00  0.00           C0.      0
ATOM    330  CE2 TYR A 242      35.454  97.305 121.646  1.00  0.00           C0.      0
ATOM    331  CZ  TYR A 242      35.147  97.232 120.282  1.00  0.00           C0.      0
ATOM    332  OH  TYR A 242      35.989  96.620 119.373  1.00  0.00           O0.      0
ATOM    333  H01 TYR A 242      31.428 100.796 123.846  1.00  0.00           H0.      0
ATOM    334  H02 TYR A 242      33.151 100.954 123.470  1.00  0.00           H0.      0
ATOM    335  HA  TYR A 242      31.960 100.963 122.167  1.00  0.00           H0.      0
ATOM    336  HB2 TYR A 242      32.528  98.602 124.024  1.00  0.00           H0.      0
ATOM    337  HB3 TYR A 242      31.332  98.609 122.748  1.00  0.00           H0.      0
ATOM    338  HD1 TYR A 242      32.129  98.795 120.306  1.00  0.00           H0.      0
ATOM    339  HD2 TYR A 242      34.782  97.952 123.581  1.00  0.00           H0.      0
ATOM    340  HE1 TYR A 242      33.719  97.706 118.741  1.00  0.00           H0.      0
ATOM    341  HE2 TYR A 242      36.375  96.866 122.014  1.00  0.00           H0.      0
ATOM    342  HH  TYR A 242      36.752  96.170 119.832  1.00  0.00           H0.      0
ATOM    343  CA' SAM A 293      37.410  96.556 110.234  1.00  0.00           C0.      0
ATOM    344  CB  SAM A 293      37.447  97.575 111.397  1.00  0.00           C0.      0
ATOM    345  CG  SAM A 293      38.869  97.943 111.829  1.00  0.00           C0.      0
ATOM    346  SD  SAM A 293      38.935  98.623 113.538  1.00  0.00           S0.      0
ATOM    347  C5' SAM A 293      37.539  99.815 113.521  1.00  0.00           C0.      0
ATOM    348  C4' SAM A 293      37.765 101.031 112.636  1.00  0.00           C0.      0
ATOM    349  O4' SAM A 293      36.594 101.917 112.806  1.00  0.00           O0.      0
ATOM    350  C3' SAM A 293      39.022 101.879 112.976  1.00  0.00           C0.      0
ATOM    351  O3' SAM A 293      39.937 101.954 111.889  1.00  0.00           O0.      0
ATOM    352  C2' SAM A 293      38.439 103.263 113.357  1.00  0.00           C0.      0
ATOM    353  O2' SAM A 293      39.255 104.379 113.070  1.00  0.00           O0.      0
ATOM    354  C1' SAM A 293      37.072 103.268 112.641  1.00  0.00           C0.      0
ATOM    355  OXT SAM A 293      38.358  94.613 111.292  1.00  0.00           O0.      0
ATOM    356  N1  SAM A 293      33.717 107.109 111.723  1.00  0.00           N0.      0
ATOM    357  C2  SAM A 293      34.483 106.374 110.901  1.00  0.00           C0.      0
ATOM    358  N3  SAM A 293      35.339 105.379 111.201  1.00  0.00           N0.      0
ATOM    359  C4  SAM A 293      35.370 105.139 112.526  1.00  0.00           C0.      0
ATOM    360  C5  SAM A 293      34.646 105.833 113.503  1.00  0.00           C0.      0
ATOM    361  C6  SAM A 293      33.774 106.865 113.065  1.00  0.00           C0.      0
ATOM    362  N6  SAM A 293      33.035 107.611 113.899  1.00  0.00           N0.      0
ATOM    363  N7  SAM A 293      34.952 105.325 114.762  1.00  0.00           N0.      0
ATOM    364  C8  SAM A 293      35.829 104.354 114.552  1.00  0.00           C0.      0
ATOM    365  N9  SAM A 293      36.116 104.193 113.216  1.00  0.00           N0.      0
ATOM    366  C'  SAM A 293      37.304  95.128 110.770  1.00  0.00           C0.      0
ATOM    367  N'  SAM A 293      36.228  96.806 109.358  1.00  0.00           N0.      0
ATOM    368  O'  SAM A 293      36.183  94.555 110.714  1.00  0.00           O0.      0
ATOM    369 HN61 SAM A 293      32.455 108.361 113.516  1.00  0.00           H0.      0
ATOM    370 HN62 SAM A 293      32.949 107.340 114.878  1.00  0.00           H0.      0
ATOM    371  HA  SAM A 293      38.296  96.674 109.602  1.00  0.00           H0.      0
ATOM    372  HB1 SAM A 293      36.869  97.196 112.242  1.00  0.00           H0.      0
ATOM    373  HB2 SAM A 293      36.925  98.480 111.069  1.00  0.00           H0.      0
ATOM    374  HG1 SAM A 293      39.313  98.647 111.120  1.00  0.00           H0.      0
ATOM    375  HG2 SAM A 293      39.512  97.059 111.851  1.00  0.00           H0.      0
ATOM    376 HO2' SAM A 293      39.486 104.403 112.104  1.00  0.00           H0.      0
ATOM    377 HO3' SAM A 293      39.455 102.332 111.115  1.00  0.00           H0.      0
ATOM    378  H01 SAM A 293      36.285 103.755 115.323  1.00  0.00           H0.      0
ATOM    379  H02 SAM A 293      37.821 100.743 111.579  1.00  0.00           H0.      0
ATOM    380  H03 SAM A 293      39.578 101.452 113.808  1.00  0.00           H0.      0
ATOM    381  H04 SAM A 293      38.271 103.273 114.435  1.00  0.00           H0.      0
ATOM    382  H05 SAM A 293      37.175 103.521 111.583  1.00  0.00           H0.      0
ATOM    383  H06 SAM A 293      34.408 106.625 109.847  1.00  0.00           H0.      0
ATOM    384  H07 SAM A 293      35.346  96.649 109.856  1.00  0.00           H0.      0
ATOM    385  H08 SAM A 293      36.239  96.138 108.518  1.00  0.00           H0.      0
ATOM    386  H09 SAM A 293      36.224  97.765 108.974  1.00  0.00           H0.      0
ATOM    387 H5'1 SAM A 293      37.432 100.128 114.558  1.00  0.00           H0.      0
ATOM    388 H5'2 SAM A 293      36.615  99.300 113.245  1.00  0.00           H0.      0
ATOM    389  N   ACT A 294      36.232  95.782 116.625  1.00  0.00           N0.      0
ATOM    390  CA  ACT A 294      37.236  94.846 117.206  1.00  0.00           C0.      0
ATOM    391  C   ACT A 294      36.582  93.774 118.077  1.00  0.00           C0.      0
ATOM    392  O   ACT A 294      37.378  93.012 118.724  1.00  0.00           O0.      0
ATOM    393  CE  ACT A 294      36.833  96.768 115.663  1.00  0.00           C0.      0
ATOM    394  OXT ACT A 294      35.324  93.702 118.106  1.00  0.00           O1-      0
ATOM    395  HE1 ACT A 294      36.034  97.385 115.257  1.00  0.00           H0.      0
ATOM    396  HE2 ACT A 294      37.564  97.387 116.180  1.00  0.00           H0.      0
ATOM    397  HE3 ACT A 294      37.313  96.204 114.866  1.00  0.00           H0.      0
ATOM    398  H1  ACT A 294      37.948  95.420 117.801  1.00  0.00           H0.      0
ATOM    399  H3  ACT A 294      37.775  94.371 116.386  1.00  0.00           H0.      0
ATOM    400  H01 ACT A 294      35.756  96.264 117.399  1.00  0.00           H0.      0
ATOM    401  H02 ACT A 294      35.508  95.251 116.109  1.00  0.00           H0.      0
ATOM    402  O   WAT A 878      36.660 106.368 116.925  1.00  0.00           O0.      0
ATOM    403  H1  WAT A 878      36.059 106.301 116.158  1.00  0.00           H0.      0
ATOM    404  H2  WAT A 878      36.869 107.308 117.025  1.00  0.00           H0.      0
ATOM    405  O   WAT A1222      37.935  95.170 120.482  1.00  0.00           O0.      0
ATOM    406  H1  WAT A1222      37.694  94.261 120.226  1.00  0.00           H0.      0
ATOM    407  H2  WAT A1222      38.869  95.236 120.220  1.00  0.00           H0.      0
ATOM    408  O   WAT A8642      32.984 106.202 116.481  1.00  0.00           O0.      0
ATOM    409  H1  WAT A8642      33.720 105.746 116.004  1.00  0.00           H0.      0
ATOM    410  H2  WAT A8642      32.190 105.682 116.288  1.00  0.00           H0.      0
ATOM    411  O   WAT A9157      34.042  97.094 107.557  1.00  0.00           O0.      0
ATOM    412  H1  WAT A9157      34.548  97.913 107.430  1.00  0.00           H0.      0
ATOM    413  H2  WAT A9157      34.605  96.388 107.194  1.00  0.00           H0.      0
ATOM    414  O   WAT B5682      34.473  93.442 108.699  1.00  0.00           O0.      0
ATOM    415  H1  WAT B5682      34.987  93.870 107.980  1.00  0.00           H0.      0
ATOM    416  H2  WAT B5682      34.770  93.942 109.476  1.00  0.00           H0.      0
ATOM    417  O   WAT B7377      38.359 106.555 114.518  1.00  0.00           O0.      0
ATOM    418  H1  WAT B7377      38.138 106.187 115.385  1.00  0.00           H0.      0
ATOM    419  H2  WAT B7377      38.738 105.831 113.980  1.00  0.00           H0.      0
ATOM    420  O   WAT B8970      40.767  95.192 110.049  1.00  0.00           O0.      0
ATOM    421  H1  WAT B8970      40.563  95.857 109.349  1.00  0.00           H0.      0
ATOM    422  H2  WAT B8970      39.912  94.955 110.455  1.00  0.00           H0.      0
ATOM    423  O   WAT B9573      39.828  96.910 108.214  1.00  0.00           O0.      0
ATOM    424  H1  WAT B9573      39.206  96.475 107.587  1.00  0.00           H0.      0
ATOM    425  H2  WAT B9573      40.133  97.725 107.767  1.00  0.00           H0.      0
ATOM    426  O   WAT C1089      34.527 106.046 118.857  1.00  0.00           O0.      0
ATOM    427  H1  WAT C1089      35.356 106.054 118.345  1.00  0.00           H0.      0
ATOM    428  H2  WAT C1089      33.833 106.170 118.185  1.00  0.00           H0.      0
