# Supplementary material for: Computational Investigation of GNMT-Catalyzed Methyl Transfer Reaction: Integrating MD, QM, and ML Approaches
Source: J Comput Chem. Author manuscript; Available in PMC 2026 Jun 29. (PMC13312424; doi:10.1002/jcc.70434)
Supplement: SI-2 [file NIHMS2188582-supplement-SI-2.zip › QM-cluster-pdbs/clustering_1040_P2_wo_r.pdb]

ATOM      1  CA  TYR A  21      43.479 104.733 117.688  1.00  0.00           C0.     -1
ATOM      2  CB  TYR A  21      43.268 103.852 116.428  1.00  0.00           C0.     -1
ATOM      3  CG  TYR A  21      41.923 103.211 116.212  1.00  0.00           C0.      0
ATOM      4  CD1 TYR A  21      41.036 103.744 115.263  1.00  0.00           C0.      0
ATOM      5  CD2 TYR A  21      41.596 101.987 116.818  1.00  0.00           C0.      0
ATOM      6  CE1 TYR A  21      39.901 103.042 114.859  1.00  0.00           C0.      0
ATOM      7  CE2 TYR A  21      40.468 101.266 116.422  1.00  0.00           C0.      0
ATOM      8  CZ  TYR A  21      39.655 101.772 115.402  1.00  0.00           C0.      0
ATOM      9  OH  TYR A  21      38.645 100.975 114.910  1.00  0.00           O0.      0
ATOM     10  H01 TYR A  21      42.788 105.584 117.691  1.00  0.00           H0.      0
ATOM     11  H02 TYR A  21      44.503 105.119 117.712  1.00  0.00           H0.      0
ATOM     12  HA  TYR A  21      43.307 104.157 118.605  1.00  0.00           H0.      0
ATOM     13  HB2 TYR A  21      43.502 104.466 115.548  1.00  0.00           H0.      0
ATOM     14  HB3 TYR A  21      44.029 103.059 116.447  1.00  0.00           H0.      0
ATOM     15  HD1 TYR A  21      41.267 104.697 114.796  1.00  0.00           H0.      0
ATOM     16  HD2 TYR A  21      42.268 101.562 117.558  1.00  0.00           H0.      0
ATOM     17  HE1 TYR A  21      39.244 103.437 114.092  1.00  0.00           H0.      0
ATOM     18  HE2 TYR A  21      40.255 100.283 116.829  1.00  0.00           H0.      0
ATOM     19  HH  TYR A  21      38.455 101.283 113.992  1.00  0.00           H0.      0
ATOM     20  CA  TRP A  30      46.513  95.196 114.400  1.00  0.00           C0.     -1
ATOM     21  CB  TRP A  30      45.799  96.326 113.605  1.00  0.00           C0.     -1
ATOM     22  CG  TRP A  30      44.311  96.095 113.450  1.00  0.00           C0.      0
ATOM     23  CD1 TRP A  30      43.640  95.716 112.300  1.00  0.00           C0.      0
ATOM     24  CD2 TRP A  30      43.299  96.206 114.485  1.00  0.00           C0.      0
ATOM     25  CE2 TRP A  30      42.038  95.882 113.885  1.00  0.00           C0.      0
ATOM     26  CE3 TRP A  30      43.322  96.569 115.847  1.00  0.00           C0.      0
ATOM     27  NE1 TRP A  30      42.279  95.580 112.559  1.00  0.00           N0.      0
ATOM     28  CZ2 TRP A  30      40.834  95.915 114.605  1.00  0.00           C0.      0
ATOM     29  CZ3 TRP A  30      42.125  96.611 116.562  1.00  0.00           C0.      0
ATOM     30  CH2 TRP A  30      40.891  96.287 115.948  1.00  0.00           C0.      0
ATOM     31  H01 TRP A  30      46.399  94.236 113.884  1.00  0.00           H0.      0
ATOM     32  H03 TRP A  30      47.583  95.408 114.510  1.00  0.00           H0.      0
ATOM     33  HA  TRP A  30      46.078  95.092 115.401  1.00  0.00           H0.      0
ATOM     34  HB2 TRP A  30      45.972  97.283 114.117  1.00  0.00           H0.      0
ATOM     35  HB3 TRP A  30      46.258  96.414 112.613  1.00  0.00           H0.      0
ATOM     36  HD1 TRP A  30      44.034  95.537 111.312  1.00  0.00           H0.      0
ATOM     37  HE1 TRP A  30      41.546  95.366 111.891  1.00  0.00           H0.      0
ATOM     38  HE3 TRP A  30      44.260  96.819 116.333  1.00  0.00           H0.      0
ATOM     39  HZ2 TRP A  30      39.893  95.654 114.135  1.00  0.00           H0.      0
ATOM     40  HZ3 TRP A  30      42.136  96.888 117.611  1.00  0.00           H0.      0
ATOM     41  HH2 TRP A  30      39.973  96.337 116.523  1.00  0.00           H0.      0
ATOM     42  CA  TYR A  33      45.313  90.865 116.630  1.00  0.00           C0.     -1
ATOM     43  CB  TYR A  33      44.851  92.230 117.183  1.00  0.00           C0.     -1
ATOM     44  CG  TYR A  33      43.473  92.201 117.830  1.00  0.00           C0.      0
ATOM     45  CD1 TYR A  33      42.443  93.054 117.401  1.00  0.00           C0.      0
ATOM     46  CD2 TYR A  33      43.187  91.317 118.888  1.00  0.00           C0.      0
ATOM     47  CE1 TYR A  33      41.167  93.015 117.979  1.00  0.00           C0.      0
ATOM     48  CE2 TYR A  33      41.919  91.266 119.469  1.00  0.00           C0.      0
ATOM     49  CZ  TYR A  33      40.892  92.105 119.006  1.00  0.00           C0.      0
ATOM     50  OH  TYR A  33      39.651  91.932 119.572  1.00  0.00           O0.      0
ATOM     51  H01 TYR A  33      44.610  90.496 115.874  1.00  0.00           H0.      0
ATOM     52  H02 TYR A  33      46.304  90.947 116.169  1.00  0.00           H0.      0
ATOM     53  HA  TYR A  33      45.373  90.114 117.425  1.00  0.00           H0.      0
ATOM     54  HB2 TYR A  33      45.595  92.583 117.913  1.00  0.00           H0.      0
ATOM     55  HB3 TYR A  33      44.846  92.968 116.371  1.00  0.00           H0.      0
ATOM     56  HD1 TYR A  33      42.629  93.760 116.598  1.00  0.00           H0.      0
ATOM     57  HD2 TYR A  33      43.963  90.655 119.261  1.00  0.00           H0.      0
ATOM     58  HE1 TYR A  33      40.389  93.665 117.597  1.00  0.00           H0.      0
ATOM     59  HE2 TYR A  33      41.701  90.573 120.274  1.00  0.00           H0.      0
ATOM     60  HH  TYR A  33      39.020  92.659 119.377  1.00  0.00           H0.      0
ATOM     61  CA  ARG A  40      39.369  85.776 109.655  1.00  0.00           C0.     -1
ATOM     62  CB  ARG A  40      39.988  87.191 109.604  1.00  0.00           C0.     -1
ATOM     63  CG  ARG A  40      38.906  88.288 109.710  1.00  0.00           C0.      0
ATOM     64  CD  ARG A  40      39.410  89.691 109.327  1.00  0.00           C0.      0
ATOM     65  NE  ARG A  40      38.342  90.700 109.403  1.00  0.00           N0.      0
ATOM     66  CZ  ARG A  40      38.218  91.725 110.273  1.00  0.00           C0.      0
ATOM     67  NH1 ARG A  40      39.134  91.961 111.243  1.00  0.00           N1+      0
ATOM     68  NH2 ARG A  40      37.126  92.493 110.205  1.00  0.00           N0.      0
ATOM     69  H01 ARG A  40      38.679  85.626 108.816  1.00  0.00           H0.      0
ATOM     70  H02 ARG A  40      40.143  85.003 109.602  1.00  0.00           H0.      0
ATOM     71  HA  ARG A  40      38.807  85.628 110.585  1.00  0.00           H0.      0
ATOM     72  HB2 ARG A  40      40.720  87.314 110.413  1.00  0.00           H0.      0
ATOM     73  HB3 ARG A  40      40.538  87.310 108.660  1.00  0.00           H0.      0
ATOM     74  HG2 ARG A  40      38.070  88.030 109.043  1.00  0.00           H0.      0
ATOM     75  HG3 ARG A  40      38.498  88.316 110.728  1.00  0.00           H0.      0
ATOM     76  HD2 ARG A  40      40.242  89.991 109.969  1.00  0.00           H0.      0
ATOM     77  HD3 ARG A  40      39.798  89.681 108.301  1.00  0.00           H0.      0
ATOM     78  HE  ARG A  40      37.554  90.573 108.780  1.00  0.00           H0.      0
ATOM     79 HH11 ARG A  40      39.961  91.386 111.286  1.00  0.00           H0.      0
ATOM     80 HH12 ARG A  40      39.261  92.937 111.529  1.00  0.00           H0.      0
ATOM     81 HH21 ARG A  40      36.630  92.629 109.288  1.00  0.00           H0.      0
ATOM     82 HH22 ARG A  40      37.057  93.250 110.887  1.00  0.00           H0.      0
ATOM     83  CA  ALA A  64      34.580 100.913 108.507  1.00  0.00           C0.     -1
ATOM     84  C   ALA A  64      35.778 100.112 108.004  1.00  0.00           C0.      0
ATOM     85  O   ALA A  64      36.029  98.950 108.366  1.00  0.00           O0.      0
ATOM     86  CB  ALA A  64      33.577 100.048 109.276  1.00  0.00           C0.      0
ATOM     87  H02 ALA A  64      34.098 101.417 107.661  1.00  0.00           H0.      0
ATOM     88  HA  ALA A  64      34.975 101.705 109.159  1.00  0.00           H0.      0
ATOM     89  HB1 ALA A  64      34.088  99.440 110.027  1.00  0.00           H0.      0
ATOM     90  HB2 ALA A  64      32.841 100.675 109.786  1.00  0.00           H0.      0
ATOM     91  HB3 ALA A  64      33.052  99.362 108.603  1.00  0.00           H0.      0
ATOM     92  N   CYS A  65      36.579 100.782 107.133  1.00  0.00           N0.      0
ATOM     93  CA  CYS A  65      37.674 100.136 106.420  1.00  0.00           C0.     -1
ATOM     94  C   CYS A  65      38.778  99.557 107.313  1.00  0.00           C0.      0
ATOM     95  O   CYS A  65      39.450  98.601 106.905  1.00  0.00           O0.      0
ATOM     96  H01 CYS A  65      38.119 100.874 105.746  1.00  0.00           H0.      0
ATOM     97  H   CYS A  65      36.308 101.715 106.858  1.00  0.00           H0.      0
ATOM     98  HA  CYS A  65      37.306  99.301 105.816  1.00  0.00           H0.      0
ATOM     99  N   GLY A  66      39.005 100.167 108.498  1.00  0.00           N0.      0
ATOM    100  CA  GLY A  66      40.084  99.679 109.351  1.00  0.00           C0.     -1
ATOM    101  H01 GLY A  66      41.064  99.861 108.898  1.00  0.00           H0.      0
ATOM    102  H   GLY A  66      38.428 100.942 108.830  1.00  0.00           H0.      0
ATOM    103  HA2 GLY A  66      40.030 100.201 110.308  1.00  0.00           H0.      0
ATOM    104  HA3 GLY A  66      39.994  98.601 109.515  1.00  0.00           H0.      0
ATOM    105  CA  ASP A  70      37.566  93.820 104.991  1.00  0.00           C0.     -1
ATOM    106  CB  ASP A  70      36.297  94.285 105.793  1.00  0.00           C0.     -1
ATOM    107  CG  ASP A  70      36.511  93.976 107.276  1.00  0.00           C0.      0
ATOM    108  OD1 ASP A  70      37.303  94.763 107.901  1.00  0.00           O0.      0
ATOM    109  OD2 ASP A  70      35.959  92.950 107.777  1.00  0.00           O1-      0
ATOM    110  H01 ASP A  70      38.451  94.340 105.369  1.00  0.00           H0.      0
ATOM    111  H02 ASP A  70      37.456  94.039 103.924  1.00  0.00           H0.      0
ATOM    112  HA  ASP A  70      37.715  92.741 105.111  1.00  0.00           H0.      0
ATOM    113  HB2 ASP A  70      36.162  95.364 105.667  1.00  0.00           H0.      0
ATOM    114  HB3 ASP A  70      35.409  93.762 105.427  1.00  0.00           H0.      0
ATOM    115  CA  ASP A  85      37.376 105.218 108.044  1.00  0.00           C0.     -1
ATOM    116  C   ASP A  85      37.750 106.593 108.648  1.00  0.00           C0.      0
ATOM    117  O   ASP A  85      38.634 107.282 108.123  1.00  0.00           O0.      0
ATOM    118  CB  ASP A  85      38.424 104.161 108.491  1.00  0.00           C0.     -1
ATOM    119  CG  ASP A  85      38.162 103.628 109.892  1.00  0.00           C0.      0
ATOM    120  OD1 ASP A  85      37.767 102.415 110.037  1.00  0.00           O0.      0
ATOM    121  OD2 ASP A  85      38.319 104.426 110.864  1.00  0.00           O1-      0
ATOM    122  H03 ASP A  85      37.416 105.329 106.958  1.00  0.00           H0.      0
ATOM    123  HA  ASP A  85      36.364 104.911 108.333  1.00  0.00           H0.      0
ATOM    124  HB2 ASP A  85      38.417 103.320 107.791  1.00  0.00           H0.      0
ATOM    125  HB3 ASP A  85      39.418 104.620 108.458  1.00  0.00           H0.      0
ATOM    126  N   ALA A  86      37.131 106.964 109.805  1.00  0.00           N0.      0
ATOM    127  CA  ALA A  86      37.492 108.192 110.537  1.00  0.00           C0.     -1
ATOM    128  C   ALA A  86      38.886 108.167 111.179  1.00  0.00           C0.      0
ATOM    129  O   ALA A  86      39.420 109.236 111.518  1.00  0.00           O0.      0
ATOM    130  CB  ALA A  86      36.449 108.463 111.635  1.00  0.00           C0.      0
ATOM    131  H   ALA A  86      36.414 106.360 110.195  1.00  0.00           H0.      0
ATOM    132  HA  ALA A  86      37.502 109.022 109.824  1.00  0.00           H0.      0
ATOM    133  HB1 ALA A  86      36.791 109.297 112.253  1.00  0.00           H0.      0
ATOM    134  HB2 ALA A  86      35.479 108.717 111.202  1.00  0.00           H0.      0
ATOM    135  HB3 ALA A  86      36.330 107.580 112.274  1.00  0.00           H0.      0
ATOM    136  N   SER A  87      39.410 106.955 111.433  1.00  0.00           N0.      0
ATOM    137  CA  SER A  87      40.676 106.835 112.138  1.00  0.00           C0.     -1
ATOM    138  H01 SER A  87      41.506 107.251 111.555  1.00  0.00           H0.      0
ATOM    139  H02 SER A  87      40.869 105.776 112.324  1.00  0.00           H0.      0
ATOM    140  H   SER A  87      38.950 106.107 111.096  1.00  0.00           H0.      0
ATOM    141  HA  SER A  87      40.640 107.370 113.093  1.00  0.00           H0.      0
ATOM    142  CA  ALA A 115      34.900 110.907 105.902  1.00  0.00           C0.     -1
ATOM    143  C   ALA A 115      34.487 110.538 107.321  1.00  0.00           C0.      0
ATOM    144  O   ALA A 115      34.985 109.567 107.906  1.00  0.00           O0.      0
ATOM    145  H01 ALA A 115      35.990 110.880 105.831  1.00  0.00           H0.      0
ATOM    146  H03 ALA A 115      34.502 110.158 105.209  1.00  0.00           H0.      0
ATOM    147  HA  ALA A 115      34.543 111.893 105.596  1.00  0.00           H0.      0
ATOM    148  N   ASN A 116      33.539 111.344 107.902  1.00  0.00           N0.      0
ATOM    149  CA  ASN A 116      32.886 110.960 109.147  1.00  0.00           C0.     -1
ATOM    150  C   ASN A 116      31.350 110.725 108.822  1.00  0.00           C0.      0
ATOM    151  O   ASN A 116      30.739 111.629 108.229  1.00  0.00           O0.      0
ATOM    152  CB  ASN A 116      33.050 112.004 110.274  1.00  0.00           C0.      0
ATOM    153  CG  ASN A 116      32.735 111.329 111.598  1.00  0.00           C0.      0
ATOM    154  ND2 ASN A 116      33.796 111.071 112.403  1.00  0.00           N0.      0
ATOM    155  OD1 ASN A 116      31.578 110.985 111.893  1.00  0.00           O0.      0
ATOM    156  H   ASN A 116      33.035 112.007 107.326  1.00  0.00           H0.      0
ATOM    157  HA  ASN A 116      33.346 110.022 109.461  1.00  0.00           H0.      0
ATOM    158  HB2 ASN A 116      34.073 112.391 110.251  1.00  0.00           H0.      0
ATOM    159  HB3 ASN A 116      32.359 112.837 110.112  1.00  0.00           H0.      0
ATOM    160 HD21 ASN A 116      33.656 110.501 113.227  1.00  0.00           H0.      0
ATOM    161 HD22 ASN A 116      34.743 111.239 112.100  1.00  0.00           H0.      0
ATOM    162  N   TRP A 117      30.788 109.535 109.166  1.00  0.00           N0.      0
ATOM    163  CA  TRP A 117      29.354 109.172 108.897  1.00  0.00           C0.     -1
ATOM    164  CB  TRP A 117      28.883 107.922 109.701  1.00  0.00           C0.     -1
ATOM    165  CG  TRP A 117      29.688 106.675 109.465  1.00  0.00           C0.      0
ATOM    166  CD1 TRP A 117      30.717 106.477 108.568  1.00  0.00           C0.      0
ATOM    167  CD2 TRP A 117      29.554 105.441 110.214  1.00  0.00           C0.      0
ATOM    168  CE2 TRP A 117      30.544 104.535 109.724  1.00  0.00           C0.      0
ATOM    169  CE3 TRP A 117      28.714 105.029 111.264  1.00  0.00           C0.      0
ATOM    170  NE1 TRP A 117      31.219 105.186 108.704  1.00  0.00           N0.      0
ATOM    171  CZ2 TRP A 117      30.717 103.256 110.267  1.00  0.00           C0.      0
ATOM    172  CZ3 TRP A 117      28.883 103.755 111.804  1.00  0.00           C0.      0
ATOM    173  CH2 TRP A 117      29.878 102.879 111.315  1.00  0.00           C0.      0
ATOM    174  H02 TRP A 117      28.735 110.036 109.154  1.00  0.00           H0.      0
ATOM    175  H   TRP A 117      31.384 108.872 109.661  1.00  0.00           H0.      0
ATOM    176  HA  TRP A 117      29.236 108.991 107.821  1.00  0.00           H0.      0
ATOM    177  HB2 TRP A 117      28.908 108.165 110.771  1.00  0.00           H0.      0
ATOM    178  HB3 TRP A 117      27.827 107.760 109.441  1.00  0.00           H0.      0
ATOM    179  HD1 TRP A 117      31.152 107.162 107.858  1.00  0.00           H0.      0
ATOM    180  HE1 TRP A 117      32.083 104.870 108.293  1.00  0.00           H0.      0
ATOM    181  HE3 TRP A 117      27.954 105.698 111.656  1.00  0.00           H0.      0
ATOM    182  HZ2 TRP A 117      31.492 102.591 109.902  1.00  0.00           H0.      0
ATOM    183  HZ3 TRP A 117      28.252 103.431 112.626  1.00  0.00           H0.      0
ATOM    184  HH2 TRP A 117      30.016 101.913 111.789  1.00  0.00           H0.      0
ATOM    185  CA  LEU A 136      32.237  94.896 110.167  1.00  0.00           C0.     -1
ATOM    186  C   LEU A 136      33.347  95.247 111.211  1.00  0.00           C0.      0
ATOM    187  O   LEU A 136      34.083  96.235 111.024  1.00  0.00           O0.      0
ATOM    188  H01 LEU A 136      32.729  94.582 109.242  1.00  0.00           H0.      0
ATOM    189  H02 LEU A 136      31.669  95.807 109.966  1.00  0.00           H0.      0
ATOM    190  HA  LEU A 136      31.565  94.106 110.508  1.00  0.00           H0.      0
ATOM    191  N   GLY A 137      33.489  94.451 112.319  1.00  0.00           N0.      0
ATOM    192  CA  GLY A 137      34.476  94.676 113.438  1.00  0.00           C0.     -1
ATOM    193  C   GLY A 137      33.853  95.521 114.519  1.00  0.00           C0.      0
ATOM    194  O   GLY A 137      34.287  96.642 114.805  1.00  0.00           O0.      0
ATOM    195  H   GLY A 137      32.894  93.637 112.380  1.00  0.00           H0.      0
ATOM    196  HA2 GLY A 137      34.794  93.702 113.815  1.00  0.00           H0.      0
ATOM    197  HA3 GLY A 137      35.346  95.175 113.024  1.00  0.00           H0.      0
ATOM    198  N   ASN A 138      32.737  94.998 115.094  1.00  0.00           N0.      0
ATOM    199  CA  ASN A 138      32.013  95.711 116.141  1.00  0.00           C0.     -1
ATOM    200  C   ASN A 138      31.916  97.205 115.756  1.00  0.00           C0.      0
ATOM    201  O   ASN A 138      32.226  98.119 116.514  1.00  0.00           O0.      0
ATOM    202  CB  ASN A 138      32.624  95.524 117.514  1.00  0.00           C0.     -1
ATOM    203  CG  ASN A 138      31.876  96.316 118.577  1.00  0.00           C0.      0
ATOM    204  ND2 ASN A 138      32.667  96.973 119.469  1.00  0.00           N0.      0
ATOM    205  OD1 ASN A 138      30.642  96.286 118.651  1.00  0.00           O0.      0
ATOM    206  H   ASN A 138      32.488  94.037 114.908  1.00  0.00           H0.      0
ATOM    207  HA  ASN A 138      30.989  95.320 116.156  1.00  0.00           H0.      0
ATOM    208  HB2 ASN A 138      32.572  94.462 117.779  1.00  0.00           H0.      0
ATOM    209  HB3 ASN A 138      33.684  95.789 117.497  1.00  0.00           H0.      0
ATOM    210 HD21 ASN A 138      32.220  97.608 120.119  1.00  0.00           H0.      0
ATOM    211 HD22 ASN A 138      33.635  97.177 119.249  1.00  0.00           H0.      0
ATOM    212  N   SER A 139      31.389  97.429 114.505  1.00  0.00           N0.      0
ATOM    213  CA  SER A 139      31.676  98.709 113.864  1.00  0.00           C0.     -1
ATOM    214  C   SER A 139      30.837  99.873 114.350  1.00  0.00           C0.      0
ATOM    215  O   SER A 139      31.232 101.041 114.225  1.00  0.00           O0.      0
ATOM    216  H03 SER A 139      31.523  98.596 112.786  1.00  0.00           H0.      0
ATOM    217  H   SER A 139      31.336  96.622 113.896  1.00  0.00           H0.      0
ATOM    218  HA  SER A 139      32.721  98.979 114.031  1.00  0.00           H0.      0
ATOM    219  N   PHE A 140      29.635  99.507 114.832  1.00  0.00           N0.      0
ATOM    220  CA  PHE A 140      28.690 100.470 115.341  1.00  0.00           C0.     -1
ATOM    221  H01 PHE A 140      28.660 100.470 116.437  1.00  0.00           H0.      0
ATOM    222  H02 PHE A 140      27.685 100.260 114.964  1.00  0.00           H0.      0
ATOM    223  H   PHE A 140      29.475  98.518 114.967  1.00  0.00           H0.      0
ATOM    224  HA  PHE A 140      28.999 101.460 115.002  1.00  0.00           H0.      0
ATOM    225  CA  HID A 142      32.853 103.376 117.613  1.00  0.00           C0.     -1
ATOM    226  CB  HID A 142      33.679 103.099 116.348  1.00  0.00           C0.     -1
ATOM    227  CG  HID A 142      34.798 102.161 116.688  1.00  0.00           C0.      0
ATOM    228  CD2 HID A 142      34.759 100.828 117.049  1.00  0.00           C0.      0
ATOM    229  ND1 HID A 142      36.089 102.572 117.003  1.00  0.00           N0.      0
ATOM    230  CE1 HID A 142      36.768 101.514 117.538  1.00  0.00           C0.      0
ATOM    231  NE2 HID A 142      35.982 100.444 117.589  1.00  0.00           N0.      0
ATOM    232  H01 HID A 142      32.023 104.058 117.398  1.00  0.00           H0.      0
ATOM    233  H03 HID A 142      32.438 102.444 118.009  1.00  0.00           H0.      0
ATOM    234  HA  HID A 142      33.473 103.829 118.395  1.00  0.00           H0.      0
ATOM    235  HB2 HID A 142      33.035 102.636 115.593  1.00  0.00           H0.      0
ATOM    236  HB3 HID A 142      34.062 104.034 115.923  1.00  0.00           H0.      0
ATOM    237  HD1 HID A 142      36.470 103.495 116.850  1.00  0.00           H0.      0
ATOM    238  HD2 HID A 142      33.926 100.143 116.991  1.00  0.00           H0.      0
ATOM    239  HE1 HID A 142      37.802 101.561 117.835  1.00  0.00           H0.      0
ATOM    240  CA  ARG A 175      29.151  93.473 120.086  1.00  0.00           C0.     -1
ATOM    241  CB  ARG A 175      30.192  94.092 121.082  1.00  0.00           C0.     -1
ATOM    242  CG  ARG A 175      31.595  93.525 120.780  1.00  0.00           C0.      0
ATOM    243  CD  ARG A 175      32.747  94.240 121.510  1.00  0.00           C0.      0
ATOM    244  NE  ARG A 175      34.071  93.686 121.179  1.00  0.00           N0.      0
ATOM    245  CZ  ARG A 175      34.588  92.586 121.735  1.00  0.00           C0.      0
ATOM    246  NH1 ARG A 175      33.876  91.860 122.641  1.00  0.00           N1+      0
ATOM    247  NH2 ARG A 175      35.805  92.160 121.372  1.00  0.00           N0.      0
ATOM    248  H01 ARG A 175      28.134  93.801 120.324  1.00  0.00           H0.      0
ATOM    249  H02 ARG A 175      29.388  93.799 119.068  1.00  0.00           H0.      0
ATOM    250  HA  ARG A 175      29.177  92.377 120.125  1.00  0.00           H0.      0
ATOM    251  HB2 ARG A 175      30.195  95.180 120.955  1.00  0.00           H0.      0
ATOM    252  HB3 ARG A 175      29.908  93.870 122.119  1.00  0.00           H0.      0
ATOM    253  HG2 ARG A 175      31.614  92.452 121.016  1.00  0.00           H0.      0
ATOM    254  HG3 ARG A 175      31.783  93.604 119.702  1.00  0.00           H0.      0
ATOM    255  HD2 ARG A 175      32.774  95.291 121.214  1.00  0.00           H0.      0
ATOM    256  HD3 ARG A 175      32.602  94.219 122.599  1.00  0.00           H0.      0
ATOM    257  HE  ARG A 175      34.606  94.092 120.389  1.00  0.00           H0.      0
ATOM    258 HH11 ARG A 175      33.025  92.250 123.016  1.00  0.00           H0.      0
ATOM    259 HH12 ARG A 175      34.383  91.254 123.269  1.00  0.00           H0.      0
ATOM    260 HH21 ARG A 175      36.434  92.738 120.769  1.00  0.00           H0.      0
ATOM    261 HH22 ARG A 175      36.173  91.314 121.779  1.00  0.00           H0.      0
ATOM    262  CA  TYR A 194      40.367  88.611 115.880  1.00  0.00           C0.     -1
ATOM    263  CB  TYR A 194      39.907  89.500 117.009  1.00  0.00           C0.     -1
ATOM    264  CG  TYR A 194      39.232  90.761 116.449  1.00  0.00           C0.      0
ATOM    265  CD1 TYR A 194      38.015  91.247 116.957  1.00  0.00           C0.      0
ATOM    266  CD2 TYR A 194      39.793  91.459 115.362  1.00  0.00           C0.      0
ATOM    267  CE1 TYR A 194      37.364  92.347 116.383  1.00  0.00           C0.      0
ATOM    268  CE2 TYR A 194      39.158  92.557 114.776  1.00  0.00           C0.      0
ATOM    269  CZ  TYR A 194      37.920  92.991 115.270  1.00  0.00           C0.      0
ATOM    270  OH  TYR A 194      37.229  94.054 114.711  1.00  0.00           O0.      0
ATOM    271  H01 TYR A 194      40.779  87.666 116.256  1.00  0.00           H0.      0
ATOM    272  H02 TYR A 194      39.540  88.367 115.202  1.00  0.00           H0.      0
ATOM    273  HA  TYR A 194      41.154  89.084 115.284  1.00  0.00           H0.      0
ATOM    274  HB2 TYR A 194      39.193  88.975 117.655  1.00  0.00           H0.      0
ATOM    275  HB3 TYR A 194      40.755  89.783 117.643  1.00  0.00           H0.      0
ATOM    276  HD1 TYR A 194      37.566  90.759 117.816  1.00  0.00           H0.      0
ATOM    277  HD2 TYR A 194      40.755  91.153 114.966  1.00  0.00           H0.      0
ATOM    278  HE1 TYR A 194      36.419  92.703 116.782  1.00  0.00           H0.      0
ATOM    279  HE2 TYR A 194      39.622  93.084 113.950  1.00  0.00           H0.      0
ATOM    280  HH  TYR A 194      37.466  94.189 113.766  1.00  0.00           H0.      0
ATOM    281  CA  TYR A 220      43.868  93.672 125.384  1.00  0.00           C0.     -1
ATOM    282  CB  TYR A 220      43.683  93.913 123.875  1.00  0.00           C0.     -1
ATOM    283  CG  TYR A 220      42.266  94.221 123.436  1.00  0.00           C0.      0
ATOM    284  CD1 TYR A 220      41.634  95.432 123.775  1.00  0.00           C0.      0
ATOM    285  CD2 TYR A 220      41.556  93.321 122.628  1.00  0.00           C0.      0
ATOM    286  CE1 TYR A 220      40.356  95.743 123.304  1.00  0.00           C0.      0
ATOM    287  CE2 TYR A 220      40.274  93.613 122.155  1.00  0.00           C0.      0
ATOM    288  CZ  TYR A 220      39.675  94.839 122.472  1.00  0.00           C0.      0
ATOM    289  OH  TYR A 220      38.437  95.197 121.995  1.00  0.00           O0.      0
ATOM    290  H01 TYR A 220      44.919  93.470 125.621  1.00  0.00           H0.      0
ATOM    291  H02 TYR A 220      43.551  94.547 125.964  1.00  0.00           H0.      0
ATOM    292  HA  TYR A 220      43.270  92.816 125.719  1.00  0.00           H0.      0
ATOM    293  HB2 TYR A 220      44.342  94.741 123.573  1.00  0.00           H0.      0
ATOM    294  HB3 TYR A 220      44.037  93.030 123.327  1.00  0.00           H0.      0
ATOM    295  HD1 TYR A 220      42.158  96.152 124.398  1.00  0.00           H0.      0
ATOM    296  HD2 TYR A 220      42.021  92.383 122.339  1.00  0.00           H0.      0
ATOM    297  HE1 TYR A 220      39.884  96.688 123.548  1.00  0.00           H0.      0
ATOM    298  HE2 TYR A 220      39.765  92.903 121.515  1.00  0.00           H0.      0
ATOM    299  HH  TYR A 220      38.151  94.573 121.292  1.00  0.00           H0.      0
ATOM    300  CA  TYR A 242      32.099 101.981 124.380  1.00  0.00           C0.     -1
ATOM    301  CB  TYR A 242      31.757 100.859 123.369  1.00  0.00           C0.     -1
ATOM    302  CG  TYR A 242      32.865 100.354 122.467  1.00  0.00           C0.      0
ATOM    303  CD1 TYR A 242      33.335 101.117 121.385  1.00  0.00           C0.      0
ATOM    304  CD2 TYR A 242      33.377  99.052 122.614  1.00  0.00           C0.      0
ATOM    305  CE1 TYR A 242      34.235 100.593 120.453  1.00  0.00           C0.      0
ATOM    306  CE2 TYR A 242      34.280  98.513 121.693  1.00  0.00           C0.      0
ATOM    307  CZ  TYR A 242      34.688  99.268 120.582  1.00  0.00           C0.      0
ATOM    308  OH  TYR A 242      35.471  98.637 119.643  1.00  0.00           O0.      0
ATOM    309  H01 TYR A 242      31.208 102.261 124.951  1.00  0.00           H0.      0
ATOM    310  H02 TYR A 242      32.872 101.652 125.084  1.00  0.00           H0.      0
ATOM    311  HA  TYR A 242      32.471 102.875 123.867  1.00  0.00           H0.      0
ATOM    312  HB2 TYR A 242      31.353 100.006 123.929  1.00  0.00           H0.      0
ATOM    313  HB3 TYR A 242      30.932 101.218 122.736  1.00  0.00           H0.      0
ATOM    314  HD1 TYR A 242      32.964 102.128 121.244  1.00  0.00           H0.      0
ATOM    315  HD2 TYR A 242      33.042  98.441 123.447  1.00  0.00           H0.      0
ATOM    316  HE1 TYR A 242      34.554 101.197 119.614  1.00  0.00           H0.      0
ATOM    317  HE2 TYR A 242      34.655  97.501 121.803  1.00  0.00           H0.      0
ATOM    318  HH  TYR A 242      35.742  99.259 118.918  1.00  0.00           H0.      0
ATOM    319  N   ACT A 293      37.120  96.195 117.197  1.00  0.00           N0.      0
ATOM    320  CA  ACT A 293      37.790  95.356 118.188  1.00  0.00           C0.      0
ATOM    321  C   ACT A 293      36.886  94.506 119.085  1.00  0.00           C0.      0
ATOM    322  O   ACT A 293      37.509  93.677 119.867  1.00  0.00           O0.      0
ATOM    323  CE  ACT A 293      36.650  98.467 115.262  1.00  0.00           C0.      0
ATOM    324  OXT ACT A 293      35.641  94.664 119.058  1.00  0.00           O1-      0
ATOM    325  HE1 ACT A 293      35.712  97.929 115.369  1.00  0.00           H0.      0
ATOM    326  HE2 ACT A 293      36.729  99.300 115.955  1.00  0.00           H0.      0
ATOM    327  HE3 ACT A 293      37.487  97.787 115.437  1.00  0.00           H0.      0
ATOM    328  H1  ACT A 293      38.393  95.983 118.860  1.00  0.00           H0.      0
ATOM    329  H3  ACT A 293      38.485  94.686 117.676  1.00  0.00           H0.      0
ATOM    330  H01 ACT A 293      36.341  96.671 117.649  1.00  0.00           H0.      0
ATOM    331  H02 ACT A 293      36.721  95.602 116.470  1.00  0.00           H0.      0
ATOM    332  CA' SAM A 294      37.979  96.555 110.555  1.00  0.00           C0.      0
ATOM    333  CB  SAM A 294      37.882  97.794 111.458  1.00  0.00           C0.      0
ATOM    334  CG  SAM A 294      36.823  97.618 112.558  1.00  0.00           C0.      0
ATOM    335  SD  SAM A 294      36.808  99.123 113.591  1.00  0.00           S0.      0
ATOM    336  C5' SAM A 294      35.187  99.929 113.205  1.00  0.00           C0.      0
ATOM    337  C4' SAM A 294      35.524 101.160 112.363  1.00  0.00           C0.      0
ATOM    338  O4' SAM A 294      34.316 101.881 112.018  1.00  0.00           O0.      0
ATOM    339  C3' SAM A 294      36.435 102.154 113.130  1.00  0.00           C0.      0
ATOM    340  O3' SAM A 294      37.778 102.091 112.676  1.00  0.00           O0.      0
ATOM    341  C2' SAM A 294      35.725 103.522 112.967  1.00  0.00           C0.      0
ATOM    342  O2' SAM A 294      36.547 104.649 112.819  1.00  0.00           O0.      0
ATOM    343  C1' SAM A 294      34.720 103.257 111.817  1.00  0.00           C0.      0
ATOM    344  OXT SAM A 294      37.283  94.753 111.982  1.00  0.00           O0.      0
ATOM    345  N1  SAM A 294      32.862 107.890 110.649  1.00  0.00           N0.      0
ATOM    346  C2  SAM A 294      33.802 107.144 110.032  1.00  0.00           C0.      0
ATOM    347  N3  SAM A 294      34.192 105.892 110.326  1.00  0.00           N0.      0
ATOM    348  C4  SAM A 294      33.475 105.367 111.340  1.00  0.00           C0.      0
ATOM    349  C5  SAM A 294      32.452 106.015 112.051  1.00  0.00           C0.      0
ATOM    350  C6  SAM A 294      32.174 107.351 111.692  1.00  0.00           C0.      0
ATOM    351  N6  SAM A 294      31.254 108.108 112.327  1.00  0.00           N0.      0
ATOM    352  N7  SAM A 294      31.916 105.181 113.023  1.00  0.00           N0.      0
ATOM    353  C8  SAM A 294      32.591 104.056 112.916  1.00  0.00           C0.      0
ATOM    354  N9  SAM A 294      33.556 104.104 111.903  1.00  0.00           N0.      0
ATOM    355  C'  SAM A 294      38.286  95.288 111.390  1.00  0.00           C0.      0
ATOM    356  N'  SAM A 294      36.698  96.391 109.792  1.00  0.00           N0.      0
ATOM    357  O'  SAM A 294      39.475  94.892 111.468  1.00  0.00           O0.      0
ATOM    358 HN61 SAM A 294      31.255 109.121 112.190  1.00  0.00           H0.      0
ATOM    359 HN62 SAM A 294      30.816 107.725 113.151  1.00  0.00           H0.      0
ATOM    360  HA  SAM A 294      38.769  96.691 109.815  1.00  0.00           H0.      0
ATOM    361  HB1 SAM A 294      37.651  98.663 110.830  1.00  0.00           H0.      0
ATOM    362  HB2 SAM A 294      38.862  97.972 111.912  1.00  0.00           H0.      0
ATOM    363  HG1 SAM A 294      37.076  96.796 113.228  1.00  0.00           H0.      0
ATOM    364  HG2 SAM A 294      35.817  97.431 112.175  1.00  0.00           H0.      0
ATOM    365 HO2' SAM A 294      37.256 104.469 112.149  1.00  0.00           H0.      0
ATOM    366 HO3' SAM A 294      37.828 102.183 111.675  1.00  0.00           H0.      0
ATOM    367  H01 SAM A 294      32.407 103.146 113.465  1.00  0.00           H0.      0
ATOM    368  H02 SAM A 294      36.031 100.863 111.436  1.00  0.00           H0.      0
ATOM    369  H03 SAM A 294      36.478 101.907 114.194  1.00  0.00           H0.      0
ATOM    370  H04 SAM A 294      35.116 103.694 113.860  1.00  0.00           H0.      0
ATOM    371  H05 SAM A 294      35.187 103.403 110.837  1.00  0.00           H0.      0
ATOM    372  H06 SAM A 294      34.317 107.637 109.214  1.00  0.00           H0.      0
ATOM    373  H07 SAM A 294      35.908  96.130 110.401  1.00  0.00           H0.      0
ATOM    374  H08 SAM A 294      36.851  95.628 109.036  1.00  0.00           H0.      0
ATOM    375  H09 SAM A 294      36.446  97.267 109.305  1.00  0.00           H0.      0
ATOM    376 H5'1 SAM A 294      34.734 100.223 114.156  1.00  0.00           H0.      0
ATOM    377 H5'2 SAM A 294      34.543  99.213 112.693  1.00  0.00           H0.      0
