# Supplementary material for: Computational Investigation of GNMT-Catalyzed Methyl Transfer Reaction: Integrating MD, QM, and ML Approaches
Source: J Comput Chem. Author manuscript; Available in PMC 2026 Jun 29. (PMC13312424; doi:10.1002/jcc.70434)
Supplement: SI-2 [file NIHMS2188582-supplement-SI-2.zip › QM-cluster-pdbs/clustering_30058_R1_w_p.pdb]

ATOM      1  CA  VAL A  12      35.405 112.580 113.972  1.00  0.00           C0.     -1
ATOM      2  CB  VAL A  12      35.438 111.060 114.235  1.00  0.00           C0.     -1
ATOM      3  CG1 VAL A  12      36.795 110.639 114.827  1.00  0.00           C0.      0
ATOM      4  CG2 VAL A  12      34.285 110.634 115.161  1.00  0.00           C0.      0
ATOM      5  H01 VAL A  12      36.198 112.876 113.274  1.00  0.00           H0.      0
ATOM      6  H02 VAL A  12      35.558 113.133 114.908  1.00  0.00           H0.      0
ATOM      7  HA  VAL A  12      34.443 112.893 113.552  1.00  0.00           H0.      0
ATOM      8  HB  VAL A  12      35.302 110.545 113.273  1.00  0.00           H0.      0
ATOM      9 HG11 VAL A  12      37.628 110.930 114.177  1.00  0.00           H0.      0
ATOM     10 HG12 VAL A  12      36.947 111.118 115.804  1.00  0.00           H0.      0
ATOM     11 HG13 VAL A  12      36.849 109.554 114.968  1.00  0.00           H0.      0
ATOM     12 HG21 VAL A  12      34.291 109.548 115.314  1.00  0.00           H0.      0
ATOM     13 HG22 VAL A  12      34.382 111.117 116.143  1.00  0.00           H0.      0
ATOM     14 HG23 VAL A  12      33.315 110.904 114.732  1.00  0.00           H0.      0
ATOM     15  CA  TYR A  21      42.884 104.944 117.729  1.00  0.00           C0.     -1
ATOM     16  CB  TYR A  21      42.375 104.393 116.354  1.00  0.00           C0.     -1
ATOM     17  CG  TYR A  21      41.367 103.254 116.384  1.00  0.00           C0.      0
ATOM     18  CD1 TYR A  21      40.386 103.121 117.379  1.00  0.00           C0.      0
ATOM     19  CD2 TYR A  21      41.350 102.327 115.325  1.00  0.00           C0.      0
ATOM     20  CE1 TYR A  21      39.419 102.108 117.321  1.00  0.00           C0.      0
ATOM     21  CE2 TYR A  21      40.392 101.314 115.252  1.00  0.00           C0.      0
ATOM     22  CZ  TYR A  21      39.408 101.204 116.248  1.00  0.00           C0.      0
ATOM     23  OH  TYR A  21      38.485 100.186 116.128  1.00  0.00           O0.      0
ATOM     24  H01 TYR A  21      43.629 105.729 117.562  1.00  0.00           H0.      0
ATOM     25  H03 TYR A  21      42.063 105.375 118.312  1.00  0.00           H0.      0
ATOM     26  HA  TYR A  21      43.344 104.146 118.322  1.00  0.00           H0.      0
ATOM     27  HB2 TYR A  21      41.909 105.231 115.809  1.00  0.00           H0.      0
ATOM     28  HB3 TYR A  21      43.245 104.070 115.768  1.00  0.00           H0.      0
ATOM     29  HD1 TYR A  21      40.361 103.817 118.211  1.00  0.00           H0.      0
ATOM     30  HD2 TYR A  21      42.085 102.421 114.530  1.00  0.00           H0.      0
ATOM     31  HE1 TYR A  21      38.676 102.022 118.108  1.00  0.00           H0.      0
ATOM     32  HE2 TYR A  21      40.383 100.612 114.428  1.00  0.00           H0.      0
ATOM     33  HH  TYR A  21      37.612 100.386 116.565  1.00  0.00           H0.      0
ATOM     34  CA  TRP A  30      45.921  95.038 114.245  1.00  0.00           C0.     -1
ATOM     35  CB  TRP A  30      45.223  96.133 113.336  1.00  0.00           C0.     -1
ATOM     36  CG  TRP A  30      43.728  96.030 113.252  1.00  0.00           C0.      0
ATOM     37  CD1 TRP A  30      42.973  95.395 112.282  1.00  0.00           C0.      0
ATOM     38  CD2 TRP A  30      42.787  96.656 114.154  1.00  0.00           C0.      0
ATOM     39  CE2 TRP A  30      41.475  96.362 113.666  1.00  0.00           C0.      0
ATOM     40  CE3 TRP A  30      42.931  97.480 115.286  1.00  0.00           C0.      0
ATOM     41  NE1 TRP A  30      41.616  95.565 112.544  1.00  0.00           N0.      0
ATOM     42  CZ2 TRP A  30      40.327  96.898 114.263  1.00  0.00           C0.      0
ATOM     43  CZ3 TRP A  30      41.789  98.015 115.878  1.00  0.00           C0.      0
ATOM     44  CH2 TRP A  30      40.500  97.734 115.366  1.00  0.00           C0.      0
ATOM     45  H01 TRP A  30      45.637  94.034 113.911  1.00  0.00           H0.      0
ATOM     46  H02 TRP A  30      47.010  95.136 114.190  1.00  0.00           H0.      0
ATOM     47  HA  TRP A  30      45.615  95.157 115.289  1.00  0.00           H0.      0
ATOM     48  HB2 TRP A  30      45.502  97.123 113.718  1.00  0.00           H0.      0
ATOM     49  HB3 TRP A  30      45.653  96.054 112.330  1.00  0.00           H0.      0
ATOM     50  HD1 TRP A  30      43.298  94.856 111.406  1.00  0.00           H0.      0
ATOM     51  HE1 TRP A  30      40.858  95.355 111.894  1.00  0.00           H0.      0
ATOM     52  HE3 TRP A  30      43.917  97.711 115.678  1.00  0.00           H0.      0
ATOM     53  HZ2 TRP A  30      39.348  96.686 113.852  1.00  0.00           H0.      0
ATOM     54  HZ3 TRP A  30      41.881  98.679 116.731  1.00  0.00           H0.      0
ATOM     55  HH2 TRP A  30      39.647  98.236 115.803  1.00  0.00           H0.      0
ATOM     56  CA  TYR A  33      45.347  90.936 116.785  1.00  0.00           C0.     -1
ATOM     57  CB  TYR A  33      45.040  92.342 117.300  1.00  0.00           C0.     -1
ATOM     58  CG  TYR A  33      43.589  92.791 117.430  1.00  0.00           C0.      0
ATOM     59  CD1 TYR A  33      43.098  93.856 116.650  1.00  0.00           C0.      0
ATOM     60  CD2 TYR A  33      42.743  92.283 118.433  1.00  0.00           C0.      0
ATOM     61  CE1 TYR A  33      41.847  94.429 116.887  1.00  0.00           C0.      0
ATOM     62  CE2 TYR A  33      41.481  92.840 118.677  1.00  0.00           C0.      0
ATOM     63  CZ  TYR A  33      41.045  93.934 117.917  1.00  0.00           C0.      0
ATOM     64  OH  TYR A  33      39.827  94.553 118.155  1.00  0.00           O0.      0
ATOM     65  H01 TYR A  33      44.965  90.794 115.767  1.00  0.00           H0.      0
ATOM     66  H02 TYR A  33      46.429  90.764 116.770  1.00  0.00           H0.      0
ATOM     67  HA  TYR A  33      44.891  90.165 117.419  1.00  0.00           H0.      0
ATOM     68  HB2 TYR A  33      45.511  92.451 118.289  1.00  0.00           H0.      0
ATOM     69  HB3 TYR A  33      45.553  93.064 116.651  1.00  0.00           H0.      0
ATOM     70  HD1 TYR A  33      43.713  94.270 115.859  1.00  0.00           H0.      0
ATOM     71  HD2 TYR A  33      43.086  91.464 119.060  1.00  0.00           H0.      0
ATOM     72  HE1 TYR A  33      41.499  95.263 116.292  1.00  0.00           H0.      0
ATOM     73  HE2 TYR A  33      40.853  92.448 119.471  1.00  0.00           H0.      0
ATOM     74  HH  TYR A  33      39.424  94.243 119.001  1.00  0.00           H0.      0
ATOM     75  CA  ARG A  40      39.244  85.728 109.706  1.00  0.00           C0.     -1
ATOM     76  CB  ARG A  40      39.893  87.127 109.925  1.00  0.00           C0.     -1
ATOM     77  CG  ARG A  40      38.857  88.232 109.621  1.00  0.00           C0.      0
ATOM     78  CD  ARG A  40      39.240  89.654 110.069  1.00  0.00           C0.      0
ATOM     79  NE  ARG A  40      38.215  90.592 109.584  1.00  0.00           N0.      0
ATOM     80  CZ  ARG A  40      37.870  91.792 110.104  1.00  0.00           C0.      0
ATOM     81  NH1 ARG A  40      38.433  92.267 111.236  1.00  0.00           N1+      0
ATOM     82  NH2 ARG A  40      36.875  92.481 109.533  1.00  0.00           N0.      0
ATOM     83  H01 ARG A  40      38.873  85.631 108.679  1.00  0.00           H0.      0
ATOM     84  H02 ARG A  40      39.965  84.924 109.884  1.00  0.00           H0.      0
ATOM     85  HA  ARG A  40      38.398  85.588 110.389  1.00  0.00           H0.      0
ATOM     86  HB2 ARG A  40      40.237  87.211 110.965  1.00  0.00           H0.      0
ATOM     87  HB3 ARG A  40      40.774  87.246 109.282  1.00  0.00           H0.      0
ATOM     88  HG2 ARG A  40      38.667  88.242 108.538  1.00  0.00           H0.      0
ATOM     89  HG3 ARG A  40      37.905  87.974 110.103  1.00  0.00           H0.      0
ATOM     90  HD2 ARG A  40      39.273  89.698 111.164  1.00  0.00           H0.      0
ATOM     91  HD3 ARG A  40      40.231  89.932 109.688  1.00  0.00           H0.      0
ATOM     92  HE  ARG A  40      37.782  90.370 108.697  1.00  0.00           H0.      0
ATOM     93 HH11 ARG A  40      39.281  91.860 111.597  1.00  0.00           H0.      0
ATOM     94 HH12 ARG A  40      38.253  93.254 111.448  1.00  0.00           H0.      0
ATOM     95 HH21 ARG A  40      36.614  92.312 108.532  1.00  0.00           H0.      0
ATOM     96 HH22 ARG A  40      36.824  93.471 109.783  1.00  0.00           H0.      0
ATOM     97  CA  ALA A  64      34.966 101.508 108.421  1.00  0.00           C0.     -1
ATOM     98  C   ALA A  64      35.967 100.580 107.723  1.00  0.00           C0.      0
ATOM     99  O   ALA A  64      35.814  99.346 107.653  1.00  0.00           O0.      0
ATOM    100  CB  ALA A  64      34.108 100.749 109.440  1.00  0.00           C0.      0
ATOM    101  H02 ALA A  64      34.332 101.950 107.640  1.00  0.00           H0.      0
ATOM    102  HA  ALA A  64      35.513 102.330 108.896  1.00  0.00           H0.      0
ATOM    103  HB1 ALA A  64      34.698 100.466 110.317  1.00  0.00           H0.      0
ATOM    104  HB2 ALA A  64      33.272 101.363 109.785  1.00  0.00           H0.      0
ATOM    105  HB3 ALA A  64      33.709  99.833 108.995  1.00  0.00           H0.      0
ATOM    106  N   CYS A  65      36.996 101.222 107.111  1.00  0.00           N0.      0
ATOM    107  CA  CYS A  65      38.022 100.505 106.357  1.00  0.00           C0.     -1
ATOM    108  C   CYS A  65      39.100  99.801 107.193  1.00  0.00           C0.      0
ATOM    109  O   CYS A  65      39.677  98.802 106.741  1.00  0.00           O0.      0
ATOM    110  H01 CYS A  65      38.515 101.218 105.688  1.00  0.00           H0.      0
ATOM    111  H   CYS A  65      37.232 102.126 107.505  1.00  0.00           H0.      0
ATOM    112  HA  CYS A  65      37.538  99.740 105.748  1.00  0.00           H0.      0
ATOM    113  N   GLY A  66      39.387 100.387 108.374  1.00  0.00           N0.      0
ATOM    114  CA  GLY A  66      40.541  99.996 109.175  1.00  0.00           C0.     -1
ATOM    115  H01 GLY A  66      41.437 100.556 108.876  1.00  0.00           H0.      0
ATOM    116  H   GLY A  66      38.869 101.214 108.670  1.00  0.00           H0.      0
ATOM    117  HA2 GLY A  66      40.328 100.214 110.225  1.00  0.00           H0.      0
ATOM    118  HA3 GLY A  66      40.754  98.932 109.053  1.00  0.00           H0.      0
ATOM    119  CA  ASP A  70      37.266  93.674 104.429  1.00  0.00           C0.     -1
ATOM    120  CB  ASP A  70      36.180  94.324 105.316  1.00  0.00           C0.     -1
ATOM    121  CG  ASP A  70      36.167  93.763 106.747  1.00  0.00           C0.      0
ATOM    122  OD1 ASP A  70      35.965  94.569 107.717  1.00  0.00           O0.      0
ATOM    123  OD2 ASP A  70      36.328  92.510 106.884  1.00  0.00           O1-      0
ATOM    124  H01 ASP A  70      38.267  93.900 104.814  1.00  0.00           H0.      0
ATOM    125  H02 ASP A  70      37.207  94.040 103.398  1.00  0.00           H0.      0
ATOM    126  HA  ASP A  70      37.142  92.588 104.429  1.00  0.00           H0.      0
ATOM    127  HB2 ASP A  70      36.310  95.410 105.368  1.00  0.00           H0.      0
ATOM    128  HB3 ASP A  70      35.189  94.139 104.876  1.00  0.00           H0.      0
ATOM    129  CA  ASP A  85      37.284 105.552 108.174  1.00  0.00           C0.     -1
ATOM    130  C   ASP A  85      37.894 106.778 108.888  1.00  0.00           C0.      0
ATOM    131  O   ASP A  85      38.683 107.522 108.290  1.00  0.00           O0.      0
ATOM    132  CB  ASP A  85      38.423 104.535 107.912  1.00  0.00           C0.      0
ATOM    133  CG  ASP A  85      38.702 103.819 109.225  1.00  0.00           C0.      0
ATOM    134  OD1 ASP A  85      38.052 102.725 109.430  1.00  0.00           O0.      0
ATOM    135  OD2 ASP A  85      39.446 104.376 110.076  1.00  0.00           O1-      0
ATOM    136  H03 ASP A  85      36.876 105.904 107.221  1.00  0.00           H0.      0
ATOM    137  HA  ASP A  85      36.473 105.101 108.754  1.00  0.00           H0.      0
ATOM    138  HB2 ASP A  85      38.126 103.828 107.134  1.00  0.00           H0.      0
ATOM    139  HB3 ASP A  85      39.308 105.076 107.568  1.00  0.00           H0.      0
ATOM    140  N   ALA A  86      37.598 106.920 110.209  1.00  0.00           N0.      0
ATOM    141  CA  ALA A  86      38.051 108.060 111.024  1.00  0.00           C0.     -1
ATOM    142  C   ALA A  86      39.298 107.719 111.897  1.00  0.00           C0.      0
ATOM    143  O   ALA A  86      39.444 108.283 113.003  1.00  0.00           O0.      0
ATOM    144  CB  ALA A  86      36.905 108.584 111.885  1.00  0.00           C0.      0
ATOM    145  H   ALA A  86      36.823 106.373 110.571  1.00  0.00           H0.      0
ATOM    146  HA  ALA A  86      38.376 108.831 110.315  1.00  0.00           H0.      0
ATOM    147  HB1 ALA A  86      36.543 107.807 112.569  1.00  0.00           H0.      0
ATOM    148  HB2 ALA A  86      37.257 109.414 112.494  1.00  0.00           H0.      0
ATOM    149  HB3 ALA A  86      36.086 108.915 111.244  1.00  0.00           H0.      0
ATOM    150  N   SER A  87      40.223 106.881 111.374  1.00  0.00           N0.      0
ATOM    151  CA  SER A  87      41.519 106.599 112.030  1.00  0.00           C0.     -1
ATOM    152  CB  SER A  87      41.721 105.100 112.303  1.00  0.00           C0.      0
ATOM    153  OG  SER A  87      42.987 104.874 112.963  1.00  0.00           O0.      0
ATOM    154  H01 SER A  87      42.336 106.968 111.400  1.00  0.00           H0.      0
ATOM    155  H   SER A  87      39.954 106.288 110.589  1.00  0.00           H0.      0
ATOM    156  HA  SER A  87      41.526 107.156 112.970  1.00  0.00           H0.      0
ATOM    157  HB2 SER A  87      40.894 104.709 112.899  1.00  0.00           H0.      0
ATOM    158  HB3 SER A  87      41.755 104.540 111.367  1.00  0.00           H0.      0
ATOM    159  HG  SER A  87      42.895 105.183 113.874  1.00  0.00           H0.      0
ATOM    160  CA  ALA A 115      35.171 110.174 106.796  1.00  0.00           C0.     -1
ATOM    161  C   ALA A 115      34.648 110.096 108.252  1.00  0.00           C0.      0
ATOM    162  O   ALA A 115      35.304 109.493 109.111  1.00  0.00           O0.      0
ATOM    163  H01 ALA A 115      35.317 109.153 106.432  1.00  0.00           H0.      0
ATOM    164  H02 ALA A 115      36.145 110.670 106.806  1.00  0.00           H0.      0
ATOM    165  HA  ALA A 115      34.498 110.708 106.121  1.00  0.00           H0.      0
ATOM    166  N   ASN A 116      33.452 110.706 108.542  1.00  0.00           N0.      0
ATOM    167  CA  ASN A 116      32.776 110.681 109.871  1.00  0.00           C0.     -1
ATOM    168  C   ASN A 116      31.276 110.460 109.593  1.00  0.00           C0.      0
ATOM    169  O   ASN A 116      30.637 111.288 108.921  1.00  0.00           O0.      0
ATOM    170  CB  ASN A 116      32.997 112.008 110.610  1.00  0.00           C0.      0
ATOM    171  CG  ASN A 116      32.286 112.045 111.956  1.00  0.00           C0.      0
ATOM    172  ND2 ASN A 116      31.983 113.285 112.418  1.00  0.00           N0.      0
ATOM    173  OD1 ASN A 116      32.008 111.025 112.601  1.00  0.00           O0.      0
ATOM    174  H   ASN A 116      32.949 111.189 107.809  1.00  0.00           H0.      0
ATOM    175  HA  ASN A 116      33.196 109.850 110.438  1.00  0.00           H0.      0
ATOM    176  HB2 ASN A 116      34.073 112.141 110.780  1.00  0.00           H0.      0
ATOM    177  HB3 ASN A 116      32.653 112.835 109.980  1.00  0.00           H0.      0
ATOM    178 HD21 ASN A 116      31.575 113.380 113.337  1.00  0.00           H0.      0
ATOM    179 HD22 ASN A 116      32.227 114.119 111.907  1.00  0.00           H0.      0
ATOM    180  N   TRP A 117      30.752 109.336 110.114  1.00  0.00           N0.      0
ATOM    181  CA  TRP A 117      29.350 108.922 109.898  1.00  0.00           C0.     -1
ATOM    182  CB  TRP A 117      29.085 107.665 110.620  1.00  0.00           C0.     -1
ATOM    183  CG  TRP A 117      30.065 106.552 110.322  1.00  0.00           C0.      0
ATOM    184  CD1 TRP A 117      30.725 106.312 109.134  1.00  0.00           C0.      0
ATOM    185  CD2 TRP A 117      30.559 105.576 111.271  1.00  0.00           C0.      0
ATOM    186  CE2 TRP A 117      31.527 104.773 110.591  1.00  0.00           C0.      0
ATOM    187  CE3 TRP A 117      30.313 105.327 112.635  1.00  0.00           C0.      0
ATOM    188  NE1 TRP A 117      31.589 105.235 109.289  1.00  0.00           N0.      0
ATOM    189  CZ2 TRP A 117      32.250 103.764 111.240  1.00  0.00           C0.      0
ATOM    190  CZ3 TRP A 117      31.021 104.314 113.278  1.00  0.00           C0.      0
ATOM    191  CH2 TRP A 117      31.982 103.539 112.588  1.00  0.00           C0.      0
ATOM    192  H03 TRP A 117      28.689 109.728 110.236  1.00  0.00           H0.      0
ATOM    193  H   TRP A 117      31.396 108.678 110.556  1.00  0.00           H0.      0
ATOM    194  HA  TRP A 117      29.178 108.816 108.817  1.00  0.00           H0.      0
ATOM    195  HB2 TRP A 117      29.116 107.853 111.702  1.00  0.00           H0.      0
ATOM    196  HB3 TRP A 117      28.055 107.343 110.409  1.00  0.00           H0.      0
ATOM    197  HD1 TRP A 117      30.666 106.837 108.194  1.00  0.00           H0.      0
ATOM    198  HE1 TRP A 117      32.256 104.927 108.598  1.00  0.00           H0.      0
ATOM    199  HE3 TRP A 117      29.597 105.930 113.184  1.00  0.00           H0.      0
ATOM    200  HZ2 TRP A 117      33.027 103.208 110.729  1.00  0.00           H0.      0
ATOM    201  HZ3 TRP A 117      30.853 104.129 114.334  1.00  0.00           H0.      0
ATOM    202  HH2 TRP A 117      32.552 102.784 113.118  1.00  0.00           H0.      0
ATOM    203  CA  LEU A 136      32.016  95.207 109.360  1.00  0.00           C0.     -1
ATOM    204  C   LEU A 136      33.235  95.314 110.305  1.00  0.00           C0.      0
ATOM    205  O   LEU A 136      33.874  96.372 110.408  1.00  0.00           O0.      0
ATOM    206  H01 LEU A 136      32.384  95.173 108.329  1.00  0.00           H0.      0
ATOM    207  H02 LEU A 136      31.413  96.109 109.480  1.00  0.00           H0.      0
ATOM    208  HA  LEU A 136      31.405  94.322 109.552  1.00  0.00           H0.      0
ATOM    209  N   GLY A 137      33.562  94.207 111.061  1.00  0.00           N0.      0
ATOM    210  CA  GLY A 137      34.725  94.152 111.983  1.00  0.00           C0.     -1
ATOM    211  C   GLY A 137      34.408  94.570 113.405  1.00  0.00           C0.      0
ATOM    212  O   GLY A 137      35.336  94.658 114.235  1.00  0.00           O0.      0
ATOM    213  H   GLY A 137      33.112  93.332 110.827  1.00  0.00           H0.      0
ATOM    214  HA2 GLY A 137      35.119  93.132 111.982  1.00  0.00           H0.      0
ATOM    215  HA3 GLY A 137      35.523  94.796 111.600  1.00  0.00           H0.      0
ATOM    216  N   ASN A 138      33.103  94.791 113.654  1.00  0.00           N0.      0
ATOM    217  CA  ASN A 138      32.519  95.460 114.820  1.00  0.00           C0.     -1
ATOM    218  C   ASN A 138      32.699  96.959 114.657  1.00  0.00           C0.      0
ATOM    219  O   ASN A 138      33.640  97.592 115.150  1.00  0.00           O0.      0
ATOM    220  CB  ASN A 138      33.097  94.966 116.152  1.00  0.00           C0.      0
ATOM    221  CG  ASN A 138      32.244  95.502 117.297  1.00  0.00           C0.      0
ATOM    222  ND2 ASN A 138      32.939  95.979 118.360  1.00  0.00           N0.      0
ATOM    223  OD1 ASN A 138      31.007  95.500 117.242  1.00  0.00           O0.      0
ATOM    224  H   ASN A 138      32.510  94.692 112.839  1.00  0.00           H0.      0
ATOM    225  HA  ASN A 138      31.452  95.220 114.824  1.00  0.00           H0.      0
ATOM    226  HB2 ASN A 138      33.074  93.872 116.166  1.00  0.00           H0.      0
ATOM    227  HB3 ASN A 138      34.130  95.291 116.248  1.00  0.00           H0.      0
ATOM    228 HD21 ASN A 138      32.430  96.377 119.136  1.00  0.00           H0.      0
ATOM    229 HD22 ASN A 138      33.946  95.882 118.434  1.00  0.00           H0.      0
ATOM    230  N   SER A 139      31.745  97.483 113.862  1.00  0.00           N0.      0
ATOM    231  CA  SER A 139      31.900  98.785 113.276  1.00  0.00           C0.     -1
ATOM    232  H01 SER A 139      30.926  99.253 113.117  1.00  0.00           H0.      0
ATOM    233  H03 SER A 139      32.485  99.409 113.953  1.00  0.00           H0.      0
ATOM    234  H   SER A 139      31.044  96.867 113.478  1.00  0.00           H0.      0
ATOM    235  HA  SER A 139      32.427  98.732 112.314  1.00  0.00           H0.      0
ATOM    236  CA  HID A 142      32.393 102.780 119.535  1.00  0.00           C0.     -1
ATOM    237  CB  HID A 142      33.632 103.069 118.702  1.00  0.00           C0.     -1
ATOM    238  CG  HID A 142      34.387 101.917 118.114  1.00  0.00           C0.      0
ATOM    239  CD2 HID A 142      35.700 101.866 117.688  1.00  0.00           C0.      0
ATOM    240  ND1 HID A 142      33.862 100.678 117.778  1.00  0.00           N0.      0
ATOM    241  CE1 HID A 142      34.843  99.930 117.178  1.00  0.00           C0.      0
ATOM    242  NE2 HID A 142      35.970 100.632 117.117  1.00  0.00           N0.      0
ATOM    243  H01 HID A 142      31.967 103.715 119.909  1.00  0.00           H0.      0
ATOM    244  H02 HID A 142      31.612 102.278 118.950  1.00  0.00           H0.      0
ATOM    245  HA  HID A 142      32.625 102.146 120.399  1.00  0.00           H0.      0
ATOM    246  HB2 HID A 142      33.340 103.744 117.881  1.00  0.00           H0.      0
ATOM    247  HB3 HID A 142      34.345 103.646 119.304  1.00  0.00           H0.      0
ATOM    248  HD1 HID A 142      32.905 100.385 117.916  1.00  0.00           H0.      0
ATOM    249  HD2 HID A 142      36.437 102.653 117.717  1.00  0.00           H0.      0
ATOM    250  HE1 HID A 142      34.670  98.943 116.779  1.00  0.00           H0.      0
ATOM    251  CA  ARG A 175      28.929  93.497 119.836  1.00  0.00           C0.     -1
ATOM    252  CB  ARG A 175      29.970  94.061 120.865  1.00  0.00           C0.     -1
ATOM    253  CG  ARG A 175      31.394  93.625 120.477  1.00  0.00           C0.      0
ATOM    254  CD  ARG A 175      32.509  94.257 121.328  1.00  0.00           C0.      0
ATOM    255  NE  ARG A 175      33.836  93.695 121.006  1.00  0.00           N0.      0
ATOM    256  CZ  ARG A 175      34.234  92.478 121.394  1.00  0.00           C0.      0
ATOM    257  NH1 ARG A 175      33.525  91.774 122.298  1.00  0.00           N1+      0
ATOM    258  NH2 ARG A 175      35.374  91.960 120.889  1.00  0.00           N0.      0
ATOM    259  H01 ARG A 175      27.908  93.779 120.113  1.00  0.00           H0.      0
ATOM    260  H02 ARG A 175      29.145  93.894 118.838  1.00  0.00           H0.      0
ATOM    261  HA  ARG A 175      28.986  92.403 119.795  1.00  0.00           H0.      0
ATOM    262  HB2 ARG A 175      29.903  95.158 120.879  1.00  0.00           H0.      0
ATOM    263  HB3 ARG A 175      29.728  93.710 121.877  1.00  0.00           H0.      0
ATOM    264  HG2 ARG A 175      31.468  92.532 120.542  1.00  0.00           H0.      0
ATOM    265  HG3 ARG A 175      31.575  93.884 119.429  1.00  0.00           H0.      0
ATOM    266  HD2 ARG A 175      32.581  95.334 121.161  1.00  0.00           H0.      0
ATOM    267  HD3 ARG A 175      32.314  94.139 122.401  1.00  0.00           H0.      0
ATOM    268  HE  ARG A 175      34.410  94.164 120.298  1.00  0.00           H0.      0
ATOM    269 HH11 ARG A 175      32.797  92.213 122.839  1.00  0.00           H0.      0
ATOM    270 HH12 ARG A 175      33.892  90.905 122.656  1.00  0.00           H0.      0
ATOM    271 HH21 ARG A 175      35.655  92.289 119.950  1.00  0.00           H0.      0
ATOM    272 HH22 ARG A 175      35.559  90.982 121.068  1.00  0.00           H0.      0
ATOM    273  CA  TYR A 194      40.173  88.460 115.559  1.00  0.00           C0.     -1
ATOM    274  CB  TYR A 194      40.084  89.631 116.590  1.00  0.00           C0.     -1
ATOM    275  CG  TYR A 194      39.510  90.858 115.904  1.00  0.00           C0.      0
ATOM    276  CD1 TYR A 194      38.124  91.005 115.713  1.00  0.00           C0.      0
ATOM    277  CD2 TYR A 194      40.357  91.827 115.339  1.00  0.00           C0.      0
ATOM    278  CE1 TYR A 194      37.600  92.080 114.985  1.00  0.00           C0.      0
ATOM    279  CE2 TYR A 194      39.849  92.912 114.622  1.00  0.00           C0.      0
ATOM    280  CZ  TYR A 194      38.465  93.049 114.450  1.00  0.00           C0.      0
ATOM    281  OH  TYR A 194      38.019  94.170 113.786  1.00  0.00           O0.      0
ATOM    282  H01 TYR A 194      40.588  87.554 116.016  1.00  0.00           H0.      0
ATOM    283  H02 TYR A 194      39.177  88.226 115.166  1.00  0.00           H0.      0
ATOM    284  HA  TYR A 194      40.812  88.748 114.717  1.00  0.00           H0.      0
ATOM    285  HB2 TYR A 194      39.450  89.327 117.432  1.00  0.00           H0.      0
ATOM    286  HB3 TYR A 194      41.079  89.856 116.990  1.00  0.00           H0.      0
ATOM    287  HD1 TYR A 194      37.439  90.280 116.144  1.00  0.00           H0.      0
ATOM    288  HD2 TYR A 194      41.428  91.750 115.490  1.00  0.00           H0.      0
ATOM    289  HE1 TYR A 194      36.527  92.185 114.860  1.00  0.00           H0.      0
ATOM    290  HE2 TYR A 194      40.506  93.677 114.224  1.00  0.00           H0.      0
ATOM    291  HH  TYR A 194      37.040  94.239 113.809  1.00  0.00           H0.      0
ATOM    292  CA  LEU A 240      39.242  99.847 123.308  1.00  0.00           C0.     -1
ATOM    293  CB  LEU A 240      39.189  99.009 122.045  1.00  0.00           C0.     -1
ATOM    294  CG  LEU A 240      38.827  99.778 120.750  1.00  0.00           C0.      0
ATOM    295  CD1 LEU A 240      38.877  98.826 119.537  1.00  0.00           C0.      0
ATOM    296  CD2 LEU A 240      37.451 100.462 120.849  1.00  0.00           C0.      0
ATOM    297  H01 LEU A 240      39.581  99.252 124.165  1.00  0.00           H0.      0
ATOM    298  H02 LEU A 240      39.935 100.692 123.197  1.00  0.00           H0.      0
ATOM    299  HA  LEU A 240      38.259 100.259 123.564  1.00  0.00           H0.      0
ATOM    300  HB2 LEU A 240      40.164  98.523 121.889  1.00  0.00           H0.      0
ATOM    301  HB3 LEU A 240      38.460  98.194 122.170  1.00  0.00           H0.      0
ATOM    302  HG  LEU A 240      39.587 100.561 120.597  1.00  0.00           H0.      0
ATOM    303 HD11 LEU A 240      39.873  98.380 119.425  1.00  0.00           H0.      0
ATOM    304 HD12 LEU A 240      38.160  98.007 119.678  1.00  0.00           H0.      0
ATOM    305 HD13 LEU A 240      38.636  99.347 118.605  1.00  0.00           H0.      0
ATOM    306 HD21 LEU A 240      36.670  99.727 121.080  1.00  0.00           H0.      0
ATOM    307 HD22 LEU A 240      37.436 101.230 121.630  1.00  0.00           H0.      0
ATOM    308 HD23 LEU A 240      37.183 100.942 119.901  1.00  0.00           H0.      0
ATOM    309  CA  TYR A 242      32.175 100.291 123.156  1.00  0.00           C0.     -1
ATOM    310  CB  TYR A 242      32.273  98.825 122.872  1.00  0.00           C0.     -1
ATOM    311  CG  TYR A 242      33.586  98.272 122.363  1.00  0.00           C0.      0
ATOM    312  CD1 TYR A 242      33.891  98.288 120.992  1.00  0.00           C0.      0
ATOM    313  CD2 TYR A 242      34.479  97.625 123.234  1.00  0.00           C0.      0
ATOM    314  CE1 TYR A 242      35.018  97.628 120.498  1.00  0.00           C0.      0
ATOM    315  CE2 TYR A 242      35.604  96.950 122.752  1.00  0.00           C0.      0
ATOM    316  CZ  TYR A 242      35.849  96.920 121.378  1.00  0.00           C0.      0
ATOM    317  OH  TYR A 242      36.910  96.172 120.890  1.00  0.00           O0.      0
ATOM    318  H01 TYR A 242      31.172 100.554 123.508  1.00  0.00           H0.      0
ATOM    319  H02 TYR A 242      32.892 100.604 123.925  1.00  0.00           H0.      0
ATOM    320  HA  TYR A 242      32.379 100.893 122.261  1.00  0.00           H0.      0
ATOM    321  HB2 TYR A 242      32.011  98.272 123.785  1.00  0.00           H0.      0
ATOM    322  HB3 TYR A 242      31.495  98.557 122.142  1.00  0.00           H0.      0
ATOM    323  HD1 TYR A 242      33.236  98.813 120.303  1.00  0.00           H0.      0
ATOM    324  HD2 TYR A 242      34.265  97.611 124.298  1.00  0.00           H0.      0
ATOM    325  HE1 TYR A 242      35.250  97.661 119.440  1.00  0.00           H0.      0
ATOM    326  HE2 TYR A 242      36.267  96.413 123.421  1.00  0.00           H0.      0
ATOM    327  HH  TYR A 242      36.574  95.709 120.089  1.00  0.00           H0.      0
ATOM    328  CA  TYR A 283      28.574  89.940 117.584  1.00  0.00           C0.     -1
ATOM    329  CB  TYR A 283      29.682  90.446 116.550  1.00  0.00           C0.     -1
ATOM    330  CG  TYR A 283      31.113  90.403 117.032  1.00  0.00           C0.      0
ATOM    331  CD1 TYR A 283      31.832  89.194 117.066  1.00  0.00           C0.      0
ATOM    332  CD2 TYR A 283      31.796  91.579 117.381  1.00  0.00           C0.      0
ATOM    333  CE1 TYR A 283      33.189  89.163 117.389  1.00  0.00           C0.      0
ATOM    334  CE2 TYR A 283      33.155  91.563 117.715  1.00  0.00           C0.      0
ATOM    335  CZ  TYR A 283      33.868  90.354 117.688  1.00  0.00           C0.      0
ATOM    336  OH  TYR A 283      35.218  90.272 117.941  1.00  0.00           O0.      0
ATOM    337  H01 TYR A 283      27.582  90.004 117.125  1.00  0.00           H0.      0
ATOM    338  H02 TYR A 283      28.766  88.901 117.871  1.00  0.00           H0.      0
ATOM    339  HA  TYR A 283      28.589  90.558 118.487  1.00  0.00           H0.      0
ATOM    340  HB2 TYR A 283      29.585  89.836 115.642  1.00  0.00           H0.      0
ATOM    341  HB3 TYR A 283      29.427  91.475 116.267  1.00  0.00           H0.      0
ATOM    342  HD1 TYR A 283      31.329  88.268 116.803  1.00  0.00           H0.      0
ATOM    343  HD2 TYR A 283      31.263  92.526 117.368  1.00  0.00           H0.      0
ATOM    344  HE1 TYR A 283      33.746  88.233 117.381  1.00  0.00           H0.      0
ATOM    345  HE2 TYR A 283      33.665  92.482 117.977  1.00  0.00           H0.      0
ATOM    346  HH  TYR A 283      35.615  91.164 117.920  1.00  0.00           H0.      0
ATOM    347  CA' SAM A 293      37.767  97.057 109.638  1.00  0.00           C0.      0
ATOM    348  CB  SAM A 293      37.731  98.194 110.688  1.00  0.00           C0.      0
ATOM    349  CG  SAM A 293      36.837  97.863 111.901  1.00  0.00           C0.      0
ATOM    350  SD  SAM A 293      37.269  98.787 113.430  1.00  0.00           S0.      0
ATOM    351  CE  SAM A 293      37.236  96.836 116.067  1.00  0.00           C0.      0
ATOM    352  C5' SAM A 293      36.112 100.201 113.384  1.00  0.00           C0.      0
ATOM    353  C4' SAM A 293      36.550 101.295 112.421  1.00  0.00           C0.      0
ATOM    354  O4' SAM A 293      35.509 102.324 112.454  1.00  0.00           O0.      0
ATOM    355  C3' SAM A 293      37.897 101.979 112.795  1.00  0.00           C0.      0
ATOM    356  O3' SAM A 293      38.912 101.795 111.820  1.00  0.00           O0.      0
ATOM    357  C2' SAM A 293      37.499 103.468 113.025  1.00  0.00           C0.      0
ATOM    358  O2' SAM A 293      38.438 104.445 112.604  1.00  0.00           O0.      0
ATOM    359  C1' SAM A 293      36.144 103.603 112.301  1.00  0.00           C0.      0
ATOM    360  OXT SAM A 293      39.521  95.683 110.497  1.00  0.00           O0.      0
ATOM    361  N1  SAM A 293      33.223 107.721 111.284  1.00  0.00           N0.      0
ATOM    362  C2  SAM A 293      34.023 106.979 110.502  1.00  0.00           C0.      0
ATOM    363  N3  SAM A 293      34.775 105.920 110.848  1.00  0.00           N0.      0
ATOM    364  C4  SAM A 293      34.650 105.627 112.155  1.00  0.00           C0.      0
ATOM    365  C5  SAM A 293      33.882 106.327 113.095  1.00  0.00           C0.      0
ATOM    366  C6  SAM A 293      33.139 107.438 112.616  1.00  0.00           C0.      0
ATOM    367  N6  SAM A 293      32.359 108.217 113.384  1.00  0.00           N0.      0
ATOM    368  N7  SAM A 293      34.031 105.743 114.351  1.00  0.00           N0.      0
ATOM    369  C8  SAM A 293      34.850 104.722 114.174  1.00  0.00           C0.      0
ATOM    370  N9  SAM A 293      35.273 104.614 112.860  1.00  0.00           N0.      0
ATOM    371  C'  SAM A 293      38.275  95.768 110.321  1.00  0.00           C0.      0
ATOM    372  N'  SAM A 293      36.404  96.861 109.028  1.00  0.00           N0.      0
ATOM    373  O'  SAM A 293      37.402  94.946 110.739  1.00  0.00           O0.      0
ATOM    374 HN61 SAM A 293      32.102 109.130 113.014  1.00  0.00           H0.      0
ATOM    375 HN62 SAM A 293      32.358 108.070 114.397  1.00  0.00           H0.      0
ATOM    376  HA  SAM A 293      38.441  97.330 108.823  1.00  0.00           H0.      0
ATOM    377  HB1 SAM A 293      37.419  99.126 110.207  1.00  0.00           H0.      0
ATOM    378  HB2 SAM A 293      38.760  98.343 111.026  1.00  0.00           H0.      0
ATOM    379  HG1 SAM A 293      36.958  96.810 112.172  1.00  0.00           H0.      0
ATOM    380  HG2 SAM A 293      35.773  98.011 111.684  1.00  0.00           H0.      0
ATOM    381  HE1 SAM A 293      36.157  96.875 115.917  1.00  0.00           H0.      0
ATOM    382  HE2 SAM A 293      37.629  97.824 116.296  1.00  0.00           H0.      0
ATOM    383  HE3 SAM A 293      37.710  96.434 115.177  1.00  0.00           H0.      0
ATOM    384 HO2' SAM A 293      38.860 104.215 111.738  1.00  0.00           H0.      0
ATOM    385 HO3' SAM A 293      38.584 102.106 110.940  1.00  0.00           H0.      0
ATOM    386  H01 SAM A 293      35.187 104.047 114.944  1.00  0.00           H0.      0
ATOM    387  H02 SAM A 293      36.628 100.909 111.398  1.00  0.00           H0.      0
ATOM    388  H03 SAM A 293      38.294 101.556 113.716  1.00  0.00           H0.      0
ATOM    389  H04 SAM A 293      37.346 103.643 114.094  1.00  0.00           H0.      0
ATOM    390  H05 SAM A 293      36.293 103.852 111.245  1.00  0.00           H0.      0
ATOM    391  H06 SAM A 293      34.086 107.292 109.468  1.00  0.00           H0.      0
ATOM    392  H07 SAM A 293      35.685  96.658 109.739  1.00  0.00           H0.      0
ATOM    393  H08 SAM A 293      36.361  96.036 108.365  1.00  0.00           H0.      0
ATOM    394  H09 SAM A 293      36.125  97.721 108.524  1.00  0.00           H0.      0
ATOM    395 H5'1 SAM A 293      36.092 100.597 114.404  1.00  0.00           H0.      0
ATOM    396 H5'2 SAM A 293      35.106  99.843 113.143  1.00  0.00           H0.      0
ATOM    397  N   ACT A 294      37.541  95.902 117.210  1.00  0.00           N0.      0
ATOM    398  CA  ACT A 294      37.033  94.502 117.006  1.00  0.00           C0.      0
ATOM    399  C   ACT A 294      36.213  94.041 118.197  1.00  0.00           C0.      0
ATOM    400  O   ACT A 294      35.654  94.943 118.918  1.00  0.00           O0.      0
ATOM    401  OXT ACT A 294      36.104  92.805 118.382  1.00  0.00           O1-      0
ATOM    402  H1  ACT A 294      37.884  93.845 116.855  1.00  0.00           H0.      0
ATOM    403  H3  ACT A 294      36.402  94.487 116.115  1.00  0.00           H0.      0
ATOM    404  H01 ACT A 294      37.106  96.265 118.065  1.00  0.00           H0.      0
ATOM    405  H02 ACT A 294      38.560  95.824 117.389  1.00  0.00           H0.      0
ATOM    406  O   WAT B 318      32.668 107.371 116.132  1.00  0.00           O0.      0
ATOM    407  H1  WAT B 318      33.322 107.925 116.578  1.00  0.00           H0.      0
ATOM    408  H2  WAT B 318      33.178 106.646 115.695  1.00  0.00           H0.      0
ATOM    409  O   WAT B2402      37.273 105.009 116.142  1.00  0.00           O0.      0
ATOM    410  H1  WAT B2402      38.115 105.336 115.746  1.00  0.00           H0.      0
ATOM    411  H2  WAT B2402      36.629 105.700 115.938  1.00  0.00           H0.      0
ATOM    412  O   WAT B4228      41.852  96.887 109.608  1.00  0.00           O0.      0
ATOM    413  H1  WAT B4228      40.966  96.519 109.801  1.00  0.00           H0.      0
ATOM    414  H2  WAT B4228      42.155  97.243 110.453  1.00  0.00           H0.      0
ATOM    415  O   WAT B5969      38.499  93.977 120.414  1.00  0.00           O0.      0
ATOM    416  H1  WAT B5969      37.943  93.211 120.601  1.00  0.00           H0.      0
ATOM    417  H2  WAT B5969      38.169  94.717 120.955  1.00  0.00           H0.      0
ATOM    418  O   WAT C2244      39.402 105.951 114.670  1.00  0.00           O0.      0
ATOM    419  H1  WAT C2244      39.153 105.396 113.899  1.00  0.00           H0.      0
ATOM    420  H2  WAT C2244      39.410 106.864 114.326  1.00  0.00           H0.      0
