# Supplementary material for: Computational Investigation of GNMT-Catalyzed Methyl Transfer Reaction: Integrating MD, QM, and ML Approaches
Source: J Comput Chem. Author manuscript; Available in PMC 2026 Jun 29. (PMC13312424; doi:10.1002/jcc.70434)
Supplement: SI-2 [file NIHMS2188582-supplement-SI-2.zip › QM-cluster-pdbs/sampling_27105_P1_w_r.pdb]

ATOM      1  CA  TYR A  21      42.714 104.797 116.878  1.00  0.00           C0.     -1
ATOM      2  CB  TYR A  21      41.550 104.392 115.886  1.00  0.00           C0.     -1
ATOM      3  CG  TYR A  21      40.811 103.113 116.198  1.00  0.00           C0.      0
ATOM      4  CD1 TYR A  21      39.461 103.141 116.578  1.00  0.00           C0.      0
ATOM      5  CD2 TYR A  21      41.428 101.858 116.032  1.00  0.00           C0.      0
ATOM      6  CE1 TYR A  21      38.737 101.959 116.774  1.00  0.00           C0.      0
ATOM      7  CE2 TYR A  21      40.719 100.671 116.216  1.00  0.00           C0.      0
ATOM      8  CZ  TYR A  21      39.364 100.718 116.580  1.00  0.00           C0.      0
ATOM      9  OH  TYR A  21      38.695  99.524 116.710  1.00  0.00           O0.      0
ATOM     10  H01 TYR A  21      42.321 104.940 117.890  1.00  0.00           H0.      0
ATOM     11  H02 TYR A  21      43.183 105.733 116.552  1.00  0.00           H0.      0
ATOM     12  HA  TYR A  21      43.481 104.015 116.910  1.00  0.00           H0.      0
ATOM     13  HB2 TYR A  21      40.828 105.216 115.834  1.00  0.00           H0.      0
ATOM     14  HB3 TYR A  21      41.987 104.294 114.881  1.00  0.00           H0.      0
ATOM     15  HD1 TYR A  21      38.958 104.099 116.679  1.00  0.00           H0.      0
ATOM     16  HD2 TYR A  21      42.463 101.817 115.709  1.00  0.00           H0.      0
ATOM     17  HE1 TYR A  21      37.694 102.001 117.066  1.00  0.00           H0.      0
ATOM     18  HE2 TYR A  21      41.186  99.703 116.068  1.00  0.00           H0.      0
ATOM     19  HH  TYR A  21      37.726  99.688 116.807  1.00  0.00           H0.      0
ATOM     20  CA  TRP A  30      46.159  95.666 114.733  1.00  0.00           C0.     -1
ATOM     21  CB  TRP A  30      45.420  96.833 114.093  1.00  0.00           C0.     -1
ATOM     22  CG  TRP A  30      43.992  96.540 113.747  1.00  0.00           C0.      0
ATOM     23  CD1 TRP A  30      43.505  96.141 112.518  1.00  0.00           C0.      0
ATOM     24  CD2 TRP A  30      42.858  96.563 114.641  1.00  0.00           C0.      0
ATOM     25  CE2 TRP A  30      41.713  96.146 113.881  1.00  0.00           C0.      0
ATOM     26  CE3 TRP A  30      42.697  96.904 115.998  1.00  0.00           C0.      0
ATOM     27  NE1 TRP A  30      42.144  95.901 112.593  1.00  0.00           N0.      0
ATOM     28  CZ2 TRP A  30      40.445  96.035 114.474  1.00  0.00           C0.      0
ATOM     29  CZ3 TRP A  30      41.430  96.822 116.573  1.00  0.00           C0.      0
ATOM     30  CH2 TRP A  30      40.318  96.380 115.821  1.00  0.00           C0.      0
ATOM     31  H01 TRP A  30      46.176  94.800 114.061  1.00  0.00           H0.      0
ATOM     32  H03 TRP A  30      47.196  95.932 114.972  1.00  0.00           H0.      0
ATOM     33  HA  TRP A  30      45.670  95.351 115.663  1.00  0.00           H0.      0
ATOM     34  HB2 TRP A  30      45.463  97.699 114.771  1.00  0.00           H0.      0
ATOM     35  HB3 TRP A  30      45.954  97.141 113.184  1.00  0.00           H0.      0
ATOM     36  HD1 TRP A  30      44.029  96.008 111.584  1.00  0.00           H0.      0
ATOM     37  HE1 TRP A  30      41.614  95.631 111.752  1.00  0.00           H0.      0
ATOM     38  HE3 TRP A  30      43.550  97.226 116.588  1.00  0.00           H0.      0
ATOM     39  HZ2 TRP A  30      39.601  95.647 113.919  1.00  0.00           H0.      0
ATOM     40  HZ3 TRP A  30      41.290  97.087 117.616  1.00  0.00           H0.      0
ATOM     41  HH2 TRP A  30      39.352  96.311 116.305  1.00  0.00           H0.      0
ATOM     42  CA  TYR A  33      45.048  91.372 116.859  1.00  0.00           C0.     -1
ATOM     43  CB  TYR A  33      44.530  92.714 117.425  1.00  0.00           C0.     -1
ATOM     44  CG  TYR A  33      43.149  92.595 118.039  1.00  0.00           C0.      0
ATOM     45  CD1 TYR A  33      42.057  93.324 117.544  1.00  0.00           C0.      0
ATOM     46  CD2 TYR A  33      42.922  91.714 119.114  1.00  0.00           C0.      0
ATOM     47  CE1 TYR A  33      40.773  93.168 118.080  1.00  0.00           C0.      0
ATOM     48  CE2 TYR A  33      41.648  91.543 119.653  1.00  0.00           C0.      0
ATOM     49  CZ  TYR A  33      40.562  92.257 119.125  1.00  0.00           C0.      0
ATOM     50  OH  TYR A  33      39.321  91.995 119.646  1.00  0.00           O0.      0
ATOM     51  H01 TYR A  33      44.367  90.993 116.088  1.00  0.00           H0.      0
ATOM     52  H02 TYR A  33      46.042  91.492 116.412  1.00  0.00           H0.      0
ATOM     53  HA  TYR A  33      45.120  90.613 117.646  1.00  0.00           H0.      0
ATOM     54  HB2 TYR A  33      45.246  93.083 118.174  1.00  0.00           H0.      0
ATOM     55  HB3 TYR A  33      44.506  93.462 116.624  1.00  0.00           H0.      0
ATOM     56  HD1 TYR A  33      42.201  94.021 116.724  1.00  0.00           H0.      0
ATOM     57  HD2 TYR A  33      43.752  91.149 119.528  1.00  0.00           H0.      0
ATOM     58  HE1 TYR A  33      39.940  93.716 117.654  1.00  0.00           H0.      0
ATOM     59  HE2 TYR A  33      41.471  90.852 120.470  1.00  0.00           H0.      0
ATOM     60  HH  TYR A  33      38.655  92.620 119.286  1.00  0.00           H0.      0
ATOM     61  CA  ARG A  40      39.629  84.569 110.104  1.00  0.00           C0.     -1
ATOM     62  CB  ARG A  40      40.307  85.918 110.035  1.00  0.00           C0.     -1
ATOM     63  CG  ARG A  40      39.256  87.001 109.694  1.00  0.00           C0.      0
ATOM     64  CD  ARG A  40      39.703  88.450 109.929  1.00  0.00           C0.      0
ATOM     65  NE  ARG A  40      38.609  89.359 109.538  1.00  0.00           N0.      0
ATOM     66  CZ  ARG A  40      38.425  90.615 109.994  1.00  0.00           C0.      0
ATOM     67  NH1 ARG A  40      39.245  91.148 110.910  1.00  0.00           N1+      0
ATOM     68  NH2 ARG A  40      37.381  91.340 109.556  1.00  0.00           N0.      0
ATOM     69  H01 ARG A  40      39.126  84.328 109.159  1.00  0.00           H0.      0
ATOM     70  H02 ARG A  40      40.343  83.763 110.310  1.00  0.00           H0.      0
ATOM     71  HA  ARG A  40      38.871  84.550 110.896  1.00  0.00           H0.      0
ATOM     72  HB2 ARG A  40      40.779  86.154 110.999  1.00  0.00           H0.      0
ATOM     73  HB3 ARG A  40      41.106  85.923 109.283  1.00  0.00           H0.      0
ATOM     74  HG2 ARG A  40      38.954  86.880 108.643  1.00  0.00           H0.      0
ATOM     75  HG3 ARG A  40      38.359  86.826 110.302  1.00  0.00           H0.      0
ATOM     76  HD2 ARG A  40      39.913  88.594 110.994  1.00  0.00           H0.      0
ATOM     77  HD3 ARG A  40      40.615  88.680 109.363  1.00  0.00           H0.      0
ATOM     78  HE  ARG A  40      38.010  89.049 108.785  1.00  0.00           H0.      0
ATOM     79 HH11 ARG A  40      40.148  90.726 111.064  1.00  0.00           H0.      0
ATOM     80 HH12 ARG A  40      39.156  92.170 111.074  1.00  0.00           H0.      0
ATOM     81 HH21 ARG A  40      36.675  90.904 108.983  1.00  0.00           H0.      0
ATOM     82 HH22 ARG A  40      37.183  92.283 109.932  1.00  0.00           H0.      0
ATOM     83  CA  ALA A  64      34.917 101.075 108.450  1.00  0.00           C0.     -1
ATOM     84  C   ALA A  64      36.139 100.333 107.930  1.00  0.00           C0.      0
ATOM     85  O   ALA A  64      36.179  99.086 107.914  1.00  0.00           O0.      0
ATOM     86  H01 ALA A  64      34.147 101.078 107.671  1.00  0.00           H0.      0
ATOM     87  H02 ALA A  64      34.518 100.555 109.324  1.00  0.00           H0.      0
ATOM     88  HA  ALA A  64      35.142 102.110 108.723  1.00  0.00           H0.      0
ATOM     89  N   CYS A  65      37.141 101.093 107.412  1.00  0.00           N0.      0
ATOM     90  CA  CYS A  65      38.278 100.520 106.688  1.00  0.00           C0.     -1
ATOM     91  C   CYS A  65      39.469 100.044 107.535  1.00  0.00           C0.      0
ATOM     92  O   CYS A  65      40.267  99.235 107.019  1.00  0.00           O0.      0
ATOM     93  H02 CYS A  65      38.641 101.262 105.970  1.00  0.00           H0.      0
ATOM     94  H   CYS A  65      37.155 102.079 107.639  1.00  0.00           H0.      0
ATOM     95  HA  CYS A  65      37.931  99.648 106.132  1.00  0.00           H0.      0
ATOM     96  N   GLY A  66      39.607 100.536 108.778  1.00  0.00           N0.      0
ATOM     97  CA  GLY A  66      40.778 100.197 109.607  1.00  0.00           C0.     -1
ATOM     98  H01 GLY A  66      41.704 100.522 109.123  1.00  0.00           H0.      0
ATOM     99  H   GLY A  66      39.012 101.312 109.077  1.00  0.00           H0.      0
ATOM    100  HA2 GLY A  66      40.664 100.690 110.572  1.00  0.00           H0.      0
ATOM    101  HA3 GLY A  66      40.831  99.114 109.753  1.00  0.00           H0.      0
ATOM    102  CA  ASP A  70      38.238  93.641 104.589  1.00  0.00           C0.     -1
ATOM    103  CB  ASP A  70      37.230  93.795 105.710  1.00  0.00           C0.     -1
ATOM    104  CG  ASP A  70      37.678  94.776 106.790  1.00  0.00           C0.      0
ATOM    105  OD1 ASP A  70      36.743  95.341 107.468  1.00  0.00           O0.      0
ATOM    106  OD2 ASP A  70      38.910  94.961 106.975  1.00  0.00           O1-      0
ATOM    107  H01 ASP A  70      39.212  93.344 104.987  1.00  0.00           H0.      0
ATOM    108  H02 ASP A  70      38.380  94.587 104.055  1.00  0.00           H0.      0
ATOM    109  HA  ASP A  70      37.914  92.889 103.860  1.00  0.00           H0.      0
ATOM    110  HB2 ASP A  70      36.254  94.125 105.338  1.00  0.00           H0.      0
ATOM    111  HB3 ASP A  70      37.057  92.827 106.207  1.00  0.00           H0.      0
ATOM    112  CA  ASP A  85      37.578 105.682 107.923  1.00  0.00           C0.     -1
ATOM    113  C   ASP A  85      37.843 107.074 108.474  1.00  0.00           C0.      0
ATOM    114  O   ASP A  85      38.345 107.970 107.784  1.00  0.00           O0.      0
ATOM    115  CB  ASP A  85      38.777 104.788 108.256  1.00  0.00           C0.     -1
ATOM    116  CG  ASP A  85      38.789 104.149 109.638  1.00  0.00           C0.      0
ATOM    117  OD1 ASP A  85      38.290 102.974 109.768  1.00  0.00           O0.      0
ATOM    118  OD2 ASP A  85      39.298 104.806 110.594  1.00  0.00           O1-      0
ATOM    119  H03 ASP A  85      37.474 105.767 106.839  1.00  0.00           H0.      0
ATOM    120  HA  ASP A  85      36.652 105.256 108.329  1.00  0.00           H0.      0
ATOM    121  HB2 ASP A  85      38.823 103.971 107.527  1.00  0.00           H0.      0
ATOM    122  HB3 ASP A  85      39.697 105.371 108.139  1.00  0.00           H0.      0
ATOM    123  N   ALA A  86      37.619 107.189 109.807  1.00  0.00           N0.      0
ATOM    124  CA  ALA A  86      37.908 108.416 110.507  1.00  0.00           C0.     -1
ATOM    125  C   ALA A  86      39.393 108.580 110.993  1.00  0.00           C0.      0
ATOM    126  O   ALA A  86      39.755 109.704 111.373  1.00  0.00           O0.      0
ATOM    127  CB  ALA A  86      37.006 108.560 111.742  1.00  0.00           C0.      0
ATOM    128  H   ALA A  86      37.088 106.467 110.282  1.00  0.00           H0.      0
ATOM    129  HA  ALA A  86      37.732 109.249 109.822  1.00  0.00           H0.      0
ATOM    130  HB1 ALA A  86      37.120 107.706 112.419  1.00  0.00           H0.      0
ATOM    131  HB2 ALA A  86      37.293 109.459 112.293  1.00  0.00           H0.      0
ATOM    132  HB3 ALA A  86      35.961 108.633 111.440  1.00  0.00           H0.      0
ATOM    133  N   SER A  87      40.184 107.475 111.040  1.00  0.00           N0.      0
ATOM    134  CA  SER A  87      41.539 107.460 111.640  1.00  0.00           C0.     -1
ATOM    135  CB  SER A  87      41.548 106.571 112.883  1.00  0.00           C0.      0
ATOM    136  OG  SER A  87      42.919 106.491 113.339  1.00  0.00           O0.      0
ATOM    137  H01 SER A  87      42.261 107.074 110.912  1.00  0.00           H0.      0
ATOM    138  H   SER A  87      39.798 106.581 110.728  1.00  0.00           H0.      0
ATOM    139  HA  SER A  87      41.804 108.489 111.890  1.00  0.00           H0.      0
ATOM    140  HB2 SER A  87      40.891 106.999 113.652  1.00  0.00           H0.      0
ATOM    141  HB3 SER A  87      41.166 105.574 112.636  1.00  0.00           H0.      0
ATOM    142  HG  SER A  87      42.928 105.993 114.167  1.00  0.00           H0.      0
ATOM    143  CA  MET A  90      44.729 103.192 110.183  1.00  0.00           C0.     -1
ATOM    144  CB  MET A  90      43.310 102.897 110.621  1.00  0.00           C0.     -1
ATOM    145  CG  MET A  90      43.042 103.079 112.125  1.00  0.00           C0.      0
ATOM    146  SD  MET A  90      43.888 101.844 113.205  1.00  0.00           S0.      0
ATOM    147  CE  MET A  90      42.788 100.397 112.956  1.00  0.00           C0.      0
ATOM    148  H01 MET A  90      45.004 104.231 110.405  1.00  0.00           H0.      0
ATOM    149  H02 MET A  90      44.853 103.036 109.105  1.00  0.00           H0.      0
ATOM    150  HA  MET A  90      45.443 102.542 110.703  1.00  0.00           H0.      0
ATOM    151  HB2 MET A  90      42.608 103.556 110.087  1.00  0.00           H0.      0
ATOM    152  HB3 MET A  90      43.038 101.874 110.334  1.00  0.00           H0.      0
ATOM    153  HG2 MET A  90      43.386 104.065 112.459  1.00  0.00           H0.      0
ATOM    154  HG3 MET A  90      41.967 103.010 112.327  1.00  0.00           H0.      0
ATOM    155  HE1 MET A  90      41.764 100.647 113.243  1.00  0.00           H0.      0
ATOM    156  HE2 MET A  90      42.807 100.060 111.917  1.00  0.00           H0.      0
ATOM    157  HE3 MET A  90      43.154  99.584 113.590  1.00  0.00           H0.      0
ATOM    158  CA  ALA A 115      35.367 110.645 106.907  1.00  0.00           C0.     -1
ATOM    159  C   ALA A 115      34.796 110.181 108.238  1.00  0.00           C0.      0
ATOM    160  O   ALA A 115      35.218 109.159 108.797  1.00  0.00           O0.      0
ATOM    161  H01 ALA A 115      36.386 110.263 106.826  1.00  0.00           H0.      0
ATOM    162  H03 ALA A 115      34.776 110.227 106.083  1.00  0.00           H0.      0
ATOM    163  HA  ALA A 115      35.366 111.734 106.811  1.00  0.00           H0.      0
ATOM    164  N   ASN A 116      33.798 110.951 108.788  1.00  0.00           N0.      0
ATOM    165  CA  ASN A 116      33.147 110.535 110.023  1.00  0.00           C0.     -1
ATOM    166  C   ASN A 116      31.658 110.194 109.769  1.00  0.00           C0.      0
ATOM    167  O   ASN A 116      30.933 111.004 109.171  1.00  0.00           O0.      0
ATOM    168  CB  ASN A 116      33.309 111.560 111.180  1.00  0.00           C0.      0
ATOM    169  CG  ASN A 116      33.203 110.792 112.492  1.00  0.00           C0.      0
ATOM    170  ND2 ASN A 116      34.383 110.429 113.058  1.00  0.00           N0.      0
ATOM    171  OD1 ASN A 116      32.098 110.458 112.951  1.00  0.00           O0.      0
ATOM    172  H   ASN A 116      33.360 111.679 108.240  1.00  0.00           H0.      0
ATOM    173  HA  ASN A 116      33.670 109.620 110.312  1.00  0.00           H0.      0
ATOM    174  HB2 ASN A 116      34.282 112.050 111.079  1.00  0.00           H0.      0
ATOM    175  HB3 ASN A 116      32.525 112.320 111.131  1.00  0.00           H0.      0
ATOM    176 HD21 ASN A 116      34.420 109.712 113.779  1.00  0.00           H0.      0
ATOM    177 HD22 ASN A 116      35.247 110.593 112.564  1.00  0.00           H0.      0
ATOM    178  N   TRP A 117      31.229 108.989 110.224  1.00  0.00           N0.      0
ATOM    179  CA  TRP A 117      29.844 108.544 109.980  1.00  0.00           C0.     -1
ATOM    180  CB  TRP A 117      29.442 107.234 110.685  1.00  0.00           C0.     -1
ATOM    181  CG  TRP A 117      30.449 106.122 110.511  1.00  0.00           C0.      0
ATOM    182  CD1 TRP A 117      31.233 105.873 109.402  1.00  0.00           C0.      0
ATOM    183  CD2 TRP A 117      30.851 105.158 111.517  1.00  0.00           C0.      0
ATOM    184  CE2 TRP A 117      31.897 104.362 110.952  1.00  0.00           C0.      0
ATOM    185  CE3 TRP A 117      30.443 104.900 112.839  1.00  0.00           C0.      0
ATOM    186  NE1 TRP A 117      32.087 104.808 109.659  1.00  0.00           N0.      0
ATOM    187  CZ2 TRP A 117      32.551 103.356 111.680  1.00  0.00           C0.      0
ATOM    188  CZ3 TRP A 117      31.081 103.889 113.560  1.00  0.00           C0.      0
ATOM    189  CH2 TRP A 117      32.133 103.133 112.989  1.00  0.00           C0.      0
ATOM    190  H02 TRP A 117      29.167 109.349 110.286  1.00  0.00           H0.      0
ATOM    191  H   TRP A 117      31.904 108.353 110.655  1.00  0.00           H0.      0
ATOM    192  HA  TRP A 117      29.706 108.430 108.895  1.00  0.00           H0.      0
ATOM    193  HB2 TRP A 117      29.322 107.426 111.759  1.00  0.00           H0.      0
ATOM    194  HB3 TRP A 117      28.451 106.951 110.307  1.00  0.00           H0.      0
ATOM    195  HD1 TRP A 117      31.268 106.389 108.455  1.00  0.00           H0.      0
ATOM    196  HE1 TRP A 117      32.832 104.510 109.048  1.00  0.00           H0.      0
ATOM    197  HE3 TRP A 117      29.641 105.475 113.290  1.00  0.00           H0.      0
ATOM    198  HZ2 TRP A 117      33.369 102.787 111.251  1.00  0.00           H0.      0
ATOM    199  HZ3 TRP A 117      30.754 103.656 114.569  1.00  0.00           H0.      0
ATOM    200  HH2 TRP A 117      32.624 102.370 113.584  1.00  0.00           H0.      0
ATOM    201  CA  LEU A 136      31.808  94.991 109.812  1.00  0.00           C0.     -1
ATOM    202  C   LEU A 136      32.579  95.109 111.146  1.00  0.00           C0.      0
ATOM    203  O   LEU A 136      32.622  96.182 111.764  1.00  0.00           O0.      0
ATOM    204  H01 LEU A 136      32.133  95.816 109.179  1.00  0.00           H0.      0
ATOM    205  H02 LEU A 136      30.736  95.091 110.011  1.00  0.00           H0.      0
ATOM    206  HA  LEU A 136      32.002  94.050 109.296  1.00  0.00           H0.      0
ATOM    207  N   GLY A 137      33.168  93.973 111.679  1.00  0.00           N0.      0
ATOM    208  CA  GLY A 137      34.245  94.020 112.706  1.00  0.00           C0.     -1
ATOM    209  C   GLY A 137      33.840  94.405 114.109  1.00  0.00           C0.      0
ATOM    210  O   GLY A 137      34.743  94.671 114.931  1.00  0.00           O0.      0
ATOM    211  H   GLY A 137      33.211  93.174 111.061  1.00  0.00           H0.      0
ATOM    212  HA2 GLY A 137      34.716  93.034 112.730  1.00  0.00           H0.      0
ATOM    213  HA3 GLY A 137      35.018  94.731 112.399  1.00  0.00           H0.      0
ATOM    214  N   ASN A 138      32.535  94.461 114.415  1.00  0.00           N0.      0
ATOM    215  CA  ASN A 138      32.065  95.083 115.659  1.00  0.00           C0.     -1
ATOM    216  C   ASN A 138      32.563  96.539 115.768  1.00  0.00           C0.      0
ATOM    217  O   ASN A 138      32.773  97.059 116.872  1.00  0.00           O0.      0
ATOM    218  CB  ASN A 138      32.434  94.265 116.907  1.00  0.00           C0.      0
ATOM    219  CG  ASN A 138      31.702  94.801 118.135  1.00  0.00           C0.      0
ATOM    220  ND2 ASN A 138      32.490  94.980 119.232  1.00  0.00           N0.      0
ATOM    221  OD1 ASN A 138      30.479  94.985 118.135  1.00  0.00           O0.      0
ATOM    222  H   ASN A 138      31.879  94.262 113.671  1.00  0.00           H0.      0
ATOM    223  HA  ASN A 138      30.972  95.120 115.599  1.00  0.00           H0.      0
ATOM    224  HB2 ASN A 138      32.102  93.233 116.741  1.00  0.00           H0.      0
ATOM    225  HB3 ASN A 138      33.511  94.258 117.062  1.00  0.00           H0.      0
ATOM    226 HD21 ASN A 138      32.103  95.516 119.998  1.00  0.00           H0.      0
ATOM    227 HD22 ASN A 138      33.497  95.009 119.104  1.00  0.00           H0.      0
ATOM    228  N   SER A 139      32.663  97.200 114.598  1.00  0.00           N0.      0
ATOM    229  CA  SER A 139      33.098  98.588 114.567  1.00  0.00           C0.     -1
ATOM    230  CB  SER A 139      33.449  99.001 113.140  1.00  0.00           C0.      0
ATOM    231  OG  SER A 139      34.619  98.276 112.707  1.00  0.00           O0.      0
ATOM    232  H03 SER A 139      32.305  99.243 114.951  1.00  0.00           H0.      0
ATOM    233  H   SER A 139      32.624  96.705 113.708  1.00  0.00           H0.      0
ATOM    234  HA  SER A 139      33.966  98.719 115.223  1.00  0.00           H0.      0
ATOM    235  HB2 SER A 139      32.609  98.791 112.467  1.00  0.00           H0.      0
ATOM    236  HB3 SER A 139      33.643 100.084 113.121  1.00  0.00           H0.      0
ATOM    237  HG  SER A 139      34.604  98.153 111.731  1.00  0.00           H0.      0
ATOM    238  CA  HID A 142      32.545 102.696 118.993  1.00  0.00           C0.     -1
ATOM    239  CB  HID A 142      33.820 102.691 118.142  1.00  0.00           C0.     -1
ATOM    240  CG  HID A 142      34.547 101.419 117.876  1.00  0.00           C0.      0
ATOM    241  CD2 HID A 142      35.180 101.018 116.716  1.00  0.00           C0.      0
ATOM    242  ND1 HID A 142      34.960 100.505 118.835  1.00  0.00           N0.      0
ATOM    243  CE1 HID A 142      35.811  99.612 118.248  1.00  0.00           C0.      0
ATOM    244  NE2 HID A 142      35.968  99.903 116.961  1.00  0.00           N0.      0
ATOM    245  H01 HID A 142      31.771 102.052 118.559  1.00  0.00           H0.      0
ATOM    246  H02 HID A 142      32.150 103.715 119.052  1.00  0.00           H0.      0
ATOM    247  HA  HID A 142      32.734 102.351 120.017  1.00  0.00           H0.      0
ATOM    248  HB2 HID A 142      33.586 103.133 117.165  1.00  0.00           H0.      0
ATOM    249  HB3 HID A 142      34.533 103.391 118.607  1.00  0.00           H0.      0
ATOM    250  HD1 HID A 142      34.646 100.459 119.795  1.00  0.00           H0.      0
ATOM    251  HD2 HID A 142      35.121 101.476 115.740  1.00  0.00           H0.      0
ATOM    252  HE1 HID A 142      36.304  98.807 118.769  1.00  0.00           H0.      0
ATOM    253  CA  ARG A 175      29.046  91.746 119.849  1.00  0.00           C0.     -1
ATOM    254  CB  ARG A 175      30.306  92.157 120.682  1.00  0.00           C0.     -1
ATOM    255  CG  ARG A 175      31.635  91.704 120.057  1.00  0.00           C0.      0
ATOM    256  CD  ARG A 175      32.823  92.167 120.918  1.00  0.00           C0.      0
ATOM    257  NE  ARG A 175      34.137  92.008 120.280  1.00  0.00           N0.      0
ATOM    258  CZ  ARG A 175      34.971  90.991 120.493  1.00  0.00           C0.      0
ATOM    259  NH1 ARG A 175      34.555  89.885 121.168  1.00  0.00           N1+      0
ATOM    260  NH2 ARG A 175      36.236  91.081 120.053  1.00  0.00           N0.      0
ATOM    261  H01 ARG A 175      28.129  92.069 120.352  1.00  0.00           H0.      0
ATOM    262  H03 ARG A 175      29.081  92.219 118.861  1.00  0.00           H0.      0
ATOM    263  HA  ARG A 175      29.002  90.659 119.715  1.00  0.00           H0.      0
ATOM    264  HB2 ARG A 175      30.319  93.251 120.777  1.00  0.00           H0.      0
ATOM    265  HB3 ARG A 175      30.219  91.747 121.698  1.00  0.00           H0.      0
ATOM    266  HG2 ARG A 175      31.647  90.611 119.936  1.00  0.00           H0.      0
ATOM    267  HG3 ARG A 175      31.739  92.136 119.055  1.00  0.00           H0.      0
ATOM    268  HD2 ARG A 175      32.711  93.235 121.116  1.00  0.00           H0.      0
ATOM    269  HD3 ARG A 175      32.830  91.652 121.886  1.00  0.00           H0.      0
ATOM    270  HE  ARG A 175      34.502  92.789 119.702  1.00  0.00           H0.      0
ATOM    271 HH11 ARG A 175      33.574  89.649 121.151  1.00  0.00           H0.      0
ATOM    272 HH12 ARG A 175      35.188  89.103 121.245  1.00  0.00           H0.      0
ATOM    273 HH21 ARG A 175      36.625  92.022 119.846  1.00  0.00           H0.      0
ATOM    274 HH22 ARG A 175      36.890  90.332 120.224  1.00  0.00           H0.      0
ATOM    275  CA  TYR A 194      40.225  88.733 115.930  1.00  0.00           C0.     -1
ATOM    276  CB  TYR A 194      39.906  89.972 116.791  1.00  0.00           C0.     -1
ATOM    277  CG  TYR A 194      39.162  91.053 116.036  1.00  0.00           C0.      0
ATOM    278  CD1 TYR A 194      37.853  91.418 116.379  1.00  0.00           C0.      0
ATOM    279  CD2 TYR A 194      39.779  91.737 114.971  1.00  0.00           C0.      0
ATOM    280  CE1 TYR A 194      37.183  92.447 115.707  1.00  0.00           C0.      0
ATOM    281  CE2 TYR A 194      39.129  92.766 114.292  1.00  0.00           C0.      0
ATOM    282  CZ  TYR A 194      37.834  93.142 114.676  1.00  0.00           C0.      0
ATOM    283  OH  TYR A 194      37.264  94.225 114.042  1.00  0.00           O0.      0
ATOM    284  H01 TYR A 194      40.781  87.986 116.509  1.00  0.00           H0.      0
ATOM    285  H02 TYR A 194      39.306  88.265 115.558  1.00  0.00           H0.      0
ATOM    286  HA  TYR A 194      40.835  89.007 115.061  1.00  0.00           H0.      0
ATOM    287  HB2 TYR A 194      39.320  89.677 117.669  1.00  0.00           H0.      0
ATOM    288  HB3 TYR A 194      40.845  90.385 117.177  1.00  0.00           H0.      0
ATOM    289  HD1 TYR A 194      37.355  90.912 117.201  1.00  0.00           H0.      0
ATOM    290  HD2 TYR A 194      40.796  91.479 114.692  1.00  0.00           H0.      0
ATOM    291  HE1 TYR A 194      36.178  92.730 116.000  1.00  0.00           H0.      0
ATOM    292  HE2 TYR A 194      39.611  93.299 113.481  1.00  0.00           H0.      0
ATOM    293  HH  TYR A 194      36.369  94.413 114.413  1.00  0.00           H0.      0
ATOM    294  CA  TYR A 242      32.320 100.158 123.403  1.00  0.00           C0.     -1
ATOM    295  CB  TYR A 242      32.478  98.642 123.342  1.00  0.00           C0.     -1
ATOM    296  CG  TYR A 242      33.592  98.168 122.449  1.00  0.00           C0.      0
ATOM    297  CD1 TYR A 242      33.372  97.982 121.075  1.00  0.00           C0.      0
ATOM    298  CD2 TYR A 242      34.872  97.909 122.963  1.00  0.00           C0.      0
ATOM    299  CE1 TYR A 242      34.399  97.564 120.231  1.00  0.00           C0.      0
ATOM    300  CE2 TYR A 242      35.916  97.501 122.131  1.00  0.00           C0.      0
ATOM    301  CZ  TYR A 242      35.681  97.340 120.759  1.00  0.00           C0.      0
ATOM    302  OH  TYR A 242      36.681  97.024 119.880  1.00  0.00           O0.      0
ATOM    303  H01 TYR A 242      31.491 100.443 124.060  1.00  0.00           H0.      0
ATOM    304  H02 TYR A 242      33.233 100.633 123.782  1.00  0.00           H0.      0
ATOM    305  HA  TYR A 242      32.120 100.573 122.407  1.00  0.00           H0.      0
ATOM    306  HB2 TYR A 242      32.642  98.261 124.359  1.00  0.00           H0.      0
ATOM    307  HB3 TYR A 242      31.531  98.201 123.003  1.00  0.00           H0.      0
ATOM    308  HD1 TYR A 242      32.382  98.160 120.663  1.00  0.00           H0.      0
ATOM    309  HD2 TYR A 242      35.053  98.032 124.027  1.00  0.00           H0.      0
ATOM    310  HE1 TYR A 242      34.206  97.408 119.177  1.00  0.00           H0.      0
ATOM    311  HE2 TYR A 242      36.906  97.309 122.531  1.00  0.00           H0.      0
ATOM    312  HH  TYR A 242      37.461  96.591 120.324  1.00  0.00           H0.      0
ATOM    313  CA' SAM A 293      38.191  96.042 110.669  1.00  0.00           C0.      0
ATOM    314  CB  SAM A 293      37.700  96.669 111.982  1.00  0.00           C0.      0
ATOM    315  CG  SAM A 293      38.396  98.020 112.184  1.00  0.00           C0.      0
ATOM    316  SD  SAM A 293      38.209  98.757 113.869  1.00  0.00           S0.      0
ATOM    317  C5' SAM A 293      36.939 100.064 113.643  1.00  0.00           C0.      0
ATOM    318  C4' SAM A 293      37.336 101.194 112.705  1.00  0.00           C0.      0
ATOM    319  O4' SAM A 293      36.195 102.113 112.742  1.00  0.00           O0.      0
ATOM    320  C3' SAM A 293      38.607 102.008 113.077  1.00  0.00           C0.      0
ATOM    321  O3' SAM A 293      39.554 102.015 112.012  1.00  0.00           O0.      0
ATOM    322  C2' SAM A 293      38.036 103.410 113.418  1.00  0.00           C0.      0
ATOM    323  O2' SAM A 293      38.897 104.501 113.185  1.00  0.00           O0.      0
ATOM    324  C1' SAM A 293      36.720 103.457 112.615  1.00  0.00           C0.      0
ATOM    325  OXT SAM A 293      39.034  93.856 110.951  1.00  0.00           O0.      0
ATOM    326  N1  SAM A 293      33.500 107.359 111.504  1.00  0.00           N0.      0
ATOM    327  C2  SAM A 293      34.374 106.683 110.735  1.00  0.00           C0.      0
ATOM    328  N3  SAM A 293      35.179 105.660 111.080  1.00  0.00           N0.      0
ATOM    329  C4  SAM A 293      35.040 105.334 112.380  1.00  0.00           C0.      0
ATOM    330  C5  SAM A 293      34.181 105.954 113.291  1.00  0.00           C0.      0
ATOM    331  C6  SAM A 293      33.366 107.013 112.816  1.00  0.00           C0.      0
ATOM    332  N6  SAM A 293      32.511 107.686 113.599  1.00  0.00           N0.      0
ATOM    333  N7  SAM A 293      34.370 105.423 114.566  1.00  0.00           N0.      0
ATOM    334  C8  SAM A 293      35.300 104.495 114.427  1.00  0.00           C0.      0
ATOM    335  N9  SAM A 293      35.741 104.389 113.122  1.00  0.00           N0.      0
ATOM    336  C'  SAM A 293      37.986  94.514 110.669  1.00  0.00           C0.      0
ATOM    337  N'  SAM A 293      37.578  96.745 109.499  1.00  0.00           N0.      0
ATOM    338  O'  SAM A 293      36.849  94.009 110.438  1.00  0.00           O0.      0
ATOM    339 HN61 SAM A 293      32.332 107.353 114.548  1.00  0.00           H0.      0
ATOM    340 HN62 SAM A 293      32.120 108.576 113.288  1.00  0.00           H0.      0
ATOM    341  HA  SAM A 293      39.265  96.188 110.584  1.00  0.00           H0.      0
ATOM    342  HB1 SAM A 293      37.932  95.977 112.790  1.00  0.00           H0.      0
ATOM    343  HB2 SAM A 293      36.613  96.786 111.964  1.00  0.00           H0.      0
ATOM    344  HG1 SAM A 293      38.055  98.767 111.464  1.00  0.00           H0.      0
ATOM    345  HG2 SAM A 293      39.478  97.910 112.071  1.00  0.00           H0.      0
ATOM    346 HO2' SAM A 293      39.121 104.541 112.218  1.00  0.00           H0.      0
ATOM    347 HO3' SAM A 293      39.117 102.395 111.210  1.00  0.00           H0.      0
ATOM    348  H01 SAM A 293      35.697 103.890 115.224  1.00  0.00           H0.      0
ATOM    349  H02 SAM A 293      37.452 100.831 111.677  1.00  0.00           H0.      0
ATOM    350  H03 SAM A 293      39.128 101.594 113.941  1.00  0.00           H0.      0
ATOM    351  H04 SAM A 293      37.796 103.426 114.482  1.00  0.00           H0.      0
ATOM    352  H05 SAM A 293      36.894 103.703 111.565  1.00  0.00           H0.      0
ATOM    353  H06 SAM A 293      34.465 107.043 109.717  1.00  0.00           H0.      0
ATOM    354  H07 SAM A 293      37.259  96.090 108.692  1.00  0.00           H0.      0
ATOM    355  H08 SAM A 293      38.313  97.323 109.062  1.00  0.00           H0.      0
ATOM    356  H09 SAM A 293      36.744  97.296 109.769  1.00  0.00           H0.      0
ATOM    357 H5'1 SAM A 293      36.787 100.445 114.654  1.00  0.00           H0.      0
ATOM    358 H5'2 SAM A 293      36.033  99.562 113.289  1.00  0.00           H0.      0
ATOM    359  N   ACT A 294      36.104  96.191 117.099  1.00  0.00           N0.      0
ATOM    360  CA  ACT A 294      37.024  95.213 117.652  1.00  0.00           C0.      0
ATOM    361  C   ACT A 294      36.421  94.212 118.635  1.00  0.00           C0.      0
ATOM    362  O   ACT A 294      37.242  93.560 119.393  1.00  0.00           O0.      0
ATOM    363  CE  ACT A 294      37.153  97.559 114.747  1.00  0.00           C0.      0
ATOM    364  OXT ACT A 294      35.176  94.029 118.664  1.00  0.00           O1-      0
ATOM    365  HE1 ACT A 294      36.225  97.413 114.197  1.00  0.00           H0.      0
ATOM    366  HE2 ACT A 294      36.941  97.963 115.731  1.00  0.00           H0.      0
ATOM    367  HE3 ACT A 294      37.699  96.631 114.866  1.00  0.00           H0.      0
ATOM    368  H1  ACT A 294      37.851  95.719 118.155  1.00  0.00           H0.      0
ATOM    369  H3  ACT A 294      37.469  94.629 116.839  1.00  0.00           H0.      0
ATOM    370  H01 ACT A 294      35.694  96.716 117.862  1.00  0.00           H0.      0
ATOM    371  H02 ACT A 294      35.351  95.728 116.600  1.00  0.00           H0.      0
ATOM    372  O   WAT A7302      34.739  95.229 109.219  1.00  0.00           O0.      0
ATOM    373  H1  WAT A7302      35.169  95.212 108.339  1.00  0.00           H0.      0
ATOM    374  H2  WAT A7302      35.410  94.780 109.780  1.00  0.00           H0.      0
ATOM    375  O   WAT A9157      34.989  97.777 110.028  1.00  0.00           O0.      0
ATOM    376  H1  WAT A9157      35.142  98.302 109.213  1.00  0.00           H0.      0
ATOM    377  H2  WAT A9157      34.718  96.861 109.745  1.00  0.00           H0.      0
ATOM    378  O   WAT B1272      35.674 108.163 114.889  1.00  0.00           O0.      0
ATOM    379  H1  WAT B1272      35.165 107.359 115.088  1.00  0.00           H0.      0
ATOM    380  H2  WAT B1272      35.864 108.577 115.743  1.00  0.00           H0.      0
ATOM    381  O   WAT B1363      38.583  95.461 120.800  1.00  0.00           O0.      0
ATOM    382  H1  WAT B1363      39.471  95.553 120.431  1.00  0.00           H0.      0
ATOM    383  H2  WAT B1363      38.181  94.664 120.376  1.00  0.00           H0.      0
ATOM    384  O   WAT B8970      41.319  95.165 110.080  1.00  0.00           O0.      0
ATOM    385  H1  WAT B8970      40.559  94.570 110.238  1.00  0.00           H0.      0
ATOM    386  H2  WAT B8970      41.016  95.844 109.436  1.00  0.00           H0.      0
ATOM    387  O   WAT B9573      40.059  96.910 108.380  1.00  0.00           O0.      0
ATOM    388  H1  WAT B9573      40.356  97.670 107.837  1.00  0.00           H0.      0
ATOM    389  H2  WAT B9573      39.652  96.226 107.779  1.00  0.00           H0.      0
ATOM    390  O   WAT B9926      37.896 106.183 115.134  1.00  0.00           O0.      0
ATOM    391  H1  WAT B9926      38.314 105.782 114.349  1.00  0.00           H0.      0
ATOM    392  H2  WAT B9926      37.325 106.909 114.833  1.00  0.00           H0.      0
ATOM    393  O   WAT C 541      32.076 106.092 115.995  1.00  0.00           O0.      0
ATOM    394  H1  WAT C 541      31.464 105.553 115.474  1.00  0.00           H0.      0
ATOM    395  H2  WAT C 541      32.962 105.747 115.749  1.00  0.00           H0.      0
