# Supplementary material for: Computational Investigation of GNMT-Catalyzed Methyl Transfer Reaction: Integrating MD, QM, and ML Approaches
Source: J Comput Chem. Author manuscript; Available in PMC 2026 Jun 29. (PMC13312424; doi:10.1002/jcc.70434)
Supplement: SI-2 [file NIHMS2188582-supplement-SI-2.zip › QM-cluster-pdbs/clustering_1016_P1_wo_ts.pdb]

ATOM      1  CA  TYR A  21      43.802 105.669 119.354  1.00  0.00           C0.     -1
ATOM      2  CB  TYR A  21      43.552 105.188 117.956  1.00  0.00           C0.     -1
ATOM      3  CG  TYR A  21      42.490 104.137 117.663  1.00  0.00           C0.      0
ATOM      4  CD1 TYR A  21      42.184 103.901 116.307  1.00  0.00           C0.      0
ATOM      5  CD2 TYR A  21      41.835 103.360 118.628  1.00  0.00           C0.      0
ATOM      6  CE1 TYR A  21      41.275 102.919 115.919  1.00  0.00           C0.      0
ATOM      7  CE2 TYR A  21      40.923 102.360 118.252  1.00  0.00           C0.      0
ATOM      8  CZ  TYR A  21      40.658 102.131 116.899  1.00  0.00           C0.      0
ATOM      9  OH  TYR A  21      39.767 101.118 116.559  1.00  0.00           O0.      0
ATOM     10  H01 TYR A  21      42.905 106.117 119.801  1.00  0.00           H0.      0
ATOM     11  H02 TYR A  21      44.590 106.429 119.360  1.00  0.00           H0.      0
ATOM     12  HA  TYR A  21      44.125 104.857 120.019  1.00  0.00           H0.      0
ATOM     13  HB2 TYR A  21      43.323 106.060 117.324  1.00  0.00           H0.      0
ATOM     14  HB3 TYR A  21      44.502 104.804 117.550  1.00  0.00           H0.      0
ATOM     15  HD1 TYR A  21      42.661 104.494 115.534  1.00  0.00           H0.      0
ATOM     16  HD2 TYR A  21      42.039 103.516 119.682  1.00  0.00           H0.      0
ATOM     17  HE1 TYR A  21      41.061 102.749 114.868  1.00  0.00           H0.      0
ATOM     18  HE2 TYR A  21      40.433 101.746 118.999  1.00  0.00           H0.      0
ATOM     19  HH  TYR A  21      39.857 100.918 115.614  1.00  0.00           H0.      0
ATOM     20  CA  TRP A  30      46.471  95.619 114.763  1.00  0.00           C0.     -1
ATOM     21  CB  TRP A  30      45.713  96.786 114.202  1.00  0.00           C0.     -1
ATOM     22  CG  TRP A  30      44.226  96.531 114.100  1.00  0.00           C0.      0
ATOM     23  CD1 TRP A  30      43.509  96.145 112.981  1.00  0.00           C0.      0
ATOM     24  CD2 TRP A  30      43.274  96.574 115.190  1.00  0.00           C0.      0
ATOM     25  CE2 TRP A  30      41.999  96.196 114.657  1.00  0.00           C0.      0
ATOM     26  CE3 TRP A  30      43.368  96.919 116.552  1.00  0.00           C0.      0
ATOM     27  NE1 TRP A  30      42.177  95.934 113.314  1.00  0.00           N0.      0
ATOM     28  CZ2 TRP A  30      40.844  96.140 115.454  1.00  0.00           C0.      0
ATOM     29  CZ3 TRP A  30      42.220  96.887 117.341  1.00  0.00           C0.      0
ATOM     30  CH2 TRP A  30      40.973  96.498 116.797  1.00  0.00           C0.      0
ATOM     31  H01 TRP A  30      46.339  94.728 114.136  1.00  0.00           H0.      0
ATOM     32  H03 TRP A  30      47.547  95.824 114.829  1.00  0.00           H0.      0
ATOM     33  HA  TRP A  30      46.120  95.365 115.770  1.00  0.00           H0.      0
ATOM     34  HB2 TRP A  30      45.885  97.675 114.826  1.00  0.00           H0.      0
ATOM     35  HB3 TRP A  30      46.101  97.040 113.206  1.00  0.00           H0.      0
ATOM     36  HD1 TRP A  30      43.853  96.004 111.968  1.00  0.00           H0.      0
ATOM     37  HE1 TRP A  30      41.416  95.704 112.679  1.00  0.00           H0.      0
ATOM     38  HE3 TRP A  30      44.321  97.211 116.981  1.00  0.00           H0.      0
ATOM     39  HZ2 TRP A  30      39.898  95.806 115.040  1.00  0.00           H0.      0
ATOM     40  HZ3 TRP A  30      42.279  97.152 118.391  1.00  0.00           H0.      0
ATOM     41  HH2 TRP A  30      40.107  96.469 117.451  1.00  0.00           H0.      0
ATOM     42  CA  TYR A  33      46.142  91.289 116.794  1.00  0.00           C0.     -1
ATOM     43  C   TYR A  33      45.251  90.421 115.914  1.00  0.00           C0.      0
ATOM     44  O   TYR A  33      44.885  89.289 116.254  1.00  0.00           O0.      0
ATOM     45  CB  TYR A  33      45.496  92.547 117.349  1.00  0.00           C0.     -1
ATOM     46  CG  TYR A  33      44.041  92.368 117.771  1.00  0.00           C0.      0
ATOM     47  CD1 TYR A  33      43.027  93.172 117.223  1.00  0.00           C0.      0
ATOM     48  CD2 TYR A  33      43.660  91.370 118.688  1.00  0.00           C0.      0
ATOM     49  CE1 TYR A  33      41.682  92.997 117.572  1.00  0.00           C0.      0
ATOM     50  CE2 TYR A  33      42.322  91.182 119.041  1.00  0.00           C0.      0
ATOM     51  CZ  TYR A  33      41.323  91.995 118.482  1.00  0.00           C0.      0
ATOM     52  OH  TYR A  33      40.023  91.750 118.865  1.00  0.00           O0.      0
ATOM     53  H02 TYR A  33      47.053  91.556 116.242  1.00  0.00           H0.      0
ATOM     54  HA  TYR A  33      46.452  90.634 117.614  1.00  0.00           H0.      0
ATOM     55  HB2 TYR A  33      46.101  92.904 118.193  1.00  0.00           H0.      0
ATOM     56  HB3 TYR A  33      45.528  93.347 116.599  1.00  0.00           H0.      0
ATOM     57  HD1 TYR A  33      43.283  93.952 116.513  1.00  0.00           H0.      0
ATOM     58  HD2 TYR A  33      44.414  90.721 119.121  1.00  0.00           H0.      0
ATOM     59  HE1 TYR A  33      40.922  93.627 117.124  1.00  0.00           H0.      0
ATOM     60  HE2 TYR A  33      42.034  90.408 119.743  1.00  0.00           H0.      0
ATOM     61  HH  TYR A  33      39.409  92.451 118.565  1.00  0.00           H0.      0
ATOM     62  N   ILE A  34      44.896  90.955 114.715  1.00  0.00           N0.      0
ATOM     63  CA  ILE A  34      44.252  90.140 113.689  1.00  0.00           C0.     -1
ATOM     64  CB  ILE A  34      44.146  90.986 112.318  1.00  0.00           C0.     -1
ATOM     65  CG1 ILE A  34      43.044  92.061 112.458  1.00  0.00           C0.      0
ATOM     66  CG2 ILE A  34      43.870  90.015 111.161  1.00  0.00           C0.      0
ATOM     67  CD1 ILE A  34      42.893  92.994 111.249  1.00  0.00           C0.      0
ATOM     68  H01 ILE A  34      44.833  89.225 113.521  1.00  0.00           H0.      0
ATOM     69  H   ILE A  34      45.302  91.837 114.436  1.00  0.00           H0.      0
ATOM     70  HA  ILE A  34      43.247  89.844 114.011  1.00  0.00           H0.      0
ATOM     71  HB  ILE A  34      45.120  91.472 112.157  1.00  0.00           H0.      0
ATOM     72 HG12 ILE A  34      42.089  91.544 112.626  1.00  0.00           H0.      0
ATOM     73 HG13 ILE A  34      43.233  92.665 113.356  1.00  0.00           H0.      0
ATOM     74 HG21 ILE A  34      44.657  89.258 111.083  1.00  0.00           H0.      0
ATOM     75 HG22 ILE A  34      42.916  89.494 111.320  1.00  0.00           H0.      0
ATOM     76 HG23 ILE A  34      43.810  90.537 110.201  1.00  0.00           H0.      0
ATOM     77 HD11 ILE A  34      42.090  93.717 111.424  1.00  0.00           H0.      0
ATOM     78 HD12 ILE A  34      43.819  93.551 111.061  1.00  0.00           H0.      0
ATOM     79 HD13 ILE A  34      42.641  92.439 110.339  1.00  0.00           H0.      0
ATOM     80  CA  ARG A  40      40.084  85.288 109.202  1.00  0.00           C0.     -1
ATOM     81  CB  ARG A  40      40.635  86.771 109.344  1.00  0.00           C0.     -1
ATOM     82  CG  ARG A  40      39.509  87.826 109.367  1.00  0.00           C0.      0
ATOM     83  CD  ARG A  40      40.047  89.263 109.212  1.00  0.00           C0.      0
ATOM     84  NE  ARG A  40      39.001  90.302 109.225  1.00  0.00           N0.      0
ATOM     85  CZ  ARG A  40      38.758  91.158 110.245  1.00  0.00           C0.      0
ATOM     86  NH1 ARG A  40      39.328  90.933 111.461  1.00  0.00           N1+      0
ATOM     87  NH2 ARG A  40      37.990  92.217 110.040  1.00  0.00           N0.      0
ATOM     88  H01 ARG A  40      40.911  84.572 109.202  1.00  0.00           H0.      0
ATOM     89  H02 ARG A  40      39.527  85.181 108.265  1.00  0.00           H0.      0
ATOM     90  HA  ARG A  40      39.413  85.047 110.034  1.00  0.00           H0.      0
ATOM     91  HB2 ARG A  40      41.239  86.848 110.258  1.00  0.00           H0.      0
ATOM     92  HB3 ARG A  40      41.308  86.972 108.499  1.00  0.00           H0.      0
ATOM     93  HG2 ARG A  40      38.802  87.629 108.550  1.00  0.00           H0.      0
ATOM     94  HG3 ARG A  40      38.936  87.744 110.302  1.00  0.00           H0.      0
ATOM     95  HD2 ARG A  40      40.778  89.494 109.994  1.00  0.00           H0.      0
ATOM     96  HD3 ARG A  40      40.579  89.350 108.258  1.00  0.00           H0.      0
ATOM     97  HE  ARG A  40      38.579  90.565 108.341  1.00  0.00           H0.      0
ATOM     98 HH11 ARG A  40      39.562  89.988 111.726  1.00  0.00           H0.      0
ATOM     99 HH12 ARG A  40      39.063  91.533 112.234  1.00  0.00           H0.      0
ATOM    100 HH21 ARG A  40      37.693  92.464 109.056  1.00  0.00           H0.      0
ATOM    101 HH22 ARG A  40      37.786  92.866 110.807  1.00  0.00           H0.      0
ATOM    102  CA  ALA A  64      34.615 100.459 109.113  1.00  0.00           C0.     -1
ATOM    103  C   ALA A  64      35.778  99.617 108.616  1.00  0.00           C0.      0
ATOM    104  O   ALA A  64      35.779  98.377 108.717  1.00  0.00           O0.      0
ATOM    105  CB  ALA A  64      33.971  99.870 110.378  1.00  0.00           C0.      0
ATOM    106  H03 ALA A  64      33.881 100.485 108.295  1.00  0.00           H0.      0
ATOM    107  HA  ALA A  64      34.936 101.495 109.278  1.00  0.00           H0.      0
ATOM    108  HB1 ALA A  64      34.568 100.107 111.264  1.00  0.00           H0.      0
ATOM    109  HB2 ALA A  64      32.971 100.287 110.533  1.00  0.00           H0.      0
ATOM    110  HB3 ALA A  64      33.884  98.783 110.287  1.00  0.00           H0.      0
ATOM    111  N   CYS A  65      36.771 100.272 107.966  1.00  0.00           N0.      0
ATOM    112  CA  CYS A  65      37.827  99.516 107.303  1.00  0.00           C0.     -1
ATOM    113  C   CYS A  65      38.847  98.862 108.255  1.00  0.00           C0.      0
ATOM    114  O   CYS A  65      39.299  97.734 108.013  1.00  0.00           O0.      0
ATOM    115  H01 CYS A  65      38.359 100.191 106.625  1.00  0.00           H0.      0
ATOM    116  H   CYS A  65      36.879 101.268 108.109  1.00  0.00           H0.      0
ATOM    117  HA  CYS A  65      37.380  98.709 106.721  1.00  0.00           H0.      0
ATOM    118  N   GLY A  66      39.238  99.608 109.317  1.00  0.00           N0.      0
ATOM    119  CA  GLY A  66      40.421  99.227 110.091  1.00  0.00           C0.     -1
ATOM    120  H01 GLY A  66      41.334  99.306 109.487  1.00  0.00           H0.      0
ATOM    121  H   GLY A  66      38.887 100.562 109.434  1.00  0.00           H0.      0
ATOM    122  HA2 GLY A  66      40.502  99.900 110.946  1.00  0.00           H0.      0
ATOM    123  HA3 GLY A  66      40.353  98.197 110.445  1.00  0.00           H0.      0
ATOM    124  CA  ASP A  70      37.457  93.737 104.753  1.00  0.00           C0.     -1
ATOM    125  CB  ASP A  70      36.217  93.930 105.748  1.00  0.00           C0.     -1
ATOM    126  CG  ASP A  70      36.647  93.684 107.210  1.00  0.00           C0.      0
ATOM    127  OD1 ASP A  70      36.298  94.545 108.076  1.00  0.00           O0.      0
ATOM    128  OD2 ASP A  70      37.323  92.629 107.454  1.00  0.00           O1-      0
ATOM    129  H01 ASP A  70      38.232  94.479 104.972  1.00  0.00           H0.      0
ATOM    130  H02 ASP A  70      37.138  93.855 103.712  1.00  0.00           H0.      0
ATOM    131  HA  ASP A  70      37.876  92.739 104.898  1.00  0.00           H0.      0
ATOM    132  HB2 ASP A  70      35.803  94.937 105.663  1.00  0.00           H0.      0
ATOM    133  HB3 ASP A  70      35.436  93.206 105.480  1.00  0.00           H0.      0
ATOM    134  CA  ASP A  85      37.558 104.929 108.299  1.00  0.00           C0.     -1
ATOM    135  C   ASP A  85      37.964 106.251 108.971  1.00  0.00           C0.      0
ATOM    136  O   ASP A  85      38.778 107.009 108.429  1.00  0.00           O0.      0
ATOM    137  CB  ASP A  85      38.727 103.913 108.326  1.00  0.00           C0.      0
ATOM    138  CG  ASP A  85      38.911 103.406 109.749  1.00  0.00           C0.      0
ATOM    139  OD1 ASP A  85      38.399 102.264 110.049  1.00  0.00           O0.      0
ATOM    140  OD2 ASP A  85      39.473 104.170 110.585  1.00  0.00           O1-      0
ATOM    141  H03 ASP A  85      37.309 105.166 107.260  1.00  0.00           H0.      0
ATOM    142  HA  ASP A  85      36.668 104.499 108.773  1.00  0.00           H0.      0
ATOM    143  HB2 ASP A  85      38.514 103.078 107.654  1.00  0.00           H0.      0
ATOM    144  HB3 ASP A  85      39.637 104.416 107.986  1.00  0.00           H0.      0
ATOM    145  N   ALA A  86      37.420 106.508 110.196  1.00  0.00           N0.      0
ATOM    146  CA  ALA A  86      37.604 107.794 110.879  1.00  0.00           C0.     -1
ATOM    147  C   ALA A  86      38.833 107.902 111.775  1.00  0.00           C0.      0
ATOM    148  O   ALA A  86      38.972 108.903 112.500  1.00  0.00           O0.      0
ATOM    149  CB  ALA A  86      36.345 108.185 111.660  1.00  0.00           C0.      0
ATOM    150  H   ALA A  86      36.686 105.896 110.539  1.00  0.00           H0.      0
ATOM    151  HA  ALA A  86      37.765 108.536 110.086  1.00  0.00           H0.      0
ATOM    152  HB1 ALA A  86      36.054 107.396 112.363  1.00  0.00           H0.      0
ATOM    153  HB2 ALA A  86      36.574 109.085 112.237  1.00  0.00           H0.      0
ATOM    154  HB3 ALA A  86      35.525 108.379 110.970  1.00  0.00           H0.      0
ATOM    155  N   SER A  87      39.744 106.919 111.670  1.00  0.00           N0.      0
ATOM    156  CA  SER A  87      40.995 107.003 112.393  1.00  0.00           C0.     -1
ATOM    157  CB  SER A  87      41.314 105.703 113.139  1.00  0.00           C0.      0
ATOM    158  OG  SER A  87      42.672 105.736 113.642  1.00  0.00           O0.      0
ATOM    159  H01 SER A  87      41.826 107.209 111.704  1.00  0.00           H0.      0
ATOM    160  H   SER A  87      39.561 106.108 111.082  1.00  0.00           H0.      0
ATOM    161  HA  SER A  87      40.915 107.846 113.085  1.00  0.00           H0.      0
ATOM    162  HB2 SER A  87      40.588 105.523 113.941  1.00  0.00           H0.      0
ATOM    163  HB3 SER A  87      41.272 104.853 112.457  1.00  0.00           H0.      0
ATOM    164  HG  SER A  87      42.731 106.458 114.285  1.00  0.00           H0.      0
ATOM    165  CA  MET A  90      44.626 103.114 111.394  1.00  0.00           C0.     -1
ATOM    166  CB  MET A  90      43.319 102.626 112.158  1.00  0.00           C0.     -1
ATOM    167  CG  MET A  90      43.227 101.090 112.155  1.00  0.00           C0.      0
ATOM    168  SD  MET A  90      42.078 100.332 113.393  1.00  0.00           S0.      0
ATOM    169  CE  MET A  90      43.219 100.156 114.813  1.00  0.00           C0.      0
ATOM    170  H01 MET A  90      44.674 104.207 111.398  1.00  0.00           H0.      0
ATOM    171  H02 MET A  90      44.622 102.765 110.355  1.00  0.00           H0.      0
ATOM    172  HA  MET A  90      45.520 102.721 111.890  1.00  0.00           H0.      0
ATOM    173  HB2 MET A  90      43.351 103.009 113.184  1.00  0.00           H0.      0
ATOM    174  HB3 MET A  90      42.427 103.052 111.685  1.00  0.00           H0.      0
ATOM    175  HG2 MET A  90      42.894 100.734 111.173  1.00  0.00           H0.      0
ATOM    176  HG3 MET A  90      44.213 100.645 112.337  1.00  0.00           H0.      0
ATOM    177  HE1 MET A  90      44.069  99.521 114.551  1.00  0.00           H0.      0
ATOM    178  HE2 MET A  90      43.562 101.134 115.161  1.00  0.00           H0.      0
ATOM    179  HE3 MET A  90      42.662  99.670 115.618  1.00  0.00           H0.      0
ATOM    180  CA  ALA A 115      35.072 110.244 106.494  1.00  0.00           C0.     -1
ATOM    181  C   ALA A 115      34.646 109.781 107.866  1.00  0.00           C0.      0
ATOM    182  O   ALA A 115      35.169 108.813 108.437  1.00  0.00           O0.      0
ATOM    183  H01 ALA A 115      36.162 110.217 106.424  1.00  0.00           H0.      0
ATOM    184  H03 ALA A 115      34.677 109.554 105.739  1.00  0.00           H0.      0
ATOM    185  HA  ALA A 115      34.723 111.252 106.259  1.00  0.00           H0.      0
ATOM    186  N   ASN A 116      33.631 110.508 108.415  1.00  0.00           N0.      0
ATOM    187  CA  ASN A 116      32.943 110.054 109.611  1.00  0.00           C0.     -1
ATOM    188  C   ASN A 116      31.484 109.880 109.277  1.00  0.00           C0.      0
ATOM    189  O   ASN A 116      30.846 110.763 108.680  1.00  0.00           O0.      0
ATOM    190  CB  ASN A 116      33.137 111.071 110.773  1.00  0.00           C0.      0
ATOM    191  CG  ASN A 116      32.725 110.440 112.088  1.00  0.00           C0.      0
ATOM    192  ND2 ASN A 116      33.731 110.153 112.953  1.00  0.00           N0.      0
ATOM    193  OD1 ASN A 116      31.537 110.164 112.332  1.00  0.00           O0.      0
ATOM    194  H   ASN A 116      33.126 111.174 107.844  1.00  0.00           H0.      0
ATOM    195  HA  ASN A 116      33.395 109.106 109.896  1.00  0.00           H0.      0
ATOM    196  HB2 ASN A 116      34.184 111.384 110.786  1.00  0.00           H0.      0
ATOM    197  HB3 ASN A 116      32.514 111.951 110.582  1.00  0.00           H0.      0
ATOM    198 HD21 ASN A 116      33.523 109.568 113.752  1.00  0.00           H0.      0
ATOM    199 HD22 ASN A 116      34.696 110.212 112.662  1.00  0.00           H0.      0
ATOM    200  N   TRP A 117      31.000 108.696 109.663  1.00  0.00           N0.      0
ATOM    201  CA  TRP A 117      29.596 108.425 109.536  1.00  0.00           C0.     -1
ATOM    202  CB  TRP A 117      29.148 107.300 110.548  1.00  0.00           C0.     -1
ATOM    203  CG  TRP A 117      29.943 106.032 110.366  1.00  0.00           C0.      0
ATOM    204  CD1 TRP A 117      30.629 105.643 109.231  1.00  0.00           C0.      0
ATOM    205  CD2 TRP A 117      30.234 105.038 111.378  1.00  0.00           C0.      0
ATOM    206  CE2 TRP A 117      31.124 104.083 110.795  1.00  0.00           C0.      0
ATOM    207  CE3 TRP A 117      29.863 104.880 112.727  1.00  0.00           C0.      0
ATOM    208  NE1 TRP A 117      31.325 104.468 109.482  1.00  0.00           N0.      0
ATOM    209  CZ2 TRP A 117      31.655 103.011 111.524  1.00  0.00           C0.      0
ATOM    210  CZ3 TRP A 117      30.380 103.809 113.451  1.00  0.00           C0.      0
ATOM    211  CH2 TRP A 117      31.271 102.885 112.857  1.00  0.00           C0.      0
ATOM    212  H02 TRP A 117      29.031 109.342 109.729  1.00  0.00           H0.      0
ATOM    213  H   TRP A 117      31.597 108.070 110.211  1.00  0.00           H0.      0
ATOM    214  HA  TRP A 117      29.349 108.110 108.512  1.00  0.00           H0.      0
ATOM    215  HB2 TRP A 117      29.289 107.677 111.569  1.00  0.00           H0.      0
ATOM    216  HB3 TRP A 117      28.071 107.134 110.414  1.00  0.00           H0.      0
ATOM    217  HD1 TRP A 117      30.706 106.130 108.273  1.00  0.00           H0.      0
ATOM    218  HE1 TRP A 117      31.982 104.042 108.847  1.00  0.00           H0.      0
ATOM    219  HE3 TRP A 117      29.194 105.593 113.199  1.00  0.00           H0.      0
ATOM    220  HZ2 TRP A 117      32.358 102.319 111.075  1.00  0.00           H0.      0
ATOM    221  HZ3 TRP A 117      30.112 103.687 114.496  1.00  0.00           H0.      0
ATOM    222  HH2 TRP A 117      31.678 102.076 113.455  1.00  0.00           H0.      0
ATOM    223  CA  LEU A 136      32.338  94.763 109.748  1.00  0.00           C0.     -1
ATOM    224  C   LEU A 136      33.308  95.074 110.904  1.00  0.00           C0.      0
ATOM    225  O   LEU A 136      34.000  96.107 110.896  1.00  0.00           O0.      0
ATOM    226  H01 LEU A 136      32.942  94.556 108.858  1.00  0.00           H0.      0
ATOM    227  H02 LEU A 136      31.734  95.652 109.550  1.00  0.00           H0.      0
ATOM    228  HA  LEU A 136      31.686  93.911 109.952  1.00  0.00           H0.      0
ATOM    229  N   GLY A 137      33.405  94.173 111.936  1.00  0.00           N0.      0
ATOM    230  CA  GLY A 137      34.473  94.264 112.960  1.00  0.00           C0.     -1
ATOM    231  C   GLY A 137      34.085  94.922 114.276  1.00  0.00           C0.      0
ATOM    232  O   GLY A 137      34.833  95.740 114.825  1.00  0.00           O0.      0
ATOM    233  H   GLY A 137      32.945  93.282 111.814  1.00  0.00           H0.      0
ATOM    234  HA2 GLY A 137      34.833  93.253 113.174  1.00  0.00           H0.      0
ATOM    235  HA3 GLY A 137      35.318  94.812 112.551  1.00  0.00           H0.      0
ATOM    236  N   ASN A 138      32.902  94.521 114.821  1.00  0.00           N0.      0
ATOM    237  CA  ASN A 138      32.359  95.153 116.029  1.00  0.00           C0.     -1
ATOM    238  C   ASN A 138      32.416  96.723 115.824  1.00  0.00           C0.      0
ATOM    239  O   ASN A 138      32.842  97.474 116.704  1.00  0.00           O0.      0
ATOM    240  CB  ASN A 138      33.075  94.713 117.305  1.00  0.00           C0.      0
ATOM    241  CG  ASN A 138      32.422  95.315 118.549  1.00  0.00           C0.      0
ATOM    242  ND2 ASN A 138      33.281  95.620 119.554  1.00  0.00           N0.      0
ATOM    243  OD1 ASN A 138      31.193  95.449 118.630  1.00  0.00           O0.      0
ATOM    244  H   ASN A 138      32.330  93.865 114.309  1.00  0.00           H0.      0
ATOM    245  HA  ASN A 138      31.304  94.875 116.106  1.00  0.00           H0.      0
ATOM    246  HB2 ASN A 138      33.001  93.621 117.370  1.00  0.00           H0.      0
ATOM    247  HB3 ASN A 138      34.134  94.954 117.260  1.00  0.00           H0.      0
ATOM    248 HD21 ASN A 138      32.934  96.113 120.365  1.00  0.00           H0.      0
ATOM    249 HD22 ASN A 138      34.283  95.501 119.433  1.00  0.00           H0.      0
ATOM    250  N   SER A 139      31.924  97.152 114.622  1.00  0.00           N0.      0
ATOM    251  CA  SER A 139      31.982  98.539 114.107  1.00  0.00           C0.     -1
ATOM    252  H01 SER A 139      30.975  98.931 113.935  1.00  0.00           H0.      0
ATOM    253  H03 SER A 139      32.487  99.155 114.853  1.00  0.00           H0.      0
ATOM    254  H   SER A 139      31.678  96.435 113.953  1.00  0.00           H0.      0
ATOM    255  HA  SER A 139      32.549  98.566 113.171  1.00  0.00           H0.      0
ATOM    256  CA  HID A 142      32.263 103.321 118.544  1.00  0.00           C0.     -1
ATOM    257  CB  HID A 142      33.233 103.288 117.365  1.00  0.00           C0.     -1
ATOM    258  CG  HID A 142      34.328 102.253 117.391  1.00  0.00           C0.      0
ATOM    259  CD2 HID A 142      34.356 100.879 117.209  1.00  0.00           C0.      0
ATOM    260  ND1 HID A 142      35.670 102.607 117.502  1.00  0.00           N0.      0
ATOM    261  CE1 HID A 142      36.438 101.479 117.391  1.00  0.00           C0.      0
ATOM    262  NE2 HID A 142      35.667 100.411 117.209  1.00  0.00           N0.      0
ATOM    263  H01 HID A 142      31.514 104.105 118.394  1.00  0.00           H0.      0
ATOM    264  H02 HID A 142      31.737 102.365 118.651  1.00  0.00           H0.      0
ATOM    265  HA  HID A 142      32.785 103.522 119.487  1.00  0.00           H0.      0
ATOM    266  HB2 HID A 142      32.651 103.151 116.444  1.00  0.00           H0.      0
ATOM    267  HB3 HID A 142      33.698 104.276 117.255  1.00  0.00           H0.      0
ATOM    268  HD1 HID A 142      36.018 103.544 117.653  1.00  0.00           H0.      0
ATOM    269  HD2 HID A 142      33.530 100.197 117.072  1.00  0.00           H0.      0
ATOM    270  HE1 HID A 142      37.518 101.482 117.419  1.00  0.00           H0.      0
ATOM    271  CA  ARG A 175      29.803  92.396 119.862  1.00  0.00           C0.     -1
ATOM    272  CB  ARG A 175      30.994  92.632 120.826  1.00  0.00           C0.     -1
ATOM    273  CG  ARG A 175      32.336  92.141 120.257  1.00  0.00           C0.      0
ATOM    274  CD  ARG A 175      33.508  92.473 121.198  1.00  0.00           C0.      0
ATOM    275  NE  ARG A 175      34.831  92.261 120.596  1.00  0.00           N0.      0
ATOM    276  CZ  ARG A 175      35.496  91.109 120.559  1.00  0.00           C0.      0
ATOM    277  NH1 ARG A 175      35.002  89.996 121.167  1.00  0.00           N1+      0
ATOM    278  NH2 ARG A 175      36.686  91.050 119.932  1.00  0.00           N0.      0
ATOM    279  H01 ARG A 175      28.862  92.715 120.322  1.00  0.00           H0.      0
ATOM    280  H02 ARG A 175      29.947  92.977 118.945  1.00  0.00           H0.      0
ATOM    281  HA  ARG A 175      29.711  91.335 119.598  1.00  0.00           H0.      0
ATOM    282  HB2 ARG A 175      31.071  93.708 121.029  1.00  0.00           H0.      0
ATOM    283  HB3 ARG A 175      30.800  92.136 121.787  1.00  0.00           H0.      0
ATOM    284  HG2 ARG A 175      32.292  91.059 120.064  1.00  0.00           H0.      0
ATOM    285  HG3 ARG A 175      32.522  92.624 119.292  1.00  0.00           H0.      0
ATOM    286  HD2 ARG A 175      33.467  93.536 121.451  1.00  0.00           H0.      0
ATOM    287  HD3 ARG A 175      33.435  91.917 122.140  1.00  0.00           H0.      0
ATOM    288  HE  ARG A 175      35.251  93.066 120.088  1.00  0.00           H0.      0
ATOM    289 HH11 ARG A 175      34.015  89.956 121.374  1.00  0.00           H0.      0
ATOM    290 HH12 ARG A 175      35.434  89.107 120.963  1.00  0.00           H0.      0
ATOM    291 HH21 ARG A 175      37.154  91.925 119.640  1.00  0.00           H0.      0
ATOM    292 HH22 ARG A 175      37.266  90.232 120.039  1.00  0.00           H0.      0
ATOM    293  CA  TYR A 194      40.736  88.157 115.124  1.00  0.00           C0.     -1
ATOM    294  CB  TYR A 194      40.497  89.163 116.309  1.00  0.00           C0.     -1
ATOM    295  CG  TYR A 194      39.648  90.343 115.872  1.00  0.00           C0.      0
ATOM    296  CD1 TYR A 194      38.327  90.503 116.325  1.00  0.00           C0.      0
ATOM    297  CD2 TYR A 194      40.144  91.298 114.967  1.00  0.00           C0.      0
ATOM    298  CE1 TYR A 194      37.516  91.539 115.861  1.00  0.00           C0.      0
ATOM    299  CE2 TYR A 194      39.345  92.346 114.487  1.00  0.00           C0.      0
ATOM    300  CZ  TYR A 194      38.008  92.449 114.913  1.00  0.00           C0.      0
ATOM    301  OH  TYR A 194      37.160  93.435 114.472  1.00  0.00           O0.      0
ATOM    302  H01 TYR A 194      41.366  87.320 115.445  1.00  0.00           H0.      0
ATOM    303  H02 TYR A 194      39.782  87.761 114.760  1.00  0.00           H0.      0
ATOM    304  HA  TYR A 194      41.236  88.663 114.291  1.00  0.00           H0.      0
ATOM    305  HB2 TYR A 194      40.009  88.641 117.139  1.00  0.00           H0.      0
ATOM    306  HB3 TYR A 194      41.470  89.512 116.676  1.00  0.00           H0.      0
ATOM    307  HD1 TYR A 194      37.927  89.802 117.052  1.00  0.00           H0.      0
ATOM    308  HD2 TYR A 194      41.180  91.240 114.650  1.00  0.00           H0.      0
ATOM    309  HE1 TYR A 194      36.494  91.649 116.208  1.00  0.00           H0.      0
ATOM    310  HE2 TYR A 194      39.755  93.100 113.819  1.00  0.00           H0.      0
ATOM    311  HH  TYR A 194      37.437  93.778 113.584  1.00  0.00           H0.      0
ATOM    312  CA  TYR A 220      43.910  93.761 124.947  1.00  0.00           C0.     -1
ATOM    313  CB  TYR A 220      43.551  94.232 123.503  1.00  0.00           C0.     -1
ATOM    314  CG  TYR A 220      42.092  94.302 123.088  1.00  0.00           C0.      0
ATOM    315  CD1 TYR A 220      41.226  95.308 123.558  1.00  0.00           C0.      0
ATOM    316  CD2 TYR A 220      41.599  93.436 122.096  1.00  0.00           C0.      0
ATOM    317  CE1 TYR A 220      39.937  95.467 123.037  1.00  0.00           C0.      0
ATOM    318  CE2 TYR A 220      40.312  93.577 121.567  1.00  0.00           C0.      0
ATOM    319  CZ  TYR A 220      39.487  94.613 122.021  1.00  0.00           C0.      0
ATOM    320  OH  TYR A 220      38.223  94.819 121.481  1.00  0.00           O0.      0
ATOM    321  H01 TYR A 220      44.996  93.785 125.086  1.00  0.00           H0.      0
ATOM    322  H02 TYR A 220      43.451  94.412 125.700  1.00  0.00           H0.      0
ATOM    323  HA  TYR A 220      43.558  92.738 125.124  1.00  0.00           H0.      0
ATOM    324  HB2 TYR A 220      43.994  95.229 123.364  1.00  0.00           H0.      0
ATOM    325  HB3 TYR A 220      44.072  93.574 122.796  1.00  0.00           H0.      0
ATOM    326  HD1 TYR A 220      41.575  95.999 124.320  1.00  0.00           H0.      0
ATOM    327  HD2 TYR A 220      42.243  92.659 121.696  1.00  0.00           H0.      0
ATOM    328  HE1 TYR A 220      39.289  96.263 123.388  1.00  0.00           H0.      0
ATOM    329  HE2 TYR A 220      39.973  92.903 120.789  1.00  0.00           H0.      0
ATOM    330  HH  TYR A 220      38.091  94.202 120.726  1.00  0.00           H0.      0
ATOM    331  CA  TYR A 242      32.388 100.936 123.478  1.00  0.00           C0.     -1
ATOM    332  CB  TYR A 242      32.421  99.533 122.860  1.00  0.00           C0.     -1
ATOM    333  CG  TYR A 242      33.710  98.992 122.256  1.00  0.00           C0.      0
ATOM    334  CD1 TYR A 242      34.190  99.427 121.004  1.00  0.00           C0.      0
ATOM    335  CD2 TYR A 242      34.387  97.922 122.869  1.00  0.00           C0.      0
ATOM    336  CE1 TYR A 242      35.286  98.817 120.387  1.00  0.00           C0.      0
ATOM    337  CE2 TYR A 242      35.486  97.297 122.265  1.00  0.00           C0.      0
ATOM    338  CZ  TYR A 242      35.935  97.743 121.015  1.00  0.00           C0.      0
ATOM    339  OH  TYR A 242      36.996  97.157 120.353  1.00  0.00           O0.      0
ATOM    340  H01 TYR A 242      31.381 101.160 123.846  1.00  0.00           H0.      0
ATOM    341  H02 TYR A 242      33.087 101.019 124.319  1.00  0.00           H0.      0
ATOM    342  HA  TYR A 242      32.660 101.704 122.744  1.00  0.00           H0.      0
ATOM    343  HB2 TYR A 242      32.091  98.818 123.626  1.00  0.00           H0.      0
ATOM    344  HB3 TYR A 242      31.649  99.497 122.077  1.00  0.00           H0.      0
ATOM    345  HD1 TYR A 242      33.683 100.236 120.484  1.00  0.00           H0.      0
ATOM    346  HD2 TYR A 242      34.034  97.552 123.827  1.00  0.00           H0.      0
ATOM    347  HE1 TYR A 242      35.627  99.154 119.413  1.00  0.00           H0.      0
ATOM    348  HE2 TYR A 242      35.981  96.461 122.750  1.00  0.00           H0.      0
ATOM    349  HH  TYR A 242      37.383  96.419 120.871  1.00  0.00           H0.      0
ATOM    350  CA' SAM A 293      37.901  96.459 111.019  1.00  0.00           C0.      0
ATOM    351  CB  SAM A 293      37.432  97.510 112.061  1.00  0.00           C0.      0
ATOM    352  CG  SAM A 293      38.605  98.104 112.847  1.00  0.00           C0.      0
ATOM    353  SD  SAM A 293      38.167  99.025 114.372  1.00  0.00           S0.      0
ATOM    354  C5' SAM A 293      36.621  99.888 113.931  1.00  0.00           C0.      0
ATOM    355  C4' SAM A 293      36.887 101.011 112.942  1.00  0.00           C0.      0
ATOM    356  O4' SAM A 293      35.651 101.761 112.818  1.00  0.00           O0.      0
ATOM    357  C3' SAM A 293      37.994 102.004 113.392  1.00  0.00           C0.      0
ATOM    358  O3' SAM A 293      39.168 101.872 112.614  1.00  0.00           O0.      0
ATOM    359  C2' SAM A 293      37.291 103.392 113.337  1.00  0.00           C0.      0
ATOM    360  O2' SAM A 293      38.055 104.481 112.882  1.00  0.00           O0.      0
ATOM    361  C1' SAM A 293      36.008 103.122 112.509  1.00  0.00           C0.      0
ATOM    362  OXT SAM A 293      37.539  94.275 111.950  1.00  0.00           O0.      0
ATOM    363  N1  SAM A 293      32.987 107.101 111.231  1.00  0.00           N0.      0
ATOM    364  C2  SAM A 293      33.862 106.383 110.496  1.00  0.00           C0.      0
ATOM    365  N3  SAM A 293      34.589 105.321 110.875  1.00  0.00           N0.      0
ATOM    366  C4  SAM A 293      34.342 104.979 112.154  1.00  0.00           C0.      0
ATOM    367  C5  SAM A 293      33.459 105.627 113.031  1.00  0.00           C0.      0
ATOM    368  C6  SAM A 293      32.765 106.747 112.525  1.00  0.00           C0.      0
ATOM    369  N6  SAM A 293      31.925 107.480 113.281  1.00  0.00           N0.      0
ATOM    370  N7  SAM A 293      33.470 105.023 114.281  1.00  0.00           N0.      0
ATOM    371  C8  SAM A 293      34.337 104.037 114.167  1.00  0.00           C0.      0
ATOM    372  N9  SAM A 293      34.902 103.961 112.896  1.00  0.00           N0.      0
ATOM    373  C'  SAM A 293      38.406  95.201 111.759  1.00  0.00           C0.      0
ATOM    374  N'  SAM A 293      36.740  96.164 110.118  1.00  0.00           N0.      0
ATOM    375  O'  SAM A 293      39.583  95.216 112.184  1.00  0.00           O0.      0
ATOM    376 HN61 SAM A 293      31.707 107.158 114.211  1.00  0.00           H0.      0
ATOM    377 HN62 SAM A 293      31.530 108.355 112.935  1.00  0.00           H0.      0
ATOM    378  HA  SAM A 293      38.697  96.851 110.384  1.00  0.00           H0.      0
ATOM    379  HB1 SAM A 293      36.712  97.024 112.732  1.00  0.00           H0.      0
ATOM    380  HB2 SAM A 293      36.898  98.304 111.526  1.00  0.00           H0.      0
ATOM    381  HG1 SAM A 293      39.167  98.814 112.241  1.00  0.00           H0.      0
ATOM    382  HG2 SAM A 293      39.297  97.325 113.175  1.00  0.00           H0.      0
ATOM    383 HO2' SAM A 293      38.638 104.214 112.131  1.00  0.00           H0.      0
ATOM    384 HO3' SAM A 293      38.935 102.013 111.659  1.00  0.00           H0.      0
ATOM    385  H01 SAM A 293      34.591 103.324 114.934  1.00  0.00           H0.      0
ATOM    386  H02 SAM A 293      37.166 100.617 111.957  1.00  0.00           H0.      0
ATOM    387  H03 SAM A 293      38.297 101.807 114.422  1.00  0.00           H0.      0
ATOM    388  H04 SAM A 293      36.963 103.644 114.352  1.00  0.00           H0.      0
ATOM    389  H05 SAM A 293      36.191 103.261 111.439  1.00  0.00           H0.      0
ATOM    390  H06 SAM A 293      34.022 106.740 109.485  1.00  0.00           H0.      0
ATOM    391  H07 SAM A 293      36.546  96.974 109.500  1.00  0.00           H0.      0
ATOM    392  H08 SAM A 293      35.861  96.017 110.640  1.00  0.00           H0.      0
ATOM    393  H09 SAM A 293      36.841  95.336 109.471  1.00  0.00           H0.      0
ATOM    394 H5'1 SAM A 293      36.243 100.296 114.874  1.00  0.00           H0.      0
ATOM    395 H5'2 SAM A 293      35.887  99.170 113.558  1.00  0.00           H0.      0
ATOM    396  N   ACT A 294      36.546  96.386 117.415  1.00  0.00           N0.      0
ATOM    397  CA  ACT A 294      37.272  95.115 117.418  1.00  0.00           C0.      0
ATOM    398  C   ACT A 294      36.946  94.232 118.615  1.00  0.00           C0.      0
ATOM    399  O   ACT A 294      35.799  94.332 119.134  1.00  0.00           O0.      0
ATOM    400  CE  ACT A 294      37.338  97.665 115.851  1.00  0.00           C0.      0
ATOM    401  OXT ACT A 294      37.857  93.438 119.055  1.00  0.00           O1-      0
ATOM    402  HE1 ACT A 294      36.803  98.455 116.369  1.00  0.00           H0.      0
ATOM    403  HE2 ACT A 294      38.302  97.356 116.226  1.00  0.00           H0.      0
ATOM    404  HE3 ACT A 294      36.789  97.004 115.194  1.00  0.00           H0.      0
ATOM    405  H1  ACT A 294      38.350  95.305 117.426  1.00  0.00           H0.      0
ATOM    406  H3  ACT A 294      37.048  94.575 116.490  1.00  0.00           H0.      0
ATOM    407  H01 ACT A 294      36.589  96.828 118.335  1.00  0.00           H0.      0
ATOM    408  H02 ACT A 294      35.577  96.279 117.128  1.00  0.00           H0.      0
