# Supplementary material for: Computational Investigation of GNMT-Catalyzed Methyl Transfer Reaction: Integrating MD, QM, and ML Approaches
Source: J Comput Chem. Author manuscript; Available in PMC 2026 Jun 29. (PMC13312424; doi:10.1002/jcc.70434)
Supplement: SI-2 [file NIHMS2188582-supplement-SI-2.zip › QM-cluster-pdbs/clustering_1422_R1_w_r.pdb]

ATOM      1  CA  TYR A  21      42.068 104.907 117.696  1.00  0.00           C0.     -1
ATOM      2  CB  TYR A  21      41.359 104.408 116.471  1.00  0.00           C0.     -1
ATOM      3  CG  TYR A  21      40.555 103.114 116.582  1.00  0.00           C0.      0
ATOM      4  CD1 TYR A  21      39.196 103.124 116.950  1.00  0.00           C0.      0
ATOM      5  CD2 TYR A  21      41.120 101.876 116.219  1.00  0.00           C0.      0
ATOM      6  CE1 TYR A  21      38.427 101.950 116.951  1.00  0.00           C0.      0
ATOM      7  CE2 TYR A  21      40.366 100.698 116.217  1.00  0.00           C0.      0
ATOM      8  CZ  TYR A  21      39.011 100.728 116.579  1.00  0.00           C0.      0
ATOM      9  OH  TYR A  21      38.295  99.549 116.468  1.00  0.00           O0.      0
ATOM     10  H01 TYR A  21      41.368 105.097 118.520  1.00  0.00           H0.      0
ATOM     11  H02 TYR A  21      42.598 105.844 117.486  1.00  0.00           H0.      0
ATOM     12  HA  TYR A  21      42.807 104.181 118.060  1.00  0.00           H0.      0
ATOM     13  HB2 TYR A  21      40.667 105.191 116.125  1.00  0.00           H0.      0
ATOM     14  HB3 TYR A  21      42.083 104.290 115.654  1.00  0.00           H0.      0
ATOM     15  HD1 TYR A  21      38.704 104.064 117.181  1.00  0.00           H0.      0
ATOM     16  HD2 TYR A  21      42.153 101.837 115.887  1.00  0.00           H0.      0
ATOM     17  HE1 TYR A  21      37.373 101.994 117.207  1.00  0.00           H0.      0
ATOM     18  HE2 TYR A  21      40.807  99.750 115.927  1.00  0.00           H0.      0
ATOM     19  HH  TYR A  21      37.505  99.519 117.062  1.00  0.00           H0.      0
ATOM     20  CA  TRP A  30      46.149  95.425 114.237  1.00  0.00           C0.     -1
ATOM     21  CB  TRP A  30      45.353  96.503 113.487  1.00  0.00           C0.     -1
ATOM     22  CG  TRP A  30      43.876  96.235 113.333  1.00  0.00           C0.      0
ATOM     23  CD1 TRP A  30      43.206  95.827 112.192  1.00  0.00           C0.      0
ATOM     24  CD2 TRP A  30      42.861  96.403 114.354  1.00  0.00           C0.      0
ATOM     25  CE2 TRP A  30      41.604  96.063 113.760  1.00  0.00           C0.      0
ATOM     26  CE3 TRP A  30      42.881  96.846 115.691  1.00  0.00           C0.      0
ATOM     27  NE1 TRP A  30      41.844  95.697 112.448  1.00  0.00           N0.      0
ATOM     28  CZ2 TRP A  30      40.399  96.132 114.472  1.00  0.00           C0.      0
ATOM     29  CZ3 TRP A  30      41.677  96.950 116.390  1.00  0.00           C0.      0
ATOM     30  CH2 TRP A  30      40.446  96.591 115.789  1.00  0.00           C0.      0
ATOM     31  H01 TRP A  30      46.092  94.464 113.713  1.00  0.00           H0.      0
ATOM     32  H03 TRP A  30      47.205  95.707 114.323  1.00  0.00           H0.      0
ATOM     33  HA  TRP A  30      45.753  95.275 115.249  1.00  0.00           H0.      0
ATOM     34  HB2 TRP A  30      45.484  97.463 114.008  1.00  0.00           H0.      0
ATOM     35  HB3 TRP A  30      45.794  96.639 112.491  1.00  0.00           H0.      0
ATOM     36  HD1 TRP A  30      43.603  95.622 111.209  1.00  0.00           H0.      0
ATOM     37  HE1 TRP A  30      41.103  95.597 111.752  1.00  0.00           H0.      0
ATOM     38  HE3 TRP A  30      43.818  97.112 116.170  1.00  0.00           H0.      0
ATOM     39  HZ2 TRP A  30      39.479  95.783 114.023  1.00  0.00           H0.      0
ATOM     40  HZ3 TRP A  30      41.682  97.300 117.417  1.00  0.00           H0.      0
ATOM     41  HH2 TRP A  30      39.527  96.687 116.357  1.00  0.00           H0.      0
ATOM     42  CA  TYR A  33      45.437  91.070 116.796  1.00  0.00           C0.     -1
ATOM     43  CB  TYR A  33      44.737  92.426 117.170  1.00  0.00           C0.     -1
ATOM     44  CG  TYR A  33      43.295  92.320 117.645  1.00  0.00           C0.      0
ATOM     45  CD1 TYR A  33      42.289  93.137 117.099  1.00  0.00           C0.      0
ATOM     46  CD2 TYR A  33      42.924  91.441 118.680  1.00  0.00           C0.      0
ATOM     47  CE1 TYR A  33      40.963  93.073 117.545  1.00  0.00           C0.      0
ATOM     48  CE2 TYR A  33      41.606  91.365 119.131  1.00  0.00           C0.      0
ATOM     49  CZ  TYR A  33      40.610  92.171 118.556  1.00  0.00           C0.      0
ATOM     50  OH  TYR A  33      39.329  92.011 119.036  1.00  0.00           O0.      0
ATOM     51  H01 TYR A  33      44.889  90.565 115.993  1.00  0.00           H0.      0
ATOM     52  H02 TYR A  33      46.462  91.257 116.458  1.00  0.00           H0.      0
ATOM     53  HA  TYR A  33      45.478  90.396 117.658  1.00  0.00           H0.      0
ATOM     54  HB2 TYR A  33      45.343  92.913 117.949  1.00  0.00           H0.      0
ATOM     55  HB3 TYR A  33      44.773  93.090 116.297  1.00  0.00           H0.      0
ATOM     56  HD1 TYR A  33      42.537  93.838 116.307  1.00  0.00           H0.      0
ATOM     57  HD2 TYR A  33      43.675  90.803 119.139  1.00  0.00           H0.      0
ATOM     58  HE1 TYR A  33      40.211  93.697 117.075  1.00  0.00           H0.      0
ATOM     59  HE2 TYR A  33      41.324  90.673 119.917  1.00  0.00           H0.      0
ATOM     60  HH  TYR A  33      38.656  92.444 118.481  1.00  0.00           H0.      0
ATOM     61  CA  ARG A  40      39.673  85.473 109.125  1.00  0.00           C0.     -1
ATOM     62  CB  ARG A  40      40.118  86.872 109.449  1.00  0.00           C0.     -1
ATOM     63  CG  ARG A  40      38.931  87.863 109.517  1.00  0.00           C0.      0
ATOM     64  CD  ARG A  40      39.291  89.279 110.008  1.00  0.00           C0.      0
ATOM     65  NE  ARG A  40      38.102  90.144 109.864  1.00  0.00           N0.      0
ATOM     66  CZ  ARG A  40      37.963  91.426 110.287  1.00  0.00           C0.      0
ATOM     67  NH1 ARG A  40      38.764  91.961 111.228  1.00  0.00           N1+      0
ATOM     68  NH2 ARG A  40      36.968  92.160 109.778  1.00  0.00           N0.      0
ATOM     69  H01 ARG A  40      39.149  85.432 108.161  1.00  0.00           H0.      0
ATOM     70  H02 ARG A  40      40.523  84.784 109.066  1.00  0.00           H0.      0
ATOM     71  HA  ARG A  40      38.986  85.086 109.888  1.00  0.00           H0.      0
ATOM     72  HB2 ARG A  40      40.647  86.883 110.413  1.00  0.00           H0.      0
ATOM     73  HB3 ARG A  40      40.839  87.230 108.701  1.00  0.00           H0.      0
ATOM     74  HG2 ARG A  40      38.487  87.940 108.513  1.00  0.00           H0.      0
ATOM     75  HG3 ARG A  40      38.153  87.455 110.176  1.00  0.00           H0.      0
ATOM     76  HD2 ARG A  40      39.589  89.242 111.061  1.00  0.00           H0.      0
ATOM     77  HD3 ARG A  40      40.131  89.689 109.432  1.00  0.00           H0.      0
ATOM     78  HE  ARG A  40      37.492  89.905 109.091  1.00  0.00           H0.      0
ATOM     79 HH11 ARG A  40      39.283  91.384 111.873  1.00  0.00           H0.      0
ATOM     80 HH12 ARG A  40      38.570  92.927 111.500  1.00  0.00           H0.      0
ATOM     81 HH21 ARG A  40      36.653  91.987 108.797  1.00  0.00           H0.      0
ATOM     82 HH22 ARG A  40      36.976  93.158 110.005  1.00  0.00           H0.      0
ATOM     83  CA  ALA A  64      35.005 101.362 108.741  1.00  0.00           C0.     -1
ATOM     84  C   ALA A  64      36.058 100.458 108.109  1.00  0.00           C0.      0
ATOM     85  O   ALA A  64      35.932  99.226 108.001  1.00  0.00           O0.      0
ATOM     86  CB  ALA A  64      34.153 100.621 109.780  1.00  0.00           C0.      0
ATOM     87  H02 ALA A  64      34.368 101.724 107.922  1.00  0.00           H0.      0
ATOM     88  HA  ALA A  64      35.488 102.244 109.177  1.00  0.00           H0.      0
ATOM     89  HB1 ALA A  64      34.688 100.514 110.730  1.00  0.00           H0.      0
ATOM     90  HB2 ALA A  64      33.224 101.157 109.987  1.00  0.00           H0.      0
ATOM     91  HB3 ALA A  64      33.899  99.621 109.413  1.00  0.00           H0.      0
ATOM     92  N   CYS A  65      37.114 101.136 107.586  1.00  0.00           N0.      0
ATOM     93  CA  CYS A  65      38.178 100.438 106.880  1.00  0.00           C0.     -1
ATOM     94  C   CYS A  65      39.121  99.643 107.751  1.00  0.00           C0.      0
ATOM     95  O   CYS A  65      39.665  98.607 107.350  1.00  0.00           O0.      0
ATOM     96  H01 CYS A  65      38.760 101.181 106.324  1.00  0.00           H0.      0
ATOM     97  H   CYS A  65      37.336 102.014 108.044  1.00  0.00           H0.      0
ATOM     98  HA  CYS A  65      37.731  99.754 106.157  1.00  0.00           H0.      0
ATOM     99  N   GLY A  66      39.368 100.213 108.950  1.00  0.00           N0.      0
ATOM    100  CA  GLY A  66      40.520  99.764 109.688  1.00  0.00           C0.     -1
ATOM    101  H01 GLY A  66      41.448  99.913 109.122  1.00  0.00           H0.      0
ATOM    102  H   GLY A  66      38.977 101.128 109.170  1.00  0.00           H0.      0
ATOM    103  HA2 GLY A  66      40.582 100.327 110.620  1.00  0.00           H0.      0
ATOM    104  HA3 GLY A  66      40.442  98.697 109.919  1.00  0.00           H0.      0
ATOM    105  CA  VAL A  69      41.119  93.570 105.770  1.00  0.00           C0.     -1
ATOM    106  C   VAL A  69      39.801  93.187 105.081  1.00  0.00           C0.      0
ATOM    107  O   VAL A  69      39.729  92.211 104.320  1.00  0.00           O0.      0
ATOM    108  CB  VAL A  69      41.329  92.832 107.085  1.00  0.00           C0.     -1
ATOM    109  CG1 VAL A  69      40.271  93.200 108.146  1.00  0.00           C0.      0
ATOM    110  CG2 VAL A  69      41.390  91.304 106.895  1.00  0.00           C0.      0
ATOM    111  H01 VAL A  69      41.152  94.653 105.949  1.00  0.00           H0.      0
ATOM    112  HA  VAL A  69      41.922  93.322 105.069  1.00  0.00           H0.      0
ATOM    113  HB  VAL A  69      42.308  93.157 107.469  1.00  0.00           H0.      0
ATOM    114 HG11 VAL A  69      40.505  92.724 109.104  1.00  0.00           H0.      0
ATOM    115 HG12 VAL A  69      40.226  94.281 108.323  1.00  0.00           H0.      0
ATOM    116 HG13 VAL A  69      39.273  92.864 107.841  1.00  0.00           H0.      0
ATOM    117 HG21 VAL A  69      41.637  90.813 107.845  1.00  0.00           H0.      0
ATOM    118 HG22 VAL A  69      40.428  90.915 106.544  1.00  0.00           H0.      0
ATOM    119 HG23 VAL A  69      42.149  91.023 106.157  1.00  0.00           H0.      0
ATOM    120  N   ASP A  70      38.706  93.944 105.387  1.00  0.00           N0.      0
ATOM    121  CA  ASP A  70      37.365  93.634 104.861  1.00  0.00           C0.     -1
ATOM    122  CB  ASP A  70      36.273  94.158 105.739  1.00  0.00           C0.     -1
ATOM    123  CG  ASP A  70      36.169  93.460 107.103  1.00  0.00           C0.      0
ATOM    124  OD1 ASP A  70      35.835  94.167 108.111  1.00  0.00           O0.      0
ATOM    125  OD2 ASP A  70      36.387  92.211 107.141  1.00  0.00           O1-      0
ATOM    126  H01 ASP A  70      37.270  94.036 103.843  1.00  0.00           H0.      0
ATOM    127  H   ASP A  70      38.815  94.743 105.996  1.00  0.00           H0.      0
ATOM    128  HA  ASP A  70      37.298  92.546 104.790  1.00  0.00           H0.      0
ATOM    129  HB2 ASP A  70      36.370  95.238 105.907  1.00  0.00           H0.      0
ATOM    130  HB3 ASP A  70      35.312  94.016 105.225  1.00  0.00           H0.      0
ATOM    131  CA  ASP A  85      37.171 105.469 108.372  1.00  0.00           C0.     -1
ATOM    132  C   ASP A  85      37.647 106.787 108.902  1.00  0.00           C0.      0
ATOM    133  O   ASP A  85      38.442 107.504 108.279  1.00  0.00           O0.      0
ATOM    134  CB  ASP A  85      38.368 104.492 108.215  1.00  0.00           C0.      0
ATOM    135  CG  ASP A  85      38.664 103.900 109.581  1.00  0.00           C0.      0
ATOM    136  OD1 ASP A  85      38.204 102.727 109.841  1.00  0.00           O0.      0
ATOM    137  OD2 ASP A  85      39.243 104.634 110.431  1.00  0.00           O1-      0
ATOM    138  H01 ASP A  85      36.733 105.645 107.383  1.00  0.00           H0.      0
ATOM    139  HA  ASP A  85      36.391 105.031 109.002  1.00  0.00           H0.      0
ATOM    140  HB2 ASP A  85      38.126 103.712 107.490  1.00  0.00           H0.      0
ATOM    141  HB3 ASP A  85      39.230 105.052 107.842  1.00  0.00           H0.      0
ATOM    142  N   ALA A  86      37.194 107.067 110.143  1.00  0.00           N0.      0
ATOM    143  CA  ALA A  86      37.535 108.311 110.773  1.00  0.00           C0.     -1
ATOM    144  C   ALA A  86      38.828 108.194 111.647  1.00  0.00           C0.      0
ATOM    145  O   ALA A  86      38.983 108.925 112.651  1.00  0.00           O0.      0
ATOM    146  CB  ALA A  86      36.373 108.898 111.557  1.00  0.00           C0.      0
ATOM    147  H   ALA A  86      36.475 106.476 110.553  1.00  0.00           H0.      0
ATOM    148  HA  ALA A  86      37.808 109.000 109.963  1.00  0.00           H0.      0
ATOM    149  HB1 ALA A  86      36.731 109.775 112.101  1.00  0.00           H0.      0
ATOM    150  HB2 ALA A  86      35.582 109.173 110.858  1.00  0.00           H0.      0
ATOM    151  HB3 ALA A  86      35.973 108.197 112.292  1.00  0.00           H0.      0
ATOM    152  N   SER A  87      39.775 107.331 111.222  1.00  0.00           N0.      0
ATOM    153  CA  SER A  87      41.095 107.188 111.859  1.00  0.00           C0.     -1
ATOM    154  CB  SER A  87      41.127 106.031 112.870  1.00  0.00           C0.      0
ATOM    155  OG  SER A  87      42.458 105.842 113.398  1.00  0.00           O0.      0
ATOM    156  H01 SER A  87      41.837 107.003 111.077  1.00  0.00           H0.      0
ATOM    157  H   SER A  87      39.520 106.605 110.557  1.00  0.00           H0.      0
ATOM    158  HA  SER A  87      41.329 108.134 112.355  1.00  0.00           H0.      0
ATOM    159  HB2 SER A  87      40.395 106.203 113.668  1.00  0.00           H0.      0
ATOM    160  HB3 SER A  87      40.867 105.095 112.376  1.00  0.00           H0.      0
ATOM    161  HG  SER A  87      42.631 106.540 114.045  1.00  0.00           H0.      0
ATOM    162  CA  MET A  90      44.325 103.019 110.388  1.00  0.00           C0.     -1
ATOM    163  CB  MET A  90      42.847 102.612 110.653  1.00  0.00           C0.     -1
ATOM    164  CG  MET A  90      42.491 102.609 112.150  1.00  0.00           C0.      0
ATOM    165  SD  MET A  90      43.349 101.319 113.161  1.00  0.00           S0.      0
ATOM    166  CE  MET A  90      42.194  99.904 113.000  1.00  0.00           C0.      0
ATOM    167  H01 MET A  90      44.518 104.027 110.776  1.00  0.00           H0.      0
ATOM    168  H02 MET A  90      44.552 103.013 109.316  1.00  0.00           H0.      0
ATOM    169  HA  MET A  90      45.006 102.323 110.890  1.00  0.00           H0.      0
ATOM    170  HB2 MET A  90      42.170 103.318 110.150  1.00  0.00           H0.      0
ATOM    171  HB3 MET A  90      42.656 101.623 110.220  1.00  0.00           H0.      0
ATOM    172  HG2 MET A  90      42.775 103.566 112.602  1.00  0.00           H0.      0
ATOM    173  HG3 MET A  90      41.414 102.481 112.302  1.00  0.00           H0.      0
ATOM    174  HE1 MET A  90      42.220  99.471 111.997  1.00  0.00           H0.      0
ATOM    175  HE2 MET A  90      42.508  99.137 113.712  1.00  0.00           H0.      0
ATOM    176  HE3 MET A  90      41.176 100.222 113.243  1.00  0.00           H0.      0
ATOM    177  CA  ALA A 115      35.200 110.501 106.395  1.00  0.00           C0.     -1
ATOM    178  C   ALA A 115      34.622 110.115 107.785  1.00  0.00           C0.      0
ATOM    179  O   ALA A 115      35.107 109.156 108.403  1.00  0.00           O0.      0
ATOM    180  H01 ALA A 115      36.266 110.707 106.519  1.00  0.00           H0.      0
ATOM    181  H03 ALA A 115      35.094 109.640 105.729  1.00  0.00           H0.      0
ATOM    182  HA  ALA A 115      34.710 111.370 105.950  1.00  0.00           H0.      0
ATOM    183  N   ASN A 116      33.592 110.866 108.312  1.00  0.00           N0.      0
ATOM    184  CA  ASN A 116      32.928 110.524 109.595  1.00  0.00           C0.     -1
ATOM    185  C   ASN A 116      31.428 110.343 109.374  1.00  0.00           C0.      0
ATOM    186  O   ASN A 116      30.772 111.185 108.738  1.00  0.00           O0.      0
ATOM    187  CB  ASN A 116      33.212 111.572 110.713  1.00  0.00           C0.      0
ATOM    188  CG  ASN A 116      32.964 110.930 112.076  1.00  0.00           C0.      0
ATOM    189  ND2 ASN A 116      34.064 110.657 112.816  1.00  0.00           N0.      0
ATOM    190  OD1 ASN A 116      31.810 110.636 112.441  1.00  0.00           O0.      0
ATOM    191  H   ASN A 116      33.121 111.551 107.735  1.00  0.00           H0.      0
ATOM    192  HA  ASN A 116      33.374 109.576 109.899  1.00  0.00           H0.      0
ATOM    193  HB2 ASN A 116      34.246 111.914 110.613  1.00  0.00           H0.      0
ATOM    194  HB3 ASN A 116      32.548 112.432 110.585  1.00  0.00           H0.      0
ATOM    195 HD21 ASN A 116      34.042 109.999 113.596  1.00  0.00           H0.      0
ATOM    196 HD22 ASN A 116      34.975 110.802 112.410  1.00  0.00           H0.      0
ATOM    197  N   TRP A 117      30.916 109.226 109.922  1.00  0.00           N0.      0
ATOM    198  CA  TRP A 117      29.482 108.964 109.877  1.00  0.00           C0.     -1
ATOM    199  CB  TRP A 117      29.079 107.668 110.576  1.00  0.00           C0.     -1
ATOM    200  CG  TRP A 117      29.978 106.492 110.293  1.00  0.00           C0.      0
ATOM    201  CD1 TRP A 117      30.674 106.215 109.134  1.00  0.00           C0.      0
ATOM    202  CD2 TRP A 117      30.368 105.484 111.257  1.00  0.00           C0.      0
ATOM    203  CE2 TRP A 117      31.323 104.632 110.620  1.00  0.00           C0.      0
ATOM    204  CE3 TRP A 117      30.041 105.246 112.605  1.00  0.00           C0.      0
ATOM    205  NE1 TRP A 117      31.470 105.091 109.324  1.00  0.00           N0.      0
ATOM    206  CZ2 TRP A 117      31.962 103.588 111.301  1.00  0.00           C0.      0
ATOM    207  CZ3 TRP A 117      30.667 104.200 113.281  1.00  0.00           C0.      0
ATOM    208  CH2 TRP A 117      31.622 103.381 112.636  1.00  0.00           C0.      0
ATOM    209  H02 TRP A 117      28.944 109.809 110.324  1.00  0.00           H0.      0
ATOM    210  H   TRP A 117      31.535 108.600 110.442  1.00  0.00           H0.      0
ATOM    211  HA  TRP A 117      29.175 108.935 108.822  1.00  0.00           H0.      0
ATOM    212  HB2 TRP A 117      29.085 107.834 111.662  1.00  0.00           H0.      0
ATOM    213  HB3 TRP A 117      28.035 107.456 110.309  1.00  0.00           H0.      0
ATOM    214  HD1 TRP A 117      30.692 106.750 108.198  1.00  0.00           H0.      0
ATOM    215  HE1 TRP A 117      32.139 104.741 108.657  1.00  0.00           H0.      0
ATOM    216  HE3 TRP A 117      29.326 105.881 113.118  1.00  0.00           H0.      0
ATOM    217  HZ2 TRP A 117      32.724 102.988 110.819  1.00  0.00           H0.      0
ATOM    218  HZ3 TRP A 117      30.434 104.021 114.326  1.00  0.00           H0.      0
ATOM    219  HH2 TRP A 117      32.121 102.596 113.194  1.00  0.00           H0.      0
ATOM    220  CA  CYS A 135      31.060  97.628 107.941  1.00  0.00           C0.     -1
ATOM    221  C   CYS A 135      32.099  96.600 108.442  1.00  0.00           C0.      0
ATOM    222  O   CYS A 135      33.265  96.613 108.037  1.00  0.00           O0.      0
ATOM    223  H01 CYS A 135      30.159  97.663 108.559  1.00  0.00           H0.      0
ATOM    224  H02 CYS A 135      30.776  97.364 106.917  1.00  0.00           H0.      0
ATOM    225  HA  CYS A 135      31.528  98.614 107.922  1.00  0.00           H0.      0
ATOM    226  N   LEU A 136      31.652  95.641 109.324  1.00  0.00           N0.      0
ATOM    227  CA  LEU A 136      32.419  94.443 109.669  1.00  0.00           C0.     -1
ATOM    228  C   LEU A 136      33.510  94.665 110.761  1.00  0.00           C0.      0
ATOM    229  O   LEU A 136      33.893  95.794 111.097  1.00  0.00           O0.      0
ATOM    230  H03 LEU A 136      32.967  94.106 108.779  1.00  0.00           H0.      0
ATOM    231  H   LEU A 136      30.689  95.677 109.624  1.00  0.00           H0.      0
ATOM    232  HA  LEU A 136      31.727  93.656 109.977  1.00  0.00           H0.      0
ATOM    233  N   GLY A 137      34.021  93.531 111.339  1.00  0.00           N0.      0
ATOM    234  CA  GLY A 137      35.136  93.565 112.318  1.00  0.00           C0.     -1
ATOM    235  C   GLY A 137      34.691  94.171 113.673  1.00  0.00           C0.      0
ATOM    236  O   GLY A 137      35.564  94.518 114.495  1.00  0.00           O0.      0
ATOM    237  H   GLY A 137      33.798  92.638 110.920  1.00  0.00           H0.      0
ATOM    238  HA2 GLY A 137      35.492  92.545 112.471  1.00  0.00           H0.      0
ATOM    239  HA3 GLY A 137      35.961  94.174 111.935  1.00  0.00           H0.      0
ATOM    240  N   ASN A 138      33.363  94.274 113.908  1.00  0.00           N0.      0
ATOM    241  CA  ASN A 138      32.694  94.997 115.027  1.00  0.00           C0.     -1
ATOM    242  C   ASN A 138      32.933  96.527 114.853  1.00  0.00           C0.      0
ATOM    243  O   ASN A 138      33.920  97.097 115.340  1.00  0.00           O0.      0
ATOM    244  CB  ASN A 138      33.144  94.525 116.401  1.00  0.00           C0.      0
ATOM    245  CG  ASN A 138      32.174  95.065 117.447  1.00  0.00           C0.      0
ATOM    246  ND2 ASN A 138      32.762  95.654 118.511  1.00  0.00           N0.      0
ATOM    247  OD1 ASN A 138      30.946  94.975 117.301  1.00  0.00           O0.      0
ATOM    248  H   ASN A 138      32.769  93.973 113.147  1.00  0.00           H0.      0
ATOM    249  HA  ASN A 138      31.628  94.781 114.927  1.00  0.00           H0.      0
ATOM    250  HB2 ASN A 138      33.110  93.433 116.422  1.00  0.00           H0.      0
ATOM    251  HB3 ASN A 138      34.165  94.844 116.593  1.00  0.00           H0.      0
ATOM    252 HD21 ASN A 138      32.186  96.040 119.245  1.00  0.00           H0.      0
ATOM    253 HD22 ASN A 138      33.770  95.605 118.639  1.00  0.00           H0.      0
ATOM    254  N   SER A 139      31.986  97.175 114.129  1.00  0.00           N0.      0
ATOM    255  CA  SER A 139      32.063  98.604 113.797  1.00  0.00           C0.     -1
ATOM    256  H01 SER A 139      32.542  99.131 114.625  1.00  0.00           H0.      0
ATOM    257  H02 SER A 139      31.054  98.993 113.650  1.00  0.00           H0.      0
ATOM    258  H   SER A 139      31.235  96.635 113.725  1.00  0.00           H0.      0
ATOM    259  HA  SER A 139      32.651  98.771 112.887  1.00  0.00           H0.      0
ATOM    260  CA  HID A 142      32.198 102.192 119.209  1.00  0.00           C0.     -1
ATOM    261  C   HID A 142      31.653 103.649 119.317  1.00  0.00           C0.      0
ATOM    262  O   HID A 142      32.418 104.555 119.673  1.00  0.00           O0.      0
ATOM    263  CB  HID A 142      33.452 102.245 118.296  1.00  0.00           C0.     -1
ATOM    264  CG  HID A 142      34.428 101.124 118.414  1.00  0.00           C0.      0
ATOM    265  CD2 HID A 142      34.944 100.241 117.486  1.00  0.00           C0.      0
ATOM    266  ND1 HID A 142      35.173 100.890 119.565  1.00  0.00           N0.      0
ATOM    267  CE1 HID A 142      36.089  99.916 119.302  1.00  0.00           C0.      0
ATOM    268  NE2 HID A 142      35.981  99.503 118.044  1.00  0.00           N0.      0
ATOM    269  H03 HID A 142      31.453 101.489 118.824  1.00  0.00           H0.      0
ATOM    270  HA  HID A 142      32.472 101.874 120.222  1.00  0.00           H0.      0
ATOM    271  HB2 HID A 142      33.130 102.314 117.251  1.00  0.00           H0.      0
ATOM    272  HB3 HID A 142      33.967 103.186 118.528  1.00  0.00           H0.      0
ATOM    273  HD1 HID A 142      35.061 101.368 120.448  1.00  0.00           H0.      0
ATOM    274  HD2 HID A 142      34.633 100.092 116.464  1.00  0.00           H0.      0
ATOM    275  HE1 HID A 142      36.784  99.540 120.030  1.00  0.00           H0.      0
ATOM    276  N   LEU A 143      30.356 103.899 118.968  1.00  0.00           N0.      0
ATOM    277  CA  LEU A 143      29.788 105.271 118.855  1.00  0.00           C0.     -1
ATOM    278  CB  LEU A 143      28.761 105.343 117.640  1.00  0.00           C0.     -1
ATOM    279  CG  LEU A 143      28.635 106.754 117.028  1.00  0.00           C0.      0
ATOM    280  CD1 LEU A 143      29.922 107.170 116.288  1.00  0.00           C0.      0
ATOM    281  CD2 LEU A 143      27.431 106.809 116.069  1.00  0.00           C0.      0
ATOM    282  H01 LEU A 143      29.291 105.560 119.787  1.00  0.00           H0.      0
ATOM    283  H   LEU A 143      29.775 103.124 118.679  1.00  0.00           H0.      0
ATOM    284  HA  LEU A 143      30.635 105.941 118.699  1.00  0.00           H0.      0
ATOM    285  HB2 LEU A 143      29.107 104.651 116.859  1.00  0.00           H0.      0
ATOM    286  HB3 LEU A 143      27.781 104.991 117.983  1.00  0.00           H0.      0
ATOM    287  HG  LEU A 143      28.456 107.471 117.845  1.00  0.00           H0.      0
ATOM    288 HD11 LEU A 143      30.123 106.480 115.458  1.00  0.00           H0.      0
ATOM    289 HD12 LEU A 143      29.815 108.178 115.871  1.00  0.00           H0.      0
ATOM    290 HD13 LEU A 143      30.797 107.170 116.946  1.00  0.00           H0.      0
ATOM    291 HD21 LEU A 143      27.322 107.808 115.631  1.00  0.00           H0.      0
ATOM    292 HD22 LEU A 143      27.564 106.094 115.246  1.00  0.00           H0.      0
ATOM    293 HD23 LEU A 143      26.497 106.559 116.586  1.00  0.00           H0.      0
ATOM    294  CA  ARG A 175      29.099  93.444 120.229  1.00  0.00           C0.     -1
ATOM    295  CB  ARG A 175      30.120  94.017 121.162  1.00  0.00           C0.     -1
ATOM    296  CG  ARG A 175      31.518  93.461 120.811  1.00  0.00           C0.      0
ATOM    297  CD  ARG A 175      32.699  94.061 121.592  1.00  0.00           C0.      0
ATOM    298  NE  ARG A 175      33.993  93.526 121.128  1.00  0.00           N0.      0
ATOM    299  CZ  ARG A 175      34.447  92.301 121.405  1.00  0.00           C0.      0
ATOM    300  NH1 ARG A 175      33.774  91.480 122.249  1.00  0.00           N1+      0
ATOM    301  NH2 ARG A 175      35.596  91.869 120.853  1.00  0.00           N0.      0
ATOM    302  H01 ARG A 175      29.313  93.739 119.194  1.00  0.00           H0.      0
ATOM    303  H02 ARG A 175      28.085  93.784 120.468  1.00  0.00           H0.      0
ATOM    304  HA  ARG A 175      29.093  92.347 120.269  1.00  0.00           H0.      0
ATOM    305  HB2 ARG A 175      30.135  95.115 121.088  1.00  0.00           H0.      0
ATOM    306  HB3 ARG A 175      29.879  93.782 122.208  1.00  0.00           H0.      0
ATOM    307  HG2 ARG A 175      31.510  92.370 120.938  1.00  0.00           H0.      0
ATOM    308  HG3 ARG A 175      31.701  93.641 119.748  1.00  0.00           H0.      0
ATOM    309  HD2 ARG A 175      32.752  95.145 121.459  1.00  0.00           H0.      0
ATOM    310  HD3 ARG A 175      32.599  93.896 122.673  1.00  0.00           H0.      0
ATOM    311  HE  ARG A 175      34.498  94.028 120.381  1.00  0.00           H0.      0
ATOM    312 HH11 ARG A 175      33.037  91.858 122.824  1.00  0.00           H0.      0
ATOM    313 HH12 ARG A 175      34.255  90.676 122.626  1.00  0.00           H0.      0
ATOM    314 HH21 ARG A 175      36.007  92.365 120.048  1.00  0.00           H0.      0
ATOM    315 HH22 ARG A 175      35.806  90.882 120.900  1.00  0.00           H0.      0
ATOM    316  CA  TYR A 194      40.344  88.190 115.671  1.00  0.00           C0.     -1
ATOM    317  CB  TYR A 194      40.061  89.316 116.600  1.00  0.00           C0.     -1
ATOM    318  CG  TYR A 194      39.512  90.530 115.869  1.00  0.00           C0.      0
ATOM    319  CD1 TYR A 194      38.193  90.963 116.055  1.00  0.00           C0.      0
ATOM    320  CD2 TYR A 194      40.323  91.248 114.970  1.00  0.00           C0.      0
ATOM    321  CE1 TYR A 194      37.690  92.078 115.374  1.00  0.00           C0.      0
ATOM    322  CE2 TYR A 194      39.842  92.367 114.291  1.00  0.00           C0.      0
ATOM    323  CZ  TYR A 194      38.518  92.789 114.493  1.00  0.00           C0.      0
ATOM    324  OH  TYR A 194      38.089  93.894 113.799  1.00  0.00           O0.      0
ATOM    325  H01 TYR A 194      40.751  87.316 116.196  1.00  0.00           H0.      0
ATOM    326  H03 TYR A 194      39.437  87.865 115.144  1.00  0.00           H0.      0
ATOM    327  HA  TYR A 194      41.075  88.475 114.904  1.00  0.00           H0.      0
ATOM    328  HB2 TYR A 194      39.341  89.013 117.371  1.00  0.00           H0.      0
ATOM    329  HB3 TYR A 194      40.973  89.607 117.137  1.00  0.00           H0.      0
ATOM    330  HD1 TYR A 194      37.542  90.436 116.745  1.00  0.00           H0.      0
ATOM    331  HD2 TYR A 194      41.359  90.954 114.837  1.00  0.00           H0.      0
ATOM    332  HE1 TYR A 194      36.668  92.398 115.541  1.00  0.00           H0.      0
ATOM    333  HE2 TYR A 194      40.486  92.953 113.643  1.00  0.00           H0.      0
ATOM    334  HH  TYR A 194      37.165  94.128 114.056  1.00  0.00           H0.      0
ATOM    335  CA  LEU A 240      38.862  99.633 123.325  1.00  0.00           C0.     -1
ATOM    336  CB  LEU A 240      38.594  98.729 122.098  1.00  0.00           C0.     -1
ATOM    337  CG  LEU A 240      39.644  98.875 120.968  1.00  0.00           C0.      0
ATOM    338  CD1 LEU A 240      39.373  97.895 119.809  1.00  0.00           C0.      0
ATOM    339  CD2 LEU A 240      39.752 100.316 120.430  1.00  0.00           C0.      0
ATOM    340  H01 LEU A 240      38.146  99.421 124.128  1.00  0.00           H0.      0
ATOM    341  H02 LEU A 240      39.872  99.465 123.720  1.00  0.00           H0.      0
ATOM    342  HA  LEU A 240      38.774 100.695 123.070  1.00  0.00           H0.      0
ATOM    343  HB2 LEU A 240      38.568  97.678 122.413  1.00  0.00           H0.      0
ATOM    344  HB3 LEU A 240      37.590  98.941 121.708  1.00  0.00           H0.      0
ATOM    345  HG  LEU A 240      40.620  98.610 121.407  1.00  0.00           H0.      0
ATOM    346 HD11 LEU A 240      40.206  97.906 119.096  1.00  0.00           H0.      0
ATOM    347 HD12 LEU A 240      39.237  96.872 120.174  1.00  0.00           H0.      0
ATOM    348 HD13 LEU A 240      38.470  98.172 119.254  1.00  0.00           H0.      0
ATOM    349 HD21 LEU A 240      38.792 100.664 120.030  1.00  0.00           H0.      0
ATOM    350 HD22 LEU A 240      40.069 101.021 121.206  1.00  0.00           H0.      0
ATOM    351 HD23 LEU A 240      40.477 100.370 119.610  1.00  0.00           H0.      0
ATOM    352  CA  TYR A 242      31.743  99.931 123.374  1.00  0.00           C0.     -1
ATOM    353  CB  TYR A 242      31.776  98.433 123.219  1.00  0.00           C0.     -1
ATOM    354  CG  TYR A 242      33.039  97.922 122.564  1.00  0.00           C0.      0
ATOM    355  CD1 TYR A 242      33.192  97.969 121.169  1.00  0.00           C0.      0
ATOM    356  CD2 TYR A 242      34.101  97.420 123.334  1.00  0.00           C0.      0
ATOM    357  CE1 TYR A 242      34.358  97.506 120.557  1.00  0.00           C0.      0
ATOM    358  CE2 TYR A 242      35.269  96.946 122.735  1.00  0.00           C0.      0
ATOM    359  CZ  TYR A 242      35.392  96.971 121.341  1.00  0.00           C0.      0
ATOM    360  OH  TYR A 242      36.537  96.471 120.766  1.00  0.00           O0.      0
ATOM    361  H01 TYR A 242      30.812 100.266 123.847  1.00  0.00           H0.      0
ATOM    362  H02 TYR A 242      32.579 100.284 123.990  1.00  0.00           H0.      0
ATOM    363  HA  TYR A 242      31.821 100.433 122.401  1.00  0.00           H0.      0
ATOM    364  HB2 TYR A 242      31.667  97.959 124.204  1.00  0.00           H0.      0
ATOM    365  HB3 TYR A 242      30.908  98.108 122.629  1.00  0.00           H0.      0
ATOM    366  HD1 TYR A 242      32.395  98.383 120.556  1.00  0.00           H0.      0
ATOM    367  HD2 TYR A 242      34.002  97.386 124.415  1.00  0.00           H0.      0
ATOM    368  HE1 TYR A 242      34.483  97.578 119.484  1.00  0.00           H0.      0
ATOM    369  HE2 TYR A 242      36.079  96.534 123.324  1.00  0.00           H0.      0
ATOM    370  HH  TYR A 242      36.259  95.969 119.969  1.00  0.00           H0.      0
ATOM    371  CA  TYR A 283      28.711  89.870 117.835  1.00  0.00           C0.     -1
ATOM    372  CB  TYR A 283      29.679  90.204 116.678  1.00  0.00           C0.     -1
ATOM    373  CG  TYR A 283      31.146  90.296 117.075  1.00  0.00           C0.      0
ATOM    374  CD1 TYR A 283      32.046  89.256 116.778  1.00  0.00           C0.      0
ATOM    375  CD2 TYR A 283      31.662  91.434 117.718  1.00  0.00           C0.      0
ATOM    376  CE1 TYR A 283      33.409  89.360 117.070  1.00  0.00           C0.      0
ATOM    377  CE2 TYR A 283      33.024  91.545 118.031  1.00  0.00           C0.      0
ATOM    378  CZ  TYR A 283      33.913  90.518 117.680  1.00  0.00           C0.      0
ATOM    379  OH  TYR A 283      35.268  90.581 117.912  1.00  0.00           O0.      0
ATOM    380  H01 TYR A 283      27.677  89.825 117.475  1.00  0.00           H0.      0
ATOM    381  H02 TYR A 283      28.962  88.903 118.286  1.00  0.00           H0.      0
ATOM    382  HA  TYR A 283      28.767  90.632 118.621  1.00  0.00           H0.      0
ATOM    383  HB2 TYR A 283      29.572  89.444 115.894  1.00  0.00           H0.      0
ATOM    384  HB3 TYR A 283      29.371  91.159 116.230  1.00  0.00           H0.      0
ATOM    385  HD1 TYR A 283      31.678  88.360 116.286  1.00  0.00           H0.      0
ATOM    386  HD2 TYR A 283      31.000  92.263 117.948  1.00  0.00           H0.      0
ATOM    387  HE1 TYR A 283      34.098  88.565 116.809  1.00  0.00           H0.      0
ATOM    388  HE2 TYR A 283      33.399  92.434 118.527  1.00  0.00           H0.      0
ATOM    389  HH  TYR A 283      35.579  91.497 118.067  1.00  0.00           H0.      0
ATOM    390  CA' SAM A 293      37.342  96.996 109.965  1.00  0.00           C0.      0
ATOM    391  CB  SAM A 293      36.926  97.943 111.124  1.00  0.00           C0.      0
ATOM    392  CG  SAM A 293      38.143  98.543 111.835  1.00  0.00           C0.      0
ATOM    393  SD  SAM A 293      37.958  98.951 113.612  1.00  0.00           S0.      0
ATOM    394  CE  SAM A 293      37.161  97.460 114.279  1.00  0.00           C0.      0
ATOM    395  C5' SAM A 293      36.544 100.124 113.667  1.00  0.00           C0.      0
ATOM    396  C4' SAM A 293      36.793 101.369 112.825  1.00  0.00           C0.      0
ATOM    397  O4' SAM A 293      35.610 102.204 112.958  1.00  0.00           O0.      0
ATOM    398  C3' SAM A 293      38.024 102.231 113.238  1.00  0.00           C0.      0
ATOM    399  O3' SAM A 293      39.094 102.073 112.315  1.00  0.00           O0.      0
ATOM    400  C2' SAM A 293      37.412 103.665 113.369  1.00  0.00           C0.      0
ATOM    401  O2' SAM A 293      38.192 104.752 112.900  1.00  0.00           O0.      0
ATOM    402  C1' SAM A 293      36.049 103.549 112.652  1.00  0.00           C0.      0
ATOM    403  OXT SAM A 293      39.407  96.074 110.699  1.00  0.00           O0.      0
ATOM    404  N1  SAM A 293      33.017 107.525 111.340  1.00  0.00           N0.      0
ATOM    405  C2  SAM A 293      33.877 106.790 110.613  1.00  0.00           C0.      0
ATOM    406  N3  SAM A 293      34.623 105.743 111.015  1.00  0.00           N0.      0
ATOM    407  C4  SAM A 293      34.426 105.451 112.314  1.00  0.00           C0.      0
ATOM    408  C5  SAM A 293      33.574 106.138 113.185  1.00  0.00           C0.      0
ATOM    409  C6  SAM A 293      32.838 107.220 112.654  1.00  0.00           C0.      0
ATOM    410  N6  SAM A 293      31.978 107.956 113.386  1.00  0.00           N0.      0
ATOM    411  N7  SAM A 293      33.685 105.638 114.478  1.00  0.00           N0.      0
ATOM    412  C8  SAM A 293      34.564 104.657 114.391  1.00  0.00           C0.      0
ATOM    413  N9  SAM A 293      35.050 104.490 113.096  1.00  0.00           N0.      0
ATOM    414  C'  SAM A 293      38.187  95.807 110.515  1.00  0.00           C0.      0
ATOM    415  N'  SAM A 293      36.071  96.560 109.287  1.00  0.00           N0.      0
ATOM    416  O'  SAM A 293      37.576  94.734 110.795  1.00  0.00           O0.      0
ATOM    417 HN61 SAM A 293      31.730 108.898 113.067  1.00  0.00           H0.      0
ATOM    418 HN62 SAM A 293      31.929 107.767 114.376  1.00  0.00           H0.      0
ATOM    419  HA  SAM A 293      37.936  97.529 109.221  1.00  0.00           H0.      0
ATOM    420  HB1 SAM A 293      36.311  97.352 111.812  1.00  0.00           H0.      0
ATOM    421  HB2 SAM A 293      36.293  98.738 110.716  1.00  0.00           H0.      0
ATOM    422  HG1 SAM A 293      38.487  99.463 111.360  1.00  0.00           H0.      0
ATOM    423  HG2 SAM A 293      38.978  97.833 111.823  1.00  0.00           H0.      0
ATOM    424  HE1 SAM A 293      36.080  97.494 114.141  1.00  0.00           H0.      0
ATOM    425  HE2 SAM A 293      37.381  97.394 115.349  1.00  0.00           H0.      0
ATOM    426  HE3 SAM A 293      37.577  96.592 113.768  1.00  0.00           H0.      0
ATOM    427 HO2' SAM A 293      38.616 104.574 112.019  1.00  0.00           H0.      0
ATOM    428 HO3' SAM A 293      38.793 102.332 111.406  1.00  0.00           H0.      0
ATOM    429  H01 SAM A 293      34.918 104.055 115.210  1.00  0.00           H0.      0
ATOM    430  H02 SAM A 293      36.909 101.103 111.766  1.00  0.00           H0.      0
ATOM    431  H03 SAM A 293      38.422 101.924 114.206  1.00  0.00           H0.      0
ATOM    432  H04 SAM A 293      37.227 103.864 114.429  1.00  0.00           H0.      0
ATOM    433  H05 SAM A 293      36.167 103.686 111.571  1.00  0.00           H0.      0
ATOM    434  H06 SAM A 293      34.018 107.113 109.588  1.00  0.00           H0.      0
ATOM    435  H07 SAM A 293      36.150  95.685 108.690  1.00  0.00           H0.      0
ATOM    436  H08 SAM A 293      35.712  97.334 108.708  1.00  0.00           H0.      0
ATOM    437  H09 SAM A 293      35.334  96.329 109.972  1.00  0.00           H0.      0
ATOM    438 H5'1 SAM A 293      36.447 100.385 114.723  1.00  0.00           H0.      0
ATOM    439 H5'2 SAM A 293      35.642  99.601 113.339  1.00  0.00           H0.      0
ATOM    440  N   ACT A 294      36.735  96.405 117.129  1.00  0.00           N0.      0
ATOM    441  CA  ACT A 294      37.214  95.061 117.418  1.00  0.00           C0.      0
ATOM    442  C   ACT A 294      36.359  94.194 118.348  1.00  0.00           C0.      0
ATOM    443  O   ACT A 294      36.649  92.960 118.455  1.00  0.00           O0.      0
ATOM    444  OXT ACT A 294      35.422  94.759 119.015  1.00  0.00           O1-      0
ATOM    445  H1  ACT A 294      38.214  95.125 117.871  1.00  0.00           H0.      0
ATOM    446  H3  ACT A 294      37.343  94.515 116.481  1.00  0.00           H0.      0
ATOM    447  H01 ACT A 294      36.660  96.991 117.954  1.00  0.00           H0.      0
ATOM    448  H02 ACT A 294      35.826  96.392 116.669  1.00  0.00           H0.      0
ATOM    449  O   WAT A2289      36.868 105.473 116.329  1.00  0.00           O0.      0
ATOM    450  H1  WAT A2289      37.237 106.110 115.681  1.00  0.00           H0.      0
ATOM    451  H2  WAT A2289      36.097 105.919 116.704  1.00  0.00           H0.      0
ATOM    452  O   WAT A7237      35.004 108.414 114.772  1.00  0.00           O0.      0
ATOM    453  H1  WAT A7237      34.446 107.658 115.008  1.00  0.00           H0.      0
ATOM    454  H2  WAT A7237      35.847 108.007 114.484  1.00  0.00           H0.      0
ATOM    455  O   WAT B6852      37.464 107.067 114.171  1.00  0.00           O0.      0
ATOM    456  H1  WAT B6852      37.689 106.299 113.595  1.00  0.00           H0.      0
ATOM    457  H2  WAT B6852      38.066 107.791 113.911  1.00  0.00           H0.      0
