# Supplementary material for: Computational Investigation of GNMT-Catalyzed Methyl Transfer Reaction: Integrating MD, QM, and ML Approaches
Source: J Comput Chem. Author manuscript; Available in PMC 2026 Jun 29. (PMC13312424; doi:10.1002/jcc.70434)
Supplement: SI-2 [file NIHMS2188582-supplement-SI-2.zip › QM-cluster-pdbs/clustering_1040_P2_wo_ts.pdb]

ATOM      1  CA  TYR A  21      43.479 104.733 117.688  1.00  0.00           C0.     -1
ATOM      2  CB  TYR A  21      43.268 103.852 116.428  1.00  0.00           C0.     -1
ATOM      3  CG  TYR A  21      41.949 103.161 116.214  1.00  0.00           C0.      0
ATOM      4  CD1 TYR A  21      41.008 103.701 115.323  1.00  0.00           C0.      0
ATOM      5  CD2 TYR A  21      41.713 101.879 116.739  1.00  0.00           C0.      0
ATOM      6  CE1 TYR A  21      39.907 102.960 114.895  1.00  0.00           C0.      0
ATOM      7  CE2 TYR A  21      40.621 101.119 116.318  1.00  0.00           C0.      0
ATOM      8  CZ  TYR A  21      39.752 101.641 115.352  1.00  0.00           C0.      0
ATOM      9  OH  TYR A  21      38.774 100.818 114.851  1.00  0.00           O0.      0
ATOM     10  H01 TYR A  21      42.762 105.562 117.714  1.00  0.00           H0.      0
ATOM     11  H02 TYR A  21      44.491 105.152 117.688  1.00  0.00           H0.      0
ATOM     12  HA  TYR A  21      43.348 104.147 118.606  1.00  0.00           H0.      0
ATOM     13  HB2 TYR A  21      43.469 104.481 115.550  1.00  0.00           H0.      0
ATOM     14  HB3 TYR A  21      44.058 103.087 116.428  1.00  0.00           H0.      0
ATOM     15  HD1 TYR A  21      41.171 104.695 114.917  1.00  0.00           H0.      0
ATOM     16  HD2 TYR A  21      42.430 101.446 117.431  1.00  0.00           H0.      0
ATOM     17  HE1 TYR A  21      39.209 103.364 114.171  1.00  0.00           H0.      0
ATOM     18  HE2 TYR A  21      40.477 100.100 116.660  1.00  0.00           H0.      0
ATOM     19  HH  TYR A  21      38.509 101.158 113.964  1.00  0.00           H0.      0
ATOM     20  CA  TRP A  30      46.513  95.196 114.400  1.00  0.00           C0.     -1
ATOM     21  CB  TRP A  30      45.799  96.326 113.605  1.00  0.00           C0.     -1
ATOM     22  CG  TRP A  30      44.304  96.123 113.493  1.00  0.00           C0.      0
ATOM     23  CD1 TRP A  30      43.595  95.694 112.384  1.00  0.00           C0.      0
ATOM     24  CD2 TRP A  30      43.322  96.316 114.544  1.00  0.00           C0.      0
ATOM     25  CE2 TRP A  30      42.039  95.983 113.996  1.00  0.00           C0.      0
ATOM     26  CE3 TRP A  30      43.392  96.761 115.879  1.00  0.00           C0.      0
ATOM     27  NE1 TRP A  30      42.240  95.600 112.684  1.00  0.00           N0.      0
ATOM     28  CZ2 TRP A  30      40.857  96.078 114.746  1.00  0.00           C0.      0
ATOM     29  CZ3 TRP A  30      42.217  96.868 116.622  1.00  0.00           C0.      0
ATOM     30  CH2 TRP A  30      40.962  96.529 116.061  1.00  0.00           C0.      0
ATOM     31  H01 TRP A  30      46.367  94.230 113.904  1.00  0.00           H0.      0
ATOM     32  H03 TRP A  30      47.589  95.389 114.477  1.00  0.00           H0.      0
ATOM     33  HA  TRP A  30      46.103  95.118 115.414  1.00  0.00           H0.      0
ATOM     34  HB2 TRP A  30      46.004  97.288 114.095  1.00  0.00           H0.      0
ATOM     35  HB3 TRP A  30      46.234  96.388 112.600  1.00  0.00           H0.      0
ATOM     36  HD1 TRP A  30      43.960  95.451 111.398  1.00  0.00           H0.      0
ATOM     37  HE1 TRP A  30      41.484  95.381 112.042  1.00  0.00           H0.      0
ATOM     38  HE3 TRP A  30      44.348  97.020 116.323  1.00  0.00           H0.      0
ATOM     39  HZ2 TRP A  30      39.898  95.803 114.321  1.00  0.00           H0.      0
ATOM     40  HZ3 TRP A  30      42.261  97.207 117.652  1.00  0.00           H0.      0
ATOM     41  HH2 TRP A  30      40.066  96.618 116.667  1.00  0.00           H0.      0
ATOM     42  CA  TYR A  33      45.313  90.865 116.630  1.00  0.00           C0.     -1
ATOM     43  CB  TYR A  33      44.851  92.230 117.183  1.00  0.00           C0.     -1
ATOM     44  CG  TYR A  33      43.427  92.292 117.719  1.00  0.00           C0.      0
ATOM     45  CD1 TYR A  33      42.503  93.227 117.221  1.00  0.00           C0.      0
ATOM     46  CD2 TYR A  33      43.004  91.461 118.775  1.00  0.00           C0.      0
ATOM     47  CE1 TYR A  33      41.208  93.334 117.743  1.00  0.00           C0.      0
ATOM     48  CE2 TYR A  33      41.714  91.556 119.303  1.00  0.00           C0.      0
ATOM     49  CZ  TYR A  33      40.805  92.491 118.784  1.00  0.00           C0.      0
ATOM     50  OH  TYR A  33      39.541  92.505 119.333  1.00  0.00           O0.      0
ATOM     51  H01 TYR A  33      44.679  90.548 115.794  1.00  0.00           H0.      0
ATOM     52  H02 TYR A  33      46.348  90.925 116.275  1.00  0.00           H0.      0
ATOM     53  HA  TYR A  33      45.264  90.086 117.400  1.00  0.00           H0.      0
ATOM     54  HB2 TYR A  33      45.546  92.530 117.982  1.00  0.00           H0.      0
ATOM     55  HB3 TYR A  33      44.957  92.986 116.394  1.00  0.00           H0.      0
ATOM     56  HD1 TYR A  33      42.794  93.896 116.417  1.00  0.00           H0.      0
ATOM     57  HD2 TYR A  33      43.694  90.736 119.197  1.00  0.00           H0.      0
ATOM     58  HE1 TYR A  33      40.515  94.051 117.319  1.00  0.00           H0.      0
ATOM     59  HE2 TYR A  33      41.395  90.910 120.114  1.00  0.00           H0.      0
ATOM     60  HH  TYR A  33      38.996  93.246 119.008  1.00  0.00           H0.      0
ATOM     61  CA  ARG A  40      39.369  85.776 109.655  1.00  0.00           C0.     -1
ATOM     62  CB  ARG A  40      39.988  87.191 109.604  1.00  0.00           C0.     -1
ATOM     63  CG  ARG A  40      38.908  88.291 109.690  1.00  0.00           C0.      0
ATOM     64  CD  ARG A  40      39.441  89.702 109.383  1.00  0.00           C0.      0
ATOM     65  NE  ARG A  40      38.375  90.715 109.446  1.00  0.00           N0.      0
ATOM     66  CZ  ARG A  40      38.249  91.752 110.302  1.00  0.00           C0.      0
ATOM     67  NH1 ARG A  40      39.156  91.993 111.280  1.00  0.00           N1+      0
ATOM     68  NH2 ARG A  40      37.164  92.525 110.215  1.00  0.00           N0.      0
ATOM     69  H01 ARG A  40      38.686  85.622 108.811  1.00  0.00           H0.      0
ATOM     70  H02 ARG A  40      40.144  85.004 109.610  1.00  0.00           H0.      0
ATOM     71  HA  ARG A  40      38.800  85.631 110.581  1.00  0.00           H0.      0
ATOM     72  HB2 ARG A  40      40.708  87.317 110.423  1.00  0.00           H0.      0
ATOM     73  HB3 ARG A  40      40.552  87.306 108.668  1.00  0.00           H0.      0
ATOM     74  HG2 ARG A  40      38.105  88.060 108.975  1.00  0.00           H0.      0
ATOM     75  HG3 ARG A  40      38.450  88.289 110.688  1.00  0.00           H0.      0
ATOM     76  HD2 ARG A  40      40.238  89.967 110.081  1.00  0.00           H0.      0
ATOM     77  HD3 ARG A  40      39.883  89.726 108.380  1.00  0.00           H0.      0
ATOM     78  HE  ARG A  40      37.598  90.595 108.808  1.00  0.00           H0.      0
ATOM     79 HH11 ARG A  40      39.985  91.423 111.333  1.00  0.00           H0.      0
ATOM     80 HH12 ARG A  40      39.271  92.968 111.575  1.00  0.00           H0.      0
ATOM     81 HH21 ARG A  40      36.672  92.655 109.293  1.00  0.00           H0.      0
ATOM     82 HH22 ARG A  40      37.087  93.284 110.894  1.00  0.00           H0.      0
ATOM     83  CA  ALA A  64      34.580 100.913 108.507  1.00  0.00           C0.     -1
ATOM     84  C   ALA A  64      35.780 100.113 108.007  1.00  0.00           C0.      0
ATOM     85  O   ALA A  64      36.032  98.951 108.368  1.00  0.00           O0.      0
ATOM     86  CB  ALA A  64      33.578 100.045 109.274  1.00  0.00           C0.      0
ATOM     87  H02 ALA A  64      34.098 101.415 107.659  1.00  0.00           H0.      0
ATOM     88  HA  ALA A  64      34.969 101.706 109.162  1.00  0.00           H0.      0
ATOM     89  HB1 ALA A  64      34.090  99.450 110.037  1.00  0.00           H0.      0
ATOM     90  HB2 ALA A  64      32.831 100.669 109.771  1.00  0.00           H0.      0
ATOM     91  HB3 ALA A  64      33.067  99.347 108.604  1.00  0.00           H0.      0
ATOM     92  N   CYS A  65      36.582 100.784 107.136  1.00  0.00           N0.      0
ATOM     93  CA  CYS A  65      37.674 100.136 106.420  1.00  0.00           C0.     -1
ATOM     94  C   CYS A  65      38.786  99.565 107.308  1.00  0.00           C0.      0
ATOM     95  O   CYS A  65      39.465  98.616 106.893  1.00  0.00           O0.      0
ATOM     96  H01 CYS A  65      38.113 100.870 105.738  1.00  0.00           H0.      0
ATOM     97  H   CYS A  65      36.311 101.717 106.862  1.00  0.00           H0.      0
ATOM     98  HA  CYS A  65      37.304  99.296 105.824  1.00  0.00           H0.      0
ATOM     99  N   GLY A  66      39.010 100.171 108.494  1.00  0.00           N0.      0
ATOM    100  CA  GLY A  66      40.084  99.679 109.351  1.00  0.00           C0.     -1
ATOM    101  H01 GLY A  66      41.066  99.853 108.899  1.00  0.00           H0.      0
ATOM    102  H   GLY A  66      38.428 100.940 108.831  1.00  0.00           H0.      0
ATOM    103  HA2 GLY A  66      40.030 100.205 110.306  1.00  0.00           H0.      0
ATOM    104  HA3 GLY A  66      39.987  98.602 109.520  1.00  0.00           H0.      0
ATOM    105  CA  ASP A  70      37.566  93.820 104.991  1.00  0.00           C0.     -1
ATOM    106  CB  ASP A  70      36.297  94.285 105.793  1.00  0.00           C0.     -1
ATOM    107  CG  ASP A  70      36.517  94.011 107.283  1.00  0.00           C0.      0
ATOM    108  OD1 ASP A  70      37.265  94.843 107.900  1.00  0.00           O0.      0
ATOM    109  OD2 ASP A  70      36.009  92.964 107.791  1.00  0.00           O1-      0
ATOM    110  H01 ASP A  70      38.448  94.361 105.349  1.00  0.00           H0.      0
ATOM    111  H02 ASP A  70      37.444  94.014 103.920  1.00  0.00           H0.      0
ATOM    112  HA  ASP A  70      37.731  92.746 105.134  1.00  0.00           H0.      0
ATOM    113  HB2 ASP A  70      36.146  95.359 105.644  1.00  0.00           H0.      0
ATOM    114  HB3 ASP A  70      35.414  93.742 105.443  1.00  0.00           H0.      0
ATOM    115  CA  ASP A  85      37.376 105.218 108.044  1.00  0.00           C0.     -1
ATOM    116  C   ASP A  85      37.753 106.592 108.648  1.00  0.00           C0.      0
ATOM    117  O   ASP A  85      38.647 107.275 108.128  1.00  0.00           O0.      0
ATOM    118  CB  ASP A  85      38.424 104.161 108.491  1.00  0.00           C0.     -1
ATOM    119  CG  ASP A  85      38.161 103.626 109.894  1.00  0.00           C0.      0
ATOM    120  OD1 ASP A  85      37.791 102.407 110.038  1.00  0.00           O0.      0
ATOM    121  OD2 ASP A  85      38.295 104.433 110.863  1.00  0.00           O1-      0
ATOM    122  H03 ASP A  85      37.415 105.329 106.958  1.00  0.00           H0.      0
ATOM    123  HA  ASP A  85      36.364 104.912 108.334  1.00  0.00           H0.      0
ATOM    124  HB2 ASP A  85      38.418 103.320 107.792  1.00  0.00           H0.      0
ATOM    125  HB3 ASP A  85      39.418 104.620 108.458  1.00  0.00           H0.      0
ATOM    126  N   ALA A  86      37.128 106.969 109.799  1.00  0.00           N0.      0
ATOM    127  CA  ALA A  86      37.492 108.192 110.537  1.00  0.00           C0.     -1
ATOM    128  C   ALA A  86      38.893 108.167 111.163  1.00  0.00           C0.      0
ATOM    129  O   ALA A  86      39.438 109.236 111.483  1.00  0.00           O0.      0
ATOM    130  CB  ALA A  86      36.465 108.445 111.655  1.00  0.00           C0.      0
ATOM    131  H   ALA A  86      36.400 106.372 110.180  1.00  0.00           H0.      0
ATOM    132  HA  ALA A  86      37.489 109.031 109.834  1.00  0.00           H0.      0
ATOM    133  HB1 ALA A  86      36.815 109.273 112.277  1.00  0.00           H0.      0
ATOM    134  HB2 ALA A  86      35.488 108.702 111.242  1.00  0.00           H0.      0
ATOM    135  HB3 ALA A  86      36.360 107.554 112.285  1.00  0.00           H0.      0
ATOM    136  N   SER A  87      39.409 106.954 111.434  1.00  0.00           N0.      0
ATOM    137  CA  SER A  87      40.676 106.835 112.138  1.00  0.00           C0.     -1
ATOM    138  H01 SER A  87      41.511 107.218 111.539  1.00  0.00           H0.      0
ATOM    139  H02 SER A  87      40.852 105.780 112.359  1.00  0.00           H0.      0
ATOM    140  H   SER A  87      38.944 106.106 111.103  1.00  0.00           H0.      0
ATOM    141  HA  SER A  87      40.652 107.402 113.075  1.00  0.00           H0.      0
ATOM    142  CA  ALA A 115      34.900 110.907 105.902  1.00  0.00           C0.     -1
ATOM    143  C   ALA A 115      34.490 110.540 107.323  1.00  0.00           C0.      0
ATOM    144  O   ALA A 115      34.993 109.574 107.910  1.00  0.00           O0.      0
ATOM    145  H01 ALA A 115      35.990 110.888 105.831  1.00  0.00           H0.      0
ATOM    146  H03 ALA A 115      34.508 110.152 105.212  1.00  0.00           H0.      0
ATOM    147  HA  ALA A 115      34.535 111.889 105.592  1.00  0.00           H0.      0
ATOM    148  N   ASN A 116      33.538 111.343 107.901  1.00  0.00           N0.      0
ATOM    149  CA  ASN A 116      32.886 110.960 109.147  1.00  0.00           C0.     -1
ATOM    150  C   ASN A 116      31.350 110.725 108.820  1.00  0.00           C0.      0
ATOM    151  O   ASN A 116      30.744 111.624 108.216  1.00  0.00           O0.      0
ATOM    152  CB  ASN A 116      33.050 112.008 110.270  1.00  0.00           C0.      0
ATOM    153  CG  ASN A 116      32.731 111.339 111.597  1.00  0.00           C0.      0
ATOM    154  ND2 ASN A 116      33.793 111.067 112.397  1.00  0.00           N0.      0
ATOM    155  OD1 ASN A 116      31.571 111.013 111.898  1.00  0.00           O0.      0
ATOM    156  H   ASN A 116      33.029 112.001 107.323  1.00  0.00           H0.      0
ATOM    157  HA  ASN A 116      33.346 110.023 109.463  1.00  0.00           H0.      0
ATOM    158  HB2 ASN A 116      34.073 112.393 110.248  1.00  0.00           H0.      0
ATOM    159  HB3 ASN A 116      32.360 112.841 110.104  1.00  0.00           H0.      0
ATOM    160 HD21 ASN A 116      33.649 110.496 113.219  1.00  0.00           H0.      0
ATOM    161 HD22 ASN A 116      34.740 111.215 112.085  1.00  0.00           H0.      0
ATOM    162  N   TRP A 117      30.785 109.540 109.174  1.00  0.00           N0.      0
ATOM    163  CA  TRP A 117      29.354 109.172 108.897  1.00  0.00           C0.     -1
ATOM    164  CB  TRP A 117      28.883 107.922 109.701  1.00  0.00           C0.     -1
ATOM    165  CG  TRP A 117      29.706 106.682 109.484  1.00  0.00           C0.      0
ATOM    166  CD1 TRP A 117      30.738 106.487 108.590  1.00  0.00           C0.      0
ATOM    167  CD2 TRP A 117      29.591 105.459 110.253  1.00  0.00           C0.      0
ATOM    168  CE2 TRP A 117      30.599 104.563 109.779  1.00  0.00           C0.      0
ATOM    169  CE3 TRP A 117      28.758 105.050 111.309  1.00  0.00           C0.      0
ATOM    170  NE1 TRP A 117      31.262 105.207 108.748  1.00  0.00           N0.      0
ATOM    171  CZ2 TRP A 117      30.797 103.299 110.348  1.00  0.00           C0.      0
ATOM    172  CZ3 TRP A 117      28.951 103.790 111.873  1.00  0.00           C0.      0
ATOM    173  CH2 TRP A 117      29.965 102.925 111.403  1.00  0.00           C0.      0
ATOM    174  H02 TRP A 117      28.730 110.034 109.148  1.00  0.00           H0.      0
ATOM    175  H   TRP A 117      31.380 108.880 109.674  1.00  0.00           H0.      0
ATOM    176  HA  TRP A 117      29.244 108.988 107.821  1.00  0.00           H0.      0
ATOM    177  HB2 TRP A 117      28.892 108.171 110.770  1.00  0.00           H0.      0
ATOM    178  HB3 TRP A 117      27.832 107.749 109.428  1.00  0.00           H0.      0
ATOM    179  HD1 TRP A 117      31.162 107.167 107.869  1.00  0.00           H0.      0
ATOM    180  HE1 TRP A 117      32.134 104.901 108.346  1.00  0.00           H0.      0
ATOM    181  HE3 TRP A 117      27.985 105.712 111.688  1.00  0.00           H0.      0
ATOM    182  HZ2 TRP A 117      31.590 102.645 110.001  1.00  0.00           H0.      0
ATOM    183  HZ3 TRP A 117      28.325 103.469 112.700  1.00  0.00           H0.      0
ATOM    184  HH2 TRP A 117      30.124 101.974 111.898  1.00  0.00           H0.      0
ATOM    185  CA  LEU A 136      32.237  94.896 110.167  1.00  0.00           C0.     -1
ATOM    186  C   LEU A 136      33.332  95.256 111.224  1.00  0.00           C0.      0
ATOM    187  O   LEU A 136      34.054  96.255 111.049  1.00  0.00           O0.      0
ATOM    188  H01 LEU A 136      32.742  94.583 109.248  1.00  0.00           H0.      0
ATOM    189  H02 LEU A 136      31.667  95.803 109.957  1.00  0.00           H0.      0
ATOM    190  HA  LEU A 136      31.565  94.103 110.501  1.00  0.00           H0.      0
ATOM    191  N   GLY A 137      33.473  94.459 112.334  1.00  0.00           N0.      0
ATOM    192  CA  GLY A 137      34.476  94.676 113.438  1.00  0.00           C0.     -1
ATOM    193  C   GLY A 137      33.887  95.460 114.581  1.00  0.00           C0.      0
ATOM    194  O   GLY A 137      34.419  96.491 115.002  1.00  0.00           O0.      0
ATOM    195  H   GLY A 137      32.924  93.610 112.361  1.00  0.00           H0.      0
ATOM    196  HA2 GLY A 137      34.830  93.698 113.774  1.00  0.00           H0.      0
ATOM    197  HA3 GLY A 137      35.327  95.208 113.025  1.00  0.00           H0.      0
ATOM    198  N   ASN A 138      32.720  94.983 115.093  1.00  0.00           N0.      0
ATOM    199  CA  ASN A 138      32.013  95.711 116.141  1.00  0.00           C0.     -1
ATOM    200  C   ASN A 138      31.959  97.208 115.753  1.00  0.00           C0.      0
ATOM    201  O   ASN A 138      32.334  98.118 116.484  1.00  0.00           O0.      0
ATOM    202  CB  ASN A 138      32.624  95.524 117.514  1.00  0.00           C0.     -1
ATOM    203  CG  ASN A 138      31.920  96.337 118.595  1.00  0.00           C0.      0
ATOM    204  ND2 ASN A 138      32.745  96.817 119.560  1.00  0.00           N0.      0
ATOM    205  OD1 ASN A 138      30.690  96.478 118.599  1.00  0.00           O0.      0
ATOM    206  H   ASN A 138      32.349  94.102 114.770  1.00  0.00           H0.      0
ATOM    207  HA  ASN A 138      30.980  95.347 116.160  1.00  0.00           H0.      0
ATOM    208  HB2 ASN A 138      32.551  94.462 117.781  1.00  0.00           H0.      0
ATOM    209  HB3 ASN A 138      33.687  95.761 117.487  1.00  0.00           H0.      0
ATOM    210 HD21 ASN A 138      32.379  97.449 120.258  1.00  0.00           H0.      0
ATOM    211 HD22 ASN A 138      33.751  96.688 119.501  1.00  0.00           H0.      0
ATOM    212  N   SER A 139      31.408  97.432 114.514  1.00  0.00           N0.      0
ATOM    213  CA  SER A 139      31.676  98.709 113.864  1.00  0.00           C0.     -1
ATOM    214  C   SER A 139      30.840  99.872 114.356  1.00  0.00           C0.      0
ATOM    215  O   SER A 139      31.229 101.041 114.215  1.00  0.00           O0.      0
ATOM    216  H03 SER A 139      31.507  98.591 112.789  1.00  0.00           H0.      0
ATOM    217  H   SER A 139      31.315  96.625 113.911  1.00  0.00           H0.      0
ATOM    218  HA  SER A 139      32.721  98.987 114.011  1.00  0.00           H0.      0
ATOM    219  N   PHE A 140      29.647  99.505 114.858  1.00  0.00           N0.      0
ATOM    220  CA  PHE A 140      28.690 100.470 115.341  1.00  0.00           C0.     -1
ATOM    221  H01 PHE A 140      28.602 100.441 116.433  1.00  0.00           H0.      0
ATOM    222  H02 PHE A 140      27.702 100.289 114.907  1.00  0.00           H0.      0
ATOM    223  H   PHE A 140      29.486  98.516 114.993  1.00  0.00           H0.      0
ATOM    224  HA  PHE A 140      29.033 101.462 115.044  1.00  0.00           H0.      0
ATOM    225  CA  HID A 142      32.853 103.376 117.613  1.00  0.00           C0.     -1
ATOM    226  CB  HID A 142      33.679 103.099 116.348  1.00  0.00           C0.     -1
ATOM    227  CG  HID A 142      34.917 102.331 116.699  1.00  0.00           C0.      0
ATOM    228  CD2 HID A 142      35.051 101.075 117.256  1.00  0.00           C0.      0
ATOM    229  ND1 HID A 142      36.195 102.877 116.761  1.00  0.00           N0.      0
ATOM    230  CE1 HID A 142      37.032 101.969 117.349  1.00  0.00           C0.      0
ATOM    231  NE2 HID A 142      36.362 100.870 117.671  1.00  0.00           N0.      0
ATOM    232  H01 HID A 142      31.939 103.927 117.368  1.00  0.00           H0.      0
ATOM    233  H03 HID A 142      32.568 102.438 118.099  1.00  0.00           H0.      0
ATOM    234  HA  HID A 142      33.428 103.968 118.334  1.00  0.00           H0.      0
ATOM    235  HB2 HID A 142      33.070 102.516 115.646  1.00  0.00           H0.      0
ATOM    236  HB3 HID A 142      33.933 104.039 115.846  1.00  0.00           H0.      0
ATOM    237  HD1 HID A 142      36.467 103.788 116.418  1.00  0.00           H0.      0
ATOM    238  HD2 HID A 142      34.282 100.335 117.415  1.00  0.00           H0.      0
ATOM    239  HE1 HID A 142      38.086 102.138 117.492  1.00  0.00           H0.      0
ATOM    240  CA  ARG A 175      29.151  93.473 120.086  1.00  0.00           C0.     -1
ATOM    241  CB  ARG A 175      30.192  94.092 121.082  1.00  0.00           C0.     -1
ATOM    242  CG  ARG A 175      31.610  93.558 120.804  1.00  0.00           C0.      0
ATOM    243  CD  ARG A 175      32.684  94.175 121.718  1.00  0.00           C0.      0
ATOM    244  NE  ARG A 175      34.060  93.853 121.309  1.00  0.00           N0.      0
ATOM    245  CZ  ARG A 175      34.714  92.729 121.599  1.00  0.00           C0.      0
ATOM    246  NH1 ARG A 175      34.109  91.720 122.287  1.00  0.00           N1+      0
ATOM    247  NH2 ARG A 175      35.983  92.568 121.191  1.00  0.00           N0.      0
ATOM    248  H01 ARG A 175      28.138  93.819 120.316  1.00  0.00           H0.      0
ATOM    249  H02 ARG A 175      29.394  93.780 119.063  1.00  0.00           H0.      0
ATOM    250  HA  ARG A 175      29.163  92.378 120.139  1.00  0.00           H0.      0
ATOM    251  HB2 ARG A 175      30.185  95.182 120.967  1.00  0.00           H0.      0
ATOM    252  HB3 ARG A 175      29.899  93.863 122.116  1.00  0.00           H0.      0
ATOM    253  HG2 ARG A 175      31.621  92.463 120.899  1.00  0.00           H0.      0
ATOM    254  HG3 ARG A 175      31.879  93.781 119.766  1.00  0.00           H0.      0
ATOM    255  HD2 ARG A 175      32.609  95.264 121.677  1.00  0.00           H0.      0
ATOM    256  HD3 ARG A 175      32.529  93.884 122.765  1.00  0.00           H0.      0
ATOM    257  HE  ARG A 175      34.554  94.511 120.675  1.00  0.00           H0.      0
ATOM    258 HH11 ARG A 175      33.224  91.905 122.735  1.00  0.00           H0.      0
ATOM    259 HH12 ARG A 175      34.698  91.052 122.763  1.00  0.00           H0.      0
ATOM    260 HH21 ARG A 175      36.480  93.292 120.637  1.00  0.00           H0.      0
ATOM    261 HH22 ARG A 175      36.429  91.670 121.301  1.00  0.00           H0.      0
ATOM    262  CA  TYR A 194      40.367  88.611 115.880  1.00  0.00           C0.     -1
ATOM    263  CB  TYR A 194      39.907  89.500 117.009  1.00  0.00           C0.     -1
ATOM    264  CG  TYR A 194      39.258  90.777 116.447  1.00  0.00           C0.      0
ATOM    265  CD1 TYR A 194      38.052  91.287 116.956  1.00  0.00           C0.      0
ATOM    266  CD2 TYR A 194      39.833  91.469 115.363  1.00  0.00           C0.      0
ATOM    267  CE1 TYR A 194      37.432  92.412 116.397  1.00  0.00           C0.      0
ATOM    268  CE2 TYR A 194      39.226  92.589 114.788  1.00  0.00           C0.      0
ATOM    269  CZ  TYR A 194      38.002  93.055 115.289  1.00  0.00           C0.      0
ATOM    270  OH  TYR A 194      37.339  94.144 114.746  1.00  0.00           O0.      0
ATOM    271  H01 TYR A 194      40.758  87.656 116.254  1.00  0.00           H0.      0
ATOM    272  H02 TYR A 194      39.545  88.387 115.190  1.00  0.00           H0.      0
ATOM    273  HA  TYR A 194      41.170  89.075 115.298  1.00  0.00           H0.      0
ATOM    274  HB2 TYR A 194      39.175  88.982 117.641  1.00  0.00           H0.      0
ATOM    275  HB3 TYR A 194      40.751  89.768 117.656  1.00  0.00           H0.      0
ATOM    276  HD1 TYR A 194      37.588  90.800 117.808  1.00  0.00           H0.      0
ATOM    277  HD2 TYR A 194      40.787  91.144 114.962  1.00  0.00           H0.      0
ATOM    278  HE1 TYR A 194      36.494  92.784 116.796  1.00  0.00           H0.      0
ATOM    279  HE2 TYR A 194      39.703  93.113 113.967  1.00  0.00           H0.      0
ATOM    280  HH  TYR A 194      37.529  94.245 113.785  1.00  0.00           H0.      0
ATOM    281  CA  TYR A 220      43.868  93.672 125.384  1.00  0.00           C0.     -1
ATOM    282  CB  TYR A 220      43.683  93.913 123.875  1.00  0.00           C0.     -1
ATOM    283  CG  TYR A 220      42.281  94.306 123.444  1.00  0.00           C0.      0
ATOM    284  CD1 TYR A 220      41.646  95.461 123.939  1.00  0.00           C0.      0
ATOM    285  CD2 TYR A 220      41.592  93.549 122.483  1.00  0.00           C0.      0
ATOM    286  CE1 TYR A 220      40.387  95.854 123.478  1.00  0.00           C0.      0
ATOM    287  CE2 TYR A 220      40.330  93.926 122.015  1.00  0.00           C0.      0
ATOM    288  CZ  TYR A 220      39.727  95.094 122.499  1.00  0.00           C0.      0
ATOM    289  OH  TYR A 220      38.501  95.533 122.053  1.00  0.00           O0.      0
ATOM    290  H01 TYR A 220      44.906  93.403 125.610  1.00  0.00           H0.      0
ATOM    291  H02 TYR A 220      43.619  94.569 125.963  1.00  0.00           H0.      0
ATOM    292  HA  TYR A 220      43.219  92.860 125.732  1.00  0.00           H0.      0
ATOM    293  HB2 TYR A 220      44.389  94.696 123.560  1.00  0.00           H0.      0
ATOM    294  HB3 TYR A 220      43.976  93.007 123.329  1.00  0.00           H0.      0
ATOM    295  HD1 TYR A 220      42.150  96.073 124.681  1.00  0.00           H0.      0
ATOM    296  HD2 TYR A 220      42.058  92.658 122.073  1.00  0.00           H0.      0
ATOM    297  HE1 TYR A 220      39.913  96.756 123.851  1.00  0.00           H0.      0
ATOM    298  HE2 TYR A 220      39.832  93.327 121.262  1.00  0.00           H0.      0
ATOM    299  HH  TYR A 220      38.220  95.036 121.257  1.00  0.00           H0.      0
ATOM    300  CA  TYR A 242      32.099 101.981 124.380  1.00  0.00           C0.     -1
ATOM    301  CB  TYR A 242      31.757 100.859 123.369  1.00  0.00           C0.     -1
ATOM    302  CG  TYR A 242      32.898 100.457 122.446  1.00  0.00           C0.      0
ATOM    303  CD1 TYR A 242      33.438 101.361 121.514  1.00  0.00           C0.      0
ATOM    304  CD2 TYR A 242      33.441  99.159 122.475  1.00  0.00           C0.      0
ATOM    305  CE1 TYR A 242      34.473 100.997 120.648  1.00  0.00           C0.      0
ATOM    306  CE2 TYR A 242      34.474  98.774 121.612  1.00  0.00           C0.      0
ATOM    307  CZ  TYR A 242      34.996  99.692 120.688  1.00  0.00           C0.      0
ATOM    308  OH  TYR A 242      36.013  99.264 119.867  1.00  0.00           O0.      0
ATOM    309  H01 TYR A 242      31.227 102.222 124.998  1.00  0.00           H0.      0
ATOM    310  H02 TYR A 242      32.917 101.672 125.041  1.00  0.00           H0.      0
ATOM    311  HA  TYR A 242      32.413 102.895 123.862  1.00  0.00           H0.      0
ATOM    312  HB2 TYR A 242      31.419  99.973 123.920  1.00  0.00           H0.      0
ATOM    313  HB3 TYR A 242      30.901 101.188 122.762  1.00  0.00           H0.      0
ATOM    314  HD1 TYR A 242      33.042 102.371 121.458  1.00  0.00           H0.      0
ATOM    315  HD2 TYR A 242      33.051  98.436 123.187  1.00  0.00           H0.      0
ATOM    316  HE1 TYR A 242      34.869 101.716 119.941  1.00  0.00           H0.      0
ATOM    317  HE2 TYR A 242      34.889  97.772 121.641  1.00  0.00           H0.      0
ATOM    318  HH  TYR A 242      36.258  99.936 119.176  1.00  0.00           H0.      0
ATOM    319  N   ACT A 293      36.195  97.273 117.650  1.00  0.00           N0.      0
ATOM    320  CA  ACT A 293      37.112  96.194 118.028  1.00  0.00           C0.      0
ATOM    321  C   ACT A 293      36.590  95.318 119.176  1.00  0.00           C0.      0
ATOM    322  O   ACT A 293      37.391  94.441 119.658  1.00  0.00           O0.      0
ATOM    323  CE  ACT A 293      36.477  98.293 115.722  1.00  0.00           C0.      0
ATOM    324  OXT ACT A 293      35.398  95.502 119.561  1.00  0.00           O1-      0
ATOM    325  HE1 ACT A 293      35.410  98.419 115.792  1.00  0.00           H0.      0
ATOM    326  HE2 ACT A 293      37.128  99.013 116.195  1.00  0.00           H0.      0
ATOM    327  HE3 ACT A 293      36.849  97.324 115.430  1.00  0.00           H0.      0
ATOM    328  H1  ACT A 293      38.075  96.620 118.326  1.00  0.00           H0.      0
ATOM    329  H3  ACT A 293      37.297  95.548 117.160  1.00  0.00           H0.      0
ATOM    330  H01 ACT A 293      36.063  97.918 118.433  1.00  0.00           H0.      0
ATOM    331  H02 ACT A 293      35.286  96.885 117.417  1.00  0.00           H0.      0
ATOM    332  CA' SAM A 294      37.980  96.599 110.643  1.00  0.00           C0.      0
ATOM    333  CB  SAM A 294      37.852  97.827 111.562  1.00  0.00           C0.      0
ATOM    334  CG  SAM A 294      36.780  97.637 112.648  1.00  0.00           C0.      0
ATOM    335  SD  SAM A 294      36.691  99.125 113.697  1.00  0.00           S0.      0
ATOM    336  C5' SAM A 294      35.129  99.950 113.168  1.00  0.00           C0.      0
ATOM    337  C4' SAM A 294      35.538 101.171 112.345  1.00  0.00           C0.      0
ATOM    338  O4' SAM A 294      34.361 101.941 111.976  1.00  0.00           O0.      0
ATOM    339  C3' SAM A 294      36.467 102.125 113.141  1.00  0.00           C0.      0
ATOM    340  O3' SAM A 294      37.812 102.064 112.688  1.00  0.00           O0.      0
ATOM    341  C2' SAM A 294      35.784 103.511 113.019  1.00  0.00           C0.      0
ATOM    342  O2' SAM A 294      36.632 104.626 112.926  1.00  0.00           O0.      0
ATOM    343  C1' SAM A 294      34.790 103.313 111.846  1.00  0.00           C0.      0
ATOM    344  OXT SAM A 294      37.283  94.751 112.010  1.00  0.00           O0.      0
ATOM    345  N1  SAM A 294      32.867 107.927 110.663  1.00  0.00           N0.      0
ATOM    346  C2  SAM A 294      33.814 107.190 110.047  1.00  0.00           C0.      0
ATOM    347  N3  SAM A 294      34.228 105.948 110.354  1.00  0.00           N0.      0
ATOM    348  C4  SAM A 294      33.530 105.425 111.382  1.00  0.00           C0.      0
ATOM    349  C5  SAM A 294      32.503 106.065 112.094  1.00  0.00           C0.      0
ATOM    350  C6  SAM A 294      32.197 107.390 111.718  1.00  0.00           C0.      0
ATOM    351  N6  SAM A 294      31.266 108.139 112.349  1.00  0.00           N0.      0
ATOM    352  N7  SAM A 294      31.988 105.235 113.079  1.00  0.00           N0.      0
ATOM    353  C8  SAM A 294      32.678 104.118 112.975  1.00  0.00           C0.      0
ATOM    354  N9  SAM A 294      33.635 104.172 111.957  1.00  0.00           N0.      0
ATOM    355  C'  SAM A 294      38.290  95.322 111.460  1.00  0.00           C0.      0
ATOM    356  N'  SAM A 294      36.710  96.429 109.859  1.00  0.00           N0.      0
ATOM    357  O'  SAM A 294      39.484  94.945 111.565  1.00  0.00           O0.      0
ATOM    358 HN61 SAM A 294      31.251 109.150 112.203  1.00  0.00           H0.      0
ATOM    359 HN62 SAM A 294      30.841 107.758 113.181  1.00  0.00           H0.      0
ATOM    360  HA  SAM A 294      38.778  96.754 109.915  1.00  0.00           H0.      0
ATOM    361  HB1 SAM A 294      37.619  98.701 110.941  1.00  0.00           H0.      0
ATOM    362  HB2 SAM A 294      38.824  98.014 112.031  1.00  0.00           H0.      0
ATOM    363  HG1 SAM A 294      37.039  96.806 113.307  1.00  0.00           H0.      0
ATOM    364  HG2 SAM A 294      35.788  97.427 112.242  1.00  0.00           H0.      0
ATOM    365 HO2' SAM A 294      37.311 104.465 112.221  1.00  0.00           H0.      0
ATOM    366 HO3' SAM A 294      37.857 102.158 111.690  1.00  0.00           H0.      0
ATOM    367  H01 SAM A 294      32.510 103.211 113.533  1.00  0.00           H0.      0
ATOM    368  H02 SAM A 294      36.053 100.856 111.430  1.00  0.00           H0.      0
ATOM    369  H03 SAM A 294      36.506 101.845 114.196  1.00  0.00           H0.      0
ATOM    370  H04 SAM A 294      35.167 103.661 113.910  1.00  0.00           H0.      0
ATOM    371  H05 SAM A 294      35.269 103.501 110.879  1.00  0.00           H0.      0
ATOM    372  H06 SAM A 294      34.317 107.681 109.220  1.00  0.00           H0.      0
ATOM    373  H07 SAM A 294      35.914  96.167 110.459  1.00  0.00           H0.      0
ATOM    374  H08 SAM A 294      36.861  95.672 109.101  1.00  0.00           H0.      0
ATOM    375  H09 SAM A 294      36.462  97.305 109.370  1.00  0.00           H0.      0
ATOM    376 H5'1 SAM A 294      34.590 100.267 114.066  1.00  0.00           H0.      0
ATOM    377 H5'2 SAM A 294      34.513  99.247 112.605  1.00  0.00           H0.      0
