# Supplementary material for: Computational Investigation of GNMT-Catalyzed Methyl Transfer Reaction: Integrating MD, QM, and ML Approaches
Source: J Comput Chem. Author manuscript; Available in PMC 2026 Jun 29. (PMC13312424; doi:10.1002/jcc.70434)
Supplement: SI-2 [file NIHMS2188582-supplement-SI-2.zip › QM-cluster-pdbs/clustering_385_P1_w_p.pdb]

ATOM      1  CA  TYR A  21      43.023 105.286 117.984  1.00  0.00           C0.     -1
ATOM      2  CB  TYR A  21      42.727 104.503 116.679  1.00  0.00           C0.     -1
ATOM      3  CG  TYR A  21      41.645 103.444 116.753  1.00  0.00           C0.      0
ATOM      4  CD1 TYR A  21      40.307 103.746 116.454  1.00  0.00           C0.      0
ATOM      5  CD2 TYR A  21      41.962 102.104 117.044  1.00  0.00           C0.      0
ATOM      6  CE1 TYR A  21      39.318 102.757 116.472  1.00  0.00           C0.      0
ATOM      7  CE2 TYR A  21      40.986 101.107 117.064  1.00  0.00           C0.      0
ATOM      8  CZ  TYR A  21      39.645 101.429 116.804  1.00  0.00           C0.      0
ATOM      9  OH  TYR A  21      38.714 100.421 116.861  1.00  0.00           O0.      0
ATOM     10  H01 TYR A  21      42.129 105.818 118.330  1.00  0.00           H0.      0
ATOM     11  H02 TYR A  21      43.819 106.020 117.818  1.00  0.00           H0.      0
ATOM     12  HA  TYR A  21      43.340 104.606 118.783  1.00  0.00           H0.      0
ATOM     13  HB2 TYR A  21      42.456 105.228 115.899  1.00  0.00           H0.      0
ATOM     14  HB3 TYR A  21      43.660 104.030 116.344  1.00  0.00           H0.      0
ATOM     15  HD1 TYR A  21      40.024 104.756 116.168  1.00  0.00           H0.      0
ATOM     16  HD2 TYR A  21      42.996 101.833 117.237  1.00  0.00           H0.      0
ATOM     17  HE1 TYR A  21      38.299 103.016 116.213  1.00  0.00           H0.      0
ATOM     18  HE2 TYR A  21      41.244 100.075 117.268  1.00  0.00           H0.      0
ATOM     19  HH  TYR A  21      37.799 100.780 117.021  1.00  0.00           H0.      0
ATOM     20  CA  TRP A  30      46.159  95.481 114.727  1.00  0.00           C0.     -1
ATOM     21  CB  TRP A  30      45.502  96.661 114.028  1.00  0.00           C0.     -1
ATOM     22  CG  TRP A  30      44.005  96.503 113.935  1.00  0.00           C0.      0
ATOM     23  CD1 TRP A  30      43.246  96.075 112.861  1.00  0.00           C0.      0
ATOM     24  CD2 TRP A  30      43.084  96.693 115.031  1.00  0.00           C0.      0
ATOM     25  CE2 TRP A  30      41.775  96.363 114.552  1.00  0.00           C0.      0
ATOM     26  CE3 TRP A  30      43.248  97.129 116.357  1.00  0.00           C0.      0
ATOM     27  NE1 TRP A  30      41.907  95.980 113.231  1.00  0.00           N0.      0
ATOM     28  CZ2 TRP A  30      40.642  96.472 115.374  1.00  0.00           C0.      0
ATOM     29  CZ3 TRP A  30      42.124  97.246 117.170  1.00  0.00           C0.      0
ATOM     30  CH2 TRP A  30      40.838  96.927 116.679  1.00  0.00           C0.      0
ATOM     31  H01 TRP A  30      45.954  94.548 114.187  1.00  0.00           H0.      0
ATOM     32  H03 TRP A  30      47.247  95.604 114.795  1.00  0.00           H0.      0
ATOM     33  HA  TRP A  30      45.770  95.364 115.745  1.00  0.00           H0.      0
ATOM     34  HB2 TRP A  30      45.739  97.589 114.567  1.00  0.00           H0.      0
ATOM     35  HB3 TRP A  30      45.924  96.776 113.021  1.00  0.00           H0.      0
ATOM     36  HD1 TRP A  30      43.558  95.824 111.859  1.00  0.00           H0.      0
ATOM     37  HE1 TRP A  30      41.134  95.730 112.617  1.00  0.00           H0.      0
ATOM     38  HE3 TRP A  30      44.233  97.379 116.737  1.00  0.00           H0.      0
ATOM     39  HZ2 TRP A  30      39.656  96.212 115.003  1.00  0.00           H0.      0
ATOM     40  HZ3 TRP A  30      42.228  97.580 118.197  1.00  0.00           H0.      0
ATOM     41  HH2 TRP A  30      39.993  97.054 117.341  1.00  0.00           H0.      0
ATOM     42  CA  TYR A  33      45.361  91.299 116.872  1.00  0.00           C0.     -1
ATOM     43  C   TYR A  33      44.368  90.491 116.015  1.00  0.00           C0.      0
ATOM     44  O   TYR A  33      43.487  89.793 116.531  1.00  0.00           O0.      0
ATOM     45  CB  TYR A  33      44.835  92.623 117.408  1.00  0.00           C0.     -1
ATOM     46  CG  TYR A  33      43.415  92.626 117.953  1.00  0.00           C0.      0
ATOM     47  CD1 TYR A  33      42.443  93.460 117.381  1.00  0.00           C0.      0
ATOM     48  CD2 TYR A  33      43.032  91.816 119.038  1.00  0.00           C0.      0
ATOM     49  CE1 TYR A  33      41.128  93.481 117.857  1.00  0.00           C0.      0
ATOM     50  CE2 TYR A  33      41.723  91.824 119.519  1.00  0.00           C0.      0
ATOM     51  CZ  TYR A  33      40.762  92.652 118.921  1.00  0.00           C0.      0
ATOM     52  OH  TYR A  33      39.467  92.593 119.400  1.00  0.00           O0.      0
ATOM     53  H02 TYR A  33      46.290  91.480 116.318  1.00  0.00           H0.      0
ATOM     54  HA  TYR A  33      45.611  90.636 117.708  1.00  0.00           H0.      0
ATOM     55  HB2 TYR A  33      45.534  92.968 118.184  1.00  0.00           H0.      0
ATOM     56  HB3 TYR A  33      44.882  93.372 116.608  1.00  0.00           H0.      0
ATOM     57  HD1 TYR A  33      42.707  94.109 116.551  1.00  0.00           H0.      0
ATOM     58  HD2 TYR A  33      43.761  91.158 119.500  1.00  0.00           H0.      0
ATOM     59  HE1 TYR A  33      40.394  94.121 117.381  1.00  0.00           H0.      0
ATOM     60  HE2 TYR A  33      41.426  91.185 120.343  1.00  0.00           H0.      0
ATOM     61  HH  TYR A  33      38.938  93.334 119.044  1.00  0.00           H0.      0
ATOM     62  N   ILE A  34      44.517  90.576 114.658  1.00  0.00           N0.      0
ATOM     63  CA  ILE A  34      43.745  89.763 113.698  1.00  0.00           C0.     -1
ATOM     64  CB  ILE A  34      43.747  90.453 112.293  1.00  0.00           C0.     -1
ATOM     65  CG1 ILE A  34      42.889  91.740 112.356  1.00  0.00           C0.      0
ATOM     66  CG2 ILE A  34      43.237  89.463 111.234  1.00  0.00           C0.      0
ATOM     67  CD1 ILE A  34      42.940  92.620 111.100  1.00  0.00           C0.      0
ATOM     68  H01 ILE A  34      44.172  88.753 113.627  1.00  0.00           H0.      0
ATOM     69  H   ILE A  34      45.316  91.078 114.296  1.00  0.00           H0.      0
ATOM     70  HA  ILE A  34      42.724  89.668 114.078  1.00  0.00           H0.      0
ATOM     71  HB  ILE A  34      44.785  90.728 112.048  1.00  0.00           H0.      0
ATOM     72 HG12 ILE A  34      41.847  91.441 112.550  1.00  0.00           H0.      0
ATOM     73 HG13 ILE A  34      43.205  92.333 113.224  1.00  0.00           H0.      0
ATOM     74 HG21 ILE A  34      43.237  89.909 110.234  1.00  0.00           H0.      0
ATOM     75 HG22 ILE A  34      43.861  88.563 111.199  1.00  0.00           H0.      0
ATOM     76 HG23 ILE A  34      42.210  89.150 111.464  1.00  0.00           H0.      0
ATOM     77 HD11 ILE A  34      43.964  92.957 110.897  1.00  0.00           H0.      0
ATOM     78 HD12 ILE A  34      42.579  92.088 110.212  1.00  0.00           H0.      0
ATOM     79 HD13 ILE A  34      42.312  93.508 111.230  1.00  0.00           H0.      0
ATOM     80  CA  ARG A  40      39.576  85.926 109.152  1.00  0.00           C0.     -1
ATOM     81  CB  ARG A  40      39.923  87.373 109.459  1.00  0.00           C0.     -1
ATOM     82  CG  ARG A  40      38.716  88.342 109.441  1.00  0.00           C0.      0
ATOM     83  CD  ARG A  40      39.170  89.802 109.227  1.00  0.00           C0.      0
ATOM     84  NE  ARG A  40      38.103  90.805 109.333  1.00  0.00           N0.      0
ATOM     85  CZ  ARG A  40      37.813  91.502 110.439  1.00  0.00           C0.      0
ATOM     86  NH1 ARG A  40      38.383  91.204 111.636  1.00  0.00           N1+      0
ATOM     87  NH2 ARG A  40      36.877  92.466 110.394  1.00  0.00           N0.      0
ATOM     88  H01 ARG A  40      40.466  85.288 109.191  1.00  0.00           H0.      0
ATOM     89  H02 ARG A  40      39.138  85.831 108.151  1.00  0.00           H0.      0
ATOM     90  HA  ARG A  40      38.848  85.526 109.870  1.00  0.00           H0.      0
ATOM     91  HB2 ARG A  40      40.423  87.444 110.436  1.00  0.00           H0.      0
ATOM     92  HB3 ARG A  40      40.660  87.723 108.720  1.00  0.00           H0.      0
ATOM     93  HG2 ARG A  40      38.027  88.070 108.630  1.00  0.00           H0.      0
ATOM     94  HG3 ARG A  40      38.149  88.261 110.378  1.00  0.00           H0.      0
ATOM     95  HD2 ARG A  40      39.985  90.053 109.920  1.00  0.00           H0.      0
ATOM     96  HD3 ARG A  40      39.592  89.902 108.222  1.00  0.00           H0.      0
ATOM     97  HE  ARG A  40      37.649  91.161 108.465  1.00  0.00           H0.      0
ATOM     98 HH11 ARG A  40      39.165  90.570 111.681  1.00  0.00           H0.      0
ATOM     99 HH12 ARG A  40      38.320  91.880 112.388  1.00  0.00           H0.      0
ATOM    100 HH21 ARG A  40      36.631  92.872 109.468  1.00  0.00           H0.      0
ATOM    101 HH22 ARG A  40      36.912  93.163 111.144  1.00  0.00           H0.      0
ATOM    102  CA  ALA A  64      34.704 100.686 108.714  1.00  0.00           C0.     -1
ATOM    103  C   ALA A  64      35.804  99.726 108.274  1.00  0.00           C0.      0
ATOM    104  O   ALA A  64      35.663  98.488 108.320  1.00  0.00           O0.      0
ATOM    105  CB  ALA A  64      33.939 100.176 109.945  1.00  0.00           C0.      0
ATOM    106  H03 ALA A  64      34.019 100.778 107.859  1.00  0.00           H0.      0
ATOM    107  HA  ALA A  64      35.123 101.682 108.892  1.00  0.00           H0.      0
ATOM    108  HB1 ALA A  64      32.977 100.690 110.045  1.00  0.00           H0.      0
ATOM    109  HB2 ALA A  64      33.751  99.102 109.856  1.00  0.00           H0.      0
ATOM    110  HB3 ALA A  64      34.502 100.355 110.867  1.00  0.00           H0.      0
ATOM    111  N   CYS A  65      36.897 100.321 107.737  1.00  0.00           N0.      0
ATOM    112  CA  CYS A  65      37.953  99.533 107.117  1.00  0.00           C0.     -1
ATOM    113  C   CYS A  65      38.978  98.919 108.052  1.00  0.00           C0.      0
ATOM    114  O   CYS A  65      39.517  97.834 107.790  1.00  0.00           O0.      0
ATOM    115  H01 CYS A  65      38.487 100.179 106.410  1.00  0.00           H0.      0
ATOM    116  H   CYS A  65      37.116 101.256 108.078  1.00  0.00           H0.      0
ATOM    117  HA  CYS A  65      37.492  98.722 106.551  1.00  0.00           H0.      0
ATOM    118  N   GLY A  66      39.304  99.689 109.108  1.00  0.00           N0.      0
ATOM    119  CA  GLY A  66      40.544  99.446 109.810  1.00  0.00           C0.     -1
ATOM    120  H01 GLY A  66      41.411  99.624 109.161  1.00  0.00           H0.      0
ATOM    121  H   GLY A  66      38.839 100.586 109.247  1.00  0.00           H0.      0
ATOM    122  HA2 GLY A  66      40.606 100.104 110.678  1.00  0.00           H0.      0
ATOM    123  HA3 GLY A  66      40.600  98.412 110.161  1.00  0.00           H0.      0
ATOM    124  CA  ASP A  70      37.356  93.280 104.656  1.00  0.00           C0.     -1
ATOM    125  CB  ASP A  70      36.301  93.763 105.623  1.00  0.00           C0.     -1
ATOM    126  CG  ASP A  70      36.547  93.169 107.034  1.00  0.00           C0.      0
ATOM    127  OD1 ASP A  70      36.336  93.909 108.063  1.00  0.00           O0.      0
ATOM    128  OD2 ASP A  70      36.929  91.965 107.094  1.00  0.00           O1-      0
ATOM    129  H01 ASP A  70      38.353  93.628 104.953  1.00  0.00           H0.      0
ATOM    130  H02 ASP A  70      37.168  93.639 103.637  1.00  0.00           H0.      0
ATOM    131  HA  ASP A  70      37.381  92.187 104.640  1.00  0.00           H0.      0
ATOM    132  HB2 ASP A  70      36.281  94.855 105.706  1.00  0.00           H0.      0
ATOM    133  HB3 ASP A  70      35.300  93.444 105.297  1.00  0.00           H0.      0
ATOM    134  CA  ASP A  85      37.218 104.976 108.386  1.00  0.00           C0.     -1
ATOM    135  C   ASP A  85      37.790 106.223 109.075  1.00  0.00           C0.      0
ATOM    136  O   ASP A  85      38.676 106.900 108.542  1.00  0.00           O0.      0
ATOM    137  CB  ASP A  85      38.328 103.926 108.157  1.00  0.00           C0.      0
ATOM    138  CG  ASP A  85      38.558 103.249 109.492  1.00  0.00           C0.      0
ATOM    139  OD1 ASP A  85      37.941 102.138 109.705  1.00  0.00           O0.      0
ATOM    140  OD2 ASP A  85      39.228 103.862 110.368  1.00  0.00           O1-      0
ATOM    141  H03 ASP A  85      36.828 105.306 107.416  1.00  0.00           H0.      0
ATOM    142  HA  ASP A  85      36.384 104.547 108.950  1.00  0.00           H0.      0
ATOM    143  HB2 ASP A  85      38.012 103.200 107.403  1.00  0.00           H0.      0
ATOM    144  HB3 ASP A  85      39.233 104.431 107.811  1.00  0.00           H0.      0
ATOM    145  N   ALA A  86      37.294 106.493 110.315  1.00  0.00           N0.      0
ATOM    146  CA  ALA A  86      37.732 107.609 111.161  1.00  0.00           C0.     -1
ATOM    147  C   ALA A  86      39.056 107.268 111.948  1.00  0.00           C0.      0
ATOM    148  O   ALA A  86      39.322 107.896 112.999  1.00  0.00           O0.      0
ATOM    149  CB  ALA A  86      36.627 107.979 112.146  1.00  0.00           C0.      0
ATOM    150  H   ALA A  86      36.622 105.845 110.705  1.00  0.00           H0.      0
ATOM    151  HA  ALA A  86      37.960 108.448 110.494  1.00  0.00           H0.      0
ATOM    152  HB1 ALA A  86      35.728 108.279 111.607  1.00  0.00           H0.      0
ATOM    153  HB2 ALA A  86      36.389 107.131 112.795  1.00  0.00           H0.      0
ATOM    154  HB3 ALA A  86      36.955 108.796 112.789  1.00  0.00           H0.      0
ATOM    155  N   SER A  87      39.862 106.309 111.455  1.00  0.00           N0.      0
ATOM    156  CA  SER A  87      41.080 105.808 112.132  1.00  0.00           C0.     -1
ATOM    157  H01 SER A  87      41.512 105.037 111.495  1.00  0.00           H0.      0
ATOM    158  H02 SER A  87      40.833 105.374 113.108  1.00  0.00           H0.      0
ATOM    159  H   SER A  87      39.522 105.709 110.709  1.00  0.00           H0.      0
ATOM    160  HA  SER A  87      41.796 106.620 112.281  1.00  0.00           H0.      0
ATOM    161  CA  MET A  90      44.893 101.853 110.486  1.00  0.00           C0.     -1
ATOM    162  CB  MET A  90      43.632 101.227 111.093  1.00  0.00           C0.     -1
ATOM    163  CG  MET A  90      43.877 100.677 112.506  1.00  0.00           C0.      0
ATOM    164  SD  MET A  90      42.353 100.171 113.402  1.00  0.00           S0.      0
ATOM    165  CE  MET A  90      41.570 101.815 113.593  1.00  0.00           C0.      0
ATOM    166  H01 MET A  90      44.701 102.228 109.475  1.00  0.00           H0.      0
ATOM    167  H03 MET A  90      45.245 102.694 111.096  1.00  0.00           H0.      0
ATOM    168  HA  MET A  90      45.709 101.121 110.424  1.00  0.00           H0.      0
ATOM    169  HB2 MET A  90      42.836 101.982 111.127  1.00  0.00           H0.      0
ATOM    170  HB3 MET A  90      43.263 100.416 110.453  1.00  0.00           H0.      0
ATOM    171  HG2 MET A  90      44.511  99.783 112.467  1.00  0.00           H0.      0
ATOM    172  HG3 MET A  90      44.397 101.424 113.118  1.00  0.00           H0.      0
ATOM    173  HE1 MET A  90      42.294 102.530 113.994  1.00  0.00           H0.      0
ATOM    174  HE2 MET A  90      41.138 102.175 112.660  1.00  0.00           H0.      0
ATOM    175  HE3 MET A  90      40.763 101.703 114.316  1.00  0.00           H0.      0
ATOM    176  CA  ALA A 115      36.053 110.059 105.802  1.00  0.00           C0.     -1
ATOM    177  C   ALA A 115      35.493 109.914 107.220  1.00  0.00           C0.      0
ATOM    178  O   ALA A 115      36.137 109.340 108.108  1.00  0.00           O0.      0
ATOM    179  H01 ALA A 115      37.028 110.551 105.856  1.00  0.00           H0.      0
ATOM    180  H02 ALA A 115      36.207 109.060 105.383  1.00  0.00           H0.      0
ATOM    181  HA  ALA A 115      35.399 110.628 105.137  1.00  0.00           H0.      0
ATOM    182  N   ASN A 116      34.247 110.431 107.462  1.00  0.00           N0.      0
ATOM    183  CA  ASN A 116      33.600 110.244 108.760  1.00  0.00           C0.     -1
ATOM    184  C   ASN A 116      32.062 110.174 108.542  1.00  0.00           C0.      0
ATOM    185  O   ASN A 116      31.512 111.022 107.819  1.00  0.00           O0.      0
ATOM    186  CB  ASN A 116      33.977 111.362 109.775  1.00  0.00           C0.      0
ATOM    187  CG  ASN A 116      33.688 110.896 111.196  1.00  0.00           C0.      0
ATOM    188  ND2 ASN A 116      34.757 110.727 112.008  1.00  0.00           N0.      0
ATOM    189  OD1 ASN A 116      32.524 110.642 111.561  1.00  0.00           O0.      0
ATOM    190  H   ASN A 116      33.716 110.911 106.747  1.00  0.00           H0.      0
ATOM    191  HA  ASN A 116      33.968 109.294 109.159  1.00  0.00           H0.      0
ATOM    192  HB2 ASN A 116      35.036 111.596 109.641  1.00  0.00           H0.      0
ATOM    193  HB3 ASN A 116      33.392 112.260 109.555  1.00  0.00           H0.      0
ATOM    194 HD21 ASN A 116      34.657 110.268 112.919  1.00  0.00           H0.      0
ATOM    195 HD22 ASN A 116      35.690 110.835 111.640  1.00  0.00           H0.      0
ATOM    196  N   TRP A 117      31.402 109.167 109.161  1.00  0.00           N0.      0
ATOM    197  CA  TRP A 117      29.920 109.049 109.182  1.00  0.00           C0.     -1
ATOM    198  CB  TRP A 117      29.480 107.993 110.248  1.00  0.00           C0.     -1
ATOM    199  CG  TRP A 117      30.107 106.638 110.051  1.00  0.00           C0.      0
ATOM    200  CD1 TRP A 117      30.601 106.105 108.877  1.00  0.00           C0.      0
ATOM    201  CD2 TRP A 117      30.375 105.662 111.088  1.00  0.00           C0.      0
ATOM    202  CE2 TRP A 117      31.046 104.560 110.473  1.00  0.00           C0.      0
ATOM    203  CE3 TRP A 117      30.151 105.630 112.477  1.00  0.00           C0.      0
ATOM    204  NE1 TRP A 117      31.155 104.855 109.127  1.00  0.00           N0.      0
ATOM    205  CZ2 TRP A 117      31.499 103.456 111.208  1.00  0.00           C0.      0
ATOM    206  CZ3 TRP A 117      30.598 104.532 113.210  1.00  0.00           C0.      0
ATOM    207  CH2 TRP A 117      31.266 103.455 112.582  1.00  0.00           C0.      0
ATOM    208  H02 TRP A 117      29.489 110.027 109.417  1.00  0.00           H0.      0
ATOM    209  H   TRP A 117      31.938 108.526 109.746  1.00  0.00           H0.      0
ATOM    210  HA  TRP A 117      29.562 108.761 108.186  1.00  0.00           H0.      0
ATOM    211  HB2 TRP A 117      29.753 108.372 111.241  1.00  0.00           H0.      0
ATOM    212  HB3 TRP A 117      28.383 107.938 110.225  1.00  0.00           H0.      0
ATOM    213  HD1 TRP A 117      30.630 106.530 107.887  1.00  0.00           H0.      0
ATOM    214  HE1 TRP A 117      31.641 104.293 108.446  1.00  0.00           H0.      0
ATOM    215  HE3 TRP A 117      29.662 106.460 112.975  1.00  0.00           H0.      0
ATOM    216  HZ2 TRP A 117      32.036 102.645 110.729  1.00  0.00           H0.      0
ATOM    217  HZ3 TRP A 117      30.451 104.507 114.284  1.00  0.00           H0.      0
ATOM    218  HH2 TRP A 117      31.622 102.624 113.182  1.00  0.00           H0.      0
ATOM    219  CA  LEU A 136      32.257  94.707 109.730  1.00  0.00           C0.     -1
ATOM    220  C   LEU A 136      33.271  95.091 110.776  1.00  0.00           C0.      0
ATOM    221  O   LEU A 136      33.986  96.103 110.671  1.00  0.00           O0.      0
ATOM    222  H01 LEU A 136      32.787  94.385 108.826  1.00  0.00           H0.      0
ATOM    223  H02 LEU A 136      31.663  95.585 109.465  1.00  0.00           H0.      0
ATOM    224  HA  LEU A 136      31.589  93.905 110.052  1.00  0.00           H0.      0
ATOM    225  N   GLY A 137      33.367  94.256 111.847  1.00  0.00           N0.      0
ATOM    226  CA  GLY A 137      34.372  94.487 112.871  1.00  0.00           C0.     -1
ATOM    227  C   GLY A 137      33.878  95.302 114.063  1.00  0.00           C0.      0
ATOM    228  O   GLY A 137      34.600  96.160 114.593  1.00  0.00           O0.      0
ATOM    229  H   GLY A 137      32.887  93.368 111.809  1.00  0.00           H0.      0
ATOM    230  HA2 GLY A 137      34.739  93.524 113.243  1.00  0.00           H0.      0
ATOM    231  HA3 GLY A 137      35.229  95.005 112.446  1.00  0.00           H0.      0
ATOM    232  N   ASN A 138      32.634  95.011 114.527  1.00  0.00           N0.      0
ATOM    233  CA  ASN A 138      32.050  95.699 115.689  1.00  0.00           C0.     -1
ATOM    234  C   ASN A 138      32.022  97.225 115.421  1.00  0.00           C0.      0
ATOM    235  O   ASN A 138      32.422  98.051 116.247  1.00  0.00           O0.      0
ATOM    236  CB  ASN A 138      32.782  95.356 116.989  1.00  0.00           C0.      0
ATOM    237  CG  ASN A 138      32.092  95.968 118.204  1.00  0.00           C0.      0
ATOM    238  ND2 ASN A 138      32.934  96.353 119.206  1.00  0.00           N0.      0
ATOM    239  OD1 ASN A 138      30.862  96.039 118.289  1.00  0.00           O0.      0
ATOM    240  H   ASN A 138      32.103  94.285 114.068  1.00  0.00           H0.      0
ATOM    241  HA  ASN A 138      31.012  95.365 115.776  1.00  0.00           H0.      0
ATOM    242  HB2 ASN A 138      32.782  94.265 117.103  1.00  0.00           H0.      0
ATOM    243  HB3 ASN A 138      33.819  95.671 116.937  1.00  0.00           H0.      0
ATOM    244 HD21 ASN A 138      32.565  96.905 119.969  1.00  0.00           H0.      0
ATOM    245 HD22 ASN A 138      33.936  96.345 119.061  1.00  0.00           H0.      0
ATOM    246  N   SER A 139      31.457  97.541 114.229  1.00  0.00           N0.      0
ATOM    247  CA  SER A 139      31.314  98.905 113.739  1.00  0.00           C0.     -1
ATOM    248  H01 SER A 139      30.332  99.037 113.277  1.00  0.00           H0.      0
ATOM    249  H03 SER A 139      31.407  99.583 114.589  1.00  0.00           H0.      0
ATOM    250  H   SER A 139      31.267  96.785 113.587  1.00  0.00           H0.      0
ATOM    251  HA  SER A 139      32.090  99.155 113.005  1.00  0.00           H0.      0
ATOM    252  CA  HID A 142      32.129 102.928 118.750  1.00  0.00           C0.     -1
ATOM    253  CB  HID A 142      32.941 103.158 117.482  1.00  0.00           C0.     -1
ATOM    254  CG  HID A 142      34.348 102.663 117.558  1.00  0.00           C0.      0
ATOM    255  CD2 HID A 142      34.934 101.465 117.189  1.00  0.00           C0.      0
ATOM    256  ND1 HID A 142      35.364 103.405 118.139  1.00  0.00           N0.      0
ATOM    257  CE1 HID A 142      36.500 102.660 118.106  1.00  0.00           C0.      0
ATOM    258  NE2 HID A 142      36.279 101.475 117.534  1.00  0.00           N0.      0
ATOM    259  H01 HID A 142      31.117 103.335 118.644  1.00  0.00           H0.      0
ATOM    260  H02 HID A 142      32.042 101.857 118.968  1.00  0.00           H0.      0
ATOM    261  HA  HID A 142      32.599 103.411 119.614  1.00  0.00           H0.      0
ATOM    262  HB2 HID A 142      32.444 102.664 116.638  1.00  0.00           H0.      0
ATOM    263  HB3 HID A 142      32.951 104.231 117.244  1.00  0.00           H0.      0
ATOM    264  HD1 HID A 142      35.311 104.424 118.339  1.00  0.00           H0.      0
ATOM    265  HD2 HID A 142      34.465 100.616 116.718  1.00  0.00           H0.      0
ATOM    266  HE1 HID A 142      37.451 103.010 118.473  1.00  0.00           H0.      0
ATOM    267  CA  ARG A 175      29.287  92.665 119.602  1.00  0.00           C0.     -1
ATOM    268  CB  ARG A 175      30.368  93.014 120.643  1.00  0.00           C0.     -1
ATOM    269  CG  ARG A 175      31.781  92.838 120.043  1.00  0.00           C0.      0
ATOM    270  CD  ARG A 175      32.901  93.427 120.919  1.00  0.00           C0.      0
ATOM    271  NE  ARG A 175      34.248  93.286 120.334  1.00  0.00           N0.      0
ATOM    272  CZ  ARG A 175      35.073  92.262 120.578  1.00  0.00           C0.      0
ATOM    273  NH1 ARG A 175      34.634  91.182 121.275  1.00  0.00           N1+      0
ATOM    274  NH2 ARG A 175      36.346  92.318 120.163  1.00  0.00           N0.      0
ATOM    275  H01 ARG A 175      28.281  92.755 120.026  1.00  0.00           H0.      0
ATOM    276  H02 ARG A 175      29.359  93.347 118.747  1.00  0.00           H0.      0
ATOM    277  HA  ARG A 175      29.409  91.638 119.235  1.00  0.00           H0.      0
ATOM    278  HB2 ARG A 175      30.241  94.058 120.960  1.00  0.00           H0.      0
ATOM    279  HB3 ARG A 175      30.260  92.389 121.539  1.00  0.00           H0.      0
ATOM    280  HG2 ARG A 175      31.968  91.771 119.852  1.00  0.00           H0.      0
ATOM    281  HG3 ARG A 175      31.814  93.335 119.066  1.00  0.00           H0.      0
ATOM    282  HD2 ARG A 175      32.734  94.498 121.046  1.00  0.00           H0.      0
ATOM    283  HD3 ARG A 175      32.905  92.974 121.917  1.00  0.00           H0.      0
ATOM    284  HE  ARG A 175      34.613  94.021 119.716  1.00  0.00           H0.      0
ATOM    285 HH11 ARG A 175      33.650  90.959 121.268  1.00  0.00           H0.      0
ATOM    286 HH12 ARG A 175      35.261  90.402 121.408  1.00  0.00           H0.      0
ATOM    287 HH21 ARG A 175      36.769  93.220 119.882  1.00  0.00           H0.      0
ATOM    288 HH22 ARG A 175      36.973  91.542 120.314  1.00  0.00           H0.      0
ATOM    289  CA  TYR A 194      40.327  88.665 116.132  1.00  0.00           C0.     -1
ATOM    290  CB  TYR A 194      40.140  89.949 117.003  1.00  0.00           C0.     -1
ATOM    291  CG  TYR A 194      39.366  91.068 116.319  1.00  0.00           C0.      0
ATOM    292  CD1 TYR A 194      38.142  91.523 116.839  1.00  0.00           C0.      0
ATOM    293  CD2 TYR A 194      39.874  91.741 115.192  1.00  0.00           C0.      0
ATOM    294  CE1 TYR A 194      37.462  92.610 116.282  1.00  0.00           C0.      0
ATOM    295  CE2 TYR A 194      39.207  92.832 114.615  1.00  0.00           C0.      0
ATOM    296  CZ  TYR A 194      37.991  93.276 115.168  1.00  0.00           C0.      0
ATOM    297  OH  TYR A 194      37.313  94.383 114.698  1.00  0.00           O0.      0
ATOM    298  H01 TYR A 194      40.926  87.926 116.673  1.00  0.00           H0.      0
ATOM    299  H02 TYR A 194      39.360  88.218 115.872  1.00  0.00           H0.      0
ATOM    300  HA  TYR A 194      40.856  88.907 115.205  1.00  0.00           H0.      0
ATOM    301  HB2 TYR A 194      39.632  89.687 117.938  1.00  0.00           H0.      0
ATOM    302  HB3 TYR A 194      41.137  90.313 117.268  1.00  0.00           H0.      0
ATOM    303  HD1 TYR A 194      37.727  91.036 117.715  1.00  0.00           H0.      0
ATOM    304  HD2 TYR A 194      40.837  91.443 114.788  1.00  0.00           H0.      0
ATOM    305  HE1 TYR A 194      36.522  92.954 116.701  1.00  0.00           H0.      0
ATOM    306  HE2 TYR A 194      39.646  93.377 113.782  1.00  0.00           H0.      0
ATOM    307  HH  TYR A 194      37.453  94.507 113.721  1.00  0.00           H0.      0
ATOM    308  CA  TYR A 220      43.567  94.135 125.213  1.00  0.00           C0.     -1
ATOM    309  CB  TYR A 220      43.515  94.493 123.740  1.00  0.00           C0.     -1
ATOM    310  CG  TYR A 220      42.148  94.901 123.203  1.00  0.00           C0.      0
ATOM    311  CD1 TYR A 220      41.629  96.198 123.385  1.00  0.00           C0.      0
ATOM    312  CD2 TYR A 220      41.379  93.997 122.456  1.00  0.00           C0.      0
ATOM    313  CE1 TYR A 220      40.407  96.586 122.821  1.00  0.00           C0.      0
ATOM    314  CE2 TYR A 220      40.153  94.364 121.893  1.00  0.00           C0.      0
ATOM    315  CZ  TYR A 220      39.675  95.668 122.057  1.00  0.00           C0.      0
ATOM    316  OH  TYR A 220      38.479  96.071 121.469  1.00  0.00           O0.      0
ATOM    317  H01 TYR A 220      44.584  93.861 125.515  1.00  0.00           H0.      0
ATOM    318  H02 TYR A 220      43.246  94.977 125.839  1.00  0.00           H0.      0
ATOM    319  HA  TYR A 220      42.908  93.288 125.439  1.00  0.00           H0.      0
ATOM    320  HB2 TYR A 220      44.224  95.311 123.548  1.00  0.00           H0.      0
ATOM    321  HB3 TYR A 220      43.873  93.640 123.148  1.00  0.00           H0.      0
ATOM    322  HD1 TYR A 220      42.200  96.927 123.953  1.00  0.00           H0.      0
ATOM    323  HD2 TYR A 220      41.754  92.994 122.281  1.00  0.00           H0.      0
ATOM    324  HE1 TYR A 220      40.033  97.596 122.947  1.00  0.00           H0.      0
ATOM    325  HE2 TYR A 220      39.600  93.648 121.298  1.00  0.00           H0.      0
ATOM    326  HH  TYR A 220      38.206  95.430 120.774  1.00  0.00           H0.      0
ATOM    327  CA  LEU A 240      38.825 100.743 123.282  1.00  0.00           C0.     -1
ATOM    328  CB  LEU A 240      38.676 100.159 121.872  1.00  0.00           C0.     -1
ATOM    329  CG  LEU A 240      40.003 100.124 121.078  1.00  0.00           C0.      0
ATOM    330  CD1 LEU A 240      39.928  99.142 119.895  1.00  0.00           C0.      0
ATOM    331  CD2 LEU A 240      40.408 101.530 120.598  1.00  0.00           C0.      0
ATOM    332  H01 LEU A 240      37.869 100.732 123.819  1.00  0.00           H0.      0
ATOM    333  H02 LEU A 240      39.545 100.158 123.869  1.00  0.00           H0.      0
ATOM    334  HA  LEU A 240      39.180 101.780 123.259  1.00  0.00           H0.      0
ATOM    335  HB2 LEU A 240      38.290  99.136 121.960  1.00  0.00           H0.      0
ATOM    336  HB3 LEU A 240      37.924 100.717 121.297  1.00  0.00           H0.      0
ATOM    337  HG  LEU A 240      40.786  99.759 121.765  1.00  0.00           H0.      0
ATOM    338 HD11 LEU A 240      39.697  98.129 120.241  1.00  0.00           H0.      0
ATOM    339 HD12 LEU A 240      39.162  99.447 119.175  1.00  0.00           H0.      0
ATOM    340 HD13 LEU A 240      40.885  99.110 119.363  1.00  0.00           H0.      0
ATOM    341 HD21 LEU A 240      41.371 101.510 120.077  1.00  0.00           H0.      0
ATOM    342 HD22 LEU A 240      39.665 101.916 119.889  1.00  0.00           H0.      0
ATOM    343 HD23 LEU A 240      40.486 102.237 121.432  1.00  0.00           H0.      0
ATOM    344  CA  TYR A 242      32.061 101.202 123.338  1.00  0.00           C0.     -1
ATOM    345  CB  TYR A 242      32.213  99.738 123.061  1.00  0.00           C0.     -1
ATOM    346  CG  TYR A 242      33.463  99.297 122.308  1.00  0.00           C0.      0
ATOM    347  CD1 TYR A 242      33.777  99.788 121.026  1.00  0.00           C0.      0
ATOM    348  CD2 TYR A 242      34.319  98.325 122.855  1.00  0.00           C0.      0
ATOM    349  CE1 TYR A 242      34.894  99.331 120.320  1.00  0.00           C0.      0
ATOM    350  CE2 TYR A 242      35.435  97.847 122.159  1.00  0.00           C0.      0
ATOM    351  CZ  TYR A 242      35.724  98.350 120.883  1.00  0.00           C0.      0
ATOM    352  OH  TYR A 242      36.802  97.906 120.145  1.00  0.00           O0.      0
ATOM    353  H01 TYR A 242      31.125 101.405 123.871  1.00  0.00           H0.      0
ATOM    354  H02 TYR A 242      32.885 101.584 123.953  1.00  0.00           H0.      0
ATOM    355  HA  TYR A 242      32.046 101.794 122.414  1.00  0.00           H0.      0
ATOM    356  HB2 TYR A 242      32.181  99.183 124.008  1.00  0.00           H0.      0
ATOM    357  HB3 TYR A 242      31.334  99.393 122.494  1.00  0.00           H0.      0
ATOM    358  HD1 TYR A 242      33.145 100.545 120.570  1.00  0.00           H0.      0
ATOM    359  HD2 TYR A 242      34.105  97.928 123.844  1.00  0.00           H0.      0
ATOM    360  HE1 TYR A 242      35.144  99.745 119.351  1.00  0.00           H0.      0
ATOM    361  HE2 TYR A 242      36.079  97.091 122.596  1.00  0.00           H0.      0
ATOM    362  HH  TYR A 242      37.434  97.428 120.719  1.00  0.00           H0.      0
ATOM    363  CA' SAM A 293      37.785  96.537 110.581  1.00  0.00           C0.      0
ATOM    364  CB  SAM A 293      37.259  97.654 111.513  1.00  0.00           C0.      0
ATOM    365  CG  SAM A 293      38.369  98.249 112.395  1.00  0.00           C0.      0
ATOM    366  SD  SAM A 293      37.896  98.656 114.125  1.00  0.00           S0.      0
ATOM    367  C5' SAM A 293      36.368  99.659 113.905  1.00  0.00           C0.      0
ATOM    368  C4' SAM A 293      36.555 100.785 112.899  1.00  0.00           C0.      0
ATOM    369  O4' SAM A 293      35.364 101.642 112.929  1.00  0.00           O0.      0
ATOM    370  C3' SAM A 293      37.783 101.699 113.166  1.00  0.00           C0.      0
ATOM    371  O3' SAM A 293      38.795 101.537 112.185  1.00  0.00           O0.      0
ATOM    372  C2' SAM A 293      37.153 103.114 113.216  1.00  0.00           C0.      0
ATOM    373  O2' SAM A 293      37.938 104.188 112.734  1.00  0.00           O0.      0
ATOM    374  C1' SAM A 293      35.808 102.934 112.477  1.00  0.00           C0.      0
ATOM    375  OXT SAM A 293      39.495  95.273 111.690  1.00  0.00           O0.      0
ATOM    376  N1  SAM A 293      33.313 107.141 110.816  1.00  0.00           N0.      0
ATOM    377  C2  SAM A 293      33.939 106.159 110.146  1.00  0.00           C0.      0
ATOM    378  N3  SAM A 293      34.514 105.044 110.633  1.00  0.00           N0.      0
ATOM    379  C4  SAM A 293      34.373 104.950 111.967  1.00  0.00           C0.      0
ATOM    380  C5  SAM A 293      33.747 105.891 112.797  1.00  0.00           C0.      0
ATOM    381  C6  SAM A 293      33.215 107.050 112.174  1.00  0.00           C0.      0
ATOM    382  N6  SAM A 293      32.622 108.054 112.851  1.00  0.00           N0.      0
ATOM    383  N7  SAM A 293      33.820 105.478 114.126  1.00  0.00           N0.      0
ATOM    384  C8  SAM A 293      34.465 104.324 114.099  1.00  0.00           C0.      0
ATOM    385  N9  SAM A 293      34.833 103.949 112.815  1.00  0.00           N0.      0
ATOM    386  C'  SAM A 293      38.269  95.373 111.478  1.00  0.00           C0.      0
ATOM    387  N'  SAM A 293      36.648  96.165 109.660  1.00  0.00           N0.      0
ATOM    388  O'  SAM A 293      37.342  94.674 112.034  1.00  0.00           O0.      0
ATOM    389 HN61 SAM A 293      32.934 108.205 113.807  1.00  0.00           H0.      0
ATOM    390 HN62 SAM A 293      32.465 108.927 112.338  1.00  0.00           H0.      0
ATOM    391  HA  SAM A 293      38.607  96.877 109.950  1.00  0.00           H0.      0
ATOM    392  HB1 SAM A 293      36.464  97.218 112.129  1.00  0.00           H0.      0
ATOM    393  HB2 SAM A 293      36.806  98.438 110.898  1.00  0.00           H0.      0
ATOM    394  HG1 SAM A 293      38.774  99.161 111.956  1.00  0.00           H0.      0
ATOM    395  HG2 SAM A 293      39.197  97.545 112.517  1.00  0.00           H0.      0
ATOM    396 HO2' SAM A 293      38.513 103.909 111.975  1.00  0.00           H0.      0
ATOM    397 HO3' SAM A 293      38.431 101.726 111.283  1.00  0.00           H0.      0
ATOM    398  H01 SAM A 293      34.689 103.713 114.960  1.00  0.00           H0.      0
ATOM    399  H02 SAM A 293      36.651 100.384 111.884  1.00  0.00           H0.      0
ATOM    400  H03 SAM A 293      38.255 101.458 114.118  1.00  0.00           H0.      0
ATOM    401  H04 SAM A 293      36.914 103.344 114.259  1.00  0.00           H0.      0
ATOM    402  H05 SAM A 293      35.945 102.959 111.390  1.00  0.00           H0.      0
ATOM    403  H06 SAM A 293      34.007 106.298 109.073  1.00  0.00           H0.      0
ATOM    404  H07 SAM A 293      35.779  95.984 110.193  1.00  0.00           H0.      0
ATOM    405  H08 SAM A 293      36.804  95.341 109.036  1.00  0.00           H0.      0
ATOM    406  H09 SAM A 293      36.421  96.978 109.052  1.00  0.00           H0.      0
ATOM    407 H5'1 SAM A 293      36.167 100.094 114.889  1.00  0.00           H0.      0
ATOM    408 H5'2 SAM A 293      35.525  99.019 113.629  1.00  0.00           H0.      0
ATOM    409  N   ACT A 294      36.565  96.711 116.446  1.00  0.00           N0.      0
ATOM    410  CA  ACT A 294      37.503  96.108 117.440  1.00  0.00           C0.      0
ATOM    411  C   ACT A 294      36.804  95.228 118.474  1.00  0.00           C0.      0
ATOM    412  O   ACT A 294      35.553  95.120 118.457  1.00  0.00           O0.      0
ATOM    413  CE  ACT A 294      35.775  97.877 116.965  1.00  0.00           C0.      0
ATOM    414  OXT ACT A 294      37.593  94.630 119.290  1.00  0.00           O1-      0
ATOM    415  HE1 ACT A 294      34.989  98.102 116.247  1.00  0.00           H0.      0
ATOM    416  HE2 ACT A 294      35.334  97.610 117.919  1.00  0.00           H0.      0
ATOM    417  HE3 ACT A 294      36.453  98.718 117.106  1.00  0.00           H0.      0
ATOM    418  H1  ACT A 294      38.015  96.919 117.959  1.00  0.00           H0.      0
ATOM    419  H3  ACT A 294      38.229  95.504 116.895  1.00  0.00           H0.      0
ATOM    420  H01 ACT A 294      35.929  96.003 116.055  1.00  0.00           H0.      0
ATOM    421  H02 ACT A 294      37.098  97.039 115.618  1.00  0.00           H0.      0
ATOM    422  O   WAT B2351      38.015 106.116 114.734  1.00  0.00           O0.      0
ATOM    423  H1  WAT B2351      38.049 105.418 114.045  1.00  0.00           H0.      0
ATOM    424  H2  WAT B2351      38.522 106.859 114.347  1.00  0.00           H0.      0
ATOM    425  O   WAT B2425      34.583 109.314 114.621  1.00  0.00           O0.      0
ATOM    426  H1  WAT B2425      34.410 109.905 115.365  1.00  0.00           H0.      0
ATOM    427  H2  WAT B2425      35.118 108.566 114.982  1.00  0.00           H0.      0
ATOM    428  O   WAT B4980      35.655 107.021 115.672  1.00  0.00           O0.      0
ATOM    429  H1  WAT B4980      34.941 106.502 115.242  1.00  0.00           H0.      0
ATOM    430  H2  WAT B4980      36.523 106.671 115.321  1.00  0.00           H0.      0
ATOM    431  O   WAT C1107      35.182 106.133 118.217  1.00  0.00           O0.      0
ATOM    432  H1  WAT C1107      35.406 106.496 117.324  1.00  0.00           H0.      0
ATOM    433  H2  WAT C1107      35.640 106.680 118.866  1.00  0.00           H0.      0
