# Supplementary material for: Computational Investigation of GNMT-Catalyzed Methyl Transfer Reaction: Integrating MD, QM, and ML Approaches
Source: J Comput Chem. Author manuscript; Available in PMC 2026 Jun 29. (PMC13312424; doi:10.1002/jcc.70434)
Supplement: SI-2 [file NIHMS2188582-supplement-SI-2.zip › QM-cluster-pdbs/clustering_385_P1_w_r.pdb]

ATOM      1  CA  TYR A  21      43.023 105.286 117.984  1.00  0.00           C0.     -1
ATOM      2  CB  TYR A  21      42.727 104.503 116.679  1.00  0.00           C0.     -1
ATOM      3  CG  TYR A  21      41.608 103.481 116.719  1.00  0.00           C0.      0
ATOM      4  CD1 TYR A  21      40.279 103.846 116.444  1.00  0.00           C0.      0
ATOM      5  CD2 TYR A  21      41.882 102.116 116.921  1.00  0.00           C0.      0
ATOM      6  CE1 TYR A  21      39.262 102.887 116.384  1.00  0.00           C0.      0
ATOM      7  CE2 TYR A  21      40.875 101.149 116.863  1.00  0.00           C0.      0
ATOM      8  CZ  TYR A  21      39.550 101.528 116.608  1.00  0.00           C0.      0
ATOM      9  OH  TYR A  21      38.583 100.547 116.536  1.00  0.00           O0.      0
ATOM     10  H01 TYR A  21      42.142 105.852 118.308  1.00  0.00           H0.      0
ATOM     11  H02 TYR A  21      43.847 105.991 117.826  1.00  0.00           H0.      0
ATOM     12  HA  TYR A  21      43.302 104.603 118.795  1.00  0.00           H0.      0
ATOM     13  HB2 TYR A  21      42.503 105.233 115.889  1.00  0.00           H0.      0
ATOM     14  HB3 TYR A  21      43.650 103.995 116.369  1.00  0.00           H0.      0
ATOM     15  HD1 TYR A  21      40.028 104.881 116.228  1.00  0.00           H0.      0
ATOM     16  HD2 TYR A  21      42.906 101.801 117.096  1.00  0.00           H0.      0
ATOM     17  HE1 TYR A  21      38.252 103.194 116.144  1.00  0.00           H0.      0
ATOM     18  HE2 TYR A  21      41.102 100.098 116.993  1.00  0.00           H0.      0
ATOM     19  HH  TYR A  21      37.728 100.871 116.946  1.00  0.00           H0.      0
ATOM     20  CA  TRP A  30      46.159  95.481 114.727  1.00  0.00           C0.     -1
ATOM     21  CB  TRP A  30      45.502  96.661 114.028  1.00  0.00           C0.     -1
ATOM     22  CG  TRP A  30      44.041  96.425 113.766  1.00  0.00           C0.      0
ATOM     23  CD1 TRP A  30      43.451  95.949 112.609  1.00  0.00           C0.      0
ATOM     24  CD2 TRP A  30      42.986  96.533 114.749  1.00  0.00           C0.      0
ATOM     25  CE2 TRP A  30      41.784  96.083 114.123  1.00  0.00           C0.      0
ATOM     26  CE3 TRP A  30      42.936  96.982 116.083  1.00  0.00           C0.      0
ATOM     27  NE1 TRP A  30      42.094  95.728 112.825  1.00  0.00           N0.      0
ATOM     28  CZ2 TRP A  30      40.565  96.038 114.807  1.00  0.00           C0.      0
ATOM     29  CZ3 TRP A  30      41.712  96.983 116.751  1.00  0.00           C0.      0
ATOM     30  CH2 TRP A  30      40.539  96.509 116.118  1.00  0.00           C0.      0
ATOM     31  H01 TRP A  30      46.067  94.571 114.122  1.00  0.00           H0.      0
ATOM     32  H03 TRP A  30      47.225  95.662 114.912  1.00  0.00           H0.      0
ATOM     33  HA  TRP A  30      45.680  95.284 115.693  1.00  0.00           H0.      0
ATOM     34  HB2 TRP A  30      45.625  97.566 114.639  1.00  0.00           H0.      0
ATOM     35  HB3 TRP A  30      46.019  96.861 113.080  1.00  0.00           H0.      0
ATOM     36  HD1 TRP A  30      43.899  95.738 111.650  1.00  0.00           H0.      0
ATOM     37  HE1 TRP A  30      41.388  95.513 112.129  1.00  0.00           H0.      0
ATOM     38  HE3 TRP A  30      43.835  97.330 116.582  1.00  0.00           H0.      0
ATOM     39  HZ2 TRP A  30      39.695  95.612 114.327  1.00  0.00           H0.      0
ATOM     40  HZ3 TRP A  30      41.654  97.332 117.776  1.00  0.00           H0.      0
ATOM     41  HH2 TRP A  30      39.608  96.508 116.668  1.00  0.00           H0.      0
ATOM     42  CA  TYR A  33      45.361  91.299 116.872  1.00  0.00           C0.     -1
ATOM     43  C   TYR A  33      44.371  90.483 116.018  1.00  0.00           C0.      0
ATOM     44  O   TYR A  33      43.514  89.757 116.536  1.00  0.00           O0.      0
ATOM     45  CB  TYR A  33      44.835  92.623 117.408  1.00  0.00           C0.     -1
ATOM     46  CG  TYR A  33      43.428  92.594 117.988  1.00  0.00           C0.      0
ATOM     47  CD1 TYR A  33      42.410  93.383 117.431  1.00  0.00           C0.      0
ATOM     48  CD2 TYR A  33      43.101  91.779 119.087  1.00  0.00           C0.      0
ATOM     49  CE1 TYR A  33      41.103  93.355 117.933  1.00  0.00           C0.      0
ATOM     50  CE2 TYR A  33      41.802  91.737 119.593  1.00  0.00           C0.      0
ATOM     51  CZ  TYR A  33      40.793  92.517 119.009  1.00  0.00           C0.      0
ATOM     52  OH  TYR A  33      39.516  92.388 119.512  1.00  0.00           O0.      0
ATOM     53  H02 TYR A  33      46.288  91.480 116.314  1.00  0.00           H0.      0
ATOM     54  HA  TYR A  33      45.616  90.640 117.709  1.00  0.00           H0.      0
ATOM     55  HB2 TYR A  33      45.547  92.984 118.163  1.00  0.00           H0.      0
ATOM     56  HB3 TYR A  33      44.848  93.365 116.600  1.00  0.00           H0.      0
ATOM     57  HD1 TYR A  33      42.630  94.032 116.589  1.00  0.00           H0.      0
ATOM     58  HD2 TYR A  33      43.865  91.155 119.540  1.00  0.00           H0.      0
ATOM     59  HE1 TYR A  33      40.332  93.955 117.464  1.00  0.00           H0.      0
ATOM     60  HE2 TYR A  33      41.548  91.093 120.428  1.00  0.00           H0.      0
ATOM     61  HH  TYR A  33      38.935  93.119 119.216  1.00  0.00           H0.      0
ATOM     62  N   ILE A  34      44.499  90.591 114.661  1.00  0.00           N0.      0
ATOM     63  CA  ILE A  34      43.745  89.763 113.698  1.00  0.00           C0.     -1
ATOM     64  CB  ILE A  34      43.747  90.453 112.293  1.00  0.00           C0.     -1
ATOM     65  CG1 ILE A  34      42.866  91.724 112.332  1.00  0.00           C0.      0
ATOM     66  CG2 ILE A  34      43.269  89.446 111.233  1.00  0.00           C0.      0
ATOM     67  CD1 ILE A  34      42.894  92.563 111.047  1.00  0.00           C0.      0
ATOM     68  H01 ILE A  34      44.190  88.761 113.631  1.00  0.00           H0.      0
ATOM     69  H   ILE A  34      45.285  91.112 114.297  1.00  0.00           H0.      0
ATOM     70  HA  ILE A  34      42.724  89.651 114.072  1.00  0.00           H0.      0
ATOM     71  HB  ILE A  34      44.783  90.744 112.057  1.00  0.00           H0.      0
ATOM     72 HG12 ILE A  34      41.831  91.413 112.542  1.00  0.00           H0.      0
ATOM     73 HG13 ILE A  34      43.178  92.349 113.178  1.00  0.00           H0.      0
ATOM     74 HG21 ILE A  34      43.288  89.879 110.229  1.00  0.00           H0.      0
ATOM     75 HG22 ILE A  34      43.901  88.551 111.225  1.00  0.00           H0.      0
ATOM     76 HG23 ILE A  34      42.239  89.128 111.444  1.00  0.00           H0.      0
ATOM     77 HD11 ILE A  34      43.911  92.908 110.824  1.00  0.00           H0.      0
ATOM     78 HD12 ILE A  34      42.532  91.997 110.182  1.00  0.00           H0.      0
ATOM     79 HD13 ILE A  34      42.256  93.446 111.155  1.00  0.00           H0.      0
ATOM     80  CA  ARG A  40      39.576  85.926 109.152  1.00  0.00           C0.     -1
ATOM     81  CB  ARG A  40      39.923  87.373 109.459  1.00  0.00           C0.     -1
ATOM     82  CG  ARG A  40      38.714  88.337 109.412  1.00  0.00           C0.      0
ATOM     83  CD  ARG A  40      39.166  89.791 109.166  1.00  0.00           C0.      0
ATOM     84  NE  ARG A  40      38.104  90.797 109.282  1.00  0.00           N0.      0
ATOM     85  CZ  ARG A  40      37.796  91.442 110.413  1.00  0.00           C0.      0
ATOM     86  NH1 ARG A  40      38.356  91.088 111.597  1.00  0.00           N1+      0
ATOM     87  NH2 ARG A  40      36.862  92.411 110.395  1.00  0.00           N0.      0
ATOM     88  H01 ARG A  40      40.461  85.283 109.211  1.00  0.00           H0.      0
ATOM     89  H02 ARG A  40      39.158  85.829 108.143  1.00  0.00           H0.      0
ATOM     90  HA  ARG A  40      38.832  85.534 109.857  1.00  0.00           H0.      0
ATOM     91  HB2 ARG A  40      40.405  87.449 110.444  1.00  0.00           H0.      0
ATOM     92  HB3 ARG A  40      40.674  87.718 108.731  1.00  0.00           H0.      0
ATOM     93  HG2 ARG A  40      38.030  88.044 108.605  1.00  0.00           H0.      0
ATOM     94  HG3 ARG A  40      38.142  88.275 110.348  1.00  0.00           H0.      0
ATOM     95  HD2 ARG A  40      39.996  90.051 109.839  1.00  0.00           H0.      0
ATOM     96  HD3 ARG A  40      39.566  89.877 108.151  1.00  0.00           H0.      0
ATOM     97  HE  ARG A  40      37.646  91.167 108.422  1.00  0.00           H0.      0
ATOM     98 HH11 ARG A  40      39.117  90.430 111.627  1.00  0.00           H0.      0
ATOM     99 HH12 ARG A  40      38.245  91.680 112.410  1.00  0.00           H0.      0
ATOM    100 HH21 ARG A  40      36.628  92.839 109.476  1.00  0.00           H0.      0
ATOM    101 HH22 ARG A  40      36.911  93.105 111.144  1.00  0.00           H0.      0
ATOM    102  CA  ALA A  64      34.704 100.686 108.714  1.00  0.00           C0.     -1
ATOM    103  C   ALA A  64      35.787  99.727 108.241  1.00  0.00           C0.      0
ATOM    104  O   ALA A  64      35.619  98.491 108.232  1.00  0.00           O0.      0
ATOM    105  CB  ALA A  64      33.946 100.156 109.942  1.00  0.00           C0.      0
ATOM    106  H03 ALA A  64      34.009 100.802 107.871  1.00  0.00           H0.      0
ATOM    107  HA  ALA A  64      35.132 101.675 108.908  1.00  0.00           H0.      0
ATOM    108  HB1 ALA A  64      32.989 100.674 110.061  1.00  0.00           H0.      0
ATOM    109  HB2 ALA A  64      33.751  99.085 109.836  1.00  0.00           H0.      0
ATOM    110  HB3 ALA A  64      34.517 100.315 110.863  1.00  0.00           H0.      0
ATOM    111  N   CYS A  65      36.901 100.318 107.747  1.00  0.00           N0.      0
ATOM    112  CA  CYS A  65      37.953  99.533 107.117  1.00  0.00           C0.     -1
ATOM    113  C   CYS A  65      38.987  98.926 108.045  1.00  0.00           C0.      0
ATOM    114  O   CYS A  65      39.546  97.855 107.770  1.00  0.00           O0.      0
ATOM    115  H01 CYS A  65      38.480 100.178 106.404  1.00  0.00           H0.      0
ATOM    116  H   CYS A  65      37.120 101.247 108.101  1.00  0.00           H0.      0
ATOM    117  HA  CYS A  65      37.489  98.721 106.556  1.00  0.00           H0.      0
ATOM    118  N   GLY A  66      39.295  99.681 109.120  1.00  0.00           N0.      0
ATOM    119  CA  GLY A  66      40.544  99.446 109.810  1.00  0.00           C0.     -1
ATOM    120  H01 GLY A  66      41.404  99.633 109.154  1.00  0.00           H0.      0
ATOM    121  H   GLY A  66      38.838 100.584 109.250  1.00  0.00           H0.      0
ATOM    122  HA2 GLY A  66      40.614 100.103 110.679  1.00  0.00           H0.      0
ATOM    123  HA3 GLY A  66      40.614  98.410 110.153  1.00  0.00           H0.      0
ATOM    124  CA  ASP A  70      37.356  93.280 104.656  1.00  0.00           C0.     -1
ATOM    125  CB  ASP A  70      36.301  93.763 105.623  1.00  0.00           C0.     -1
ATOM    126  CG  ASP A  70      36.541  93.150 107.025  1.00  0.00           C0.      0
ATOM    127  OD1 ASP A  70      36.356  93.882 108.066  1.00  0.00           O0.      0
ATOM    128  OD2 ASP A  70      36.900  91.939 107.070  1.00  0.00           O1-      0
ATOM    129  H01 ASP A  70      38.355  93.616 104.961  1.00  0.00           H0.      0
ATOM    130  H02 ASP A  70      37.177  93.652 103.640  1.00  0.00           H0.      0
ATOM    131  HA  ASP A  70      37.370  92.187 104.629  1.00  0.00           H0.      0
ATOM    132  HB2 ASP A  70      36.290  94.854 105.716  1.00  0.00           H0.      0
ATOM    133  HB3 ASP A  70      35.299  93.455 105.291  1.00  0.00           H0.      0
ATOM    134  CA  ASP A  85      37.218 104.976 108.386  1.00  0.00           C0.     -1
ATOM    135  C   ASP A  85      37.798 106.217 109.079  1.00  0.00           C0.      0
ATOM    136  O   ASP A  85      38.701 106.880 108.555  1.00  0.00           O0.      0
ATOM    137  CB  ASP A  85      38.318 103.914 108.166  1.00  0.00           C0.      0
ATOM    138  CG  ASP A  85      38.554 103.249 109.506  1.00  0.00           C0.      0
ATOM    139  OD1 ASP A  85      37.945 102.135 109.734  1.00  0.00           O0.      0
ATOM    140  OD2 ASP A  85      39.227 103.867 110.374  1.00  0.00           O1-      0
ATOM    141  H03 ASP A  85      36.839 105.307 107.412  1.00  0.00           H0.      0
ATOM    142  HA  ASP A  85      36.376 104.557 108.945  1.00  0.00           H0.      0
ATOM    143  HB2 ASP A  85      37.995 103.183 107.420  1.00  0.00           H0.      0
ATOM    144  HB3 ASP A  85      39.226 104.408 107.811  1.00  0.00           H0.      0
ATOM    145  N   ALA A  86      37.294 106.493 110.314  1.00  0.00           N0.      0
ATOM    146  CA  ALA A  86      37.732 107.609 111.161  1.00  0.00           C0.     -1
ATOM    147  C   ALA A  86      39.055 107.268 111.950  1.00  0.00           C0.      0
ATOM    148  O   ALA A  86      39.317 107.891 113.005  1.00  0.00           O0.      0
ATOM    149  CB  ALA A  86      36.625 107.981 112.142  1.00  0.00           C0.      0
ATOM    150  H   ALA A  86      36.592 105.868 110.687  1.00  0.00           H0.      0
ATOM    151  HA  ALA A  86      37.963 108.448 110.495  1.00  0.00           H0.      0
ATOM    152  HB1 ALA A  86      35.729 108.287 111.601  1.00  0.00           H0.      0
ATOM    153  HB2 ALA A  86      36.382 107.134 112.791  1.00  0.00           H0.      0
ATOM    154  HB3 ALA A  86      36.955 108.797 112.787  1.00  0.00           H0.      0
ATOM    155  N   SER A  87      39.867 106.317 111.453  1.00  0.00           N0.      0
ATOM    156  CA  SER A  87      41.080 105.808 112.132  1.00  0.00           C0.     -1
ATOM    157  H01 SER A  87      41.518 105.045 111.490  1.00  0.00           H0.      0
ATOM    158  H02 SER A  87      40.826 105.362 113.101  1.00  0.00           H0.      0
ATOM    159  H   SER A  87      39.536 105.731 110.693  1.00  0.00           H0.      0
ATOM    160  HA  SER A  87      41.795 106.618 112.297  1.00  0.00           H0.      0
ATOM    161  CA  MET A  90      44.893 101.853 110.486  1.00  0.00           C0.     -1
ATOM    162  CB  MET A  90      43.632 101.227 111.093  1.00  0.00           C0.     -1
ATOM    163  CG  MET A  90      43.829 100.749 112.538  1.00  0.00           C0.      0
ATOM    164  SD  MET A  90      42.257 100.365 113.416  1.00  0.00           S0.      0
ATOM    165  CE  MET A  90      41.564 102.058 113.500  1.00  0.00           C0.      0
ATOM    166  H01 MET A  90      44.716 102.170 109.452  1.00  0.00           H0.      0
ATOM    167  H03 MET A  90      45.208 102.733 111.059  1.00  0.00           H0.      0
ATOM    168  HA  MET A  90      45.729 101.142 110.481  1.00  0.00           H0.      0
ATOM    169  HB2 MET A  90      42.822 101.966 111.062  1.00  0.00           H0.      0
ATOM    170  HB3 MET A  90      43.298 100.380 110.482  1.00  0.00           H0.      0
ATOM    171  HG2 MET A  90      44.425  99.830 112.567  1.00  0.00           H0.      0
ATOM    172  HG3 MET A  90      44.363 101.509 113.123  1.00  0.00           H0.      0
ATOM    173  HE1 MET A  90      42.318 102.750 113.886  1.00  0.00           H0.      0
ATOM    174  HE2 MET A  90      41.185 102.392 112.534  1.00  0.00           H0.      0
ATOM    175  HE3 MET A  90      40.730 102.031 114.198  1.00  0.00           H0.      0
ATOM    176  CA  ALA A 115      36.053 110.059 105.802  1.00  0.00           C0.     -1
ATOM    177  C   ALA A 115      35.488 109.898 107.215  1.00  0.00           C0.      0
ATOM    178  O   ALA A 115      36.123 109.304 108.097  1.00  0.00           O0.      0
ATOM    179  H01 ALA A 115      37.023 110.561 105.864  1.00  0.00           H0.      0
ATOM    180  H02 ALA A 115      36.220 109.065 105.377  1.00  0.00           H0.      0
ATOM    181  HA  ALA A 115      35.396 110.627 105.138  1.00  0.00           H0.      0
ATOM    182  N   ASN A 116      34.248 110.427 107.462  1.00  0.00           N0.      0
ATOM    183  CA  ASN A 116      33.600 110.244 108.760  1.00  0.00           C0.     -1
ATOM    184  C   ASN A 116      32.062 110.174 108.540  1.00  0.00           C0.      0
ATOM    185  O   ASN A 116      31.514 111.017 107.811  1.00  0.00           O0.      0
ATOM    186  CB  ASN A 116      33.976 111.369 109.768  1.00  0.00           C0.      0
ATOM    187  CG  ASN A 116      33.685 110.912 111.192  1.00  0.00           C0.      0
ATOM    188  ND2 ASN A 116      34.754 110.742 112.003  1.00  0.00           N0.      0
ATOM    189  OD1 ASN A 116      32.520 110.665 111.558  1.00  0.00           O0.      0
ATOM    190  H   ASN A 116      33.723 110.918 106.751  1.00  0.00           H0.      0
ATOM    191  HA  ASN A 116      33.968 109.296 109.163  1.00  0.00           H0.      0
ATOM    192  HB2 ASN A 116      35.035 111.602 109.634  1.00  0.00           H0.      0
ATOM    193  HB3 ASN A 116      33.390 112.265 109.542  1.00  0.00           H0.      0
ATOM    194 HD21 ASN A 116      34.653 110.295 112.921  1.00  0.00           H0.      0
ATOM    195 HD22 ASN A 116      35.687 110.852 111.636  1.00  0.00           H0.      0
ATOM    196  N   TRP A 117      31.402 109.170 109.164  1.00  0.00           N0.      0
ATOM    197  CA  TRP A 117      29.920 109.049 109.182  1.00  0.00           C0.     -1
ATOM    198  CB  TRP A 117      29.480 107.993 110.248  1.00  0.00           C0.     -1
ATOM    199  CG  TRP A 117      30.111 106.639 110.054  1.00  0.00           C0.      0
ATOM    200  CD1 TRP A 117      30.607 106.106 108.881  1.00  0.00           C0.      0
ATOM    201  CD2 TRP A 117      30.382 105.667 111.093  1.00  0.00           C0.      0
ATOM    202  CE2 TRP A 117      31.056 104.565 110.481  1.00  0.00           C0.      0
ATOM    203  CE3 TRP A 117      30.158 105.637 112.482  1.00  0.00           C0.      0
ATOM    204  NE1 TRP A 117      31.166 104.859 109.134  1.00  0.00           N0.      0
ATOM    205  CZ2 TRP A 117      31.511 103.463 111.218  1.00  0.00           C0.      0
ATOM    206  CZ3 TRP A 117      30.607 104.541 113.217  1.00  0.00           C0.      0
ATOM    207  CH2 TRP A 117      31.277 103.465 112.592  1.00  0.00           C0.      0
ATOM    208  H02 TRP A 117      29.486 110.026 109.415  1.00  0.00           H0.      0
ATOM    209  H   TRP A 117      31.937 108.535 109.757  1.00  0.00           H0.      0
ATOM    210  HA  TRP A 117      29.565 108.760 108.185  1.00  0.00           H0.      0
ATOM    211  HB2 TRP A 117      29.749 108.374 111.241  1.00  0.00           H0.      0
ATOM    212  HB3 TRP A 117      28.383 107.935 110.222  1.00  0.00           H0.      0
ATOM    213  HD1 TRP A 117      30.634 106.528 107.890  1.00  0.00           H0.      0
ATOM    214  HE1 TRP A 117      31.646 104.293 108.453  1.00  0.00           H0.      0
ATOM    215  HE3 TRP A 117      29.666 106.466 112.978  1.00  0.00           H0.      0
ATOM    216  HZ2 TRP A 117      32.048 102.651 110.741  1.00  0.00           H0.      0
ATOM    217  HZ3 TRP A 117      30.458 104.517 114.292  1.00  0.00           H0.      0
ATOM    218  HH2 TRP A 117      31.633 102.634 113.194  1.00  0.00           H0.      0
ATOM    219  CA  LEU A 136      32.257  94.707 109.730  1.00  0.00           C0.     -1
ATOM    220  C   LEU A 136      33.298  95.070 110.755  1.00  0.00           C0.      0
ATOM    221  O   LEU A 136      34.010  96.088 110.646  1.00  0.00           O0.      0
ATOM    222  H01 LEU A 136      32.757  94.457 108.788  1.00  0.00           H0.      0
ATOM    223  H02 LEU A 136      31.621  95.576 109.540  1.00  0.00           H0.      0
ATOM    224  HA  LEU A 136      31.631  93.864 110.031  1.00  0.00           H0.      0
ATOM    225  N   GLY A 137      33.420  94.221 111.803  1.00  0.00           N0.      0
ATOM    226  CA  GLY A 137      34.372  94.487 112.871  1.00  0.00           C0.     -1
ATOM    227  C   GLY A 137      33.801  95.409 113.953  1.00  0.00           C0.      0
ATOM    228  O   GLY A 137      34.370  96.452 114.291  1.00  0.00           O0.      0
ATOM    229  H   GLY A 137      32.860  93.381 111.821  1.00  0.00           H0.      0
ATOM    230  HA2 GLY A 137      34.683  93.542 113.325  1.00  0.00           H0.      0
ATOM    231  HA3 GLY A 137      35.259  94.960 112.457  1.00  0.00           H0.      0
ATOM    232  N   ASN A 138      32.614  95.021 114.510  1.00  0.00           N0.      0
ATOM    233  CA  ASN A 138      32.050  95.699 115.689  1.00  0.00           C0.     -1
ATOM    234  C   ASN A 138      31.935  97.219 115.424  1.00  0.00           C0.      0
ATOM    235  O   ASN A 138      32.246  98.054 116.275  1.00  0.00           O0.      0
ATOM    236  CB  ASN A 138      32.862  95.417 116.959  1.00  0.00           C0.      0
ATOM    237  CG  ASN A 138      32.127  95.890 118.212  1.00  0.00           C0.      0
ATOM    238  ND2 ASN A 138      32.930  96.302 119.225  1.00  0.00           N0.      0
ATOM    239  OD1 ASN A 138      30.891  95.851 118.291  1.00  0.00           O0.      0
ATOM    240  H   ASN A 138      32.259  94.102 114.286  1.00  0.00           H0.      0
ATOM    241  HA  ASN A 138      31.036  95.314 115.834  1.00  0.00           H0.      0
ATOM    242  HB2 ASN A 138      33.020  94.334 117.040  1.00  0.00           H0.      0
ATOM    243  HB3 ASN A 138      33.844  95.883 116.881  1.00  0.00           H0.      0
ATOM    244 HD21 ASN A 138      32.510  96.648 120.077  1.00  0.00           H0.      0
ATOM    245 HD22 ASN A 138      33.939  96.196 119.171  1.00  0.00           H0.      0
ATOM    246  N   SER A 139      31.384  97.529 114.220  1.00  0.00           N0.      0
ATOM    247  CA  SER A 139      31.314  98.905 113.739  1.00  0.00           C0.     -1
ATOM    248  H01 SER A 139      30.503  98.998 113.013  1.00  0.00           H0.      0
ATOM    249  H03 SER A 139      31.116  99.561 114.588  1.00  0.00           H0.      0
ATOM    250  H   SER A 139      31.325  96.785 113.539  1.00  0.00           H0.      0
ATOM    251  HA  SER A 139      32.254  99.222 113.268  1.00  0.00           H0.      0
ATOM    252  CA  HID A 142      32.129 102.928 118.750  1.00  0.00           C0.     -1
ATOM    253  CB  HID A 142      32.941 103.158 117.482  1.00  0.00           C0.     -1
ATOM    254  CG  HID A 142      34.367 102.720 117.586  1.00  0.00           C0.      0
ATOM    255  CD2 HID A 142      34.997 101.523 117.293  1.00  0.00           C0.      0
ATOM    256  ND1 HID A 142      35.356 103.531 118.122  1.00  0.00           N0.      0
ATOM    257  CE1 HID A 142      36.518 102.826 118.134  1.00  0.00           C0.      0
ATOM    258  NE2 HID A 142      36.339 101.602 117.638  1.00  0.00           N0.      0
ATOM    259  H01 HID A 142      31.099 103.280 118.623  1.00  0.00           H0.      0
ATOM    260  H02 HID A 142      32.094 101.862 119.002  1.00  0.00           H0.      0
ATOM    261  HA  HID A 142      32.566 103.461 119.602  1.00  0.00           H0.      0
ATOM    262  HB2 HID A 142      32.472 102.621 116.648  1.00  0.00           H0.      0
ATOM    263  HB3 HID A 142      32.910 104.223 117.214  1.00  0.00           H0.      0
ATOM    264  HD1 HID A 142      35.268 104.552 118.298  1.00  0.00           H0.      0
ATOM    265  HD2 HID A 142      34.563 100.625 116.880  1.00  0.00           H0.      0
ATOM    266  HE1 HID A 142      37.455 103.232 118.477  1.00  0.00           H0.      0
ATOM    267  CA  ARG A 175      29.287  92.665 119.602  1.00  0.00           C0.     -1
ATOM    268  CB  ARG A 175      30.368  93.014 120.643  1.00  0.00           C0.     -1
ATOM    269  CG  ARG A 175      31.785  92.734 120.109  1.00  0.00           C0.      0
ATOM    270  CD  ARG A 175      32.883  93.222 121.069  1.00  0.00           C0.      0
ATOM    271  NE  ARG A 175      34.247  93.012 120.563  1.00  0.00           N0.      0
ATOM    272  CZ  ARG A 175      34.971  91.910 120.761  1.00  0.00           C0.      0
ATOM    273  NH1 ARG A 175      34.441  90.842 121.418  1.00  0.00           N1+      0
ATOM    274  NH2 ARG A 175      36.243  91.870 120.335  1.00  0.00           N0.      0
ATOM    275  H01 ARG A 175      28.282  92.840 120.000  1.00  0.00           H0.      0
ATOM    276  H02 ARG A 175      29.414  93.290 118.710  1.00  0.00           H0.      0
ATOM    277  HA  ARG A 175      29.353  91.612 119.300  1.00  0.00           H0.      0
ATOM    278  HB2 ARG A 175      30.289  94.080 120.897  1.00  0.00           H0.      0
ATOM    279  HB3 ARG A 175      30.202  92.449 121.571  1.00  0.00           H0.      0
ATOM    280  HG2 ARG A 175      31.902  91.658 119.913  1.00  0.00           H0.      0
ATOM    281  HG3 ARG A 175      31.914  93.243 119.146  1.00  0.00           H0.      0
ATOM    282  HD2 ARG A 175      32.777  94.299 121.221  1.00  0.00           H0.      0
ATOM    283  HD3 ARG A 175      32.787  92.748 122.053  1.00  0.00           H0.      0
ATOM    284  HE  ARG A 175      34.687  93.763 119.998  1.00  0.00           H0.      0
ATOM    285 HH11 ARG A 175      33.440  90.719 121.415  1.00  0.00           H0.      0
ATOM    286 HH12 ARG A 175      34.979  89.988 121.453  1.00  0.00           H0.      0
ATOM    287 HH21 ARG A 175      36.726  92.755 120.083  1.00  0.00           H0.      0
ATOM    288 HH22 ARG A 175      36.814  91.061 120.530  1.00  0.00           H0.      0
ATOM    289  CA  TYR A 194      40.327  88.665 116.132  1.00  0.00           C0.     -1
ATOM    290  CB  TYR A 194      40.140  89.949 117.003  1.00  0.00           C0.     -1
ATOM    291  CG  TYR A 194      39.343  91.038 116.307  1.00  0.00           C0.      0
ATOM    292  CD1 TYR A 194      38.121  91.494 116.831  1.00  0.00           C0.      0
ATOM    293  CD2 TYR A 194      39.817  91.657 115.136  1.00  0.00           C0.      0
ATOM    294  CE1 TYR A 194      37.396  92.518 116.217  1.00  0.00           C0.      0
ATOM    295  CE2 TYR A 194      39.102  92.681 114.501  1.00  0.00           C0.      0
ATOM    296  CZ  TYR A 194      37.875  93.111 115.040  1.00  0.00           C0.      0
ATOM    297  OH  TYR A 194      37.126  94.122 114.488  1.00  0.00           O0.      0
ATOM    298  H01 TYR A 194      40.940  87.930 116.664  1.00  0.00           H0.      0
ATOM    299  H02 TYR A 194      39.360  88.211 115.886  1.00  0.00           H0.      0
ATOM    300  HA  TYR A 194      40.841  88.910 115.197  1.00  0.00           H0.      0
ATOM    301  HB2 TYR A 194      39.647  89.689 117.946  1.00  0.00           H0.      0
ATOM    302  HB3 TYR A 194      41.136  90.326 117.253  1.00  0.00           H0.      0
ATOM    303  HD1 TYR A 194      37.742  91.056 117.748  1.00  0.00           H0.      0
ATOM    304  HD2 TYR A 194      40.781  91.362 114.733  1.00  0.00           H0.      0
ATOM    305  HE1 TYR A 194      36.456  92.868 116.633  1.00  0.00           H0.      0
ATOM    306  HE2 TYR A 194      39.514  93.187 113.631  1.00  0.00           H0.      0
ATOM    307  HH  TYR A 194      37.373  94.304 113.545  1.00  0.00           H0.      0
ATOM    308  CA  TYR A 220      43.567  94.135 125.213  1.00  0.00           C0.     -1
ATOM    309  CB  TYR A 220      43.515  94.493 123.740  1.00  0.00           C0.     -1
ATOM    310  CG  TYR A 220      42.136  94.851 123.212  1.00  0.00           C0.      0
ATOM    311  CD1 TYR A 220      41.600  96.146 123.347  1.00  0.00           C0.      0
ATOM    312  CD2 TYR A 220      41.362  93.893 122.540  1.00  0.00           C0.      0
ATOM    313  CE1 TYR A 220      40.350  96.480 122.814  1.00  0.00           C0.      0
ATOM    314  CE2 TYR A 220      40.109  94.206 122.009  1.00  0.00           C0.      0
ATOM    315  CZ  TYR A 220      39.609  95.507 122.131  1.00  0.00           C0.      0
ATOM    316  OH  TYR A 220      38.382  95.849 121.580  1.00  0.00           O0.      0
ATOM    317  H01 TYR A 220      44.590  93.892 125.525  1.00  0.00           H0.      0
ATOM    318  H02 TYR A 220      43.214  94.966 125.836  1.00  0.00           H0.      0
ATOM    319  HA  TYR A 220      42.932  93.268 125.432  1.00  0.00           H0.      0
ATOM    320  HB2 TYR A 220      44.195  95.336 123.553  1.00  0.00           H0.      0
ATOM    321  HB3 TYR A 220      43.905  93.654 123.149  1.00  0.00           H0.      0
ATOM    322  HD1 TYR A 220      42.178  96.912 123.856  1.00  0.00           H0.      0
ATOM    323  HD2 TYR A 220      41.755  92.891 122.402  1.00  0.00           H0.      0
ATOM    324  HE1 TYR A 220      39.957  97.487 122.905  1.00  0.00           H0.      0
ATOM    325  HE2 TYR A 220      39.552  93.453 121.466  1.00  0.00           H0.      0
ATOM    326  HH  TYR A 220      38.086  95.147 120.951  1.00  0.00           H0.      0
ATOM    327  CA  LEU A 240      38.825 100.743 123.282  1.00  0.00           C0.     -1
ATOM    328  CB  LEU A 240      38.676 100.159 121.872  1.00  0.00           C0.     -1
ATOM    329  CG  LEU A 240      39.943 100.272 120.994  1.00  0.00           C0.      0
ATOM    330  CD1 LEU A 240      39.896  99.280 119.816  1.00  0.00           C0.      0
ATOM    331  CD2 LEU A 240      40.151 101.711 120.485  1.00  0.00           C0.      0
ATOM    332  H01 LEU A 240      37.900 100.619 123.858  1.00  0.00           H0.      0
ATOM    333  H02 LEU A 240      39.632 100.237 123.829  1.00  0.00           H0.      0
ATOM    334  HA  LEU A 240      39.061 101.814 123.260  1.00  0.00           H0.      0
ATOM    335  HB2 LEU A 240      38.412  99.100 121.966  1.00  0.00           H0.      0
ATOM    336  HB3 LEU A 240      37.832 100.628 121.348  1.00  0.00           H0.      0
ATOM    337  HG  LEU A 240      40.808 100.003 121.624  1.00  0.00           H0.      0
ATOM    338 HD11 LEU A 240      39.770  98.252 120.175  1.00  0.00           H0.      0
ATOM    339 HD12 LEU A 240      39.064  99.506 119.140  1.00  0.00           H0.      0
ATOM    340 HD13 LEU A 240      40.821  99.329 119.231  1.00  0.00           H0.      0
ATOM    341 HD21 LEU A 240      41.069 101.798 119.894  1.00  0.00           H0.      0
ATOM    342 HD22 LEU A 240      39.316 102.002 119.833  1.00  0.00           H0.      0
ATOM    343 HD23 LEU A 240      40.204 102.430 121.311  1.00  0.00           H0.      0
ATOM    344  CA  TYR A 242      32.061 101.202 123.338  1.00  0.00           C0.     -1
ATOM    345  CB  TYR A 242      32.213  99.738 123.061  1.00  0.00           C0.     -1
ATOM    346  CG  TYR A 242      33.500  99.287 122.389  1.00  0.00           C0.      0
ATOM    347  CD1 TYR A 242      33.909  99.802 121.144  1.00  0.00           C0.      0
ATOM    348  CD2 TYR A 242      34.289  98.281 122.971  1.00  0.00           C0.      0
ATOM    349  CE1 TYR A 242      35.055  99.327 120.503  1.00  0.00           C0.      0
ATOM    350  CE2 TYR A 242      35.435  97.786 122.339  1.00  0.00           C0.      0
ATOM    351  CZ  TYR A 242      35.816  98.309 121.097  1.00  0.00           C0.      0
ATOM    352  OH  TYR A 242      36.921  97.860 120.416  1.00  0.00           O0.      0
ATOM    353  H01 TYR A 242      31.095 101.414 123.812  1.00  0.00           H0.      0
ATOM    354  H02 TYR A 242      32.850 101.570 124.006  1.00  0.00           H0.      0
ATOM    355  HA  TYR A 242      32.111 101.800 122.419  1.00  0.00           H0.      0
ATOM    356  HB2 TYR A 242      32.111  99.178 124.001  1.00  0.00           H0.      0
ATOM    357  HB3 TYR A 242      31.367  99.408 122.436  1.00  0.00           H0.      0
ATOM    358  HD1 TYR A 242      33.326 100.583 120.665  1.00  0.00           H0.      0
ATOM    359  HD2 TYR A 242      33.996  97.868 123.932  1.00  0.00           H0.      0
ATOM    360  HE1 TYR A 242      35.375  99.745 119.555  1.00  0.00           H0.      0
ATOM    361  HE2 TYR A 242      36.028  97.001 122.797  1.00  0.00           H0.      0
ATOM    362  HH  TYR A 242      37.471  97.257 120.961  1.00  0.00           H0.      0
ATOM    363  CA' SAM A 293      37.743  96.580 110.443  1.00  0.00           C0.      0
ATOM    364  CB  SAM A 293      37.237  97.737 111.342  1.00  0.00           C0.      0
ATOM    365  CG  SAM A 293      38.361  98.309 112.216  1.00  0.00           C0.      0
ATOM    366  SD  SAM A 293      37.949  98.737 113.952  1.00  0.00           S0.      0
ATOM    367  C5' SAM A 293      36.378  99.692 113.846  1.00  0.00           C0.      0
ATOM    368  C4' SAM A 293      36.535 100.848 112.874  1.00  0.00           C0.      0
ATOM    369  O4' SAM A 293      35.354 101.692 112.954  1.00  0.00           O0.      0
ATOM    370  C3' SAM A 293      37.772 101.747 113.165  1.00  0.00           C0.      0
ATOM    371  O3' SAM A 293      38.796 101.541 112.207  1.00  0.00           O0.      0
ATOM    372  C2' SAM A 293      37.150 103.166 113.208  1.00  0.00           C0.      0
ATOM    373  O2' SAM A 293      37.934 104.234 112.723  1.00  0.00           O0.      0
ATOM    374  C1' SAM A 293      35.793 102.989 112.488  1.00  0.00           C0.      0
ATOM    375  OXT SAM A 293      39.451  95.357 111.596  1.00  0.00           O0.      0
ATOM    376  N1  SAM A 293      33.295 107.182 110.832  1.00  0.00           N0.      0
ATOM    377  C2  SAM A 293      33.926 106.203 110.163  1.00  0.00           C0.      0
ATOM    378  N3  SAM A 293      34.505 105.090 110.652  1.00  0.00           N0.      0
ATOM    379  C4  SAM A 293      34.358 104.996 111.985  1.00  0.00           C0.      0
ATOM    380  C5  SAM A 293      33.730 105.935 112.814  1.00  0.00           C0.      0
ATOM    381  C6  SAM A 293      33.195 107.092 112.190  1.00  0.00           C0.      0
ATOM    382  N6  SAM A 293      32.599 108.095 112.864  1.00  0.00           N0.      0
ATOM    383  N7  SAM A 293      33.807 105.525 114.144  1.00  0.00           N0.      0
ATOM    384  C8  SAM A 293      34.457 104.374 114.120  1.00  0.00           C0.      0
ATOM    385  N9  SAM A 293      34.824 103.999 112.835  1.00  0.00           N0.      0
ATOM    386  C'  SAM A 293      38.226  95.432 111.360  1.00  0.00           C0.      0
ATOM    387  N'  SAM A 293      36.594  96.186 109.555  1.00  0.00           N0.      0
ATOM    388  O'  SAM A 293      37.299  94.727 111.898  1.00  0.00           O0.      0
ATOM    389 HN61 SAM A 293      32.897 108.240 113.824  1.00  0.00           H0.      0
ATOM    390 HN62 SAM A 293      32.446 108.970 112.352  1.00  0.00           H0.      0
ATOM    391  HA  SAM A 293      38.562  96.895 109.795  1.00  0.00           H0.      0
ATOM    392  HB1 SAM A 293      36.411  97.338 111.943  1.00  0.00           H0.      0
ATOM    393  HB2 SAM A 293      36.825  98.525 110.706  1.00  0.00           H0.      0
ATOM    394  HG1 SAM A 293      38.770  99.237 111.813  1.00  0.00           H0.      0
ATOM    395  HG2 SAM A 293      39.188  97.600 112.332  1.00  0.00           H0.      0
ATOM    396 HO2' SAM A 293      38.504 103.962 111.957  1.00  0.00           H0.      0
ATOM    397 HO3' SAM A 293      38.459 101.753 111.297  1.00  0.00           H0.      0
ATOM    398  H01 SAM A 293      34.685 103.766 114.982  1.00  0.00           H0.      0
ATOM    399  H02 SAM A 293      36.622 100.479 111.845  1.00  0.00           H0.      0
ATOM    400  H03 SAM A 293      38.217 101.513 114.133  1.00  0.00           H0.      0
ATOM    401  H04 SAM A 293      36.920 103.396 114.253  1.00  0.00           H0.      0
ATOM    402  H05 SAM A 293      35.913 103.002 111.399  1.00  0.00           H0.      0
ATOM    403  H06 SAM A 293      33.997 106.343 109.090  1.00  0.00           H0.      0
ATOM    404  H07 SAM A 293      35.739  95.997 110.111  1.00  0.00           H0.      0
ATOM    405  H08 SAM A 293      36.752  95.348 108.945  1.00  0.00           H0.      0
ATOM    406  H09 SAM A 293      36.345  96.985 108.938  1.00  0.00           H0.      0
ATOM    407 H5'1 SAM A 293      36.214 100.071 114.859  1.00  0.00           H0.      0
ATOM    408 H5'2 SAM A 293      35.566  99.013 113.577  1.00  0.00           H0.      0
ATOM    409  N   ACT A 294      36.573  97.142 117.601  1.00  0.00           N0.      0
ATOM    410  CA  ACT A 294      37.369  95.969 117.965  1.00  0.00           C0.      0
ATOM    411  C   ACT A 294      36.705  94.986 118.921  1.00  0.00           C0.      0
ATOM    412  O   ACT A 294      35.449  94.947 118.989  1.00  0.00           O0.      0
ATOM    413  CE  ACT A 294      37.300  97.212 114.647  1.00  0.00           C0.      0
ATOM    414  OXT ACT A 294      37.487  94.209 119.596  1.00  0.00           O1-      0
ATOM    415  HE1 ACT A 294      36.391  96.887 114.142  1.00  0.00           H0.      0
ATOM    416  HE2 ACT A 294      37.080  97.411 115.711  1.00  0.00           H0.      0
ATOM    417  HE3 ACT A 294      38.070  96.454 114.577  1.00  0.00           H0.      0
ATOM    418  H1  ACT A 294      38.309  96.299 118.415  1.00  0.00           H0.      0
ATOM    419  H3  ACT A 294      37.624  95.399 117.060  1.00  0.00           H0.      0
ATOM    420  H01 ACT A 294      36.524  97.740 118.424  1.00  0.00           H0.      0
ATOM    421  H02 ACT A 294      35.623  96.846 117.388  1.00  0.00           H0.      0
ATOM    422  O   WAT B2351      38.003 106.152 114.751  1.00  0.00           O0.      0
ATOM    423  H1  WAT B2351      38.041 105.456 114.063  1.00  0.00           H0.      0
ATOM    424  H2  WAT B2351      38.514 106.892 114.364  1.00  0.00           H0.      0
ATOM    425  O   WAT B2425      34.570 109.374 114.615  1.00  0.00           O0.      0
ATOM    426  H1  WAT B2425      34.410 109.972 115.356  1.00  0.00           H0.      0
ATOM    427  H2  WAT B2425      35.109 108.628 114.974  1.00  0.00           H0.      0
ATOM    428  O   WAT B4980      35.647 107.091 115.662  1.00  0.00           O0.      0
ATOM    429  H1  WAT B4980      34.930 106.564 115.247  1.00  0.00           H0.      0
ATOM    430  H2  WAT B4980      36.512 106.728 115.321  1.00  0.00           H0.      0
ATOM    431  O   WAT C1107      35.159 106.261 118.217  1.00  0.00           O0.      0
ATOM    432  H1  WAT C1107      35.388 106.617 117.322  1.00  0.00           H0.      0
ATOM    433  H2  WAT C1107      35.674 106.765 118.860  1.00  0.00           H0.      0
