# Supplementary material for: Computational Investigation of GNMT-Catalyzed Methyl Transfer Reaction: Integrating MD, QM, and ML Approaches
Source: J Comput Chem. Author manuscript; Available in PMC 2026 Jun 29. (PMC13312424; doi:10.1002/jcc.70434)
Supplement: SI-2 [file NIHMS2188582-supplement-SI-2.zip › QM-cluster-pdbs/clustering_1422_R1_w_p.pdb]

ATOM      1  CA  TYR A  21      42.068 104.907 117.696  1.00  0.00           C0.     -1
ATOM      2  CB  TYR A  21      41.359 104.408 116.471  1.00  0.00           C0.     -1
ATOM      3  CG  TYR A  21      40.558 103.126 116.631  1.00  0.00           C0.      0
ATOM      4  CD1 TYR A  21      39.188 103.159 116.943  1.00  0.00           C0.      0
ATOM      5  CD2 TYR A  21      41.159 101.869 116.426  1.00  0.00           C0.      0
ATOM      6  CE1 TYR A  21      38.444 101.976 117.067  1.00  0.00           C0.      0
ATOM      7  CE2 TYR A  21      40.431 100.684 116.545  1.00  0.00           C0.      0
ATOM      8  CZ  TYR A  21      39.071 100.738 116.875  1.00  0.00           C0.      0
ATOM      9  OH  TYR A  21      38.396  99.537 116.986  1.00  0.00           O0.      0
ATOM     10  H01 TYR A  21      41.365 105.111 118.513  1.00  0.00           H0.      0
ATOM     11  H02 TYR A  21      42.614 105.835 117.485  1.00  0.00           H0.      0
ATOM     12  HA  TYR A  21      42.794 104.172 118.068  1.00  0.00           H0.      0
ATOM     13  HB2 TYR A  21      40.672 105.191 116.116  1.00  0.00           H0.      0
ATOM     14  HB3 TYR A  21      42.082 104.273 115.656  1.00  0.00           H0.      0
ATOM     15  HD1 TYR A  21      38.677 104.110 117.058  1.00  0.00           H0.      0
ATOM     16  HD2 TYR A  21      42.203 101.820 116.131  1.00  0.00           H0.      0
ATOM     17  HE1 TYR A  21      37.383 102.024 117.298  1.00  0.00           H0.      0
ATOM     18  HE2 TYR A  21      40.893  99.718 116.372  1.00  0.00           H0.      0
ATOM     19  HH  TYR A  21      37.473  99.674 117.259  1.00  0.00           H0.      0
ATOM     20  CA  TRP A  30      46.149  95.425 114.237  1.00  0.00           C0.     -1
ATOM     21  CB  TRP A  30      45.353  96.503 113.487  1.00  0.00           C0.     -1
ATOM     22  CG  TRP A  30      43.862  96.275 113.412  1.00  0.00           C0.      0
ATOM     23  CD1 TRP A  30      43.109  95.915 112.307  1.00  0.00           C0.      0
ATOM     24  CD2 TRP A  30      42.920  96.452 114.495  1.00  0.00           C0.      0
ATOM     25  CE2 TRP A  30      41.612  96.177 113.975  1.00  0.00           C0.      0
ATOM     26  CE3 TRP A  30      43.053  96.858 115.837  1.00  0.00           C0.      0
ATOM     27  NE1 TRP A  30      41.760  95.836 112.642  1.00  0.00           N0.      0
ATOM     28  CZ2 TRP A  30      40.461  96.293 114.768  1.00  0.00           C0.      0
ATOM     29  CZ3 TRP A  30      41.908  96.989 116.621  1.00  0.00           C0.      0
ATOM     30  CH2 TRP A  30      40.627  96.708 116.089  1.00  0.00           C0.      0
ATOM     31  H01 TRP A  30      46.039  94.450 113.749  1.00  0.00           H0.      0
ATOM     32  H03 TRP A  30      47.216  95.676 114.267  1.00  0.00           H0.      0
ATOM     33  HA  TRP A  30      45.795  95.319 115.270  1.00  0.00           H0.      0
ATOM     34  HB2 TRP A  30      45.537  97.475 113.968  1.00  0.00           H0.      0
ATOM     35  HB3 TRP A  30      45.750  96.593 112.467  1.00  0.00           H0.      0
ATOM     36  HD1 TRP A  30      43.436  95.716 111.298  1.00  0.00           H0.      0
ATOM     37  HE1 TRP A  30      40.989  95.721 111.980  1.00  0.00           H0.      0
ATOM     38  HE3 TRP A  30      44.032  97.076 116.252  1.00  0.00           H0.      0
ATOM     39  HZ2 TRP A  30      39.485  96.056 114.364  1.00  0.00           H0.      0
ATOM     40  HZ3 TRP A  30      41.995  97.306 117.655  1.00  0.00           H0.      0
ATOM     41  HH2 TRP A  30      39.760  96.850 116.724  1.00  0.00           H0.      0
ATOM     42  CA  TYR A  33      45.437  91.070 116.796  1.00  0.00           C0.     -1
ATOM     43  CB  TYR A  33      44.737  92.426 117.170  1.00  0.00           C0.     -1
ATOM     44  CG  TYR A  33      43.287  92.344 117.621  1.00  0.00           C0.      0
ATOM     45  CD1 TYR A  33      42.321  93.218 117.091  1.00  0.00           C0.      0
ATOM     46  CD2 TYR A  33      42.871  91.450 118.625  1.00  0.00           C0.      0
ATOM     47  CE1 TYR A  33      40.992  93.198 117.528  1.00  0.00           C0.      0
ATOM     48  CE2 TYR A  33      41.546  91.417 119.066  1.00  0.00           C0.      0
ATOM     49  CZ  TYR A  33      40.593  92.284 118.510  1.00  0.00           C0.      0
ATOM     50  OH  TYR A  33      39.299  92.178 118.975  1.00  0.00           O0.      0
ATOM     51  H01 TYR A  33      44.902  90.574 115.978  1.00  0.00           H0.      0
ATOM     52  H02 TYR A  33      46.468  91.257 116.478  1.00  0.00           H0.      0
ATOM     53  HA  TYR A  33      45.461  90.387 117.652  1.00  0.00           H0.      0
ATOM     54  HB2 TYR A  33      45.335  92.902 117.962  1.00  0.00           H0.      0
ATOM     55  HB3 TYR A  33      44.797  93.097 116.304  1.00  0.00           H0.      0
ATOM     56  HD1 TYR A  33      42.605  93.932 116.324  1.00  0.00           H0.      0
ATOM     57  HD2 TYR A  33      43.590  90.768 119.070  1.00  0.00           H0.      0
ATOM     58  HE1 TYR A  33      40.273  93.873 117.076  1.00  0.00           H0.      0
ATOM     59  HE2 TYR A  33      41.229  90.714 119.829  1.00  0.00           H0.      0
ATOM     60  HH  TYR A  33      38.672  92.661 118.410  1.00  0.00           H0.      0
ATOM     61  CA  ARG A  40      39.673  85.473 109.125  1.00  0.00           C0.     -1
ATOM     62  CB  ARG A  40      40.118  86.872 109.449  1.00  0.00           C0.     -1
ATOM     63  CG  ARG A  40      38.925  87.854 109.534  1.00  0.00           C0.      0
ATOM     64  CD  ARG A  40      39.275  89.276 110.014  1.00  0.00           C0.      0
ATOM     65  NE  ARG A  40      38.069  90.120 109.891  1.00  0.00           N0.      0
ATOM     66  CZ  ARG A  40      37.926  91.411 110.286  1.00  0.00           C0.      0
ATOM     67  NH1 ARG A  40      38.725  91.976 111.207  1.00  0.00           N1+      0
ATOM     68  NH2 ARG A  40      36.913  92.123 109.773  1.00  0.00           N0.      0
ATOM     69  H01 ARG A  40      39.137  85.434 108.168  1.00  0.00           H0.      0
ATOM     70  H02 ARG A  40      40.524  84.786 109.052  1.00  0.00           H0.      0
ATOM     71  HA  ARG A  40      38.997  85.081 109.895  1.00  0.00           H0.      0
ATOM     72  HB2 ARG A  40      40.659  86.882 110.407  1.00  0.00           H0.      0
ATOM     73  HB3 ARG A  40      40.827  87.237 108.693  1.00  0.00           H0.      0
ATOM     74  HG2 ARG A  40      38.463  87.923 108.538  1.00  0.00           H0.      0
ATOM     75  HG3 ARG A  40      38.162  87.440 110.208  1.00  0.00           H0.      0
ATOM     76  HD2 ARG A  40      39.595  89.248 111.061  1.00  0.00           H0.      0
ATOM     77  HD3 ARG A  40      40.097  89.697 109.419  1.00  0.00           H0.      0
ATOM     78  HE  ARG A  40      37.441  89.857 109.141  1.00  0.00           H0.      0
ATOM     79 HH11 ARG A  40      39.296  91.429 111.833  1.00  0.00           H0.      0
ATOM     80 HH12 ARG A  40      38.557  92.967 111.415  1.00  0.00           H0.      0
ATOM     81 HH21 ARG A  40      36.617  91.947 108.786  1.00  0.00           H0.      0
ATOM     82 HH22 ARG A  40      36.922  93.124 109.985  1.00  0.00           H0.      0
ATOM     83  CA  ALA A  64      35.005 101.362 108.741  1.00  0.00           C0.     -1
ATOM     84  C   ALA A  64      36.067 100.456 108.126  1.00  0.00           C0.      0
ATOM     85  O   ALA A  64      35.948  99.223 108.033  1.00  0.00           O0.      0
ATOM     86  CB  ALA A  64      34.183 100.634 109.813  1.00  0.00           C0.      0
ATOM     87  H02 ALA A  64      34.352 101.687 107.919  1.00  0.00           H0.      0
ATOM     88  HA  ALA A  64      35.477 102.265 109.146  1.00  0.00           H0.      0
ATOM     89  HB1 ALA A  64      34.746 100.546 110.749  1.00  0.00           H0.      0
ATOM     90  HB2 ALA A  64      33.255 101.170 110.034  1.00  0.00           H0.      0
ATOM     91  HB3 ALA A  64      33.926  99.628 109.468  1.00  0.00           H0.      0
ATOM     92  N   CYS A  65      37.119 101.137 107.595  1.00  0.00           N0.      0
ATOM     93  CA  CYS A  65      38.178 100.438 106.880  1.00  0.00           C0.     -1
ATOM     94  C   CYS A  65      39.130  99.649 107.743  1.00  0.00           C0.      0
ATOM     95  O   CYS A  65      39.633  98.582 107.365  1.00  0.00           O0.      0
ATOM     96  H01 CYS A  65      38.749 101.181 106.312  1.00  0.00           H0.      0
ATOM     97  H   CYS A  65      37.352 102.010 108.058  1.00  0.00           H0.      0
ATOM     98  HA  CYS A  65      37.722  99.749 106.167  1.00  0.00           H0.      0
ATOM     99  N   GLY A  66      39.424 100.258 108.906  1.00  0.00           N0.      0
ATOM    100  CA  GLY A  66      40.520  99.764 109.688  1.00  0.00           C0.     -1
ATOM    101  H01 GLY A  66      41.483  99.938 109.190  1.00  0.00           H0.      0
ATOM    102  H   GLY A  66      39.036 101.175 109.130  1.00  0.00           H0.      0
ATOM    103  HA2 GLY A  66      40.529 100.272 110.653  1.00  0.00           H0.      0
ATOM    104  HA3 GLY A  66      40.424  98.688 109.852  1.00  0.00           H0.      0
ATOM    105  CA  VAL A  69      41.119  93.570 105.770  1.00  0.00           C0.     -1
ATOM    106  C   VAL A  69      39.801  93.187 105.081  1.00  0.00           C0.      0
ATOM    107  O   VAL A  69      39.730  92.211 104.319  1.00  0.00           O0.      0
ATOM    108  CB  VAL A  69      41.329  92.832 107.085  1.00  0.00           C0.     -1
ATOM    109  CG1 VAL A  69      40.268  93.194 108.145  1.00  0.00           C0.      0
ATOM    110  CG2 VAL A  69      41.396  91.304 106.893  1.00  0.00           C0.      0
ATOM    111  H01 VAL A  69      41.151  94.652 105.949  1.00  0.00           H0.      0
ATOM    112  HA  VAL A  69      41.923  93.323 105.069  1.00  0.00           H0.      0
ATOM    113  HB  VAL A  69      42.306  93.161 107.471  1.00  0.00           H0.      0
ATOM    114 HG11 VAL A  69      40.502  92.713 109.101  1.00  0.00           H0.      0
ATOM    115 HG12 VAL A  69      40.220  94.274 108.329  1.00  0.00           H0.      0
ATOM    116 HG13 VAL A  69      39.271  92.857 107.837  1.00  0.00           H0.      0
ATOM    117 HG21 VAL A  69      41.641  90.812 107.842  1.00  0.00           H0.      0
ATOM    118 HG22 VAL A  69      40.437  90.913 106.537  1.00  0.00           H0.      0
ATOM    119 HG23 VAL A  69      42.160  91.027 106.157  1.00  0.00           H0.      0
ATOM    120  N   ASP A  70      38.706  93.942 105.389  1.00  0.00           N0.      0
ATOM    121  CA  ASP A  70      37.365  93.634 104.861  1.00  0.00           C0.     -1
ATOM    122  CB  ASP A  70      36.273  94.158 105.739  1.00  0.00           C0.     -1
ATOM    123  CG  ASP A  70      36.154  93.450 107.099  1.00  0.00           C0.      0
ATOM    124  OD1 ASP A  70      35.802  94.148 108.107  1.00  0.00           O0.      0
ATOM    125  OD2 ASP A  70      36.377  92.201 107.128  1.00  0.00           O1-      0
ATOM    126  H01 ASP A  70      37.272  94.039 103.843  1.00  0.00           H0.      0
ATOM    127  H   ASP A  70      38.815  94.741 105.998  1.00  0.00           H0.      0
ATOM    128  HA  ASP A  70      37.297  92.546 104.789  1.00  0.00           H0.      0
ATOM    129  HB2 ASP A  70      36.377  95.236 105.917  1.00  0.00           H0.      0
ATOM    130  HB3 ASP A  70      35.313  94.028 105.220  1.00  0.00           H0.      0
ATOM    131  CA  ASP A  85      37.171 105.469 108.372  1.00  0.00           C0.     -1
ATOM    132  C   ASP A  85      37.641 106.791 108.901  1.00  0.00           C0.      0
ATOM    133  O   ASP A  85      38.425 107.515 108.273  1.00  0.00           O0.      0
ATOM    134  CB  ASP A  85      38.379 104.521 108.157  1.00  0.00           C0.      0
ATOM    135  CG  ASP A  85      38.730 103.941 109.514  1.00  0.00           C0.      0
ATOM    136  OD1 ASP A  85      38.301 102.759 109.786  1.00  0.00           O0.      0
ATOM    137  OD2 ASP A  85      39.310 104.693 110.348  1.00  0.00           O1-      0
ATOM    138  H01 ASP A  85      36.690 105.649 107.403  1.00  0.00           H0.      0
ATOM    139  HA  ASP A  85      36.424 105.008 109.026  1.00  0.00           H0.      0
ATOM    140  HB2 ASP A  85      38.126 103.735 107.443  1.00  0.00           H0.      0
ATOM    141  HB3 ASP A  85      39.212 105.102 107.754  1.00  0.00           H0.      0
ATOM    142  N   ALA A  86      37.194 107.066 110.145  1.00  0.00           N0.      0
ATOM    143  CA  ALA A  86      37.535 108.311 110.773  1.00  0.00           C0.     -1
ATOM    144  C   ALA A  86      38.836 108.206 111.638  1.00  0.00           C0.      0
ATOM    145  O   ALA A  86      38.998 108.952 112.630  1.00  0.00           O0.      0
ATOM    146  CB  ALA A  86      36.374 108.898 111.560  1.00  0.00           C0.      0
ATOM    147  H   ALA A  86      36.476 106.477 110.558  1.00  0.00           H0.      0
ATOM    148  HA  ALA A  86      37.800 109.001 109.961  1.00  0.00           H0.      0
ATOM    149  HB1 ALA A  86      36.734 109.774 112.105  1.00  0.00           H0.      0
ATOM    150  HB2 ALA A  86      35.584 109.175 110.862  1.00  0.00           H0.      0
ATOM    151  HB3 ALA A  86      35.973 108.197 112.294  1.00  0.00           H0.      0
ATOM    152  N   SER A  87      39.779 107.339 111.215  1.00  0.00           N0.      0
ATOM    153  CA  SER A  87      41.095 107.188 111.859  1.00  0.00           C0.     -1
ATOM    154  CB  SER A  87      41.108 106.066 112.910  1.00  0.00           C0.      0
ATOM    155  OG  SER A  87      42.438 105.881 113.443  1.00  0.00           O0.      0
ATOM    156  H01 SER A  87      41.831 106.962 111.083  1.00  0.00           H0.      0
ATOM    157  H   SER A  87      39.525 106.612 110.549  1.00  0.00           H0.      0
ATOM    158  HA  SER A  87      41.351 108.144 112.324  1.00  0.00           H0.      0
ATOM    159  HB2 SER A  87      40.379 106.278 113.701  1.00  0.00           H0.      0
ATOM    160  HB3 SER A  87      40.835 105.115 112.451  1.00  0.00           H0.      0
ATOM    161  HG  SER A  87      42.624 106.607 114.055  1.00  0.00           H0.      0
ATOM    162  CA  MET A  90      44.325 103.019 110.388  1.00  0.00           C0.     -1
ATOM    163  CB  MET A  90      42.847 102.612 110.653  1.00  0.00           C0.     -1
ATOM    164  CG  MET A  90      42.485 102.654 112.148  1.00  0.00           C0.      0
ATOM    165  SD  MET A  90      43.332 101.394 113.204  1.00  0.00           S0.      0
ATOM    166  CE  MET A  90      42.201  99.959 113.033  1.00  0.00           C0.      0
ATOM    167  H01 MET A  90      44.509 104.040 110.746  1.00  0.00           H0.      0
ATOM    168  H02 MET A  90      44.563 102.981 109.319  1.00  0.00           H0.      0
ATOM    169  HA  MET A  90      45.004 102.343 110.919  1.00  0.00           H0.      0
ATOM    170  HB2 MET A  90      42.169 103.300 110.126  1.00  0.00           H0.      0
ATOM    171  HB3 MET A  90      42.663 101.610 110.249  1.00  0.00           H0.      0
ATOM    172  HG2 MET A  90      42.772 103.622 112.573  1.00  0.00           H0.      0
ATOM    173  HG3 MET A  90      41.408 102.535 112.299  1.00  0.00           H0.      0
ATOM    174  HE1 MET A  90      42.257  99.519 112.034  1.00  0.00           H0.      0
ATOM    175  HE2 MET A  90      42.516  99.203 113.758  1.00  0.00           H0.      0
ATOM    176  HE3 MET A  90      41.172 100.257 113.250  1.00  0.00           H0.      0
ATOM    177  CA  ALA A 115      35.200 110.501 106.395  1.00  0.00           C0.     -1
ATOM    178  C   ALA A 115      34.624 110.116 107.785  1.00  0.00           C0.      0
ATOM    179  O   ALA A 115      35.114 109.162 108.407  1.00  0.00           O0.      0
ATOM    180  H01 ALA A 115      36.265 110.716 106.519  1.00  0.00           H0.      0
ATOM    181  H03 ALA A 115      35.102 109.637 105.733  1.00  0.00           H0.      0
ATOM    182  HA  ALA A 115      34.703 111.365 105.946  1.00  0.00           H0.      0
ATOM    183  N   ASN A 116      33.590 110.863 108.310  1.00  0.00           N0.      0
ATOM    184  CA  ASN A 116      32.928 110.524 109.595  1.00  0.00           C0.     -1
ATOM    185  C   ASN A 116      31.428 110.344 109.371  1.00  0.00           C0.      0
ATOM    186  O   ASN A 116      30.776 111.179 108.723  1.00  0.00           O0.      0
ATOM    187  CB  ASN A 116      33.212 111.581 110.704  1.00  0.00           C0.      0
ATOM    188  CG  ASN A 116      32.958 110.955 112.074  1.00  0.00           C0.      0
ATOM    189  ND2 ASN A 116      34.057 110.667 112.809  1.00  0.00           N0.      0
ATOM    190  OD1 ASN A 116      31.800 110.688 112.448  1.00  0.00           O0.      0
ATOM    191  H   ASN A 116      33.114 111.542 107.730  1.00  0.00           H0.      0
ATOM    192  HA  ASN A 116      33.374 109.579 109.905  1.00  0.00           H0.      0
ATOM    193  HB2 ASN A 116      34.247 111.919 110.604  1.00  0.00           H0.      0
ATOM    194  HB3 ASN A 116      32.551 112.442 110.566  1.00  0.00           H0.      0
ATOM    195 HD21 ASN A 116      34.031 110.016 113.595  1.00  0.00           H0.      0
ATOM    196 HD22 ASN A 116      34.967 110.790 112.394  1.00  0.00           H0.      0
ATOM    197  N   TRP A 117      30.913 109.233 109.931  1.00  0.00           N0.      0
ATOM    198  CA  TRP A 117      29.482 108.964 109.877  1.00  0.00           C0.     -1
ATOM    199  CB  TRP A 117      29.079 107.668 110.576  1.00  0.00           C0.     -1
ATOM    200  CG  TRP A 117      29.979 106.493 110.295  1.00  0.00           C0.      0
ATOM    201  CD1 TRP A 117      30.681 106.217 109.140  1.00  0.00           C0.      0
ATOM    202  CD2 TRP A 117      30.367 105.487 111.262  1.00  0.00           C0.      0
ATOM    203  CE2 TRP A 117      31.327 104.638 110.631  1.00  0.00           C0.      0
ATOM    204  CE3 TRP A 117      30.033 105.250 112.609  1.00  0.00           C0.      0
ATOM    205  NE1 TRP A 117      31.478 105.095 109.335  1.00  0.00           N0.      0
ATOM    206  CZ2 TRP A 117      31.968 103.597 111.317  1.00  0.00           C0.      0
ATOM    207  CZ3 TRP A 117      30.659 104.208 113.290  1.00  0.00           C0.      0
ATOM    208  CH2 TRP A 117      31.622 103.392 112.651  1.00  0.00           C0.      0
ATOM    209  H02 TRP A 117      28.935 109.807 110.319  1.00  0.00           H0.      0
ATOM    210  H   TRP A 117      31.533 108.615 110.462  1.00  0.00           H0.      0
ATOM    211  HA  TRP A 117      29.182 108.931 108.820  1.00  0.00           H0.      0
ATOM    212  HB2 TRP A 117      29.084 107.835 111.661  1.00  0.00           H0.      0
ATOM    213  HB3 TRP A 117      28.035 107.455 110.307  1.00  0.00           H0.      0
ATOM    214  HD1 TRP A 117      30.703 106.752 108.204  1.00  0.00           H0.      0
ATOM    215  HE1 TRP A 117      32.158 104.751 108.675  1.00  0.00           H0.      0
ATOM    216  HE3 TRP A 117      29.315 105.885 113.117  1.00  0.00           H0.      0
ATOM    217  HZ2 TRP A 117      32.735 103.000 110.840  1.00  0.00           H0.      0
ATOM    218  HZ3 TRP A 117      30.422 104.030 114.334  1.00  0.00           H0.      0
ATOM    219  HH2 TRP A 117      32.121 102.610 113.213  1.00  0.00           H0.      0
ATOM    220  CA  CYS A 135      31.060  97.628 107.941  1.00  0.00           C0.     -1
ATOM    221  C   CYS A 135      32.101  96.610 108.460  1.00  0.00           C0.      0
ATOM    222  O   CYS A 135      33.275  96.641 108.086  1.00  0.00           O0.      0
ATOM    223  H01 CYS A 135      30.145  97.649 108.538  1.00  0.00           H0.      0
ATOM    224  H02 CYS A 135      30.803  97.366 106.909  1.00  0.00           H0.      0
ATOM    225  HA  CYS A 135      31.517  98.620 107.938  1.00  0.00           H0.      0
ATOM    226  N   LEU A 136      31.645  95.637 109.326  1.00  0.00           N0.      0
ATOM    227  CA  LEU A 136      32.419  94.443 109.669  1.00  0.00           C0.     -1
ATOM    228  C   LEU A 136      33.483  94.659 110.786  1.00  0.00           C0.      0
ATOM    229  O   LEU A 136      33.826  95.784 111.170  1.00  0.00           O0.      0
ATOM    230  H03 LEU A 136      32.991  94.124 108.786  1.00  0.00           H0.      0
ATOM    231  H   LEU A 136      30.672  95.650 109.591  1.00  0.00           H0.      0
ATOM    232  HA  LEU A 136      31.731  93.644 109.951  1.00  0.00           H0.      0
ATOM    233  N   GLY A 137      34.018  93.520 111.341  1.00  0.00           N0.      0
ATOM    234  CA  GLY A 137      35.136  93.565 112.318  1.00  0.00           C0.     -1
ATOM    235  C   GLY A 137      34.689  94.197 113.660  1.00  0.00           C0.      0
ATOM    236  O   GLY A 137      35.555  94.596 114.470  1.00  0.00           O0.      0
ATOM    237  H   GLY A 137      33.863  92.641 110.865  1.00  0.00           H0.      0
ATOM    238  HA2 GLY A 137      35.482  92.544 112.490  1.00  0.00           H0.      0
ATOM    239  HA3 GLY A 137      35.971  94.161 111.930  1.00  0.00           H0.      0
ATOM    240  N   ASN A 138      33.363  94.276 113.912  1.00  0.00           N0.      0
ATOM    241  CA  ASN A 138      32.694  94.997 115.027  1.00  0.00           C0.     -1
ATOM    242  C   ASN A 138      32.901  96.530 114.899  1.00  0.00           C0.      0
ATOM    243  O   ASN A 138      33.767  97.126 115.566  1.00  0.00           O0.      0
ATOM    244  CB  ASN A 138      33.072  94.494 116.417  1.00  0.00           C0.      0
ATOM    245  CG  ASN A 138      32.110  95.110 117.432  1.00  0.00           C0.      0
ATOM    246  ND2 ASN A 138      32.688  95.759 118.470  1.00  0.00           N0.      0
ATOM    247  OD1 ASN A 138      30.885  95.012 117.283  1.00  0.00           O0.      0
ATOM    248  H   ASN A 138      32.766  93.917 113.178  1.00  0.00           H0.      0
ATOM    249  HA  ASN A 138      31.628  94.790 114.900  1.00  0.00           H0.      0
ATOM    250  HB2 ASN A 138      32.943  93.410 116.435  1.00  0.00           H0.      0
ATOM    251  HB3 ASN A 138      34.110  94.711 116.651  1.00  0.00           H0.      0
ATOM    252 HD21 ASN A 138      32.098  96.238 119.136  1.00  0.00           H0.      0
ATOM    253 HD22 ASN A 138      33.697  95.819 118.563  1.00  0.00           H0.      0
ATOM    254  N   SER A 139      32.053  97.157 114.058  1.00  0.00           N0.      0
ATOM    255  CA  SER A 139      32.063  98.604 113.797  1.00  0.00           C0.     -1
ATOM    256  H01 SER A 139      32.270  99.134 114.728  1.00  0.00           H0.      0
ATOM    257  H02 SER A 139      31.083  98.898 113.420  1.00  0.00           H0.      0
ATOM    258  H   SER A 139      31.422  96.589 113.511  1.00  0.00           H0.      0
ATOM    259  HA  SER A 139      32.830  98.869 113.061  1.00  0.00           H0.      0
ATOM    260  CA  HID A 142      32.198 102.192 119.209  1.00  0.00           C0.     -1
ATOM    261  C   HID A 142      31.655 103.650 119.317  1.00  0.00           C0.      0
ATOM    262  O   HID A 142      32.423 104.554 119.673  1.00  0.00           O0.      0
ATOM    263  CB  HID A 142      33.452 102.245 118.296  1.00  0.00           C0.     -1
ATOM    264  CG  HID A 142      34.363 101.057 118.381  1.00  0.00           C0.      0
ATOM    265  CD2 HID A 142      34.593  99.963 117.564  1.00  0.00           C0.      0
ATOM    266  ND1 HID A 142      35.273 100.905 119.423  1.00  0.00           N0.      0
ATOM    267  CE1 HID A 142      36.003  99.777 119.213  1.00  0.00           C0.      0
ATOM    268  NE2 HID A 142      35.619  99.176 118.087  1.00  0.00           N0.      0
ATOM    269  H03 HID A 142      31.453 101.492 118.819  1.00  0.00           H0.      0
ATOM    270  HA  HID A 142      32.476 101.869 120.219  1.00  0.00           H0.      0
ATOM    271  HB2 HID A 142      33.132 102.371 117.256  1.00  0.00           H0.      0
ATOM    272  HB3 HID A 142      34.010 103.149 118.567  1.00  0.00           H0.      0
ATOM    273  HD1 HID A 142      35.394 101.545 120.196  1.00  0.00           H0.      0
ATOM    274  HD2 HID A 142      34.097  99.687 116.648  1.00  0.00           H0.      0
ATOM    275  HE1 HID A 142      36.774  99.436 119.880  1.00  0.00           H0.      0
ATOM    276  N   LEU A 143      30.358 103.899 118.968  1.00  0.00           N0.      0
ATOM    277  CA  LEU A 143      29.788 105.271 118.855  1.00  0.00           C0.     -1
ATOM    278  CB  LEU A 143      28.761 105.343 117.640  1.00  0.00           C0.     -1
ATOM    279  CG  LEU A 143      28.627 106.756 117.034  1.00  0.00           C0.      0
ATOM    280  CD1 LEU A 143      29.912 107.182 116.296  1.00  0.00           C0.      0
ATOM    281  CD2 LEU A 143      27.423 106.809 116.076  1.00  0.00           C0.      0
ATOM    282  H01 LEU A 143      29.290 105.558 119.788  1.00  0.00           H0.      0
ATOM    283  H   LEU A 143      29.777 103.125 118.680  1.00  0.00           H0.      0
ATOM    284  HA  LEU A 143      30.634 105.943 118.699  1.00  0.00           H0.      0
ATOM    285  HB2 LEU A 143      29.111 104.656 116.856  1.00  0.00           H0.      0
ATOM    286  HB3 LEU A 143      27.783 104.984 117.982  1.00  0.00           H0.      0
ATOM    287  HG  LEU A 143      28.445 107.468 117.854  1.00  0.00           H0.      0
ATOM    288 HD11 LEU A 143      30.118 106.496 115.464  1.00  0.00           H0.      0
ATOM    289 HD12 LEU A 143      29.799 108.191 115.883  1.00  0.00           H0.      0
ATOM    290 HD13 LEU A 143      30.787 107.185 116.954  1.00  0.00           H0.      0
ATOM    291 HD21 LEU A 143      27.309 107.809 115.642  1.00  0.00           H0.      0
ATOM    292 HD22 LEU A 143      27.560 106.098 115.249  1.00  0.00           H0.      0
ATOM    293 HD23 LEU A 143      26.491 106.551 116.591  1.00  0.00           H0.      0
ATOM    294  CA  ARG A 175      29.099  93.444 120.229  1.00  0.00           C0.     -1
ATOM    295  CB  ARG A 175      30.120  94.017 121.162  1.00  0.00           C0.     -1
ATOM    296  CG  ARG A 175      31.533  93.527 120.775  1.00  0.00           C0.      0
ATOM    297  CD  ARG A 175      32.697  94.204 121.515  1.00  0.00           C0.      0
ATOM    298  NE  ARG A 175      34.007  93.750 121.011  1.00  0.00           N0.      0
ATOM    299  CZ  ARG A 175      34.602  92.605 121.356  1.00  0.00           C0.      0
ATOM    300  NH1 ARG A 175      34.025  91.769 122.252  1.00  0.00           N1+      0
ATOM    301  NH2 ARG A 175      35.777  92.263 120.803  1.00  0.00           N0.      0
ATOM    302  H01 ARG A 175      29.286  93.775 119.200  1.00  0.00           H0.      0
ATOM    303  H02 ARG A 175      28.081  93.749 120.496  1.00  0.00           H0.      0
ATOM    304  HA  ARG A 175      29.122  92.347 120.237  1.00  0.00           H0.      0
ATOM    305  HB2 ARG A 175      30.096  95.116 121.124  1.00  0.00           H0.      0
ATOM    306  HB3 ARG A 175      29.904  93.742 122.204  1.00  0.00           H0.      0
ATOM    307  HG2 ARG A 175      31.589  92.439 120.911  1.00  0.00           H0.      0
ATOM    308  HG3 ARG A 175      31.675  93.714 119.707  1.00  0.00           H0.      0
ATOM    309  HD2 ARG A 175      32.676  95.287 121.372  1.00  0.00           H0.      0
ATOM    310  HD3 ARG A 175      32.645  94.047 122.599  1.00  0.00           H0.      0
ATOM    311  HE  ARG A 175      34.483  94.312 120.297  1.00  0.00           H0.      0
ATOM    312 HH11 ARG A 175      33.257  92.096 122.817  1.00  0.00           H0.      0
ATOM    313 HH12 ARG A 175      34.572  91.016 122.642  1.00  0.00           H0.      0
ATOM    314 HH21 ARG A 175      36.147  92.767 119.986  1.00  0.00           H0.      0
ATOM    315 HH22 ARG A 175      36.154  91.342 120.971  1.00  0.00           H0.      0
ATOM    316  CA  TYR A 194      40.344  88.190 115.671  1.00  0.00           C0.     -1
ATOM    317  CB  TYR A 194      40.061  89.316 116.600  1.00  0.00           C0.     -1
ATOM    318  CG  TYR A 194      39.524  90.544 115.879  1.00  0.00           C0.      0
ATOM    319  CD1 TYR A 194      38.207  90.987 116.066  1.00  0.00           C0.      0
ATOM    320  CD2 TYR A 194      40.342  91.271 114.994  1.00  0.00           C0.      0
ATOM    321  CE1 TYR A 194      37.717  92.121 115.407  1.00  0.00           C0.      0
ATOM    322  CE2 TYR A 194      39.874  92.408 114.335  1.00  0.00           C0.      0
ATOM    323  CZ  TYR A 194      38.555  92.842 114.545  1.00  0.00           C0.      0
ATOM    324  OH  TYR A 194      38.151  93.981 113.887  1.00  0.00           O0.      0
ATOM    325  H01 TYR A 194      40.743  87.314 116.199  1.00  0.00           H0.      0
ATOM    326  H03 TYR A 194      39.439  87.870 115.138  1.00  0.00           H0.      0
ATOM    327  HA  TYR A 194      41.082  88.472 114.909  1.00  0.00           H0.      0
ATOM    328  HB2 TYR A 194      39.335  89.013 117.365  1.00  0.00           H0.      0
ATOM    329  HB3 TYR A 194      40.971  89.598 117.144  1.00  0.00           H0.      0
ATOM    330  HD1 TYR A 194      37.547  90.456 116.744  1.00  0.00           H0.      0
ATOM    331  HD2 TYR A 194      41.376  90.970 114.856  1.00  0.00           H0.      0
ATOM    332  HE1 TYR A 194      36.695  92.442 115.577  1.00  0.00           H0.      0
ATOM    333  HE2 TYR A 194      40.523  93.000 113.698  1.00  0.00           H0.      0
ATOM    334  HH  TYR A 194      37.201  94.168 114.056  1.00  0.00           H0.      0
ATOM    335  CA  LEU A 240      38.862  99.633 123.325  1.00  0.00           C0.     -1
ATOM    336  CB  LEU A 240      38.594  98.729 122.098  1.00  0.00           C0.     -1
ATOM    337  CG  LEU A 240      39.666  98.792 120.988  1.00  0.00           C0.      0
ATOM    338  CD1 LEU A 240      39.368  97.756 119.884  1.00  0.00           C0.      0
ATOM    339  CD2 LEU A 240      39.813 100.201 120.384  1.00  0.00           C0.      0
ATOM    340  H01 LEU A 240      38.097  99.476 124.094  1.00  0.00           H0.      0
ATOM    341  H02 LEU A 240      39.840  99.407 123.768  1.00  0.00           H0.      0
ATOM    342  HA  LEU A 240      38.854 100.695 123.055  1.00  0.00           H0.      0
ATOM    343  HB2 LEU A 240      38.498  97.688 122.430  1.00  0.00           H0.      0
ATOM    344  HB3 LEU A 240      37.613  98.990 121.673  1.00  0.00           H0.      0
ATOM    345  HG  LEU A 240      40.629  98.520 121.449  1.00  0.00           H0.      0
ATOM    346 HD11 LEU A 240      40.183  97.719 119.153  1.00  0.00           H0.      0
ATOM    347 HD12 LEU A 240      39.231  96.755 120.308  1.00  0.00           H0.      0
ATOM    348 HD13 LEU A 240      38.459  98.022 119.331  1.00  0.00           H0.      0
ATOM    349 HD21 LEU A 240      38.864 100.547 119.955  1.00  0.00           H0.      0
ATOM    350 HD22 LEU A 240      40.128 100.933 121.135  1.00  0.00           H0.      0
ATOM    351 HD23 LEU A 240      40.549 100.208 119.573  1.00  0.00           H0.      0
ATOM    352  CA  TYR A 242      31.743  99.931 123.374  1.00  0.00           C0.     -1
ATOM    353  CB  TYR A 242      31.776  98.433 123.219  1.00  0.00           C0.     -1
ATOM    354  CG  TYR A 242      33.082  97.857 122.724  1.00  0.00           C0.      0
ATOM    355  CD1 TYR A 242      33.437  97.948 121.369  1.00  0.00           C0.      0
ATOM    356  CD2 TYR A 242      33.955  97.185 123.595  1.00  0.00           C0.      0
ATOM    357  CE1 TYR A 242      34.604  97.352 120.890  1.00  0.00           C0.      0
ATOM    358  CE2 TYR A 242      35.127  96.585 123.130  1.00  0.00           C0.      0
ATOM    359  CZ  TYR A 242      35.443  96.648 121.768  1.00  0.00           C0.      0
ATOM    360  OH  TYR A 242      36.571  95.998 121.329  1.00  0.00           O0.      0
ATOM    361  H01 TYR A 242      30.762 100.272 123.725  1.00  0.00           H0.      0
ATOM    362  H02 TYR A 242      32.496 100.274 124.094  1.00  0.00           H0.      0
ATOM    363  HA  TYR A 242      31.949 100.437 122.422  1.00  0.00           H0.      0
ATOM    364  HB2 TYR A 242      31.531  97.965 124.182  1.00  0.00           H0.      0
ATOM    365  HB3 TYR A 242      30.974  98.127 122.530  1.00  0.00           H0.      0
ATOM    366  HD1 TYR A 242      32.792  98.484 120.677  1.00  0.00           H0.      0
ATOM    367  HD2 TYR A 242      33.700  97.111 124.648  1.00  0.00           H0.      0
ATOM    368  HE1 TYR A 242      34.865  97.428 119.844  1.00  0.00           H0.      0
ATOM    369  HE2 TYR A 242      35.787  96.044 123.799  1.00  0.00           H0.      0
ATOM    370  HH  TYR A 242      36.476  95.867 120.370  1.00  0.00           H0.      0
ATOM    371  CA  TYR A 283      28.711  89.870 117.835  1.00  0.00           C0.     -1
ATOM    372  CB  TYR A 283      29.679  90.204 116.678  1.00  0.00           C0.     -1
ATOM    373  CG  TYR A 283      31.148  90.348 117.052  1.00  0.00           C0.      0
ATOM    374  CD1 TYR A 283      32.112  89.450 116.559  1.00  0.00           C0.      0
ATOM    375  CD2 TYR A 283      31.606  91.417 117.841  1.00  0.00           C0.      0
ATOM    376  CE1 TYR A 283      33.477  89.631 116.800  1.00  0.00           C0.      0
ATOM    377  CE2 TYR A 283      32.970  91.603 118.103  1.00  0.00           C0.      0
ATOM    378  CZ  TYR A 283      33.918  90.726 117.556  1.00  0.00           C0.      0
ATOM    379  OH  TYR A 283      35.278  90.874 117.728  1.00  0.00           O0.      0
ATOM    380  H01 TYR A 283      27.683  89.796 117.465  1.00  0.00           H0.      0
ATOM    381  H02 TYR A 283      28.978  88.917 118.306  1.00  0.00           H0.      0
ATOM    382  HA  TYR A 283      28.739  90.646 118.608  1.00  0.00           H0.      0
ATOM    383  HB2 TYR A 283      29.591  89.427 115.908  1.00  0.00           H0.      0
ATOM    384  HB3 TYR A 283      29.344  91.140 116.208  1.00  0.00           H0.      0
ATOM    385  HD1 TYR A 283      31.791  88.609 115.952  1.00  0.00           H0.      0
ATOM    386  HD2 TYR A 283      30.893  92.136 118.229  1.00  0.00           H0.      0
ATOM    387  HE1 TYR A 283      34.212  88.948 116.389  1.00  0.00           H0.      0
ATOM    388  HE2 TYR A 283      33.298  92.439 118.711  1.00  0.00           H0.      0
ATOM    389  HH  TYR A 283      35.526  91.780 117.987  1.00  0.00           H0.      0
ATOM    390  CA' SAM A 293      37.365  96.929 110.042  1.00  0.00           C0.      0
ATOM    391  CB  SAM A 293      37.012  97.845 111.243  1.00  0.00           C0.      0
ATOM    392  CG  SAM A 293      38.235  98.654 111.694  1.00  0.00           C0.      0
ATOM    393  SD  SAM A 293      38.270  99.183 113.441  1.00  0.00           S0.      0
ATOM    394  CE  SAM A 293      36.880  97.288 115.513  1.00  0.00           C0.      0
ATOM    395  C5' SAM A 293      36.780 100.244 113.564  1.00  0.00           C0.      0
ATOM    396  C4' SAM A 293      36.920 101.527 112.766  1.00  0.00           C0.      0
ATOM    397  O4' SAM A 293      35.687 102.300 112.927  1.00  0.00           O0.      0
ATOM    398  C3' SAM A 293      38.089 102.451 113.213  1.00  0.00           C0.      0
ATOM    399  O3' SAM A 293      39.201 102.395 112.334  1.00  0.00           O0.      0
ATOM    400  C2' SAM A 293      37.410 103.854 113.327  1.00  0.00           C0.      0
ATOM    401  O2' SAM A 293      38.129 104.958 112.797  1.00  0.00           O0.      0
ATOM    402  C1' SAM A 293      36.050 103.656 112.626  1.00  0.00           C0.      0
ATOM    403  OXT SAM A 293      39.444  95.980 110.705  1.00  0.00           O0.      0
ATOM    404  N1  SAM A 293      32.973 107.587 111.348  1.00  0.00           N0.      0
ATOM    405  C2  SAM A 293      33.835 106.859 110.616  1.00  0.00           C0.      0
ATOM    406  N3  SAM A 293      34.582 105.813 111.011  1.00  0.00           N0.      0
ATOM    407  C4  SAM A 293      34.385 105.516 112.309  1.00  0.00           C0.      0
ATOM    408  C5  SAM A 293      33.532 106.195 113.186  1.00  0.00           C0.      0
ATOM    409  C6  SAM A 293      32.794 107.277 112.660  1.00  0.00           C0.      0
ATOM    410  N6  SAM A 293      31.930 108.009 113.395  1.00  0.00           N0.      0
ATOM    411  N7  SAM A 293      33.652 105.689 114.476  1.00  0.00           N0.      0
ATOM    412  C8  SAM A 293      34.539 104.714 114.378  1.00  0.00           C0.      0
ATOM    413  N9  SAM A 293      35.015 104.556 113.081  1.00  0.00           N0.      0
ATOM    414  C'  SAM A 293      38.221  95.732 110.545  1.00  0.00           C0.      0
ATOM    415  N'  SAM A 293      36.074  96.513 109.382  1.00  0.00           N0.      0
ATOM    416  O'  SAM A 293      37.607  94.652 110.825  1.00  0.00           O0.      0
ATOM    417 HN61 SAM A 293      31.694 108.956 113.082  1.00  0.00           H0.      0
ATOM    418 HN62 SAM A 293      31.890 107.820 114.386  1.00  0.00           H0.      0
ATOM    419  HA  SAM A 293      37.935  97.478 109.290  1.00  0.00           H0.      0
ATOM    420  HB1 SAM A 293      36.633  97.215 112.057  1.00  0.00           H0.      0
ATOM    421  HB2 SAM A 293      36.202  98.522 110.946  1.00  0.00           H0.      0
ATOM    422  HG1 SAM A 293      38.366  99.516 111.040  1.00  0.00           H0.      0
ATOM    423  HG2 SAM A 293      39.127  98.029 111.605  1.00  0.00           H0.      0
ATOM    424  HE1 SAM A 293      36.187  98.062 115.196  1.00  0.00           H0.      0
ATOM    425  HE2 SAM A 293      37.820  97.732 115.826  1.00  0.00           H0.      0
ATOM    426  HE3 SAM A 293      37.027  96.576 114.707  1.00  0.00           H0.      0
ATOM    427 HO2' SAM A 293      38.619 104.724 111.968  1.00  0.00           H0.      0
ATOM    428 HO3' SAM A 293      38.895 102.505 111.401  1.00  0.00           H0.      0
ATOM    429  H01 SAM A 293      34.902 104.109 115.191  1.00  0.00           H0.      0
ATOM    430  H02 SAM A 293      37.045 101.307 111.698  1.00  0.00           H0.      0
ATOM    431  H03 SAM A 293      38.468 102.148 114.191  1.00  0.00           H0.      0
ATOM    432  H04 SAM A 293      37.230 104.083 114.381  1.00  0.00           H0.      0
ATOM    433  H05 SAM A 293      36.155 103.810 111.545  1.00  0.00           H0.      0
ATOM    434  H06 SAM A 293      33.973 107.188 109.592  1.00  0.00           H0.      0
ATOM    435  H07 SAM A 293      36.133  95.653 108.767  1.00  0.00           H0.      0
ATOM    436  H08 SAM A 293      35.714  97.299 108.821  1.00  0.00           H0.      0
ATOM    437  H09 SAM A 293      35.350  96.290 110.081  1.00  0.00           H0.      0
ATOM    438 H5'1 SAM A 293      36.677 100.484 114.628  1.00  0.00           H0.      0
ATOM    439 H5'2 SAM A 293      35.886  99.691 113.255  1.00  0.00           H0.      0
ATOM    440  N   ACT A 294      36.246  96.577 116.674  1.00  0.00           N0.      0
ATOM    441  CA  ACT A 294      37.036  95.388 117.114  1.00  0.00           C0.      0
ATOM    442  C   ACT A 294      36.330  94.578 118.195  1.00  0.00           C0.      0
ATOM    443  O   ACT A 294      36.684  93.376 118.353  1.00  0.00           O0.      0
ATOM    444  OXT ACT A 294      35.463  95.190 118.904  1.00  0.00           O1-      0
ATOM    445  H1  ACT A 294      37.997  95.744 117.500  1.00  0.00           H0.      0
ATOM    446  H3  ACT A 294      37.232  94.767 116.243  1.00  0.00           H0.      0
ATOM    447  H01 ACT A 294      36.102  97.278 117.429  1.00  0.00           H0.      0
ATOM    448  H02 ACT A 294      35.294  96.325 116.358  1.00  0.00           H0.      0
ATOM    449  O   WAT A2289      36.875 105.579 116.333  1.00  0.00           O0.      0
ATOM    450  H1  WAT A2289      37.248 106.217 115.688  1.00  0.00           H0.      0
ATOM    451  H2  WAT A2289      36.081 106.009 116.677  1.00  0.00           H0.      0
ATOM    452  O   WAT A7237      34.973 108.468 114.780  1.00  0.00           O0.      0
ATOM    453  H1  WAT A7237      34.426 107.696 114.991  1.00  0.00           H0.      0
ATOM    454  H2  WAT A7237      35.831 108.086 114.502  1.00  0.00           H0.      0
ATOM    455  O   WAT B6852      37.464 107.193 114.200  1.00  0.00           O0.      0
ATOM    456  H1  WAT B6852      37.664 106.447 113.587  1.00  0.00           H0.      0
ATOM    457  H2  WAT B6852      38.060 107.919 113.929  1.00  0.00           H0.      0
