# Supplementary material for: Computational Investigation of GNMT-Catalyzed Methyl Transfer Reaction: Integrating MD, QM, and ML Approaches
Source: J Comput Chem. Author manuscript; Available in PMC 2026 Jun 29. (PMC13312424; doi:10.1002/jcc.70434)
Supplement: SI-2 [file NIHMS2188582-supplement-SI-2.zip › QM-cluster-pdbs/sampling_27105_P1_w_p.pdb]

ATOM      1  CA  TYR A  21      42.714 104.797 116.878  1.00  0.00           C0.     -1
ATOM      2  CB  TYR A  21      41.550 104.392 115.886  1.00  0.00           C0.     -1
ATOM      3  CG  TYR A  21      40.808 103.122 116.246  1.00  0.00           C0.      0
ATOM      4  CD1 TYR A  21      39.462 103.147 116.643  1.00  0.00           C0.      0
ATOM      5  CD2 TYR A  21      41.441 101.867 116.142  1.00  0.00           C0.      0
ATOM      6  CE1 TYR A  21      38.766 101.965 116.938  1.00  0.00           C0.      0
ATOM      7  CE2 TYR A  21      40.761 100.685 116.431  1.00  0.00           C0.      0
ATOM      8  CZ  TYR A  21      39.418 100.725 116.839  1.00  0.00           C0.      0
ATOM      9  OH  TYR A  21      38.807  99.525 117.110  1.00  0.00           O0.      0
ATOM     10  H01 TYR A  21      42.316 104.961 117.885  1.00  0.00           H0.      0
ATOM     11  H02 TYR A  21      43.201 105.720 116.543  1.00  0.00           H0.      0
ATOM     12  HA  TYR A  21      43.467 104.004 116.926  1.00  0.00           H0.      0
ATOM     13  HB2 TYR A  21      40.835 105.220 115.815  1.00  0.00           H0.      0
ATOM     14  HB3 TYR A  21      41.988 104.261 114.886  1.00  0.00           H0.      0
ATOM     15  HD1 TYR A  21      38.940 104.099 116.693  1.00  0.00           H0.      0
ATOM     16  HD2 TYR A  21      42.468 101.821 115.795  1.00  0.00           H0.      0
ATOM     17  HE1 TYR A  21      37.723 102.010 117.237  1.00  0.00           H0.      0
ATOM     18  HE2 TYR A  21      41.242  99.719 116.325  1.00  0.00           H0.      0
ATOM     19  HH  TYR A  21      37.862  99.645 117.361  1.00  0.00           H0.      0
ATOM     20  CA  TRP A  30      46.159  95.666 114.733  1.00  0.00           C0.     -1
ATOM     21  CB  TRP A  30      45.420  96.833 114.093  1.00  0.00           C0.     -1
ATOM     22  CG  TRP A  30      44.082  96.476 113.532  1.00  0.00           C0.      0
ATOM     23  CD1 TRP A  30      43.787  96.125 112.228  1.00  0.00           C0.      0
ATOM     24  CD2 TRP A  30      42.850  96.364 114.273  1.00  0.00           C0.      0
ATOM     25  CE2 TRP A  30      41.851  95.919 113.349  1.00  0.00           C0.      0
ATOM     26  CE3 TRP A  30      42.489  96.608 115.613  1.00  0.00           C0.      0
ATOM     27  NE1 TRP A  30      42.449  95.789 112.112  1.00  0.00           N0.      0
ATOM     28  CZ2 TRP A  30      40.534  95.676 113.755  1.00  0.00           C0.      0
ATOM     29  CZ3 TRP A  30      41.167  96.393 116.006  1.00  0.00           C0.      0
ATOM     30  CH2 TRP A  30      40.204  95.920 115.086  1.00  0.00           C0.      0
ATOM     31  H01 TRP A  30      46.334  94.868 114.002  1.00  0.00           H0.      0
ATOM     32  H03 TRP A  30      47.130  95.979 115.135  1.00  0.00           H0.      0
ATOM     33  HA  TRP A  30      45.576  95.236 115.557  1.00  0.00           H0.      0
ATOM     34  HB2 TRP A  30      45.302  97.634 114.838  1.00  0.00           H0.      0
ATOM     35  HB3 TRP A  30      46.047  97.259 113.298  1.00  0.00           H0.      0
ATOM     36  HD1 TRP A  30      44.440  96.093 111.368  1.00  0.00           H0.      0
ATOM     37  HE1 TRP A  30      41.984  95.518 111.226  1.00  0.00           H0.      0
ATOM     38  HE3 TRP A  30      43.228  96.953 116.330  1.00  0.00           H0.      0
ATOM     39  HZ2 TRP A  30      39.807  95.294 113.055  1.00  0.00           H0.      0
ATOM     40  HZ3 TRP A  30      40.874  96.583 117.034  1.00  0.00           H0.      0
ATOM     41  HH2 TRP A  30      39.187  95.744 115.410  1.00  0.00           H0.      0
ATOM     42  CA  TYR A  33      45.048  91.372 116.859  1.00  0.00           C0.     -1
ATOM     43  CB  TYR A  33      44.530  92.714 117.425  1.00  0.00           C0.     -1
ATOM     44  CG  TYR A  33      43.125  92.624 117.981  1.00  0.00           C0.      0
ATOM     45  CD1 TYR A  33      42.064  93.318 117.381  1.00  0.00           C0.      0
ATOM     46  CD2 TYR A  33      42.843  91.826 119.106  1.00  0.00           C0.      0
ATOM     47  CE1 TYR A  33      40.760  93.219 117.874  1.00  0.00           C0.      0
ATOM     48  CE2 TYR A  33      41.545  91.711 119.603  1.00  0.00           C0.      0
ATOM     49  CZ  TYR A  33      40.497  92.400 118.979  1.00  0.00           C0.      0
ATOM     50  OH  TYR A  33      39.224  92.220 119.471  1.00  0.00           O0.      0
ATOM     51  H01 TYR A  33      44.399  91.021 116.048  1.00  0.00           H0.      0
ATOM     52  H02 TYR A  33      46.065  91.479 116.465  1.00  0.00           H0.      0
ATOM     53  HA  TYR A  33      45.063  90.598 117.635  1.00  0.00           H0.      0
ATOM     54  HB2 TYR A  33      45.222  93.057 118.208  1.00  0.00           H0.      0
ATOM     55  HB3 TYR A  33      44.556  93.473 116.634  1.00  0.00           H0.      0
ATOM     56  HD1 TYR A  33      42.250  93.948 116.518  1.00  0.00           H0.      0
ATOM     57  HD2 TYR A  33      43.649  91.287 119.596  1.00  0.00           H0.      0
ATOM     58  HE1 TYR A  33      39.952  93.741 117.372  1.00  0.00           H0.      0
ATOM     59  HE2 TYR A  33      41.325  91.087 120.463  1.00  0.00           H0.      0
ATOM     60  HH  TYR A  33      38.610  92.817 119.002  1.00  0.00           H0.      0
ATOM     61  CA  ARG A  40      39.629  84.569 110.104  1.00  0.00           C0.     -1
ATOM     62  CB  ARG A  40      40.307  85.918 110.035  1.00  0.00           C0.     -1
ATOM     63  CG  ARG A  40      39.208  87.014 109.950  1.00  0.00           C0.      0
ATOM     64  CD  ARG A  40      39.644  88.472 110.169  1.00  0.00           C0.      0
ATOM     65  NE  ARG A  40      38.450  89.340 110.060  1.00  0.00           N0.      0
ATOM     66  CZ  ARG A  40      38.354  90.623 110.470  1.00  0.00           C0.      0
ATOM     67  NH1 ARG A  40      39.377  91.243 111.066  1.00  0.00           N1+      0
ATOM     68  NH2 ARG A  40      37.198  91.301 110.322  1.00  0.00           N0.      0
ATOM     69  H01 ARG A  40      38.979  84.407 109.235  1.00  0.00           H0.      0
ATOM     70  H02 ARG A  40      40.355  83.748 110.129  1.00  0.00           H0.      0
ATOM     71  HA  ARG A  40      39.006  84.487 111.003  1.00  0.00           H0.      0
ATOM     72  HB2 ARG A  40      40.926  86.083 110.928  1.00  0.00           H0.      0
ATOM     73  HB3 ARG A  40      40.973  85.987 109.166  1.00  0.00           H0.      0
ATOM     74  HG2 ARG A  40      38.719  86.935 108.968  1.00  0.00           H0.      0
ATOM     75  HG3 ARG A  40      38.441  86.784 110.703  1.00  0.00           H0.      0
ATOM     76  HD2 ARG A  40      40.078  88.574 111.172  1.00  0.00           H0.      0
ATOM     77  HD3 ARG A  40      40.398  88.777 109.434  1.00  0.00           H0.      0
ATOM     78  HE  ARG A  40      37.602  88.908 109.720  1.00  0.00           H0.      0
ATOM     79 HH11 ARG A  40      40.244  90.762 111.244  1.00  0.00           H0.      0
ATOM     80 HH12 ARG A  40      39.308  92.267 111.205  1.00  0.00           H0.      0
ATOM     81 HH21 ARG A  40      36.501  91.013 109.650  1.00  0.00           H0.      0
ATOM     82 HH22 ARG A  40      37.128  92.280 110.637  1.00  0.00           H0.      0
ATOM     83  CA  ALA A  64      34.917 101.075 108.450  1.00  0.00           C0.     -1
ATOM     84  C   ALA A  64      36.109 100.315 107.877  1.00  0.00           C0.      0
ATOM     85  O   ALA A  64      36.108  99.074 107.754  1.00  0.00           O0.      0
ATOM     86  H01 ALA A  64      34.187 101.248 107.652  1.00  0.00           H0.      0
ATOM     87  H02 ALA A  64      34.443 100.471 109.226  1.00  0.00           H0.      0
ATOM     88  HA  ALA A  64      35.210 102.041 108.871  1.00  0.00           H0.      0
ATOM     89  N   CYS A  65      37.144 101.079 107.429  1.00  0.00           N0.      0
ATOM     90  CA  CYS A  65      38.278 100.520 106.688  1.00  0.00           C0.     -1
ATOM     91  C   CYS A  65      39.481 100.064 107.530  1.00  0.00           C0.      0
ATOM     92  O   CYS A  65      40.296  99.272 107.013  1.00  0.00           O0.      0
ATOM     93  H02 CYS A  65      38.624 101.262 105.961  1.00  0.00           H0.      0
ATOM     94  H   CYS A  65      37.202 102.037 107.756  1.00  0.00           H0.      0
ATOM     95  HA  CYS A  65      37.930  99.641 106.144  1.00  0.00           H0.      0
ATOM     96  N   GLY A  66      39.612 100.547 108.777  1.00  0.00           N0.      0
ATOM     97  CA  GLY A  66      40.778 100.197 109.607  1.00  0.00           C0.     -1
ATOM     98  H01 GLY A  66      41.709 100.464 109.098  1.00  0.00           H0.      0
ATOM     99  H   GLY A  66      39.006 101.306 109.093  1.00  0.00           H0.      0
ATOM    100  HA2 GLY A  66      40.694 100.740 110.549  1.00  0.00           H0.      0
ATOM    101  HA3 GLY A  66      40.787  99.122 109.808  1.00  0.00           H0.      0
ATOM    102  CA  ASP A  70      38.238  93.641 104.589  1.00  0.00           C0.     -1
ATOM    103  CB  ASP A  70      37.230  93.795 105.710  1.00  0.00           C0.     -1
ATOM    104  CG  ASP A  70      37.568  94.812 106.788  1.00  0.00           C0.      0
ATOM    105  OD1 ASP A  70      36.687  94.936 107.731  1.00  0.00           O0.      0
ATOM    106  OD2 ASP A  70      38.648  95.443 106.721  1.00  0.00           O1-      0
ATOM    107  H01 ASP A  70      39.217  93.341 104.977  1.00  0.00           H0.      0
ATOM    108  H02 ASP A  70      38.380  94.586 104.054  1.00  0.00           H0.      0
ATOM    109  HA  ASP A  70      37.907  92.885 103.868  1.00  0.00           H0.      0
ATOM    110  HB2 ASP A  70      36.243  94.068 105.310  1.00  0.00           H0.      0
ATOM    111  HB3 ASP A  70      37.071  92.835 106.224  1.00  0.00           H0.      0
ATOM    112  CA  ASP A  85      37.578 105.682 107.923  1.00  0.00           C0.     -1
ATOM    113  C   ASP A  85      37.837 107.076 108.471  1.00  0.00           C0.      0
ATOM    114  O   ASP A  85      38.327 107.976 107.778  1.00  0.00           O0.      0
ATOM    115  CB  ASP A  85      38.777 104.788 108.256  1.00  0.00           C0.     -1
ATOM    116  CG  ASP A  85      38.771 104.158 109.637  1.00  0.00           C0.      0
ATOM    117  OD1 ASP A  85      38.270 102.985 109.769  1.00  0.00           O0.      0
ATOM    118  OD2 ASP A  85      39.265 104.829 110.592  1.00  0.00           O1-      0
ATOM    119  H03 ASP A  85      37.472 105.767 106.839  1.00  0.00           H0.      0
ATOM    120  HA  ASP A  85      36.653 105.254 108.330  1.00  0.00           H0.      0
ATOM    121  HB2 ASP A  85      38.823 103.971 107.526  1.00  0.00           H0.      0
ATOM    122  HB3 ASP A  85      39.698 105.370 108.143  1.00  0.00           H0.      0
ATOM    123  N   ALA A  86      37.616 107.192 109.804  1.00  0.00           N0.      0
ATOM    124  CA  ALA A  86      37.908 108.416 110.507  1.00  0.00           C0.     -1
ATOM    125  C   ALA A  86      39.394 108.582 110.989  1.00  0.00           C0.      0
ATOM    126  O   ALA A  86      39.755 109.706 111.371  1.00  0.00           O0.      0
ATOM    127  CB  ALA A  86      37.012 108.547 111.749  1.00  0.00           C0.      0
ATOM    128  H   ALA A  86      37.120 106.453 110.291  1.00  0.00           H0.      0
ATOM    129  HA  ALA A  86      37.725 109.251 109.828  1.00  0.00           H0.      0
ATOM    130  HB1 ALA A  86      37.137 107.689 112.419  1.00  0.00           H0.      0
ATOM    131  HB2 ALA A  86      37.295 109.446 112.302  1.00  0.00           H0.      0
ATOM    132  HB3 ALA A  86      35.964 108.612 111.453  1.00  0.00           H0.      0
ATOM    133  N   SER A  87      40.186 107.478 111.033  1.00  0.00           N0.      0
ATOM    134  CA  SER A  87      41.539 107.460 111.640  1.00  0.00           C0.     -1
ATOM    135  CB  SER A  87      41.540 106.572 112.884  1.00  0.00           C0.      0
ATOM    136  OG  SER A  87      42.909 106.487 113.343  1.00  0.00           O0.      0
ATOM    137  H01 SER A  87      42.263 107.071 110.916  1.00  0.00           H0.      0
ATOM    138  H   SER A  87      39.800 106.584 110.721  1.00  0.00           H0.      0
ATOM    139  HA  SER A  87      41.806 108.488 111.889  1.00  0.00           H0.      0
ATOM    140  HB2 SER A  87      40.885 107.007 113.651  1.00  0.00           H0.      0
ATOM    141  HB3 SER A  87      41.150 105.578 112.639  1.00  0.00           H0.      0
ATOM    142  HG  SER A  87      42.918 105.959 114.153  1.00  0.00           H0.      0
ATOM    143  CA  MET A  90      44.729 103.192 110.183  1.00  0.00           C0.     -1
ATOM    144  CB  MET A  90      43.310 102.897 110.621  1.00  0.00           C0.     -1
ATOM    145  CG  MET A  90      43.031 103.102 112.120  1.00  0.00           C0.      0
ATOM    146  SD  MET A  90      43.861 101.879 113.227  1.00  0.00           S0.      0
ATOM    147  CE  MET A  90      42.751 100.436 113.001  1.00  0.00           C0.      0
ATOM    148  H01 MET A  90      44.997 104.237 110.387  1.00  0.00           H0.      0
ATOM    149  H02 MET A  90      44.859 103.017 109.109  1.00  0.00           H0.      0
ATOM    150  HA  MET A  90      45.444 102.555 110.717  1.00  0.00           H0.      0
ATOM    151  HB2 MET A  90      42.608 103.544 110.072  1.00  0.00           H0.      0
ATOM    152  HB3 MET A  90      43.043 101.868 110.349  1.00  0.00           H0.      0
ATOM    153  HG2 MET A  90      43.378 104.091 112.443  1.00  0.00           H0.      0
ATOM    154  HG3 MET A  90      41.955 103.038 112.312  1.00  0.00           H0.      0
ATOM    155  HE1 MET A  90      41.727 100.687 113.289  1.00  0.00           H0.      0
ATOM    156  HE2 MET A  90      42.765 100.087 111.965  1.00  0.00           H0.      0
ATOM    157  HE3 MET A  90      43.118  99.629 113.641  1.00  0.00           H0.      0
ATOM    158  CA  ALA A 115      35.367 110.645 106.907  1.00  0.00           C0.     -1
ATOM    159  C   ALA A 115      34.794 110.184 108.239  1.00  0.00           C0.      0
ATOM    160  O   ALA A 115      35.209 109.157 108.793  1.00  0.00           O0.      0
ATOM    161  H01 ALA A 115      36.386 110.261 106.827  1.00  0.00           H0.      0
ATOM    162  H03 ALA A 115      34.776 110.226 106.084  1.00  0.00           H0.      0
ATOM    163  HA  ALA A 115      35.367 111.734 106.809  1.00  0.00           H0.      0
ATOM    164  N   ASN A 116      33.804 110.960 108.794  1.00  0.00           N0.      0
ATOM    165  CA  ASN A 116      33.147 110.535 110.023  1.00  0.00           C0.     -1
ATOM    166  C   ASN A 116      31.659 110.193 109.765  1.00  0.00           C0.      0
ATOM    167  O   ASN A 116      30.930 111.007 109.176  1.00  0.00           O0.      0
ATOM    168  CB  ASN A 116      33.303 111.543 111.196  1.00  0.00           C0.      0
ATOM    169  CG  ASN A 116      33.186 110.753 112.495  1.00  0.00           C0.      0
ATOM    170  ND2 ASN A 116      34.360 110.381 113.065  1.00  0.00           N0.      0
ATOM    171  OD1 ASN A 116      32.077 110.412 112.940  1.00  0.00           O0.      0
ATOM    172  H   ASN A 116      33.367 111.691 108.248  1.00  0.00           H0.      0
ATOM    173  HA  ASN A 116      33.670 109.617 110.304  1.00  0.00           H0.      0
ATOM    174  HB2 ASN A 116      34.277 112.032 111.109  1.00  0.00           H0.      0
ATOM    175  HB3 ASN A 116      32.520 112.305 111.153  1.00  0.00           H0.      0
ATOM    176 HD21 ASN A 116      34.393 109.651 113.775  1.00  0.00           H0.      0
ATOM    177 HD22 ASN A 116      35.228 110.555 112.580  1.00  0.00           H0.      0
ATOM    178  N   TRP A 117      31.234 108.983 110.210  1.00  0.00           N0.      0
ATOM    179  CA  TRP A 117      29.844 108.544 109.980  1.00  0.00           C0.     -1
ATOM    180  CB  TRP A 117      29.442 107.234 110.685  1.00  0.00           C0.     -1
ATOM    181  CG  TRP A 117      30.433 106.114 110.477  1.00  0.00           C0.      0
ATOM    182  CD1 TRP A 117      31.223 105.896 109.366  1.00  0.00           C0.      0
ATOM    183  CD2 TRP A 117      30.812 105.109 111.449  1.00  0.00           C0.      0
ATOM    184  CE2 TRP A 117      31.854 104.321 110.865  1.00  0.00           C0.      0
ATOM    185  CE3 TRP A 117      30.390 104.808 112.758  1.00  0.00           C0.      0
ATOM    186  NE1 TRP A 117      32.062 104.812 109.591  1.00  0.00           N0.      0
ATOM    187  CZ2 TRP A 117      32.488 103.281 111.561  1.00  0.00           C0.      0
ATOM    188  CZ3 TRP A 117      31.009 103.766 113.448  1.00  0.00           C0.      0
ATOM    189  CH2 TRP A 117      32.056 103.017 112.859  1.00  0.00           C0.      0
ATOM    190  H02 TRP A 117      29.175 109.351 110.296  1.00  0.00           H0.      0
ATOM    191  H   TRP A 117      31.910 108.344 110.636  1.00  0.00           H0.      0
ATOM    192  HA  TRP A 117      29.693 108.434 108.896  1.00  0.00           H0.      0
ATOM    193  HB2 TRP A 117      29.351 107.419 111.763  1.00  0.00           H0.      0
ATOM    194  HB3 TRP A 117      28.439 106.966 110.328  1.00  0.00           H0.      0
ATOM    195  HD1 TRP A 117      31.277 106.448 108.441  1.00  0.00           H0.      0
ATOM    196  HE1 TRP A 117      32.811 104.529 108.979  1.00  0.00           H0.      0
ATOM    197  HE3 TRP A 117      29.590 105.377 113.221  1.00  0.00           H0.      0
ATOM    198  HZ2 TRP A 117      33.299 102.715 111.116  1.00  0.00           H0.      0
ATOM    199  HZ3 TRP A 117      30.676 103.505 114.448  1.00  0.00           H0.      0
ATOM    200  HH2 TRP A 117      32.534 102.227 113.429  1.00  0.00           H0.      0
ATOM    201  CA  LEU A 136      31.808  94.991 109.812  1.00  0.00           C0.     -1
ATOM    202  C   LEU A 136      32.577  95.102 111.149  1.00  0.00           C0.      0
ATOM    203  O   LEU A 136      32.590  96.169 111.798  1.00  0.00           O0.      0
ATOM    204  H01 LEU A 136      32.371  95.579 109.078  1.00  0.00           H0.      0
ATOM    205  H02 LEU A 136      30.819  95.436 109.940  1.00  0.00           H0.      0
ATOM    206  HA  LEU A 136      31.721  93.961 109.464  1.00  0.00           H0.      0
ATOM    207  N   GLY A 137      33.219  93.984 111.624  1.00  0.00           N0.      0
ATOM    208  CA  GLY A 137      34.245  94.020 112.706  1.00  0.00           C0.     -1
ATOM    209  C   GLY A 137      33.813  94.442 114.087  1.00  0.00           C0.      0
ATOM    210  O   GLY A 137      34.695  94.767 114.915  1.00  0.00           O0.      0
ATOM    211  H   GLY A 137      33.400  93.276 110.916  1.00  0.00           H0.      0
ATOM    212  HA2 GLY A 137      34.665  93.012 112.768  1.00  0.00           H0.      0
ATOM    213  HA3 GLY A 137      35.077  94.667 112.412  1.00  0.00           H0.      0
ATOM    214  N   ASN A 138      32.511  94.456 114.409  1.00  0.00           N0.      0
ATOM    215  CA  ASN A 138      32.065  95.083 115.659  1.00  0.00           C0.     -1
ATOM    216  C   ASN A 138      32.675  96.497 115.762  1.00  0.00           C0.      0
ATOM    217  O   ASN A 138      33.247  96.894 116.794  1.00  0.00           O0.      0
ATOM    218  CB  ASN A 138      32.366  94.252 116.913  1.00  0.00           C0.      0
ATOM    219  CG  ASN A 138      31.612  94.844 118.105  1.00  0.00           C0.      0
ATOM    220  ND2 ASN A 138      32.384  95.200 119.169  1.00  0.00           N0.      0
ATOM    221  OD1 ASN A 138      30.380  94.954 118.091  1.00  0.00           O0.      0
ATOM    222  H   ASN A 138      31.838  94.206 113.696  1.00  0.00           H0.      0
ATOM    223  HA  ASN A 138      30.977  95.192 115.585  1.00  0.00           H0.      0
ATOM    224  HB2 ASN A 138      31.986  93.238 116.744  1.00  0.00           H0.      0
ATOM    225  HB3 ASN A 138      33.438  94.207 117.094  1.00  0.00           H0.      0
ATOM    226 HD21 ASN A 138      31.948  95.772 119.881  1.00  0.00           H0.      0
ATOM    227 HD22 ASN A 138      33.376  95.348 119.011  1.00  0.00           H0.      0
ATOM    228  N   SER A 139      32.503  97.262 114.669  1.00  0.00           N0.      0
ATOM    229  CA  SER A 139      33.098  98.588 114.567  1.00  0.00           C0.     -1
ATOM    230  CB  SER A 139      33.674  98.840 113.169  1.00  0.00           C0.      0
ATOM    231  OG  SER A 139      34.631  97.835 112.790  1.00  0.00           O0.      0
ATOM    232  H03 SER A 139      32.351  99.361 114.793  1.00  0.00           H0.      0
ATOM    233  H   SER A 139      32.150  96.833 113.818  1.00  0.00           H0.      0
ATOM    234  HA  SER A 139      33.874  98.655 115.330  1.00  0.00           H0.      0
ATOM    235  HB2 SER A 139      32.865  98.889 112.430  1.00  0.00           H0.      0
ATOM    236  HB3 SER A 139      34.192  99.805 113.166  1.00  0.00           H0.      0
ATOM    237  HG  SER A 139      34.119  97.102 112.400  1.00  0.00           H0.      0
ATOM    238  CA  HID A 142      32.545 102.696 118.993  1.00  0.00           C0.     -1
ATOM    239  CB  HID A 142      33.820 102.691 118.142  1.00  0.00           C0.     -1
ATOM    240  CG  HID A 142      34.749 101.537 118.306  1.00  0.00           C0.      0
ATOM    241  CD2 HID A 142      35.243 100.636 117.387  1.00  0.00           C0.      0
ATOM    242  ND1 HID A 142      35.421 101.236 119.484  1.00  0.00           N0.      0
ATOM    243  CE1 HID A 142      36.271 100.198 119.248  1.00  0.00           C0.      0
ATOM    244  NE2 HID A 142      36.186  99.807 117.981  1.00  0.00           N0.      0
ATOM    245  H01 HID A 142      31.937 101.806 118.797  1.00  0.00           H0.      0
ATOM    246  H02 HID A 142      31.946 103.582 118.758  1.00  0.00           H0.      0
ATOM    247  HA  HID A 142      32.771 102.718 120.066  1.00  0.00           H0.      0
ATOM    248  HB2 HID A 142      33.540 102.734 117.083  1.00  0.00           H0.      0
ATOM    249  HB3 HID A 142      34.374 103.622 118.336  1.00  0.00           H0.      0
ATOM    250  HD1 HID A 142      35.290 101.696 120.374  1.00  0.00           H0.      0
ATOM    251  HD2 HID A 142      34.992 100.561 116.341  1.00  0.00           H0.      0
ATOM    252  HE1 HID A 142      36.910  99.764 119.997  1.00  0.00           H0.      0
ATOM    253  CA  ARG A 175      29.046  91.746 119.849  1.00  0.00           C0.     -1
ATOM    254  CB  ARG A 175      30.306  92.157 120.682  1.00  0.00           C0.     -1
ATOM    255  CG  ARG A 175      31.641  91.841 119.988  1.00  0.00           C0.      0
ATOM    256  CD  ARG A 175      32.817  92.416 120.797  1.00  0.00           C0.      0
ATOM    257  NE  ARG A 175      34.123  92.333 120.125  1.00  0.00           N0.      0
ATOM    258  CZ  ARG A 175      34.999  91.342 120.308  1.00  0.00           C0.      0
ATOM    259  NH1 ARG A 175      34.638  90.223 120.987  1.00  0.00           N1+      0
ATOM    260  NH2 ARG A 175      36.246  91.469 119.834  1.00  0.00           N0.      0
ATOM    261  H01 ARG A 175      28.129  91.971 120.403  1.00  0.00           H0.      0
ATOM    262  H03 ARG A 175      29.027  92.303 118.906  1.00  0.00           H0.      0
ATOM    263  HA  ARG A 175      29.057  90.673 119.622  1.00  0.00           H0.      0
ATOM    264  HB2 ARG A 175      30.257  93.238 120.870  1.00  0.00           H0.      0
ATOM    265  HB3 ARG A 175      30.275  91.662 121.663  1.00  0.00           H0.      0
ATOM    266  HG2 ARG A 175      31.752  90.755 119.853  1.00  0.00           H0.      0
ATOM    267  HG3 ARG A 175      31.652  92.284 118.987  1.00  0.00           H0.      0
ATOM    268  HD2 ARG A 175      32.634  93.478 120.966  1.00  0.00           H0.      0
ATOM    269  HD3 ARG A 175      32.891  91.934 121.779  1.00  0.00           H0.      0
ATOM    270  HE  ARG A 175      34.446  93.143 119.577  1.00  0.00           H0.      0
ATOM    271 HH11 ARG A 175      33.662  89.968 121.025  1.00  0.00           H0.      0
ATOM    272 HH12 ARG A 175      35.291  89.455 121.033  1.00  0.00           H0.      0
ATOM    273 HH21 ARG A 175      36.594  92.411 119.585  1.00  0.00           H0.      0
ATOM    274 HH22 ARG A 175      36.942  90.759 120.014  1.00  0.00           H0.      0
ATOM    275  CA  TYR A 194      40.225  88.733 115.930  1.00  0.00           C0.     -1
ATOM    276  CB  TYR A 194      39.906  89.972 116.791  1.00  0.00           C0.     -1
ATOM    277  CG  TYR A 194      39.123  91.033 116.053  1.00  0.00           C0.      0
ATOM    278  CD1 TYR A 194      37.843  91.427 116.461  1.00  0.00           C0.      0
ATOM    279  CD2 TYR A 194      39.692  91.682 114.943  1.00  0.00           C0.      0
ATOM    280  CE1 TYR A 194      37.163  92.472 115.819  1.00  0.00           C0.      0
ATOM    281  CE2 TYR A 194      39.030  92.715 114.291  1.00  0.00           C0.      0
ATOM    282  CZ  TYR A 194      37.774  93.138 114.748  1.00  0.00           C0.      0
ATOM    283  OH  TYR A 194      37.225  94.248 114.146  1.00  0.00           O0.      0
ATOM    284  H01 TYR A 194      40.811  88.001 116.498  1.00  0.00           H0.      0
ATOM    285  H02 TYR A 194      39.305  88.245 115.587  1.00  0.00           H0.      0
ATOM    286  HA  TYR A 194      40.806  89.011 115.043  1.00  0.00           H0.      0
ATOM    287  HB2 TYR A 194      39.352  89.668 117.687  1.00  0.00           H0.      0
ATOM    288  HB3 TYR A 194      40.847  90.406 117.149  1.00  0.00           H0.      0
ATOM    289  HD1 TYR A 194      37.374  90.934 117.307  1.00  0.00           H0.      0
ATOM    290  HD2 TYR A 194      40.684  91.395 114.608  1.00  0.00           H0.      0
ATOM    291  HE1 TYR A 194      36.176  92.773 116.158  1.00  0.00           H0.      0
ATOM    292  HE2 TYR A 194      39.474  93.224 113.449  1.00  0.00           H0.      0
ATOM    293  HH  TYR A 194      36.299  94.398 114.445  1.00  0.00           H0.      0
ATOM    294  CA  TYR A 242      32.320 100.158 123.403  1.00  0.00           C0.     -1
ATOM    295  CB  TYR A 242      32.478  98.642 123.342  1.00  0.00           C0.     -1
ATOM    296  CG  TYR A 242      33.561  98.184 122.392  1.00  0.00           C0.      0
ATOM    297  CD1 TYR A 242      33.350  98.196 121.002  1.00  0.00           C0.      0
ATOM    298  CD2 TYR A 242      34.815  97.769 122.867  1.00  0.00           C0.      0
ATOM    299  CE1 TYR A 242      34.359  97.829 120.112  1.00  0.00           C0.      0
ATOM    300  CE2 TYR A 242      35.839  97.400 121.991  1.00  0.00           C0.      0
ATOM    301  CZ  TYR A 242      35.613  97.443 120.609  1.00  0.00           C0.      0
ATOM    302  OH  TYR A 242      36.612  97.173 119.706  1.00  0.00           O0.      0
ATOM    303  H01 TYR A 242      31.518 100.445 124.092  1.00  0.00           H0.      0
ATOM    304  H02 TYR A 242      33.247 100.635 123.743  1.00  0.00           H0.      0
ATOM    305  HA  TYR A 242      32.080 100.569 122.415  1.00  0.00           H0.      0
ATOM    306  HB2 TYR A 242      32.694  98.259 124.348  1.00  0.00           H0.      0
ATOM    307  HB3 TYR A 242      31.519  98.196 123.044  1.00  0.00           H0.      0
ATOM    308  HD1 TYR A 242      32.386  98.509 120.611  1.00  0.00           H0.      0
ATOM    309  HD2 TYR A 242      34.996  97.742 123.938  1.00  0.00           H0.      0
ATOM    310  HE1 TYR A 242      34.182  97.860 119.044  1.00  0.00           H0.      0
ATOM    311  HE2 TYR A 242      36.807  97.087 122.366  1.00  0.00           H0.      0
ATOM    312  HH  TYR A 242      37.411  96.756 120.132  1.00  0.00           H0.      0
ATOM    313  CA' SAM A 293      38.103  96.131 110.808  1.00  0.00           C0.      0
ATOM    314  CB  SAM A 293      37.839  96.940 112.096  1.00  0.00           C0.      0
ATOM    315  CG  SAM A 293      38.798  98.139 112.166  1.00  0.00           C0.      0
ATOM    316  SD  SAM A 293      38.847  98.976 113.792  1.00  0.00           S0.      0
ATOM    317  C5' SAM A 293      37.339 100.021 113.727  1.00  0.00           C0.      0
ATOM    318  C4' SAM A 293      37.497 101.209 112.790  1.00  0.00           C0.      0
ATOM    319  O4' SAM A 293      36.270 102.021 112.867  1.00  0.00           O0.      0
ATOM    320  C3' SAM A 293      38.688 102.147 113.130  1.00  0.00           C0.      0
ATOM    321  O3' SAM A 293      39.636 102.216 112.065  1.00  0.00           O0.      0
ATOM    322  C2' SAM A 293      37.994 103.498 113.439  1.00  0.00           C0.      0
ATOM    323  O2' SAM A 293      38.744 104.662 113.168  1.00  0.00           O0.      0
ATOM    324  C1' SAM A 293      36.672 103.391 112.650  1.00  0.00           C0.      0
ATOM    325  OXT SAM A 293      39.057  93.981 111.131  1.00  0.00           O0.      0
ATOM    326  N1  SAM A 293      33.490 107.318 111.487  1.00  0.00           N0.      0
ATOM    327  C2  SAM A 293      34.389 106.652 110.737  1.00  0.00           C0.      0
ATOM    328  N3  SAM A 293      35.171 105.614 111.089  1.00  0.00           N0.      0
ATOM    329  C4  SAM A 293      34.977 105.255 112.373  1.00  0.00           C0.      0
ATOM    330  C5  SAM A 293      34.084 105.862 113.264  1.00  0.00           C0.      0
ATOM    331  C6  SAM A 293      33.301 106.941 112.782  1.00  0.00           C0.      0
ATOM    332  N6  SAM A 293      32.418 107.606 113.545  1.00  0.00           N0.      0
ATOM    333  N7  SAM A 293      34.212 105.294 114.531  1.00  0.00           N0.      0
ATOM    334  C8  SAM A 293      35.138 104.358 114.404  1.00  0.00           C0.      0
ATOM    335  N9  SAM A 293      35.629 104.279 113.117  1.00  0.00           N0.      0
ATOM    336  C'  SAM A 293      37.960  94.611 110.984  1.00  0.00           C0.      0
ATOM    337  N'  SAM A 293      37.242  96.617 109.682  1.00  0.00           N0.      0
ATOM    338  O'  SAM A 293      36.812  94.085 110.983  1.00  0.00           O0.      0
ATOM    339 HN61 SAM A 293      32.213 107.264 114.485  1.00  0.00           H0.      0
ATOM    340 HN62 SAM A 293      32.071 108.519 113.248  1.00  0.00           H0.      0
ATOM    341  HA  SAM A 293      39.123  96.307 110.476  1.00  0.00           H0.      0
ATOM    342  HB1 SAM A 293      37.990  96.302 112.967  1.00  0.00           H0.      0
ATOM    343  HB2 SAM A 293      36.794  97.270 112.134  1.00  0.00           H0.      0
ATOM    344  HG1 SAM A 293      38.597  98.867 111.372  1.00  0.00           H0.      0
ATOM    345  HG2 SAM A 293      39.826  97.789 112.024  1.00  0.00           H0.      0
ATOM    346 HO2' SAM A 293      39.014 104.660 112.213  1.00  0.00           H0.      0
ATOM    347 HO3' SAM A 293      39.163 102.500 111.250  1.00  0.00           H0.      0
ATOM    348  H01 SAM A 293      35.489 103.715 115.193  1.00  0.00           H0.      0
ATOM    349  H02 SAM A 293      37.611 100.869 111.754  1.00  0.00           H0.      0
ATOM    350  H03 SAM A 293      39.244 101.793 113.997  1.00  0.00           H0.      0
ATOM    351  H04 SAM A 293      37.754 103.523 114.503  1.00  0.00           H0.      0
ATOM    352  H05 SAM A 293      36.821 103.596 111.586  1.00  0.00           H0.      0
ATOM    353  H06 SAM A 293      34.521 107.034 109.732  1.00  0.00           H0.      0
ATOM    354  H07 SAM A 293      37.158  95.900 108.882  1.00  0.00           H0.      0
ATOM    355  H08 SAM A 293      37.652  97.460 109.267  1.00  0.00           H0.      0
ATOM    356  H09 SAM A 293      36.258  96.804 109.926  1.00  0.00           H0.      0
ATOM    357 H5'1 SAM A 293      37.196 100.384 114.751  1.00  0.00           H0.      0
ATOM    358 H5'2 SAM A 293      36.476  99.413 113.446  1.00  0.00           H0.      0
ATOM    359  N   ACT A 294      36.081  96.711 117.037  1.00  0.00           N0.      0
ATOM    360  CA  ACT A 294      36.982  95.563 117.339  1.00  0.00           C0.      0
ATOM    361  C   ACT A 294      36.389  94.617 118.376  1.00  0.00           C0.      0
ATOM    362  O   ACT A 294      37.236  93.914 119.030  1.00  0.00           O0.      0
ATOM    363  CE  ACT A 294      36.443  97.414 115.766  1.00  0.00           C0.      0
ATOM    364  OXT ACT A 294      35.143  94.534 118.497  1.00  0.00           O1-      0
ATOM    365  HE1 ACT A 294      35.891  98.347 115.728  1.00  0.00           H0.      0
ATOM    366  HE2 ACT A 294      37.509  97.632 115.764  1.00  0.00           H0.      0
ATOM    367  HE3 ACT A 294      36.173  96.790 114.919  1.00  0.00           H0.      0
ATOM    368  H1  ACT A 294      37.934  95.959 117.692  1.00  0.00           H0.      0
ATOM    369  H3  ACT A 294      37.157  95.013 116.415  1.00  0.00           H0.      0
ATOM    370  H01 ACT A 294      36.156  97.367 117.833  1.00  0.00           H0.      0
ATOM    371  H02 ACT A 294      35.093  96.400 117.000  1.00  0.00           H0.      0
ATOM    372  O   WAT A7302      34.947  93.189 109.211  1.00  0.00           O0.      0
ATOM    373  H1  WAT A7302      35.292  93.586 108.390  1.00  0.00           H0.      0
ATOM    374  H2  WAT A7302      35.511  93.622 109.878  1.00  0.00           H0.      0
ATOM    375  O   WAT A9157      34.651  96.825 108.697  1.00  0.00           O0.      0
ATOM    376  H1  WAT A9157      34.939  97.672 108.299  1.00  0.00           H0.      0
ATOM    377  H2  WAT A9157      35.073  96.130 108.160  1.00  0.00           H0.      0
ATOM    378  O   WAT B1272      35.448 108.138 114.910  1.00  0.00           O0.      0
ATOM    379  H1  WAT B1272      34.954 107.315 115.059  1.00  0.00           H0.      0
ATOM    380  H2  WAT B1272      35.602 108.520 115.786  1.00  0.00           H0.      0
ATOM    381  O   WAT B1363      38.597  95.702 120.579  1.00  0.00           O0.      0
ATOM    382  H1  WAT B1363      39.499  95.853 120.268  1.00  0.00           H0.      0
ATOM    383  H2  WAT B1363      38.261  94.898 120.125  1.00  0.00           H0.      0
ATOM    384  O   WAT B8970      41.221  95.067 109.754  1.00  0.00           O0.      0
ATOM    385  H1  WAT B8970      40.457  94.592 110.139  1.00  0.00           H0.      0
ATOM    386  H2  WAT B8970      40.842  95.825 109.248  1.00  0.00           H0.      0
ATOM    387  O   WAT B9573      39.829  97.036 108.480  1.00  0.00           O0.      0
ATOM    388  H1  WAT B9573      40.229  97.771 107.973  1.00  0.00           H0.      0
ATOM    389  H2  WAT B9573      39.355  96.468 107.817  1.00  0.00           H0.      0
ATOM    390  O   WAT B9926      37.694 106.228 115.162  1.00  0.00           O0.      0
ATOM    391  H1  WAT B9926      38.132 105.860 114.371  1.00  0.00           H0.      0
ATOM    392  H2  WAT B9926      37.104 106.940 114.867  1.00  0.00           H0.      0
ATOM    393  O   WAT C 541      31.905 105.985 115.919  1.00  0.00           O0.      0
ATOM    394  H1  WAT C 541      31.288 105.474 115.375  1.00  0.00           H0.      0
ATOM    395  H2  WAT C 541      32.787 105.625 115.674  1.00  0.00           H0.      0
