# Supplementary material for: Computational Investigation of GNMT-Catalyzed Methyl Transfer Reaction: Integrating MD, QM, and ML Approaches
Source: J Comput Chem. Author manuscript; Available in PMC 2026 Jun 29. (PMC13312424; doi:10.1002/jcc.70434)
Supplement: SI-2 [file NIHMS2188582-supplement-SI-2.zip › QM-cluster-pdbs/clustering_30058_R1_w_r.pdb]

ATOM      1  CA  VAL A  12      35.405 112.580 113.972  1.00  0.00           C0.     -1
ATOM      2  CB  VAL A  12      35.438 111.060 114.235  1.00  0.00           C0.     -1
ATOM      3  CG1 VAL A  12      36.799 110.639 114.817  1.00  0.00           C0.      0
ATOM      4  CG2 VAL A  12      34.293 110.633 115.171  1.00  0.00           C0.      0
ATOM      5  H01 VAL A  12      36.192 112.874 113.267  1.00  0.00           H0.      0
ATOM      6  H02 VAL A  12      35.567 113.133 114.907  1.00  0.00           H0.      0
ATOM      7  HA  VAL A  12      34.440 112.894 113.561  1.00  0.00           H0.      0
ATOM      8  HB  VAL A  12      35.294 110.545 113.274  1.00  0.00           H0.      0
ATOM      9 HG11 VAL A  12      37.628 110.930 114.160  1.00  0.00           H0.      0
ATOM     10 HG12 VAL A  12      36.959 111.118 115.792  1.00  0.00           H0.      0
ATOM     11 HG13 VAL A  12      36.855 109.554 114.957  1.00  0.00           H0.      0
ATOM     12 HG21 VAL A  12      34.303 109.547 115.326  1.00  0.00           H0.      0
ATOM     13 HG22 VAL A  12      34.396 111.119 116.151  1.00  0.00           H0.      0
ATOM     14 HG23 VAL A  12      33.319 110.899 114.749  1.00  0.00           H0.      0
ATOM     15  CA  TYR A  21      42.884 104.944 117.729  1.00  0.00           C0.     -1
ATOM     16  CB  TYR A  21      42.375 104.393 116.354  1.00  0.00           C0.     -1
ATOM     17  CG  TYR A  21      41.376 103.246 116.376  1.00  0.00           C0.      0
ATOM     18  CD1 TYR A  21      40.297 103.194 117.273  1.00  0.00           C0.      0
ATOM     19  CD2 TYR A  21      41.458 102.235 115.399  1.00  0.00           C0.      0
ATOM     20  CE1 TYR A  21      39.326 102.187 117.192  1.00  0.00           C0.      0
ATOM     21  CE2 TYR A  21      40.498 101.225 115.305  1.00  0.00           C0.      0
ATOM     22  CZ  TYR A  21      39.412 101.207 116.193  1.00  0.00           C0.      0
ATOM     23  OH  TYR A  21      38.464 100.215 116.030  1.00  0.00           O0.      0
ATOM     24  H01 TYR A  21      43.603 105.752 117.562  1.00  0.00           H0.      0
ATOM     25  H03 TYR A  21      42.058 105.343 118.327  1.00  0.00           H0.      0
ATOM     26  HA  TYR A  21      43.374 104.153 118.307  1.00  0.00           H0.      0
ATOM     27  HB2 TYR A  21      41.901 105.230 115.816  1.00  0.00           H0.      0
ATOM     28  HB3 TYR A  21      43.245 104.082 115.763  1.00  0.00           H0.      0
ATOM     29  HD1 TYR A  21      40.191 103.957 118.037  1.00  0.00           H0.      0
ATOM     30  HD2 TYR A  21      42.273 102.260 114.682  1.00  0.00           H0.      0
ATOM     31  HE1 TYR A  21      38.500 102.174 117.894  1.00  0.00           H0.      0
ATOM     32  HE2 TYR A  21      40.572 100.453 114.548  1.00  0.00           H0.      0
ATOM     33  HH  TYR A  21      37.614 100.409 116.504  1.00  0.00           H0.      0
ATOM     34  CA  TRP A  30      45.921  95.038 114.245  1.00  0.00           C0.     -1
ATOM     35  CB  TRP A  30      45.223  96.133 113.336  1.00  0.00           C0.     -1
ATOM     36  CG  TRP A  30      43.728  96.000 113.242  1.00  0.00           C0.      0
ATOM     37  CD1 TRP A  30      43.008  95.314 112.280  1.00  0.00           C0.      0
ATOM     38  CD2 TRP A  30      42.752  96.568 114.150  1.00  0.00           C0.      0
ATOM     39  CE2 TRP A  30      41.460  96.172 113.683  1.00  0.00           C0.      0
ATOM     40  CE3 TRP A  30      42.839  97.398 115.285  1.00  0.00           C0.      0
ATOM     41  NE1 TRP A  30      41.644  95.390 112.556  1.00  0.00           N0.      0
ATOM     42  CZ2 TRP A  30      40.281  96.556 114.336  1.00  0.00           C0.      0
ATOM     43  CZ3 TRP A  30      41.666  97.811 115.914  1.00  0.00           C0.      0
ATOM     44  CH2 TRP A  30      40.398  97.384 115.453  1.00  0.00           C0.      0
ATOM     45  H01 TRP A  30      45.679  94.035 113.878  1.00  0.00           H0.      0
ATOM     46  H02 TRP A  30      47.008  95.168 114.233  1.00  0.00           H0.      0
ATOM     47  HA  TRP A  30      45.570  95.123 115.278  1.00  0.00           H0.      0
ATOM     48  HB2 TRP A  30      45.482  97.124 113.731  1.00  0.00           H0.      0
ATOM     49  HB3 TRP A  30      45.662  96.070 112.333  1.00  0.00           H0.      0
ATOM     50  HD1 TRP A  30      43.363  94.785 111.410  1.00  0.00           H0.      0
ATOM     51  HE1 TRP A  30      40.898  95.156 111.902  1.00  0.00           H0.      0
ATOM     52  HE3 TRP A  30      43.807  97.717 115.661  1.00  0.00           H0.      0
ATOM     53  HZ2 TRP A  30      39.327  96.164 114.003  1.00  0.00           H0.      0
ATOM     54  HZ3 TRP A  30      41.717  98.461 116.781  1.00  0.00           H0.      0
ATOM     55  HH2 TRP A  30      39.511  97.691 115.991  1.00  0.00           H0.      0
ATOM     56  CA  TYR A  33      45.347  90.936 116.785  1.00  0.00           C0.     -1
ATOM     57  CB  TYR A  33      45.040  92.342 117.300  1.00  0.00           C0.     -1
ATOM     58  CG  TYR A  33      43.590  92.741 117.515  1.00  0.00           C0.      0
ATOM     59  CD1 TYR A  33      43.026  93.793 116.768  1.00  0.00           C0.      0
ATOM     60  CD2 TYR A  33      42.817  92.196 118.556  1.00  0.00           C0.      0
ATOM     61  CE1 TYR A  33      41.773  94.322 117.077  1.00  0.00           C0.      0
ATOM     62  CE2 TYR A  33      41.555  92.713 118.876  1.00  0.00           C0.      0
ATOM     63  CZ  TYR A  33      41.044  93.804 118.155  1.00  0.00           C0.      0
ATOM     64  OH  TYR A  33      39.851  94.410 118.468  1.00  0.00           O0.      0
ATOM     65  H01 TYR A  33      44.899  90.770 115.798  1.00  0.00           H0.      0
ATOM     66  H02 TYR A  33      46.429  90.786 116.698  1.00  0.00           H0.      0
ATOM     67  HA  TYR A  33      44.954  90.166 117.460  1.00  0.00           H0.      0
ATOM     68  HB2 TYR A  33      45.574  92.478 118.253  1.00  0.00           H0.      0
ATOM     69  HB3 TYR A  33      45.488  93.067 116.608  1.00  0.00           H0.      0
ATOM     70  HD1 TYR A  33      43.586  94.228 115.948  1.00  0.00           H0.      0
ATOM     71  HD2 TYR A  33      43.220  91.383 119.154  1.00  0.00           H0.      0
ATOM     72  HE1 TYR A  33      41.361  95.144 116.508  1.00  0.00           H0.      0
ATOM     73  HE2 TYR A  33      40.983  92.297 119.700  1.00  0.00           H0.      0
ATOM     74  HH  TYR A  33      39.446  94.043 119.291  1.00  0.00           H0.      0
ATOM     75  CA  ARG A  40      39.244  85.728 109.706  1.00  0.00           C0.     -1
ATOM     76  CB  ARG A  40      39.893  87.127 109.925  1.00  0.00           C0.     -1
ATOM     77  CG  ARG A  40      38.862  88.235 109.619  1.00  0.00           C0.      0
ATOM     78  CD  ARG A  40      39.245  89.647 110.097  1.00  0.00           C0.      0
ATOM     79  NE  ARG A  40      38.238  90.602 109.609  1.00  0.00           N0.      0
ATOM     80  CZ  ARG A  40      37.882  91.786 110.157  1.00  0.00           C0.      0
ATOM     81  NH1 ARG A  40      38.410  92.219 111.320  1.00  0.00           N1+      0
ATOM     82  NH2 ARG A  40      36.910  92.498 109.574  1.00  0.00           N0.      0
ATOM     83  H01 ARG A  40      38.874  85.630 108.679  1.00  0.00           H0.      0
ATOM     84  H02 ARG A  40      39.965  84.924 109.886  1.00  0.00           H0.      0
ATOM     85  HA  ARG A  40      38.397  85.589 110.388  1.00  0.00           H0.      0
ATOM     86  HB2 ARG A  40      40.234  87.210 110.966  1.00  0.00           H0.      0
ATOM     87  HB3 ARG A  40      40.777  87.244 109.286  1.00  0.00           H0.      0
ATOM     88  HG2 ARG A  40      38.689  88.261 108.533  1.00  0.00           H0.      0
ATOM     89  HG3 ARG A  40      37.902  87.973 110.082  1.00  0.00           H0.      0
ATOM     90  HD2 ARG A  40      39.258  89.670 111.192  1.00  0.00           H0.      0
ATOM     91  HD3 ARG A  40      40.246  89.924 109.740  1.00  0.00           H0.      0
ATOM     92  HE  ARG A  40      37.835  90.411 108.701  1.00  0.00           H0.      0
ATOM     93 HH11 ARG A  40      39.230  91.785 111.713  1.00  0.00           H0.      0
ATOM     94 HH12 ARG A  40      38.220  93.190 111.582  1.00  0.00           H0.      0
ATOM     95 HH21 ARG A  40      36.668  92.353 108.564  1.00  0.00           H0.      0
ATOM     96 HH22 ARG A  40      36.857  93.479 109.850  1.00  0.00           H0.      0
ATOM     97  CA  ALA A  64      34.966 101.508 108.421  1.00  0.00           C0.     -1
ATOM     98  C   ALA A  64      36.017 100.588 107.794  1.00  0.00           C0.      0
ATOM     99  O   ALA A  64      35.957  99.346 107.852  1.00  0.00           O0.      0
ATOM    100  CB  ALA A  64      34.154 100.804 109.515  1.00  0.00           C0.      0
ATOM    101  H02 ALA A  64      34.304 101.833 107.607  1.00  0.00           H0.      0
ATOM    102  HA  ALA A  64      35.464 102.404 108.808  1.00  0.00           H0.      0
ATOM    103  HB1 ALA A  64      34.695 100.793 110.466  1.00  0.00           H0.      0
ATOM    104  HB2 ALA A  64      33.202 101.313 109.685  1.00  0.00           H0.      0
ATOM    105  HB3 ALA A  64      33.946  99.769 109.227  1.00  0.00           H0.      0
ATOM    106  N   CYS A  65      36.984 101.223 107.088  1.00  0.00           N0.      0
ATOM    107  CA  CYS A  65      38.022 100.505 106.357  1.00  0.00           C0.     -1
ATOM    108  C   CYS A  65      39.083  99.798 107.213  1.00  0.00           C0.      0
ATOM    109  O   CYS A  65      39.650  98.788 106.774  1.00  0.00           O0.      0
ATOM    110  H01 CYS A  65      38.527 101.219 105.700  1.00  0.00           H0.      0
ATOM    111  H   CYS A  65      37.114 102.204 107.285  1.00  0.00           H0.      0
ATOM    112  HA  CYS A  65      37.558  99.738 105.735  1.00  0.00           H0.      0
ATOM    113  N   GLY A  66      39.372 100.389 108.391  1.00  0.00           N0.      0
ATOM    114  CA  GLY A  66      40.541  99.996 109.175  1.00  0.00           C0.     -1
ATOM    115  H01 GLY A  66      41.440 100.528 108.836  1.00  0.00           H0.      0
ATOM    116  H   GLY A  66      38.857 101.221 108.677  1.00  0.00           H0.      0
ATOM    117  HA2 GLY A  66      40.361 100.251 110.223  1.00  0.00           H0.      0
ATOM    118  HA3 GLY A  66      40.733  98.925 109.084  1.00  0.00           H0.      0
ATOM    119  CA  ASP A  70      37.266  93.674 104.429  1.00  0.00           C0.     -1
ATOM    120  CB  ASP A  70      36.180  94.324 105.316  1.00  0.00           C0.     -1
ATOM    121  CG  ASP A  70      36.215  93.797 106.762  1.00  0.00           C0.      0
ATOM    122  OD1 ASP A  70      36.048  94.622 107.722  1.00  0.00           O0.      0
ATOM    123  OD2 ASP A  70      36.380  92.547 106.918  1.00  0.00           O1-      0
ATOM    124  H01 ASP A  70      38.268  93.933 104.790  1.00  0.00           H0.      0
ATOM    125  H02 ASP A  70      37.182  94.009 103.389  1.00  0.00           H0.      0
ATOM    126  HA  ASP A  70      37.167  92.586 104.462  1.00  0.00           H0.      0
ATOM    127  HB2 ASP A  70      36.285  95.414 105.337  1.00  0.00           H0.      0
ATOM    128  HB3 ASP A  70      35.186  94.101 104.902  1.00  0.00           H0.      0
ATOM    129  CA  ASP A  85      37.284 105.552 108.174  1.00  0.00           C0.     -1
ATOM    130  C   ASP A  85      37.878 106.790 108.880  1.00  0.00           C0.      0
ATOM    131  O   ASP A  85      38.631 107.559 108.267  1.00  0.00           O0.      0
ATOM    132  CB  ASP A  85      38.418 104.513 107.970  1.00  0.00           C0.      0
ATOM    133  CG  ASP A  85      38.670 103.808 109.295  1.00  0.00           C0.      0
ATOM    134  OD1 ASP A  85      38.017 102.722 109.518  1.00  0.00           O0.      0
ATOM    135  OD2 ASP A  85      39.421 104.371 110.140  1.00  0.00           O1-      0
ATOM    136  H03 ASP A  85      36.912 105.886 107.201  1.00  0.00           H0.      0
ATOM    137  HA  ASP A  85      36.452 105.121 108.740  1.00  0.00           H0.      0
ATOM    138  HB2 ASP A  85      38.136 103.796 107.195  1.00  0.00           H0.      0
ATOM    139  HB3 ASP A  85      39.319 105.034 107.636  1.00  0.00           H0.      0
ATOM    140  N   ALA A  86      37.609 106.916 110.209  1.00  0.00           N0.      0
ATOM    141  CA  ALA A  86      38.051 108.060 111.024  1.00  0.00           C0.     -1
ATOM    142  C   ALA A  86      39.295 107.723 111.904  1.00  0.00           C0.      0
ATOM    143  O   ALA A  86      39.441 108.292 113.007  1.00  0.00           O0.      0
ATOM    144  CB  ALA A  86      36.897 108.581 111.877  1.00  0.00           C0.      0
ATOM    145  H   ALA A  86      36.875 106.330 110.595  1.00  0.00           H0.      0
ATOM    146  HA  ALA A  86      38.378 108.829 110.313  1.00  0.00           H0.      0
ATOM    147  HB1 ALA A  86      36.531 107.803 112.557  1.00  0.00           H0.      0
ATOM    148  HB2 ALA A  86      37.242 109.413 112.488  1.00  0.00           H0.      0
ATOM    149  HB3 ALA A  86      36.082 108.908 111.228  1.00  0.00           H0.      0
ATOM    150  N   SER A  87      40.216 106.876 111.386  1.00  0.00           N0.      0
ATOM    151  CA  SER A  87      41.519 106.599 112.030  1.00  0.00           C0.     -1
ATOM    152  CB  SER A  87      41.682 105.120 112.414  1.00  0.00           C0.      0
ATOM    153  OG  SER A  87      42.986 104.888 112.990  1.00  0.00           O0.      0
ATOM    154  H01 SER A  87      42.327 106.885 111.348  1.00  0.00           H0.      0
ATOM    155  H   SER A  87      39.940 106.276 110.610  1.00  0.00           H0.      0
ATOM    156  HA  SER A  87      41.573 107.230 112.921  1.00  0.00           H0.      0
ATOM    157  HB2 SER A  87      40.889 104.820 113.103  1.00  0.00           H0.      0
ATOM    158  HB3 SER A  87      41.619 104.486 111.527  1.00  0.00           H0.      0
ATOM    159  HG  SER A  87      42.978 105.261 113.882  1.00  0.00           H0.      0
ATOM    160  CA  ALA A 115      35.171 110.174 106.796  1.00  0.00           C0.     -1
ATOM    161  C   ALA A 115      34.632 110.071 108.245  1.00  0.00           C0.      0
ATOM    162  O   ALA A 115      35.245 109.395 109.081  1.00  0.00           O0.      0
ATOM    163  H01 ALA A 115      35.094 109.188 106.328  1.00  0.00           H0.      0
ATOM    164  H02 ALA A 115      36.229 110.442 106.847  1.00  0.00           H0.      0
ATOM    165  HA  ALA A 115      34.635 110.904 106.184  1.00  0.00           H0.      0
ATOM    166  N   ASN A 116      33.469 110.736 108.552  1.00  0.00           N0.      0
ATOM    167  CA  ASN A 116      32.776 110.681 109.871  1.00  0.00           C0.     -1
ATOM    168  C   ASN A 116      31.280 110.455 109.582  1.00  0.00           C0.      0
ATOM    169  O   ASN A 116      30.643 111.276 108.902  1.00  0.00           O0.      0
ATOM    170  CB  ASN A 116      32.982 111.994 110.640  1.00  0.00           C0.      0
ATOM    171  CG  ASN A 116      32.275 111.987 111.989  1.00  0.00           C0.      0
ATOM    172  ND2 ASN A 116      31.936 113.209 112.472  1.00  0.00           N0.      0
ATOM    173  OD1 ASN A 116      32.034 110.948 112.618  1.00  0.00           O0.      0
ATOM    174  H   ASN A 116      32.987 111.255 107.830  1.00  0.00           H0.      0
ATOM    175  HA  ASN A 116      33.199 109.842 110.425  1.00  0.00           H0.      0
ATOM    176  HB2 ASN A 116      34.057 112.137 110.811  1.00  0.00           H0.      0
ATOM    177  HB3 ASN A 116      32.626 112.830 110.030  1.00  0.00           H0.      0
ATOM    178 HD21 ASN A 116      31.526 113.276 113.394  1.00  0.00           H0.      0
ATOM    179 HD22 ASN A 116      32.145 114.059 111.972  1.00  0.00           H0.      0
ATOM    180  N   TRP A 117      30.753 109.334 110.111  1.00  0.00           N0.      0
ATOM    181  CA  TRP A 117      29.350 108.922 109.898  1.00  0.00           C0.     -1
ATOM    182  CB  TRP A 117      29.085 107.665 110.620  1.00  0.00           C0.     -1
ATOM    183  CG  TRP A 117      30.064 106.552 110.320  1.00  0.00           C0.      0
ATOM    184  CD1 TRP A 117      30.735 106.320 109.136  1.00  0.00           C0.      0
ATOM    185  CD2 TRP A 117      30.537 105.558 111.261  1.00  0.00           C0.      0
ATOM    186  CE2 TRP A 117      31.500 104.752 110.580  1.00  0.00           C0.      0
ATOM    187  CE3 TRP A 117      30.271 105.293 112.618  1.00  0.00           C0.      0
ATOM    188  NE1 TRP A 117      31.584 105.231 109.285  1.00  0.00           N0.      0
ATOM    189  CZ2 TRP A 117      32.195 103.717 111.219  1.00  0.00           C0.      0
ATOM    190  CZ3 TRP A 117      30.954 104.257 113.253  1.00  0.00           C0.      0
ATOM    191  CH2 TRP A 117      31.906 103.475 112.560  1.00  0.00           C0.      0
ATOM    192  H03 TRP A 117      28.691 109.728 110.238  1.00  0.00           H0.      0
ATOM    193  H   TRP A 117      31.391 108.678 110.560  1.00  0.00           H0.      0
ATOM    194  HA  TRP A 117      29.176 108.816 108.818  1.00  0.00           H0.      0
ATOM    195  HB2 TRP A 117      29.116 107.853 111.703  1.00  0.00           H0.      0
ATOM    196  HB3 TRP A 117      28.055 107.343 110.409  1.00  0.00           H0.      0
ATOM    197  HD1 TRP A 117      30.691 106.859 108.202  1.00  0.00           H0.      0
ATOM    198  HE1 TRP A 117      32.253 104.924 108.597  1.00  0.00           H0.      0
ATOM    199  HE3 TRP A 117      29.558 105.898 113.168  1.00  0.00           H0.      0
ATOM    200  HZ2 TRP A 117      32.960 103.151 110.703  1.00  0.00           H0.      0
ATOM    201  HZ3 TRP A 117      30.769 104.058 114.303  1.00  0.00           H0.      0
ATOM    202  HH2 TRP A 117      32.450 102.697 113.085  1.00  0.00           H0.      0
ATOM    203  CA  LEU A 136      32.016  95.207 109.360  1.00  0.00           C0.     -1
ATOM    204  C   LEU A 136      33.242  95.311 110.301  1.00  0.00           C0.      0
ATOM    205  O   LEU A 136      33.888  96.367 110.402  1.00  0.00           O0.      0
ATOM    206  H01 LEU A 136      32.376  95.205 108.326  1.00  0.00           H0.      0
ATOM    207  H02 LEU A 136      31.398  96.095 109.507  1.00  0.00           H0.      0
ATOM    208  HA  LEU A 136      31.421  94.308 109.536  1.00  0.00           H0.      0
ATOM    209  N   GLY A 137      33.568  94.203 111.053  1.00  0.00           N0.      0
ATOM    210  CA  GLY A 137      34.725  94.152 111.983  1.00  0.00           C0.     -1
ATOM    211  C   GLY A 137      34.403  94.599 113.395  1.00  0.00           C0.      0
ATOM    212  O   GLY A 137      35.331  94.763 114.210  1.00  0.00           O0.      0
ATOM    213  H   GLY A 137      33.113  93.330 110.824  1.00  0.00           H0.      0
ATOM    214  HA2 GLY A 137      35.108  93.128 112.002  1.00  0.00           H0.      0
ATOM    215  HA3 GLY A 137      35.531  94.781 111.598  1.00  0.00           H0.      0
ATOM    216  N   ASN A 138      33.092  94.764 113.663  1.00  0.00           N0.      0
ATOM    217  CA  ASN A 138      32.519  95.460 114.820  1.00  0.00           C0.     -1
ATOM    218  C   ASN A 138      32.702  96.950 114.605  1.00  0.00           C0.      0
ATOM    219  O   ASN A 138      33.684  97.591 115.008  1.00  0.00           O0.      0
ATOM    220  CB  ASN A 138      33.112  95.011 116.159  1.00  0.00           C0.      0
ATOM    221  CG  ASN A 138      32.254  95.564 117.293  1.00  0.00           C0.      0
ATOM    222  ND2 ASN A 138      32.949  96.030 118.360  1.00  0.00           N0.      0
ATOM    223  OD1 ASN A 138      31.018  95.598 117.216  1.00  0.00           O0.      0
ATOM    224  H   ASN A 138      32.486  94.637 112.861  1.00  0.00           H0.      0
ATOM    225  HA  ASN A 138      31.452  95.222 114.841  1.00  0.00           H0.      0
ATOM    226  HB2 ASN A 138      33.107  93.917 116.201  1.00  0.00           H0.      0
ATOM    227  HB3 ASN A 138      34.141  95.354 116.242  1.00  0.00           H0.      0
ATOM    228 HD21 ASN A 138      32.429  96.372 119.156  1.00  0.00           H0.      0
ATOM    229 HD22 ASN A 138      33.937  95.815 118.483  1.00  0.00           H0.      0
ATOM    230  N   SER A 139      31.723  97.482 113.854  1.00  0.00           N0.      0
ATOM    231  CA  SER A 139      31.900  98.785 113.276  1.00  0.00           C0.     -1
ATOM    232  H01 SER A 139      30.935  99.196 112.973  1.00  0.00           H0.      0
ATOM    233  H03 SER A 139      32.352  99.452 114.012  1.00  0.00           H0.      0
ATOM    234  H   SER A 139      30.973  96.893 113.524  1.00  0.00           H0.      0
ATOM    235  HA  SER A 139      32.557  98.748 112.397  1.00  0.00           H0.      0
ATOM    236  CA  HID A 142      32.393 102.780 119.535  1.00  0.00           C0.     -1
ATOM    237  CB  HID A 142      33.632 103.069 118.702  1.00  0.00           C0.     -1
ATOM    238  CG  HID A 142      34.363 101.923 118.068  1.00  0.00           C0.      0
ATOM    239  CD2 HID A 142      35.624 101.902 117.503  1.00  0.00           C0.      0
ATOM    240  ND1 HID A 142      33.868 100.643 117.867  1.00  0.00           N0.      0
ATOM    241  CE1 HID A 142      34.815  99.900 117.212  1.00  0.00           C0.      0
ATOM    242  NE2 HID A 142      35.894 100.643 116.983  1.00  0.00           N0.      0
ATOM    243  H01 HID A 142      31.989 103.713 119.937  1.00  0.00           H0.      0
ATOM    244  H02 HID A 142      31.599 102.309 118.942  1.00  0.00           H0.      0
ATOM    245  HA  HID A 142      32.617 102.120 120.382  1.00  0.00           H0.      0
ATOM    246  HB2 HID A 142      33.351 103.776 117.906  1.00  0.00           H0.      0
ATOM    247  HB3 HID A 142      34.358 103.613 119.320  1.00  0.00           H0.      0
ATOM    248  HD1 HID A 142      32.949 100.318 118.131  1.00  0.00           H0.      0
ATOM    249  HD2 HID A 142      36.322 102.721 117.411  1.00  0.00           H0.      0
ATOM    250  HE1 HID A 142      34.652  98.880 116.902  1.00  0.00           H0.      0
ATOM    251  CA  ARG A 175      28.929  93.497 119.836  1.00  0.00           C0.     -1
ATOM    252  CB  ARG A 175      29.970  94.061 120.865  1.00  0.00           C0.     -1
ATOM    253  CG  ARG A 175      31.391  93.640 120.460  1.00  0.00           C0.      0
ATOM    254  CD  ARG A 175      32.512  94.206 121.350  1.00  0.00           C0.      0
ATOM    255  NE  ARG A 175      33.817  93.599 121.033  1.00  0.00           N0.      0
ATOM    256  CZ  ARG A 175      34.122  92.333 121.342  1.00  0.00           C0.      0
ATOM    257  NH1 ARG A 175      33.333  91.609 122.170  1.00  0.00           N1+      0
ATOM    258  NH2 ARG A 175      35.235  91.777 120.834  1.00  0.00           N0.      0
ATOM    259  H01 ARG A 175      27.906  93.766 120.119  1.00  0.00           H0.      0
ATOM    260  H02 ARG A 175      29.136  93.904 118.840  1.00  0.00           H0.      0
ATOM    261  HA  ARG A 175      28.998  92.405 119.785  1.00  0.00           H0.      0
ATOM    262  HB2 ARG A 175      29.892  95.156 120.897  1.00  0.00           H0.      0
ATOM    263  HB3 ARG A 175      29.738  93.692 121.873  1.00  0.00           H0.      0
ATOM    264  HG2 ARG A 175      31.452  92.545 120.462  1.00  0.00           H0.      0
ATOM    265  HG3 ARG A 175      31.579  93.954 119.428  1.00  0.00           H0.      0
ATOM    266  HD2 ARG A 175      32.631  95.284 121.215  1.00  0.00           H0.      0
ATOM    267  HD3 ARG A 175      32.288  94.064 122.415  1.00  0.00           H0.      0
ATOM    268  HE  ARG A 175      34.418  94.062 120.335  1.00  0.00           H0.      0
ATOM    269 HH11 ARG A 175      32.640  92.072 122.737  1.00  0.00           H0.      0
ATOM    270 HH12 ARG A 175      33.680  90.730 122.527  1.00  0.00           H0.      0
ATOM    271 HH21 ARG A 175      35.638  92.199 119.980  1.00  0.00           H0.      0
ATOM    272 HH22 ARG A 175      35.356  90.778 120.925  1.00  0.00           H0.      0
ATOM    273  CA  TYR A 194      40.173  88.460 115.559  1.00  0.00           C0.     -1
ATOM    274  CB  TYR A 194      40.084  89.631 116.590  1.00  0.00           C0.     -1
ATOM    275  CG  TYR A 194      39.502  90.861 115.917  1.00  0.00           C0.      0
ATOM    276  CD1 TYR A 194      38.113  91.055 115.820  1.00  0.00           C0.      0
ATOM    277  CD2 TYR A 194      40.342  91.788 115.277  1.00  0.00           C0.      0
ATOM    278  CE1 TYR A 194      37.579  92.132 115.105  1.00  0.00           C0.      0
ATOM    279  CE2 TYR A 194      39.824  92.870 114.564  1.00  0.00           C0.      0
ATOM    280  CZ  TYR A 194      38.437  93.050 114.480  1.00  0.00           C0.      0
ATOM    281  OH  TYR A 194      37.978  94.143 113.776  1.00  0.00           O0.      0
ATOM    282  H01 TYR A 194      40.594  87.556 116.015  1.00  0.00           H0.      0
ATOM    283  H02 TYR A 194      39.176  88.222 115.170  1.00  0.00           H0.      0
ATOM    284  HA  TYR A 194      40.807  88.750 114.714  1.00  0.00           H0.      0
ATOM    285  HB2 TYR A 194      39.457  89.323 117.436  1.00  0.00           H0.      0
ATOM    286  HB3 TYR A 194      41.081  89.857 116.986  1.00  0.00           H0.      0
ATOM    287  HD1 TYR A 194      37.435  90.367 116.317  1.00  0.00           H0.      0
ATOM    288  HD2 TYR A 194      41.418  91.680 115.365  1.00  0.00           H0.      0
ATOM    289  HE1 TYR A 194      36.504  92.278 115.058  1.00  0.00           H0.      0
ATOM    290  HE2 TYR A 194      40.481  93.598 114.104  1.00  0.00           H0.      0
ATOM    291  HH  TYR A 194      37.008  94.261 113.885  1.00  0.00           H0.      0
ATOM    292  CA  LEU A 240      39.242  99.847 123.308  1.00  0.00           C0.     -1
ATOM    293  CB  LEU A 240      39.189  99.009 122.045  1.00  0.00           C0.     -1
ATOM    294  CG  LEU A 240      38.825  99.778 120.750  1.00  0.00           C0.      0
ATOM    295  CD1 LEU A 240      38.896  98.831 119.535  1.00  0.00           C0.      0
ATOM    296  CD2 LEU A 240      37.439 100.444 120.838  1.00  0.00           C0.      0
ATOM    297  H01 LEU A 240      39.579  99.252 124.165  1.00  0.00           H0.      0
ATOM    298  H02 LEU A 240      39.936 100.690 123.197  1.00  0.00           H0.      0
ATOM    299  HA  LEU A 240      38.259 100.261 123.563  1.00  0.00           H0.      0
ATOM    300  HB2 LEU A 240      40.165  98.525 121.888  1.00  0.00           H0.      0
ATOM    301  HB3 LEU A 240      38.462  98.192 122.169  1.00  0.00           H0.      0
ATOM    302  HG  LEU A 240      39.575 100.574 120.607  1.00  0.00           H0.      0
ATOM    303 HD11 LEU A 240      39.903  98.413 119.416  1.00  0.00           H0.      0
ATOM    304 HD12 LEU A 240      38.204  97.992 119.672  1.00  0.00           H0.      0
ATOM    305 HD13 LEU A 240      38.635  99.347 118.604  1.00  0.00           H0.      0
ATOM    306 HD21 LEU A 240      36.665  99.695 121.043  1.00  0.00           H0.      0
ATOM    307 HD22 LEU A 240      37.399 101.199 121.630  1.00  0.00           H0.      0
ATOM    308 HD23 LEU A 240      37.181 100.936 119.892  1.00  0.00           H0.      0
ATOM    309  CA  TYR A 242      32.175 100.291 123.156  1.00  0.00           C0.     -1
ATOM    310  CB  TYR A 242      32.273  98.825 122.872  1.00  0.00           C0.     -1
ATOM    311  CG  TYR A 242      33.583  98.259 122.362  1.00  0.00           C0.      0
ATOM    312  CD1 TYR A 242      33.886  98.272 120.990  1.00  0.00           C0.      0
ATOM    313  CD2 TYR A 242      34.468  97.590 123.224  1.00  0.00           C0.      0
ATOM    314  CE1 TYR A 242      35.000  97.597 120.490  1.00  0.00           C0.      0
ATOM    315  CE2 TYR A 242      35.582  96.900 122.737  1.00  0.00           C0.      0
ATOM    316  CZ  TYR A 242      35.827  96.872 121.361  1.00  0.00           C0.      0
ATOM    317  OH  TYR A 242      36.883  96.123 120.873  1.00  0.00           O0.      0
ATOM    318  H01 TYR A 242      31.171 100.554 123.508  1.00  0.00           H0.      0
ATOM    319  H02 TYR A 242      32.892 100.605 123.925  1.00  0.00           H0.      0
ATOM    320  HA  TYR A 242      32.379 100.893 122.262  1.00  0.00           H0.      0
ATOM    321  HB2 TYR A 242      32.009  98.274 123.786  1.00  0.00           H0.      0
ATOM    322  HB3 TYR A 242      31.493  98.558 122.143  1.00  0.00           H0.      0
ATOM    323  HD1 TYR A 242      33.232  98.802 120.303  1.00  0.00           H0.      0
ATOM    324  HD2 TYR A 242      34.258  97.572 124.289  1.00  0.00           H0.      0
ATOM    325  HE1 TYR A 242      35.222  97.623 119.430  1.00  0.00           H0.      0
ATOM    326  HE2 TYR A 242      36.238  96.350 123.402  1.00  0.00           H0.      0
ATOM    327  HH  TYR A 242      36.601  95.805 119.988  1.00  0.00           H0.      0
ATOM    328  CA  TYR A 283      28.574  89.940 117.584  1.00  0.00           C0.     -1
ATOM    329  CB  TYR A 283      29.682  90.446 116.550  1.00  0.00           C0.     -1
ATOM    330  CG  TYR A 283      31.117  90.442 117.036  1.00  0.00           C0.      0
ATOM    331  CD1 TYR A 283      31.870  89.253 117.052  1.00  0.00           C0.      0
ATOM    332  CD2 TYR A 283      31.772  91.631 117.398  1.00  0.00           C0.      0
ATOM    333  CE1 TYR A 283      33.228  89.255 117.371  1.00  0.00           C0.      0
ATOM    334  CE2 TYR A 283      33.134  91.647 117.730  1.00  0.00           C0.      0
ATOM    335  CZ  TYR A 283      33.878  90.458 117.686  1.00  0.00           C0.      0
ATOM    336  OH  TYR A 283      35.228  90.402 117.935  1.00  0.00           O0.      0
ATOM    337  H01 TYR A 283      27.586  89.976 117.114  1.00  0.00           H0.      0
ATOM    338  H02 TYR A 283      28.782  88.910 117.893  1.00  0.00           H0.      0
ATOM    339  HA  TYR A 283      28.568  90.576 118.475  1.00  0.00           H0.      0
ATOM    340  HB2 TYR A 283      29.604  89.818 115.653  1.00  0.00           H0.      0
ATOM    341  HB3 TYR A 283      29.409  91.464 116.246  1.00  0.00           H0.      0
ATOM    342  HD1 TYR A 283      31.392  88.317 116.778  1.00  0.00           H0.      0
ATOM    343  HD2 TYR A 283      31.217  92.566 117.397  1.00  0.00           H0.      0
ATOM    344  HE1 TYR A 283      33.809  88.340 117.349  1.00  0.00           H0.      0
ATOM    345  HE2 TYR A 283      33.617  92.577 118.009  1.00  0.00           H0.      0
ATOM    346  HH  TYR A 283      35.620  91.301 117.971  1.00  0.00           H0.      0
ATOM    347  CA' SAM A 293      37.837  97.024 109.707  1.00  0.00           C0.      0
ATOM    348  CB  SAM A 293      37.848  98.142 110.778  1.00  0.00           C0.      0
ATOM    349  CG  SAM A 293      37.030  97.758 112.028  1.00  0.00           C0.      0
ATOM    350  SD  SAM A 293      37.513  98.746 113.504  1.00  0.00           S0.      0
ATOM    351  CE  SAM A 293      36.894  97.683 114.842  1.00  0.00           C0.      0
ATOM    352  C5' SAM A 293      36.254 100.079 113.542  1.00  0.00           C0.      0
ATOM    353  C4' SAM A 293      36.609 101.178 112.548  1.00  0.00           C0.      0
ATOM    354  O4' SAM A 293      35.532 102.150 112.622  1.00  0.00           O0.      0
ATOM    355  C3' SAM A 293      37.947 101.918 112.851  1.00  0.00           C0.      0
ATOM    356  O3' SAM A 293      38.916 101.706 111.838  1.00  0.00           O0.      0
ATOM    357  C2' SAM A 293      37.491 103.394 113.054  1.00  0.00           C0.      0
ATOM    358  O2' SAM A 293      38.375 104.407 112.609  1.00  0.00           O0.      0
ATOM    359  C1' SAM A 293      36.111 103.451 112.365  1.00  0.00           C0.      0
ATOM    360  OXT SAM A 293      39.564  95.561 110.488  1.00  0.00           O0.      0
ATOM    361  N1  SAM A 293      33.296 107.642 111.308  1.00  0.00           N0.      0
ATOM    362  C2  SAM A 293      34.092 106.886 110.536  1.00  0.00           C0.      0
ATOM    363  N3  SAM A 293      34.811 105.803 110.886  1.00  0.00           N0.      0
ATOM    364  C4  SAM A 293      34.650 105.499 112.186  1.00  0.00           C0.      0
ATOM    365  C5  SAM A 293      33.884 106.212 113.118  1.00  0.00           C0.      0
ATOM    366  C6  SAM A 293      33.180 107.348 112.635  1.00  0.00           C0.      0
ATOM    367  N6  SAM A 293      32.411 108.142 113.398  1.00  0.00           N0.      0
ATOM    368  N7  SAM A 293      33.987 105.611 114.372  1.00  0.00           N0.      0
ATOM    369  C8  SAM A 293      34.777 104.566 114.204  1.00  0.00           C0.      0
ATOM    370  N9  SAM A 293      35.221 104.455 112.895  1.00  0.00           N0.      0
ATOM    371  C'  SAM A 293      38.320  95.710 110.362  1.00  0.00           C0.      0
ATOM    372  N'  SAM A 293      36.468  96.859 109.108  1.00  0.00           N0.      0
ATOM    373  O'  SAM A 293      37.415  94.946 110.819  1.00  0.00           O0.      0
ATOM    374 HN61 SAM A 293      32.168 109.058 113.025  1.00  0.00           H0.      0
ATOM    375 HN62 SAM A 293      32.389 107.989 114.410  1.00  0.00           H0.      0
ATOM    376  HA  SAM A 293      38.507  97.307 108.892  1.00  0.00           H0.      0
ATOM    377  HB1 SAM A 293      37.490  99.074 110.332  1.00  0.00           H0.      0
ATOM    378  HB2 SAM A 293      38.896  98.297 111.052  1.00  0.00           H0.      0
ATOM    379  HG1 SAM A 293      37.237  96.724 112.317  1.00  0.00           H0.      0
ATOM    380  HG2 SAM A 293      35.950  97.851 111.883  1.00  0.00           H0.      0
ATOM    381  HE1 SAM A 293      35.819  97.523 114.750  1.00  0.00           H0.      0
ATOM    382  HE2 SAM A 293      37.152  98.176 115.775  1.00  0.00           H0.      0
ATOM    383  HE3 SAM A 293      37.429  96.737 114.804  1.00  0.00           H0.      0
ATOM    384 HO2' SAM A 293      38.810 104.202 111.739  1.00  0.00           H0.      0
ATOM    385 HO3' SAM A 293      38.580 102.068 110.976  1.00  0.00           H0.      0
ATOM    386  H01 SAM A 293      35.070 103.868 114.971  1.00  0.00           H0.      0
ATOM    387  H02 SAM A 293      36.661 100.786 111.525  1.00  0.00           H0.      0
ATOM    388  H03 SAM A 293      38.398 101.550 113.772  1.00  0.00           H0.      0
ATOM    389  H04 SAM A 293      37.342 103.575 114.123  1.00  0.00           H0.      0
ATOM    390  H05 SAM A 293      36.215 103.634 111.290  1.00  0.00           H0.      0
ATOM    391  H06 SAM A 293      34.190 107.212 109.509  1.00  0.00           H0.      0
ATOM    392  H07 SAM A 293      35.751  96.620 109.809  1.00  0.00           H0.      0
ATOM    393  H08 SAM A 293      36.425  96.060 108.410  1.00  0.00           H0.      0
ATOM    394  H09 SAM A 293      36.186  97.738 108.639  1.00  0.00           H0.      0
ATOM    395 H5'1 SAM A 293      36.270 100.467 114.565  1.00  0.00           H0.      0
ATOM    396 H5'2 SAM A 293      35.275  99.633 113.348  1.00  0.00           H0.      0
ATOM    397  N   ACT A 294      37.534  96.033 117.396  1.00  0.00           N0.      0
ATOM    398  CA  ACT A 294      37.008  94.687 117.142  1.00  0.00           C0.      0
ATOM    399  C   ACT A 294      36.225  94.065 118.291  1.00  0.00           C0.      0
ATOM    400  O   ACT A 294      35.486  94.833 119.004  1.00  0.00           O0.      0
ATOM    401  OXT ACT A 294      36.332  92.816 118.523  1.00  0.00           O1-      0
ATOM    402  H1  ACT A 294      37.841  94.033 116.898  1.00  0.00           H0.      0
ATOM    403  H3  ACT A 294      36.341  94.711 116.272  1.00  0.00           H0.      0
ATOM    404  H01 ACT A 294      36.863  96.598 117.909  1.00  0.00           H0.      0
ATOM    405  H02 ACT A 294      38.394  95.959 117.934  1.00  0.00           H0.      0
ATOM    406  O   WAT B 318      32.674 107.294 116.146  1.00  0.00           O0.      0
ATOM    407  H1  WAT B 318      33.351 107.829 116.582  1.00  0.00           H0.      0
ATOM    408  H2  WAT B 318      33.155 106.547 115.716  1.00  0.00           H0.      0
ATOM    409  O   WAT B2402      37.187 104.891 116.158  1.00  0.00           O0.      0
ATOM    410  H1  WAT B2402      38.007 105.275 115.766  1.00  0.00           H0.      0
ATOM    411  H2  WAT B2402      36.502 105.548 115.979  1.00  0.00           H0.      0
ATOM    412  O   WAT B4228      41.830  96.967 109.725  1.00  0.00           O0.      0
ATOM    413  H1  WAT B4228      40.983  96.505 109.886  1.00  0.00           H0.      0
ATOM    414  H2  WAT B4228      42.149  97.208 110.605  1.00  0.00           H0.      0
ATOM    415  O   WAT B5969      38.362  93.587 120.550  1.00  0.00           O0.      0
ATOM    416  H1  WAT B5969      37.693  93.099 120.043  1.00  0.00           H0.      0
ATOM    417  H2  WAT B5969      37.909  94.342 120.966  1.00  0.00           H0.      0
ATOM    418  O   WAT C2244      39.245 105.957 114.683  1.00  0.00           O0.      0
ATOM    419  H1  WAT C2244      39.020 105.415 113.897  1.00  0.00           H0.      0
ATOM    420  H2  WAT C2244      39.303 106.872 114.350  1.00  0.00           H0.      0
