# Supplementary material for: Computational Investigation of GNMT-Catalyzed Methyl Transfer Reaction: Integrating MD, QM, and ML Approaches
Source: J Comput Chem. Author manuscript; Available in PMC 2026 Jun 29. (PMC13312424; doi:10.1002/jcc.70434)
Supplement: SI-2 [file NIHMS2188582-supplement-SI-2.zip › QM-cluster-pdbs/sampling_11507_P1_wo_p.pdb]

ATOM      1  CA  ILE A  17      34.498 110.740 120.411  1.00  0.00           C0.     -1
ATOM      2  CB  ILE A  17      34.539 110.706 118.852  1.00  0.00           C0.     -1
ATOM      3  CG1 ILE A  17      33.346 109.894 118.300  1.00  0.00           C0.      0
ATOM      4  CG2 ILE A  17      35.891 110.152 118.369  1.00  0.00           C0.      0
ATOM      5  CD1 ILE A  17      33.273 109.831 116.765  1.00  0.00           C0.      0
ATOM      6  H01 ILE A  17      33.547 111.149 120.771  1.00  0.00           H0.      0
ATOM      7  H02 ILE A  17      35.312 111.356 120.810  1.00  0.00           H0.      0
ATOM      8  HA  ILE A  17      34.609 109.726 120.815  1.00  0.00           H0.      0
ATOM      9  HB  ILE A  17      34.439 111.741 118.487  1.00  0.00           H0.      0
ATOM     10 HG12 ILE A  17      33.397 108.873 118.705  1.00  0.00           H0.      0
ATOM     11 HG13 ILE A  17      32.417 110.336 118.687  1.00  0.00           H0.      0
ATOM     12 HG21 ILE A  17      35.987 110.201 117.279  1.00  0.00           H0.      0
ATOM     13 HG22 ILE A  17      36.723 110.720 118.802  1.00  0.00           H0.      0
ATOM     14 HG23 ILE A  17      36.007 109.103 118.672  1.00  0.00           H0.      0
ATOM     15 HD11 ILE A  17      33.317 110.836 116.326  1.00  0.00           H0.      0
ATOM     16 HD12 ILE A  17      34.102 109.244 116.351  1.00  0.00           H0.      0
ATOM     17 HD13 ILE A  17      32.338 109.366 116.434  1.00  0.00           H0.      0
ATOM     18  CA  TYR A  21      42.486 105.322 117.331  1.00  0.00           C0.     -1
ATOM     19  CB  TYR A  21      41.374 105.003 116.332  1.00  0.00           C0.     -1
ATOM     20  CG  TYR A  21      40.695 103.655 116.497  1.00  0.00           C0.      0
ATOM     21  CD1 TYR A  21      39.340 103.561 116.849  1.00  0.00           C0.      0
ATOM     22  CD2 TYR A  21      41.387 102.457 116.233  1.00  0.00           C0.      0
ATOM     23  CE1 TYR A  21      38.680 102.326 116.906  1.00  0.00           C0.      0
ATOM     24  CE2 TYR A  21      40.746 101.219 116.289  1.00  0.00           C0.      0
ATOM     25  CZ  TYR A  21      39.381 101.148 116.608  1.00  0.00           C0.      0
ATOM     26  OH  TYR A  21      38.791  99.904 116.616  1.00  0.00           O0.      0
ATOM     27  H01 TYR A  21      42.935 106.298 117.113  1.00  0.00           H0.      0
ATOM     28  H03 TYR A  21      42.101 105.345 118.357  1.00  0.00           H0.      0
ATOM     29  HA  TYR A  21      43.282 104.568 117.293  1.00  0.00           H0.      0
ATOM     30  HB2 TYR A  21      40.610 105.790 116.374  1.00  0.00           H0.      0
ATOM     31  HB3 TYR A  21      41.790 105.049 115.317  1.00  0.00           H0.      0
ATOM     32  HD1 TYR A  21      38.781 104.469 117.058  1.00  0.00           H0.      0
ATOM     33  HD2 TYR A  21      42.431 102.485 115.940  1.00  0.00           H0.      0
ATOM     34  HE1 TYR A  21      37.629 102.279 117.169  1.00  0.00           H0.      0
ATOM     35  HE2 TYR A  21      41.278 100.305 116.053  1.00  0.00           H0.      0
ATOM     36  HH  TYR A  21      37.811  99.970 116.562  1.00  0.00           H0.      0
ATOM     37  CA  TRP A  30      46.590  95.117 114.143  1.00  0.00           C0.     -1
ATOM     38  CB  TRP A  30      45.861  96.283 113.460  1.00  0.00           C0.     -1
ATOM     39  CG  TRP A  30      44.368  96.067 113.362  1.00  0.00           C0.      0
ATOM     40  CD1 TRP A  30      43.651  95.626 112.266  1.00  0.00           C0.      0
ATOM     41  CD2 TRP A  30      43.407  96.229 114.436  1.00  0.00           C0.      0
ATOM     42  CE2 TRP A  30      42.122  95.860 113.922  1.00  0.00           C0.      0
ATOM     43  CE3 TRP A  30      43.506  96.675 115.768  1.00  0.00           C0.      0
ATOM     44  NE1 TRP A  30      42.304  95.486 112.601  1.00  0.00           N0.      0
ATOM     45  CZ2 TRP A  30      40.961  95.916 114.706  1.00  0.00           C0.      0
ATOM     46  CZ3 TRP A  30      42.351  96.743 116.546  1.00  0.00           C0.      0
ATOM     47  CH2 TRP A  30      41.095  96.362 116.020  1.00  0.00           C0.      0
ATOM     48  H01 TRP A  30      46.427  94.183 113.593  1.00  0.00           H0.      0
ATOM     49  H02 TRP A  30      47.670  95.300 114.198  1.00  0.00           H0.      0
ATOM     50  HA  TRP A  30      46.219  94.972 115.164  1.00  0.00           H0.      0
ATOM     51  HB2 TRP A  30      46.059  97.211 114.014  1.00  0.00           H0.      0
ATOM     52  HB3 TRP A  30      46.273  96.431 112.454  1.00  0.00           H0.      0
ATOM     53  HD1 TRP A  30      43.997  95.399 111.269  1.00  0.00           H0.      0
ATOM     54  HE1 TRP A  30      41.557  95.266 111.955  1.00  0.00           H0.      0
ATOM     55  HE3 TRP A  30      44.467  96.965 116.181  1.00  0.00           H0.      0
ATOM     56  HZ2 TRP A  30      39.994  95.629 114.310  1.00  0.00           H0.      0
ATOM     57  HZ3 TRP A  30      42.413  97.086 117.573  1.00  0.00           H0.      0
ATOM     58  HH2 TRP A  30      40.214  96.431 116.650  1.00  0.00           H0.      0
ATOM     59  CA  TYR A  33      45.755  91.140 116.802  1.00  0.00           C0.     -1
ATOM     60  CB  TYR A  33      45.312  92.573 117.198  1.00  0.00           C0.     -1
ATOM     61  CG  TYR A  33      43.867  92.550 117.688  1.00  0.00           C0.      0
ATOM     62  CD1 TYR A  33      42.812  93.129 116.964  1.00  0.00           C0.      0
ATOM     63  CD2 TYR A  33      43.536  91.836 118.856  1.00  0.00           C0.      0
ATOM     64  CE1 TYR A  33      41.475  92.983 117.367  1.00  0.00           C0.      0
ATOM     65  CE2 TYR A  33      42.214  91.676 119.264  1.00  0.00           C0.      0
ATOM     66  CZ  TYR A  33      41.166  92.236 118.512  1.00  0.00           C0.      0
ATOM     67  OH  TYR A  33      39.893  91.995 118.966  1.00  0.00           O0.      0
ATOM     68  H01 TYR A  33      45.104  90.747 116.013  1.00  0.00           H0.      0
ATOM     69  H02 TYR A  33      46.788  91.129 116.434  1.00  0.00           H0.      0
ATOM     70  HA  TYR A  33      45.691  90.463 117.660  1.00  0.00           H0.      0
ATOM     71  HB2 TYR A  33      45.980  92.959 117.980  1.00  0.00           H0.      0
ATOM     72  HB3 TYR A  33      45.401  93.242 116.336  1.00  0.00           H0.      0
ATOM     73  HD1 TYR A  33      43.024  93.705 116.068  1.00  0.00           H0.      0
ATOM     74  HD2 TYR A  33      44.329  91.385 119.448  1.00  0.00           H0.      0
ATOM     75  HE1 TYR A  33      40.687  93.431 116.773  1.00  0.00           H0.      0
ATOM     76  HE2 TYR A  33      41.967  91.115 120.159  1.00  0.00           H0.      0
ATOM     77  HH  TYR A  33      39.192  92.440 118.451  1.00  0.00           H0.      0
ATOM     78  CA  ARG A  40      39.256  85.065 109.725  1.00  0.00           C0.     -1
ATOM     79  CB  ARG A  40      39.559  86.541 110.218  1.00  0.00           C0.     -1
ATOM     80  CG  ARG A  40      39.410  87.627 109.135  1.00  0.00           C0.      0
ATOM     81  CD  ARG A  40      39.728  89.063 109.614  1.00  0.00           C0.      0
ATOM     82  NE  ARG A  40      38.612  89.650 110.388  1.00  0.00           N0.      0
ATOM     83  CZ  ARG A  40      38.451  90.971 110.635  1.00  0.00           C0.      0
ATOM     84  NH1 ARG A  40      39.447  91.844 110.418  1.00  0.00           N1+      0
ATOM     85  NH2 ARG A  40      37.283  91.436 111.115  1.00  0.00           N0.      0
ATOM     86  H01 ARG A  40      38.224  84.982 109.365  1.00  0.00           H0.      0
ATOM     87  H02 ARG A  40      39.931  84.787 108.908  1.00  0.00           H0.      0
ATOM     88  HA  ARG A  40      39.397  84.360 110.549  1.00  0.00           H0.      0
ATOM     89  HB2 ARG A  40      38.894  86.763 111.066  1.00  0.00           H0.      0
ATOM     90  HB3 ARG A  40      40.583  86.574 110.613  1.00  0.00           H0.      0
ATOM     91  HG2 ARG A  40      40.099  87.403 108.311  1.00  0.00           H0.      0
ATOM     92  HG3 ARG A  40      38.400  87.607 108.703  1.00  0.00           H0.      0
ATOM     93  HD2 ARG A  40      40.639  89.052 110.227  1.00  0.00           H0.      0
ATOM     94  HD3 ARG A  40      39.913  89.705 108.744  1.00  0.00           H0.      0
ATOM     95  HE  ARG A  40      37.821  89.052 110.582  1.00  0.00           H0.      0
ATOM     96 HH11 ARG A  40      40.388  91.506 110.286  1.00  0.00           H0.      0
ATOM     97 HH12 ARG A  40      39.322  92.836 110.691  1.00  0.00           H0.      0
ATOM     98 HH21 ARG A  40      36.468  90.847 111.025  1.00  0.00           H0.      0
ATOM     99 HH22 ARG A  40      37.119  92.468 111.104  1.00  0.00           H0.      0
ATOM    100  CA  ALA A  64      35.074 101.174 108.855  1.00  0.00           C0.     -1
ATOM    101  C   ALA A  64      36.208 100.413 108.164  1.00  0.00           C0.      0
ATOM    102  O   ALA A  64      36.325  99.180 108.232  1.00  0.00           O0.      0
ATOM    103  CB  ALA A  64      34.686 100.548 110.198  1.00  0.00           C0.      0
ATOM    104  H02 ALA A  64      34.218 101.152 108.165  1.00  0.00           H0.      0
ATOM    105  HA  ALA A  64      35.352 102.227 108.985  1.00  0.00           H0.      0
ATOM    106  HB1 ALA A  64      34.631  99.459 110.105  1.00  0.00           H0.      0
ATOM    107  HB2 ALA A  64      35.415 100.799 110.974  1.00  0.00           H0.      0
ATOM    108  HB3 ALA A  64      33.708 100.913 110.528  1.00  0.00           H0.      0
ATOM    109  N   CYS A  65      37.042 101.166 107.393  1.00  0.00           N0.      0
ATOM    110  CA  CYS A  65      38.097 100.566 106.579  1.00  0.00           C0.     -1
ATOM    111  C   CYS A  65      39.339 100.076 107.346  1.00  0.00           C0.      0
ATOM    112  O   CYS A  65      40.083  99.237 106.819  1.00  0.00           O0.      0
ATOM    113  H01 CYS A  65      38.415 101.301 105.834  1.00  0.00           H0.      0
ATOM    114  H   CYS A  65      37.004 102.171 107.488  1.00  0.00           H0.      0
ATOM    115  HA  CYS A  65      37.695  99.697 106.054  1.00  0.00           H0.      0
ATOM    116  N   GLY A  66      39.553 100.636 108.555  1.00  0.00           N0.      0
ATOM    117  CA  GLY A  66      40.759 100.345 109.327  1.00  0.00           C0.     -1
ATOM    118  H01 GLY A  66      41.625 100.907 108.952  1.00  0.00           H0.      0
ATOM    119  H   GLY A  66      38.982 101.421 108.870  1.00  0.00           H0.      0
ATOM    120  HA2 GLY A  66      40.591 100.611 110.370  1.00  0.00           H0.      0
ATOM    121  HA3 GLY A  66      40.991  99.280 109.244  1.00  0.00           H0.      0
ATOM    122  CA  ASP A  70      38.119  93.700 104.473  1.00  0.00           C0.     -1
ATOM    123  CB  ASP A  70      37.068  93.764 105.560  1.00  0.00           C0.     -1
ATOM    124  CG  ASP A  70      37.327  94.686 106.740  1.00  0.00           C0.      0
ATOM    125  OD1 ASP A  70      38.419  95.174 107.022  1.00  0.00           O0.      0
ATOM    126  OD2 ASP A  70      36.209  94.855 107.445  1.00  0.00           O1-      0
ATOM    127  H01 ASP A  70      39.096  93.420 104.882  1.00  0.00           H0.      0
ATOM    128  H02 ASP A  70      38.242  94.671 103.979  1.00  0.00           H0.      0
ATOM    129  HA  ASP A  70      37.842  92.964 103.711  1.00  0.00           H0.      0
ATOM    130  HB2 ASP A  70      36.095  94.050 105.141  1.00  0.00           H0.      0
ATOM    131  HB3 ASP A  70      36.907  92.762 105.987  1.00  0.00           H0.      0
ATOM    132  CA  ASP A  85      37.725 105.686 108.193  1.00  0.00           C0.     -1
ATOM    133  C   ASP A  85      38.138 107.012 108.838  1.00  0.00           C0.      0
ATOM    134  O   ASP A  85      38.816 107.844 108.222  1.00  0.00           O0.      0
ATOM    135  CB  ASP A  85      38.914 104.688 108.172  1.00  0.00           C0.      0
ATOM    136  CG  ASP A  85      39.142 104.109 109.565  1.00  0.00           C0.      0
ATOM    137  OD1 ASP A  85      38.624 102.967 109.824  1.00  0.00           O0.      0
ATOM    138  OD2 ASP A  85      39.770 104.808 110.414  1.00  0.00           O1-      0
ATOM    139  H03 ASP A  85      37.426 105.912 107.165  1.00  0.00           H0.      0
ATOM    140  HA  ASP A  85      36.872 105.237 108.714  1.00  0.00           H0.      0
ATOM    141  HB2 ASP A  85      38.702 103.874 107.473  1.00  0.00           H0.      0
ATOM    142  HB3 ASP A  85      39.812 105.212 107.833  1.00  0.00           H0.      0
ATOM    143  N   ALA A  86      37.737 107.203 110.127  1.00  0.00           N0.      0
ATOM    144  CA  ALA A  86      38.035 108.428 110.867  1.00  0.00           C0.     -1
ATOM    145  C   ALA A  86      39.498 108.522 111.459  1.00  0.00           C0.      0
ATOM    146  O   ALA A  86      39.811 109.592 112.005  1.00  0.00           O0.      0
ATOM    147  CB  ALA A  86      37.027 108.604 112.009  1.00  0.00           C0.      0
ATOM    148  H   ALA A  86      37.188 106.479 110.578  1.00  0.00           H0.      0
ATOM    149  HA  ALA A  86      37.973 109.266 110.166  1.00  0.00           H0.      0
ATOM    150  HB1 ALA A  86      36.009 108.692 111.620  1.00  0.00           H0.      0
ATOM    151  HB2 ALA A  86      37.062 107.748 112.693  1.00  0.00           H0.      0
ATOM    152  HB3 ALA A  86      37.284 109.502 112.576  1.00  0.00           H0.      0
ATOM    153  N   SER A  87      40.327 107.448 111.367  1.00  0.00           N0.      0
ATOM    154  CA  SER A  87      41.732 107.450 111.860  1.00  0.00           C0.     -1
ATOM    155  CB  SER A  87      41.976 106.321 112.848  1.00  0.00           C0.     -1
ATOM    156  OG  SER A  87      43.376 106.362 113.202  1.00  0.00           O0.      0
ATOM    157  H01 SER A  87      42.415 107.344 111.008  1.00  0.00           H0.      0
ATOM    158  H   SER A  87      40.009 106.607 110.882  1.00  0.00           H0.      0
ATOM    159  HA  SER A  87      41.910 108.420 112.328  1.00  0.00           H0.      0
ATOM    160  HB2 SER A  87      41.331 106.459 113.724  1.00  0.00           H0.      0
ATOM    161  HB3 SER A  87      41.712 105.357 112.398  1.00  0.00           H0.      0
ATOM    162  HG  SER A  87      43.522 105.726 113.915  1.00  0.00           H0.      0
ATOM    163  CA  MET A  90      44.663 102.928 110.907  1.00  0.00           C0.     -1
ATOM    164  CB  MET A  90      43.246 102.773 111.448  1.00  0.00           C0.     -1
ATOM    165  CG  MET A  90      43.146 102.681 112.976  1.00  0.00           C0.      0
ATOM    166  SD  MET A  90      43.878 101.157 113.719  1.00  0.00           S0.      0
ATOM    167  CE  MET A  90      42.675  99.898 113.146  1.00  0.00           C0.      0
ATOM    168  H01 MET A  90      45.124 103.852 111.280  1.00  0.00           H0.      0
ATOM    169  H02 MET A  90      44.666 102.971 109.812  1.00  0.00           H0.      0
ATOM    170  HA  MET A  90      45.296 102.088 111.217  1.00  0.00           H0.      0
ATOM    171  HB2 MET A  90      42.626 103.624 111.132  1.00  0.00           H0.      0
ATOM    172  HB3 MET A  90      42.765 101.890 111.011  1.00  0.00           H0.      0
ATOM    173  HG2 MET A  90      43.685 103.515 113.441  1.00  0.00           H0.      0
ATOM    174  HG3 MET A  90      42.096 102.732 113.278  1.00  0.00           H0.      0
ATOM    175  HE1 MET A  90      42.720  99.770 112.062  1.00  0.00           H0.      0
ATOM    176  HE2 MET A  90      42.941  98.952 113.627  1.00  0.00           H0.      0
ATOM    177  HE3 MET A  90      41.658 100.173 113.429  1.00  0.00           H0.      0
ATOM    178  CA  ASN A 116      32.931 110.026 109.901  1.00  0.00           C0.     -1
ATOM    179  C   ASN A 116      31.436 109.749 109.788  1.00  0.00           C0.      0
ATOM    180  O   ASN A 116      30.644 110.621 109.403  1.00  0.00           O0.      0
ATOM    181  CB  ASN A 116      33.220 111.081 110.997  1.00  0.00           C0.      0
ATOM    182  CG  ASN A 116      33.048 110.468 112.376  1.00  0.00           C0.      0
ATOM    183  ND2 ASN A 116      34.151 110.447 113.168  1.00  0.00           N0.      0
ATOM    184  OD1 ASN A 116      31.960 109.990 112.743  1.00  0.00           O0.      0
ATOM    185  H03 ASN A 116      33.264 110.428 108.939  1.00  0.00           H0.      0
ATOM    186  HA  ASN A 116      33.493 109.112 110.106  1.00  0.00           H0.      0
ATOM    187  HB2 ASN A 116      34.228 111.489 110.871  1.00  0.00           H0.      0
ATOM    188  HB3 ASN A 116      32.506 111.904 110.883  1.00  0.00           H0.      0
ATOM    189 HD21 ASN A 116      34.124 109.892 114.014  1.00  0.00           H0.      0
ATOM    190 HD22 ASN A 116      35.058 110.694 112.801  1.00  0.00           H0.      0
ATOM    191  N   TRP A 117      31.066 108.489 110.119  1.00  0.00           N0.      0
ATOM    192  CA  TRP A 117      29.658 108.095 110.191  1.00  0.00           C0.     -1
ATOM    193  CB  TRP A 117      29.448 107.080 111.315  1.00  0.00           C0.     -1
ATOM    194  CG  TRP A 117      30.372 105.885 111.219  1.00  0.00           C0.      0
ATOM    195  CD1 TRP A 117      30.969 105.389 110.076  1.00  0.00           C0.      0
ATOM    196  CD2 TRP A 117      30.875 105.084 112.318  1.00  0.00           C0.      0
ATOM    197  CE2 TRP A 117      31.783 104.125 111.769  1.00  0.00           C0.      0
ATOM    198  CE3 TRP A 117      30.673 105.101 113.712  1.00  0.00           C0.      0
ATOM    199  NE1 TRP A 117      31.802 104.325 110.402  1.00  0.00           N0.      0
ATOM    200  CZ2 TRP A 117      32.484 103.210 112.569  1.00  0.00           C0.      0
ATOM    201  CZ3 TRP A 117      31.364 104.190 114.509  1.00  0.00           C0.      0
ATOM    202  CH2 TRP A 117      32.261 103.253 113.944  1.00  0.00           C0.      0
ATOM    203  H01 TRP A 117      29.059 108.994 110.359  1.00  0.00           H0.      0
ATOM    204  H   TRP A 117      31.750 107.906 110.596  1.00  0.00           H0.      0
ATOM    205  HA  TRP A 117      29.336 107.670 109.229  1.00  0.00           H0.      0
ATOM    206  HB2 TRP A 117      29.623 107.581 112.276  1.00  0.00           H0.      0
ATOM    207  HB3 TRP A 117      28.394 106.767 111.315  1.00  0.00           H0.      0
ATOM    208  HD1 TRP A 117      30.888 105.727 109.055  1.00  0.00           H0.      0
ATOM    209  HE1 TRP A 117      32.431 103.871 109.758  1.00  0.00           H0.      0
ATOM    210  HE3 TRP A 117      29.996 105.821 114.160  1.00  0.00           H0.      0
ATOM    211  HZ2 TRP A 117      33.195 102.513 112.139  1.00  0.00           H0.      0
ATOM    212  HZ3 TRP A 117      31.222 104.201 115.585  1.00  0.00           H0.      0
ATOM    213  HH2 TRP A 117      32.798 102.569 114.593  1.00  0.00           H0.      0
ATOM    214  CA  LEU A 136      31.568  94.741 109.865  1.00  0.00           C0.     -1
ATOM    215  C   LEU A 136      32.580  94.810 111.020  1.00  0.00           C0.      0
ATOM    216  O   LEU A 136      33.219  95.847 111.261  1.00  0.00           O0.      0
ATOM    217  H01 LEU A 136      32.121  94.684 108.921  1.00  0.00           H0.      0
ATOM    218  H02 LEU A 136      30.981  95.662 109.859  1.00  0.00           H0.      0
ATOM    219  HA  LEU A 136      30.901  93.879 109.938  1.00  0.00           H0.      0
ATOM    220  N   GLY A 137      32.751  93.681 111.785  1.00  0.00           N0.      0
ATOM    221  CA  GLY A 137      33.877  93.539 112.733  1.00  0.00           C0.     -1
ATOM    222  C   GLY A 137      33.692  94.204 114.068  1.00  0.00           C0.      0
ATOM    223  O   GLY A 137      34.688  94.415 114.777  1.00  0.00           O0.      0
ATOM    224  H   GLY A 137      32.297  92.834 111.473  1.00  0.00           H0.      0
ATOM    225  HA2 GLY A 137      34.038  92.469 112.898  1.00  0.00           H0.      0
ATOM    226  HA3 GLY A 137      34.793  93.943 112.285  1.00  0.00           H0.      0
ATOM    227  N   ASN A 138      32.427  94.489 114.420  1.00  0.00           N0.      0
ATOM    228  CA  ASN A 138      32.119  95.187 115.660  1.00  0.00           C0.     -1
ATOM    229  C   ASN A 138      32.769  96.613 115.628  1.00  0.00           C0.      0
ATOM    230  O   ASN A 138      33.539  96.994 116.520  1.00  0.00           O0.      0
ATOM    231  CB  ASN A 138      32.509  94.388 116.900  1.00  0.00           C0.      0
ATOM    232  CG  ASN A 138      31.976  95.053 118.160  1.00  0.00           C0.      0
ATOM    233  ND2 ASN A 138      32.829  95.007 119.224  1.00  0.00           N0.      0
ATOM    234  OD1 ASN A 138      30.841  95.536 118.218  1.00  0.00           O0.      0
ATOM    235  H   ASN A 138      31.696  94.261 113.760  1.00  0.00           H0.      0
ATOM    236  HA  ASN A 138      31.035  95.337 115.687  1.00  0.00           H0.      0
ATOM    237  HB2 ASN A 138      32.045  93.397 116.814  1.00  0.00           H0.      0
ATOM    238  HB3 ASN A 138      33.584  94.245 116.960  1.00  0.00           H0.      0
ATOM    239 HD21 ASN A 138      32.591  95.592 120.014  1.00  0.00           H0.      0
ATOM    240 HD22 ASN A 138      33.821  94.878 119.030  1.00  0.00           H0.      0
ATOM    241  N   SER A 139      32.374  97.377 114.576  1.00  0.00           N0.      0
ATOM    242  CA  SER A 139      32.960  98.679 114.200  1.00  0.00           C0.     -1
ATOM    243  CB  SER A 139      33.757  98.579 112.897  1.00  0.00           C0.      0
ATOM    244  OG  SER A 139      34.732  97.527 112.966  1.00  0.00           O0.      0
ATOM    245  H03 SER A 139      32.167  99.429 114.107  1.00  0.00           H0.      0
ATOM    246  H   SER A 139      31.805  96.923 113.873  1.00  0.00           H0.      0
ATOM    247  HA  SER A 139      33.621  98.970 115.020  1.00  0.00           H0.      0
ATOM    248  HB2 SER A 139      33.088  98.421 112.043  1.00  0.00           H0.      0
ATOM    249  HB3 SER A 139      34.286  99.524 112.744  1.00  0.00           H0.      0
ATOM    250  HG  SER A 139      34.359  96.757 112.505  1.00  0.00           H0.      0
ATOM    251  CA  HID A 142      32.778 102.804 118.781  1.00  0.00           C0.     -1
ATOM    252  CB  HID A 142      34.071 102.762 118.077  1.00  0.00           C0.     -1
ATOM    253  CG  HID A 142      34.644 101.470 117.590  1.00  0.00           C0.      0
ATOM    254  CD2 HID A 142      35.289 101.169 116.402  1.00  0.00           C0.      0
ATOM    255  ND1 HID A 142      34.892 100.377 118.405  1.00  0.00           N0.      0
ATOM    256  CE1 HID A 142      35.663  99.484 117.717  1.00  0.00           C0.      0
ATOM    257  NE2 HID A 142      35.931  99.941 116.500  1.00  0.00           N0.      0
ATOM    258  H01 HID A 142      31.956 102.426 118.160  1.00  0.00           H0.      0
ATOM    259  H02 HID A 142      32.529 103.832 119.065  1.00  0.00           H0.      0
ATOM    260  HA  HID A 142      32.778 102.211 119.706  1.00  0.00           H0.      0
ATOM    261  HB2 HID A 142      34.027 103.422 117.199  1.00  0.00           H0.      0
ATOM    262  HB3 HID A 142      34.838 103.222 118.723  1.00  0.00           H0.      0
ATOM    263  HD1 HID A 142      34.541 100.238 119.343  1.00  0.00           H0.      0
ATOM    264  HD2 HID A 142      35.348 101.753 115.498  1.00  0.00           H0.      0
ATOM    265  HE1 HID A 142      36.017  98.559 118.133  1.00  0.00           H0.      0
ATOM    266  CA  ARG A 175      28.675  91.931 119.714  1.00  0.00           C0.     -1
ATOM    267  CB  ARG A 175      29.962  92.111 120.478  1.00  0.00           C0.     -1
ATOM    268  CG  ARG A 175      31.218  91.769 119.641  1.00  0.00           C0.      0
ATOM    269  CD  ARG A 175      32.524  92.016 120.420  1.00  0.00           C0.      0
ATOM    270  NE  ARG A 175      33.761  91.815 119.639  1.00  0.00           N0.      0
ATOM    271  CZ  ARG A 175      34.453  90.672 119.615  1.00  0.00           C0.      0
ATOM    272  NH1 ARG A 175      33.905  89.539 120.131  1.00  0.00           N1+      0
ATOM    273  NH2 ARG A 175      35.696  90.640 119.113  1.00  0.00           N0.      0
ATOM    274  H01 ARG A 175      27.804  92.178 120.332  1.00  0.00           H0.      0
ATOM    275  H03 ARG A 175      28.648  92.580 118.829  1.00  0.00           H0.      0
ATOM    276  HA  ARG A 175      28.553  90.896 119.369  1.00  0.00           H0.      0
ATOM    277  HB2 ARG A 175      30.050  93.153 120.819  1.00  0.00           H0.      0
ATOM    278  HB3 ARG A 175      29.956  91.489 121.385  1.00  0.00           H0.      0
ATOM    279  HG2 ARG A 175      31.162  90.722 119.304  1.00  0.00           H0.      0
ATOM    280  HG3 ARG A 175      31.226  92.386 118.735  1.00  0.00           H0.      0
ATOM    281  HD2 ARG A 175      32.543  93.056 120.751  1.00  0.00           H0.      0
ATOM    282  HD3 ARG A 175      32.568  91.382 121.313  1.00  0.00           H0.      0
ATOM    283  HE  ARG A 175      34.224  92.619 119.193  1.00  0.00           H0.      0
ATOM    284 HH11 ARG A 175      32.900  89.454 120.156  1.00  0.00           H0.      0
ATOM    285 HH12 ARG A 175      34.412  88.671 120.041  1.00  0.00           H0.      0
ATOM    286 HH21 ARG A 175      36.255  91.501 118.943  1.00  0.00           H0.      0
ATOM    287 HH22 ARG A 175      36.182  89.757 119.061  1.00  0.00           H0.      0
ATOM    288  CA  TYR A 194      40.295  88.204 115.336  1.00  0.00           C0.     -1
ATOM    289  CB  TYR A 194      40.089  89.417 116.316  1.00  0.00           C0.     -1
ATOM    290  CG  TYR A 194      39.567  90.640 115.592  1.00  0.00           C0.      0
ATOM    291  CD1 TYR A 194      38.258  91.107 115.788  1.00  0.00           C0.      0
ATOM    292  CD2 TYR A 194      40.382  91.334 114.679  1.00  0.00           C0.      0
ATOM    293  CE1 TYR A 194      37.778  92.230 115.109  1.00  0.00           C0.      0
ATOM    294  CE2 TYR A 194      39.924  92.468 114.005  1.00  0.00           C0.      0
ATOM    295  CZ  TYR A 194      38.615  92.928 114.228  1.00  0.00           C0.      0
ATOM    296  OH  TYR A 194      38.132  94.079 113.657  1.00  0.00           O0.      0
ATOM    297  H01 TYR A 194      40.681  87.329 115.871  1.00  0.00           H0.      0
ATOM    298  H02 TYR A 194      39.345  87.934 114.861  1.00  0.00           H0.      0
ATOM    299  HA  TYR A 194      41.007  88.468 114.547  1.00  0.00           H0.      0
ATOM    300  HB2 TYR A 194      39.391  89.130 117.110  1.00  0.00           H0.      0
ATOM    301  HB3 TYR A 194      41.044  89.652 116.803  1.00  0.00           H0.      0
ATOM    302  HD1 TYR A 194      37.607  90.595 116.489  1.00  0.00           H0.      0
ATOM    303  HD2 TYR A 194      41.405  91.006 114.524  1.00  0.00           H0.      0
ATOM    304  HE1 TYR A 194      36.759  92.579 115.240  1.00  0.00           H0.      0
ATOM    305  HE2 TYR A 194      40.583  93.015 113.340  1.00  0.00           H0.      0
ATOM    306  HH  TYR A 194      38.590  94.264 112.797  1.00  0.00           H0.      0
ATOM    307  CA  LEU A 240      39.039 100.323 123.279  1.00  0.00           C0.     -1
ATOM    308  CB  LEU A 240      38.809  99.205 122.198  1.00  0.00           C0.     -1
ATOM    309  CG  LEU A 240      39.005  99.689 120.745  1.00  0.00           C0.      0
ATOM    310  CD1 LEU A 240      39.033  98.498 119.769  1.00  0.00           C0.      0
ATOM    311  CD2 LEU A 240      37.919 100.699 120.334  1.00  0.00           C0.      0
ATOM    312  H01 LEU A 240      38.943  99.910 124.289  1.00  0.00           H0.      0
ATOM    313  H02 LEU A 240      40.043 100.750 123.176  1.00  0.00           H0.      0
ATOM    314  HA  LEU A 240      38.310 101.133 123.173  1.00  0.00           H0.      0
ATOM    315  HB2 LEU A 240      39.504  98.378 122.399  1.00  0.00           H0.      0
ATOM    316  HB3 LEU A 240      37.792  98.804 122.307  1.00  0.00           H0.      0
ATOM    317  HG  LEU A 240      39.983 100.193 120.687  1.00  0.00           H0.      0
ATOM    318 HD11 LEU A 240      39.822  97.785 120.035  1.00  0.00           H0.      0
ATOM    319 HD12 LEU A 240      38.073  97.968 119.796  1.00  0.00           H0.      0
ATOM    320 HD13 LEU A 240      39.192  98.832 118.739  1.00  0.00           H0.      0
ATOM    321 HD21 LEU A 240      37.936 101.595 120.963  1.00  0.00           H0.      0
ATOM    322 HD22 LEU A 240      38.053 101.014 119.295  1.00  0.00           H0.      0
ATOM    323 HD23 LEU A 240      36.926 100.241 120.425  1.00  0.00           H0.      0
ATOM    324  CA  TYR A 242      32.208 100.505 123.133  1.00  0.00           C0.     -1
ATOM    325  CB  TYR A 242      32.316  99.017 123.030  1.00  0.00           C0.     -1
ATOM    326  CG  TYR A 242      33.326  98.475 122.047  1.00  0.00           C0.      0
ATOM    327  CD1 TYR A 242      33.022  98.391 120.677  1.00  0.00           C0.      0
ATOM    328  CD2 TYR A 242      34.558  97.970 122.489  1.00  0.00           C0.      0
ATOM    329  CE1 TYR A 242      33.907  97.800 119.772  1.00  0.00           C0.      0
ATOM    330  CE2 TYR A 242      35.457  97.376 121.599  1.00  0.00           C0.      0
ATOM    331  CZ  TYR A 242      35.118  97.287 120.248  1.00  0.00           C0.      0
ATOM    332  OH  TYR A 242      35.963  96.687 119.321  1.00  0.00           O0.      0
ATOM    333  H01 TYR A 242      31.441 100.795 123.860  1.00  0.00           H0.      0
ATOM    334  H02 TYR A 242      33.156 100.957 123.450  1.00  0.00           H0.      0
ATOM    335  HA  TYR A 242      31.939 100.960 122.170  1.00  0.00           H0.      0
ATOM    336  HB2 TYR A 242      32.549  98.604 124.021  1.00  0.00           H0.      0
ATOM    337  HB3 TYR A 242      31.331  98.605 122.767  1.00  0.00           H0.      0
ATOM    338  HD1 TYR A 242      32.067  98.761 120.316  1.00  0.00           H0.      0
ATOM    339  HD2 TYR A 242      34.810  98.021 123.543  1.00  0.00           H0.      0
ATOM    340  HE1 TYR A 242      33.657  97.701 118.723  1.00  0.00           H0.      0
ATOM    341  HE2 TYR A 242      36.399  96.973 121.957  1.00  0.00           H0.      0
ATOM    342  HH  TYR A 242      36.735  96.321 119.774  1.00  0.00           H0.      0
ATOM    343  CA' SAM A 293      37.602  96.354 110.240  1.00  0.00           C0.      0
ATOM    344  CB  SAM A 293      37.599  97.358 111.427  1.00  0.00           C0.      0
ATOM    345  CG  SAM A 293      38.983  97.827 111.877  1.00  0.00           C0.      0
ATOM    346  SD  SAM A 293      38.982  98.645 113.531  1.00  0.00           S0.      0
ATOM    347  C5' SAM A 293      37.564  99.808 113.438  1.00  0.00           C0.      0
ATOM    348  C4' SAM A 293      37.800 101.065 112.612  1.00  0.00           C0.      0
ATOM    349  O4' SAM A 293      36.613 101.924 112.805  1.00  0.00           O0.      0
ATOM    350  C3' SAM A 293      39.033 101.925 113.005  1.00  0.00           C0.      0
ATOM    351  O3' SAM A 293      40.001 101.995 111.963  1.00  0.00           O0.      0
ATOM    352  C2' SAM A 293      38.427 103.314 113.362  1.00  0.00           C0.      0
ATOM    353  O2' SAM A 293      39.214 104.448 113.076  1.00  0.00           O0.      0
ATOM    354  C1' SAM A 293      37.063 103.289 112.642  1.00  0.00           C0.      0
ATOM    355  OXT SAM A 293      38.989  94.598 111.170  1.00  0.00           O0.      0
ATOM    356  N1  SAM A 293      33.650 107.069 111.692  1.00  0.00           N0.      0
ATOM    357  C2  SAM A 293      34.432 106.341 110.871  1.00  0.00           C0.      0
ATOM    358  N3  SAM A 293      35.298 105.361 111.179  1.00  0.00           N0.      0
ATOM    359  C4  SAM A 293      35.322 105.112 112.505  1.00  0.00           C0.      0
ATOM    360  C5  SAM A 293      34.573 105.792 113.478  1.00  0.00           C0.      0
ATOM    361  C6  SAM A 293      33.707 106.814 113.028  1.00  0.00           C0.      0
ATOM    362  N6  SAM A 293      32.981 107.569 113.879  1.00  0.00           N0.      0
ATOM    363  N7  SAM A 293      34.866 105.313 114.748  1.00  0.00           N0.      0
ATOM    364  C8  SAM A 293      35.767 104.370 114.549  1.00  0.00           C0.      0
ATOM    365  N9  SAM A 293      36.084 104.195 113.204  1.00  0.00           N0.      0
ATOM    366  C'  SAM A 293      37.811  94.917 110.744  1.00  0.00           C0.      0
ATOM    367  N'  SAM A 293      36.334  96.435 109.482  1.00  0.00           N0.      0
ATOM    368  O'  SAM A 293      36.817  94.140 110.773  1.00  0.00           O0.      0
ATOM    369 HN61 SAM A 293      32.348 108.280 113.510  1.00  0.00           H0.      0
ATOM    370 HN62 SAM A 293      32.855 107.232 114.821  1.00  0.00           H0.      0
ATOM    371  HA  SAM A 293      38.412  96.588 109.542  1.00  0.00           H0.      0
ATOM    372  HB1 SAM A 293      37.049  96.924 112.268  1.00  0.00           H0.      0
ATOM    373  HB2 SAM A 293      37.016  98.227 111.103  1.00  0.00           H0.      0
ATOM    374  HG1 SAM A 293      39.425  98.490 111.127  1.00  0.00           H0.      0
ATOM    375  HG2 SAM A 293      39.654  96.973 112.005  1.00  0.00           H0.      0
ATOM    376 HO2' SAM A 293      39.490 104.438 112.129  1.00  0.00           H0.      0
ATOM    377 HO3' SAM A 293      39.554 102.373 111.167  1.00  0.00           H0.      0
ATOM    378  H01 SAM A 293      36.239 103.787 115.322  1.00  0.00           H0.      0
ATOM    379  H02 SAM A 293      37.877 100.821 111.545  1.00  0.00           H0.      0
ATOM    380  H03 SAM A 293      39.551 101.503 113.864  1.00  0.00           H0.      0
ATOM    381  H04 SAM A 293      38.246 103.330 114.438  1.00  0.00           H0.      0
ATOM    382  H05 SAM A 293      37.169 103.537 111.582  1.00  0.00           H0.      0
ATOM    383  H06 SAM A 293      34.359 106.592 109.818  1.00  0.00           H0.      0
ATOM    384  H07 SAM A 293      35.555  96.187 110.092  1.00  0.00           H0.      0
ATOM    385  H08 SAM A 293      36.332  95.491 108.287  1.00  0.00           H0.      0
ATOM    386  H09 SAM A 293      36.199  97.393 109.150  1.00  0.00           H0.      0
ATOM    387 H5'1 SAM A 293      37.375 100.085 114.476  1.00  0.00           H0.      0
ATOM    388 H5'2 SAM A 293      36.678  99.273 113.088  1.00  0.00           H0.      0
ATOM    389  N   ACT A 294      36.226  95.767 116.582  1.00  0.00           N0.      0
ATOM    390  CA  ACT A 294      37.212  94.836 117.204  1.00  0.00           C0.      0
ATOM    391  C   ACT A 294      36.537  93.750 118.051  1.00  0.00           C0.      0
ATOM    392  O   ACT A 294      37.294  92.834 118.480  1.00  0.00           O0.      0
ATOM    393  CE  ACT A 294      36.849  96.739 115.616  1.00  0.00           C0.      0
ATOM    394  OXT ACT A 294      35.287  93.834 118.252  1.00  0.00           O1-      0
ATOM    395  HE1 ACT A 294      36.058  97.333 115.165  1.00  0.00           H0.      0
ATOM    396  HE2 ACT A 294      37.556  97.380 116.140  1.00  0.00           H0.      0
ATOM    397  HE3 ACT A 294      37.363  96.162 114.849  1.00  0.00           H0.      0
ATOM    398  H1  ACT A 294      37.909  95.420 117.812  1.00  0.00           H0.      0
ATOM    399  H3  ACT A 294      37.783  94.361 116.405  1.00  0.00           H0.      0
ATOM    400  H01 ACT A 294      35.714  96.255 117.325  1.00  0.00           H0.      0
ATOM    401  H02 ACT A 294      35.517  95.224 116.058  1.00  0.00           H0.      0
