# Supplementary material for: Computational Investigation of GNMT-Catalyzed Methyl Transfer Reaction: Integrating MD, QM, and ML Approaches
Source: J Comput Chem. Author manuscript; Available in PMC 2026 Jun 29. (PMC13312424; doi:10.1002/jcc.70434)
Supplement: SI-2 [file NIHMS2188582-supplement-SI-2.zip › QM-cluster-pdbs/clustering_1040_P2_wo_p.pdb]

ATOM      1  CA  TYR A  21      43.479 104.733 117.688  1.00  0.00           C0.     -1
ATOM      2  CB  TYR A  21      43.268 103.852 116.428  1.00  0.00           C0.     -1
ATOM      3  CG  TYR A  21      41.975 103.088 116.208  1.00  0.00           C0.      0
ATOM      4  CD1 TYR A  21      40.969 103.603 115.371  1.00  0.00           C0.      0
ATOM      5  CD2 TYR A  21      41.833 101.760 116.651  1.00  0.00           C0.      0
ATOM      6  CE1 TYR A  21      39.901 102.815 114.929  1.00  0.00           C0.      0
ATOM      7  CE2 TYR A  21      40.778 100.953 116.215  1.00  0.00           C0.      0
ATOM      8  CZ  TYR A  21      39.833 101.463 115.311  1.00  0.00           C0.      0
ATOM      9  OH  TYR A  21      38.879 100.604 114.816  1.00  0.00           O0.      0
ATOM     10  H01 TYR A  21      42.731 105.532 117.743  1.00  0.00           H0.      0
ATOM     11  H02 TYR A  21      44.473 105.192 117.656  1.00  0.00           H0.      0
ATOM     12  HA  TYR A  21      43.403 104.138 118.606  1.00  0.00           H0.      0
ATOM     13  HB2 TYR A  21      43.422 104.497 115.552  1.00  0.00           H0.      0
ATOM     14  HB3 TYR A  21      44.090 103.123 116.401  1.00  0.00           H0.      0
ATOM     15  HD1 TYR A  21      41.048 104.628 115.016  1.00  0.00           H0.      0
ATOM     16  HD2 TYR A  21      42.596 101.329 117.294  1.00  0.00           H0.      0
ATOM     17  HE1 TYR A  21      39.155 103.223 114.255  1.00  0.00           H0.      0
ATOM     18  HE2 TYR A  21      40.720  99.908 116.503  1.00  0.00           H0.      0
ATOM     19  HH  TYR A  21      38.517 100.970 113.974  1.00  0.00           H0.      0
ATOM     20  CA  TRP A  30      46.513  95.196 114.400  1.00  0.00           C0.     -1
ATOM     21  CB  TRP A  30      45.799  96.326 113.605  1.00  0.00           C0.     -1
ATOM     22  CG  TRP A  30      44.298  96.168 113.580  1.00  0.00           C0.      0
ATOM     23  CD1 TRP A  30      43.503  95.837 112.497  1.00  0.00           C0.      0
ATOM     24  CD2 TRP A  30      43.400  96.307 114.708  1.00  0.00           C0.      0
ATOM     25  CE2 TRP A  30      42.075  96.038 114.232  1.00  0.00           C0.      0
ATOM     26  CE3 TRP A  30      43.577  96.654 116.062  1.00  0.00           C0.      0
ATOM     27  NE1 TRP A  30      42.171  95.748 112.886  1.00  0.00           N0.      0
ATOM     28  CZ2 TRP A  30      40.953  96.092 115.073  1.00  0.00           C0.      0
ATOM     29  CZ3 TRP A  30      42.464  96.724 116.896  1.00  0.00           C0.      0
ATOM     30  CH2 TRP A  30      41.167  96.442 116.406  1.00  0.00           C0.      0
ATOM     31  H01 TRP A  30      46.309  94.221 113.943  1.00  0.00           H0.      0
ATOM     32  H03 TRP A  30      47.598  95.352 114.417  1.00  0.00           H0.      0
ATOM     33  HA  TRP A  30      46.155  95.162 115.435  1.00  0.00           H0.      0
ATOM     34  HB2 TRP A  30      46.064  97.294 114.054  1.00  0.00           H0.      0
ATOM     35  HB3 TRP A  30      46.182  96.343 112.577  1.00  0.00           H0.      0
ATOM     36  HD1 TRP A  30      43.792  95.658 111.472  1.00  0.00           H0.      0
ATOM     37  HE1 TRP A  30      41.364  95.608 112.283  1.00  0.00           H0.      0
ATOM     38  HE3 TRP A  30      44.568  96.869 116.450  1.00  0.00           H0.      0
ATOM     39  HZ2 TRP A  30      39.963  95.860 114.696  1.00  0.00           H0.      0
ATOM     40  HZ3 TRP A  30      42.588  96.986 117.942  1.00  0.00           H0.      0
ATOM     41  HH2 TRP A  30      40.327  96.491 117.089  1.00  0.00           H0.      0
ATOM     42  CA  TYR A  33      45.313  90.865 116.630  1.00  0.00           C0.     -1
ATOM     43  CB  TYR A  33      44.851  92.230 117.183  1.00  0.00           C0.     -1
ATOM     44  CG  TYR A  33      43.455  92.238 117.789  1.00  0.00           C0.      0
ATOM     45  CD1 TYR A  33      42.469  93.130 117.335  1.00  0.00           C0.      0
ATOM     46  CD2 TYR A  33      43.113  91.371 118.846  1.00  0.00           C0.      0
ATOM     47  CE1 TYR A  33      41.186  93.151 117.894  1.00  0.00           C0.      0
ATOM     48  CE2 TYR A  33      41.834  91.379 119.407  1.00  0.00           C0.      0
ATOM     49  CZ  TYR A  33      40.856  92.262 118.921  1.00  0.00           C0.      0
ATOM     50  OH  TYR A  33      39.598  92.172 119.475  1.00  0.00           O0.      0
ATOM     51  H01 TYR A  33      44.635  90.516 115.842  1.00  0.00           H0.      0
ATOM     52  H02 TYR A  33      46.322  90.940 116.209  1.00  0.00           H0.      0
ATOM     53  HA  TYR A  33      45.332  90.102 117.417  1.00  0.00           H0.      0
ATOM     54  HB2 TYR A  33      45.578  92.563 117.939  1.00  0.00           H0.      0
ATOM     55  HB3 TYR A  33      44.888  92.976 116.379  1.00  0.00           H0.      0
ATOM     56  HD1 TYR A  33      42.700  93.823 116.533  1.00  0.00           H0.      0
ATOM     57  HD2 TYR A  33      43.854  90.680 119.235  1.00  0.00           H0.      0
ATOM     58  HE1 TYR A  33      40.440  93.830 117.497  1.00  0.00           H0.      0
ATOM     59  HE2 TYR A  33      41.573  90.701 120.212  1.00  0.00           H0.      0
ATOM     60  HH  TYR A  33      39.008  92.891 119.177  1.00  0.00           H0.      0
ATOM     61  CA  ARG A  40      39.369  85.776 109.655  1.00  0.00           C0.     -1
ATOM     62  CB  ARG A  40      39.988  87.191 109.604  1.00  0.00           C0.     -1
ATOM     63  CG  ARG A  40      38.919  88.304 109.710  1.00  0.00           C0.      0
ATOM     64  CD  ARG A  40      39.510  89.728 109.785  1.00  0.00           C0.      0
ATOM     65  NE  ARG A  40      38.435  90.737 109.806  1.00  0.00           N0.      0
ATOM     66  CZ  ARG A  40      38.383  91.901 110.495  1.00  0.00           C0.      0
ATOM     67  NH1 ARG A  40      39.313  92.226 111.420  1.00  0.00           N1+      0
ATOM     68  NH2 ARG A  40      37.342  92.718 110.305  1.00  0.00           N0.      0
ATOM     69  H01 ARG A  40      38.656  85.630 108.835  1.00  0.00           H0.      0
ATOM     70  H02 ARG A  40      40.144  85.007 109.571  1.00  0.00           H0.      0
ATOM     71  HA  ARG A  40      38.834  85.619 110.599  1.00  0.00           H0.      0
ATOM     72  HB2 ARG A  40      40.709  87.302 110.426  1.00  0.00           H0.      0
ATOM     73  HB3 ARG A  40      40.554  87.316 108.671  1.00  0.00           H0.      0
ATOM     74  HG2 ARG A  40      38.248  88.239 108.841  1.00  0.00           H0.      0
ATOM     75  HG3 ARG A  40      38.301  88.138 110.601  1.00  0.00           H0.      0
ATOM     76  HD2 ARG A  40      40.104  89.816 110.698  1.00  0.00           H0.      0
ATOM     77  HD3 ARG A  40      40.180  89.910 108.935  1.00  0.00           H0.      0
ATOM     78  HE  ARG A  40      37.664  90.593 109.166  1.00  0.00           H0.      0
ATOM     79 HH11 ARG A  40      40.101  91.624 111.594  1.00  0.00           H0.      0
ATOM     80 HH12 ARG A  40      39.401  93.208 111.691  1.00  0.00           H0.      0
ATOM     81 HH21 ARG A  40      36.879  92.813 109.357  1.00  0.00           H0.      0
ATOM     82 HH22 ARG A  40      37.256  93.503 110.953  1.00  0.00           H0.      0
ATOM     83  CA  ALA A  64      34.580 100.913 108.507  1.00  0.00           C0.     -1
ATOM     84  C   ALA A  64      35.798 100.135 108.030  1.00  0.00           C0.      0
ATOM     85  O   ALA A  64      36.076  98.990 108.428  1.00  0.00           O0.      0
ATOM     86  CB  ALA A  64      33.474  99.993 109.036  1.00  0.00           C0.      0
ATOM     87  H02 ALA A  64      34.204 101.546 107.694  1.00  0.00           H0.      0
ATOM     88  HA  ALA A  64      34.903 101.590 109.309  1.00  0.00           H0.      0
ATOM     89  HB1 ALA A  64      33.885  99.268 109.744  1.00  0.00           H0.      0
ATOM     90  HB2 ALA A  64      32.702 100.577 109.544  1.00  0.00           H0.      0
ATOM     91  HB3 ALA A  64      33.005  99.428 108.223  1.00  0.00           H0.      0
ATOM     92  N   CYS A  65      36.587 100.791 107.138  1.00  0.00           N0.      0
ATOM     93  CA  CYS A  65      37.674 100.136 106.420  1.00  0.00           C0.     -1
ATOM     94  C   CYS A  65      38.809  99.586 107.290  1.00  0.00           C0.      0
ATOM     95  O   CYS A  65      39.507  98.662 106.850  1.00  0.00           O0.      0
ATOM     96  H01 CYS A  65      38.094 100.859 105.715  1.00  0.00           H0.      0
ATOM     97  H   CYS A  65      36.289 101.704 106.826  1.00  0.00           H0.      0
ATOM     98  HA  CYS A  65      37.299  99.282 105.846  1.00  0.00           H0.      0
ATOM     99  N   GLY A  66      39.020 100.175 108.485  1.00  0.00           N0.      0
ATOM    100  CA  GLY A  66      40.084  99.679 109.351  1.00  0.00           C0.     -1
ATOM    101  H01 GLY A  66      41.071 100.031 109.029  1.00  0.00           H0.      0
ATOM    102  H   GLY A  66      38.437 100.943 108.825  1.00  0.00           H0.      0
ATOM    103  HA2 GLY A  66      39.899 100.031 110.368  1.00  0.00           H0.      0
ATOM    104  HA3 GLY A  66      40.102  98.586 109.331  1.00  0.00           H0.      0
ATOM    105  CA  ASP A  70      37.566  93.820 104.991  1.00  0.00           C0.     -1
ATOM    106  CB  ASP A  70      36.297  94.285 105.793  1.00  0.00           C0.     -1
ATOM    107  CG  ASP A  70      36.557  94.166 107.305  1.00  0.00           C0.      0
ATOM    108  OD1 ASP A  70      37.087  95.173 107.874  1.00  0.00           O0.      0
ATOM    109  OD2 ASP A  70      36.274  93.053 107.858  1.00  0.00           O1-      0
ATOM    110  H01 ASP A  70      38.425  94.445 105.256  1.00  0.00           H0.      0
ATOM    111  H02 ASP A  70      37.395  93.898 103.912  1.00  0.00           H0.      0
ATOM    112  HA  ASP A  70      37.803  92.778 105.233  1.00  0.00           H0.      0
ATOM    113  HB2 ASP A  70      36.072  95.328 105.549  1.00  0.00           H0.      0
ATOM    114  HB3 ASP A  70      35.442  93.657 105.522  1.00  0.00           H0.      0
ATOM    115  CA  ASP A  85      37.376 105.218 108.044  1.00  0.00           C0.     -1
ATOM    116  C   ASP A  85      37.770 106.588 108.652  1.00  0.00           C0.      0
ATOM    117  O   ASP A  85      38.701 107.240 108.159  1.00  0.00           O0.      0
ATOM    118  CB  ASP A  85      38.424 104.161 108.491  1.00  0.00           C0.     -1
ATOM    119  CG  ASP A  85      38.181 103.610 109.895  1.00  0.00           C0.      0
ATOM    120  OD1 ASP A  85      37.857 102.379 110.025  1.00  0.00           O0.      0
ATOM    121  OD2 ASP A  85      38.294 104.412 110.873  1.00  0.00           O1-      0
ATOM    122  H03 ASP A  85      37.414 105.327 106.958  1.00  0.00           H0.      0
ATOM    123  HA  ASP A  85      36.364 104.918 108.336  1.00  0.00           H0.      0
ATOM    124  HB2 ASP A  85      38.419 103.321 107.790  1.00  0.00           H0.      0
ATOM    125  HB3 ASP A  85      39.416 104.624 108.453  1.00  0.00           H0.      0
ATOM    126  N   ALA A  86      37.127 106.978 109.787  1.00  0.00           N0.      0
ATOM    127  CA  ALA A  86      37.492 108.192 110.537  1.00  0.00           C0.     -1
ATOM    128  C   ALA A  86      38.909 108.165 111.130  1.00  0.00           C0.      0
ATOM    129  O   ALA A  86      39.477 109.234 111.406  1.00  0.00           O0.      0
ATOM    130  CB  ALA A  86      36.500 108.407 111.695  1.00  0.00           C0.      0
ATOM    131  H   ALA A  86      36.330 106.434 110.107  1.00  0.00           H0.      0
ATOM    132  HA  ALA A  86      37.463 109.051 109.858  1.00  0.00           H0.      0
ATOM    133  HB1 ALA A  86      36.865 109.222 112.327  1.00  0.00           H0.      0
ATOM    134  HB2 ALA A  86      35.507 108.669 111.326  1.00  0.00           H0.      0
ATOM    135  HB3 ALA A  86      36.425 107.499 112.305  1.00  0.00           H0.      0
ATOM    136  N   SER A  87      39.403 106.952 111.442  1.00  0.00           N0.      0
ATOM    137  CA  SER A  87      40.676 106.835 112.138  1.00  0.00           C0.     -1
ATOM    138  H01 SER A  87      41.514 107.170 111.515  1.00  0.00           H0.      0
ATOM    139  H02 SER A  87      40.830 105.787 112.405  1.00  0.00           H0.      0
ATOM    140  H   SER A  87      38.929 106.102 111.125  1.00  0.00           H0.      0
ATOM    141  HA  SER A  87      40.673 107.445 113.047  1.00  0.00           H0.      0
ATOM    142  CA  ALA A 115      34.900 110.907 105.902  1.00  0.00           C0.     -1
ATOM    143  C   ALA A 115      34.505 110.556 107.330  1.00  0.00           C0.      0
ATOM    144  O   ALA A 115      35.034 109.612 107.931  1.00  0.00           O0.      0
ATOM    145  H01 ALA A 115      35.990 110.893 105.822  1.00  0.00           H0.      0
ATOM    146  H03 ALA A 115      34.506 110.141 105.225  1.00  0.00           H0.      0
ATOM    147  HA  ALA A 115      34.526 111.883 105.583  1.00  0.00           H0.      0
ATOM    148  N   ASN A 116      33.535 111.342 107.898  1.00  0.00           N0.      0
ATOM    149  CA  ASN A 116      32.886 110.960 109.147  1.00  0.00           C0.     -1
ATOM    150  C   ASN A 116      31.350 110.726 108.814  1.00  0.00           C0.      0
ATOM    151  O   ASN A 116      30.754 111.616 108.186  1.00  0.00           O0.      0
ATOM    152  CB  ASN A 116      33.047 112.017 110.264  1.00  0.00           C0.      0
ATOM    153  CG  ASN A 116      32.712 111.364 111.594  1.00  0.00           C0.      0
ATOM    154  ND2 ASN A 116      33.768 111.066 112.393  1.00  0.00           N0.      0
ATOM    155  OD1 ASN A 116      31.545 111.073 111.900  1.00  0.00           O0.      0
ATOM    156  H   ASN A 116      33.011 111.982 107.313  1.00  0.00           H0.      0
ATOM    157  HA  ASN A 116      33.345 110.027 109.470  1.00  0.00           H0.      0
ATOM    158  HB2 ASN A 116      34.074 112.393 110.246  1.00  0.00           H0.      0
ATOM    159  HB3 ASN A 116      32.365 112.853 110.084  1.00  0.00           H0.      0
ATOM    160 HD21 ASN A 116      33.611 110.499 113.216  1.00  0.00           H0.      0
ATOM    161 HD22 ASN A 116      34.719 111.179 112.074  1.00  0.00           H0.      0
ATOM    162  N   TRP A 117      30.777 109.553 109.189  1.00  0.00           N0.      0
ATOM    163  CA  TRP A 117      29.354 109.172 108.897  1.00  0.00           C0.     -1
ATOM    164  CB  TRP A 117      28.883 107.922 109.701  1.00  0.00           C0.     -1
ATOM    165  CG  TRP A 117      29.745 106.702 109.511  1.00  0.00           C0.      0
ATOM    166  CD1 TRP A 117      30.772 106.521 108.607  1.00  0.00           C0.      0
ATOM    167  CD2 TRP A 117      29.694 105.499 110.319  1.00  0.00           C0.      0
ATOM    168  CE2 TRP A 117      30.732 104.632 109.858  1.00  0.00           C0.      0
ATOM    169  CE3 TRP A 117      28.895 105.087 111.401  1.00  0.00           C0.      0
ATOM    170  NE1 TRP A 117      31.352 105.271 108.797  1.00  0.00           N0.      0
ATOM    171  CZ2 TRP A 117      30.998 103.397 110.465  1.00  0.00           C0.      0
ATOM    172  CZ3 TRP A 117      29.151 103.854 111.998  1.00  0.00           C0.      0
ATOM    173  CH2 TRP A 117      30.196 103.021 111.542  1.00  0.00           C0.      0
ATOM    174  H02 TRP A 117      28.718 110.030 109.133  1.00  0.00           H0.      0
ATOM    175  H   TRP A 117      31.371 108.900 109.699  1.00  0.00           H0.      0
ATOM    176  HA  TRP A 117      29.258 108.981 107.820  1.00  0.00           H0.      0
ATOM    177  HB2 TRP A 117      28.861 108.178 110.768  1.00  0.00           H0.      0
ATOM    178  HB3 TRP A 117      27.844 107.725 109.403  1.00  0.00           H0.      0
ATOM    179  HD1 TRP A 117      31.157 107.195 107.859  1.00  0.00           H0.      0
ATOM    180  HE1 TRP A 117      32.228 104.986 108.388  1.00  0.00           H0.      0
ATOM    181  HE3 TRP A 117      28.099 105.726 111.772  1.00  0.00           H0.      0
ATOM    182  HZ2 TRP A 117      31.825 102.775 110.139  1.00  0.00           H0.      0
ATOM    183  HZ3 TRP A 117      28.552 103.532 112.845  1.00  0.00           H0.      0
ATOM    184  HH2 TRP A 117      30.406 102.095 112.067  1.00  0.00           H0.      0
ATOM    185  CA  LEU A 136      32.237  94.896 110.167  1.00  0.00           C0.     -1
ATOM    186  C   LEU A 136      33.304  95.265 111.241  1.00  0.00           C0.      0
ATOM    187  O   LEU A 136      34.021  96.260 111.056  1.00  0.00           O0.      0
ATOM    188  H01 LEU A 136      32.764  94.598 109.256  1.00  0.00           H0.      0
ATOM    189  H02 LEU A 136      31.659  95.797 109.953  1.00  0.00           H0.      0
ATOM    190  HA  LEU A 136      31.568  94.092 110.480  1.00  0.00           H0.      0
ATOM    191  N   GLY A 137      33.417  94.492 112.384  1.00  0.00           N0.      0
ATOM    192  CA  GLY A 137      34.476  94.676 113.438  1.00  0.00           C0.     -1
ATOM    193  C   GLY A 137      33.985  95.307 114.720  1.00  0.00           C0.      0
ATOM    194  O   GLY A 137      34.718  96.044 115.395  1.00  0.00           O0.      0
ATOM    195  H   GLY A 137      32.953  93.594 112.354  1.00  0.00           H0.      0
ATOM    196  HA2 GLY A 137      34.909  93.697 113.664  1.00  0.00           H0.      0
ATOM    197  HA3 GLY A 137      35.277  95.275 113.018  1.00  0.00           H0.      0
ATOM    198  N   ASN A 138      32.719  94.984 115.088  1.00  0.00           N0.      0
ATOM    199  CA  ASN A 138      32.013  95.711 116.141  1.00  0.00           C0.     -1
ATOM    200  C   ASN A 138      31.936  97.204 115.756  1.00  0.00           C0.      0
ATOM    201  O   ASN A 138      32.290  98.113 116.501  1.00  0.00           O0.      0
ATOM    202  CB  ASN A 138      32.624  95.524 117.514  1.00  0.00           C0.     -1
ATOM    203  CG  ASN A 138      31.843  96.302 118.565  1.00  0.00           C0.      0
ATOM    204  ND2 ASN A 138      32.609  96.951 119.484  1.00  0.00           N0.      0
ATOM    205  OD1 ASN A 138      30.607  96.277 118.603  1.00  0.00           O0.      0
ATOM    206  H   ASN A 138      32.177  94.423 114.447  1.00  0.00           H0.      0
ATOM    207  HA  ASN A 138      30.987  95.329 116.166  1.00  0.00           H0.      0
ATOM    208  HB2 ASN A 138      32.586  94.459 117.769  1.00  0.00           H0.      0
ATOM    209  HB3 ASN A 138      33.671  95.815 117.513  1.00  0.00           H0.      0
ATOM    210 HD21 ASN A 138      32.147  97.594 120.114  1.00  0.00           H0.      0
ATOM    211 HD22 ASN A 138      33.582  97.151 119.282  1.00  0.00           H0.      0
ATOM    212  N   SER A 139      31.407  97.429 114.510  1.00  0.00           N0.      0
ATOM    213  CA  SER A 139      31.676  98.709 113.864  1.00  0.00           C0.     -1
ATOM    214  C   SER A 139      30.846  99.871 114.361  1.00  0.00           C0.      0
ATOM    215  O   SER A 139      31.249 101.038 114.231  1.00  0.00           O0.      0
ATOM    216  H03 SER A 139      31.508  98.594 112.789  1.00  0.00           H0.      0
ATOM    217  H   SER A 139      31.320  96.628 113.899  1.00  0.00           H0.      0
ATOM    218  HA  SER A 139      32.724  98.971 114.017  1.00  0.00           H0.      0
ATOM    219  N   PHE A 140      29.650  99.509 114.859  1.00  0.00           N0.      0
ATOM    220  CA  PHE A 140      28.690 100.470 115.341  1.00  0.00           C0.     -1
ATOM    221  H01 PHE A 140      28.548 100.389 116.425  1.00  0.00           H0.      0
ATOM    222  H02 PHE A 140      27.720 100.335 114.851  1.00  0.00           H0.      0
ATOM    223  H   PHE A 140      29.476  98.519 114.969  1.00  0.00           H0.      0
ATOM    224  HA  PHE A 140      29.068 101.468 115.111  1.00  0.00           H0.      0
ATOM    225  CA  HID A 142      32.853 103.376 117.613  1.00  0.00           C0.     -1
ATOM    226  CB  HID A 142      33.679 103.099 116.348  1.00  0.00           C0.     -1
ATOM    227  CG  HID A 142      34.714 102.042 116.597  1.00  0.00           C0.      0
ATOM    228  CD2 HID A 142      34.571 100.709 116.930  1.00  0.00           C0.      0
ATOM    229  ND1 HID A 142      36.075 102.295 116.739  1.00  0.00           N0.      0
ATOM    230  CE1 HID A 142      36.693 101.153 117.158  1.00  0.00           C0.      0
ATOM    231  NE2 HID A 142      35.802 100.175 117.296  1.00  0.00           N0.      0
ATOM    232  H01 HID A 142      32.089 104.136 117.419  1.00  0.00           H0.      0
ATOM    233  H03 HID A 142      32.350 102.463 117.949  1.00  0.00           H0.      0
ATOM    234  HA  HID A 142      33.491 103.732 118.430  1.00  0.00           H0.      0
ATOM    235  HB2 HID A 142      32.998 102.750 115.564  1.00  0.00           H0.      0
ATOM    236  HB3 HID A 142      34.147 104.021 115.986  1.00  0.00           H0.      0
ATOM    237  HD1 HID A 142      36.539 103.171 116.539  1.00  0.00           H0.      0
ATOM    238  HD2 HID A 142      33.674 100.110 116.938  1.00  0.00           H0.      0
ATOM    239  HE1 HID A 142      37.755 101.080 117.321  1.00  0.00           H0.      0
ATOM    240  CA  ARG A 175      29.151  93.473 120.086  1.00  0.00           C0.     -1
ATOM    241  CB  ARG A 175      30.192  94.092 121.082  1.00  0.00           C0.     -1
ATOM    242  CG  ARG A 175      31.608  93.575 120.761  1.00  0.00           C0.      0
ATOM    243  CD  ARG A 175      32.728  94.295 121.533  1.00  0.00           C0.      0
ATOM    244  NE  ARG A 175      34.078  93.850 121.141  1.00  0.00           N0.      0
ATOM    245  CZ  ARG A 175      34.666  92.738 121.590  1.00  0.00           C0.      0
ATOM    246  NH1 ARG A 175      34.015  91.902 122.444  1.00  0.00           N1+      0
ATOM    247  NH2 ARG A 175      35.898  92.412 121.177  1.00  0.00           N0.      0
ATOM    248  H01 ARG A 175      28.132  93.782 120.341  1.00  0.00           H0.      0
ATOM    249  H02 ARG A 175      29.372  93.819 119.071  1.00  0.00           H0.      0
ATOM    250  HA  ARG A 175      29.194  92.377 120.107  1.00  0.00           H0.      0
ATOM    251  HB2 ARG A 175      30.167  95.183 120.980  1.00  0.00           H0.      0
ATOM    252  HB3 ARG A 175      29.923  93.843 122.117  1.00  0.00           H0.      0
ATOM    253  HG2 ARG A 175      31.656  92.493 120.949  1.00  0.00           H0.      0
ATOM    254  HG3 ARG A 175      31.798  93.707 119.689  1.00  0.00           H0.      0
ATOM    255  HD2 ARG A 175      32.689  95.364 121.318  1.00  0.00           H0.      0
ATOM    256  HD3 ARG A 175      32.605  94.180 122.617  1.00  0.00           H0.      0
ATOM    257  HE  ARG A 175      34.569  94.362 120.391  1.00  0.00           H0.      0
ATOM    258 HH11 ARG A 175      33.151  92.206 122.864  1.00  0.00           H0.      0
ATOM    259 HH12 ARG A 175      34.565  91.262 122.999  1.00  0.00           H0.      0
ATOM    260 HH21 ARG A 175      36.462  93.046 120.580  1.00  0.00           H0.      0
ATOM    261 HH22 ARG A 175      36.313  91.544 121.477  1.00  0.00           H0.      0
ATOM    262  CA  TYR A 194      40.367  88.611 115.880  1.00  0.00           C0.     -1
ATOM    263  CB  TYR A 194      39.907  89.500 117.009  1.00  0.00           C0.     -1
ATOM    264  CG  TYR A 194      39.254  90.779 116.460  1.00  0.00           C0.      0
ATOM    265  CD1 TYR A 194      38.032  91.261 116.959  1.00  0.00           C0.      0
ATOM    266  CD2 TYR A 194      39.850  91.510 115.415  1.00  0.00           C0.      0
ATOM    267  CE1 TYR A 194      37.421  92.405 116.429  1.00  0.00           C0.      0
ATOM    268  CE2 TYR A 194      39.256  92.655 114.875  1.00  0.00           C0.      0
ATOM    269  CZ  TYR A 194      38.022  93.100 115.370  1.00  0.00           C0.      0
ATOM    270  OH  TYR A 194      37.388  94.237 114.891  1.00  0.00           O0.      0
ATOM    271  H01 TYR A 194      40.778  87.666 116.256  1.00  0.00           H0.      0
ATOM    272  H02 TYR A 194      39.540  88.369 115.201  1.00  0.00           H0.      0
ATOM    273  HA  TYR A 194      41.155  89.085 115.285  1.00  0.00           H0.      0
ATOM    274  HB2 TYR A 194      39.181  88.979 117.645  1.00  0.00           H0.      0
ATOM    275  HB3 TYR A 194      40.753  89.770 117.652  1.00  0.00           H0.      0
ATOM    276  HD1 TYR A 194      37.550  90.738 117.779  1.00  0.00           H0.      0
ATOM    277  HD2 TYR A 194      40.815  91.203 115.026  1.00  0.00           H0.      0
ATOM    278  HE1 TYR A 194      36.468  92.755 116.813  1.00  0.00           H0.      0
ATOM    279  HE2 TYR A 194      39.752  93.219 114.093  1.00  0.00           H0.      0
ATOM    280  HH  TYR A 194      37.539  94.372 113.924  1.00  0.00           H0.      0
ATOM    281  CA  TYR A 220      43.868  93.672 125.384  1.00  0.00           C0.     -1
ATOM    282  CB  TYR A 220      43.683  93.913 123.875  1.00  0.00           C0.     -1
ATOM    283  CG  TYR A 220      42.280  94.276 123.427  1.00  0.00           C0.      0
ATOM    284  CD1 TYR A 220      41.677  95.495 123.791  1.00  0.00           C0.      0
ATOM    285  CD2 TYR A 220      41.564  93.428 122.569  1.00  0.00           C0.      0
ATOM    286  CE1 TYR A 220      40.424  95.864 123.295  1.00  0.00           C0.      0
ATOM    287  CE2 TYR A 220      40.306  93.779 122.070  1.00  0.00           C0.      0
ATOM    288  CZ  TYR A 220      39.740  95.012 122.413  1.00  0.00           C0.      0
ATOM    289  OH  TYR A 220      38.527  95.432 121.911  1.00  0.00           O0.      0
ATOM    290  H01 TYR A 220      44.912  93.431 125.613  1.00  0.00           H0.      0
ATOM    291  H02 TYR A 220      43.591  94.560 125.964  1.00  0.00           H0.      0
ATOM    292  HA  TYR A 220      43.240  92.841 125.727  1.00  0.00           H0.      0
ATOM    293  HB2 TYR A 220      44.374  94.712 123.567  1.00  0.00           H0.      0
ATOM    294  HB3 TYR A 220      44.001  93.015 123.331  1.00  0.00           H0.      0
ATOM    295  HD1 TYR A 220      42.205  96.177 124.452  1.00  0.00           H0.      0
ATOM    296  HD2 TYR A 220      42.006  92.486 122.260  1.00  0.00           H0.      0
ATOM    297  HE1 TYR A 220      39.976  96.816 123.560  1.00  0.00           H0.      0
ATOM    298  HE2 TYR A 220      39.792  93.109 121.391  1.00  0.00           H0.      0
ATOM    299  HH  TYR A 220      38.235  94.842 121.188  1.00  0.00           H0.      0
ATOM    300  CA  TYR A 242      32.099 101.981 124.380  1.00  0.00           C0.     -1
ATOM    301  CB  TYR A 242      31.757 100.859 123.369  1.00  0.00           C0.     -1
ATOM    302  CG  TYR A 242      32.851 100.363 122.436  1.00  0.00           C0.      0
ATOM    303  CD1 TYR A 242      33.250 101.105 121.310  1.00  0.00           C0.      0
ATOM    304  CD2 TYR A 242      33.414  99.083 122.595  1.00  0.00           C0.      0
ATOM    305  CE1 TYR A 242      34.129 100.581 120.356  1.00  0.00           C0.      0
ATOM    306  CE2 TYR A 242      34.297  98.544 121.653  1.00  0.00           C0.      0
ATOM    307  CZ  TYR A 242      34.635  99.279 120.507  1.00  0.00           C0.      0
ATOM    308  OH  TYR A 242      35.415  98.662 119.548  1.00  0.00           O0.      0
ATOM    309  H01 TYR A 242      31.212 102.241 124.967  1.00  0.00           H0.      0
ATOM    310  H02 TYR A 242      32.889 101.662 125.069  1.00  0.00           H0.      0
ATOM    311  HA  TYR A 242      32.447 102.885 123.866  1.00  0.00           H0.      0
ATOM    312  HB2 TYR A 242      31.375  99.998 123.933  1.00  0.00           H0.      0
ATOM    313  HB3 TYR A 242      30.917 101.209 122.752  1.00  0.00           H0.      0
ATOM    314  HD1 TYR A 242      32.838 102.098 121.151  1.00  0.00           H0.      0
ATOM    315  HD2 TYR A 242      33.134  98.484 123.457  1.00  0.00           H0.      0
ATOM    316  HE1 TYR A 242      34.389 101.166 119.482  1.00  0.00           H0.      0
ATOM    317  HE2 TYR A 242      34.707  97.547 121.777  1.00  0.00           H0.      0
ATOM    318  HH  TYR A 242      35.590  99.267 118.775  1.00  0.00           H0.      0
ATOM    319  N   ACT A 293      36.772  96.761 117.237  1.00  0.00           N0.      0
ATOM    320  CA  ACT A 293      37.593  95.714 117.925  1.00  0.00           C0.      0
ATOM    321  C   ACT A 293      36.786  94.916 118.948  1.00  0.00           C0.      0
ATOM    322  O   ACT A 293      37.475  94.073 119.624  1.00  0.00           O0.      0
ATOM    323  CE  ACT A 293      37.611  97.671 116.380  1.00  0.00           C0.      0
ATOM    324  OXT ACT A 293      35.557  95.144 119.054  1.00  0.00           O1-      0
ATOM    325  HE1 ACT A 293      36.982  98.460 115.979  1.00  0.00           H0.      0
ATOM    326  HE2 ACT A 293      38.395  98.114 116.992  1.00  0.00           H0.      0
ATOM    327  HE3 ACT A 293      38.049  97.069 115.585  1.00  0.00           H0.      0
ATOM    328  H1  ACT A 293      38.419  96.210 118.438  1.00  0.00           H0.      0
ATOM    329  H3  ACT A 293      37.995  95.049 117.159  1.00  0.00           H0.      0
ATOM    330  H01 ACT A 293      36.260  97.302 117.948  1.00  0.00           H0.      0
ATOM    331  H02 ACT A 293      36.050  96.320 116.637  1.00  0.00           H0.      0
ATOM    332  CA' SAM A 294      37.898  96.917 111.008  1.00  0.00           C0.      0
ATOM    333  CB  SAM A 294      37.494  98.066 111.972  1.00  0.00           C0.      0
ATOM    334  CG  SAM A 294      36.270  97.716 112.836  1.00  0.00           C0.      0
ATOM    335  SD  SAM A 294      35.582  99.027 113.912  1.00  0.00           S0.      0
ATOM    336  C5' SAM A 294      34.644 100.096 112.762  1.00  0.00           C0.      0
ATOM    337  C4' SAM A 294      35.470 101.180 112.078  1.00  0.00           C0.      0
ATOM    338  O4' SAM A 294      34.511 102.158 111.554  1.00  0.00           O0.      0
ATOM    339  C3' SAM A 294      36.432 101.937 113.019  1.00  0.00           C0.      0
ATOM    340  O3' SAM A 294      37.796 101.782 112.632  1.00  0.00           O0.      0
ATOM    341  C2' SAM A 294      35.911 103.398 113.031  1.00  0.00           C0.      0
ATOM    342  O2' SAM A 294      36.880 104.414 113.130  1.00  0.00           O0.      0
ATOM    343  C1' SAM A 294      35.000 103.488 111.779  1.00  0.00           C0.      0
ATOM    344  OXT SAM A 294      37.280  94.918 112.194  1.00  0.00           O0.      0
ATOM    345  N1  SAM A 294      32.868 108.041 110.669  1.00  0.00           N0.      0
ATOM    346  C2  SAM A 294      33.829 107.342 110.033  1.00  0.00           C0.      0
ATOM    347  N3  SAM A 294      34.307 106.126 110.344  1.00  0.00           N0.      0
ATOM    348  C4  SAM A 294      33.670 105.591 111.402  1.00  0.00           C0.      0
ATOM    349  C5  SAM A 294      32.631 106.189 112.133  1.00  0.00           C0.      0
ATOM    350  C6  SAM A 294      32.249 107.490 111.748  1.00  0.00           C0.      0
ATOM    351  N6  SAM A 294      31.298 108.203 112.388  1.00  0.00           N0.      0
ATOM    352  N7  SAM A 294      32.181 105.342 113.136  1.00  0.00           N0.      0
ATOM    353  C8  SAM A 294      32.925 104.262 113.018  1.00  0.00           C0.      0
ATOM    354  N9  SAM A 294      33.864 104.360 111.991  1.00  0.00           N0.      0
ATOM    355  C'  SAM A 294      38.263  95.599 111.736  1.00  0.00           C0.      0
ATOM    356  N'  SAM A 294      36.767  96.656 110.040  1.00  0.00           N0.      0
ATOM    357  O'  SAM A 294      39.472  95.264 111.832  1.00  0.00           O0.      0
ATOM    358 HN61 SAM A 294      31.235 109.210 112.230  1.00  0.00           H0.      0
ATOM    359 HN62 SAM A 294      30.908 107.814 113.234  1.00  0.00           H0.      0
ATOM    360  HA  SAM A 294      38.755  97.226 110.410  1.00  0.00           H0.      0
ATOM    361  HB1 SAM A 294      37.297  98.955 111.362  1.00  0.00           H0.      0
ATOM    362  HB2 SAM A 294      38.350  98.310 112.611  1.00  0.00           H0.      0
ATOM    363  HG1 SAM A 294      36.525  96.919 113.536  1.00  0.00           H0.      0
ATOM    364  HG2 SAM A 294      35.441  97.349 112.231  1.00  0.00           H0.      0
ATOM    365 HO2' SAM A 294      37.496 104.330 112.358  1.00  0.00           H0.      0
ATOM    366 HO3' SAM A 294      37.903 101.995 111.660  1.00  0.00           H0.      0
ATOM    367  H01 SAM A 294      32.806 103.354 113.584  1.00  0.00           H0.      0
ATOM    368  H02 SAM A 294      36.037 100.774 111.236  1.00  0.00           H0.      0
ATOM    369  H03 SAM A 294      36.383 101.530 114.029  1.00  0.00           H0.      0
ATOM    370  H04 SAM A 294      35.262 103.508 113.906  1.00  0.00           H0.      0
ATOM    371  H05 SAM A 294      35.550 103.871 110.915  1.00  0.00           H0.      0
ATOM    372  H06 SAM A 294      34.290 107.846 109.188  1.00  0.00           H0.      0
ATOM    373  H07 SAM A 294      35.919  96.340 110.533  1.00  0.00           H0.      0
ATOM    374  H08 SAM A 294      36.990  95.926 109.288  1.00  0.00           H0.      0
ATOM    375  H09 SAM A 294      36.520  97.520 109.525  1.00  0.00           H0.      0
ATOM    376 H5'1 SAM A 294      33.881 100.591 113.373  1.00  0.00           H0.      0
ATOM    377 H5'2 SAM A 294      34.123  99.478 112.025  1.00  0.00           H0.      0
