# Supplementary material for: Computational Investigation of GNMT-Catalyzed Methyl Transfer Reaction: Integrating MD, QM, and ML Approaches
Source: J Comput Chem. Author manuscript; Available in PMC 2026 Jun 29. (PMC13312424; doi:10.1002/jcc.70434)
Supplement: SI-2 [file NIHMS2188582-supplement-SI-2.zip › QM-cluster-pdbs/sampling_11507_P1_w_r.pdb]

ATOM      1  CA  ILE A  17      34.498 110.740 120.411  1.00  0.00           C0.     -1
ATOM      2  CB  ILE A  17      34.539 110.706 118.852  1.00  0.00           C0.     -1
ATOM      3  CG1 ILE A  17      33.130 110.454 118.271  1.00  0.00           C0.      0
ATOM      4  CG2 ILE A  17      35.545 109.632 118.382  1.00  0.00           C0.      0
ATOM      5  CD1 ILE A  17      33.081 110.381 116.734  1.00  0.00           C0.      0
ATOM      6  H01 ILE A  17      33.789 111.496 120.770  1.00  0.00           H0.      0
ATOM      7  H02 ILE A  17      35.487 110.971 120.822  1.00  0.00           H0.      0
ATOM      8  HA  ILE A  17      34.185 109.764 120.802  1.00  0.00           H0.      0
ATOM      9  HB  ILE A  17      34.886 111.688 118.495  1.00  0.00           H0.      0
ATOM     10 HG12 ILE A  17      32.741 109.514 118.689  1.00  0.00           H0.      0
ATOM     11 HG13 ILE A  17      32.458 111.252 118.618  1.00  0.00           H0.      0
ATOM     12 HG21 ILE A  17      35.691 109.669 117.295  1.00  0.00           H0.      0
ATOM     13 HG22 ILE A  17      36.522 109.784 118.856  1.00  0.00           H0.      0
ATOM     14 HG23 ILE A  17      35.188 108.627 118.647  1.00  0.00           H0.      0
ATOM     15 HD11 ILE A  17      33.549 111.267 116.284  1.00  0.00           H0.      0
ATOM     16 HD12 ILE A  17      33.603 109.490 116.366  1.00  0.00           H0.      0
ATOM     17 HD13 ILE A  17      32.048 110.330 116.371  1.00  0.00           H0.      0
ATOM     18  CA  TYR A  21      42.486 105.322 117.331  1.00  0.00           C0.     -1
ATOM     19  CB  TYR A  21      41.375 105.003 116.332  1.00  0.00           C0.     -1
ATOM     20  CG  TYR A  21      40.679 103.661 116.480  1.00  0.00           C0.      0
ATOM     21  CD1 TYR A  21      39.333 103.566 116.871  1.00  0.00           C0.      0
ATOM     22  CD2 TYR A  21      41.344 102.467 116.141  1.00  0.00           C0.      0
ATOM     23  CE1 TYR A  21      38.655 102.337 116.879  1.00  0.00           C0.      0
ATOM     24  CE2 TYR A  21      40.686 101.236 116.146  1.00  0.00           C0.      0
ATOM     25  CZ  TYR A  21      39.327 101.168 116.488  1.00  0.00           C0.      0
ATOM     26  OH  TYR A  21      38.714  99.935 116.400  1.00  0.00           O0.      0
ATOM     27  H01 TYR A  21      42.940 106.293 117.102  1.00  0.00           H0.      0
ATOM     28  H03 TYR A  21      42.105 105.357 118.359  1.00  0.00           H0.      0
ATOM     29  HA  TYR A  21      43.278 104.565 117.297  1.00  0.00           H0.      0
ATOM     30  HB2 TYR A  21      40.615 105.794 116.359  1.00  0.00           H0.      0
ATOM     31  HB3 TYR A  21      41.808 105.045 115.325  1.00  0.00           H0.      0
ATOM     32  HD1 TYR A  21      38.790 104.465 117.153  1.00  0.00           H0.      0
ATOM     33  HD2 TYR A  21      42.384 102.495 115.833  1.00  0.00           H0.      0
ATOM     34  HE1 TYR A  21      37.612 102.290 117.177  1.00  0.00           H0.      0
ATOM     35  HE2 TYR A  21      41.205 100.328 115.862  1.00  0.00           H0.      0
ATOM     36  HH  TYR A  21      37.740 100.006 116.510  1.00  0.00           H0.      0
ATOM     37  CA  TRP A  30      46.590  95.117 114.143  1.00  0.00           C0.     -1
ATOM     38  CB  TRP A  30      45.861  96.282 113.460  1.00  0.00           C0.     -1
ATOM     39  CG  TRP A  30      44.410  96.034 113.158  1.00  0.00           C0.      0
ATOM     40  CD1 TRP A  30      43.875  95.708 111.925  1.00  0.00           C0.      0
ATOM     41  CD2 TRP A  30      43.294  96.087 114.077  1.00  0.00           C0.      0
ATOM     42  CE2 TRP A  30      42.114  95.774 113.320  1.00  0.00           C0.      0
ATOM     43  CE3 TRP A  30      43.164  96.376 115.450  1.00  0.00           C0.      0
ATOM     44  NE1 TRP A  30      42.503  95.545 112.017  1.00  0.00           N0.      0
ATOM     45  CZ2 TRP A  30      40.845  95.728 113.920  1.00  0.00           C0.      0
ATOM     46  CZ3 TRP A  30      41.901  96.346 116.038  1.00  0.00           C0.      0
ATOM     47  CH2 TRP A  30      40.751  96.017 115.282  1.00  0.00           C0.      0
ATOM     48  H01 TRP A  30      46.546  94.214 113.524  1.00  0.00           H0.      0
ATOM     49  H02 TRP A  30      47.644  95.361 114.322  1.00  0.00           H0.      0
ATOM     50  HA  TRP A  30      46.129  94.881 115.109  1.00  0.00           H0.      0
ATOM     51  HB2 TRP A  30      45.953  97.176 114.095  1.00  0.00           H0.      0
ATOM     52  HB3 TRP A  30      46.381  96.525 112.523  1.00  0.00           H0.      0
ATOM     53  HD1 TRP A  30      44.380  95.587 110.978  1.00  0.00           H0.      0
ATOM     54  HE1 TRP A  30      41.874  95.358 111.213  1.00  0.00           H0.      0
ATOM     55  HE3 TRP A  30      44.040  96.614 116.046  1.00  0.00           H0.      0
ATOM     56  HZ2 TRP A  30      39.970  95.437 113.350  1.00  0.00           H0.      0
ATOM     57  HZ3 TRP A  30      41.793  96.555 117.097  1.00  0.00           H0.      0
ATOM     58  HH2 TRP A  30      39.786  95.972 115.775  1.00  0.00           H0.      0
ATOM     59  CA  TYR A  33      45.755  91.140 116.802  1.00  0.00           C0.     -1
ATOM     60  CB  TYR A  33      45.312  92.573 117.198  1.00  0.00           C0.     -1
ATOM     61  CG  TYR A  33      43.897  92.729 117.742  1.00  0.00           C0.      0
ATOM     62  CD1 TYR A  33      42.764  92.686 116.907  1.00  0.00           C0.      0
ATOM     63  CD2 TYR A  33      43.681  93.009 119.103  1.00  0.00           C0.      0
ATOM     64  CE1 TYR A  33      41.474  92.925 117.399  1.00  0.00           C0.      0
ATOM     65  CE2 TYR A  33      42.400  93.246 119.611  1.00  0.00           C0.      0
ATOM     66  CZ  TYR A  33      41.286  93.212 118.759  1.00  0.00           C0.      0
ATOM     67  OH  TYR A  33      40.056  93.502 119.316  1.00  0.00           O0.      0
ATOM     68  H01 TYR A  33      45.095  90.726 116.031  1.00  0.00           H0.      0
ATOM     69  H02 TYR A  33      46.777  91.153 116.408  1.00  0.00           H0.      0
ATOM     70  HA  TYR A  33      45.725  90.468 117.667  1.00  0.00           H0.      0
ATOM     71  HB2 TYR A  33      46.015  92.963 117.944  1.00  0.00           H0.      0
ATOM     72  HB3 TYR A  33      45.417  93.215 116.313  1.00  0.00           H0.      0
ATOM     73  HD1 TYR A  33      42.888  92.503 115.843  1.00  0.00           H0.      0
ATOM     74  HD2 TYR A  33      44.532  93.059 119.776  1.00  0.00           H0.      0
ATOM     75  HE1 TYR A  33      40.628  92.921 116.722  1.00  0.00           H0.      0
ATOM     76  HE2 TYR A  33      42.249  93.469 120.661  1.00  0.00           H0.      0
ATOM     77  HH  TYR A  33      39.284  93.187 118.794  1.00  0.00           H0.      0
ATOM     78  CA  ARG A  40      39.256  85.065 109.725  1.00  0.00           C0.     -1
ATOM     79  CB  ARG A  40      39.559  86.541 110.218  1.00  0.00           C0.     -1
ATOM     80  CG  ARG A  40      38.388  87.512 109.972  1.00  0.00           C0.      0
ATOM     81  CD  ARG A  40      38.676  88.923 110.515  1.00  0.00           C0.      0
ATOM     82  NE  ARG A  40      37.529  89.820 110.268  1.00  0.00           N0.      0
ATOM     83  CZ  ARG A  40      37.536  91.151 110.471  1.00  0.00           C0.      0
ATOM     84  NH1 ARG A  40      38.629  91.756 110.979  1.00  0.00           N1+      0
ATOM     85  NH2 ARG A  40      36.476  91.905 110.156  1.00  0.00           N0.      0
ATOM     86  H01 ARG A  40      38.386  84.657 110.251  1.00  0.00           H0.      0
ATOM     87  H02 ARG A  40      39.047  85.055 108.650  1.00  0.00           H0.      0
ATOM     88  HA  ARG A  40      40.117  84.418 109.919  1.00  0.00           H0.      0
ATOM     89  HB2 ARG A  40      39.792  86.513 111.291  1.00  0.00           H0.      0
ATOM     90  HB3 ARG A  40      40.457  86.910 109.705  1.00  0.00           H0.      0
ATOM     91  HG2 ARG A  40      38.179  87.576 108.896  1.00  0.00           H0.      0
ATOM     92  HG3 ARG A  40      37.483  87.119 110.456  1.00  0.00           H0.      0
ATOM     93  HD2 ARG A  40      38.882  88.866 111.593  1.00  0.00           H0.      0
ATOM     94  HD3 ARG A  40      39.559  89.348 110.024  1.00  0.00           H0.      0
ATOM     95  HE  ARG A  40      36.638  89.396 110.050  1.00  0.00           H0.      0
ATOM     96 HH11 ARG A  40      39.234  91.256 111.616  1.00  0.00           H0.      0
ATOM     97 HH12 ARG A  40      38.609  92.772 111.074  1.00  0.00           H0.      0
ATOM     98 HH21 ARG A  40      35.780  91.650 109.465  1.00  0.00           H0.      0
ATOM     99 HH22 ARG A  40      36.458  92.893 110.436  1.00  0.00           H0.      0
ATOM    100  CA  ALA A  64      35.074 101.174 108.855  1.00  0.00           C0.     -1
ATOM    101  C   ALA A  64      36.074 100.433 107.974  1.00  0.00           C0.      0
ATOM    102  O   ALA A  64      35.978  99.207 107.737  1.00  0.00           O0.      0
ATOM    103  CB  ALA A  64      34.406 100.253 109.877  1.00  0.00           C0.      0
ATOM    104  H02 ALA A  64      34.316 101.612 108.190  1.00  0.00           H0.      0
ATOM    105  HA  ALA A  64      35.578 102.011 109.355  1.00  0.00           H0.      0
ATOM    106  HB1 ALA A  64      33.951  99.386 109.389  1.00  0.00           H0.      0
ATOM    107  HB2 ALA A  64      35.129  99.884 110.610  1.00  0.00           H0.      0
ATOM    108  HB3 ALA A  64      33.624 100.792 110.420  1.00  0.00           H0.      0
ATOM    109  N   CYS A  65      37.059 101.172 107.416  1.00  0.00           N0.      0
ATOM    110  CA  CYS A  65      38.097 100.566 106.579  1.00  0.00           C0.     -1
ATOM    111  C   CYS A  65      39.325 100.069 107.355  1.00  0.00           C0.      0
ATOM    112  O   CYS A  65      40.075  99.228 106.824  1.00  0.00           O0.      0
ATOM    113  H01 CYS A  65      38.425 101.294 105.831  1.00  0.00           H0.      0
ATOM    114  H   CYS A  65      37.183 102.122 107.747  1.00  0.00           H0.      0
ATOM    115  HA  CYS A  65      37.668  99.707 106.064  1.00  0.00           H0.      0
ATOM    116  N   GLY A  66      39.533 100.604 108.571  1.00  0.00           N0.      0
ATOM    117  CA  GLY A  66      40.759 100.345 109.327  1.00  0.00           C0.     -1
ATOM    118  H01 GLY A  66      41.615 100.874 108.892  1.00  0.00           H0.      0
ATOM    119  H   GLY A  66      38.971 101.398 108.885  1.00  0.00           H0.      0
ATOM    120  HA2 GLY A  66      40.619 100.668 110.356  1.00  0.00           H0.      0
ATOM    121  HA3 GLY A  66      40.982  99.275 109.310  1.00  0.00           H0.      0
ATOM    122  CA  ASP A  70      38.119  93.700 104.473  1.00  0.00           C0.     -1
ATOM    123  CB  ASP A  70      37.068  93.764 105.560  1.00  0.00           C0.     -1
ATOM    124  CG  ASP A  70      37.058  94.999 106.450  1.00  0.00           C0.      0
ATOM    125  OD1 ASP A  70      38.012  95.802 106.454  1.00  0.00           O0.      0
ATOM    126  OD2 ASP A  70      36.002  95.107 107.208  1.00  0.00           O1-      0
ATOM    127  H01 ASP A  70      39.126  93.798 104.892  1.00  0.00           H0.      0
ATOM    128  H02 ASP A  70      37.991  94.511 103.747  1.00  0.00           H0.      0
ATOM    129  HA  ASP A  70      38.062  92.749 103.933  1.00  0.00           H0.      0
ATOM    130  HB2 ASP A  70      36.061  93.666 105.134  1.00  0.00           H0.      0
ATOM    131  HB3 ASP A  70      37.172  92.904 106.241  1.00  0.00           H0.      0
ATOM    132  CA  ASP A  85      37.725 105.686 108.193  1.00  0.00           C0.     -1
ATOM    133  C   ASP A  85      38.147 107.005 108.848  1.00  0.00           C0.      0
ATOM    134  O   ASP A  85      38.851 107.823 108.243  1.00  0.00           O0.      0
ATOM    135  CB  ASP A  85      38.896 104.665 108.213  1.00  0.00           C0.      0
ATOM    136  CG  ASP A  85      39.045 104.052 109.598  1.00  0.00           C0.      0
ATOM    137  OD1 ASP A  85      38.509 102.899 109.803  1.00  0.00           O0.      0
ATOM    138  OD2 ASP A  85      39.627 104.721 110.499  1.00  0.00           O1-      0
ATOM    139  H03 ASP A  85      37.468 105.914 107.155  1.00  0.00           H0.      0
ATOM    140  HA  ASP A  85      36.845 105.256 108.684  1.00  0.00           H0.      0
ATOM    141  HB2 ASP A  85      38.708 103.873 107.482  1.00  0.00           H0.      0
ATOM    142  HB3 ASP A  85      39.819 105.180 107.932  1.00  0.00           H0.      0
ATOM    143  N   ALA A  86      37.732 107.202 110.131  1.00  0.00           N0.      0
ATOM    144  CA  ALA A  86      38.035 108.428 110.867  1.00  0.00           C0.     -1
ATOM    145  C   ALA A  86      39.509 108.529 111.422  1.00  0.00           C0.      0
ATOM    146  O   ALA A  86      39.850 109.615 111.914  1.00  0.00           O0.      0
ATOM    147  CB  ALA A  86      37.060 108.602 112.040  1.00  0.00           C0.      0
ATOM    148  H   ALA A  86      37.157 106.493 110.573  1.00  0.00           H0.      0
ATOM    149  HA  ALA A  86      37.952 109.267 110.169  1.00  0.00           H0.      0
ATOM    150  HB1 ALA A  86      36.026 108.635 111.685  1.00  0.00           H0.      0
ATOM    151  HB2 ALA A  86      37.175 107.789 112.767  1.00  0.00           H0.      0
ATOM    152  HB3 ALA A  86      37.293 109.538 112.553  1.00  0.00           H0.      0
ATOM    153  N   SER A  87      40.327 107.441 111.366  1.00  0.00           N0.      0
ATOM    154  CA  SER A  87      41.732 107.450 111.860  1.00  0.00           C0.     -1
ATOM    155  CB  SER A  87      41.976 106.321 112.848  1.00  0.00           C0.     -1
ATOM    156  OG  SER A  87      43.348 106.269 113.291  1.00  0.00           O0.      0
ATOM    157  H01 SER A  87      42.422 107.357 111.012  1.00  0.00           H0.      0
ATOM    158  H   SER A  87      39.992 106.590 110.914  1.00  0.00           H0.      0
ATOM    159  HA  SER A  87      41.889 108.427 112.326  1.00  0.00           H0.      0
ATOM    160  HB2 SER A  87      41.278 106.415 113.689  1.00  0.00           H0.      0
ATOM    161  HB3 SER A  87      41.785 105.354 112.377  1.00  0.00           H0.      0
ATOM    162  HG  SER A  87      43.505 107.031 113.867  1.00  0.00           H0.      0
ATOM    163  CA  MET A  90      44.663 102.928 110.907  1.00  0.00           C0.     -1
ATOM    164  CB  MET A  90      43.246 102.773 111.448  1.00  0.00           C0.     -1
ATOM    165  CG  MET A  90      43.127 102.647 112.972  1.00  0.00           C0.      0
ATOM    166  SD  MET A  90      43.814 101.087 113.681  1.00  0.00           S0.      0
ATOM    167  CE  MET A  90      42.580  99.872 113.079  1.00  0.00           C0.      0
ATOM    168  H01 MET A  90      45.136 103.835 111.304  1.00  0.00           H0.      0
ATOM    169  H02 MET A  90      44.661 103.000 109.813  1.00  0.00           H0.      0
ATOM    170  HA  MET A  90      45.287 102.073 111.191  1.00  0.00           H0.      0
ATOM    171  HB2 MET A  90      42.640 103.640 111.145  1.00  0.00           H0.      0
ATOM    172  HB3 MET A  90      42.761 101.905 110.983  1.00  0.00           H0.      0
ATOM    173  HG2 MET A  90      43.664 103.465 113.467  1.00  0.00           H0.      0
ATOM    174  HG3 MET A  90      42.074 102.711 113.265  1.00  0.00           H0.      0
ATOM    175  HE1 MET A  90      42.622  99.764 111.992  1.00  0.00           H0.      0
ATOM    176  HE2 MET A  90      42.816  98.908 113.539  1.00  0.00           H0.      0
ATOM    177  HE3 MET A  90      41.573 100.180 113.370  1.00  0.00           H0.      0
ATOM    178  CA  ASN A 116      32.931 110.026 109.901  1.00  0.00           C0.     -1
ATOM    179  C   ASN A 116      31.431 109.771 109.815  1.00  0.00           C0.      0
ATOM    180  O   ASN A 116      30.641 110.648 109.439  1.00  0.00           O0.      0
ATOM    181  CB  ASN A 116      33.264 111.124 110.938  1.00  0.00           C0.      0
ATOM    182  CG  ASN A 116      33.109 110.588 112.349  1.00  0.00           C0.      0
ATOM    183  ND2 ASN A 116      34.203 110.663 113.147  1.00  0.00           N0.      0
ATOM    184  OD1 ASN A 116      32.040 110.084 112.739  1.00  0.00           O0.      0
ATOM    185  H03 ASN A 116      33.258 110.374 108.915  1.00  0.00           H0.      0
ATOM    186  HA  ASN A 116      33.477 109.111 110.141  1.00  0.00           H0.      0
ATOM    187  HB2 ASN A 116      34.275 111.507 110.771  1.00  0.00           H0.      0
ATOM    188  HB3 ASN A 116      32.563 111.956 110.799  1.00  0.00           H0.      0
ATOM    189 HD21 ASN A 116      34.173 110.241 114.066  1.00  0.00           H0.      0
ATOM    190 HD22 ASN A 116      35.096 110.973 112.795  1.00  0.00           H0.      0
ATOM    191  N   TRP A 117      31.060 108.510 110.142  1.00  0.00           N0.      0
ATOM    192  CA  TRP A 117      29.658 108.095 110.191  1.00  0.00           C0.     -1
ATOM    193  CB  TRP A 117      29.448 107.080 111.315  1.00  0.00           C0.     -1
ATOM    194  CG  TRP A 117      30.419 105.918 111.276  1.00  0.00           C0.      0
ATOM    195  CD1 TRP A 117      31.098 105.437 110.174  1.00  0.00           C0.      0
ATOM    196  CD2 TRP A 117      30.879 105.133 112.407  1.00  0.00           C0.      0
ATOM    197  CE2 TRP A 117      31.854 104.206 111.917  1.00  0.00           C0.      0
ATOM    198  CE3 TRP A 117      30.566 105.119 113.779  1.00  0.00           C0.      0
ATOM    199  NE1 TRP A 117      31.949 104.406 110.554  1.00  0.00           N0.      0
ATOM    200  CZ2 TRP A 117      32.530 103.309 112.759  1.00  0.00           C0.      0
ATOM    201  CZ3 TRP A 117      31.218 104.210 114.615  1.00  0.00           C0.      0
ATOM    202  CH2 TRP A 117      32.199 103.320 114.113  1.00  0.00           C0.      0
ATOM    203  H01 TRP A 117      29.041 108.984 110.347  1.00  0.00           H0.      0
ATOM    204  H   TRP A 117      31.745 107.929 110.617  1.00  0.00           H0.      0
ATOM    205  HA  TRP A 117      29.361 107.662 109.225  1.00  0.00           H0.      0
ATOM    206  HB2 TRP A 117      29.565 107.595 112.278  1.00  0.00           H0.      0
ATOM    207  HB3 TRP A 117      28.408 106.725 111.279  1.00  0.00           H0.      0
ATOM    208  HD1 TRP A 117      31.064 105.768 109.148  1.00  0.00           H0.      0
ATOM    209  HE1 TRP A 117      32.624 103.967 109.949  1.00  0.00           H0.      0
ATOM    210  HE3 TRP A 117      29.821 105.797 114.182  1.00  0.00           H0.      0
ATOM    211  HZ2 TRP A 117      33.294 102.640 112.376  1.00  0.00           H0.      0
ATOM    212  HZ3 TRP A 117      30.942 104.151 115.665  1.00  0.00           H0.      0
ATOM    213  HH2 TRP A 117      32.694 102.632 114.790  1.00  0.00           H0.      0
ATOM    214  CA  LEU A 136      31.569  94.742 109.865  1.00  0.00           C0.     -1
ATOM    215  C   LEU A 136      32.520  94.822 111.064  1.00  0.00           C0.      0
ATOM    216  O   LEU A 136      33.024  95.902 111.425  1.00  0.00           O0.      0
ATOM    217  H01 LEU A 136      32.171  94.494 108.982  1.00  0.00           H0.      0
ATOM    218  H02 LEU A 136      31.102  95.716 109.722  1.00  0.00           H0.      0
ATOM    219  HA  LEU A 136      30.803  93.973 109.997  1.00  0.00           H0.      0
ATOM    220  N   GLY A 137      32.802  93.654 111.720  1.00  0.00           N0.      0
ATOM    221  CA  GLY A 137      33.876  93.538 112.736  1.00  0.00           C0.     -1
ATOM    222  C   GLY A 137      33.671  94.419 113.947  1.00  0.00           C0.      0
ATOM    223  O   GLY A 137      34.629  94.962 114.502  1.00  0.00           O0.      0
ATOM    224  H   GLY A 137      32.478  92.798 111.292  1.00  0.00           H0.      0
ATOM    225  HA2 GLY A 137      33.906  92.492 113.053  1.00  0.00           H0.      0
ATOM    226  HA3 GLY A 137      34.847  93.804 112.310  1.00  0.00           H0.      0
ATOM    227  N   ASN A 138      32.393  94.532 114.388  1.00  0.00           N0.      0
ATOM    228  CA  ASN A 138      32.118  95.187 115.659  1.00  0.00           C0.     -1
ATOM    229  C   ASN A 138      32.663  96.652 115.638  1.00  0.00           C0.      0
ATOM    230  O   ASN A 138      33.186  97.155 116.638  1.00  0.00           O0.      0
ATOM    231  CB  ASN A 138      32.672  94.399 116.846  1.00  0.00           C0.      0
ATOM    232  CG  ASN A 138      32.150  94.945 118.167  1.00  0.00           C0.      0
ATOM    233  ND2 ASN A 138      33.069  94.962 119.175  1.00  0.00           N0.      0
ATOM    234  OD1 ASN A 138      30.967  95.269 118.324  1.00  0.00           O0.      0
ATOM    235  H   ASN A 138      31.667  94.012 113.914  1.00  0.00           H0.      0
ATOM    236  HA  ASN A 138      31.030  95.257 115.768  1.00  0.00           H0.      0
ATOM    237  HB2 ASN A 138      32.324  93.362 116.751  1.00  0.00           H0.      0
ATOM    238  HB3 ASN A 138      33.760  94.386 116.831  1.00  0.00           H0.      0
ATOM    239 HD21 ASN A 138      32.837  95.515 119.990  1.00  0.00           H0.      0
ATOM    240 HD22 ASN A 138      34.054  94.894 118.929  1.00  0.00           H0.      0
ATOM    241  N   SER A 139      32.436  97.329 114.478  1.00  0.00           N0.      0
ATOM    242  CA  SER A 139      32.960  98.679 114.200  1.00  0.00           C0.     -1
ATOM    243  CB  SER A 139      33.529  98.768 112.788  1.00  0.00           C0.      0
ATOM    244  OG  SER A 139      34.616  97.846 112.570  1.00  0.00           O0.      0
ATOM    245  H03 SER A 139      32.170  99.432 114.321  1.00  0.00           H0.      0
ATOM    246  H   SER A 139      32.099  96.788 113.691  1.00  0.00           H0.      0
ATOM    247  HA  SER A 139      33.741  98.885 114.938  1.00  0.00           H0.      0
ATOM    248  HB2 SER A 139      32.747  98.599 112.037  1.00  0.00           H0.      0
ATOM    249  HB3 SER A 139      33.930  99.774 112.640  1.00  0.00           H0.      0
ATOM    250  HG  SER A 139      34.231  96.972 112.372  1.00  0.00           H0.      0
ATOM    251  CA  HID A 142      32.778 102.803 118.781  1.00  0.00           C0.     -1
ATOM    252  CB  HID A 142      34.072 102.763 118.078  1.00  0.00           C0.     -1
ATOM    253  CG  HID A 142      34.618 101.472 117.549  1.00  0.00           C0.      0
ATOM    254  CD2 HID A 142      35.252 101.218 116.347  1.00  0.00           C0.      0
ATOM    255  ND1 HID A 142      34.823 100.319 118.295  1.00  0.00           N0.      0
ATOM    256  CE1 HID A 142      35.561  99.439 117.555  1.00  0.00           C0.      0
ATOM    257  NE2 HID A 142      35.849  99.962 116.367  1.00  0.00           N0.      0
ATOM    258  H01 HID A 142      31.948 102.461 118.150  1.00  0.00           H0.      0
ATOM    259  H02 HID A 142      32.564 103.830 119.094  1.00  0.00           H0.      0
ATOM    260  HA  HID A 142      32.768 102.182 119.687  1.00  0.00           H0.      0
ATOM    261  HB2 HID A 142      34.035 103.448 117.219  1.00  0.00           H0.      0
ATOM    262  HB3 HID A 142      34.838 103.209 118.731  1.00  0.00           H0.      0
ATOM    263  HD1 HID A 142      34.483 100.134 119.230  1.00  0.00           H0.      0
ATOM    264  HD2 HID A 142      35.317 101.852 115.477  1.00  0.00           H0.      0
ATOM    265  HE1 HID A 142      35.872  98.469 117.900  1.00  0.00           H0.      0
ATOM    266  CA  ARG A 175      28.675  91.931 119.715  1.00  0.00           C0.     -1
ATOM    267  CB  ARG A 175      29.963  92.111 120.477  1.00  0.00           C0.     -1
ATOM    268  CG  ARG A 175      31.224  91.764 119.647  1.00  0.00           C0.      0
ATOM    269  CD  ARG A 175      32.521  92.043 120.433  1.00  0.00           C0.      0
ATOM    270  NE  ARG A 175      33.774  91.818 119.684  1.00  0.00           N0.      0
ATOM    271  CZ  ARG A 175      34.513  90.709 119.777  1.00  0.00           C0.      0
ATOM    272  NH1 ARG A 175      33.985  89.592 120.350  1.00  0.00           N1+      0
ATOM    273  NH2 ARG A 175      35.781  90.692 119.340  1.00  0.00           N0.      0
ATOM    274  H01 ARG A 175      27.806  92.182 120.333  1.00  0.00           H0.      0
ATOM    275  H03 ARG A 175      28.650  92.578 118.829  1.00  0.00           H0.      0
ATOM    276  HA  ARG A 175      28.549  90.895 119.373  1.00  0.00           H0.      0
ATOM    277  HB2 ARG A 175      30.052  93.156 120.808  1.00  0.00           H0.      0
ATOM    278  HB3 ARG A 175      29.955  91.497 121.389  1.00  0.00           H0.      0
ATOM    279  HG2 ARG A 175      31.183  90.710 119.333  1.00  0.00           H0.      0
ATOM    280  HG3 ARG A 175      31.227  92.367 118.731  1.00  0.00           H0.      0
ATOM    281  HD2 ARG A 175      32.533  93.093 120.728  1.00  0.00           H0.      0
ATOM    282  HD3 ARG A 175      32.553  91.439 121.348  1.00  0.00           H0.      0
ATOM    283  HE  ARG A 175      34.223  92.596 119.181  1.00  0.00           H0.      0
ATOM    284 HH11 ARG A 175      32.986  89.457 120.312  1.00  0.00           H0.      0
ATOM    285 HH12 ARG A 175      34.539  88.748 120.364  1.00  0.00           H0.      0
ATOM    286 HH21 ARG A 175      36.330  91.561 119.162  1.00  0.00           H0.      0
ATOM    287 HH22 ARG A 175      36.291  89.822 119.365  1.00  0.00           H0.      0
ATOM    288  CA  TYR A 194      40.295  88.204 115.336  1.00  0.00           C0.     -1
ATOM    289  CB  TYR A 194      40.089  89.417 116.315  1.00  0.00           C0.     -1
ATOM    290  CG  TYR A 194      39.460  90.607 115.618  1.00  0.00           C0.      0
ATOM    291  CD1 TYR A 194      38.173  91.061 115.952  1.00  0.00           C0.      0
ATOM    292  CD2 TYR A 194      40.156  91.300 114.611  1.00  0.00           C0.      0
ATOM    293  CE1 TYR A 194      37.594  92.154 115.302  1.00  0.00           C0.      0
ATOM    294  CE2 TYR A 194      39.601  92.411 113.968  1.00  0.00           C0.      0
ATOM    295  CZ  TYR A 194      38.305  92.838 114.307  1.00  0.00           C0.      0
ATOM    296  OH  TYR A 194      37.697  93.931 113.741  1.00  0.00           O0.      0
ATOM    297  H01 TYR A 194      40.755  87.357 115.856  1.00  0.00           H0.      0
ATOM    298  H02 TYR A 194      39.332  87.882 114.923  1.00  0.00           H0.      0
ATOM    299  HA  TYR A 194      40.945  88.491 114.503  1.00  0.00           H0.      0
ATOM    300  HB2 TYR A 194      39.457  89.103 117.153  1.00  0.00           H0.      0
ATOM    301  HB3 TYR A 194      41.061  89.705 116.736  1.00  0.00           H0.      0
ATOM    302  HD1 TYR A 194      37.618  90.562 116.740  1.00  0.00           H0.      0
ATOM    303  HD2 TYR A 194      41.166  90.993 114.352  1.00  0.00           H0.      0
ATOM    304  HE1 TYR A 194      36.602  92.503 115.563  1.00  0.00           H0.      0
ATOM    305  HE2 TYR A 194      40.190  92.975 113.251  1.00  0.00           H0.      0
ATOM    306  HH  TYR A 194      38.066  94.161 112.859  1.00  0.00           H0.      0
ATOM    307  CA  LEU A 240      39.039 100.323 123.279  1.00  0.00           C0.     -1
ATOM    308  CB  LEU A 240      38.809  99.205 122.198  1.00  0.00           C0.     -1
ATOM    309  CG  LEU A 240      38.866  99.720 120.742  1.00  0.00           C0.      0
ATOM    310  CD1 LEU A 240      38.969  98.550 119.745  1.00  0.00           C0.      0
ATOM    311  CD2 LEU A 240      37.651 100.604 120.407  1.00  0.00           C0.      0
ATOM    312  H01 LEU A 240      39.029  99.895 124.287  1.00  0.00           H0.      0
ATOM    313  H02 LEU A 240      40.008 100.811 123.122  1.00  0.00           H0.      0
ATOM    314  HA  LEU A 240      38.259 101.090 123.228  1.00  0.00           H0.      0
ATOM    315  HB2 LEU A 240      39.576  98.429 122.333  1.00  0.00           H0.      0
ATOM    316  HB3 LEU A 240      37.836  98.725 122.370  1.00  0.00           H0.      0
ATOM    317  HG  LEU A 240      39.776 100.334 120.639  1.00  0.00           H0.      0
ATOM    318 HD11 LEU A 240      39.853  97.933 119.951  1.00  0.00           H0.      0
ATOM    319 HD12 LEU A 240      38.085  97.906 119.810  1.00  0.00           H0.      0
ATOM    320 HD13 LEU A 240      39.039  98.913 118.714  1.00  0.00           H0.      0
ATOM    321 HD21 LEU A 240      37.584 101.476 121.066  1.00  0.00           H0.      0
ATOM    322 HD22 LEU A 240      37.705 100.968 119.375  1.00  0.00           H0.      0
ATOM    323 HD23 LEU A 240      36.725 100.024 120.515  1.00  0.00           H0.      0
ATOM    324  CA  TYR A 242      32.209 100.505 123.134  1.00  0.00           C0.     -1
ATOM    325  CB  TYR A 242      32.315  99.017 123.029  1.00  0.00           C0.     -1
ATOM    326  CG  TYR A 242      33.403  98.453 122.146  1.00  0.00           C0.      0
ATOM    327  CD1 TYR A 242      33.221  98.370 120.755  1.00  0.00           C0.      0
ATOM    328  CD2 TYR A 242      34.565  97.889 122.695  1.00  0.00           C0.      0
ATOM    329  CE1 TYR A 242      34.149  97.717 119.941  1.00  0.00           C0.      0
ATOM    330  CE2 TYR A 242      35.506  97.232 121.897  1.00  0.00           C0.      0
ATOM    331  CZ  TYR A 242      35.288  97.130 120.517  1.00  0.00           C0.      0
ATOM    332  OH  TYR A 242      36.135  96.455 119.682  1.00  0.00           O0.      0
ATOM    333  H01 TYR A 242      31.378 100.797 123.787  1.00  0.00           H0.      0
ATOM    334  H02 TYR A 242      33.126 100.948 123.543  1.00  0.00           H0.      0
ATOM    335  HA  TYR A 242      32.037 100.970 122.154  1.00  0.00           H0.      0
ATOM    336  HB2 TYR A 242      32.446  98.598 124.037  1.00  0.00           H0.      0
ATOM    337  HB3 TYR A 242      31.353  98.618 122.674  1.00  0.00           H0.      0
ATOM    338  HD1 TYR A 242      32.316  98.774 120.308  1.00  0.00           H0.      0
ATOM    339  HD2 TYR A 242      34.721  97.935 123.769  1.00  0.00           H0.      0
ATOM    340  HE1 TYR A 242      33.960  97.594 118.881  1.00  0.00           H0.      0
ATOM    341  HE2 TYR A 242      36.383  96.771 122.337  1.00  0.00           H0.      0
ATOM    342  HH  TYR A 242      36.847  95.961 120.171  1.00  0.00           H0.      0
ATOM    343  CA' SAM A 293      37.376  96.648 110.039  1.00  0.00           C0.      0
ATOM    344  CB  SAM A 293      37.403  97.825 111.036  1.00  0.00           C0.      0
ATOM    345  CG  SAM A 293      38.707  97.950 111.828  1.00  0.00           C0.      0
ATOM    346  SD  SAM A 293      38.487  98.542 113.558  1.00  0.00           S0.      0
ATOM    347  C5' SAM A 293      37.179  99.825 113.426  1.00  0.00           C0.      0
ATOM    348  C4' SAM A 293      37.564 101.042 112.598  1.00  0.00           C0.      0
ATOM    349  O4' SAM A 293      36.465 101.991 112.776  1.00  0.00           O0.      0
ATOM    350  C3' SAM A 293      38.877 101.779 112.989  1.00  0.00           C0.      0
ATOM    351  O3' SAM A 293      39.810 101.779 111.918  1.00  0.00           O0.      0
ATOM    352  C2' SAM A 293      38.393 103.201 113.381  1.00  0.00           C0.      0
ATOM    353  O2' SAM A 293      39.297 104.251 113.120  1.00  0.00           O0.      0
ATOM    354  C1' SAM A 293      37.037 103.318 112.653  1.00  0.00           C0.      0
ATOM    355  OXT SAM A 293      38.364  94.821 111.269  1.00  0.00           O0.      0
ATOM    356  N1  SAM A 293      33.689 107.141 111.716  1.00  0.00           N0.      0
ATOM    357  C2  SAM A 293      34.450 106.398 110.899  1.00  0.00           C0.      0
ATOM    358  N3  SAM A 293      35.316 105.414 111.208  1.00  0.00           N0.      0
ATOM    359  C4  SAM A 293      35.364 105.203 112.536  1.00  0.00           C0.      0
ATOM    360  C5  SAM A 293      34.650 105.910 113.509  1.00  0.00           C0.      0
ATOM    361  C6  SAM A 293      33.761 106.925 113.063  1.00  0.00           C0.      0
ATOM    362  N6  SAM A 293      33.022 107.675 113.890  1.00  0.00           N0.      0
ATOM    363  N7  SAM A 293      34.981 105.430 114.774  1.00  0.00           N0.      0
ATOM    364  C8  SAM A 293      35.859 104.462 114.573  1.00  0.00           C0.      0
ATOM    365  N9  SAM A 293      36.129 104.277 113.234  1.00  0.00           N0.      0
ATOM    366  C'  SAM A 293      37.296  95.268 110.714  1.00  0.00           C0.      0
ATOM    367  N'  SAM A 293      36.164  96.817 109.189  1.00  0.00           N0.      0
ATOM    368  O'  SAM A 293      36.195  94.660 110.686  1.00  0.00           O0.      0
ATOM    369 HN61 SAM A 293      32.444 108.425 113.503  1.00  0.00           H0.      0
ATOM    370 HN62 SAM A 293      32.956 107.428 114.877  1.00  0.00           H0.      0
ATOM    371  HA  SAM A 293      38.251  96.693 109.379  1.00  0.00           H0.      0
ATOM    372  HB1 SAM A 293      36.531  97.727 111.687  1.00  0.00           H0.      0
ATOM    373  HB2 SAM A 293      37.257  98.742 110.456  1.00  0.00           H0.      0
ATOM    374  HG1 SAM A 293      39.403  98.656 111.368  1.00  0.00           H0.      0
ATOM    375  HG2 SAM A 293      39.223  96.994 111.931  1.00  0.00           H0.      0
ATOM    376 HO2' SAM A 293      39.479 104.324 112.145  1.00  0.00           H0.      0
ATOM    377 HO3' SAM A 293      39.384 102.230 111.147  1.00  0.00           H0.      0
ATOM    378  H01 SAM A 293      36.331 103.885 115.351  1.00  0.00           H0.      0
ATOM    379  H02 SAM A 293      37.634 100.785 111.535  1.00  0.00           H0.      0
ATOM    380  H03 SAM A 293      39.382 101.313 113.834  1.00  0.00           H0.      0
ATOM    381  H04 SAM A 293      38.219 103.207 114.458  1.00  0.00           H0.      0
ATOM    382  H05 SAM A 293      37.166 103.581 111.601  1.00  0.00           H0.      0
ATOM    383  H06 SAM A 293      34.360 106.629 109.842  1.00  0.00           H0.      0
ATOM    384  H07 SAM A 293      35.305  96.673 109.727  1.00  0.00           H0.      0
ATOM    385  H08 SAM A 293      36.151  96.104 108.375  1.00  0.00           H0.      0
ATOM    386  H09 SAM A 293      36.125  97.756 108.757  1.00  0.00           H0.      0
ATOM    387 H5'1 SAM A 293      36.972 100.090 114.464  1.00  0.00           H0.      0
ATOM    388 H5'2 SAM A 293      36.285  99.341 113.029  1.00  0.00           H0.      0
ATOM    389  N   ACT A 294      36.439  95.882 116.814  1.00  0.00           N0.      0
ATOM    390  CA  ACT A 294      37.321  94.873 117.389  1.00  0.00           C0.      0
ATOM    391  C   ACT A 294      36.642  93.720 118.141  1.00  0.00           C0.      0
ATOM    392  O   ACT A 294      37.414  92.907 118.786  1.00  0.00           O0.      0
ATOM    393  CE  ACT A 294      37.481  97.220 114.301  1.00  0.00           C0.      0
ATOM    394  OXT ACT A 294      35.387  93.607 118.122  1.00  0.00           O1-      0
ATOM    395  HE1 ACT A 294      36.475  97.225 113.878  1.00  0.00           H0.      0
ATOM    396  HE2 ACT A 294      37.414  97.374 115.381  1.00  0.00           H0.      0
ATOM    397  HE3 ACT A 294      37.963  96.261 114.121  1.00  0.00           H0.      0
ATOM    398  H1  ACT A 294      38.018  95.344 118.092  1.00  0.00           H0.      0
ATOM    399  H3  ACT A 294      37.935  94.433 116.595  1.00  0.00           H0.      0
ATOM    400  H01 ACT A 294      35.801  96.199 117.537  1.00  0.00           H0.      0
ATOM    401  H02 ACT A 294      35.871  95.476 116.073  1.00  0.00           H0.      0
ATOM    402  O   WAT A 878      36.729 106.416 116.928  1.00  0.00           O0.      0
ATOM    403  H1  WAT A 878      36.106 106.403 116.176  1.00  0.00           H0.      0
ATOM    404  H2  WAT A 878      36.936 107.347 117.096  1.00  0.00           H0.      0
ATOM    405  O   WAT A1222      37.954  94.827 120.768  1.00  0.00           O0.      0
ATOM    406  H1  WAT A1222      37.686  94.001 120.316  1.00  0.00           H0.      0
ATOM    407  H2  WAT A1222      38.891  94.908 120.528  1.00  0.00           H0.      0
ATOM    408  O   WAT A8642      33.021 106.324 116.496  1.00  0.00           O0.      0
ATOM    409  H1  WAT A8642      33.751 105.861 116.019  1.00  0.00           H0.      0
ATOM    410  H2  WAT A8642      32.227 105.795 116.332  1.00  0.00           H0.      0
ATOM    411  O   WAT A9157      33.934  97.115 107.466  1.00  0.00           O0.      0
ATOM    412  H1  WAT A9157      34.427  97.931 107.286  1.00  0.00           H0.      0
ATOM    413  H2  WAT A9157      34.482  96.398 107.101  1.00  0.00           H0.      0
ATOM    414  O   WAT B5682      34.484  93.391 108.727  1.00  0.00           O0.      0
ATOM    415  H1  WAT B5682      34.954  93.826 107.982  1.00  0.00           H0.      0
ATOM    416  H2  WAT B5682      34.767  93.925 109.486  1.00  0.00           H0.      0
ATOM    417  O   WAT B7377      38.435 106.515 114.508  1.00  0.00           O0.      0
ATOM    418  H1  WAT B7377      38.183 106.210 115.392  1.00  0.00           H0.      0
ATOM    419  H2  WAT B7377      38.809 105.752 114.025  1.00  0.00           H0.      0
ATOM    420  O   WAT B8970      40.790  95.033 109.933  1.00  0.00           O0.      0
ATOM    421  H1  WAT B8970      40.647  95.709 109.232  1.00  0.00           H0.      0
ATOM    422  H2  WAT B8970      39.926  94.933 110.374  1.00  0.00           H0.      0
ATOM    423  O   WAT B9573      39.921  96.808 108.103  1.00  0.00           O0.      0
ATOM    424  H1  WAT B9573      39.277  96.404 107.482  1.00  0.00           H0.      0
ATOM    425  H2  WAT B9573      40.177  97.663 107.702  1.00  0.00           H0.      0
ATOM    426  O   WAT C1089      34.577 106.048 118.858  1.00  0.00           O0.      0
ATOM    427  H1  WAT C1089      35.405 106.050 118.346  1.00  0.00           H0.      0
ATOM    428  H2  WAT C1089      33.884 106.218 118.193  1.00  0.00           H0.      0
