# Supplementary material for: Computational Investigation of GNMT-Catalyzed Methyl Transfer Reaction: Integrating MD, QM, and ML Approaches
Source: J Comput Chem. Author manuscript; Available in PMC 2026 Jun 29. (PMC13312424; doi:10.1002/jcc.70434)
Supplement: SI-2 [file NIHMS2188582-supplement-SI-2.zip › QM-cluster-pdbs/sampling_28567_P2_wo_p.pdb]

ATOM      1  CA  ILE A  17      36.196 112.728 115.621  1.00  0.00           C0.     -1
ATOM      2  C   ILE A  17      36.121 111.637 116.747  1.00  0.00           C0.      0
ATOM      3  O   ILE A  17      35.716 111.944 117.882  1.00  0.00           O0.      0
ATOM      4  H01 ILE A  17      36.083 113.696 116.108  1.00  0.00           H0.      0
ATOM      5  H02 ILE A  17      35.377 112.583 114.908  1.00  0.00           H0.      0
ATOM      6  HA  ILE A  17      37.143 112.689 115.075  1.00  0.00           H0.      0
ATOM      7  N   PRO A  18      36.487 110.339 116.470  1.00  0.00           N0.      0
ATOM      8  CA  PRO A  18      36.136 109.180 117.396  1.00  0.00           C0.     -1
ATOM      9  C   PRO A  18      37.158 108.923 118.546  1.00  0.00           C0.      0
ATOM     10  O   PRO A  18      38.027 108.047 118.448  1.00  0.00           O0.      0
ATOM     11  CB  PRO A  18      36.075 107.988 116.425  1.00  0.00           C0.      0
ATOM     12  CG  PRO A  18      37.089 108.351 115.324  1.00  0.00           C0.      0
ATOM     13  CD  PRO A  18      36.872 109.857 115.122  1.00  0.00           C0.      0
ATOM     14  HA  PRO A  18      35.167 109.412 117.848  1.00  0.00           H0.      0
ATOM     15  HB2 PRO A  18      36.328 107.053 116.926  1.00  0.00           H0.      0
ATOM     16  HB3 PRO A  18      35.068 107.895 116.006  1.00  0.00           H0.      0
ATOM     17  HG2 PRO A  18      38.103 108.168 115.689  1.00  0.00           H0.      0
ATOM     18  HG3 PRO A  18      36.950 107.771 114.407  1.00  0.00           H0.      0
ATOM     19  HD2 PRO A  18      37.768 110.371 114.762  1.00  0.00           H0.      0
ATOM     20  HD3 PRO A  18      36.061 110.037 114.404  1.00  0.00           H0.      0
ATOM     21  N   ASP A  19      36.949 109.632 119.690  1.00  0.00           N0.      0
ATOM     22  CA  ASP A  19      37.703 109.378 120.938  1.00  0.00           C0.     -1
ATOM     23  H01 ASP A  19      37.087 109.680 121.787  1.00  0.00           H0.      0
ATOM     24  H03 ASP A  19      37.919 108.310 120.996  1.00  0.00           H0.      0
ATOM     25  H   ASP A  19      36.344 110.444 119.620  1.00  0.00           H0.      0
ATOM     26  HA  ASP A  19      38.651 109.928 120.963  1.00  0.00           H0.      0
ATOM     27  CA  TYR A  21      40.755 106.435 117.574  1.00  0.00           C0.     -1
ATOM     28  CB  TYR A  21      39.899 105.747 116.398  1.00  0.00           C0.     -1
ATOM     29  CG  TYR A  21      39.566 104.293 116.649  1.00  0.00           C0.      0
ATOM     30  CD1 TYR A  21      38.283 103.902 117.070  1.00  0.00           C0.      0
ATOM     31  CD2 TYR A  21      40.516 103.278 116.440  1.00  0.00           C0.      0
ATOM     32  CE1 TYR A  21      37.947 102.556 117.244  1.00  0.00           C0.      0
ATOM     33  CE2 TYR A  21      40.204 101.929 116.633  1.00  0.00           C0.      0
ATOM     34  CZ  TYR A  21      38.909 101.563 117.021  1.00  0.00           C0.      0
ATOM     35  OH  TYR A  21      38.533 100.242 117.195  1.00  0.00           O0.      0
ATOM     36  H01 TYR A  21      41.007 107.462 117.291  1.00  0.00           H0.      0
ATOM     37  H02 TYR A  21      40.163 106.465 118.492  1.00  0.00           H0.      0
ATOM     38  HA  TYR A  21      41.679 105.872 117.748  1.00  0.00           H0.      0
ATOM     39  HB2 TYR A  21      38.977 106.320 116.279  1.00  0.00           H0.      0
ATOM     40  HB3 TYR A  21      40.464 105.834 115.464  1.00  0.00           H0.      0
ATOM     41  HD1 TYR A  21      37.528 104.664 117.241  1.00  0.00           H0.      0
ATOM     42  HD2 TYR A  21      41.512 103.547 116.099  1.00  0.00           H0.      0
ATOM     43  HE1 TYR A  21      36.944 102.266 117.527  1.00  0.00           H0.      0
ATOM     44  HE2 TYR A  21      40.953 101.162 116.464  1.00  0.00           H0.      0
ATOM     45  HH  TYR A  21      39.218  99.655 116.835  1.00  0.00           H0.      0
ATOM     46  CA  TRP A  30      46.033  96.945 114.876  1.00  0.00           C0.     -1
ATOM     47  CB  TRP A  30      45.019  98.041 114.399  1.00  0.00           C0.     -1
ATOM     48  CG  TRP A  30      43.593  97.571 114.283  1.00  0.00           C0.      0
ATOM     49  CD1 TRP A  30      42.966  97.060 113.160  1.00  0.00           C0.      0
ATOM     50  CD2 TRP A  30      42.588  97.597 115.325  1.00  0.00           C0.      0
ATOM     51  CE2 TRP A  30      41.374  97.083 114.759  1.00  0.00           C0.      0
ATOM     52  CE3 TRP A  30      42.578  98.051 116.658  1.00  0.00           C0.      0
ATOM     53  NE1 TRP A  30      41.642  96.756 113.444  1.00  0.00           N0.      0
ATOM     54  CZ2 TRP A  30      40.187  96.991 115.498  1.00  0.00           C0.      0
ATOM     55  CZ3 TRP A  30      41.395  97.972 117.393  1.00  0.00           C0.      0
ATOM     56  CH2 TRP A  30      40.214  97.437 116.820  1.00  0.00           C0.      0
ATOM     57  H01 TRP A  30      46.049  96.108 114.169  1.00  0.00           H0.      0
ATOM     58  H02 TRP A  30      47.044  97.361 114.949  1.00  0.00           H0.      0
ATOM     59  HA  TRP A  30      45.745  96.555 115.859  1.00  0.00           H0.      0
ATOM     60  HB2 TRP A  30      45.064  98.888 115.096  1.00  0.00           H0.      0
ATOM     61  HB3 TRP A  30      45.354  98.428 113.429  1.00  0.00           H0.      0
ATOM     62  HD1 TRP A  30      43.366  96.904 112.169  1.00  0.00           H0.      0
ATOM     63  HE1 TRP A  30      40.935  96.435 112.785  1.00  0.00           H0.      0
ATOM     64  HE3 TRP A  30      43.478  98.459 117.108  1.00  0.00           H0.      0
ATOM     65  HZ2 TRP A  30      39.285  96.592 115.051  1.00  0.00           H0.      0
ATOM     66  HZ3 TRP A  30      41.376  98.313 118.424  1.00  0.00           H0.      0
ATOM     67  HH2 TRP A  30      39.325  97.347 117.437  1.00  0.00           H0.      0
ATOM     68  CA  ILE A  34      44.065  90.910 113.748  1.00  0.00           C0.     -1
ATOM     69  CB  ILE A  34      43.836  91.634 112.399  1.00  0.00           C0.     -1
ATOM     70  CG1 ILE A  34      42.557  92.502 112.506  1.00  0.00           C0.      0
ATOM     71  CG2 ILE A  34      43.760  90.615 111.249  1.00  0.00           C0.      0
ATOM     72  CD1 ILE A  34      42.189  93.319 111.259  1.00  0.00           C0.      0
ATOM     73  H01 ILE A  34      45.004  90.344 113.741  1.00  0.00           H0.      0
ATOM     74  H02 ILE A  34      44.102  91.624 114.579  1.00  0.00           H0.      0
ATOM     75  HA  ILE A  34      43.249  90.204 113.943  1.00  0.00           H0.      0
ATOM     76  HB  ILE A  34      44.687  92.307 112.212  1.00  0.00           H0.      0
ATOM     77 HG12 ILE A  34      41.717  91.841 112.773  1.00  0.00           H0.      0
ATOM     78 HG13 ILE A  34      42.679  93.191 113.354  1.00  0.00           H0.      0
ATOM     79 HG21 ILE A  34      44.671  90.008 111.205  1.00  0.00           H0.      0
ATOM     80 HG22 ILE A  34      42.913  89.930 111.400  1.00  0.00           H0.      0
ATOM     81 HG23 ILE A  34      43.634  91.102 110.277  1.00  0.00           H0.      0
ATOM     82 HD11 ILE A  34      43.017  93.975 110.964  1.00  0.00           H0.      0
ATOM     83 HD12 ILE A  34      41.953  92.677 110.402  1.00  0.00           H0.      0
ATOM     84 HD13 ILE A  34      41.314  93.951 111.451  1.00  0.00           H0.      0
ATOM     85  CA  ARG A  40      39.805  86.177 109.929  1.00  0.00           C0.     -1
ATOM     86  CB  ARG A  40      40.440  87.553 110.062  1.00  0.00           C0.     -1
ATOM     87  CG  ARG A  40      39.402  88.693 109.899  1.00  0.00           C0.      0
ATOM     88  CD  ARG A  40      40.048  90.076 109.681  1.00  0.00           C0.      0
ATOM     89  NE  ARG A  40      39.084  91.179 109.530  1.00  0.00           N0.      0
ATOM     90  CZ  ARG A  40      38.604  91.957 110.524  1.00  0.00           C0.      0
ATOM     91  NH1 ARG A  40      38.916  91.693 111.817  1.00  0.00           N1+      0
ATOM     92  NH2 ARG A  40      37.779  92.955 110.217  1.00  0.00           N0.      0
ATOM     93  H01 ARG A  40      39.352  86.049 108.939  1.00  0.00           H0.      0
ATOM     94  H02 ARG A  40      40.544  85.380 110.064  1.00  0.00           H0.      0
ATOM     95  HA  ARG A  40      39.016  86.029 110.677  1.00  0.00           H0.      0
ATOM     96  HB2 ARG A  40      40.941  87.653 111.035  1.00  0.00           H0.      0
ATOM     97  HB3 ARG A  40      41.223  87.671 109.298  1.00  0.00           H0.      0
ATOM     98  HG2 ARG A  40      38.758  88.477 109.037  1.00  0.00           H0.      0
ATOM     99  HG3 ARG A  40      38.746  88.727 110.780  1.00  0.00           H0.      0
ATOM    100  HD2 ARG A  40      40.744  90.316 110.493  1.00  0.00           H0.      0
ATOM    101  HD3 ARG A  40      40.651  90.060 108.768  1.00  0.00           H0.      0
ATOM    102  HE  ARG A  40      38.764  91.430 108.599  1.00  0.00           H0.      0
ATOM    103 HH11 ARG A  40      39.640  91.027 112.036  1.00  0.00           H0.      0
ATOM    104 HH12 ARG A  40      38.741  92.395 112.527  1.00  0.00           H0.      0
ATOM    105 HH21 ARG A  40      37.585  93.132 109.200  1.00  0.00           H0.      0
ATOM    106 HH22 ARG A  40      37.456  93.610 110.932  1.00  0.00           H0.      0
ATOM    107  CA  ALA A  64      34.756 100.912 108.217  1.00  0.00           C0.     -1
ATOM    108  C   ALA A  64      36.026 100.127 107.868  1.00  0.00           C0.      0
ATOM    109  O   ALA A  64      36.140  98.921 108.157  1.00  0.00           O0.      0
ATOM    110  CB  ALA A  64      34.546 100.986 109.738  1.00  0.00           C0.      0
ATOM    111  H02 ALA A  64      33.921 100.377 107.750  1.00  0.00           H0.      0
ATOM    112  HA  ALA A  64      34.790 101.916 107.780  1.00  0.00           H0.      0
ATOM    113  HB1 ALA A  64      34.530  99.993 110.192  1.00  0.00           H0.      0
ATOM    114  HB2 ALA A  64      35.333 101.576 110.221  1.00  0.00           H0.      0
ATOM    115  HB3 ALA A  64      33.588 101.463 109.958  1.00  0.00           H0.      0
ATOM    116  N   CYS A  65      37.032 100.783 107.229  1.00  0.00           N0.      0
ATOM    117  CA  CYS A  65      38.202 100.077 106.674  1.00  0.00           C0.     -1
ATOM    118  C   CYS A  65      39.156  99.461 107.707  1.00  0.00           C0.      0
ATOM    119  O   CYS A  65      39.607  98.322 107.516  1.00  0.00           O0.      0
ATOM    120  H01 CYS A  65      38.753 100.795 106.061  1.00  0.00           H0.      0
ATOM    121  H   CYS A  65      36.898 101.755 106.991  1.00  0.00           H0.      0
ATOM    122  HA  CYS A  65      37.867  99.251 106.043  1.00  0.00           H0.      0
ATOM    123  N   GLY A  66      39.536 100.232 108.750  1.00  0.00           N0.      0
ATOM    124  CA  GLY A  66      40.646  99.780 109.591  1.00  0.00           C0.     -1
ATOM    125  H01 GLY A  66      41.570  99.694 109.008  1.00  0.00           H0.      0
ATOM    126  H   GLY A  66      39.176 101.177 108.892  1.00  0.00           H0.      0
ATOM    127  HA2 GLY A  66      40.799 100.499 110.395  1.00  0.00           H0.      0
ATOM    128  HA3 GLY A  66      40.437  98.800 110.026  1.00  0.00           H0.      0
ATOM    129  CA  ASP A  70      37.675  93.452 104.609  1.00  0.00           C0.     -1
ATOM    130  CB  ASP A  70      36.516  93.896 105.481  1.00  0.00           C0.     -1
ATOM    131  CG  ASP A  70      36.926  94.022 106.967  1.00  0.00           C0.      0
ATOM    132  OD1 ASP A  70      36.708  95.138 107.532  1.00  0.00           O0.      0
ATOM    133  OD2 ASP A  70      37.446  93.001 107.528  1.00  0.00           O1-      0
ATOM    134  H01 ASP A  70      38.484  94.193 104.619  1.00  0.00           H0.      0
ATOM    135  H02 ASP A  70      37.365  93.311 103.567  1.00  0.00           H0.      0
ATOM    136  HA  ASP A  70      38.086  92.506 104.976  1.00  0.00           H0.      0
ATOM    137  HB2 ASP A  70      36.118  94.862 105.158  1.00  0.00           H0.      0
ATOM    138  HB3 ASP A  70      35.701  93.161 105.421  1.00  0.00           H0.      0
ATOM    139  CA  ASP A  85      37.560 105.646 108.156  1.00  0.00           C0.     -1
ATOM    140  C   ASP A  85      37.846 107.116 108.464  1.00  0.00           C0.      0
ATOM    141  O   ASP A  85      38.458 107.832 107.658  1.00  0.00           O0.      0
ATOM    142  CB  ASP A  85      38.829 104.803 108.414  1.00  0.00           C0.     -1
ATOM    143  CG  ASP A  85      38.819 104.175 109.804  1.00  0.00           C0.      0
ATOM    144  OD1 ASP A  85      38.848 102.912 109.927  1.00  0.00           O0.      0
ATOM    145  OD2 ASP A  85      38.740 104.993 110.779  1.00  0.00           O1-      0
ATOM    146  H03 ASP A  85      37.291 105.589 107.098  1.00  0.00           H0.      0
ATOM    147  HA  ASP A  85      36.718 105.272 108.748  1.00  0.00           H0.      0
ATOM    148  HB2 ASP A  85      38.906 104.001 107.674  1.00  0.00           H0.      0
ATOM    149  HB3 ASP A  85      39.719 105.435 108.305  1.00  0.00           H0.      0
ATOM    150  N   ALA A  86      37.480 107.544 109.702  1.00  0.00           N0.      0
ATOM    151  CA  ALA A  86      37.968 108.807 110.230  1.00  0.00           C0.     -1
ATOM    152  C   ALA A  86      39.451 108.725 110.747  1.00  0.00           C0.      0
ATOM    153  O   ALA A  86      40.033 109.780 111.041  1.00  0.00           O0.      0
ATOM    154  CB  ALA A  86      37.084 109.329 111.370  1.00  0.00           C0.      0
ATOM    155  H   ALA A  86      37.027 106.885 110.329  1.00  0.00           H0.      0
ATOM    156  HA  ALA A  86      37.987 109.527 109.409  1.00  0.00           H0.      0
ATOM    157  HB1 ALA A  86      36.995 108.582 112.167  1.00  0.00           H0.      0
ATOM    158  HB2 ALA A  86      37.540 110.231 111.787  1.00  0.00           H0.      0
ATOM    159  HB3 ALA A  86      36.084 109.565 111.004  1.00  0.00           H0.      0
ATOM    160  N   SER A  87      39.996 107.489 110.871  1.00  0.00           N0.      0
ATOM    161  CA  SER A  87      41.345 107.228 111.410  1.00  0.00           C0.     -1
ATOM    162  CB  SER A  87      41.279 106.224 112.569  1.00  0.00           C0.      0
ATOM    163  OG  SER A  87      42.588 105.959 113.117  1.00  0.00           O0.      0
ATOM    164  H01 SER A  87      42.000 106.835 110.622  1.00  0.00           H0.      0
ATOM    165  H   SER A  87      39.419 106.664 110.677  1.00  0.00           H0.      0
ATOM    166  HA  SER A  87      41.750 108.188 111.746  1.00  0.00           H0.      0
ATOM    167  HB2 SER A  87      40.585 106.586 113.337  1.00  0.00           H0.      0
ATOM    168  HB3 SER A  87      40.907 105.259 112.222  1.00  0.00           H0.      0
ATOM    169  HG  SER A  87      42.900 106.766 113.549  1.00  0.00           H0.      0
ATOM    170  CA  MET A  90      44.317 103.200 110.066  1.00  0.00           C0.     -1
ATOM    171  CB  MET A  90      42.854 102.888 110.331  1.00  0.00           C0.     -1
ATOM    172  CG  MET A  90      42.502 102.645 111.803  1.00  0.00           C0.      0
ATOM    173  SD  MET A  90      43.072 100.984 112.380  1.00  0.00           S0.      0
ATOM    174  CE  MET A  90      42.104 100.914 113.932  1.00  0.00           C0.      0
ATOM    175  H01 MET A  90      44.631 104.090 110.625  1.00  0.00           H0.      0
ATOM    176  H02 MET A  90      44.498 103.390 109.002  1.00  0.00           H0.      0
ATOM    177  HA  MET A  90      44.967 102.371 110.373  1.00  0.00           H0.      0
ATOM    178  HB2 MET A  90      42.239 103.733 109.987  1.00  0.00           H0.      0
ATOM    179  HB3 MET A  90      42.536 102.024 109.733  1.00  0.00           H0.      0
ATOM    180  HG2 MET A  90      42.942 103.426 112.434  1.00  0.00           H0.      0
ATOM    181  HG3 MET A  90      41.419 102.669 111.947  1.00  0.00           H0.      0
ATOM    182  HE1 MET A  90      41.047 101.090 113.719  1.00  0.00           H0.      0
ATOM    183  HE2 MET A  90      42.238  99.923 114.366  1.00  0.00           H0.      0
ATOM    184  HE3 MET A  90      42.461 101.669 114.638  1.00  0.00           H0.      0
ATOM    185  CA  ALA A 115      36.181 110.975 106.552  1.00  0.00           C0.     -1
ATOM    186  C   ALA A 115      35.321 110.444 107.756  1.00  0.00           C0.      0
ATOM    187  O   ALA A 115      35.154 109.230 107.909  1.00  0.00           O0.      0
ATOM    188  H01 ALA A 115      37.090 110.369 106.526  1.00  0.00           H0.      0
ATOM    189  H03 ALA A 115      35.619 110.811 105.628  1.00  0.00           H0.      0
ATOM    190  HA  ALA A 115      36.434 112.034 106.644  1.00  0.00           H0.      0
ATOM    191  N   ASN A 116      34.787 111.352 108.666  1.00  0.00           N0.      0
ATOM    192  CA  ASN A 116      33.811 110.935 109.723  1.00  0.00           C0.     -1
ATOM    193  C   ASN A 116      32.433 110.608 109.028  1.00  0.00           C0.      0
ATOM    194  O   ASN A 116      32.040 111.337 108.111  1.00  0.00           O0.      0
ATOM    195  CB  ASN A 116      33.647 112.057 110.768  1.00  0.00           C0.      0
ATOM    196  CG  ASN A 116      33.056 111.448 112.026  1.00  0.00           C0.      0
ATOM    197  ND2 ASN A 116      33.938 111.177 113.022  1.00  0.00           N0.      0
ATOM    198  OD1 ASN A 116      31.851 111.157 112.112  1.00  0.00           O0.      0
ATOM    199  H   ASN A 116      34.679 112.303 108.337  1.00  0.00           H0.      0
ATOM    200  HA  ASN A 116      34.206 110.035 110.191  1.00  0.00           H0.      0
ATOM    201  HB2 ASN A 116      34.623 112.509 110.967  1.00  0.00           H0.      0
ATOM    202  HB3 ASN A 116      32.975 112.831 110.385  1.00  0.00           H0.      0
ATOM    203 HD21 ASN A 116      33.643 110.524 113.741  1.00  0.00           H0.      0
ATOM    204 HD22 ASN A 116      34.929 111.242 112.839  1.00  0.00           H0.      0
ATOM    205  N   TRP A 117      31.714 109.548 109.496  1.00  0.00           N0.      0
ATOM    206  CA  TRP A 117      30.427 109.146 108.879  1.00  0.00           C0.     -1
ATOM    207  C   TRP A 117      29.300 110.206 109.088  1.00  0.00           C0.      0
ATOM    208  O   TRP A 117      28.283 110.147 108.383  1.00  0.00           O0.      0
ATOM    209  CB  TRP A 117      29.911 107.796 109.416  1.00  0.00           C0.     -1
ATOM    210  CG  TRP A 117      30.962 106.718 109.420  1.00  0.00           C0.      0
ATOM    211  CD1 TRP A 117      32.005 106.555 108.529  1.00  0.00           C0.      0
ATOM    212  CD2 TRP A 117      31.142 105.715 110.448  1.00  0.00           C0.      0
ATOM    213  CE2 TRP A 117      32.326 104.983 110.127  1.00  0.00           C0.      0
ATOM    214  CE3 TRP A 117      30.443 105.392 111.625  1.00  0.00           C0.      0
ATOM    215  NE1 TRP A 117      32.807 105.496 108.937  1.00  0.00           N0.      0
ATOM    216  CZ2 TRP A 117      32.841 103.993 110.974  1.00  0.00           C0.      0
ATOM    217  CZ3 TRP A 117      30.943 104.394 112.460  1.00  0.00           C0.      0
ATOM    218  CH2 TRP A 117      32.138 103.709 112.143  1.00  0.00           C0.      0
ATOM    219  H   TRP A 117      32.149 108.951 110.202  1.00  0.00           H0.      0
ATOM    220  HA  TRP A 117      30.571 109.088 107.795  1.00  0.00           H0.      0
ATOM    221  HB2 TRP A 117      29.554 107.941 110.444  1.00  0.00           H0.      0
ATOM    222  HB3 TRP A 117      29.033 107.532 108.816  1.00  0.00           H0.      0
ATOM    223  HD1 TRP A 117      32.265 107.134 107.657  1.00  0.00           H0.      0
ATOM    224  HE1 TRP A 117      33.706 105.275 108.538  1.00  0.00           H0.      0
ATOM    225  HE3 TRP A 117      29.531 105.922 111.883  1.00  0.00           H0.      0
ATOM    226  HZ2 TRP A 117      33.776 103.495 110.755  1.00  0.00           H0.      0
ATOM    227  HZ3 TRP A 117      30.420 104.149 113.379  1.00  0.00           H0.      0
ATOM    228  HH2 TRP A 117      32.538 102.975 112.833  1.00  0.00           H0.      0
ATOM    229  N   LEU A 118      29.468 111.084 110.103  1.00  0.00           N0.      0
ATOM    230  CA  LEU A 118      28.463 112.091 110.531  1.00  0.00           C0.     -1
ATOM    231  CB  LEU A 118      28.806 112.506 111.944  1.00  0.00           C0.     -1
ATOM    232  CG  LEU A 118      28.716 111.365 112.988  1.00  0.00           C0.      0
ATOM    233  CD1 LEU A 118      29.313 111.823 114.329  1.00  0.00           C0.      0
ATOM    234  CD2 LEU A 118      27.274 110.861 113.169  1.00  0.00           C0.      0
ATOM    235  H02 LEU A 118      28.485 112.951 109.850  1.00  0.00           H0.      0
ATOM    236  H   LEU A 118      30.345 111.063 110.617  1.00  0.00           H0.      0
ATOM    237  HA  LEU A 118      27.470 111.639 110.450  1.00  0.00           H0.      0
ATOM    238  HB2 LEU A 118      29.825 112.915 111.958  1.00  0.00           H0.      0
ATOM    239  HB3 LEU A 118      28.136 113.321 112.254  1.00  0.00           H0.      0
ATOM    240  HG  LEU A 118      29.325 110.528 112.623  1.00  0.00           H0.      0
ATOM    241 HD11 LEU A 118      29.261 111.020 115.075  1.00  0.00           H0.      0
ATOM    242 HD12 LEU A 118      30.364 112.104 114.205  1.00  0.00           H0.      0
ATOM    243 HD13 LEU A 118      28.766 112.687 114.728  1.00  0.00           H0.      0
ATOM    244 HD21 LEU A 118      26.855 110.475 112.233  1.00  0.00           H0.      0
ATOM    245 HD22 LEU A 118      27.237 110.051 113.908  1.00  0.00           H0.      0
ATOM    246 HD23 LEU A 118      26.621 111.670 113.524  1.00  0.00           H0.      0
ATOM    247  CA  LEU A 136      31.739  94.796 109.606  1.00  0.00           C0.     -1
ATOM    248  C   LEU A 136      32.340  95.318 110.900  1.00  0.00           C0.      0
ATOM    249  O   LEU A 136      32.264  96.520 111.215  1.00  0.00           O0.      0
ATOM    250  H01 LEU A 136      32.401  95.069 108.776  1.00  0.00           H0.      0
ATOM    251  H02 LEU A 136      30.775  95.279 109.438  1.00  0.00           H0.      0
ATOM    252  HA  LEU A 136      31.610  93.711 109.605  1.00  0.00           H0.      0
ATOM    253  N   GLY A 137      32.972  94.414 111.703  1.00  0.00           N0.      0
ATOM    254  CA  GLY A 137      33.833  94.828 112.813  1.00  0.00           C0.     -1
ATOM    255  C   GLY A 137      33.108  95.492 113.994  1.00  0.00           C0.      0
ATOM    256  O   GLY A 137      33.798  96.163 114.779  1.00  0.00           O0.      0
ATOM    257  H   GLY A 137      33.066  93.466 111.365  1.00  0.00           H0.      0
ATOM    258  HA2 GLY A 137      34.374  93.958 113.193  1.00  0.00           H0.      0
ATOM    259  HA3 GLY A 137      34.588  95.547 112.483  1.00  0.00           H0.      0
ATOM    260  N   ASN A 138      31.770  95.347 114.155  1.00  0.00           N0.      0
ATOM    261  CA  ASN A 138      31.028  96.020 115.257  1.00  0.00           C0.     -1
ATOM    262  C   ASN A 138      31.390  97.525 115.282  1.00  0.00           C0.      0
ATOM    263  O   ASN A 138      31.544  98.124 116.350  1.00  0.00           O0.      0
ATOM    264  CB  ASN A 138      31.387  95.372 116.635  1.00  0.00           C0.     -1
ATOM    265  CG  ASN A 138      30.408  95.810 117.719  1.00  0.00           C0.      0
ATOM    266  ND2 ASN A 138      30.963  96.002 118.950  1.00  0.00           N0.      0
ATOM    267  OD1 ASN A 138      29.197  95.901 117.495  1.00  0.00           O0.      0
ATOM    268  H   ASN A 138      31.267  94.773 113.491  1.00  0.00           H0.      0
ATOM    269  HA  ASN A 138      29.959  95.890 115.071  1.00  0.00           H0.      0
ATOM    270  HB2 ASN A 138      31.308  94.287 116.513  1.00  0.00           H0.      0
ATOM    271  HB3 ASN A 138      32.410  95.621 116.900  1.00  0.00           H0.      0
ATOM    272 HD21 ASN A 138      30.382  96.446 119.650  1.00  0.00           H0.      0
ATOM    273 HD22 ASN A 138      31.970  96.123 119.032  1.00  0.00           H0.      0
ATOM    274  N   SER A 139      31.505  98.104 114.065  1.00  0.00           N0.      0
ATOM    275  CA  SER A 139      32.151  99.413 113.893  1.00  0.00           C0.     -1
ATOM    276  CB  SER A 139      32.417  99.637 112.394  1.00  0.00           C0.     -1
ATOM    277  OG  SER A 139      33.541  98.849 111.954  1.00  0.00           O0.      0
ATOM    278  H03 SER A 139      31.504 100.199 114.299  1.00  0.00           H0.      0
ATOM    279  H   SER A 139      31.517  97.488 113.260  1.00  0.00           H0.      0
ATOM    280  HA  SER A 139      33.100  99.426 114.437  1.00  0.00           H0.      0
ATOM    281  HB2 SER A 139      31.517  99.414 111.806  1.00  0.00           H0.      0
ATOM    282  HB3 SER A 139      32.682 100.683 112.224  1.00  0.00           H0.      0
ATOM    283  HG  SER A 139      33.221  97.966 111.698  1.00  0.00           H0.      0
ATOM    284  CA  HID A 142      32.171 103.399 118.601  1.00  0.00           C0.     -1
ATOM    285  C   HID A 142      31.608 104.846 118.582  1.00  0.00           C0.      0
ATOM    286  O   HID A 142      32.335 105.806 118.866  1.00  0.00           O0.      0
ATOM    287  CB  HID A 142      33.396 103.357 117.692  1.00  0.00           C0.     -1
ATOM    288  CG  HID A 142      34.032 102.022 117.517  1.00  0.00           C0.      0
ATOM    289  CD2 HID A 142      33.990 101.127 116.468  1.00  0.00           C0.      0
ATOM    290  ND1 HID A 142      34.868 101.422 118.451  1.00  0.00           N0.      0
ATOM    291  CE1 HID A 142      35.302 100.230 117.935  1.00  0.00           C0.      0
ATOM    292  NE2 HID A 142      34.779 100.017 116.737  1.00  0.00           N0.      0
ATOM    293  H01 HID A 142      31.422 102.672 118.269  1.00  0.00           H0.      0
ATOM    294  HA  HID A 142      32.441 103.149 119.634  1.00  0.00           H0.      0
ATOM    295  HB2 HID A 142      33.095 103.713 116.699  1.00  0.00           H0.      0
ATOM    296  HB3 HID A 142      34.123 104.090 118.065  1.00  0.00           H0.      0
ATOM    297  HD1 HID A 142      35.164 101.822 119.329  1.00  0.00           H0.      0
ATOM    298  HD2 HID A 142      33.449 101.233 115.543  1.00  0.00           H0.      0
ATOM    299  HE1 HID A 142      36.000  99.598 118.453  1.00  0.00           H0.      0
ATOM    300  N   LEU A 143      30.312 105.005 118.180  1.00  0.00           N0.      0
ATOM    301  CA  LEU A 143      29.624 106.313 118.009  1.00  0.00           C0.     -1
ATOM    302  CB  LEU A 143      28.477 106.157 116.971  1.00  0.00           C0.     -1
ATOM    303  CG  LEU A 143      28.950 105.804 115.546  1.00  0.00           C0.      0
ATOM    304  CD1 LEU A 143      27.742 105.716 114.597  1.00  0.00           C0.      0
ATOM    305  CD2 LEU A 143      29.985 106.818 115.029  1.00  0.00           C0.      0
ATOM    306  H01 LEU A 143      29.219 106.651 118.971  1.00  0.00           H0.      0
ATOM    307  H   LEU A 143      29.765 104.174 118.000  1.00  0.00           H0.      0
ATOM    308  HA  LEU A 143      30.372 107.041 117.689  1.00  0.00           H0.      0
ATOM    309  HB2 LEU A 143      27.770 105.395 117.329  1.00  0.00           H0.      0
ATOM    310  HB3 LEU A 143      27.924 107.106 116.938  1.00  0.00           H0.      0
ATOM    311  HG  LEU A 143      29.434 104.817 115.577  1.00  0.00           H0.      0
ATOM    312 HD11 LEU A 143      26.988 105.016 114.976  1.00  0.00           H0.      0
ATOM    313 HD12 LEU A 143      27.266 106.699 114.487  1.00  0.00           H0.      0
ATOM    314 HD13 LEU A 143      28.045 105.376 113.600  1.00  0.00           H0.      0
ATOM    315 HD21 LEU A 143      29.599 107.843 115.122  1.00  0.00           H0.      0
ATOM    316 HD22 LEU A 143      30.925 106.740 115.587  1.00  0.00           H0.      0
ATOM    317 HD23 LEU A 143      30.215 106.633 113.977  1.00  0.00           H0.      0
ATOM    318  CA  ARG A 175      27.896  92.331 119.927  1.00  0.00           C0.     -1
ATOM    319  CB  ARG A 175      28.955  92.947 120.831  1.00  0.00           C0.     -1
ATOM    320  CG  ARG A 175      30.379  92.712 120.313  1.00  0.00           C0.      0
ATOM    321  CD  ARG A 175      31.439  93.348 121.223  1.00  0.00           C0.      0
ATOM    322  NE  ARG A 175      32.811  93.054 120.792  1.00  0.00           N0.      0
ATOM    323  CZ  ARG A 175      33.469  91.931 121.071  1.00  0.00           C0.      0
ATOM    324  NH1 ARG A 175      32.913  90.930 121.781  1.00  0.00           N1+      0
ATOM    325  NH2 ARG A 175      34.760  91.803 120.671  1.00  0.00           N0.      0
ATOM    326  H01 ARG A 175      27.941  92.766 118.921  1.00  0.00           H0.      0
ATOM    327  H02 ARG A 175      26.887  92.500 120.318  1.00  0.00           H0.      0
ATOM    328  HA  ARG A 175      28.042  91.248 119.829  1.00  0.00           H0.      0
ATOM    329  HB2 ARG A 175      28.781  94.029 120.919  1.00  0.00           H0.      0
ATOM    330  HB3 ARG A 175      28.863  92.535 121.847  1.00  0.00           H0.      0
ATOM    331  HG2 ARG A 175      30.568  91.635 120.208  1.00  0.00           H0.      0
ATOM    332  HG3 ARG A 175      30.480  93.143 119.313  1.00  0.00           H0.      0
ATOM    333  HD2 ARG A 175      31.333  94.436 121.208  1.00  0.00           H0.      0
ATOM    334  HD3 ARG A 175      31.316  93.031 122.266  1.00  0.00           H0.      0
ATOM    335  HE  ARG A 175      33.230  93.614 120.037  1.00  0.00           H0.      0
ATOM    336 HH11 ARG A 175      31.967  91.000 122.121  1.00  0.00           H0.      0
ATOM    337 HH12 ARG A 175      33.505  90.230 122.203  1.00  0.00           H0.      0
ATOM    338 HH21 ARG A 175      35.075  92.513 120.014  1.00  0.00           H0.      0
ATOM    339 HH22 ARG A 175      35.075  90.868 120.445  1.00  0.00           H0.      0
ATOM    340  CA  TYR A 194      40.782  89.622 115.726  1.00  0.00           C0.     -1
ATOM    341  CB  TYR A 194      40.451  90.716 116.825  1.00  0.00           C0.     -1
ATOM    342  CG  TYR A 194      39.458  91.713 116.244  1.00  0.00           C0.      0
ATOM    343  CD1 TYR A 194      38.082  91.623 116.521  1.00  0.00           C0.      0
ATOM    344  CD2 TYR A 194      39.868  92.681 115.309  1.00  0.00           C0.      0
ATOM    345  CE1 TYR A 194      37.151  92.447 115.882  1.00  0.00           C0.      0
ATOM    346  CE2 TYR A 194      38.952  93.519 114.658  1.00  0.00           C0.      0
ATOM    347  CZ  TYR A 194      37.578  93.394 114.938  1.00  0.00           C0.      0
ATOM    348  OH  TYR A 194      36.619  94.185 114.348  1.00  0.00           O0.      0
ATOM    349  H01 TYR A 194      41.511  88.895 116.100  1.00  0.00           H0.      0
ATOM    350  H03 TYR A 194      39.867  89.092 115.440  1.00  0.00           H0.      0
ATOM    351  HA  TYR A 194      41.195  90.106 114.836  1.00  0.00           H0.      0
ATOM    352  HB2 TYR A 194      40.034  90.229 117.713  1.00  0.00           H0.      0
ATOM    353  HB3 TYR A 194      41.380  91.217 117.121  1.00  0.00           H0.      0
ATOM    354  HD1 TYR A 194      37.724  90.885 117.234  1.00  0.00           H0.      0
ATOM    355  HD2 TYR A 194      40.925  92.786 115.081  1.00  0.00           H0.      0
ATOM    356  HE1 TYR A 194      36.093  92.338 116.088  1.00  0.00           H0.      0
ATOM    357  HE2 TYR A 194      39.293  94.276 113.957  1.00  0.00           H0.      0
ATOM    358  HH  TYR A 194      36.936  94.601 113.501  1.00  0.00           H0.      0
ATOM    359  CA  LEU A 240      37.573 100.138 123.920  1.00  0.00           C0.     -1
ATOM    360  CB  LEU A 240      37.264  99.112 122.802  1.00  0.00           C0.     -1
ATOM    361  CG  LEU A 240      37.886  99.493 121.438  1.00  0.00           C0.      0
ATOM    362  CD1 LEU A 240      37.755  98.340 120.424  1.00  0.00           C0.      0
ATOM    363  CD2 LEU A 240      37.251 100.779 120.874  1.00  0.00           C0.      0
ATOM    364  H01 LEU A 240      37.180  99.799 124.885  1.00  0.00           H0.      0
ATOM    365  H02 LEU A 240      38.656 100.279 124.026  1.00  0.00           H0.      0
ATOM    366  HA  LEU A 240      37.126 101.114 123.704  1.00  0.00           H0.      0
ATOM    367  HB2 LEU A 240      37.649  98.127 123.104  1.00  0.00           H0.      0
ATOM    368  HB3 LEU A 240      36.177  99.004 122.679  1.00  0.00           H0.      0
ATOM    369  HG  LEU A 240      38.959  99.686 121.599  1.00  0.00           H0.      0
ATOM    370 HD11 LEU A 240      36.698  98.086 120.282  1.00  0.00           H0.      0
ATOM    371 HD12 LEU A 240      38.178  98.630 119.454  1.00  0.00           H0.      0
ATOM    372 HD13 LEU A 240      38.279  97.443 120.775  1.00  0.00           H0.      0
ATOM    373 HD21 LEU A 240      37.427 101.642 121.524  1.00  0.00           H0.      0
ATOM    374 HD22 LEU A 240      37.654 101.014 119.883  1.00  0.00           H0.      0
ATOM    375 HD23 LEU A 240      36.166 100.631 120.792  1.00  0.00           H0.      0
ATOM    376  CA  TYR A 242      30.461 100.797 125.018  1.00  0.00           C0.     -1
ATOM    377  CB  TYR A 242      30.356  99.477 124.165  1.00  0.00           C0.     -1
ATOM    378  CG  TYR A 242      31.444  99.218 123.140  1.00  0.00           C0.      0
ATOM    379  CD1 TYR A 242      32.169 100.243 122.511  1.00  0.00           C0.      0
ATOM    380  CD2 TYR A 242      31.708  97.894 122.745  1.00  0.00           C0.      0
ATOM    381  CE1 TYR A 242      33.109  99.961 121.517  1.00  0.00           C0.      0
ATOM    382  CE2 TYR A 242      32.644  97.596 121.753  1.00  0.00           C0.      0
ATOM    383  CZ  TYR A 242      33.346  98.637 121.126  1.00  0.00           C0.      0
ATOM    384  OH  TYR A 242      34.282  98.403 120.148  1.00  0.00           O0.      0
ATOM    385  H01 TYR A 242      29.650 100.825 125.752  1.00  0.00           H0.      0
ATOM    386  H02 TYR A 242      31.417 100.841 125.550  1.00  0.00           H0.      0
ATOM    387  HA  TYR A 242      30.378 101.687 124.386  1.00  0.00           H0.      0
ATOM    388  HB2 TYR A 242      30.317  98.625 124.856  1.00  0.00           H0.      0
ATOM    389  HB3 TYR A 242      29.380  99.489 123.655  1.00  0.00           H0.      0
ATOM    390  HD1 TYR A 242      31.997 101.277 122.792  1.00  0.00           H0.      0
ATOM    391  HD2 TYR A 242      31.170  97.081 123.225  1.00  0.00           H0.      0
ATOM    392  HE1 TYR A 242      33.652 100.759 121.025  1.00  0.00           H0.      0
ATOM    393  HE2 TYR A 242      32.850  96.567 121.474  1.00  0.00           H0.      0
ATOM    394  HH  TYR A 242      34.219  97.477 119.836  1.00  0.00           H0.      0
ATOM    395  CA  TYR A 283      28.193  88.734 117.395  1.00  0.00           C0.     -1
ATOM    396  CB  TYR A 283      29.161  89.348 116.273  1.00  0.00           C0.     -1
ATOM    397  CG  TYR A 283      30.513  89.840 116.747  1.00  0.00           C0.      0
ATOM    398  CD1 TYR A 283      31.618  88.971 116.826  1.00  0.00           C0.      0
ATOM    399  CD2 TYR A 283      30.731  91.195 117.048  1.00  0.00           C0.      0
ATOM    400  CE1 TYR A 283      32.893  89.435 117.158  1.00  0.00           C0.      0
ATOM    401  CE2 TYR A 283      32.002  91.674 117.384  1.00  0.00           C0.      0
ATOM    402  CZ  TYR A 283      33.096  90.798 117.421  1.00  0.00           C0.      0
ATOM    403  OH  TYR A 283      34.376  91.225 117.695  1.00  0.00           O0.      0
ATOM    404  H01 TYR A 283      27.256  88.406 116.934  1.00  0.00           H0.      0
ATOM    405  H02 TYR A 283      28.671  87.877 117.881  1.00  0.00           H0.      0
ATOM    406  HA  TYR A 283      27.971  89.490 118.156  1.00  0.00           H0.      0
ATOM    407  HB2 TYR A 283      29.305  88.576 115.507  1.00  0.00           H0.      0
ATOM    408  HB3 TYR A 283      28.624  90.174 115.792  1.00  0.00           H0.      0
ATOM    409  HD1 TYR A 283      31.481  87.918 116.597  1.00  0.00           H0.      0
ATOM    410  HD2 TYR A 283      29.899  91.891 117.003  1.00  0.00           H0.      0
ATOM    411  HE1 TYR A 283      33.742  88.761 117.193  1.00  0.00           H0.      0
ATOM    412  HE2 TYR A 283      32.157  92.721 117.610  1.00  0.00           H0.      0
ATOM    413  HH  TYR A 283      34.389  92.194 117.840  1.00  0.00           H0.      0
ATOM    414  N   ACT A 293      35.270  96.859 116.850  1.00  0.00           N0.      0
ATOM    415  CA  ACT A 293      35.535  95.468 117.326  1.00  0.00           C0.      0
ATOM    416  C   ACT A 293      34.531  95.062 118.401  1.00  0.00           C0.      0
ATOM    417  O   ACT A 293      34.397  93.819 118.629  1.00  0.00           O0.      0
ATOM    418  CE  ACT A 293      36.366  97.418 115.989  1.00  0.00           C0.      0
ATOM    419  OXT ACT A 293      33.902  95.979 119.000  1.00  0.00           O1-      0
ATOM    420  HE1 ACT A 293      36.519  96.734 115.157  1.00  0.00           H0.      0
ATOM    421  HE2 ACT A 293      36.031  98.392 115.648  1.00  0.00           H0.      0
ATOM    422  HE3 ACT A 293      37.273  97.524 116.582  1.00  0.00           H0.      0
ATOM    423  H1  ACT A 293      36.550  95.422 117.731  1.00  0.00           H0.      0
ATOM    424  H3  ACT A 293      35.482  94.812 116.456  1.00  0.00           H0.      0
ATOM    425  H01 ACT A 293      35.057  97.482 117.635  1.00  0.00           H0.      0
ATOM    426  H02 ACT A 293      34.421  96.831 116.259  1.00  0.00           H0.      0
ATOM    427  CA' SAM A 294      37.876  97.068 110.593  1.00  0.00           C0.      0
ATOM    428  CB  SAM A 294      37.467  98.397 111.276  1.00  0.00           C0.      0
ATOM    429  CG  SAM A 294      38.556  99.004 112.187  1.00  0.00           C0.      0
ATOM    430  SD  SAM A 294      38.030  99.337 113.913  1.00  0.00           S0.      0
ATOM    431  C5' SAM A 294      36.600 100.469 113.671  1.00  0.00           C0.      0
ATOM    432  C4' SAM A 294      36.952 101.719 112.875  1.00  0.00           C0.      0
ATOM    433  O4' SAM A 294      35.774 102.602 112.880  1.00  0.00           O0.      0
ATOM    434  C3' SAM A 294      38.143 102.543 113.433  1.00  0.00           C0.      0
ATOM    435  O3' SAM A 294      39.283 102.492 112.579  1.00  0.00           O0.      0
ATOM    436  C2' SAM A 294      37.534 103.961 113.656  1.00  0.00           C0.      0
ATOM    437  O2' SAM A 294      38.377 105.064 113.424  1.00  0.00           O0.      0
ATOM    438  C1' SAM A 294      36.278 103.946 112.764  1.00  0.00           C0.      0
ATOM    439  OXT SAM A 294      39.237  95.859 112.171  1.00  0.00           O0.      0
ATOM    440  N1  SAM A 294      33.515 108.109 111.482  1.00  0.00           N0.      0
ATOM    441  C2  SAM A 294      34.435 107.403 110.790  1.00  0.00           C0.      0
ATOM    442  N3  SAM A 294      35.131 106.335 111.203  1.00  0.00           N0.      0
ATOM    443  C4  SAM A 294      34.788 105.952 112.447  1.00  0.00           C0.      0
ATOM    444  C5  SAM A 294      33.852 106.593 113.279  1.00  0.00           C0.      0
ATOM    445  C6  SAM A 294      33.221 107.739 112.753  1.00  0.00           C0.      0
ATOM    446  N6  SAM A 294      32.384 108.530 113.479  1.00  0.00           N0.      0
ATOM    447  N7  SAM A 294      33.747 105.929 114.497  1.00  0.00           N0.      0
ATOM    448  C8  SAM A 294      34.592 104.918 114.401  1.00  0.00           C0.      0
ATOM    449  N9  SAM A 294      35.254 104.881 113.180  1.00  0.00           N0.      0
ATOM    450  C'  SAM A 294      38.109  95.955 111.639  1.00  0.00           C0.      0
ATOM    451  N'  SAM A 294      36.746  96.658 109.690  1.00  0.00           N0.      0
ATOM    452  O'  SAM A 294      37.083  95.223 111.909  1.00  0.00           O0.      0
ATOM    453 HN61 SAM A 294      31.855 109.245 112.984  1.00  0.00           H0.      0
ATOM    454 HN62 SAM A 294      31.975 108.139 114.315  1.00  0.00           H0.      0
ATOM    455  HA  SAM A 294      38.764  97.200 109.971  1.00  0.00           H0.      0
ATOM    456  HB1 SAM A 294      36.548  98.210 111.845  1.00  0.00           H0.      0
ATOM    457  HB2 SAM A 294      37.215  99.111 110.486  1.00  0.00           H0.      0
ATOM    458  HG1 SAM A 294      38.944  99.933 111.768  1.00  0.00           H0.      0
ATOM    459  HG2 SAM A 294      39.400  98.319 112.303  1.00  0.00           H0.      0
ATOM    460 HO2' SAM A 294      38.684 104.984 112.493  1.00  0.00           H0.      0
ATOM    461 HO3' SAM A 294      39.039 102.664 111.635  1.00  0.00           H0.      0
ATOM    462  H01 SAM A 294      34.769 104.169 115.156  1.00  0.00           H0.      0
ATOM    463  H02 SAM A 294      37.169 101.464 111.830  1.00  0.00           H0.      0
ATOM    464  H03 SAM A 294      38.483 102.141 114.386  1.00  0.00           H0.      0
ATOM    465  H04 SAM A 294      37.209 104.023 114.697  1.00  0.00           H0.      0
ATOM    466  H05 SAM A 294      36.533 104.198 111.729  1.00  0.00           H0.      0
ATOM    467  H06 SAM A 294      34.649 107.767 109.791  1.00  0.00           H0.      0
ATOM    468  H07 SAM A 294      36.967  95.921 108.950  1.00  0.00           H0.      0
ATOM    469  H08 SAM A 294      36.384  97.475 109.165  1.00  0.00           H0.      0
ATOM    470  H09 SAM A 294      36.014  96.260 110.286  1.00  0.00           H0.      0
ATOM    471 H5'1 SAM A 294      36.293 100.748 114.684  1.00  0.00           H0.      0
ATOM    472 H5'2 SAM A 294      35.765  99.938 113.202  1.00  0.00           H0.      0
