# Supplementary material for: Computational Investigation of GNMT-Catalyzed Methyl Transfer Reaction: Integrating MD, QM, and ML Approaches
Source: J Comput Chem. Author manuscript; Available in PMC 2026 Jun 29. (PMC13312424; doi:10.1002/jcc.70434)
Supplement: SI-2 [file NIHMS2188582-supplement-SI-2.zip › QM-cluster-pdbs/clustering_1016_P1_wo_r.pdb]

ATOM      1  CA  TYR A  21      43.802 105.669 119.354  1.00  0.00           C0.     -1
ATOM      2  CB  TYR A  21      43.552 105.188 117.956  1.00  0.00           C0.     -1
ATOM      3  CG  TYR A  21      42.494 104.150 117.612  1.00  0.00           C0.      0
ATOM      4  CD1 TYR A  21      42.206 103.997 116.241  1.00  0.00           C0.      0
ATOM      5  CD2 TYR A  21      41.849 103.294 118.515  1.00  0.00           C0.      0
ATOM      6  CE1 TYR A  21      41.332 103.019 115.776  1.00  0.00           C0.      0
ATOM      7  CE2 TYR A  21      40.971 102.294 118.061  1.00  0.00           C0.      0
ATOM      8  CZ  TYR A  21      40.730 102.147 116.692  1.00  0.00           C0.      0
ATOM      9  OH  TYR A  21      39.889 101.127 116.257  1.00  0.00           O0.      0
ATOM     10  H01 TYR A  21      42.912 106.135 119.796  1.00  0.00           H0.      0
ATOM     11  H02 TYR A  21      44.603 106.415 119.357  1.00  0.00           H0.      0
ATOM     12  HA  TYR A  21      44.108 104.856 120.025  1.00  0.00           H0.      0
ATOM     13  HB2 TYR A  21      43.344 106.067 117.326  1.00  0.00           H0.      0
ATOM     14  HB3 TYR A  21      44.506 104.799 117.561  1.00  0.00           H0.      0
ATOM     15  HD1 TYR A  21      42.685 104.643 115.513  1.00  0.00           H0.      0
ATOM     16  HD2 TYR A  21      42.039 103.384 119.580  1.00  0.00           H0.      0
ATOM     17  HE1 TYR A  21      41.131 102.915 114.715  1.00  0.00           H0.      0
ATOM     18  HE2 TYR A  21      40.493 101.617 118.760  1.00  0.00           H0.      0
ATOM     19  HH  TYR A  21      40.042 100.997 115.306  1.00  0.00           H0.      0
ATOM     20  CA  TRP A  30      46.471  95.619 114.763  1.00  0.00           C0.     -1
ATOM     21  CB  TRP A  30      45.713  96.786 114.202  1.00  0.00           C0.     -1
ATOM     22  CG  TRP A  30      44.232  96.517 114.049  1.00  0.00           C0.      0
ATOM     23  CD1 TRP A  30      43.557  96.164 112.893  1.00  0.00           C0.      0
ATOM     24  CD2 TRP A  30      43.241  96.522 115.107  1.00  0.00           C0.      0
ATOM     25  CE2 TRP A  30      41.987  96.158 114.516  1.00  0.00           C0.      0
ATOM     26  CE3 TRP A  30      43.280  96.828 116.481  1.00  0.00           C0.      0
ATOM     27  NE1 TRP A  30      42.215  95.935 113.173  1.00  0.00           N0.      0
ATOM     28  CZ2 TRP A  30      40.801  96.087 115.264  1.00  0.00           C0.      0
ATOM     29  CZ3 TRP A  30      42.098  96.783 117.220  1.00  0.00           C0.      0
ATOM     30  CH2 TRP A  30      40.870  96.417 116.618  1.00  0.00           C0.      0
ATOM     31  H01 TRP A  30      46.371  94.739 114.115  1.00  0.00           H0.      0
ATOM     32  H03 TRP A  30      47.541  95.838 114.867  1.00  0.00           H0.      0
ATOM     33  HA  TRP A  30      46.093  95.340 115.753  1.00  0.00           H0.      0
ATOM     34  HB2 TRP A  30      45.855  97.664 114.848  1.00  0.00           H0.      0
ATOM     35  HB3 TRP A  30      46.127  97.064 113.223  1.00  0.00           H0.      0
ATOM     36  HD1 TRP A  30      43.937  96.058 111.889  1.00  0.00           H0.      0
ATOM     37  HE1 TRP A  30      41.473  95.739 112.509  1.00  0.00           H0.      0
ATOM     38  HE3 TRP A  30      44.215  97.105 116.958  1.00  0.00           H0.      0
ATOM     39  HZ2 TRP A  30      39.870  95.766 114.808  1.00  0.00           H0.      0
ATOM     40  HZ3 TRP A  30      42.115  97.025 118.278  1.00  0.00           H0.      0
ATOM     41  HH2 TRP A  30      39.963  96.392 117.209  1.00  0.00           H0.      0
ATOM     42  CA  TYR A  33      46.142  91.289 116.794  1.00  0.00           C0.     -1
ATOM     43  C   TYR A  33      45.258  90.415 115.912  1.00  0.00           C0.      0
ATOM     44  O   TYR A  33      44.944  89.260 116.227  1.00  0.00           O0.      0
ATOM     45  CB  TYR A  33      45.496  92.547 117.349  1.00  0.00           C0.     -1
ATOM     46  CG  TYR A  33      44.091  92.295 117.888  1.00  0.00           C0.      0
ATOM     47  CD1 TYR A  33      42.984  93.024 117.423  1.00  0.00           C0.      0
ATOM     48  CD2 TYR A  33      43.851  91.265 118.817  1.00  0.00           C0.      0
ATOM     49  CE1 TYR A  33      41.681  92.735 117.852  1.00  0.00           C0.      0
ATOM     50  CE2 TYR A  33      42.560  90.963 119.248  1.00  0.00           C0.      0
ATOM     51  CZ  TYR A  33      41.461  91.690 118.761  1.00  0.00           C0.      0
ATOM     52  OH  TYR A  33      40.219  91.297 119.199  1.00  0.00           O0.      0
ATOM     53  H02 TYR A  33      47.050  91.557 116.236  1.00  0.00           H0.      0
ATOM     54  HA  TYR A  33      46.459  90.638 117.614  1.00  0.00           H0.      0
ATOM     55  HB2 TYR A  33      46.148  92.958 118.131  1.00  0.00           H0.      0
ATOM     56  HB3 TYR A  33      45.432  93.319 116.572  1.00  0.00           H0.      0
ATOM     57  HD1 TYR A  33      43.130  93.829 116.708  1.00  0.00           H0.      0
ATOM     58  HD2 TYR A  33      44.681  90.676 119.194  1.00  0.00           H0.      0
ATOM     59  HE1 TYR A  33      40.848  93.305 117.458  1.00  0.00           H0.      0
ATOM     60  HE2 TYR A  33      42.380  90.160 119.954  1.00  0.00           H0.      0
ATOM     61  HH  TYR A  33      39.516  91.967 119.046  1.00  0.00           H0.      0
ATOM     62  N   ILE A  34      44.859  90.964 114.732  1.00  0.00           N0.      0
ATOM     63  CA  ILE A  34      44.252  90.140 113.689  1.00  0.00           C0.     -1
ATOM     64  CB  ILE A  34      44.146  90.986 112.318  1.00  0.00           C0.     -1
ATOM     65  CG1 ILE A  34      43.021  92.038 112.440  1.00  0.00           C0.      0
ATOM     66  CG2 ILE A  34      43.906  90.010 111.157  1.00  0.00           C0.      0
ATOM     67  CD1 ILE A  34      42.879  92.973 111.231  1.00  0.00           C0.      0
ATOM     68  H01 ILE A  34      44.859  89.241 113.528  1.00  0.00           H0.      0
ATOM     69  H   ILE A  34      45.232  91.866 114.466  1.00  0.00           H0.      0
ATOM     70  HA  ILE A  34      43.250  89.816 113.992  1.00  0.00           H0.      0
ATOM     71  HB  ILE A  34      45.112  91.492 112.171  1.00  0.00           H0.      0
ATOM     72 HG12 ILE A  34      42.073  91.503 112.585  1.00  0.00           H0.      0
ATOM     73 HG13 ILE A  34      43.180  92.643 113.343  1.00  0.00           H0.      0
ATOM     74 HG21 ILE A  34      44.710  89.269 111.090  1.00  0.00           H0.      0
ATOM     75 HG22 ILE A  34      42.961  89.469 111.302  1.00  0.00           H0.      0
ATOM     76 HG23 ILE A  34      43.850  90.531 110.197  1.00  0.00           H0.      0
ATOM     77 HD11 ILE A  34      42.059  93.681 111.393  1.00  0.00           H0.      0
ATOM     78 HD12 ILE A  34      43.797  93.549 111.065  1.00  0.00           H0.      0
ATOM     79 HD13 ILE A  34      42.656  92.417 110.314  1.00  0.00           H0.      0
ATOM     80  CA  ARG A  40      40.084  85.288 109.202  1.00  0.00           C0.     -1
ATOM     81  CB  ARG A  40      40.635  86.771 109.344  1.00  0.00           C0.     -1
ATOM     82  CG  ARG A  40      39.509  87.827 109.369  1.00  0.00           C0.      0
ATOM     83  CD  ARG A  40      40.048  89.264 109.217  1.00  0.00           C0.      0
ATOM     84  NE  ARG A  40      39.004  90.306 109.230  1.00  0.00           N0.      0
ATOM     85  CZ  ARG A  40      38.762  91.158 110.254  1.00  0.00           C0.      0
ATOM     86  NH1 ARG A  40      39.318  90.919 111.473  1.00  0.00           N1+      0
ATOM     87  NH2 ARG A  40      38.006  92.228 110.050  1.00  0.00           N0.      0
ATOM     88  H01 ARG A  40      40.912  84.572 109.201  1.00  0.00           H0.      0
ATOM     89  H02 ARG A  40      39.526  85.181 108.266  1.00  0.00           H0.      0
ATOM     90  HA  ARG A  40      39.415  85.046 110.035  1.00  0.00           H0.      0
ATOM     91  HB2 ARG A  40      41.239  86.848 110.257  1.00  0.00           H0.      0
ATOM     92  HB3 ARG A  40      41.307  86.972 108.498  1.00  0.00           H0.      0
ATOM     93  HG2 ARG A  40      38.803  87.633 108.550  1.00  0.00           H0.      0
ATOM     94  HG3 ARG A  40      38.936  87.743 110.302  1.00  0.00           H0.      0
ATOM     95  HD2 ARG A  40      40.778  89.492 110.001  1.00  0.00           H0.      0
ATOM     96  HD3 ARG A  40      40.581  89.353 108.264  1.00  0.00           H0.      0
ATOM     97  HE  ARG A  40      38.592  90.580 108.345  1.00  0.00           H0.      0
ATOM     98 HH11 ARG A  40      39.549  89.971 111.729  1.00  0.00           H0.      0
ATOM     99 HH12 ARG A  40      39.054  91.514 112.249  1.00  0.00           H0.      0
ATOM    100 HH21 ARG A  40      37.718  92.482 109.066  1.00  0.00           H0.      0
ATOM    101 HH22 ARG A  40      37.804  92.878 110.817  1.00  0.00           H0.      0
ATOM    102  CA  ALA A  64      34.615 100.459 109.113  1.00  0.00           C0.     -1
ATOM    103  C   ALA A  64      35.761  99.611 108.591  1.00  0.00           C0.      0
ATOM    104  O   ALA A  64      35.737  98.368 108.652  1.00  0.00           O0.      0
ATOM    105  CB  ALA A  64      33.959  99.845 110.359  1.00  0.00           C0.      0
ATOM    106  H03 ALA A  64      33.881 100.524 108.297  1.00  0.00           H0.      0
ATOM    107  HA  ALA A  64      34.956 101.482 109.310  1.00  0.00           H0.      0
ATOM    108  HB1 ALA A  64      34.566 100.034 111.250  1.00  0.00           H0.      0
ATOM    109  HB2 ALA A  64      32.975 100.290 110.537  1.00  0.00           H0.      0
ATOM    110  HB3 ALA A  64      33.839  98.765 110.235  1.00  0.00           H0.      0
ATOM    111  N   CYS A  65      36.772 100.268 107.972  1.00  0.00           N0.      0
ATOM    112  CA  CYS A  65      37.827  99.516 107.303  1.00  0.00           C0.     -1
ATOM    113  C   CYS A  65      38.852  98.864 108.250  1.00  0.00           C0.      0
ATOM    114  O   CYS A  65      39.315  97.743 108.000  1.00  0.00           O0.      0
ATOM    115  H01 CYS A  65      38.355 100.193 106.624  1.00  0.00           H0.      0
ATOM    116  H   CYS A  65      36.892 101.258 108.146  1.00  0.00           H0.      0
ATOM    117  HA  CYS A  65      37.379  98.711 106.721  1.00  0.00           H0.      0
ATOM    118  N   GLY A  66      39.235  99.604 109.320  1.00  0.00           N0.      0
ATOM    119  CA  GLY A  66      40.421  99.227 110.091  1.00  0.00           C0.     -1
ATOM    120  H01 GLY A  66      41.328  99.278 109.477  1.00  0.00           H0.      0
ATOM    121  H   GLY A  66      38.875 100.554 109.444  1.00  0.00           H0.      0
ATOM    122  HA2 GLY A  66      40.518  99.918 110.930  1.00  0.00           H0.      0
ATOM    123  HA3 GLY A  66      40.343  98.207 110.474  1.00  0.00           H0.      0
ATOM    124  CA  ASP A  70      37.457  93.737 104.753  1.00  0.00           C0.     -1
ATOM    125  CB  ASP A  70      36.217  93.930 105.748  1.00  0.00           C0.     -1
ATOM    126  CG  ASP A  70      36.634  93.668 107.211  1.00  0.00           C0.      0
ATOM    127  OD1 ASP A  70      36.205  94.478 108.092  1.00  0.00           O0.      0
ATOM    128  OD2 ASP A  70      37.371  92.654 107.447  1.00  0.00           O1-      0
ATOM    129  H01 ASP A  70      38.235  94.475 104.977  1.00  0.00           H0.      0
ATOM    130  H02 ASP A  70      37.139  93.862 103.713  1.00  0.00           H0.      0
ATOM    131  HA  ASP A  70      37.873  92.737 104.894  1.00  0.00           H0.      0
ATOM    132  HB2 ASP A  70      35.808  94.940 105.672  1.00  0.00           H0.      0
ATOM    133  HB3 ASP A  70      35.429  93.217 105.471  1.00  0.00           H0.      0
ATOM    134  CA  ASP A  85      37.558 104.929 108.299  1.00  0.00           C0.     -1
ATOM    135  C   ASP A  85      37.977 106.239 108.987  1.00  0.00           C0.      0
ATOM    136  O   ASP A  85      38.825 106.978 108.471  1.00  0.00           O0.      0
ATOM    137  CB  ASP A  85      38.703 103.886 108.363  1.00  0.00           C0.      0
ATOM    138  CG  ASP A  85      38.865 103.380 109.791  1.00  0.00           C0.      0
ATOM    139  OD1 ASP A  85      38.351 102.239 110.090  1.00  0.00           O0.      0
ATOM    140  OD2 ASP A  85      39.427 104.140 110.632  1.00  0.00           O1-      0
ATOM    141  H03 ASP A  85      37.350 105.171 107.252  1.00  0.00           H0.      0
ATOM    142  HA  ASP A  85      36.644 104.519 108.744  1.00  0.00           H0.      0
ATOM    143  HB2 ASP A  85      38.483 103.050 107.693  1.00  0.00           H0.      0
ATOM    144  HB3 ASP A  85      39.630 104.365 108.033  1.00  0.00           H0.      0
ATOM    145  N   ALA A  86      37.411 106.505 110.201  1.00  0.00           N0.      0
ATOM    146  CA  ALA A  86      37.604 107.794 110.879  1.00  0.00           C0.     -1
ATOM    147  C   ALA A  86      38.848 107.914 111.751  1.00  0.00           C0.      0
ATOM    148  O   ALA A  86      39.018 108.946 112.424  1.00  0.00           O0.      0
ATOM    149  CB  ALA A  86      36.361 108.182 111.688  1.00  0.00           C0.      0
ATOM    150  H   ALA A  86      36.627 105.933 110.503  1.00  0.00           H0.      0
ATOM    151  HA  ALA A  86      37.744 108.540 110.085  1.00  0.00           H0.      0
ATOM    152  HB1 ALA A  86      36.091 107.396 112.402  1.00  0.00           H0.      0
ATOM    153  HB2 ALA A  86      36.597 109.087 112.252  1.00  0.00           H0.      0
ATOM    154  HB3 ALA A  86      35.523 108.369 111.017  1.00  0.00           H0.      0
ATOM    155  N   SER A  87      39.728 106.899 111.700  1.00  0.00           N0.      0
ATOM    156  CA  SER A  87      40.995 107.003 112.393  1.00  0.00           C0.     -1
ATOM    157  CB  SER A  87      41.368 105.698 113.100  1.00  0.00           C0.      0
ATOM    158  OG  SER A  87      42.745 105.751 113.548  1.00  0.00           O0.      0
ATOM    159  H01 SER A  87      41.803 107.248 111.689  1.00  0.00           H0.      0
ATOM    160  H   SER A  87      39.536 106.080 111.126  1.00  0.00           H0.      0
ATOM    161  HA  SER A  87      40.911 107.829 113.105  1.00  0.00           H0.      0
ATOM    162  HB2 SER A  87      40.679 105.490 113.928  1.00  0.00           H0.      0
ATOM    163  HB3 SER A  87      41.317 104.859 112.405  1.00  0.00           H0.      0
ATOM    164  HG  SER A  87      42.824 106.488 114.171  1.00  0.00           H0.      0
ATOM    165  CA  MET A  90      44.626 103.114 111.394  1.00  0.00           C0.     -1
ATOM    166  CB  MET A  90      43.319 102.626 112.158  1.00  0.00           C0.     -1
ATOM    167  CG  MET A  90      43.226 101.090 112.152  1.00  0.00           C0.      0
ATOM    168  SD  MET A  90      42.079 100.317 113.387  1.00  0.00           S0.      0
ATOM    169  CE  MET A  90      43.218 100.128 114.806  1.00  0.00           C0.      0
ATOM    170  H01 MET A  90      44.673 104.207 111.402  1.00  0.00           H0.      0
ATOM    171  H02 MET A  90      44.621 102.768 110.354  1.00  0.00           H0.      0
ATOM    172  HA  MET A  90      45.520 102.719 111.889  1.00  0.00           H0.      0
ATOM    173  HB2 MET A  90      43.353 103.008 113.184  1.00  0.00           H0.      0
ATOM    174  HB3 MET A  90      42.428 103.053 111.684  1.00  0.00           H0.      0
ATOM    175  HG2 MET A  90      42.895 100.735 111.170  1.00  0.00           H0.      0
ATOM    176  HG3 MET A  90      44.211 100.645 112.336  1.00  0.00           H0.      0
ATOM    177  HE1 MET A  90      44.066  99.493 114.537  1.00  0.00           H0.      0
ATOM    178  HE2 MET A  90      43.562 101.102 115.162  1.00  0.00           H0.      0
ATOM    179  HE3 MET A  90      42.659  99.634 115.605  1.00  0.00           H0.      0
ATOM    180  CA  ALA A 115      35.072 110.244 106.494  1.00  0.00           C0.     -1
ATOM    181  C   ALA A 115      34.654 109.786 107.870  1.00  0.00           C0.      0
ATOM    182  O   ALA A 115      35.202 108.843 108.459  1.00  0.00           O0.      0
ATOM    183  H01 ALA A 115      36.163 110.278 106.438  1.00  0.00           H0.      0
ATOM    184  H03 ALA A 115      34.728 109.517 105.749  1.00  0.00           H0.      0
ATOM    185  HA  ALA A 115      34.670 111.226 106.233  1.00  0.00           H0.      0
ATOM    186  N   ASN A 116      33.615 110.490 108.400  1.00  0.00           N0.      0
ATOM    187  CA  ASN A 116      32.943 110.054 109.611  1.00  0.00           C0.     -1
ATOM    188  C   ASN A 116      31.480 109.890 109.291  1.00  0.00           C0.      0
ATOM    189  O   ASN A 116      30.845 110.774 108.691  1.00  0.00           O0.      0
ATOM    190  CB  ASN A 116      33.163 111.092 110.750  1.00  0.00           C0.      0
ATOM    191  CG  ASN A 116      32.756 110.501 112.084  1.00  0.00           C0.      0
ATOM    192  ND2 ASN A 116      33.764 110.238 112.953  1.00  0.00           N0.      0
ATOM    193  OD1 ASN A 116      31.568 110.236 112.342  1.00  0.00           O0.      0
ATOM    194  H   ASN A 116      33.102 111.144 107.823  1.00  0.00           H0.      0
ATOM    195  HA  ASN A 116      33.392 109.108 109.904  1.00  0.00           H0.      0
ATOM    196  HB2 ASN A 116      34.215 111.390 110.745  1.00  0.00           H0.      0
ATOM    197  HB3 ASN A 116      32.551 111.975 110.545  1.00  0.00           H0.      0
ATOM    198 HD21 ASN A 116      33.559 109.702 113.786  1.00  0.00           H0.      0
ATOM    199 HD22 ASN A 116      34.729 110.303 112.666  1.00  0.00           H0.      0
ATOM    200  N   TRP A 117      30.994 108.709 109.681  1.00  0.00           N0.      0
ATOM    201  CA  TRP A 117      29.596 108.425 109.536  1.00  0.00           C0.     -1
ATOM    202  CB  TRP A 117      29.148 107.300 110.548  1.00  0.00           C0.     -1
ATOM    203  CG  TRP A 117      29.959 106.039 110.375  1.00  0.00           C0.      0
ATOM    204  CD1 TRP A 117      30.634 105.645 109.236  1.00  0.00           C0.      0
ATOM    205  CD2 TRP A 117      30.285 105.066 111.397  1.00  0.00           C0.      0
ATOM    206  CE2 TRP A 117      31.185 104.120 110.814  1.00  0.00           C0.      0
ATOM    207  CE3 TRP A 117      29.938 104.921 112.754  1.00  0.00           C0.      0
ATOM    208  NE1 TRP A 117      31.358 104.489 109.494  1.00  0.00           N0.      0
ATOM    209  CZ2 TRP A 117      31.752 103.072 111.552  1.00  0.00           C0.      0
ATOM    210  CZ3 TRP A 117      30.490 103.872 113.487  1.00  0.00           C0.      0
ATOM    211  CH2 TRP A 117      31.392 102.959 112.893  1.00  0.00           C0.      0
ATOM    212  H02 TRP A 117      29.018 109.337 109.717  1.00  0.00           H0.      0
ATOM    213  H   TRP A 117      31.592 108.085 110.233  1.00  0.00           H0.      0
ATOM    214  HA  TRP A 117      29.365 108.103 108.511  1.00  0.00           H0.      0
ATOM    215  HB2 TRP A 117      29.277 107.680 111.569  1.00  0.00           H0.      0
ATOM    216  HB3 TRP A 117      28.074 107.123 110.405  1.00  0.00           H0.      0
ATOM    217  HD1 TRP A 117      30.686 106.118 108.268  1.00  0.00           H0.      0
ATOM    218  HE1 TRP A 117      32.007 104.061 108.852  1.00  0.00           H0.      0
ATOM    219  HE3 TRP A 117      29.263 105.627 113.226  1.00  0.00           H0.      0
ATOM    220  HZ2 TRP A 117      32.466 102.390 111.105  1.00  0.00           H0.      0
ATOM    221  HZ3 TRP A 117      30.241 103.761 114.537  1.00  0.00           H0.      0
ATOM    222  HH2 TRP A 117      31.828 102.169 113.497  1.00  0.00           H0.      0
ATOM    223  CA  LEU A 136      32.338  94.763 109.748  1.00  0.00           C0.     -1
ATOM    224  C   LEU A 136      33.303  95.071 110.906  1.00  0.00           C0.      0
ATOM    225  O   LEU A 136      33.965  96.125 110.926  1.00  0.00           O0.      0
ATOM    226  H01 LEU A 136      32.944  94.579 108.854  1.00  0.00           H0.      0
ATOM    227  H02 LEU A 136      31.720  95.645 109.566  1.00  0.00           H0.      0
ATOM    228  HA  LEU A 136      31.700  93.897 109.939  1.00  0.00           H0.      0
ATOM    229  N   GLY A 137      33.438  94.145 111.905  1.00  0.00           N0.      0
ATOM    230  CA  GLY A 137      34.473  94.264 112.960  1.00  0.00           C0.     -1
ATOM    231  C   GLY A 137      34.026  94.976 114.223  1.00  0.00           C0.      0
ATOM    232  O   GLY A 137      34.718  95.869 114.725  1.00  0.00           O0.      0
ATOM    233  H   GLY A 137      32.983  93.251 111.782  1.00  0.00           H0.      0
ATOM    234  HA2 GLY A 137      34.811  93.257 113.222  1.00  0.00           H0.      0
ATOM    235  HA3 GLY A 137      35.339  94.789 112.564  1.00  0.00           H0.      0
ATOM    236  N   ASN A 138      32.851  94.562 114.776  1.00  0.00           N0.      0
ATOM    237  CA  ASN A 138      32.359  95.153 116.029  1.00  0.00           C0.     -1
ATOM    238  C   ASN A 138      32.326  96.727 115.833  1.00  0.00           C0.      0
ATOM    239  O   ASN A 138      32.664  97.489 116.740  1.00  0.00           O0.      0
ATOM    240  CB  ASN A 138      33.256  94.766 117.211  1.00  0.00           C0.      0
ATOM    241  CG  ASN A 138      32.710  95.241 118.552  1.00  0.00           C0.      0
ATOM    242  ND2 ASN A 138      33.663  95.483 119.492  1.00  0.00           N0.      0
ATOM    243  OD1 ASN A 138      31.497  95.332 118.776  1.00  0.00           O0.      0
ATOM    244  H   ASN A 138      32.355  93.786 114.361  1.00  0.00           H0.      0
ATOM    245  HA  ASN A 138      31.337  94.805 116.201  1.00  0.00           H0.      0
ATOM    246  HB2 ASN A 138      33.333  93.672 117.239  1.00  0.00           H0.      0
ATOM    247  HB3 ASN A 138      34.262  95.153 117.049  1.00  0.00           H0.      0
ATOM    248 HD21 ASN A 138      33.399  95.913 120.367  1.00  0.00           H0.      0
ATOM    249 HD22 ASN A 138      34.649  95.383 119.280  1.00  0.00           H0.      0
ATOM    250  N   SER A 139      31.874  97.150 114.612  1.00  0.00           N0.      0
ATOM    251  CA  SER A 139      31.982  98.539 114.107  1.00  0.00           C0.     -1
ATOM    252  H01 SER A 139      30.994  98.993 113.985  1.00  0.00           H0.      0
ATOM    253  H03 SER A 139      32.557  99.121 114.829  1.00  0.00           H0.      0
ATOM    254  H   SER A 139      31.719  96.431 113.921  1.00  0.00           H0.      0
ATOM    255  HA  SER A 139      32.502  98.536 113.144  1.00  0.00           H0.      0
ATOM    256  CA  HID A 142      32.263 103.321 118.544  1.00  0.00           C0.     -1
ATOM    257  CB  HID A 142      33.233 103.288 117.365  1.00  0.00           C0.     -1
ATOM    258  CG  HID A 142      34.298 102.222 117.366  1.00  0.00           C0.      0
ATOM    259  CD2 HID A 142      34.285 100.850 117.159  1.00  0.00           C0.      0
ATOM    260  ND1 HID A 142      35.651 102.535 117.470  1.00  0.00           N0.      0
ATOM    261  CE1 HID A 142      36.384 101.387 117.332  1.00  0.00           C0.      0
ATOM    262  NE2 HID A 142      35.582 100.346 117.137  1.00  0.00           N0.      0
ATOM    263  H01 HID A 142      31.538 104.131 118.412  1.00  0.00           H0.      0
ATOM    264  H02 HID A 142      31.709 102.379 118.628  1.00  0.00           H0.      0
ATOM    265  HA  HID A 142      32.789 103.484 119.491  1.00  0.00           H0.      0
ATOM    266  HB2 HID A 142      32.650 103.190 116.439  1.00  0.00           H0.      0
ATOM    267  HB3 HID A 142      33.726 104.265 117.282  1.00  0.00           H0.      0
ATOM    268  HD1 HID A 142      36.025 103.457 117.648  1.00  0.00           H0.      0
ATOM    269  HD2 HID A 142      33.439 100.194 117.022  1.00  0.00           H0.      0
ATOM    270  HE1 HID A 142      37.464 101.363 117.356  1.00  0.00           H0.      0
ATOM    271  CA  ARG A 175      29.803  92.396 119.862  1.00  0.00           C0.     -1
ATOM    272  CB  ARG A 175      30.994  92.632 120.826  1.00  0.00           C0.     -1
ATOM    273  CG  ARG A 175      32.301  92.075 120.242  1.00  0.00           C0.      0
ATOM    274  CD  ARG A 175      33.523  92.397 121.116  1.00  0.00           C0.      0
ATOM    275  NE  ARG A 175      34.789  91.957 120.518  1.00  0.00           N0.      0
ATOM    276  CZ  ARG A 175      35.309  90.739 120.657  1.00  0.00           C0.      0
ATOM    277  NH1 ARG A 175      34.670  89.788 121.390  1.00  0.00           N1+      0
ATOM    278  NH2 ARG A 175      36.496  90.463 120.085  1.00  0.00           N0.      0
ATOM    279  H01 ARG A 175      28.864  92.752 120.300  1.00  0.00           H0.      0
ATOM    280  H02 ARG A 175      29.972  92.943 118.929  1.00  0.00           H0.      0
ATOM    281  HA  ARG A 175      29.688  91.330 119.630  1.00  0.00           H0.      0
ATOM    282  HB2 ARG A 175      31.106  93.711 120.989  1.00  0.00           H0.      0
ATOM    283  HB3 ARG A 175      30.792  92.168 121.801  1.00  0.00           H0.      0
ATOM    284  HG2 ARG A 175      32.211  90.988 120.098  1.00  0.00           H0.      0
ATOM    285  HG3 ARG A 175      32.465  92.507 119.247  1.00  0.00           H0.      0
ATOM    286  HD2 ARG A 175      33.602  93.479 121.237  1.00  0.00           H0.      0
ATOM    287  HD3 ARG A 175      33.423  91.964 122.118  1.00  0.00           H0.      0
ATOM    288  HE  ARG A 175      35.264  92.608 119.859  1.00  0.00           H0.      0
ATOM    289 HH11 ARG A 175      33.671  89.859 121.514  1.00  0.00           H0.      0
ATOM    290 HH12 ARG A 175      35.036  88.847 121.378  1.00  0.00           H0.      0
ATOM    291 HH21 ARG A 175      37.104  91.271 119.842  1.00  0.00           H0.      0
ATOM    292 HH22 ARG A 175      36.943  89.583 120.295  1.00  0.00           H0.      0
ATOM    293  CA  TYR A 194      40.736  88.157 115.124  1.00  0.00           C0.     -1
ATOM    294  CB  TYR A 194      40.497  89.163 116.309  1.00  0.00           C0.     -1
ATOM    295  CG  TYR A 194      39.675  90.370 115.883  1.00  0.00           C0.      0
ATOM    296  CD1 TYR A 194      38.387  90.604 116.398  1.00  0.00           C0.      0
ATOM    297  CD2 TYR A 194      40.168  91.288 114.938  1.00  0.00           C0.      0
ATOM    298  CE1 TYR A 194      37.601  91.669 115.950  1.00  0.00           C0.      0
ATOM    299  CE2 TYR A 194      39.396  92.364 114.476  1.00  0.00           C0.      0
ATOM    300  CZ  TYR A 194      38.086  92.541 114.962  1.00  0.00           C0.      0
ATOM    301  OH  TYR A 194      37.265  93.558 114.540  1.00  0.00           O0.      0
ATOM    302  H01 TYR A 194      41.348  87.311 115.453  1.00  0.00           H0.      0
ATOM    303  H02 TYR A 194      39.781  87.775 114.746  1.00  0.00           H0.      0
ATOM    304  HA  TYR A 194      41.256  88.655 114.298  1.00  0.00           H0.      0
ATOM    305  HB2 TYR A 194      39.991  88.646 117.131  1.00  0.00           H0.      0
ATOM    306  HB3 TYR A 194      41.472  89.492 116.692  1.00  0.00           H0.      0
ATOM    307  HD1 TYR A 194      37.992  89.941 117.161  1.00  0.00           H0.      0
ATOM    308  HD2 TYR A 194      41.183  91.177 114.572  1.00  0.00           H0.      0
ATOM    309  HE1 TYR A 194      36.610  91.842 116.355  1.00  0.00           H0.      0
ATOM    310  HE2 TYR A 194      39.811  93.089 113.780  1.00  0.00           H0.      0
ATOM    311  HH  TYR A 194      37.516  93.864 113.634  1.00  0.00           H0.      0
ATOM    312  CA  TYR A 220      43.910  93.761 124.947  1.00  0.00           C0.     -1
ATOM    313  CB  TYR A 220      43.551  94.232 123.503  1.00  0.00           C0.     -1
ATOM    314  CG  TYR A 220      42.086  94.253 123.117  1.00  0.00           C0.      0
ATOM    315  CD1 TYR A 220      41.234  95.309 123.492  1.00  0.00           C0.      0
ATOM    316  CD2 TYR A 220      41.559  93.259 122.278  1.00  0.00           C0.      0
ATOM    317  CE1 TYR A 220      39.917  95.387 123.027  1.00  0.00           C0.      0
ATOM    318  CE2 TYR A 220      40.245  93.316 121.808  1.00  0.00           C0.      0
ATOM    319  CZ  TYR A 220      39.427  94.395 122.168  1.00  0.00           C0.      0
ATOM    320  OH  TYR A 220      38.130  94.507 121.680  1.00  0.00           O0.      0
ATOM    321  H01 TYR A 220      44.994  93.801 125.098  1.00  0.00           H0.      0
ATOM    322  H02 TYR A 220      43.432  94.401 125.697  1.00  0.00           H0.      0
ATOM    323  HA  TYR A 220      43.573  92.732 125.115  1.00  0.00           H0.      0
ATOM    324  HB2 TYR A 220      43.965  95.242 123.369  1.00  0.00           H0.      0
ATOM    325  HB3 TYR A 220      44.086  93.589 122.793  1.00  0.00           H0.      0
ATOM    326  HD1 TYR A 220      41.614  96.099 124.135  1.00  0.00           H0.      0
ATOM    327  HD2 TYR A 220      42.195  92.441 121.951  1.00  0.00           H0.      0
ATOM    328  HE1 TYR A 220      39.276  96.217 123.302  1.00  0.00           H0.      0
ATOM    329  HE2 TYR A 220      39.879  92.544 121.144  1.00  0.00           H0.      0
ATOM    330  HH  TYR A 220      37.979  93.769 121.047  1.00  0.00           H0.      0
ATOM    331  CA  TYR A 242      32.388 100.936 123.478  1.00  0.00           C0.     -1
ATOM    332  CB  TYR A 242      32.421  99.533 122.860  1.00  0.00           C0.     -1
ATOM    333  CG  TYR A 242      33.706  98.937 122.293  1.00  0.00           C0.      0
ATOM    334  CD1 TYR A 242      34.180  99.268 121.007  1.00  0.00           C0.      0
ATOM    335  CD2 TYR A 242      34.354  97.885 122.964  1.00  0.00           C0.      0
ATOM    336  CE1 TYR A 242      35.226  98.562 120.404  1.00  0.00           C0.      0
ATOM    337  CE2 TYR A 242      35.403  97.165 122.377  1.00  0.00           C0.      0
ATOM    338  CZ  TYR A 242      35.831  97.490 121.082  1.00  0.00           C0.      0
ATOM    339  OH  TYR A 242      36.803  96.769 120.416  1.00  0.00           O0.      0
ATOM    340  H01 TYR A 242      31.371 101.172 123.811  1.00  0.00           H0.      0
ATOM    341  H02 TYR A 242      33.057 101.009 124.343  1.00  0.00           H0.      0
ATOM    342  HA  TYR A 242      32.695 101.702 122.755  1.00  0.00           H0.      0
ATOM    343  HB2 TYR A 242      32.046  98.829 123.616  1.00  0.00           H0.      0
ATOM    344  HB3 TYR A 242      31.674  99.512 122.053  1.00  0.00           H0.      0
ATOM    345  HD1 TYR A 242      33.699 100.064 120.444  1.00  0.00           H0.      0
ATOM    346  HD2 TYR A 242      34.009  97.595 123.953  1.00  0.00           H0.      0
ATOM    347  HE1 TYR A 242      35.553  98.813 119.401  1.00  0.00           H0.      0
ATOM    348  HE2 TYR A 242      35.869  96.339 122.907  1.00  0.00           H0.      0
ATOM    349  HH  TYR A 242      37.202  96.080 120.989  1.00  0.00           H0.      0
ATOM    350  CA' SAM A 293      37.825  96.495 110.944  1.00  0.00           C0.      0
ATOM    351  CB  SAM A 293      37.311  97.556 111.954  1.00  0.00           C0.      0
ATOM    352  CG  SAM A 293      38.432  98.143 112.814  1.00  0.00           C0.      0
ATOM    353  SD  SAM A 293      37.885  98.991 114.346  1.00  0.00           S0.      0
ATOM    354  C5' SAM A 293      36.391  99.907 113.831  1.00  0.00           C0.      0
ATOM    355  C4' SAM A 293      36.757 101.045 112.893  1.00  0.00           C0.      0
ATOM    356  O4' SAM A 293      35.576 101.871 112.779  1.00  0.00           O0.      0
ATOM    357  C3' SAM A 293      37.915 101.944 113.408  1.00  0.00           C0.      0
ATOM    358  O3' SAM A 293      39.097 101.745 112.652  1.00  0.00           O0.      0
ATOM    359  C2' SAM A 293      37.309 103.378 113.393  1.00  0.00           C0.      0
ATOM    360  O2' SAM A 293      38.150 104.428 112.995  1.00  0.00           O0.      0
ATOM    361  C1' SAM A 293      36.020 103.225 112.544  1.00  0.00           C0.      0
ATOM    362  OXT SAM A 293      37.541  94.325 111.945  1.00  0.00           O0.      0
ATOM    363  N1  SAM A 293      32.958 107.155 111.247  1.00  0.00           N0.      0
ATOM    364  C2  SAM A 293      33.828 106.432 110.514  1.00  0.00           C0.      0
ATOM    365  N3  SAM A 293      34.579 105.392 110.907  1.00  0.00           N0.      0
ATOM    366  C4  SAM A 293      34.362 105.085 112.200  1.00  0.00           C0.      0
ATOM    367  C5  SAM A 293      33.486 105.742 113.077  1.00  0.00           C0.      0
ATOM    368  C6  SAM A 293      32.762 106.834 112.554  1.00  0.00           C0.      0
ATOM    369  N6  SAM A 293      31.911 107.564 113.299  1.00  0.00           N0.      0
ATOM    370  N7  SAM A 293      33.534 105.173 114.342  1.00  0.00           N0.      0
ATOM    371  C8  SAM A 293      34.416 104.200 114.239  1.00  0.00           C0.      0
ATOM    372  N9  SAM A 293      34.960 104.104 112.960  1.00  0.00           N0.      0
ATOM    373  C'  SAM A 293      38.374  95.270 111.710  1.00  0.00           C0.      0
ATOM    374  N'  SAM A 293      36.670  96.152 110.055  1.00  0.00           N0.      0
ATOM    375  O'  SAM A 293      39.559  95.340 112.110  1.00  0.00           O0.      0
ATOM    376 HN61 SAM A 293      31.761 107.294 114.259  1.00  0.00           H0.      0
ATOM    377 HN62 SAM A 293      31.541 108.452 112.956  1.00  0.00           H0.      0
ATOM    378  HA  SAM A 293      38.610  96.897 110.302  1.00  0.00           H0.      0
ATOM    379  HB1 SAM A 293      36.548  97.071 112.577  1.00  0.00           H0.      0
ATOM    380  HB2 SAM A 293      36.815  98.351 111.388  1.00  0.00           H0.      0
ATOM    381  HG1 SAM A 293      39.000  98.910 112.285  1.00  0.00           H0.      0
ATOM    382  HG2 SAM A 293      39.136  97.376 113.150  1.00  0.00           H0.      0
ATOM    383 HO2' SAM A 293      38.669 104.180 112.191  1.00  0.00           H0.      0
ATOM    384 HO3' SAM A 293      38.896 101.940 111.698  1.00  0.00           H0.      0
ATOM    385  H01 SAM A 293      34.695 103.515 115.021  1.00  0.00           H0.      0
ATOM    386  H02 SAM A 293      37.034 100.673 111.899  1.00  0.00           H0.      0
ATOM    387  H03 SAM A 293      38.180 101.698 114.439  1.00  0.00           H0.      0
ATOM    388  H04 SAM A 293      36.990 103.612 114.415  1.00  0.00           H0.      0
ATOM    389  H05 SAM A 293      36.219 103.402 111.483  1.00  0.00           H0.      0
ATOM    390  H06 SAM A 293      33.964 106.763 109.491  1.00  0.00           H0.      0
ATOM    391  H07 SAM A 293      36.467  96.942 109.413  1.00  0.00           H0.      0
ATOM    392  H08 SAM A 293      35.793  96.015 110.584  1.00  0.00           H0.      0
ATOM    393  H09 SAM A 293      36.775  95.304 109.433  1.00  0.00           H0.      0
ATOM    394 H5'1 SAM A 293      35.976 100.298 114.766  1.00  0.00           H0.      0
ATOM    395 H5'2 SAM A 293      35.673  99.209 113.398  1.00  0.00           H0.      0
ATOM    396  N   ACT A 294      37.472  95.679 117.408  1.00  0.00           N0.      0
ATOM    397  CA  ACT A 294      38.165  94.560 118.027  1.00  0.00           C0.      0
ATOM    398  C   ACT A 294      37.289  93.594 118.810  1.00  0.00           C0.      0
ATOM    399  O   ACT A 294      36.037  93.681 118.754  1.00  0.00           O0.      0
ATOM    400  CE  ACT A 294      37.120  97.730 115.376  1.00  0.00           C0.      0
ATOM    401  OXT ACT A 294      37.925  92.729 119.537  1.00  0.00           O1-      0
ATOM    402  HE1 ACT A 294      36.561  98.284 116.140  1.00  0.00           H0.      0
ATOM    403  HE2 ACT A 294      37.890  97.135 115.872  1.00  0.00           H0.      0
ATOM    404  HE3 ACT A 294      36.440  97.089 114.812  1.00  0.00           H0.      0
ATOM    405  H1  ACT A 294      38.936  94.932 118.711  1.00  0.00           H0.      0
ATOM    406  H3  ACT A 294      38.685  93.983 117.253  1.00  0.00           H0.      0
ATOM    407  H01 ACT A 294      36.997  96.214 118.135  1.00  0.00           H0.      0
ATOM    408  H02 ACT A 294      36.757  95.319 116.777  1.00  0.00           H0.      0
