# Supplementary material for: Computational Investigation of GNMT-Catalyzed Methyl Transfer Reaction: Integrating MD, QM, and ML Approaches
Source: J Comput Chem. Author manuscript; Available in PMC 2026 Jun 29. (PMC13312424; doi:10.1002/jcc.70434)
Supplement: SI-2 [file NIHMS2188582-supplement-SI-2.zip › QM-cluster-pdbs/sampling_28567_P2_w_p.pdb]

ATOM      1  CA  ILE A  17      36.196 112.728 115.621  1.00  0.00           C0.     -1
ATOM      2  C   ILE A  17      35.980 111.603 116.689  1.00  0.00           C0.      0
ATOM      3  O   ILE A  17      35.303 111.850 117.707  1.00  0.00           O0.      0
ATOM      4  H01 ILE A  17      36.216 113.678 116.156  1.00  0.00           H0.      0
ATOM      5  H02 ILE A  17      35.340 112.735 114.937  1.00  0.00           H0.      0
ATOM      6  HA  ILE A  17      37.114 112.601 115.045  1.00  0.00           H0.      0
ATOM      7  N   PRO A  18      36.516 110.354 116.497  1.00  0.00           N0.      0
ATOM      8  CA  PRO A  18      36.136 109.180 117.396  1.00  0.00           C0.     -1
ATOM      9  C   PRO A  18      37.154 108.955 118.549  1.00  0.00           C0.      0
ATOM     10  O   PRO A  18      38.107 108.177 118.421  1.00  0.00           O0.      0
ATOM     11  CB  PRO A  18      36.141 107.995 116.417  1.00  0.00           C0.      0
ATOM     12  CG  PRO A  18      37.203 108.376 115.369  1.00  0.00           C0.      0
ATOM     13  CD  PRO A  18      36.982 109.881 115.167  1.00  0.00           C0.      0
ATOM     14  HA  PRO A  18      35.148 109.386 117.812  1.00  0.00           H0.      0
ATOM     15  HB2 PRO A  18      36.374 107.056 116.921  1.00  0.00           H0.      0
ATOM     16  HB3 PRO A  18      35.155 107.911 115.955  1.00  0.00           H0.      0
ATOM     17  HG2 PRO A  18      38.200 108.197 115.778  1.00  0.00           H0.      0
ATOM     18  HG3 PRO A  18      37.107 107.807 114.440  1.00  0.00           H0.      0
ATOM     19  HD2 PRO A  18      37.892 110.403 114.861  1.00  0.00           H0.      0
ATOM     20  HD3 PRO A  18      36.201 110.059 114.418  1.00  0.00           H0.      0
ATOM     21  N   ASP A  19      36.886 109.591 119.724  1.00  0.00           N0.      0
ATOM     22  CA  ASP A  19      37.703 109.378 120.938  1.00  0.00           C0.     -1
ATOM     23  H01 ASP A  19      38.608 109.996 120.933  1.00  0.00           H0.      0
ATOM     24  H03 ASP A  19      37.101 109.625 121.814  1.00  0.00           H0.      0
ATOM     25  H   ASP A  19      36.180 110.317 119.716  1.00  0.00           H0.      0
ATOM     26  HA  ASP A  19      38.000 108.329 120.974  1.00  0.00           H0.      0
ATOM     27  CA  TYR A  21      40.755 106.435 117.574  1.00  0.00           C0.     -1
ATOM     28  CB  TYR A  21      39.899 105.747 116.398  1.00  0.00           C0.     -1
ATOM     29  CG  TYR A  21      39.570 104.292 116.643  1.00  0.00           C0.      0
ATOM     30  CD1 TYR A  21      38.290 103.898 117.071  1.00  0.00           C0.      0
ATOM     31  CD2 TYR A  21      40.520 103.279 116.424  1.00  0.00           C0.      0
ATOM     32  CE1 TYR A  21      37.959 102.551 117.248  1.00  0.00           C0.      0
ATOM     33  CE2 TYR A  21      40.212 101.928 116.621  1.00  0.00           C0.      0
ATOM     34  CZ  TYR A  21      38.922 101.560 117.022  1.00  0.00           C0.      0
ATOM     35  OH  TYR A  21      38.552 100.239 117.214  1.00  0.00           O0.      0
ATOM     36  H01 TYR A  21      40.993 107.467 117.298  1.00  0.00           H0.      0
ATOM     37  H02 TYR A  21      40.170 106.451 118.497  1.00  0.00           H0.      0
ATOM     38  HA  TYR A  21      41.686 105.881 117.737  1.00  0.00           H0.      0
ATOM     39  HB2 TYR A  21      38.976 106.318 116.282  1.00  0.00           H0.      0
ATOM     40  HB3 TYR A  21      40.462 105.839 115.463  1.00  0.00           H0.      0
ATOM     41  HD1 TYR A  21      37.533 104.658 117.244  1.00  0.00           H0.      0
ATOM     42  HD2 TYR A  21      41.512 103.549 116.075  1.00  0.00           H0.      0
ATOM     43  HE1 TYR A  21      36.959 102.260 117.536  1.00  0.00           H0.      0
ATOM     44  HE2 TYR A  21      40.962 101.163 116.448  1.00  0.00           H0.      0
ATOM     45  HH  TYR A  21      39.210  99.650 116.809  1.00  0.00           H0.      0
ATOM     46  CA  TRP A  30      46.033  96.945 114.876  1.00  0.00           C0.     -1
ATOM     47  CB  TRP A  30      45.019  98.041 114.399  1.00  0.00           C0.     -1
ATOM     48  CG  TRP A  30      43.612  97.557 114.161  1.00  0.00           C0.      0
ATOM     49  CD1 TRP A  30      43.057  97.096 112.979  1.00  0.00           C0.      0
ATOM     50  CD2 TRP A  30      42.543  97.542 115.137  1.00  0.00           C0.      0
ATOM     51  CE2 TRP A  30      41.365  97.058 114.477  1.00  0.00           C0.      0
ATOM     52  CE3 TRP A  30      42.458  97.947 116.482  1.00  0.00           C0.      0
ATOM     53  NE1 TRP A  30      41.716  96.781 113.170  1.00  0.00           N0.      0
ATOM     54  CZ2 TRP A  30      40.135  96.956 115.141  1.00  0.00           C0.      0
ATOM     55  CZ3 TRP A  30      41.232  97.856 117.141  1.00  0.00           C0.      0
ATOM     56  CH2 TRP A  30      40.085  97.358 116.477  1.00  0.00           C0.      0
ATOM     57  H01 TRP A  30      46.120  96.153 114.124  1.00  0.00           H0.      0
ATOM     58  H02 TRP A  30      47.023  97.384 115.038  1.00  0.00           H0.      0
ATOM     59  HA  TRP A  30      45.697  96.489 115.814  1.00  0.00           H0.      0
ATOM     60  HB2 TRP A  30      44.997  98.845 115.146  1.00  0.00           H0.      0
ATOM     61  HB3 TRP A  30      45.406  98.494 113.478  1.00  0.00           H0.      0
ATOM     62  HD1 TRP A  30      43.509  96.985 112.006  1.00  0.00           H0.      0
ATOM     63  HE1 TRP A  30      41.071  96.484 112.447  1.00  0.00           H0.      0
ATOM     64  HE3 TRP A  30      43.334  98.328 116.998  1.00  0.00           H0.      0
ATOM     65  HZ2 TRP A  30      39.257  96.585 114.627  1.00  0.00           H0.      0
ATOM     66  HZ3 TRP A  30      41.154  98.156 118.181  1.00  0.00           H0.      0
ATOM     67  HH2 TRP A  30      39.157  97.268 117.029  1.00  0.00           H0.      0
ATOM     68  CA  ILE A  34      44.065  90.910 113.748  1.00  0.00           C0.     -1
ATOM     69  CB  ILE A  34      43.836  91.634 112.399  1.00  0.00           C0.     -1
ATOM     70  CG1 ILE A  34      42.520  92.449 112.482  1.00  0.00           C0.      0
ATOM     71  CG2 ILE A  34      43.825  90.624 111.239  1.00  0.00           C0.      0
ATOM     72  CD1 ILE A  34      42.156  93.278 111.242  1.00  0.00           C0.      0
ATOM     73  H01 ILE A  34      45.024  90.379 113.756  1.00  0.00           H0.      0
ATOM     74  H02 ILE A  34      44.060  91.620 114.584  1.00  0.00           H0.      0
ATOM     75  HA  ILE A  34      43.272  90.173 113.923  1.00  0.00           H0.      0
ATOM     76  HB  ILE A  34      44.662  92.343 112.236  1.00  0.00           H0.      0
ATOM     77 HG12 ILE A  34      41.700  91.748 112.711  1.00  0.00           H0.      0
ATOM     78 HG13 ILE A  34      42.589  93.124 113.347  1.00  0.00           H0.      0
ATOM     79 HG21 ILE A  34      44.760  90.052 111.210  1.00  0.00           H0.      0
ATOM     80 HG22 ILE A  34      43.002  89.907 111.364  1.00  0.00           H0.      0
ATOM     81 HG23 ILE A  34      43.703  91.117 110.269  1.00  0.00           H0.      0
ATOM     82 HD11 ILE A  34      42.957  93.982 110.990  1.00  0.00           H0.      0
ATOM     83 HD12 ILE A  34      41.980  92.648 110.362  1.00  0.00           H0.      0
ATOM     84 HD13 ILE A  34      41.246  93.864 111.414  1.00  0.00           H0.      0
ATOM     85  CA  ARG A  40      39.805  86.177 109.929  1.00  0.00           C0.     -1
ATOM     86  CB  ARG A  40      40.440  87.553 110.062  1.00  0.00           C0.     -1
ATOM     87  CG  ARG A  40      39.420  88.700 109.861  1.00  0.00           C0.      0
ATOM     88  CD  ARG A  40      40.091  90.077 109.694  1.00  0.00           C0.      0
ATOM     89  NE  ARG A  40      39.146  91.192 109.521  1.00  0.00           N0.      0
ATOM     90  CZ  ARG A  40      38.577  91.909 110.511  1.00  0.00           C0.      0
ATOM     91  NH1 ARG A  40      38.832  91.618 111.812  1.00  0.00           N1+      0
ATOM     92  NH2 ARG A  40      37.714  92.872 110.196  1.00  0.00           N0.      0
ATOM     93  H01 ARG A  40      39.374  86.038 108.930  1.00  0.00           H0.      0
ATOM     94  H02 ARG A  40      40.540  85.381 110.090  1.00  0.00           H0.      0
ATOM     95  HA  ARG A  40      38.999  86.039 110.660  1.00  0.00           H0.      0
ATOM     96  HB2 ARG A  40      40.916  87.660 111.047  1.00  0.00           H0.      0
ATOM     97  HB3 ARG A  40      41.244  87.658 109.319  1.00  0.00           H0.      0
ATOM     98  HG2 ARG A  40      38.817  88.500 108.965  1.00  0.00           H0.      0
ATOM     99  HG3 ARG A  40      38.723  88.730 110.710  1.00  0.00           H0.      0
ATOM    100  HD2 ARG A  40      40.754  90.294 110.541  1.00  0.00           H0.      0
ATOM    101  HD3 ARG A  40      40.733  90.071 108.808  1.00  0.00           H0.      0
ATOM    102  HE  ARG A  40      38.865  91.456 108.582  1.00  0.00           H0.      0
ATOM    103 HH11 ARG A  40      39.600  91.007 112.043  1.00  0.00           H0.      0
ATOM    104 HH12 ARG A  40      38.606  92.307 112.519  1.00  0.00           H0.      0
ATOM    105 HH21 ARG A  40      37.599  93.107 109.185  1.00  0.00           H0.      0
ATOM    106 HH22 ARG A  40      37.348  93.498 110.915  1.00  0.00           H0.      0
ATOM    107  CA  ALA A  64      34.756 100.912 108.217  1.00  0.00           C0.     -1
ATOM    108  C   ALA A  64      36.049 100.144 107.906  1.00  0.00           C0.      0
ATOM    109  O   ALA A  64      36.199  98.957 108.250  1.00  0.00           O0.      0
ATOM    110  CB  ALA A  64      34.401 100.848 109.709  1.00  0.00           C0.      0
ATOM    111  H02 ALA A  64      33.965 100.436 107.624  1.00  0.00           H0.      0
ATOM    112  HA  ALA A  64      34.835 101.952 107.881  1.00  0.00           H0.      0
ATOM    113  HB1 ALA A  64      34.392  99.816 110.065  1.00  0.00           H0.      0
ATOM    114  HB2 ALA A  64      35.118 101.410 110.318  1.00  0.00           H0.      0
ATOM    115  HB3 ALA A  64      33.410 101.279 109.879  1.00  0.00           H0.      0
ATOM    116  N   CYS A  65      37.031 100.789 107.222  1.00  0.00           N0.      0
ATOM    117  CA  CYS A  65      38.202 100.077 106.674  1.00  0.00           C0.     -1
ATOM    118  C   CYS A  65      39.120  99.437 107.731  1.00  0.00           C0.      0
ATOM    119  O   CYS A  65      39.503  98.259 107.583  1.00  0.00           O0.      0
ATOM    120  H01 CYS A  65      38.776 100.798 106.086  1.00  0.00           H0.      0
ATOM    121  H   CYS A  65      36.879 101.748 106.946  1.00  0.00           H0.      0
ATOM    122  HA  CYS A  65      37.871  99.263 106.025  1.00  0.00           H0.      0
ATOM    123  N   GLY A  66      39.544 100.226 108.735  1.00  0.00           N0.      0
ATOM    124  CA  GLY A  66      40.646  99.780 109.591  1.00  0.00           C0.     -1
ATOM    125  H01 GLY A  66      41.591  99.766 109.035  1.00  0.00           H0.      0
ATOM    126  H   GLY A  66      39.199 101.180 108.854  1.00  0.00           H0.      0
ATOM    127  HA2 GLY A  66      40.740 100.472 110.428  1.00  0.00           H0.      0
ATOM    128  HA3 GLY A  66      40.478  98.774 109.974  1.00  0.00           H0.      0
ATOM    129  CA  ASP A  70      37.675  93.452 104.609  1.00  0.00           C0.     -1
ATOM    130  CB  ASP A  70      36.516  93.896 105.481  1.00  0.00           C0.     -1
ATOM    131  CG  ASP A  70      36.840  93.932 106.992  1.00  0.00           C0.      0
ATOM    132  OD1 ASP A  70      36.215  94.798 107.704  1.00  0.00           O0.      0
ATOM    133  OD2 ASP A  70      37.666  93.096 107.464  1.00  0.00           O1-      0
ATOM    134  H01 ASP A  70      38.509  94.161 104.669  1.00  0.00           H0.      0
ATOM    135  H02 ASP A  70      37.373  93.375 103.558  1.00  0.00           H0.      0
ATOM    136  HA  ASP A  70      38.050  92.477 104.935  1.00  0.00           H0.      0
ATOM    137  HB2 ASP A  70      36.157  94.891 105.197  1.00  0.00           H0.      0
ATOM    138  HB3 ASP A  70      35.663  93.212 105.356  1.00  0.00           H0.      0
ATOM    139  CA  ASP A  85      37.560 105.646 108.156  1.00  0.00           C0.     -1
ATOM    140  C   ASP A  85      37.854 107.115 108.464  1.00  0.00           C0.      0
ATOM    141  O   ASP A  85      38.478 107.824 107.662  1.00  0.00           O0.      0
ATOM    142  CB  ASP A  85      38.829 104.803 108.414  1.00  0.00           C0.     -1
ATOM    143  CG  ASP A  85      38.819 104.160 109.797  1.00  0.00           C0.      0
ATOM    144  OD1 ASP A  85      38.820 102.895 109.903  1.00  0.00           O0.      0
ATOM    145  OD2 ASP A  85      38.767 104.967 110.785  1.00  0.00           O1-      0
ATOM    146  H03 ASP A  85      37.291 105.589 107.098  1.00  0.00           H0.      0
ATOM    147  HA  ASP A  85      36.717 105.275 108.748  1.00  0.00           H0.      0
ATOM    148  HB2 ASP A  85      38.910 104.008 107.667  1.00  0.00           H0.      0
ATOM    149  HB3 ASP A  85      39.718 105.437 108.313  1.00  0.00           H0.      0
ATOM    150  N   ALA A  86      37.485 107.543 109.699  1.00  0.00           N0.      0
ATOM    151  CA  ALA A  86      37.968 108.807 110.230  1.00  0.00           C0.     -1
ATOM    152  C   ALA A  86      39.451 108.725 110.745  1.00  0.00           C0.      0
ATOM    153  O   ALA A  86      40.038 109.779 111.033  1.00  0.00           O0.      0
ATOM    154  CB  ALA A  86      37.081 109.317 111.373  1.00  0.00           C0.      0
ATOM    155  H   ALA A  86      37.001 106.895 110.316  1.00  0.00           H0.      0
ATOM    156  HA  ALA A  86      37.984 109.531 109.412  1.00  0.00           H0.      0
ATOM    157  HB1 ALA A  86      37.002 108.567 112.169  1.00  0.00           H0.      0
ATOM    158  HB2 ALA A  86      37.526 110.223 111.792  1.00  0.00           H0.      0
ATOM    159  HB3 ALA A  86      36.076 109.543 111.013  1.00  0.00           H0.      0
ATOM    160  N   SER A  87      39.993 107.487 110.877  1.00  0.00           N0.      0
ATOM    161  CA  SER A  87      41.345 107.228 111.410  1.00  0.00           C0.     -1
ATOM    162  CB  SER A  87      41.286 106.205 112.552  1.00  0.00           C0.      0
ATOM    163  OG  SER A  87      42.593 105.952 113.109  1.00  0.00           O0.      0
ATOM    164  H01 SER A  87      42.004 106.855 110.616  1.00  0.00           H0.      0
ATOM    165  H   SER A  87      39.417 106.662 110.683  1.00  0.00           H0.      0
ATOM    166  HA  SER A  87      41.742 108.185 111.762  1.00  0.00           H0.      0
ATOM    167  HB2 SER A  87      40.578 106.542 113.318  1.00  0.00           H0.      0
ATOM    168  HB3 SER A  87      40.936 105.240 112.184  1.00  0.00           H0.      0
ATOM    169  HG  SER A  87      42.891 106.760 113.550  1.00  0.00           H0.      0
ATOM    170  CA  MET A  90      44.317 103.200 110.066  1.00  0.00           C0.     -1
ATOM    171  CB  MET A  90      42.854 102.888 110.331  1.00  0.00           C0.     -1
ATOM    172  CG  MET A  90      42.495 102.653 111.802  1.00  0.00           C0.      0
ATOM    173  SD  MET A  90      43.084 101.003 112.391  1.00  0.00           S0.      0
ATOM    174  CE  MET A  90      42.135 100.947 113.954  1.00  0.00           C0.      0
ATOM    175  H01 MET A  90      44.631 104.093 110.621  1.00  0.00           H0.      0
ATOM    176  H02 MET A  90      44.498 103.385 109.001  1.00  0.00           H0.      0
ATOM    177  HA  MET A  90      44.967 102.373 110.376  1.00  0.00           H0.      0
ATOM    178  HB2 MET A  90      42.239 103.730 109.980  1.00  0.00           H0.      0
ATOM    179  HB3 MET A  90      42.539 102.020 109.738  1.00  0.00           H0.      0
ATOM    180  HG2 MET A  90      42.921 103.443 112.431  1.00  0.00           H0.      0
ATOM    181  HG3 MET A  90      41.410 102.663 111.936  1.00  0.00           H0.      0
ATOM    182  HE1 MET A  90      41.078 101.133 113.750  1.00  0.00           H0.      0
ATOM    183  HE2 MET A  90      42.262  99.955 114.389  1.00  0.00           H0.      0
ATOM    184  HE3 MET A  90      42.507 101.700 114.654  1.00  0.00           H0.      0
ATOM    185  CA  ALA A 115      36.181 110.975 106.552  1.00  0.00           C0.     -1
ATOM    186  C   ALA A 115      35.329 110.449 107.763  1.00  0.00           C0.      0
ATOM    187  O   ALA A 115      35.189 109.234 107.933  1.00  0.00           O0.      0
ATOM    188  H01 ALA A 115      37.098 110.381 106.534  1.00  0.00           H0.      0
ATOM    189  H03 ALA A 115      35.622 110.791 105.630  1.00  0.00           H0.      0
ATOM    190  HA  ALA A 115      36.419 112.038 106.629  1.00  0.00           H0.      0
ATOM    191  N   ASN A 116      34.774 111.360 108.658  1.00  0.00           N0.      0
ATOM    192  CA  ASN A 116      33.811 110.935 109.723  1.00  0.00           C0.     -1
ATOM    193  C   ASN A 116      32.422 110.627 109.042  1.00  0.00           C0.      0
ATOM    194  O   ASN A 116      32.014 111.382 108.151  1.00  0.00           O0.      0
ATOM    195  CB  ASN A 116      33.688 112.023 110.808  1.00  0.00           C0.      0
ATOM    196  CG  ASN A 116      33.088 111.428 112.077  1.00  0.00           C0.      0
ATOM    197  ND2 ASN A 116      33.929 111.262 113.116  1.00  0.00           N0.      0
ATOM    198  OD1 ASN A 116      31.890 111.075 112.119  1.00  0.00           O0.      0
ATOM    199  H   ASN A 116      34.643 112.303 108.314  1.00  0.00           H0.      0
ATOM    200  HA  ASN A 116      34.207 110.020 110.158  1.00  0.00           H0.      0
ATOM    201  HB2 ASN A 116      34.680 112.442 111.001  1.00  0.00           H0.      0
ATOM    202  HB3 ASN A 116      33.038 112.830 110.452  1.00  0.00           H0.      0
ATOM    203 HD21 ASN A 116      33.630 110.834 114.005  1.00  0.00           H0.      0
ATOM    204 HD22 ASN A 116      34.902 111.505 113.012  1.00  0.00           H0.      0
ATOM    205  N   TRP A 117      31.719 109.545 109.483  1.00  0.00           N0.      0
ATOM    206  CA  TRP A 117      30.427 109.146 108.878  1.00  0.00           C0.     -1
ATOM    207  C   TRP A 117      29.301 110.206 109.091  1.00  0.00           C0.      0
ATOM    208  O   TRP A 117      28.287 110.154 108.381  1.00  0.00           O0.      0
ATOM    209  CB  TRP A 117      29.911 107.796 109.416  1.00  0.00           C0.     -1
ATOM    210  CG  TRP A 117      30.949 106.706 109.420  1.00  0.00           C0.      0
ATOM    211  CD1 TRP A 117      31.938 106.481 108.483  1.00  0.00           C0.      0
ATOM    212  CD2 TRP A 117      31.159 105.740 110.478  1.00  0.00           C0.      0
ATOM    213  CE2 TRP A 117      32.300 104.956 110.120  1.00  0.00           C0.      0
ATOM    214  CE3 TRP A 117      30.526 105.490 111.709  1.00  0.00           C0.      0
ATOM    215  NE1 TRP A 117      32.735 105.417 108.891  1.00  0.00           N0.      0
ATOM    216  CZ2 TRP A 117      32.823 103.970 110.967  1.00  0.00           C0.      0
ATOM    217  CZ3 TRP A 117      31.037 104.502 112.549  1.00  0.00           C0.      0
ATOM    218  CH2 TRP A 117      32.178 103.751 112.183  1.00  0.00           C0.      0
ATOM    219  H   TRP A 117      32.163 108.943 110.182  1.00  0.00           H0.      0
ATOM    220  HA  TRP A 117      30.561 109.087 107.792  1.00  0.00           H0.      0
ATOM    221  HB2 TRP A 117      29.558 107.945 110.445  1.00  0.00           H0.      0
ATOM    222  HB3 TRP A 117      29.029 107.537 108.820  1.00  0.00           H0.      0
ATOM    223  HD1 TRP A 117      32.159 107.014 107.572  1.00  0.00           H0.      0
ATOM    224  HE1 TRP A 117      33.599 105.148 108.448  1.00  0.00           H0.      0
ATOM    225  HE3 TRP A 117      29.660 106.072 112.006  1.00  0.00           H0.      0
ATOM    226  HZ2 TRP A 117      33.724 103.426 110.712  1.00  0.00           H0.      0
ATOM    227  HZ3 TRP A 117      30.564 104.315 113.507  1.00  0.00           H0.      0
ATOM    228  HH2 TRP A 117      32.587 103.021 112.872  1.00  0.00           H0.      0
ATOM    229  N   LEU A 118      29.467 111.079 110.111  1.00  0.00           N0.      0
ATOM    230  CA  LEU A 118      28.463 112.091 110.531  1.00  0.00           C0.     -1
ATOM    231  CB  LEU A 118      28.806 112.506 111.944  1.00  0.00           C0.     -1
ATOM    232  CG  LEU A 118      28.703 111.365 112.988  1.00  0.00           C0.      0
ATOM    233  CD1 LEU A 118      29.351 111.788 114.316  1.00  0.00           C0.      0
ATOM    234  CD2 LEU A 118      27.247 110.916 113.202  1.00  0.00           C0.      0
ATOM    235  H02 LEU A 118      28.491 112.949 109.847  1.00  0.00           H0.      0
ATOM    236  H   LEU A 118      30.342 111.052 110.629  1.00  0.00           H0.      0
ATOM    237  HA  LEU A 118      27.469 111.642 110.449  1.00  0.00           H0.      0
ATOM    238  HB2 LEU A 118      29.830 112.902 111.959  1.00  0.00           H0.      0
ATOM    239  HB3 LEU A 118      28.146 113.329 112.253  1.00  0.00           H0.      0
ATOM    240  HG  LEU A 118      29.270 110.507 112.603  1.00  0.00           H0.      0
ATOM    241 HD11 LEU A 118      29.270 110.987 115.062  1.00  0.00           H0.      0
ATOM    242 HD12 LEU A 118      30.414 112.007 114.171  1.00  0.00           H0.      0
ATOM    243 HD13 LEU A 118      28.861 112.681 114.727  1.00  0.00           H0.      0
ATOM    244 HD21 LEU A 118      26.786 110.564 112.272  1.00  0.00           H0.      0
ATOM    245 HD22 LEU A 118      27.198 110.095 113.927  1.00  0.00           H0.      0
ATOM    246 HD23 LEU A 118      26.638 111.744 113.589  1.00  0.00           H0.      0
ATOM    247  CA  LEU A 136      31.739  94.796 109.606  1.00  0.00           C0.     -1
ATOM    248  C   LEU A 136      32.788  95.237 110.601  1.00  0.00           C0.      0
ATOM    249  O   LEU A 136      33.466  96.275 110.415  1.00  0.00           O0.      0
ATOM    250  H01 LEU A 136      32.154  94.906 108.600  1.00  0.00           H0.      0
ATOM    251  H02 LEU A 136      30.874  95.465 109.685  1.00  0.00           H0.      0
ATOM    252  HA  LEU A 136      31.402  93.770 109.766  1.00  0.00           H0.      0
ATOM    253  N   GLY A 137      32.935  94.477 111.717  1.00  0.00           N0.      0
ATOM    254  CA  GLY A 137      33.833  94.828 112.813  1.00  0.00           C0.     -1
ATOM    255  C   GLY A 137      33.126  95.482 114.017  1.00  0.00           C0.      0
ATOM    256  O   GLY A 137      33.802  96.096 114.853  1.00  0.00           O0.      0
ATOM    257  H   GLY A 137      32.473  93.578 111.737  1.00  0.00           H0.      0
ATOM    258  HA2 GLY A 137      34.368  93.945 113.172  1.00  0.00           H0.      0
ATOM    259  HA3 GLY A 137      34.584  95.532 112.458  1.00  0.00           H0.      0
ATOM    260  N   ASN A 138      31.769  95.374 114.142  1.00  0.00           N0.      0
ATOM    261  CA  ASN A 138      31.028  96.020 115.257  1.00  0.00           C0.     -1
ATOM    262  C   ASN A 138      31.369  97.532 115.264  1.00  0.00           C0.      0
ATOM    263  O   ASN A 138      31.483  98.174 116.323  1.00  0.00           O0.      0
ATOM    264  CB  ASN A 138      31.386  95.372 116.635  1.00  0.00           C0.     -1
ATOM    265  CG  ASN A 138      30.596  95.949 117.801  1.00  0.00           C0.      0
ATOM    266  ND2 ASN A 138      31.315  96.041 118.957  1.00  0.00           N0.      0
ATOM    267  OD1 ASN A 138      29.403  96.249 117.708  1.00  0.00           O0.      0
ATOM    268  H   ASN A 138      31.252  94.864 113.440  1.00  0.00           H0.      0
ATOM    269  HA  ASN A 138      29.959  95.898 115.065  1.00  0.00           H0.      0
ATOM    270  HB2 ASN A 138      31.143  94.304 116.558  1.00  0.00           H0.      0
ATOM    271  HB3 ASN A 138      32.458  95.442 116.805  1.00  0.00           H0.      0
ATOM    272 HD21 ASN A 138      30.899  96.504 119.754  1.00  0.00           H0.      0
ATOM    273 HD22 ASN A 138      32.302  95.805 118.978  1.00  0.00           H0.      0
ATOM    274  N   SER A 139      31.507  98.106 114.054  1.00  0.00           N0.      0
ATOM    275  CA  SER A 139      32.151  99.413 113.893  1.00  0.00           C0.     -1
ATOM    276  CB  SER A 139      32.417  99.637 112.394  1.00  0.00           C0.     -1
ATOM    277  OG  SER A 139      33.340  98.584 112.018  1.00  0.00           O0.      0
ATOM    278  H03 SER A 139      31.515 100.201 114.306  1.00  0.00           H0.      0
ATOM    279  H   SER A 139      31.630  97.479 113.269  1.00  0.00           H0.      0
ATOM    280  HA  SER A 139      33.107  99.415 114.429  1.00  0.00           H0.      0
ATOM    281  HB2 SER A 139      31.485  99.585 111.821  1.00  0.00           H0.      0
ATOM    282  HB3 SER A 139      32.874 100.619 112.237  1.00  0.00           H0.      0
ATOM    283  HG  SER A 139      33.117  98.174 111.170  1.00  0.00           H0.      0
ATOM    284  CA  HID A 142      32.171 103.399 118.601  1.00  0.00           C0.     -1
ATOM    285  C   HID A 142      31.612 104.846 118.485  1.00  0.00           C0.      0
ATOM    286  O   HID A 142      32.393 105.816 118.566  1.00  0.00           O0.      0
ATOM    287  CB  HID A 142      33.396 103.357 117.692  1.00  0.00           C0.     -1
ATOM    288  CG  HID A 142      34.092 102.045 117.648  1.00  0.00           C0.      0
ATOM    289  CD2 HID A 142      34.052 101.033 116.715  1.00  0.00           C0.      0
ATOM    290  ND1 HID A 142      34.929 101.569 118.650  1.00  0.00           N0.      0
ATOM    291  CE1 HID A 142      35.367 100.328 118.293  1.00  0.00           C0.      0
ATOM    292  NE2 HID A 142      34.848  99.974 117.124  1.00  0.00           N0.      0
ATOM    293  H01 HID A 142      31.427 102.654 118.302  1.00  0.00           H0.      0
ATOM    294  HA  HID A 142      32.446 103.207 119.644  1.00  0.00           H0.      0
ATOM    295  HB2 HID A 142      33.081 103.605 116.671  1.00  0.00           H0.      0
ATOM    296  HB3 HID A 142      34.078 104.157 118.002  1.00  0.00           H0.      0
ATOM    297  HD1 HID A 142      35.212 102.076 119.477  1.00  0.00           H0.      0
ATOM    298  HD2 HID A 142      33.498 101.011 115.793  1.00  0.00           H0.      0
ATOM    299  HE1 HID A 142      36.041  99.739 118.886  1.00  0.00           H0.      0
ATOM    300  N   LEU A 143      30.294 105.003 118.219  1.00  0.00           N0.      0
ATOM    301  CA  LEU A 143      29.624 106.313 118.009  1.00  0.00           C0.     -1
ATOM    302  CB  LEU A 143      28.477 106.157 116.971  1.00  0.00           C0.     -1
ATOM    303  CG  LEU A 143      28.962 106.043 115.510  1.00  0.00           C0.      0
ATOM    304  CD1 LEU A 143      27.872 105.409 114.629  1.00  0.00           C0.      0
ATOM    305  CD2 LEU A 143      29.378 107.420 114.962  1.00  0.00           C0.      0
ATOM    306  H01 LEU A 143      29.234 106.680 118.965  1.00  0.00           H0.      0
ATOM    307  H   LEU A 143      29.711 104.176 118.188  1.00  0.00           H0.      0
ATOM    308  HA  LEU A 143      30.382 107.014 117.657  1.00  0.00           H0.      0
ATOM    309  HB2 LEU A 143      27.880 105.274 117.243  1.00  0.00           H0.      0
ATOM    310  HB3 LEU A 143      27.806 107.021 117.063  1.00  0.00           H0.      0
ATOM    311  HG  LEU A 143      29.846 105.386 115.497  1.00  0.00           H0.      0
ATOM    312 HD11 LEU A 143      27.602 104.409 114.990  1.00  0.00           H0.      0
ATOM    313 HD12 LEU A 143      26.965 106.027 114.636  1.00  0.00           H0.      0
ATOM    314 HD13 LEU A 143      28.204 105.315 113.590  1.00  0.00           H0.      0
ATOM    315 HD21 LEU A 143      28.510 108.091 114.920  1.00  0.00           H0.      0
ATOM    316 HD22 LEU A 143      30.143 107.887 115.591  1.00  0.00           H0.      0
ATOM    317 HD23 LEU A 143      29.790 107.333 113.952  1.00  0.00           H0.      0
ATOM    318  CA  ARG A 175      27.896  92.331 119.927  1.00  0.00           C0.     -1
ATOM    319  CB  ARG A 175      28.955  92.947 120.831  1.00  0.00           C0.     -1
ATOM    320  CG  ARG A 175      30.378  92.671 120.324  1.00  0.00           C0.      0
ATOM    321  CD  ARG A 175      31.450  93.338 121.198  1.00  0.00           C0.      0
ATOM    322  NE  ARG A 175      32.814  92.938 120.835  1.00  0.00           N0.      0
ATOM    323  CZ  ARG A 175      33.409  91.847 121.319  1.00  0.00           C0.      0
ATOM    324  NH1 ARG A 175      32.748  91.024 122.172  1.00  0.00           N1+      0
ATOM    325  NH2 ARG A 175      34.707  91.605 121.054  1.00  0.00           N0.      0
ATOM    326  H01 ARG A 175      27.966  92.737 118.910  1.00  0.00           H0.      0
ATOM    327  H02 ARG A 175      26.884  92.530 120.297  1.00  0.00           H0.      0
ATOM    328  HA  ARG A 175      28.020  91.243 119.859  1.00  0.00           H0.      0
ATOM    329  HB2 ARG A 175      28.801  94.034 120.895  1.00  0.00           H0.      0
ATOM    330  HB3 ARG A 175      28.849  92.558 121.854  1.00  0.00           H0.      0
ATOM    331  HG2 ARG A 175      30.551  91.587 120.273  1.00  0.00           H0.      0
ATOM    332  HG3 ARG A 175      30.486  93.041 119.298  1.00  0.00           H0.      0
ATOM    333  HD2 ARG A 175      31.397  94.423 121.084  1.00  0.00           H0.      0
ATOM    334  HD3 ARG A 175      31.289  93.120 122.261  1.00  0.00           H0.      0
ATOM    335  HE  ARG A 175      33.271  93.463 120.071  1.00  0.00           H0.      0
ATOM    336 HH11 ARG A 175      31.741  90.986 122.154  1.00  0.00           H0.      0
ATOM    337 HH12 ARG A 175      33.218  90.198 122.510  1.00  0.00           H0.      0
ATOM    338 HH21 ARG A 175      35.133  92.166 120.301  1.00  0.00           H0.      0
ATOM    339 HH22 ARG A 175      35.017  90.644 121.099  1.00  0.00           H0.      0
ATOM    340  CA  TYR A 194      40.782  89.622 115.726  1.00  0.00           C0.     -1
ATOM    341  CB  TYR A 194      40.451  90.716 116.825  1.00  0.00           C0.     -1
ATOM    342  CG  TYR A 194      39.436  91.692 116.247  1.00  0.00           C0.      0
ATOM    343  CD1 TYR A 194      38.069  91.600 116.562  1.00  0.00           C0.      0
ATOM    344  CD2 TYR A 194      39.816  92.642 115.280  1.00  0.00           C0.      0
ATOM    345  CE1 TYR A 194      37.119  92.410 115.936  1.00  0.00           C0.      0
ATOM    346  CE2 TYR A 194      38.878  93.472 114.647  1.00  0.00           C0.      0
ATOM    347  CZ  TYR A 194      37.516  93.354 114.979  1.00  0.00           C0.      0
ATOM    348  OH  TYR A 194      36.542  94.173 114.444  1.00  0.00           O0.      0
ATOM    349  H01 TYR A 194      41.522  88.903 116.094  1.00  0.00           H0.      0
ATOM    350  H03 TYR A 194      39.870  89.082 115.451  1.00  0.00           H0.      0
ATOM    351  HA  TYR A 194      41.181  90.107 114.830  1.00  0.00           H0.      0
ATOM    352  HB2 TYR A 194      40.051  90.230 117.721  1.00  0.00           H0.      0
ATOM    353  HB3 TYR A 194      41.376  91.233 117.106  1.00  0.00           H0.      0
ATOM    354  HD1 TYR A 194      37.732  90.881 117.303  1.00  0.00           H0.      0
ATOM    355  HD2 TYR A 194      40.864  92.744 115.016  1.00  0.00           H0.      0
ATOM    356  HE1 TYR A 194      36.071  92.319 116.193  1.00  0.00           H0.      0
ATOM    357  HE2 TYR A 194      39.200  94.214 113.921  1.00  0.00           H0.      0
ATOM    358  HH  TYR A 194      36.818  94.553 113.569  1.00  0.00           H0.      0
ATOM    359  CA  LEU A 240      37.573 100.138 123.920  1.00  0.00           C0.     -1
ATOM    360  CB  LEU A 240      37.265  99.112 122.802  1.00  0.00           C0.     -1
ATOM    361  CG  LEU A 240      37.964  99.454 121.466  1.00  0.00           C0.      0
ATOM    362  CD1 LEU A 240      37.729  98.350 120.417  1.00  0.00           C0.      0
ATOM    363  CD2 LEU A 240      37.512 100.829 120.937  1.00  0.00           C0.      0
ATOM    364  H01 LEU A 240      37.148  99.815 124.877  1.00  0.00           H0.      0
ATOM    365  H02 LEU A 240      38.656 100.252 124.053  1.00  0.00           H0.      0
ATOM    366  HA  LEU A 240      37.155 101.122 123.686  1.00  0.00           H0.      0
ATOM    367  HB2 LEU A 240      37.586  98.112 123.129  1.00  0.00           H0.      0
ATOM    368  HB3 LEU A 240      36.180  99.059 122.634  1.00  0.00           H0.      0
ATOM    369  HG  LEU A 240      39.047  99.509 121.658  1.00  0.00           H0.      0
ATOM    370 HD11 LEU A 240      36.655  98.181 120.269  1.00  0.00           H0.      0
ATOM    371 HD12 LEU A 240      38.176  98.625 119.454  1.00  0.00           H0.      0
ATOM    372 HD13 LEU A 240      38.178  97.401 120.737  1.00  0.00           H0.      0
ATOM    373 HD21 LEU A 240      37.856 101.643 121.582  1.00  0.00           H0.      0
ATOM    374 HD22 LEU A 240      37.899 101.014 119.929  1.00  0.00           H0.      0
ATOM    375 HD23 LEU A 240      36.414 100.872 120.912  1.00  0.00           H0.      0
ATOM    376  CA  TYR A 242      30.461 100.797 125.018  1.00  0.00           C0.     -1
ATOM    377  CB  TYR A 242      30.356  99.477 124.165  1.00  0.00           C0.     -1
ATOM    378  CG  TYR A 242      31.439  99.163 123.151  1.00  0.00           C0.      0
ATOM    379  CD1 TYR A 242      31.277  99.472 121.789  1.00  0.00           C0.      0
ATOM    380  CD2 TYR A 242      32.573  98.415 123.518  1.00  0.00           C0.      0
ATOM    381  CE1 TYR A 242      32.187  99.030 120.819  1.00  0.00           C0.      0
ATOM    382  CE2 TYR A 242      33.485  97.958 122.566  1.00  0.00           C0.      0
ATOM    383  CZ  TYR A 242      33.284  98.248 121.208  1.00  0.00           C0.      0
ATOM    384  OH  TYR A 242      34.186  97.728 120.306  1.00  0.00           O0.      0
ATOM    385  H01 TYR A 242      29.606 100.863 125.699  1.00  0.00           H0.      0
ATOM    386  H02 TYR A 242      31.383 100.806 125.611  1.00  0.00           H0.      0
ATOM    387  HA  TYR A 242      30.463 101.680 124.370  1.00  0.00           H0.      0
ATOM    388  HB2 TYR A 242      30.294  98.638 124.870  1.00  0.00           H0.      0
ATOM    389  HB3 TYR A 242      29.392  99.503 123.641  1.00  0.00           H0.      0
ATOM    390  HD1 TYR A 242      30.407 100.041 121.473  1.00  0.00           H0.      0
ATOM    391  HD2 TYR A 242      32.720  98.149 124.561  1.00  0.00           H0.      0
ATOM    392  HE1 TYR A 242      32.034  99.265 119.770  1.00  0.00           H0.      0
ATOM    393  HE2 TYR A 242      34.325  97.332 122.845  1.00  0.00           H0.      0
ATOM    394  HH  TYR A 242      33.878  97.778 119.357  1.00  0.00           H0.      0
ATOM    395  CA  TYR A 283      28.193  88.734 117.395  1.00  0.00           C0.     -1
ATOM    396  CB  TYR A 283      29.161  89.348 116.273  1.00  0.00           C0.     -1
ATOM    397  CG  TYR A 283      30.551  89.680 116.778  1.00  0.00           C0.      0
ATOM    398  CD1 TYR A 283      31.504  88.662 116.971  1.00  0.00           C0.      0
ATOM    399  CD2 TYR A 283      30.949  90.999 117.057  1.00  0.00           C0.      0
ATOM    400  CE1 TYR A 283      32.797  88.947 117.408  1.00  0.00           C0.      0
ATOM    401  CE2 TYR A 283      32.245  91.305 117.494  1.00  0.00           C0.      0
ATOM    402  CZ  TYR A 283      33.183  90.274 117.664  1.00  0.00           C0.      0
ATOM    403  OH  TYR A 283      34.478  90.480 118.062  1.00  0.00           O0.      0
ATOM    404  H01 TYR A 283      27.214  88.503 116.963  1.00  0.00           H0.      0
ATOM    405  H02 TYR A 283      28.627  87.816 117.805  1.00  0.00           H0.      0
ATOM    406  HA  TYR A 283      28.064  89.454 118.210  1.00  0.00           H0.      0
ATOM    407  HB2 TYR A 283      29.226  88.623 115.452  1.00  0.00           H0.      0
ATOM    408  HB3 TYR A 283      28.686  90.250 115.870  1.00  0.00           H0.      0
ATOM    409  HD1 TYR A 283      31.230  87.631 116.763  1.00  0.00           H0.      0
ATOM    410  HD2 TYR A 283      30.233  91.806 116.922  1.00  0.00           H0.      0
ATOM    411  HE1 TYR A 283      33.529  88.159 117.542  1.00  0.00           H0.      0
ATOM    412  HE2 TYR A 283      32.530  92.334 117.696  1.00  0.00           H0.      0
ATOM    413  HH  TYR A 283      34.678  91.431 118.226  1.00  0.00           H0.      0
ATOM    414  N   ACT A 293      35.544  95.875 116.863  1.00  0.00           N0.      0
ATOM    415  CA  ACT A 293      36.115  95.027 117.948  1.00  0.00           C0.      0
ATOM    416  C   ACT A 293      35.065  94.058 118.497  1.00  0.00           C0.      0
ATOM    417  O   ACT A 293      35.480  92.885 118.754  1.00  0.00           O0.      0
ATOM    418  CE  ACT A 293      36.486  96.894 116.304  1.00  0.00           C0.      0
ATOM    419  OXT ACT A 293      33.886  94.482 118.683  1.00  0.00           O1-      0
ATOM    420  HE1 ACT A 293      35.978  97.430 115.507  1.00  0.00           H0.      0
ATOM    421  HE2 ACT A 293      36.778  97.594 117.087  1.00  0.00           H0.      0
ATOM    422  HE3 ACT A 293      37.353  96.379 115.899  1.00  0.00           H0.      0
ATOM    423  H1  ACT A 293      36.428  95.672 118.774  1.00  0.00           H0.      0
ATOM    424  H3  ACT A 293      36.969  94.477 117.558  1.00  0.00           H0.      0
ATOM    425  H01 ACT A 293      34.693  96.378 117.212  1.00  0.00           H0.      0
ATOM    426  H02 ACT A 293      35.242  95.302 116.065  1.00  0.00           H0.      0
ATOM    427  CA' SAM A 294      37.462  97.000 110.588  1.00  0.00           C0.      0
ATOM    428  CB  SAM A 294      37.037  98.218 111.442  1.00  0.00           C0.      0
ATOM    429  CG  SAM A 294      38.195  98.799 112.280  1.00  0.00           C0.      0
ATOM    430  SD  SAM A 294      37.724  99.266 113.994  1.00  0.00           S0.      0
ATOM    431  C5' SAM A 294      36.386 100.486 113.690  1.00  0.00           C0.      0
ATOM    432  C4' SAM A 294      36.836 101.674 112.849  1.00  0.00           C0.      0
ATOM    433  O4' SAM A 294      35.716 102.628 112.804  1.00  0.00           O0.      0
ATOM    434  C3' SAM A 294      38.074 102.436 113.394  1.00  0.00           C0.      0
ATOM    435  O3' SAM A 294      39.203 102.329 112.532  1.00  0.00           O0.      0
ATOM    436  C2' SAM A 294      37.537 103.880 113.632  1.00  0.00           C0.      0
ATOM    437  O2' SAM A 294      38.440 104.939 113.430  1.00  0.00           O0.      0
ATOM    438  C1' SAM A 294      36.290 103.948 112.728  1.00  0.00           C0.      0
ATOM    439  OXT SAM A 294      39.091  95.737 111.822  1.00  0.00           O0.      0
ATOM    440  N1  SAM A 294      33.469 108.052 111.389  1.00  0.00           N0.      0
ATOM    441  C2  SAM A 294      34.417 107.367 110.721  1.00  0.00           C0.      0
ATOM    442  N3  SAM A 294      35.135 106.319 111.151  1.00  0.00           N0.      0
ATOM    443  C4  SAM A 294      34.800 105.958 112.403  1.00  0.00           C0.      0
ATOM    444  C5  SAM A 294      33.853 106.593 113.221  1.00  0.00           C0.      0
ATOM    445  C6  SAM A 294      33.159 107.695 112.665  1.00  0.00           C0.      0
ATOM    446  N6  SAM A 294      32.206 108.393 113.313  1.00  0.00           N0.      0
ATOM    447  N7  SAM A 294      33.785 105.952 114.455  1.00  0.00           N0.      0
ATOM    448  C8  SAM A 294      34.656 104.959 114.382  1.00  0.00           C0.      0
ATOM    449  N9  SAM A 294      35.302 104.914 113.159  1.00  0.00           N0.      0
ATOM    450  C'  SAM A 294      37.876  95.834 111.509  1.00  0.00           C0.      0
ATOM    451  N'  SAM A 294      36.299  96.608 109.721  1.00  0.00           N0.      0
ATOM    452  O'  SAM A 294      36.928  95.078 111.922  1.00  0.00           O0.      0
ATOM    453 HN61 SAM A 294      31.900 109.285 112.920  1.00  0.00           H0.      0
ATOM    454 HN62 SAM A 294      32.046 108.223 114.297  1.00  0.00           H0.      0
ATOM    455  HA  SAM A 294      38.280  97.262 109.917  1.00  0.00           H0.      0
ATOM    456  HB1 SAM A 294      36.214  97.901 112.094  1.00  0.00           H0.      0
ATOM    457  HB2 SAM A 294      36.641  98.984 110.769  1.00  0.00           H0.      0
ATOM    458  HG1 SAM A 294      38.645  99.665 111.789  1.00  0.00           H0.      0
ATOM    459  HG2 SAM A 294      38.986  98.059 112.420  1.00  0.00           H0.      0
ATOM    460 HO2' SAM A 294      38.732 104.880 112.491  1.00  0.00           H0.      0
ATOM    461 HO3' SAM A 294      38.978 102.561 111.595  1.00  0.00           H0.      0
ATOM    462  H01 SAM A 294      34.861 104.244 115.161  1.00  0.00           H0.      0
ATOM    463  H02 SAM A 294      37.050 101.361 111.819  1.00  0.00           H0.      0
ATOM    464  H03 SAM A 294      38.403 102.013 114.342  1.00  0.00           H0.      0
ATOM    465  H04 SAM A 294      37.209 103.940 114.673  1.00  0.00           H0.      0
ATOM    466  H05 SAM A 294      36.564 104.215 111.704  1.00  0.00           H0.      0
ATOM    467  H06 SAM A 294      34.636 107.728 109.721  1.00  0.00           H0.      0
ATOM    468  H07 SAM A 294      36.482  95.791 109.078  1.00  0.00           H0.      0
ATOM    469  H08 SAM A 294      36.055  97.413 109.114  1.00  0.00           H0.      0
ATOM    470  H09 SAM A 294      35.473  96.372 110.289  1.00  0.00           H0.      0
ATOM    471 H5'1 SAM A 294      36.090 100.829 114.686  1.00  0.00           H0.      0
ATOM    472 H5'2 SAM A 294      35.524  99.994 113.227  1.00  0.00           H0.      0
ATOM    473  O   WAT A3638      33.682  97.670 117.745  1.00  0.00           O0.      0
ATOM    474  H1  WAT A3638      34.152  98.459 117.347  1.00  0.00           H0.      0
ATOM    475  H2  WAT A3638      32.770  97.712 117.381  1.00  0.00           H0.      0
ATOM    476  O   WAT A4221      32.671 107.632 116.387  1.00  0.00           O0.      0
ATOM    477  H1  WAT A4221      33.056 106.928 115.811  1.00  0.00           H0.      0
ATOM    478  H2  WAT A4221      32.551 107.218 117.263  1.00  0.00           H0.      0
ATOM    479  O   WAT B 235      33.395 110.211 115.708  1.00  0.00           O0.      0
ATOM    480  H1  WAT B 235      33.595 110.757 116.481  1.00  0.00           H0.      0
ATOM    481  H2  WAT B 235      33.175 109.307 116.028  1.00  0.00           H0.      0
ATOM    482  O   WAT B4294      33.835  96.232 107.473  1.00  0.00           O0.      0
ATOM    483  H1  WAT B4294      33.718  96.461 108.408  1.00  0.00           H0.      0
ATOM    484  H2  WAT B4294      34.647  95.684 107.428  1.00  0.00           H0.      0
ATOM    485  O   WAT B4813      35.697  95.547 121.136  1.00  0.00           O0.      0
ATOM    486  H1  WAT B4813      35.087  96.234 120.801  1.00  0.00           H0.      0
ATOM    487  H2  WAT B4813      36.452  96.036 121.486  1.00  0.00           H0.      0
ATOM    488  O   WAT B7734      40.859  96.457 109.658  1.00  0.00           O0.      0
ATOM    489  H1  WAT B7734      40.177  96.165 110.287  1.00  0.00           H0.      0
ATOM    490  H2  WAT B7734      40.417  96.974 108.961  1.00  0.00           H0.      0
