# Supplementary material for: Computational Investigation of GNMT-Catalyzed Methyl Transfer Reaction: Integrating MD, QM, and ML Approaches
Source: J Comput Chem. Author manuscript; Available in PMC 2026 Jun 29. (PMC13312424; doi:10.1002/jcc.70434)
Supplement: SI-2 [file NIHMS2188582-supplement-SI-2.zip › QM-cluster-pdbs/clustering_25369_P1_wo_ts.pdb]

ATOM      1  CA  TYR A  21      42.580 104.716 116.806  1.00  0.00           C0.     -1
ATOM      2  CB  TYR A  21      41.530 104.366 115.744  1.00  0.00           C0.     -1
ATOM      3  CG  TYR A  21      40.833 103.050 116.031  1.00  0.00           C0.      0
ATOM      4  CD1 TYR A  21      39.568 103.006 116.635  1.00  0.00           C0.      0
ATOM      5  CD2 TYR A  21      41.458 101.824 115.731  1.00  0.00           C0.      0
ATOM      6  CE1 TYR A  21      38.933 101.790 116.920  1.00  0.00           C0.      0
ATOM      7  CE2 TYR A  21      40.839 100.604 116.000  1.00  0.00           C0.      0
ATOM      8  CZ  TYR A  21      39.570 100.580 116.597  1.00  0.00           C0.      0
ATOM      9  OH  TYR A  21      39.004  99.348 116.827  1.00  0.00           O0.      0
ATOM     10  H01 TYR A  21      42.119 104.804 117.797  1.00  0.00           H0.      0
ATOM     11  H02 TYR A  21      43.078 105.666 116.576  1.00  0.00           H0.      0
ATOM     12  HA  TYR A  21      43.348 103.936 116.865  1.00  0.00           H0.      0
ATOM     13  HB2 TYR A  21      40.781 105.164 115.676  1.00  0.00           H0.      0
ATOM     14  HB3 TYR A  21      42.013 104.315 114.760  1.00  0.00           H0.      0
ATOM     15  HD1 TYR A  21      39.062 103.936 116.877  1.00  0.00           H0.      0
ATOM     16  HD2 TYR A  21      42.439 101.815 115.268  1.00  0.00           H0.      0
ATOM     17  HE1 TYR A  21      37.951 101.787 117.378  1.00  0.00           H0.      0
ATOM     18  HE2 TYR A  21      41.320  99.665 115.755  1.00  0.00           H0.      0
ATOM     19  HH  TYR A  21      38.098  99.428 117.212  1.00  0.00           H0.      0
ATOM     20  CA  TRP A  30      46.337  96.280 115.020  1.00  0.00           C0.     -1
ATOM     21  CB  TRP A  30      45.550  97.318 114.175  1.00  0.00           C0.     -1
ATOM     22  CG  TRP A  30      44.142  96.871 113.901  1.00  0.00           C0.      0
ATOM     23  CD1 TRP A  30      43.641  96.324 112.736  1.00  0.00           C0.      0
ATOM     24  CD2 TRP A  30      43.055  96.862 114.857  1.00  0.00           C0.      0
ATOM     25  CE2 TRP A  30      41.915  96.292 114.207  1.00  0.00           C0.      0
ATOM     26  CE3 TRP A  30      42.935  97.294 116.192  1.00  0.00           C0.      0
ATOM     27  NE1 TRP A  30      42.306  95.970 112.918  1.00  0.00           N0.      0
ATOM     28  CZ2 TRP A  30      40.684  96.142 114.860  1.00  0.00           C0.      0
ATOM     29  CZ3 TRP A  30      41.709  97.157 116.838  1.00  0.00           C0.      0
ATOM     30  CH2 TRP A  30      40.597  96.587 116.178  1.00  0.00           C0.      0
ATOM     31  H01 TRP A  30      46.402  95.325 114.486  1.00  0.00           H0.      0
ATOM     32  H03 TRP A  30      47.354  96.630 115.230  1.00  0.00           H0.      0
ATOM     33  HA  TRP A  30      45.832  96.097 115.975  1.00  0.00           H0.      0
ATOM     34  HB2 TRP A  30      45.538  98.281 114.702  1.00  0.00           H0.      0
ATOM     35  HB3 TRP A  30      46.076  97.490 113.228  1.00  0.00           H0.      0
ATOM     36  HD1 TRP A  30      44.132  96.161 111.790  1.00  0.00           H0.      0
ATOM     37  HE1 TRP A  30      41.705  95.591 112.203  1.00  0.00           H0.      0
ATOM     38  HE3 TRP A  30      43.784  97.734 116.705  1.00  0.00           H0.      0
ATOM     39  HZ2 TRP A  30      39.831  95.687 114.372  1.00  0.00           H0.      0
ATOM     40  HZ3 TRP A  30      41.595  97.500 117.860  1.00  0.00           H0.      0
ATOM     41  HH2 TRP A  30      39.655  96.508 116.705  1.00  0.00           H0.      0
ATOM     42  CA  TYR A  33      45.481  91.788 117.047  1.00  0.00           C0.     -1
ATOM     43  CB  TYR A  33      44.779  93.101 117.495  1.00  0.00           C0.     -1
ATOM     44  CG  TYR A  33      43.353  92.885 117.974  1.00  0.00           C0.      0
ATOM     45  CD1 TYR A  33      42.279  93.616 117.438  1.00  0.00           C0.      0
ATOM     46  CD2 TYR A  33      43.063  91.943 118.979  1.00  0.00           C0.      0
ATOM     47  CE1 TYR A  33      40.967  93.424 117.883  1.00  0.00           C0.      0
ATOM     48  CE2 TYR A  33      41.758  91.736 119.426  1.00  0.00           C0.      0
ATOM     49  CZ  TYR A  33      40.696  92.477 118.881  1.00  0.00           C0.      0
ATOM     50  OH  TYR A  33      39.440  92.215 119.359  1.00  0.00           O0.      0
ATOM     51  H01 TYR A  33      44.919  91.312 116.236  1.00  0.00           H0.      0
ATOM     52  H02 TYR A  33      46.497  91.992 116.691  1.00  0.00           H0.      0
ATOM     53  HA  TYR A  33      45.550  91.074 117.874  1.00  0.00           H0.      0
ATOM     54  HB2 TYR A  33      45.379  93.564 118.293  1.00  0.00           H0.      0
ATOM     55  HB3 TYR A  33      44.774  93.813 116.660  1.00  0.00           H0.      0
ATOM     56  HD1 TYR A  33      42.464  94.350 116.661  1.00  0.00           H0.      0
ATOM     57  HD2 TYR A  33      43.868  91.365 119.423  1.00  0.00           H0.      0
ATOM     58  HE1 TYR A  33      40.158  93.986 117.431  1.00  0.00           H0.      0
ATOM     59  HE2 TYR A  33      41.540  91.009 120.201  1.00  0.00           H0.      0
ATOM     60  HH  TYR A  33      38.760  92.829 118.997  1.00  0.00           H0.      0
ATOM     61  CA  ARG A  40      39.235  85.255 109.917  1.00  0.00           C0.     -1
ATOM     62  CB  ARG A  40      39.640  86.636 110.383  1.00  0.00           C0.     -1
ATOM     63  CG  ARG A  40      40.348  87.463 109.288  1.00  0.00           C0.      0
ATOM     64  CD  ARG A  40      40.415  88.974 109.579  1.00  0.00           C0.      0
ATOM     65  NE  ARG A  40      39.149  89.644 109.204  1.00  0.00           N0.      0
ATOM     66  CZ  ARG A  40      38.692  90.813 109.716  1.00  0.00           C0.      0
ATOM     67  NH1 ARG A  40      39.023  91.212 110.941  1.00  0.00           N1+      0
ATOM     68  NH2 ARG A  40      37.812  91.546 108.988  1.00  0.00           N0.      0
ATOM     69  H01 ARG A  40      38.529  85.313 109.079  1.00  0.00           H0.      0
ATOM     70  H02 ARG A  40      40.102  84.675 109.576  1.00  0.00           H0.      0
ATOM     71  HA  ARG A  40      38.752  84.685 110.719  1.00  0.00           H0.      0
ATOM     72  HB2 ARG A  40      38.746  87.187 110.709  1.00  0.00           H0.      0
ATOM     73  HB3 ARG A  40      40.294  86.577 111.263  1.00  0.00           H0.      0
ATOM     74  HG2 ARG A  40      41.373  87.092 109.157  1.00  0.00           H0.      0
ATOM     75  HG3 ARG A  40      39.845  87.305 108.322  1.00  0.00           H0.      0
ATOM     76  HD2 ARG A  40      40.596  89.136 110.642  1.00  0.00           H0.      0
ATOM     77  HD3 ARG A  40      41.238  89.433 109.016  1.00  0.00           H0.      0
ATOM     78  HE  ARG A  40      38.776  89.408 108.293  1.00  0.00           H0.      0
ATOM     79 HH11 ARG A  40      39.394  90.551 111.633  1.00  0.00           H0.      0
ATOM     80 HH12 ARG A  40      38.813  92.194 111.197  1.00  0.00           H0.      0
ATOM     81 HH21 ARG A  40      38.025  91.772 108.021  1.00  0.00           H0.      0
ATOM     82 HH22 ARG A  40      37.368  92.338 109.469  1.00  0.00           H0.      0
ATOM     83  CA  ALA A  64      34.562 100.598 108.712  1.00  0.00           C0.     -1
ATOM     84  C   ALA A  64      35.918 100.053 108.255  1.00  0.00           C0.      0
ATOM     85  O   ALA A  64      36.369  98.977 108.680  1.00  0.00           O0.      0
ATOM     86  H01 ALA A  64      34.494 100.508 109.799  1.00  0.00           H0.      0
ATOM     87  H02 ALA A  64      34.403 101.640 108.425  1.00  0.00           H0.      0
ATOM     88  HA  ALA A  64      33.770  99.984 108.270  1.00  0.00           H0.      0
ATOM     89  N   CYS A  65      36.604 100.784 107.330  1.00  0.00           N0.      0
ATOM     90  CA  CYS A  65      37.754 100.245 106.580  1.00  0.00           C0.     -1
ATOM     91  C   CYS A  65      39.021  99.970 107.380  1.00  0.00           C0.      0
ATOM     92  O   CYS A  65      39.831  99.141 106.941  1.00  0.00           O0.      0
ATOM     93  H02 CYS A  65      37.989 100.963 105.789  1.00  0.00           H0.      0
ATOM     94  H   CYS A  65      36.184 101.640 106.996  1.00  0.00           H0.      0
ATOM     95  HA  CYS A  65      37.478  99.297 106.110  1.00  0.00           H0.      0
ATOM     96  N   GLY A  66      39.215 100.691 108.499  1.00  0.00           N0.      0
ATOM     97  CA  GLY A  66      40.440 100.508 109.258  1.00  0.00           C0.     -1
ATOM     98  H01 GLY A  66      41.284 101.049 108.809  1.00  0.00           H0.      0
ATOM     99  H   GLY A  66      38.564 101.407 108.828  1.00  0.00           H0.      0
ATOM    100  HA2 GLY A  66      40.286 100.873 110.274  1.00  0.00           H0.      0
ATOM    101  HA3 GLY A  66      40.701  99.447 109.284  1.00  0.00           H0.      0
ATOM    102  CA  ASP A  70      37.516  93.682 104.548  1.00  0.00           C0.     -1
ATOM    103  CB  ASP A  70      36.444  93.912 105.581  1.00  0.00           C0.     -1
ATOM    104  CG  ASP A  70      36.920  94.461 106.933  1.00  0.00           C0.      0
ATOM    105  OD1 ASP A  70      37.937  93.975 107.483  1.00  0.00           O0.      0
ATOM    106  OD2 ASP A  70      36.160  95.386 107.412  1.00  0.00           O1-      0
ATOM    107  H01 ASP A  70      38.306  93.036 104.948  1.00  0.00           H0.      0
ATOM    108  H02 ASP A  70      37.989  94.624 104.245  1.00  0.00           H0.      0
ATOM    109  HA  ASP A  70      37.111  93.209 103.646  1.00  0.00           H0.      0
ATOM    110  HB2 ASP A  70      35.674  94.592 105.202  1.00  0.00           H0.      0
ATOM    111  HB3 ASP A  70      35.933  92.959 105.796  1.00  0.00           H0.      0
ATOM    112  CA  ASP A  85      37.491 105.299 108.027  1.00  0.00           C0.     -1
ATOM    113  C   ASP A  85      37.731 106.710 108.608  1.00  0.00           C0.      0
ATOM    114  O   ASP A  85      38.382 107.553 107.967  1.00  0.00           O0.      0
ATOM    115  CB  ASP A  85      38.763 104.459 108.341  1.00  0.00           C0.     -1
ATOM    116  CG  ASP A  85      38.837 104.026 109.798  1.00  0.00           C0.      0
ATOM    117  OD1 ASP A  85      38.308 102.886 110.089  1.00  0.00           O0.      0
ATOM    118  OD2 ASP A  85      39.376 104.801 110.632  1.00  0.00           O1-      0
ATOM    119  H03 ASP A  85      37.363 105.395 106.946  1.00  0.00           H0.      0
ATOM    120  HA  ASP A  85      36.603 104.820 108.457  1.00  0.00           H0.      0
ATOM    121  HB2 ASP A  85      38.766 103.563 107.711  1.00  0.00           H0.      0
ATOM    122  HB3 ASP A  85      39.643 105.059 108.091  1.00  0.00           H0.      0
ATOM    123  N   ALA A  86      37.318 106.916 109.880  1.00  0.00           N0.      0
ATOM    124  CA  ALA A  86      37.826 108.028 110.704  1.00  0.00           C0.     -1
ATOM    125  CB  ALA A  86      37.352 107.888 112.152  1.00  0.00           C0.      0
ATOM    126  H01 ALA A  86      38.922 108.020 110.655  1.00  0.00           H0.      0
ATOM    127  H   ALA A  86      36.794 106.187 110.353  1.00  0.00           H0.      0
ATOM    128  HA  ALA A  86      37.489 108.978 110.272  1.00  0.00           H0.      0
ATOM    129  HB1 ALA A  86      36.263 107.984 112.225  1.00  0.00           H0.      0
ATOM    130  HB2 ALA A  86      37.646 106.917 112.566  1.00  0.00           H0.      0
ATOM    131  HB3 ALA A  86      37.805 108.673 112.768  1.00  0.00           H0.      0
ATOM    132  CA  MET A  90      44.632 103.036 110.496  1.00  0.00           C0.     -1
ATOM    133  CB  MET A  90      43.216 102.941 111.201  1.00  0.00           C0.     -1
ATOM    134  CG  MET A  90      43.253 102.532 112.675  1.00  0.00           C0.      0
ATOM    135  SD  MET A  90      43.801 100.803 113.020  1.00  0.00           S0.      0
ATOM    136  CE  MET A  90      42.302  99.881 112.503  1.00  0.00           C0.      0
ATOM    137  H01 MET A  90      45.258 103.784 110.997  1.00  0.00           H0.      0
ATOM    138  H02 MET A  90      44.515 103.324 109.446  1.00  0.00           H0.      0
ATOM    139  HA  MET A  90      45.142 102.068 110.543  1.00  0.00           H0.      0
ATOM    140  HB2 MET A  90      42.717 103.918 111.133  1.00  0.00           H0.      0
ATOM    141  HB3 MET A  90      42.585 102.238 110.644  1.00  0.00           H0.      0
ATOM    142  HG2 MET A  90      43.943 103.174 113.237  1.00  0.00           H0.      0
ATOM    143  HG3 MET A  90      42.252 102.643 113.104  1.00  0.00           H0.      0
ATOM    144  HE1 MET A  90      42.365  98.888 112.952  1.00  0.00           H0.      0
ATOM    145  HE2 MET A  90      41.405 100.394 112.858  1.00  0.00           H0.      0
ATOM    146  HE3 MET A  90      42.252  99.781 111.417  1.00  0.00           H0.      0
ATOM    147  CA  ALA A 115      35.489 110.503 106.972  1.00  0.00           C0.     -1
ATOM    148  C   ALA A 115      34.692 109.918 108.163  1.00  0.00           C0.      0
ATOM    149  O   ALA A 115      34.705 108.702 108.383  1.00  0.00           O0.      0
ATOM    150  H01 ALA A 115      36.488 110.060 107.003  1.00  0.00           H0.      0
ATOM    151  H03 ALA A 115      35.008 110.198 106.037  1.00  0.00           H0.      0
ATOM    152  HA  ALA A 115      35.563 111.593 107.000  1.00  0.00           H0.      0
ATOM    153  N   ASN A 116      34.006 110.798 108.975  1.00  0.00           N0.      0
ATOM    154  CA  ASN A 116      33.199 110.363 110.140  1.00  0.00           C0.     -1
ATOM    155  C   ASN A 116      31.708 110.241 109.730  1.00  0.00           C0.      0
ATOM    156  O   ASN A 116      31.128 111.189 109.181  1.00  0.00           O0.      0
ATOM    157  CB  ASN A 116      33.382 111.352 111.316  1.00  0.00           C0.      0
ATOM    158  CG  ASN A 116      33.071 110.628 112.613  1.00  0.00           C0.      0
ATOM    159  ND2 ASN A 116      34.142 110.315 113.388  1.00  0.00           N0.      0
ATOM    160  OD1 ASN A 116      31.912 110.300 112.913  1.00  0.00           O0.      0
ATOM    161  H   ASN A 116      33.837 111.735 108.632  1.00  0.00           H0.      0
ATOM    162  HA  ASN A 116      33.587 109.383 110.421  1.00  0.00           H0.      0
ATOM    163  HB2 ASN A 116      34.409 111.728 111.306  1.00  0.00           H0.      0
ATOM    164  HB3 ASN A 116      32.700 112.199 111.195  1.00  0.00           H0.      0
ATOM    165 HD21 ASN A 116      34.006 109.691 114.172  1.00  0.00           H0.      0
ATOM    166 HD22 ASN A 116      35.085 110.447 113.054  1.00  0.00           H0.      0
ATOM    167  N   TRP A 117      31.142 109.046 109.995  1.00  0.00           N0.      0
ATOM    168  CA  TRP A 117      29.759 108.669 109.617  1.00  0.00           C0.     -1
ATOM    169  CB  TRP A 117      29.430 107.355 110.237  1.00  0.00           C0.     -1
ATOM    170  CG  TRP A 117      30.451 106.260 110.044  1.00  0.00           C0.      0
ATOM    171  CD1 TRP A 117      31.290 106.053 108.969  1.00  0.00           C0.      0
ATOM    172  CD2 TRP A 117      30.777 105.241 111.022  1.00  0.00           C0.      0
ATOM    173  CE2 TRP A 117      31.829 104.445 110.473  1.00  0.00           C0.      0
ATOM    174  CE3 TRP A 117      30.316 104.954 112.320  1.00  0.00           C0.      0
ATOM    175  NE1 TRP A 117      32.101 104.951 109.214  1.00  0.00           N0.      0
ATOM    176  CZ2 TRP A 117      32.422 103.394 111.186  1.00  0.00           C0.      0
ATOM    177  CZ3 TRP A 117      30.904 103.910 113.033  1.00  0.00           C0.      0
ATOM    178  CH2 TRP A 117      31.947 103.138 112.471  1.00  0.00           C0.      0
ATOM    179  H02 TRP A 117      29.070 109.452 109.949  1.00  0.00           H0.      0
ATOM    180  H   TRP A 117      31.712 108.346 110.471  1.00  0.00           H0.      0
ATOM    181  HA  TRP A 117      29.692 108.630 108.521  1.00  0.00           H0.      0
ATOM    182  HB2 TRP A 117      29.303 107.498 111.319  1.00  0.00           H0.      0
ATOM    183  HB3 TRP A 117      28.444 107.032 109.870  1.00  0.00           H0.      0
ATOM    184  HD1 TRP A 117      31.394 106.618 108.056  1.00  0.00           H0.      0
ATOM    185  HE1 TRP A 117      32.887 104.682 108.643  1.00  0.00           H0.      0
ATOM    186  HE3 TRP A 117      29.527 105.549 112.770  1.00  0.00           H0.      0
ATOM    187  HZ2 TRP A 117      33.243 102.822 110.768  1.00  0.00           H0.      0
ATOM    188  HZ3 TRP A 117      30.566 103.692 114.041  1.00  0.00           H0.      0
ATOM    189  HH2 TRP A 117      32.400 102.347 113.059  1.00  0.00           H0.      0
ATOM    190  CA  LEU A 136      31.758  95.077 110.075  1.00  0.00           C0.     -1
ATOM    191  C   LEU A 136      32.863  95.251 111.056  1.00  0.00           C0.      0
ATOM    192  O   LEU A 136      33.501  96.320 111.180  1.00  0.00           O0.      0
ATOM    193  H01 LEU A 136      31.270  94.104 110.157  1.00  0.00           H0.      0
ATOM    194  H02 LEU A 136      32.154  95.185 109.059  1.00  0.00           H0.      0
ATOM    195  HA  LEU A 136      31.011  95.866 110.209  1.00  0.00           H0.      0
ATOM    196  N   GLY A 137      33.117  94.154 111.792  1.00  0.00           N0.      0
ATOM    197  CA  GLY A 137      34.237  94.120 112.688  1.00  0.00           C0.     -1
ATOM    198  C   GLY A 137      33.906  94.386 114.146  1.00  0.00           C0.      0
ATOM    199  O   GLY A 137      34.809  94.587 114.962  1.00  0.00           O0.      0
ATOM    200  H   GLY A 137      32.636  93.296 111.551  1.00  0.00           H0.      0
ATOM    201  HA2 GLY A 137      34.752  93.160 112.609  1.00  0.00           H0.      0
ATOM    202  HA3 GLY A 137      34.964  94.875 112.390  1.00  0.00           H0.      0
ATOM    203  N   ASN A 138      32.585  94.414 114.468  1.00  0.00           N0.      0
ATOM    204  CA  ASN A 138      32.126  95.031 115.708  1.00  0.00           C0.     -1
ATOM    205  C   ASN A 138      32.647  96.497 115.801  1.00  0.00           C0.      0
ATOM    206  O   ASN A 138      33.046  96.980 116.865  1.00  0.00           O0.      0
ATOM    207  CB  ASN A 138      32.477  94.259 116.985  1.00  0.00           C0.      0
ATOM    208  CG  ASN A 138      31.707  94.867 118.158  1.00  0.00           C0.      0
ATOM    209  ND2 ASN A 138      32.465  95.195 119.239  1.00  0.00           N0.      0
ATOM    210  OD1 ASN A 138      30.477  95.002 118.118  1.00  0.00           O0.      0
ATOM    211  H   ASN A 138      31.921  94.275 113.719  1.00  0.00           H0.      0
ATOM    212  HA  ASN A 138      31.032  95.083 115.650  1.00  0.00           H0.      0
ATOM    213  HB2 ASN A 138      32.146  93.222 116.857  1.00  0.00           H0.      0
ATOM    214  HB3 ASN A 138      33.550  94.268 117.165  1.00  0.00           H0.      0
ATOM    215 HD21 ASN A 138      32.029  95.778 119.941  1.00  0.00           H0.      0
ATOM    216 HD22 ASN A 138      33.468  95.307 119.096  1.00  0.00           H0.      0
ATOM    217  N   SER A 139      32.586  97.213 114.648  1.00  0.00           N0.      0
ATOM    218  CA  SER A 139      33.046  98.601 114.565  1.00  0.00           C0.     -1
ATOM    219  CB  SER A 139      33.605  98.923 113.181  1.00  0.00           C0.      0
ATOM    220  OG  SER A 139      34.740  98.095 112.866  1.00  0.00           O0.      0
ATOM    221  H03 SER A 139      32.227  99.295 114.800  1.00  0.00           H0.      0
ATOM    222  H   SER A 139      32.270  96.759 113.803  1.00  0.00           H0.      0
ATOM    223  HA  SER A 139      33.815  98.731 115.331  1.00  0.00           H0.      0
ATOM    224  HB2 SER A 139      32.831  98.811 112.411  1.00  0.00           H0.      0
ATOM    225  HB3 SER A 139      33.942  99.966 113.166  1.00  0.00           H0.      0
ATOM    226  HG  SER A 139      34.410  97.325 112.365  1.00  0.00           H0.      0
ATOM    227  CA  HID A 142      33.015 102.531 118.877  1.00  0.00           C0.     -1
ATOM    228  C   HID A 142      32.464 103.986 118.966  1.00  0.00           C0.      0
ATOM    229  O   HID A 142      33.118 104.849 119.565  1.00  0.00           O0.      0
ATOM    230  CB  HID A 142      34.209 102.543 117.958  1.00  0.00           C0.     -1
ATOM    231  CG  HID A 142      35.099 101.352 118.092  1.00  0.00           C0.      0
ATOM    232  CD2 HID A 142      35.547 100.418 117.184  1.00  0.00           C0.      0
ATOM    233  ND1 HID A 142      35.736 101.017 119.282  1.00  0.00           N0.      0
ATOM    234  CE1 HID A 142      36.525  99.928 119.061  1.00  0.00           C0.      0
ATOM    235  NE2 HID A 142      36.435  99.540 117.793  1.00  0.00           N0.      0
ATOM    236  H01 HID A 142      32.257 101.816 118.538  1.00  0.00           H0.      0
ATOM    237  HA  HID A 142      33.301 102.253 119.897  1.00  0.00           H0.      0
ATOM    238  HB2 HID A 142      33.880 102.619 116.916  1.00  0.00           H0.      0
ATOM    239  HB3 HID A 142      34.794 103.450 118.167  1.00  0.00           H0.      0
ATOM    240  HD1 HID A 142      35.626 101.491 120.168  1.00  0.00           H0.      0
ATOM    241  HD2 HID A 142      35.297 100.344 116.139  1.00  0.00           H0.      0
ATOM    242  HE1 HID A 142      37.132  99.461 119.816  1.00  0.00           H0.      0
ATOM    243  N   LEU A 143      31.309 104.282 118.306  1.00  0.00           N0.      0
ATOM    244  CA  LEU A 143      30.752 105.658 118.181  1.00  0.00           C0.     -1
ATOM    245  CB  LEU A 143      29.666 105.662 117.056  1.00  0.00           C0.     -1
ATOM    246  CG  LEU A 143      28.936 107.011 116.896  1.00  0.00           C0.      0
ATOM    247  CD1 LEU A 143      29.868 108.113 116.362  1.00  0.00           C0.      0
ATOM    248  CD2 LEU A 143      27.721 106.845 115.964  1.00  0.00           C0.      0
ATOM    249  H01 LEU A 143      30.313 105.972 119.136  1.00  0.00           H0.      0
ATOM    250  H   LEU A 143      30.816 103.537 117.833  1.00  0.00           H0.      0
ATOM    251  HA  LEU A 143      31.578 106.336 117.951  1.00  0.00           H0.      0
ATOM    252  HB2 LEU A 143      30.141 105.386 116.103  1.00  0.00           H0.      0
ATOM    253  HB3 LEU A 143      28.928 104.882 117.291  1.00  0.00           H0.      0
ATOM    254  HG  LEU A 143      28.568 107.315 117.888  1.00  0.00           H0.      0
ATOM    255 HD11 LEU A 143      30.199 107.861 115.347  1.00  0.00           H0.      0
ATOM    256 HD12 LEU A 143      29.344 109.074 116.310  1.00  0.00           H0.      0
ATOM    257 HD13 LEU A 143      30.753 108.250 116.993  1.00  0.00           H0.      0
ATOM    258 HD21 LEU A 143      27.183 107.793 115.849  1.00  0.00           H0.      0
ATOM    259 HD22 LEU A 143      28.045 106.521 114.966  1.00  0.00           H0.      0
ATOM    260 HD23 LEU A 143      27.020 106.098 116.351  1.00  0.00           H0.      0
ATOM    261  CA  ARG A 175      28.671  92.029 120.052  1.00  0.00           C0.     -1
ATOM    262  CB  ARG A 175      29.944  92.260 120.920  1.00  0.00           C0.     -1
ATOM    263  CG  ARG A 175      31.245  92.001 120.127  1.00  0.00           C0.      0
ATOM    264  CD  ARG A 175      32.503  92.460 120.891  1.00  0.00           C0.      0
ATOM    265  NE  ARG A 175      33.764  92.338 120.133  1.00  0.00           N0.      0
ATOM    266  CZ  ARG A 175      34.541  91.249 120.163  1.00  0.00           C0.      0
ATOM    267  NH1 ARG A 175      34.086  90.110 120.759  1.00  0.00           N1+      0
ATOM    268  NH2 ARG A 175      35.770  91.279 119.636  1.00  0.00           N0.      0
ATOM    269  H01 ARG A 175      28.677  92.712 119.195  1.00  0.00           H0.      0
ATOM    270  H02 ARG A 175      27.762  92.210 120.634  1.00  0.00           H0.      0
ATOM    271  HA  ARG A 175      28.636  91.000 119.674  1.00  0.00           H0.      0
ATOM    272  HB2 ARG A 175      29.946  93.300 121.274  1.00  0.00           H0.      0
ATOM    273  HB3 ARG A 175      29.914  91.619 121.812  1.00  0.00           H0.      0
ATOM    274  HG2 ARG A 175      31.313  90.932 119.872  1.00  0.00           H0.      0
ATOM    275  HG3 ARG A 175      31.197  92.544 119.178  1.00  0.00           H0.      0
ATOM    276  HD2 ARG A 175      32.400  93.519 121.130  1.00  0.00           H0.      0
ATOM    277  HD3 ARG A 175      32.606  91.914 121.837  1.00  0.00           H0.      0
ATOM    278  HE  ARG A 175      34.169  93.167 119.671  1.00  0.00           H0.      0
ATOM    279 HH11 ARG A 175      33.089  89.963 120.814  1.00  0.00           H0.      0
ATOM    280 HH12 ARG A 175      34.636  89.270 120.660  1.00  0.00           H0.      0
ATOM    281 HH21 ARG A 175      36.260  92.183 119.411  1.00  0.00           H0.      0
ATOM    282 HH22 ARG A 175      36.344  90.450 119.691  1.00  0.00           H0.      0
ATOM    283  CA  TYR A 193      37.399  88.960 113.200  1.00  0.00           C0.     -1
ATOM    284  C   TYR A 193      38.870  88.883 113.611  1.00  0.00           C0.      0
ATOM    285  O   TYR A 193      39.777  89.300 112.862  1.00  0.00           O0.      0
ATOM    286  CB  TYR A 193      36.813  90.370 113.401  1.00  0.00           C0.     -1
ATOM    287  CG  TYR A 193      35.415  90.538 112.862  1.00  0.00           C0.      0
ATOM    288  CD1 TYR A 193      34.312  90.580 113.727  1.00  0.00           C0.      0
ATOM    289  CD2 TYR A 193      35.195  90.720 111.484  1.00  0.00           C0.      0
ATOM    290  CE1 TYR A 193      33.023  90.834 113.246  1.00  0.00           C0.      0
ATOM    291  CE2 TYR A 193      33.915  90.962 110.988  1.00  0.00           C0.      0
ATOM    292  CZ  TYR A 193      32.835  91.033 111.875  1.00  0.00           C0.      0
ATOM    293  OH  TYR A 193      31.615  91.435 111.339  1.00  0.00           O0.      0
ATOM    294  H03 TYR A 193      36.800  88.228 113.755  1.00  0.00           H0.      0
ATOM    295  HA  TYR A 193      37.347  88.689 112.140  1.00  0.00           H0.      0
ATOM    296  HB2 TYR A 193      36.824  90.605 114.467  1.00  0.00           H0.      0
ATOM    297  HB3 TYR A 193      37.472  91.100 112.925  1.00  0.00           H0.      0
ATOM    298  HD1 TYR A 193      34.466  90.453 114.794  1.00  0.00           H0.      0
ATOM    299  HD2 TYR A 193      36.033  90.714 110.799  1.00  0.00           H0.      0
ATOM    300  HE1 TYR A 193      32.185  90.907 113.933  1.00  0.00           H0.      0
ATOM    301  HE2 TYR A 193      33.748  91.137 109.932  1.00  0.00           H0.      0
ATOM    302  HH  TYR A 193      30.916  91.337 112.003  1.00  0.00           H0.      0
ATOM    303  N   TYR A 194      39.142  88.351 114.831  1.00  0.00           N0.      0
ATOM    304  CA  TYR A 194      40.430  88.551 115.526  1.00  0.00           C0.     -1
ATOM    305  CB  TYR A 194      40.291  89.717 116.573  1.00  0.00           C0.     -1
ATOM    306  CG  TYR A 194      39.735  90.973 115.939  1.00  0.00           C0.      0
ATOM    307  CD1 TYR A 194      38.504  91.511 116.340  1.00  0.00           C0.      0
ATOM    308  CD2 TYR A 194      40.417  91.594 114.880  1.00  0.00           C0.      0
ATOM    309  CE1 TYR A 194      37.942  92.609 115.682  1.00  0.00           C0.      0
ATOM    310  CE2 TYR A 194      39.870  92.686 114.212  1.00  0.00           C0.      0
ATOM    311  CZ  TYR A 194      38.614  93.181 114.597  1.00  0.00           C0.      0
ATOM    312  OH  TYR A 194      38.027  94.228 113.925  1.00  0.00           O0.      0
ATOM    313  H01 TYR A 194      40.727  87.621 116.018  1.00  0.00           H0.      0
ATOM    314  H   TYR A 194      38.347  88.125 115.415  1.00  0.00           H0.      0
ATOM    315  HA  TYR A 194      41.165  88.799 114.760  1.00  0.00           H0.      0
ATOM    316  HB2 TYR A 194      39.636  89.390 117.389  1.00  0.00           H0.      0
ATOM    317  HB3 TYR A 194      41.278  89.903 117.017  1.00  0.00           H0.      0
ATOM    318  HD1 TYR A 194      37.974  91.068 117.177  1.00  0.00           H0.      0
ATOM    319  HD2 TYR A 194      41.379  91.208 114.562  1.00  0.00           H0.      0
ATOM    320  HE1 TYR A 194      36.965  92.991 115.951  1.00  0.00           H0.      0
ATOM    321  HE2 TYR A 194      40.402  93.153 113.390  1.00  0.00           H0.      0
ATOM    322  HH  TYR A 194      38.312  94.188 112.977  1.00  0.00           H0.      0
ATOM    323  CA  TYR A 242      32.349 100.705 122.845  1.00  0.00           C0.     -1
ATOM    324  CB  TYR A 242      32.312  99.121 122.795  1.00  0.00           C0.     -1
ATOM    325  CG  TYR A 242      33.535  98.513 122.154  1.00  0.00           C0.      0
ATOM    326  CD1 TYR A 242      33.545  98.148 120.796  1.00  0.00           C0.      0
ATOM    327  CD2 TYR A 242      34.705  98.306 122.901  1.00  0.00           C0.      0
ATOM    328  CE1 TYR A 242      34.678  97.591 120.199  1.00  0.00           C0.      0
ATOM    329  CE2 TYR A 242      35.851  97.759 122.318  1.00  0.00           C0.      0
ATOM    330  CZ  TYR A 242      35.834  97.402 120.965  1.00  0.00           C0.      0
ATOM    331  OH  TYR A 242      36.952  96.904 120.324  1.00  0.00           O0.      0
ATOM    332  H01 TYR A 242      33.224 101.046 123.408  1.00  0.00           H0.      0
ATOM    333  H02 TYR A 242      31.446 101.094 123.326  1.00  0.00           H0.      0
ATOM    334  HA  TYR A 242      32.411 101.112 121.830  1.00  0.00           H0.      0
ATOM    335  HB2 TYR A 242      32.204  98.750 123.822  1.00  0.00           H0.      0
ATOM    336  HB3 TYR A 242      31.412  98.814 122.248  1.00  0.00           H0.      0
ATOM    337  HD1 TYR A 242      32.654  98.300 120.193  1.00  0.00           H0.      0
ATOM    338  HD2 TYR A 242      34.721  98.572 123.954  1.00  0.00           H0.      0
ATOM    339  HE1 TYR A 242      34.670  97.305 119.156  1.00  0.00           H0.      0
ATOM    340  HE2 TYR A 242      36.749  97.611 122.910  1.00  0.00           H0.      0
ATOM    341  HH  TYR A 242      37.649  96.720 120.970  1.00  0.00           H0.      0
ATOM    342  CA' SAM A 293      37.536  95.927 110.489  1.00  0.00           C0.      0
ATOM    343  CB  SAM A 293      37.699  96.594 111.863  1.00  0.00           C0.      0
ATOM    344  CG  SAM A 293      37.710  98.120 111.883  1.00  0.00           C0.      0
ATOM    345  SD  SAM A 293      38.269  98.653 113.565  1.00  0.00           S0.      0
ATOM    346  C5' SAM A 293      37.140 100.062 113.852  1.00  0.00           C0.      0
ATOM    347  C4' SAM A 293      37.385 101.220 112.898  1.00  0.00           C0.      0
ATOM    348  O4' SAM A 293      36.173 102.033 112.953  1.00  0.00           O0.      0
ATOM    349  C3' SAM A 293      38.583 102.133 113.280  1.00  0.00           C0.      0
ATOM    350  O3' SAM A 293      39.602 102.134 112.290  1.00  0.00           O0.      0
ATOM    351  C2' SAM A 293      37.908 103.522 113.522  1.00  0.00           C0.      0
ATOM    352  O2' SAM A 293      38.677 104.658 113.219  1.00  0.00           O0.      0
ATOM    353  C1' SAM A 293      36.573 103.405 112.743  1.00  0.00           C0.      0
ATOM    354  OXT SAM A 293      36.524  93.738 110.344  1.00  0.00           O0.      0
ATOM    355  N1  SAM A 293      33.329 107.292 111.650  1.00  0.00           N0.      0
ATOM    356  C2  SAM A 293      34.226 106.639 110.880  1.00  0.00           C0.      0
ATOM    357  N3  SAM A 293      35.017 105.607 111.223  1.00  0.00           N0.      0
ATOM    358  C4  SAM A 293      34.843 105.232 112.502  1.00  0.00           C0.      0
ATOM    359  C5  SAM A 293      33.940 105.809 113.409  1.00  0.00           C0.      0
ATOM    360  C6  SAM A 293      33.164 106.891 112.937  1.00  0.00           C0.      0
ATOM    361  N6  SAM A 293      32.277 107.543 113.725  1.00  0.00           N0.      0
ATOM    362  N7  SAM A 293      34.031 105.196 114.654  1.00  0.00           N0.      0
ATOM    363  C8  SAM A 293      34.969 104.280 114.505  1.00  0.00           C0.      0
ATOM    364  N9  SAM A 293      35.507 104.255 113.222  1.00  0.00           N0.      0
ATOM    365  C'  SAM A 293      37.520  94.399 110.712  1.00  0.00           C0.      0
ATOM    366  N'  SAM A 293      36.316  96.346 109.751  1.00  0.00           N0.      0
ATOM    367  O'  SAM A 293      38.556  93.941 111.321  1.00  0.00           O0.      0
ATOM    368 HN61 SAM A 293      32.270 107.312 114.707  1.00  0.00           H0.      0
ATOM    369 HN62 SAM A 293      31.936 108.462 113.439  1.00  0.00           H0.      0
ATOM    370  HA  SAM A 293      38.388  96.164 109.844  1.00  0.00           H0.      0
ATOM    371  HB1 SAM A 293      38.640  96.214 112.268  1.00  0.00           H0.      0
ATOM    372  HB2 SAM A 293      36.906  96.239 112.531  1.00  0.00           H0.      0
ATOM    373  HG1 SAM A 293      36.714  98.530 111.712  1.00  0.00           H0.      0
ATOM    374  HG2 SAM A 293      38.412  98.536 111.156  1.00  0.00           H0.      0
ATOM    375 HO2' SAM A 293      39.008 104.604 112.281  1.00  0.00           H0.      0
ATOM    376 HO3' SAM A 293      39.180 102.423 111.438  1.00  0.00           H0.      0
ATOM    377  H01 SAM A 293      35.310 103.598 115.267  1.00  0.00           H0.      0
ATOM    378  H02 SAM A 293      37.522 100.871 111.868  1.00  0.00           H0.      0
ATOM    379  H03 SAM A 293      39.063 101.790 114.194  1.00  0.00           H0.      0
ATOM    380  H04 SAM A 293      37.660 103.585 114.587  1.00  0.00           H0.      0
ATOM    381  H05 SAM A 293      36.720 103.614 111.680  1.00  0.00           H0.      0
ATOM    382  H06 SAM A 293      34.344 107.028 109.876  1.00  0.00           H0.      0
ATOM    383  H07 SAM A 293      36.296  95.831 108.718  1.00  0.00           H0.      0
ATOM    384  H08 SAM A 293      36.298  97.358 109.555  1.00  0.00           H0.      0
ATOM    385  H09 SAM A 293      35.461  96.097 110.256  1.00  0.00           H0.      0
ATOM    386 H5'1 SAM A 293      37.300 100.375 114.886  1.00  0.00           H0.      0
ATOM    387 H5'2 SAM A 293      36.126  99.681 113.732  1.00  0.00           H0.      0
ATOM    388  N   ACT A 294      36.214  96.327 116.788  1.00  0.00           N0.      0
ATOM    389  CA  ACT A 294      37.090  95.450 117.562  1.00  0.00           C0.      0
ATOM    390  C   ACT A 294      36.399  94.417 118.467  1.00  0.00           C0.      0
ATOM    391  O   ACT A 294      37.151  93.490 118.926  1.00  0.00           O0.      0
ATOM    392  CE  ACT A 294      37.231  97.356 115.043  1.00  0.00           C0.      0
ATOM    393  OXT ACT A 294      35.159  94.492 118.707  1.00  0.00           O1-      0
ATOM    394  HE1 ACT A 294      36.226  97.589 114.720  1.00  0.00           H0.      0
ATOM    395  HE2 ACT A 294      37.691  97.902 115.847  1.00  0.00           H0.      0
ATOM    396  HE3 ACT A 294      37.626  96.384 114.780  1.00  0.00           H0.      0
ATOM    397  H1  ACT A 294      37.733  96.063 118.199  1.00  0.00           H0.      0
ATOM    398  H3  ACT A 294      37.736  94.894 116.878  1.00  0.00           H0.      0
ATOM    399  H01 ACT A 294      35.834  97.082 117.352  1.00  0.00           H0.      0
ATOM    400  H02 ACT A 294      35.453  95.802 116.365  1.00  0.00           H0.      0
