# Supplementary material for: Computational Investigation of GNMT-Catalyzed Methyl Transfer Reaction: Integrating MD, QM, and ML Approaches
Source: J Comput Chem. Author manuscript; Available in PMC 2026 Jun 29. (PMC13312424; doi:10.1002/jcc.70434)
Supplement: SI-2 [file NIHMS2188582-supplement-SI-2.zip › QM-cluster-pdbs/clustering_5107_R2_wo_p.pdb]

ATOM      1  CA  TYR A  21      42.752 105.138 117.566  1.00  0.00           C0.     -1
ATOM      2  CB  TYR A  21      42.164 104.849 116.226  1.00  0.00           C0.     -1
ATOM      3  CG  TYR A  21      41.224 103.644 116.268  1.00  0.00           C0.      0
ATOM      4  CD1 TYR A  21      39.877 103.769 116.648  1.00  0.00           C0.      0
ATOM      5  CD2 TYR A  21      41.701 102.349 115.998  1.00  0.00           C0.      0
ATOM      6  CE1 TYR A  21      39.038 102.652 116.767  1.00  0.00           C0.      0
ATOM      7  CE2 TYR A  21      40.877 101.227 116.101  1.00  0.00           C0.      0
ATOM      8  CZ  TYR A  21      39.539 101.365 116.499  1.00  0.00           C0.      0
ATOM      9  OH  TYR A  21      38.777 100.223 116.580  1.00  0.00           O0.      0
ATOM     10  H01 TYR A  21      41.971 105.347 118.308  1.00  0.00           H0.      0
ATOM     11  H02 TYR A  21      43.425 106.005 117.541  1.00  0.00           H0.      0
ATOM     12  HA  TYR A  21      43.330 104.283 117.940  1.00  0.00           H0.      0
ATOM     13  HB2 TYR A  21      41.602 105.723 115.869  1.00  0.00           H0.      0
ATOM     14  HB3 TYR A  21      42.947 104.667 115.483  1.00  0.00           H0.      0
ATOM     15  HD1 TYR A  21      39.469 104.756 116.852  1.00  0.00           H0.      0
ATOM     16  HD2 TYR A  21      42.727 102.210 115.677  1.00  0.00           H0.      0
ATOM     17  HE1 TYR A  21      38.000 102.777 117.057  1.00  0.00           H0.      0
ATOM     18  HE2 TYR A  21      41.257 100.239 115.867  1.00  0.00           H0.      0
ATOM     19  HH  TYR A  21      37.891 100.388 116.990  1.00  0.00           H0.      0
ATOM     20  CA  TRP A  30      45.907  94.929 114.062  1.00  0.00           C0.     -1
ATOM     21  CB  TRP A  30      45.200  95.789 112.940  1.00  0.00           C0.     -1
ATOM     22  CG  TRP A  30      43.702  95.611 112.952  1.00  0.00           C0.      0
ATOM     23  CD1 TRP A  30      42.911  95.083 111.946  1.00  0.00           C0.      0
ATOM     24  CD2 TRP A  30      42.805  95.903 114.054  1.00  0.00           C0.      0
ATOM     25  CE2 TRP A  30      41.489  95.506 113.643  1.00  0.00           C0.      0
ATOM     26  CE3 TRP A  30      42.971  96.469 115.334  1.00  0.00           C0.      0
ATOM     27  NE1 TRP A  30      41.586  95.013 112.358  1.00  0.00           N0.      0
ATOM     28  CZ2 TRP A  30      40.373  95.630 114.485  1.00  0.00           C0.      0
ATOM     29  CZ3 TRP A  30      41.860  96.612 116.165  1.00  0.00           C0.      0
ATOM     30  CH2 TRP A  30      40.576  96.190 115.746  1.00  0.00           C0.      0
ATOM     31  H01 TRP A  30      45.697  93.865 113.906  1.00  0.00           H0.      0
ATOM     32  H03 TRP A  30      46.992  95.081 114.041  1.00  0.00           H0.      0
ATOM     33  HA  TRP A  30      45.536  95.207 115.053  1.00  0.00           H0.      0
ATOM     34  HB2 TRP A  30      45.463  96.845 113.097  1.00  0.00           H0.      0
ATOM     35  HB3 TRP A  30      45.601  95.503 111.961  1.00  0.00           H0.      0
ATOM     36  HD1 TRP A  30      43.200  94.750 110.961  1.00  0.00           H0.      0
ATOM     37  HE1 TRP A  30      40.776  94.743 111.789  1.00  0.00           H0.      0
ATOM     38  HE3 TRP A  30      43.949  96.801 115.669  1.00  0.00           H0.      0
ATOM     39  HZ2 TRP A  30      39.393  95.291 114.167  1.00  0.00           H0.      0
ATOM     40  HZ3 TRP A  30      41.978  97.052 117.150  1.00  0.00           H0.      0
ATOM     41  HH2 TRP A  30      39.735  96.320 116.418  1.00  0.00           H0.      0
ATOM     42  CA  TYR A  33      45.207  90.707 116.882  1.00  0.00           C0.     -1
ATOM     43  CB  TYR A  33      44.645  92.105 117.451  1.00  0.00           C0.     -1
ATOM     44  CG  TYR A  33      43.203  92.004 117.914  1.00  0.00           C0.      0
ATOM     45  CD1 TYR A  33      42.197  92.832 117.388  1.00  0.00           C0.      0
ATOM     46  CD2 TYR A  33      42.831  91.064 118.893  1.00  0.00           C0.      0
ATOM     47  CE1 TYR A  33      40.868  92.730 117.820  1.00  0.00           C0.      0
ATOM     48  CE2 TYR A  33      41.511  90.948 119.328  1.00  0.00           C0.      0
ATOM     49  CZ  TYR A  33      40.521  91.783 118.791  1.00  0.00           C0.      0
ATOM     50  OH  TYR A  33      39.237  91.622 119.271  1.00  0.00           O0.      0
ATOM     51  H01 TYR A  33      44.591  90.377 116.039  1.00  0.00           H0.      0
ATOM     52  H02 TYR A  33      46.241  90.827 116.545  1.00  0.00           H0.      0
ATOM     53  HA  TYR A  33      45.177  89.939 117.661  1.00  0.00           H0.      0
ATOM     54  HB2 TYR A  33      45.295  92.417 118.279  1.00  0.00           H0.      0
ATOM     55  HB3 TYR A  33      44.734  92.864 116.666  1.00  0.00           H0.      0
ATOM     56  HD1 TYR A  33      42.446  93.574 116.635  1.00  0.00           H0.      0
ATOM     57  HD2 TYR A  33      43.586  90.414 119.326  1.00  0.00           H0.      0
ATOM     58  HE1 TYR A  33      40.111  93.375 117.385  1.00  0.00           H0.      0
ATOM     59  HE2 TYR A  33      41.230  90.223 120.084  1.00  0.00           H0.      0
ATOM     60  HH  TYR A  33      38.661  92.356 118.987  1.00  0.00           H0.      0
ATOM     61  CA  ARG A  40      40.281  85.594 109.157  1.00  0.00           C0.     -1
ATOM     62  CB  ARG A  40      40.935  86.880 109.611  1.00  0.00           C0.     -1
ATOM     63  CG  ARG A  40      39.898  87.882 110.178  1.00  0.00           C0.      0
ATOM     64  CD  ARG A  40      40.503  89.241 110.582  1.00  0.00           C0.      0
ATOM     65  NE  ARG A  40      39.559  90.097 111.329  1.00  0.00           N0.      0
ATOM     66  CZ  ARG A  40      38.693  90.998 110.827  1.00  0.00           C0.      0
ATOM     67  NH1 ARG A  40      38.719  91.381 109.532  1.00  0.00           N1+      0
ATOM     68  NH2 ARG A  40      37.711  91.498 111.600  1.00  0.00           N0.      0
ATOM     69  H01 ARG A  40      39.548  85.781 108.363  1.00  0.00           H0.      0
ATOM     70  H02 ARG A  40      41.019  84.884 108.766  1.00  0.00           H0.      0
ATOM     71  HA  ARG A  40      39.754  85.102 109.984  1.00  0.00           H0.      0
ATOM     72  HB2 ARG A  40      41.691  86.674 110.382  1.00  0.00           H0.      0
ATOM     73  HB3 ARG A  40      41.468  87.348 108.771  1.00  0.00           H0.      0
ATOM     74  HG2 ARG A  40      39.105  88.051 109.437  1.00  0.00           H0.      0
ATOM     75  HG3 ARG A  40      39.417  87.437 111.060  1.00  0.00           H0.      0
ATOM     76  HD2 ARG A  40      41.368  89.092 111.237  1.00  0.00           H0.      0
ATOM     77  HD3 ARG A  40      40.871  89.784 109.706  1.00  0.00           H0.      0
ATOM     78  HE  ARG A  40      39.427  89.867 112.306  1.00  0.00           H0.      0
ATOM     79 HH11 ARG A  40      39.565  91.249 108.998  1.00  0.00           H0.      0
ATOM     80 HH12 ARG A  40      38.206  92.243 109.342  1.00  0.00           H0.      0
ATOM     81 HH21 ARG A  40      37.819  91.399 112.603  1.00  0.00           H0.      0
ATOM     82 HH22 ARG A  40      37.345  92.411 111.271  1.00  0.00           H0.      0
ATOM     83  CA  ALA A  64      34.695 101.251 108.482  1.00  0.00           C0.     -1
ATOM     84  C   ALA A  64      35.926 100.424 108.144  1.00  0.00           C0.      0
ATOM     85  O   ALA A  64      36.116  99.273 108.568  1.00  0.00           O0.      0
ATOM     86  CB  ALA A  64      34.079 100.847 109.827  1.00  0.00           C0.      0
ATOM     87  H02 ALA A  64      33.970 101.091 107.671  1.00  0.00           H0.      0
ATOM     88  HA  ALA A  64      34.950 102.318 108.474  1.00  0.00           H0.      0
ATOM     89  HB1 ALA A  64      34.036  99.756 109.902  1.00  0.00           H0.      0
ATOM     90  HB2 ALA A  64      34.674 101.222 110.667  1.00  0.00           H0.      0
ATOM     91  HB3 ALA A  64      33.063 101.240 109.924  1.00  0.00           H0.      0
ATOM     92  N   CYS A  65      36.779 101.031 107.278  1.00  0.00           N0.      0
ATOM     93  CA  CYS A  65      37.828 100.293 106.604  1.00  0.00           C0.     -1
ATOM     94  C   CYS A  65      38.975  99.793 107.516  1.00  0.00           C0.      0
ATOM     95  O   CYS A  65      39.629  98.800 107.167  1.00  0.00           O0.      0
ATOM     96  H01 CYS A  65      38.259 100.935 105.831  1.00  0.00           H0.      0
ATOM     97  H   CYS A  65      36.565 101.969 106.973  1.00  0.00           H0.      0
ATOM     98  HA  CYS A  65      37.424  99.397 106.123  1.00  0.00           H0.      0
ATOM     99  N   GLY A  66      39.232 100.506 108.633  1.00  0.00           N0.      0
ATOM    100  CA  GLY A  66      40.324 100.135 109.540  1.00  0.00           C0.     -1
ATOM    101  H01 GLY A  66      41.302 100.415 109.130  1.00  0.00           H0.      0
ATOM    102  H   GLY A  66      38.675 101.328 108.881  1.00  0.00           H0.      0
ATOM    103  HA2 GLY A  66      40.168 100.647 110.490  1.00  0.00           H0.      0
ATOM    104  HA3 GLY A  66      40.326  99.052 109.698  1.00  0.00           H0.      0
ATOM    105  CA  VAL A  69      41.625  94.095 106.029  1.00  0.00           C0.     -1
ATOM    106  C   VAL A  69      40.419  93.319 105.413  1.00  0.00           C0.      0
ATOM    107  O   VAL A  69      40.632  92.338 104.677  1.00  0.00           O0.      0
ATOM    108  CB  VAL A  69      41.977  93.697 107.519  1.00  0.00           C0.     -1
ATOM    109  CG1 VAL A  69      40.957  94.274 108.509  1.00  0.00           C0.      0
ATOM    110  CG2 VAL A  69      42.101  92.171 107.671  1.00  0.00           C0.      0
ATOM    111  H01 VAL A  69      41.440  95.175 105.990  1.00  0.00           H0.      0
ATOM    112  HA  VAL A  69      42.475  93.862 105.384  1.00  0.00           H0.      0
ATOM    113  HB  VAL A  69      42.959  94.145 107.729  1.00  0.00           H0.      0
ATOM    114 HG11 VAL A  69      41.175  93.959 109.533  1.00  0.00           H0.      0
ATOM    115 HG12 VAL A  69      40.951  95.370 108.482  1.00  0.00           H0.      0
ATOM    116 HG13 VAL A  69      39.942  93.936 108.274  1.00  0.00           H0.      0
ATOM    117 HG21 VAL A  69      42.395  91.906 108.694  1.00  0.00           H0.      0
ATOM    118 HG22 VAL A  69      41.145  91.682 107.439  1.00  0.00           H0.      0
ATOM    119 HG23 VAL A  69      42.844  91.756 106.981  1.00  0.00           H0.      0
ATOM    120  N   ASP A  70      39.157  93.742 105.712  1.00  0.00           N0.      0
ATOM    121  CA  ASP A  70      37.914  93.235 105.060  1.00  0.00           C0.     -1
ATOM    122  CB  ASP A  70      36.669  93.415 105.963  1.00  0.00           C0.     -1
ATOM    123  CG  ASP A  70      36.485  94.689 106.816  1.00  0.00           C0.      0
ATOM    124  OD1 ASP A  70      35.334  94.949 107.225  1.00  0.00           O0.      0
ATOM    125  OD2 ASP A  70      37.548  95.355 107.145  1.00  0.00           O1-      0
ATOM    126  H01 ASP A  70      37.769  93.774 104.113  1.00  0.00           H0.      0
ATOM    127  H   ASP A  70      38.987  94.560 106.300  1.00  0.00           H0.      0
ATOM    128  HA  ASP A  70      38.065  92.181 104.816  1.00  0.00           H0.      0
ATOM    129  HB2 ASP A  70      35.769  93.291 105.353  1.00  0.00           H0.      0
ATOM    130  HB3 ASP A  70      36.655  92.593 106.697  1.00  0.00           H0.      0
ATOM    131  CA  ASP A  85      37.530 105.558 108.055  1.00  0.00           C0.     -1
ATOM    132  C   ASP A  85      37.952 106.931 108.650  1.00  0.00           C0.      0
ATOM    133  O   ASP A  85      38.783 107.631 108.056  1.00  0.00           O0.      0
ATOM    134  CB  ASP A  85      38.659 104.511 108.178  1.00  0.00           C0.      0
ATOM    135  CG  ASP A  85      38.731 104.017 109.616  1.00  0.00           C0.      0
ATOM    136  OD1 ASP A  85      38.238 102.866 109.878  1.00  0.00           O0.      0
ATOM    137  OD2 ASP A  85      39.208 104.804 110.488  1.00  0.00           O1-      0
ATOM    138  H01 ASP A  85      37.312 105.745 106.999  1.00  0.00           H0.      0
ATOM    139  HA  ASP A  85      36.617 105.186 108.534  1.00  0.00           H0.      0
ATOM    140  HB2 ASP A  85      38.460 103.665 107.514  1.00  0.00           H0.      0
ATOM    141  HB3 ASP A  85      39.608 104.972 107.888  1.00  0.00           H0.      0
ATOM    142  N   ALA A  86      37.403 107.310 109.845  1.00  0.00           N0.      0
ATOM    143  CA  ALA A  86      37.664 108.625 110.480  1.00  0.00           C0.     -1
ATOM    144  C   ALA A  86      38.935 108.640 111.362  1.00  0.00           C0.      0
ATOM    145  O   ALA A  86      39.263 109.703 111.914  1.00  0.00           O0.      0
ATOM    146  CB  ALA A  86      36.445 109.070 111.291  1.00  0.00           C0.      0
ATOM    147  H   ALA A  86      36.715 106.698 110.274  1.00  0.00           H0.      0
ATOM    148  HA  ALA A  86      37.855 109.334 109.668  1.00  0.00           H0.      0
ATOM    149  HB1 ALA A  86      35.588 109.191 110.627  1.00  0.00           H0.      0
ATOM    150  HB2 ALA A  86      36.193 108.332 112.061  1.00  0.00           H0.      0
ATOM    151  HB3 ALA A  86      36.684 110.017 111.784  1.00  0.00           H0.      0
ATOM    152  N   SER A  87      39.618 107.478 111.481  1.00  0.00           N0.      0
ATOM    153  CA  SER A  87      40.925 107.422 112.136  1.00  0.00           C0.     -1
ATOM    154  CB  SER A  87      41.181 106.106 112.890  1.00  0.00           C0.     -1
ATOM    155  OG  SER A  87      42.581 106.006 113.237  1.00  0.00           O0.      0
ATOM    156  H01 SER A  87      41.725 107.531 111.389  1.00  0.00           H0.      0
ATOM    157  H   SER A  87      39.325 106.663 110.941  1.00  0.00           H0.      0
ATOM    158  HA  SER A  87      40.989 108.280 112.813  1.00  0.00           H0.      0
ATOM    159  HB2 SER A  87      40.533 106.016 113.768  1.00  0.00           H0.      0
ATOM    160  HB3 SER A  87      40.973 105.252 112.245  1.00  0.00           H0.      0
ATOM    161  HG  SER A  87      42.752 106.616 113.968  1.00  0.00           H0.      0
ATOM    162  CA  MET A  90      44.102 103.093 110.914  1.00  0.00           C0.     -1
ATOM    163  CB  MET A  90      42.642 102.858 111.214  1.00  0.00           C0.     -1
ATOM    164  CG  MET A  90      42.406 102.429 112.672  1.00  0.00           C0.      0
ATOM    165  SD  MET A  90      43.225 100.841 113.159  1.00  0.00           S0.      0
ATOM    166  CE  MET A  90      41.903  99.620 112.803  1.00  0.00           C0.      0
ATOM    167  H01 MET A  90      44.504 103.891 111.553  1.00  0.00           H0.      0
ATOM    168  H02 MET A  90      44.263 103.392 109.871  1.00  0.00           H0.      0
ATOM    169  HA  MET A  90      44.690 102.187 111.098  1.00  0.00           H0.      0
ATOM    170  HB2 MET A  90      42.055 103.769 111.035  1.00  0.00           H0.      0
ATOM    171  HB3 MET A  90      42.232 102.093 110.542  1.00  0.00           H0.      0
ATOM    172  HG2 MET A  90      42.810 103.194 113.343  1.00  0.00           H0.      0
ATOM    173  HG3 MET A  90      41.338 102.329 112.874  1.00  0.00           H0.      0
ATOM    174  HE1 MET A  90      41.813  99.428 111.732  1.00  0.00           H0.      0
ATOM    175  HE2 MET A  90      42.174  98.688 113.307  1.00  0.00           H0.      0
ATOM    176  HE3 MET A  90      40.945  99.974 113.189  1.00  0.00           H0.      0
ATOM    177  CA  ALA A 115      35.501 110.251 106.257  1.00  0.00           C0.     -1
ATOM    178  C   ALA A 115      34.829 109.749 107.532  1.00  0.00           C0.      0
ATOM    179  O   ALA A 115      35.138 108.659 108.034  1.00  0.00           O0.      0
ATOM    180  H01 ALA A 115      36.583 110.154 106.377  1.00  0.00           H0.      0
ATOM    181  H03 ALA A 115      35.202 109.615 105.418  1.00  0.00           H0.      0
ATOM    182  HA  ALA A 115      35.254 111.289 106.022  1.00  0.00           H0.      0
ATOM    183  N   ASN A 116      33.893 110.579 108.090  1.00  0.00           N0.      0
ATOM    184  CA  ASN A 116      33.098 110.200 109.260  1.00  0.00           C0.     -1
ATOM    185  C   ASN A 116      31.618 110.070 108.823  1.00  0.00           C0.      0
ATOM    186  O   ASN A 116      31.093 110.964 108.142  1.00  0.00           O0.      0
ATOM    187  CB  ASN A 116      33.244 111.263 110.380  1.00  0.00           C0.      0
ATOM    188  CG  ASN A 116      32.715 110.714 111.695  1.00  0.00           C0.      0
ATOM    189  ND2 ASN A 116      33.638 110.531 112.677  1.00  0.00           N0.      0
ATOM    190  OD1 ASN A 116      31.517 110.429 111.847  1.00  0.00           O0.      0
ATOM    191  H   ASN A 116      33.535 111.354 107.547  1.00  0.00           H0.      0
ATOM    192  HA  ASN A 116      33.479 109.244 109.611  1.00  0.00           H0.      0
ATOM    193  HB2 ASN A 116      34.297 111.546 110.457  1.00  0.00           H0.      0
ATOM    194  HB3 ASN A 116      32.669 112.153 110.102  1.00  0.00           H0.      0
ATOM    195 HD21 ASN A 116      33.367 109.954 113.465  1.00  0.00           H0.      0
ATOM    196 HD22 ASN A 116      34.623 110.579 112.464  1.00  0.00           H0.      0
ATOM    197  N   TRP A 117      31.001 108.937 109.211  1.00  0.00           N0.      0
ATOM    198  CA  TRP A 117      29.572 108.650 108.973  1.00  0.00           C0.     -1
ATOM    199  CB  TRP A 117      29.114 107.560 109.959  1.00  0.00           C0.     -1
ATOM    200  CG  TRP A 117      30.003 106.340 109.960  1.00  0.00           C0.      0
ATOM    201  CD1 TRP A 117      30.782 105.869 108.921  1.00  0.00           C0.      0
ATOM    202  CD2 TRP A 117      30.277 105.484 111.096  1.00  0.00           C0.      0
ATOM    203  CE2 TRP A 117      31.244 104.516 110.678  1.00  0.00           C0.      0
ATOM    204  CE3 TRP A 117      29.837 105.468 112.432  1.00  0.00           C0.      0
ATOM    205  NE1 TRP A 117      31.513 104.766 109.344  1.00  0.00           N0.      0
ATOM    206  CZ2 TRP A 117      31.768 103.557 111.555  1.00  0.00           C0.      0
ATOM    207  CZ3 TRP A 117      30.355 104.515 113.307  1.00  0.00           C0.      0
ATOM    208  CH2 TRP A 117      31.309 103.567 112.870  1.00  0.00           C0.      0
ATOM    209  H02 TRP A 117      28.995 109.569 109.109  1.00  0.00           H0.      0
ATOM    210  H   TRP A 117      31.512 108.317 109.839  1.00  0.00           H0.      0
ATOM    211  HA  TRP A 117      29.430 108.323 107.935  1.00  0.00           H0.      0
ATOM    212  HB2 TRP A 117      29.105 107.988 110.970  1.00  0.00           H0.      0
ATOM    213  HB3 TRP A 117      28.072 107.299 109.726  1.00  0.00           H0.      0
ATOM    214  HD1 TRP A 117      30.897 106.250 107.919  1.00  0.00           H0.      0
ATOM    215  HE1 TRP A 117      32.238 104.318 108.806  1.00  0.00           H0.      0
ATOM    216  HE3 TRP A 117      29.120 106.202 112.784  1.00  0.00           H0.      0
ATOM    217  HZ2 TRP A 117      32.528 102.854 111.234  1.00  0.00           H0.      0
ATOM    218  HZ3 TRP A 117      30.049 104.521 114.347  1.00  0.00           H0.      0
ATOM    219  HH2 TRP A 117      31.713 102.852 113.580  1.00  0.00           H0.      0
ATOM    220  CA  LEU A 136      31.997  94.713 109.737  1.00  0.00           C0.     -1
ATOM    221  C   LEU A 136      32.908  94.921 110.915  1.00  0.00           C0.      0
ATOM    222  O   LEU A 136      33.620  95.927 111.054  1.00  0.00           O0.      0
ATOM    223  H01 LEU A 136      32.621  94.522 108.854  1.00  0.00           H0.      0
ATOM    224  H02 LEU A 136      31.430  95.626 109.541  1.00  0.00           H0.      0
ATOM    225  HA  LEU A 136      31.305  93.880 109.872  1.00  0.00           H0.      0
ATOM    226  N   GLY A 137      32.926  93.893 111.826  1.00  0.00           N0.      0
ATOM    227  CA  GLY A 137      34.032  93.772 112.752  1.00  0.00           C0.     -1
ATOM    228  C   GLY A 137      33.790  94.300 114.164  1.00  0.00           C0.      0
ATOM    229  O   GLY A 137      34.757  94.375 114.960  1.00  0.00           O0.      0
ATOM    230  H   GLY A 137      32.450  93.041 111.561  1.00  0.00           H0.      0
ATOM    231  HA2 GLY A 137      34.312  92.717 112.843  1.00  0.00           H0.      0
ATOM    232  HA3 GLY A 137      34.905  94.300 112.353  1.00  0.00           H0.      0
ATOM    233  N   ASN A 138      32.522  94.612 114.474  1.00  0.00           N0.      0
ATOM    234  CA  ASN A 138      32.086  95.320 115.688  1.00  0.00           C0.     -1
ATOM    235  C   ASN A 138      32.680  96.781 115.639  1.00  0.00           C0.      0
ATOM    236  O   ASN A 138      33.611  97.108 116.387  1.00  0.00           O0.      0
ATOM    237  CB  ASN A 138      32.467  94.562 117.025  1.00  0.00           C0.     -1
ATOM    238  CG  ASN A 138      32.034  95.412 118.211  1.00  0.00           C0.      0
ATOM    239  ND2 ASN A 138      32.907  95.420 119.263  1.00  0.00           N0.      0
ATOM    240  OD1 ASN A 138      30.954  96.006 118.222  1.00  0.00           O0.      0
ATOM    241  H   ASN A 138      31.863  94.524 113.709  1.00  0.00           H0.      0
ATOM    242  HA  ASN A 138      30.997  95.388 115.646  1.00  0.00           H0.      0
ATOM    243  HB2 ASN A 138      31.903  93.625 117.039  1.00  0.00           H0.      0
ATOM    244  HB3 ASN A 138      33.527  94.330 117.056  1.00  0.00           H0.      0
ATOM    245 HD21 ASN A 138      32.761  96.145 119.956  1.00  0.00           H0.      0
ATOM    246 HD22 ASN A 138      33.871  95.164 119.075  1.00  0.00           H0.      0
ATOM    247  N   SER A 139      32.110  97.606 114.719  1.00  0.00           N0.      0
ATOM    248  CA  SER A 139      32.655  98.912 114.250  1.00  0.00           C0.     -1
ATOM    249  CB  SER A 139      33.350  98.755 112.895  1.00  0.00           C0.      0
ATOM    250  OG  SER A 139      34.424  97.802 113.002  1.00  0.00           O0.      0
ATOM    251  H03 SER A 139      31.838  99.636 114.187  1.00  0.00           H0.      0
ATOM    252  H   SER A 139      31.359  97.220 114.161  1.00  0.00           H0.      0
ATOM    253  HA  SER A 139      33.367  99.245 115.009  1.00  0.00           H0.      0
ATOM    254  HB2 SER A 139      32.630  98.437 112.131  1.00  0.00           H0.      0
ATOM    255  HB3 SER A 139      33.751  99.731 112.595  1.00  0.00           H0.      0
ATOM    256  HG  SER A 139      34.252  97.078 112.375  1.00  0.00           H0.      0
ATOM    257  CA  HID A 142      32.183 102.950 118.835  1.00  0.00           C0.     -1
ATOM    258  CB  HID A 142      33.387 102.921 117.924  1.00  0.00           C0.     -1
ATOM    259  CG  HID A 142      34.464 101.901 118.116  1.00  0.00           C0.      0
ATOM    260  CD2 HID A 142      35.226 101.251 117.161  1.00  0.00           C0.      0
ATOM    261  ND1 HID A 142      35.080 101.592 119.319  1.00  0.00           N0.      0
ATOM    262  CE1 HID A 142      36.155 100.786 119.065  1.00  0.00           C0.      0
ATOM    263  NE2 HID A 142      36.275 100.570 117.761  1.00  0.00           N0.      0
ATOM    264  H01 HID A 142      31.626 102.006 118.805  1.00  0.00           H0.      0
ATOM    265  H02 HID A 142      31.505 103.753 118.529  1.00  0.00           H0.      0
ATOM    266  HA  HID A 142      32.459 103.137 119.881  1.00  0.00           H0.      0
ATOM    267  HB2 HID A 142      33.043 102.814 116.886  1.00  0.00           H0.      0
ATOM    268  HB3 HID A 142      33.862 103.915 117.960  1.00  0.00           H0.      0
ATOM    269  HD1 HID A 142      34.755 101.862 120.237  1.00  0.00           H0.      0
ATOM    270  HD2 HID A 142      35.096 101.265 116.090  1.00  0.00           H0.      0
ATOM    271  HE1 HID A 142      36.793 100.386 119.836  1.00  0.00           H0.      0
ATOM    272  CA  ARG A 175      29.038  92.196 119.989  1.00  0.00           C0.     -1
ATOM    273  CB  ARG A 175      30.091  92.551 121.048  1.00  0.00           C0.     -1
ATOM    274  CG  ARG A 175      31.518  92.301 120.511  1.00  0.00           C0.      0
ATOM    275  CD  ARG A 175      32.617  92.876 121.418  1.00  0.00           C0.      0
ATOM    276  NE  ARG A 175      33.986  92.659 120.911  1.00  0.00           N0.      0
ATOM    277  CZ  ARG A 175      34.775  91.634 121.249  1.00  0.00           C0.      0
ATOM    278  NH1 ARG A 175      34.270  90.599 121.960  1.00  0.00           N1+      0
ATOM    279  NH2 ARG A 175      36.090  91.664 120.976  1.00  0.00           N0.      0
ATOM    280  H01 ARG A 175      28.021  92.331 120.372  1.00  0.00           H0.      0
ATOM    281  H03 ARG A 175      29.155  92.832 119.103  1.00  0.00           H0.      0
ATOM    282  HA  ARG A 175      29.146  91.154 119.667  1.00  0.00           H0.      0
ATOM    283  HB2 ARG A 175      29.987  93.608 121.331  1.00  0.00           H0.      0
ATOM    284  HB3 ARG A 175      29.930  91.962 121.961  1.00  0.00           H0.      0
ATOM    285  HG2 ARG A 175      31.669  91.225 120.358  1.00  0.00           H0.      0
ATOM    286  HG3 ARG A 175      31.618  92.761 119.520  1.00  0.00           H0.      0
ATOM    287  HD2 ARG A 175      32.488  93.958 121.503  1.00  0.00           H0.      0
ATOM    288  HD3 ARG A 175      32.561  92.459 122.429  1.00  0.00           H0.      0
ATOM    289  HE  ARG A 175      34.338  93.268 120.174  1.00  0.00           H0.      0
ATOM    290 HH11 ARG A 175      33.288  90.376 121.892  1.00  0.00           H0.      0
ATOM    291 HH12 ARG A 175      34.886  89.862 122.268  1.00  0.00           H0.      0
ATOM    292 HH21 ARG A 175      36.485  92.443 120.430  1.00  0.00           H0.      0
ATOM    293 HH22 ARG A 175      36.575  90.783 120.871  1.00  0.00           H0.      0
ATOM    294  CA  TYR A 194      39.766  87.665 115.648  1.00  0.00           C0.     -1
ATOM    295  CB  TYR A 194      39.759  88.929 116.626  1.00  0.00           C0.     -1
ATOM    296  CG  TYR A 194      39.094  90.156 116.024  1.00  0.00           C0.      0
ATOM    297  CD1 TYR A 194      37.823  90.586 116.443  1.00  0.00           C0.      0
ATOM    298  CD2 TYR A 194      39.743  90.922 115.034  1.00  0.00           C0.      0
ATOM    299  CE1 TYR A 194      37.219  91.730 115.906  1.00  0.00           C0.      0
ATOM    300  CE2 TYR A 194      39.157  92.069 114.486  1.00  0.00           C0.      0
ATOM    301  CZ  TYR A 194      37.885  92.479 114.924  1.00  0.00           C0.      0
ATOM    302  OH  TYR A 194      37.363  93.632 114.375  1.00  0.00           O0.      0
ATOM    303  H01 TYR A 194      40.261  86.817 116.132  1.00  0.00           H0.      0
ATOM    304  H02 TYR A 194      38.740  87.381 115.391  1.00  0.00           H0.      0
ATOM    305  HA  TYR A 194      40.304  87.905 114.724  1.00  0.00           H0.      0
ATOM    306  HB2 TYR A 194      39.244  88.654 117.552  1.00  0.00           H0.      0
ATOM    307  HB3 TYR A 194      40.794  89.168 116.895  1.00  0.00           H0.      0
ATOM    308  HD1 TYR A 194      37.295  90.039 117.217  1.00  0.00           H0.      0
ATOM    309  HD2 TYR A 194      40.742  90.640 114.715  1.00  0.00           H0.      0
ATOM    310  HE1 TYR A 194      36.236  92.036 116.249  1.00  0.00           H0.      0
ATOM    311  HE2 TYR A 194      39.671  92.667 113.741  1.00  0.00           H0.      0
ATOM    312  HH  TYR A 194      36.413  93.751 114.595  1.00  0.00           H0.      0
ATOM    313  CA  TYR A 220      43.987  94.132 124.883  1.00  0.00           C0.     -1
ATOM    314  CB  TYR A 220      43.681  94.462 123.426  1.00  0.00           C0.     -1
ATOM    315  CG  TYR A 220      42.229  94.645 122.982  1.00  0.00           C0.      0
ATOM    316  CD1 TYR A 220      41.513  95.830 123.245  1.00  0.00           C0.      0
ATOM    317  CD2 TYR A 220      41.599  93.689 122.163  1.00  0.00           C0.      0
ATOM    318  CE1 TYR A 220      40.249  96.068 122.690  1.00  0.00           C0.      0
ATOM    319  CE2 TYR A 220      40.332  93.907 121.607  1.00  0.00           C0.      0
ATOM    320  CZ  TYR A 220      39.661  95.113 121.848  1.00  0.00           C0.      0
ATOM    321  OH  TYR A 220      38.427  95.396 121.269  1.00  0.00           O0.      0
ATOM    322  H01 TYR A 220      45.069  94.050 125.034  1.00  0.00           H0.      0
ATOM    323  H02 TYR A 220      43.611  94.909 125.560  1.00  0.00           H0.      0
ATOM    324  HA  TYR A 220      43.528  93.182 125.183  1.00  0.00           H0.      0
ATOM    325  HB2 TYR A 220      44.223  95.383 123.164  1.00  0.00           H0.      0
ATOM    326  HB3 TYR A 220      44.119  93.676 122.795  1.00  0.00           H0.      0
ATOM    327  HD1 TYR A 220      41.965  96.599 123.866  1.00  0.00           H0.      0
ATOM    328  HD2 TYR A 220      42.119  92.767 121.919  1.00  0.00           H0.      0
ATOM    329  HE1 TYR A 220      39.726  96.999 122.882  1.00  0.00           H0.      0
ATOM    330  HE2 TYR A 220      39.881  93.149 120.976  1.00  0.00           H0.      0
ATOM    331  HH  TYR A 220      38.169  94.673 120.661  1.00  0.00           H0.      0
ATOM    332  CA  TYR A 242      31.764 100.874 122.773  1.00  0.00           C0.     -1
ATOM    333  CB  TYR A 242      31.714  99.384 122.331  1.00  0.00           C0.     -1
ATOM    334  CG  TYR A 242      32.963  98.840 121.656  1.00  0.00           C0.      0
ATOM    335  CD1 TYR A 242      33.116  98.884 120.257  1.00  0.00           C0.      0
ATOM    336  CD2 TYR A 242      33.979  98.214 122.401  1.00  0.00           C0.      0
ATOM    337  CE1 TYR A 242      34.222  98.311 119.620  1.00  0.00           C0.      0
ATOM    338  CE2 TYR A 242      35.090  97.629 121.781  1.00  0.00           C0.      0
ATOM    339  CZ  TYR A 242      35.205  97.669 120.386  1.00  0.00           C0.      0
ATOM    340  OH  TYR A 242      36.251  97.051 119.711  1.00  0.00           O0.      0
ATOM    341  H01 TYR A 242      30.823 101.159 123.255  1.00  0.00           H0.      0
ATOM    342  H02 TYR A 242      32.582 101.044 123.482  1.00  0.00           H0.      0
ATOM    343  HA  TYR A 242      31.921 101.531 121.909  1.00  0.00           H0.      0
ATOM    344  HB2 TYR A 242      31.498  98.770 123.215  1.00  0.00           H0.      0
ATOM    345  HB3 TYR A 242      30.863  99.255 121.650  1.00  0.00           H0.      0
ATOM    346  HD1 TYR A 242      32.350  99.356 119.649  1.00  0.00           H0.      0
ATOM    347  HD2 TYR A 242      33.888  98.156 123.481  1.00  0.00           H0.      0
ATOM    348  HE1 TYR A 242      34.311  98.349 118.541  1.00  0.00           H0.      0
ATOM    349  HE2 TYR A 242      35.849  97.125 122.371  1.00  0.00           H0.      0
ATOM    350  HH  TYR A 242      36.931  96.739 120.337  1.00  0.00           H0.      0
ATOM    351  CA  TYR A 283      28.494  88.716 117.770  1.00  0.00           C0.     -1
ATOM    352  CB  TYR A 283      29.616  88.888 116.778  1.00  0.00           C0.     -1
ATOM    353  CG  TYR A 283      30.918  89.513 117.261  1.00  0.00           C0.      0
ATOM    354  CD1 TYR A 283      31.664  88.960 118.318  1.00  0.00           C0.      0
ATOM    355  CD2 TYR A 283      31.482  90.598 116.568  1.00  0.00           C0.      0
ATOM    356  CE1 TYR A 283      32.917  89.470 118.669  1.00  0.00           C0.      0
ATOM    357  CE2 TYR A 283      32.743  91.108 116.898  1.00  0.00           C0.      0
ATOM    358  CZ  TYR A 283      33.461  90.552 117.962  1.00  0.00           C0.      0
ATOM    359  OH  TYR A 283      34.714  91.005 118.334  1.00  0.00           O0.      0
ATOM    360  H01 TYR A 283      27.638  88.219 117.301  1.00  0.00           H0.      0
ATOM    361  H02 TYR A 283      28.797  88.106 118.630  1.00  0.00           H0.      0
ATOM    362  HA  TYR A 283      28.149  89.681 118.159  1.00  0.00           H0.      0
ATOM    363  HB2 TYR A 283      29.859  87.901 116.353  1.00  0.00           H0.      0
ATOM    364  HB3 TYR A 283      29.254  89.484 115.930  1.00  0.00           H0.      0
ATOM    365  HD1 TYR A 283      31.269  88.109 118.866  1.00  0.00           H0.      0
ATOM    366  HD2 TYR A 283      30.940  91.034 115.734  1.00  0.00           H0.      0
ATOM    367  HE1 TYR A 283      33.489  89.037 119.482  1.00  0.00           H0.      0
ATOM    368  HE2 TYR A 283      33.179  91.912 116.317  1.00  0.00           H0.      0
ATOM    369  HH  TYR A 283      34.821  91.957 118.146  1.00  0.00           H0.      0
ATOM    370  N   ACT A 293      36.131  95.990 116.877  1.00  0.00           N0.      0
ATOM    371  CA  ACT A 293      37.157  95.113 117.513  1.00  0.00           C0.      0
ATOM    372  C   ACT A 293      36.543  94.138 118.517  1.00  0.00           C0.      0
ATOM    373  O   ACT A 293      37.346  93.629 119.360  1.00  0.00           O0.      0
ATOM    374  OXT ACT A 293      35.306  93.871 118.432  1.00  0.00           O1-      0
ATOM    375  H1  ACT A 293      37.892  95.744 118.012  1.00  0.00           H0.      0
ATOM    376  H3  ACT A 293      37.657  94.553 116.717  1.00  0.00           H0.      0
ATOM    377  H01 ACT A 293      35.397  95.417 116.429  1.00  0.00           H0.      0
ATOM    378  H02 ACT A 293      35.673  96.538 117.612  1.00  0.00           H0.      0
ATOM    379  CA' SAM A 294      38.008  96.128 110.378  1.00  0.00           C0.      0
ATOM    380  CB  SAM A 294      37.832  96.762 111.768  1.00  0.00           C0.      0
ATOM    381  CG  SAM A 294      37.682  98.286 111.792  1.00  0.00           C0.      0
ATOM    382  SD  SAM A 294      38.090  98.875 113.495  1.00  0.00           S0.      0
ATOM    383  CE  SAM A 294      36.694  96.919 115.830  1.00  0.00           C0.      0
ATOM    384  C5' SAM A 294      36.772 100.122 113.716  1.00  0.00           C0.      0
ATOM    385  C4' SAM A 294      36.976 101.316 112.801  1.00  0.00           C0.      0
ATOM    386  O4' SAM A 294      35.757 102.139 112.851  1.00  0.00           O0.      0
ATOM    387  C3' SAM A 294      38.163 102.236 113.198  1.00  0.00           C0.      0
ATOM    388  O3' SAM A 294      39.223 102.207 112.255  1.00  0.00           O0.      0
ATOM    389  C2' SAM A 294      37.493 103.636 113.368  1.00  0.00           C0.      0
ATOM    390  O2' SAM A 294      38.255 104.763 113.019  1.00  0.00           O0.      0
ATOM    391  C1' SAM A 294      36.181 103.485 112.564  1.00  0.00           C0.      0
ATOM    392  OXT SAM A 294      39.180  94.183 111.132  1.00  0.00           O0.      0
ATOM    393  N1  SAM A 294      33.120 107.421 111.157  1.00  0.00           N0.      0
ATOM    394  C2  SAM A 294      34.038 106.715 110.467  1.00  0.00           C0.      0
ATOM    395  N3  SAM A 294      34.809 105.701 110.896  1.00  0.00           N0.      0
ATOM    396  C4  SAM A 294      34.557 105.389 112.183  1.00  0.00           C0.      0
ATOM    397  C5  SAM A 294      33.639 106.038 113.022  1.00  0.00           C0.      0
ATOM    398  C6  SAM A 294      32.899 107.113 112.467  1.00  0.00           C0.      0
ATOM    399  N6  SAM A 294      32.037 107.861 113.183  1.00  0.00           N0.      0
ATOM    400  N7  SAM A 294      33.648 105.450 114.283  1.00  0.00           N0.      0
ATOM    401  C8  SAM A 294      34.540 104.479 114.209  1.00  0.00           C0.      0
ATOM    402  N9  SAM A 294      35.127 104.394 112.959  1.00  0.00           N0.      0
ATOM    403  C'  SAM A 294      38.125  94.600 110.589  1.00  0.00           C0.      0
ATOM    404  N'  SAM A 294      36.896  96.442 109.424  1.00  0.00           N0.      0
ATOM    405  O'  SAM A 294      37.115  93.882 110.273  1.00  0.00           O0.      0
ATOM    406 HN61 SAM A 294      31.533 108.603 112.701  1.00  0.00           H0.      0
ATOM    407 HN62 SAM A 294      31.706 107.511 114.087  1.00  0.00           H0.      0
ATOM    408  HA  SAM A 294      38.927  96.498 109.914  1.00  0.00           H0.      0
ATOM    409  HB1 SAM A 294      38.721  96.471 112.336  1.00  0.00           H0.      0
ATOM    410  HB2 SAM A 294      36.973  96.308 112.279  1.00  0.00           H0.      0
ATOM    411  HG1 SAM A 294      36.654  98.580 111.562  1.00  0.00           H0.      0
ATOM    412  HG2 SAM A 294      38.348  98.766 111.069  1.00  0.00           H0.      0
ATOM    413  HE1 SAM A 294      35.861  97.398 115.320  1.00  0.00           H0.      0
ATOM    414  HE2 SAM A 294      37.331  97.662 116.309  1.00  0.00           H0.      0
ATOM    415  HE3 SAM A 294      37.270  96.329 115.120  1.00  0.00           H0.      0
ATOM    416 HO2' SAM A 294      38.672 104.629 112.132  1.00  0.00           H0.      0
ATOM    417 HO3' SAM A 294      38.867 102.453 111.362  1.00  0.00           H0.      0
ATOM    418  H01 SAM A 294      34.799 103.802 115.007  1.00  0.00           H0.      0
ATOM    419  H02 SAM A 294      37.116 100.991 111.764  1.00  0.00           H0.      0
ATOM    420  H03 SAM A 294      38.603 101.918 114.142  1.00  0.00           H0.      0
ATOM    421  H04 SAM A 294      37.221 103.754 114.423  1.00  0.00           H0.      0
ATOM    422  H05 SAM A 294      36.360 103.632 111.494  1.00  0.00           H0.      0
ATOM    423  H06 SAM A 294      34.201 107.038 109.445  1.00  0.00           H0.      0
ATOM    424  H07 SAM A 294      36.688  97.448 109.344  1.00  0.00           H0.      0
ATOM    425  H08 SAM A 294      36.045  95.930 109.676  1.00  0.00           H0.      0
ATOM    426  H09 SAM A 294      37.166  96.073 108.423  1.00  0.00           H0.      0
ATOM    427 H5'1 SAM A 294      36.828 100.430 114.763  1.00  0.00           H0.      0
ATOM    428 H5'2 SAM A 294      35.812  99.637 113.533  1.00  0.00           H0.      0
ATOM    429  O   WAT C 293      31.540 106.550 115.729  1.00  0.00           O0.      0
ATOM    430  H1  WAT C 293      32.269 105.986 115.374  1.00  0.00           H0.      0
ATOM    431  H2  WAT C 293      31.957 107.116 116.392  1.00  0.00           H0.      0
