# Supplementary material for: Computational Investigation of GNMT-Catalyzed Methyl Transfer Reaction: Integrating MD, QM, and ML Approaches
Source: J Comput Chem. Author manuscript; Available in PMC 2026 Jun 29. (PMC13312424; doi:10.1002/jcc.70434)
Supplement: SI-2 [file NIHMS2188582-supplement-SI-2.zip › QM-cluster-pdbs/clustering_11795_P1_w_p.pdb]

ATOM      1  CA  ILE A  17      34.613 109.957 120.616  1.00  0.00           C0.     -1
ATOM      2  CB  ILE A  17      34.438 109.715 119.108  1.00  0.00           C0.     -1
ATOM      3  CG1 ILE A  17      33.027 110.121 118.630  1.00  0.00           C0.      0
ATOM      4  CG2 ILE A  17      34.777 108.255 118.751  1.00  0.00           C0.      0
ATOM      5  CD1 ILE A  17      32.841 110.062 117.105  1.00  0.00           C0.      0
ATOM      6  H01 ILE A  17      34.410 111.003 120.876  1.00  0.00           H0.      0
ATOM      7  H02 ILE A  17      35.633 109.717 120.938  1.00  0.00           H0.      0
ATOM      8  HA  ILE A  17      33.922 109.328 121.193  1.00  0.00           H0.      0
ATOM      9  HB  ILE A  17      35.159 110.359 118.578  1.00  0.00           H0.      0
ATOM     10 HG12 ILE A  17      32.284 109.472 119.120  1.00  0.00           H0.      0
ATOM     11 HG13 ILE A  17      32.823 111.143 118.980  1.00  0.00           H0.      0
ATOM     12 HG21 ILE A  17      35.756 107.970 119.153  1.00  0.00           H0.      0
ATOM     13 HG22 ILE A  17      34.032 107.573 119.186  1.00  0.00           H0.      0
ATOM     14 HG23 ILE A  17      34.824 108.108 117.668  1.00  0.00           H0.      0
ATOM     15 HD11 ILE A  17      31.863 110.461 116.810  1.00  0.00           H0.      0
ATOM     16 HD12 ILE A  17      33.611 110.655 116.595  1.00  0.00           H0.      0
ATOM     17 HD13 ILE A  17      32.903 109.037 116.729  1.00  0.00           H0.      0
ATOM     18  CA  TYR A  21      42.811 104.958 116.973  1.00  0.00           C0.     -1
ATOM     19  CB  TYR A  21      41.826 104.451 115.903  1.00  0.00           C0.     -1
ATOM     20  CG  TYR A  21      41.132 103.138 116.218  1.00  0.00           C0.      0
ATOM     21  CD1 TYR A  21      39.818 103.106 116.712  1.00  0.00           C0.      0
ATOM     22  CD2 TYR A  21      41.760 101.902 115.969  1.00  0.00           C0.      0
ATOM     23  CE1 TYR A  21      39.141 101.899 116.926  1.00  0.00           C0.      0
ATOM     24  CE2 TYR A  21      41.098 100.690 116.171  1.00  0.00           C0.      0
ATOM     25  CZ  TYR A  21      39.775 100.678 116.642  1.00  0.00           C0.      0
ATOM     26  OH  TYR A  21      39.155  99.459 116.784  1.00  0.00           O0.      0
ATOM     27  H01 TYR A  21      43.280 105.893 116.646  1.00  0.00           H0.      0
ATOM     28  H03 TYR A  21      42.302 105.143 117.927  1.00  0.00           H0.      0
ATOM     29  HA  TYR A  21      43.606 104.225 117.155  1.00  0.00           H0.      0
ATOM     30  HB2 TYR A  21      41.058 105.216 115.735  1.00  0.00           H0.      0
ATOM     31  HB3 TYR A  21      42.365 104.359 114.954  1.00  0.00           H0.      0
ATOM     32  HD1 TYR A  21      39.291 104.036 116.906  1.00  0.00           H0.      0
ATOM     33  HD2 TYR A  21      42.770 101.880 115.575  1.00  0.00           H0.      0
ATOM     34  HE1 TYR A  21      38.121 101.910 117.293  1.00  0.00           H0.      0
ATOM     35  HE2 TYR A  21      41.582  99.746 115.944  1.00  0.00           H0.      0
ATOM     36  HH  TYR A  21      38.214  99.567 117.075  1.00  0.00           H0.      0
ATOM     37  CA  TRP A  30      46.537  95.791 114.938  1.00  0.00           C0.     -1
ATOM     38  CB  TRP A  30      45.738  96.887 114.133  1.00  0.00           C0.     -1
ATOM     39  CG  TRP A  30      44.425  96.490 113.524  1.00  0.00           C0.      0
ATOM     40  CD1 TRP A  30      44.101  96.519 112.177  1.00  0.00           C0.      0
ATOM     41  CD2 TRP A  30      43.204  96.163 114.225  1.00  0.00           C0.      0
ATOM     42  CE2 TRP A  30      42.182  95.998 113.231  1.00  0.00           C0.      0
ATOM     43  CE3 TRP A  30      42.862  96.024 115.584  1.00  0.00           C0.      0
ATOM     44  NE1 TRP A  30      42.757  96.232 111.999  1.00  0.00           N0.      0
ATOM     45  CZ2 TRP A  30      40.866  95.658 113.570  1.00  0.00           C0.      0
ATOM     46  CZ3 TRP A  30      41.545  95.713 115.922  1.00  0.00           C0.      0
ATOM     47  CH2 TRP A  30      40.566  95.520 114.923  1.00  0.00           C0.      0
ATOM     48  H01 TRP A  30      46.758  94.929 114.297  1.00  0.00           H0.      0
ATOM     49  H02 TRP A  30      47.480  96.209 115.304  1.00  0.00           H0.      0
ATOM     50  HA  TRP A  30      45.958  95.437 115.797  1.00  0.00           H0.      0
ATOM     51  HB2 TRP A  30      45.575  97.736 114.814  1.00  0.00           H0.      0
ATOM     52  HB3 TRP A  30      46.394  97.264 113.338  1.00  0.00           H0.      0
ATOM     53  HD1 TRP A  30      44.733  96.760 111.335  1.00  0.00           H0.      0
ATOM     54  HE1 TRP A  30      42.236  96.185 111.116  1.00  0.00           H0.      0
ATOM     55  HE3 TRP A  30      43.610  96.155 116.359  1.00  0.00           H0.      0
ATOM     56  HZ2 TRP A  30      40.107  95.509 112.811  1.00  0.00           H0.      0
ATOM     57  HZ3 TRP A  30      41.273  95.592 116.964  1.00  0.00           H0.      0
ATOM     58  HH2 TRP A  30      39.556  95.258 115.205  1.00  0.00           H0.      0
ATOM     59  CA  TYR A  33      45.590  91.727 117.121  1.00  0.00           C0.     -1
ATOM     60  C   TYR A  33      44.766  90.788 116.217  1.00  0.00           C0.      0
ATOM     61  O   TYR A  33      43.987  89.941 116.670  1.00  0.00           O0.      0
ATOM     62  CB  TYR A  33      44.895  93.018 117.409  1.00  0.00           C0.     -1
ATOM     63  CG  TYR A  33      43.551  92.954 118.104  1.00  0.00           C0.      0
ATOM     64  CD1 TYR A  33      42.365  92.785 117.373  1.00  0.00           C0.      0
ATOM     65  CD2 TYR A  33      43.453  93.157 119.490  1.00  0.00           C0.      0
ATOM     66  CE1 TYR A  33      41.116  92.839 117.997  1.00  0.00           C0.      0
ATOM     67  CE2 TYR A  33      42.214  93.213 120.129  1.00  0.00           C0.      0
ATOM     68  CZ  TYR A  33      41.043  93.069 119.376  1.00  0.00           C0.      0
ATOM     69  OH  TYR A  33      39.837  93.178 120.035  1.00  0.00           O0.      0
ATOM     70  H02 TYR A  33      46.564  91.928 116.657  1.00  0.00           H0.      0
ATOM     71  HA  TYR A  33      45.775  91.175 118.049  1.00  0.00           H0.      0
ATOM     72  HB2 TYR A  33      45.567  93.640 118.016  1.00  0.00           H0.      0
ATOM     73  HB3 TYR A  33      44.760  93.568 116.466  1.00  0.00           H0.      0
ATOM     74  HD1 TYR A  33      42.409  92.648 116.299  1.00  0.00           H0.      0
ATOM     75  HD2 TYR A  33      44.360  93.296 120.073  1.00  0.00           H0.      0
ATOM     76  HE1 TYR A  33      40.210  92.722 117.413  1.00  0.00           H0.      0
ATOM     77  HE2 TYR A  33      42.139  93.387 121.197  1.00  0.00           H0.      0
ATOM     78  HH  TYR A  33      39.071  93.061 119.419  1.00  0.00           H0.      0
ATOM     79  N   ILE A  34      44.927  91.000 114.878  1.00  0.00           N0.      0
ATOM     80  CA  ILE A  34      44.291  90.218 113.805  1.00  0.00           C0.     -1
ATOM     81  CB  ILE A  34      44.113  91.146 112.540  1.00  0.00           C0.     -1
ATOM     82  CG1 ILE A  34      42.849  92.018 112.675  1.00  0.00           C0.      0
ATOM     83  CG2 ILE A  34      44.072  90.269 111.275  1.00  0.00           C0.      0
ATOM     84  CD1 ILE A  34      42.629  92.991 111.511  1.00  0.00           C0.      0
ATOM     85  H01 ILE A  34      44.910  89.348 113.552  1.00  0.00           H0.      0
ATOM     86  H   ILE A  34      45.637  91.659 114.591  1.00  0.00           H0.      0
ATOM     87  HA  ILE A  34      43.327  89.855 114.171  1.00  0.00           H0.      0
ATOM     88  HB  ILE A  34      44.995  91.802 112.477  1.00  0.00           H0.      0
ATOM     89 HG12 ILE A  34      41.983  91.345 112.753  1.00  0.00           H0.      0
ATOM     90 HG13 ILE A  34      42.897  92.583 113.616  1.00  0.00           H0.      0
ATOM     91 HG21 ILE A  34      44.965  89.638 111.205  1.00  0.00           H0.      0
ATOM     92 HG22 ILE A  34      43.194  89.608 111.295  1.00  0.00           H0.      0
ATOM     93 HG23 ILE A  34      44.018  90.872 110.364  1.00  0.00           H0.      0
ATOM     94 HD11 ILE A  34      41.723  93.584 111.659  1.00  0.00           H0.      0
ATOM     95 HD12 ILE A  34      43.462  93.696 111.422  1.00  0.00           H0.      0
ATOM     96 HD13 ILE A  34      42.533  92.464 110.556  1.00  0.00           H0.      0
ATOM     97  CA  ARG A  40      39.093  85.241 109.295  1.00  0.00           C0.     -1
ATOM     98  CB  ARG A  40      39.230  86.702 109.742  1.00  0.00           C0.     -1
ATOM     99  CG  ARG A  40      39.765  87.635 108.641  1.00  0.00           C0.      0
ATOM    100  CD  ARG A  40      39.878  89.103 109.081  1.00  0.00           C0.      0
ATOM    101  NE  ARG A  40      38.539  89.682 109.292  1.00  0.00           N0.      0
ATOM    102  CZ  ARG A  40      38.294  90.869 109.883  1.00  0.00           C0.      0
ATOM    103  NH1 ARG A  40      39.258  91.531 110.548  1.00  0.00           N1+      0
ATOM    104  NH2 ARG A  40      37.052  91.377 109.895  1.00  0.00           N0.      0
ATOM    105  H01 ARG A  40      40.060  84.834 108.974  1.00  0.00           H0.      0
ATOM    106  H02 ARG A  40      38.396  85.150 108.453  1.00  0.00           H0.      0
ATOM    107  HA  ARG A  40      38.718  84.614 110.111  1.00  0.00           H0.      0
ATOM    108  HB2 ARG A  40      38.254  87.070 110.090  1.00  0.00           H0.      0
ATOM    109  HB3 ARG A  40      39.904  86.761 110.609  1.00  0.00           H0.      0
ATOM    110  HG2 ARG A  40      40.763  87.302 108.330  1.00  0.00           H0.      0
ATOM    111  HG3 ARG A  40      39.129  87.572 107.746  1.00  0.00           H0.      0
ATOM    112  HD2 ARG A  40      40.436  89.149 110.024  1.00  0.00           H0.      0
ATOM    113  HD3 ARG A  40      40.424  89.688 108.330  1.00  0.00           H0.      0
ATOM    114  HE  ARG A  40      37.769  89.249 108.801  1.00  0.00           H0.      0
ATOM    115 HH11 ARG A  40      40.213  91.224 110.459  1.00  0.00           H0.      0
ATOM    116 HH12 ARG A  40      39.100  92.544 110.706  1.00  0.00           H0.      0
ATOM    117 HH21 ARG A  40      36.347  91.075 109.236  1.00  0.00           H0.      0
ATOM    118 HH22 ARG A  40      36.900  92.321 110.289  1.00  0.00           H0.      0
ATOM    119  CA  ALA A  64      34.559 101.185 108.864  1.00  0.00           C0.     -1
ATOM    120  C   ALA A  64      35.762 100.354 108.389  1.00  0.00           C0.      0
ATOM    121  O   ALA A  64      35.918  99.173 108.737  1.00  0.00           O0.      0
ATOM    122  H01 ALA A  64      33.710 101.000 108.198  1.00  0.00           H0.      0
ATOM    123  H03 ALA A  64      34.290 100.862 109.871  1.00  0.00           H0.      0
ATOM    124  HA  ALA A  64      34.777 102.257 108.871  1.00  0.00           H0.      0
ATOM    125  N   CYS A  65      36.634 100.955 107.525  1.00  0.00           N0.      0
ATOM    126  CA  CYS A  65      37.676 100.213 106.793  1.00  0.00           C0.     -1
ATOM    127  C   CYS A  65      38.991  99.944 107.539  1.00  0.00           C0.      0
ATOM    128  O   CYS A  65      39.780  99.121 107.029  1.00  0.00           O0.      0
ATOM    129  H02 CYS A  65      37.908 100.763 105.878  1.00  0.00           H0.      0
ATOM    130  H   CYS A  65      36.469 101.919 107.273  1.00  0.00           H0.      0
ATOM    131  HA  CYS A  65      37.284  99.231 106.514  1.00  0.00           H0.      0
ATOM    132  N   GLY A  66      39.247 100.601 108.679  1.00  0.00           N0.      0
ATOM    133  CA  GLY A  66      40.503 100.381 109.413  1.00  0.00           C0.     -1
ATOM    134  H01 GLY A  66      41.333 100.926 108.949  1.00  0.00           H0.      0
ATOM    135  H   GLY A  66      38.659 101.381 108.983  1.00  0.00           H0.      0
ATOM    136  HA2 GLY A  66      40.377 100.719 110.441  1.00  0.00           H0.      0
ATOM    137  HA3 GLY A  66      40.742  99.315 109.400  1.00  0.00           H0.      0
ATOM    138  CA  VAL A  69      41.315  93.774 105.416  1.00  0.00           C0.     -1
ATOM    139  C   VAL A  69      39.983  93.138 104.900  1.00  0.00           C0.      0
ATOM    140  O   VAL A  69      40.012  92.164 104.130  1.00  0.00           O0.      0
ATOM    141  CB  VAL A  69      41.857  93.062 106.692  1.00  0.00           C0.     -1
ATOM    142  CG1 VAL A  69      40.862  93.129 107.861  1.00  0.00           C0.      0
ATOM    143  CG2 VAL A  69      42.263  91.605 106.403  1.00  0.00           C0.      0
ATOM    144  H01 VAL A  69      41.157  94.834 105.646  1.00  0.00           H0.      0
ATOM    145  HA  VAL A  69      42.038  93.684 104.601  1.00  0.00           H0.      0
ATOM    146  HB  VAL A  69      42.761  93.616 106.986  1.00  0.00           H0.      0
ATOM    147 HG11 VAL A  69      41.304  92.677 108.756  1.00  0.00           H0.      0
ATOM    148 HG12 VAL A  69      40.596  94.158 108.108  1.00  0.00           H0.      0
ATOM    149 HG13 VAL A  69      39.939  92.588 107.624  1.00  0.00           H0.      0
ATOM    150 HG21 VAL A  69      41.395  91.020 106.080  1.00  0.00           H0.      0
ATOM    151 HG22 VAL A  69      43.014  91.549 105.607  1.00  0.00           H0.      0
ATOM    152 HG23 VAL A  69      42.684  91.139 107.303  1.00  0.00           H0.      0
ATOM    153  N   ASP A  70      38.802  93.661 105.370  1.00  0.00           N0.      0
ATOM    154  CA  ASP A  70      37.457  93.342 104.786  1.00  0.00           C0.     -1
ATOM    155  CB  ASP A  70      36.333  93.498 105.706  1.00  0.00           C0.     -1
ATOM    156  CG  ASP A  70      36.359  94.766 106.600  1.00  0.00           C0.      0
ATOM    157  OD1 ASP A  70      37.230  95.658 106.403  1.00  0.00           O0.      0
ATOM    158  OD2 ASP A  70      35.479  94.814 107.530  1.00  0.00           O1-      0
ATOM    159  H01 ASP A  70      37.322  93.992 103.908  1.00  0.00           H0.      0
ATOM    160  H   ASP A  70      38.829  94.557 105.842  1.00  0.00           H0.      0
ATOM    161  HA  ASP A  70      37.529  92.320 104.403  1.00  0.00           H0.      0
ATOM    162  HB2 ASP A  70      35.386  93.497 105.152  1.00  0.00           H0.      0
ATOM    163  HB3 ASP A  70      36.267  92.656 106.411  1.00  0.00           H0.      0
ATOM    164  CA  ASP A  85      37.659 105.743 108.093  1.00  0.00           C0.     -1
ATOM    165  C   ASP A  85      38.024 107.161 108.628  1.00  0.00           C0.      0
ATOM    166  O   ASP A  85      38.459 108.027 107.860  1.00  0.00           O0.      0
ATOM    167  CB  ASP A  85      38.741 104.721 108.377  1.00  0.00           C0.     -1
ATOM    168  CG  ASP A  85      38.802 104.187 109.804  1.00  0.00           C0.      0
ATOM    169  OD1 ASP A  85      38.432 102.986 110.014  1.00  0.00           O0.      0
ATOM    170  OD2 ASP A  85      39.226 104.967 110.717  1.00  0.00           O1-      0
ATOM    171  H01 ASP A  85      37.538 105.866 107.015  1.00  0.00           H0.      0
ATOM    172  HA  ASP A  85      36.702 105.412 108.516  1.00  0.00           H0.      0
ATOM    173  HB2 ASP A  85      38.600 103.859 107.717  1.00  0.00           H0.      0
ATOM    174  HB3 ASP A  85      39.720 105.154 108.136  1.00  0.00           H0.      0
ATOM    175  N   ALA A  86      37.851 107.394 109.969  1.00  0.00           N0.      0
ATOM    176  CA  ALA A  86      38.237 108.650 110.649  1.00  0.00           C0.     -1
ATOM    177  C   ALA A  86      39.699 108.734 111.119  1.00  0.00           C0.      0
ATOM    178  O   ALA A  86      40.130 109.825 111.523  1.00  0.00           O0.      0
ATOM    179  CB  ALA A  86      37.320 108.869 111.865  1.00  0.00           C0.      0
ATOM    180  H   ALA A  86      37.594 106.606 110.552  1.00  0.00           H0.      0
ATOM    181  HA  ALA A  86      38.102 109.456 109.923  1.00  0.00           H0.      0
ATOM    182  HB1 ALA A  86      37.418 108.042 112.579  1.00  0.00           H0.      0
ATOM    183  HB2 ALA A  86      37.615 109.789 112.376  1.00  0.00           H0.      0
ATOM    184  HB3 ALA A  86      36.274 108.934 111.559  1.00  0.00           H0.      0
ATOM    185  N   SER A  87      40.408 107.584 111.120  1.00  0.00           N0.      0
ATOM    186  CA  SER A  87      41.737 107.508 111.724  1.00  0.00           C0.     -1
ATOM    187  CB  SER A  87      41.763 106.431 112.819  1.00  0.00           C0.      0
ATOM    188  OG  SER A  87      43.101 106.241 113.331  1.00  0.00           O0.      0
ATOM    189  H01 SER A  87      42.493 107.264 110.967  1.00  0.00           H0.      0
ATOM    190  H   SER A  87      39.966 106.717 110.806  1.00  0.00           H0.      0
ATOM    191  HA  SER A  87      41.966 108.495 112.133  1.00  0.00           H0.      0
ATOM    192  HB2 SER A  87      41.052 106.682 113.615  1.00  0.00           H0.      0
ATOM    193  HB3 SER A  87      41.466 105.465 112.405  1.00  0.00           H0.      0
ATOM    194  HG  SER A  87      43.306 106.986 113.911  1.00  0.00           H0.      0
ATOM    195  CA  MET A  90      44.611 102.971 110.667  1.00  0.00           C0.     -1
ATOM    196  CB  MET A  90      43.204 102.837 111.302  1.00  0.00           C0.     -1
ATOM    197  CG  MET A  90      43.239 102.525 112.801  1.00  0.00           C0.      0
ATOM    198  SD  MET A  90      43.981 100.891 113.236  1.00  0.00           S0.      0
ATOM    199  CE  MET A  90      42.596  99.785 112.774  1.00  0.00           C0.      0
ATOM    200  H01 MET A  90      45.173 103.782 111.147  1.00  0.00           H0.      0
ATOM    201  H02 MET A  90      44.541 103.192 109.596  1.00  0.00           H0.      0
ATOM    202  HA  MET A  90      45.178 102.043 110.794  1.00  0.00           H0.      0
ATOM    203  HB2 MET A  90      42.648 103.776 111.169  1.00  0.00           H0.      0
ATOM    204  HB3 MET A  90      42.628 102.063 110.782  1.00  0.00           H0.      0
ATOM    205  HG2 MET A  90      43.835 103.278 113.329  1.00  0.00           H0.      0
ATOM    206  HG3 MET A  90      42.225 102.543 113.210  1.00  0.00           H0.      0
ATOM    207  HE1 MET A  90      42.834  98.788 113.148  1.00  0.00           H0.      0
ATOM    208  HE2 MET A  90      41.664 100.130 113.223  1.00  0.00           H0.      0
ATOM    209  HE3 MET A  90      42.470  99.733 111.690  1.00  0.00           H0.      0
ATOM    210  CA  ASN A 116      33.299 110.673 109.898  1.00  0.00           C0.     -1
ATOM    211  C   ASN A 116      31.853 110.179 109.833  1.00  0.00           C0.      0
ATOM    212  O   ASN A 116      30.952 110.931 109.433  1.00  0.00           O0.      0
ATOM    213  CB  ASN A 116      33.516 111.606 111.121  1.00  0.00           C0.      0
ATOM    214  CG  ASN A 116      33.439 110.837 112.432  1.00  0.00           C0.      0
ATOM    215  ND2 ASN A 116      34.594 110.731 113.137  1.00  0.00           N0.      0
ATOM    216  OD1 ASN A 116      32.376 110.323 112.823  1.00  0.00           O0.      0
ATOM    217  H03 ASN A 116      33.493 111.245 108.987  1.00  0.00           H0.      0
ATOM    218  HA  ASN A 116      34.005 109.836 109.938  1.00  0.00           H0.      0
ATOM    219  HB2 ASN A 116      34.478 112.118 111.024  1.00  0.00           H0.      0
ATOM    220  HB3 ASN A 116      32.728 112.365 111.121  1.00  0.00           H0.      0
ATOM    221 HD21 ASN A 116      34.621 110.126 113.948  1.00  0.00           H0.      0
ATOM    222 HD22 ASN A 116      35.472 111.053 112.761  1.00  0.00           H0.      0
ATOM    223  N   TRP A 117      31.629 108.898 110.236  1.00  0.00           N0.      0
ATOM    224  CA  TRP A 117      30.249 108.421 110.405  1.00  0.00           C0.     -1
ATOM    225  CB  TRP A 117      30.093 107.483 111.609  1.00  0.00           C0.     -1
ATOM    226  CG  TRP A 117      30.868 106.197 111.439  1.00  0.00           C0.      0
ATOM    227  CD1 TRP A 117      31.427 105.725 110.269  1.00  0.00           C0.      0
ATOM    228  CD2 TRP A 117      31.224 105.247 112.473  1.00  0.00           C0.      0
ATOM    229  CE2 TRP A 117      32.012 104.222 111.859  1.00  0.00           C0.      0
ATOM    230  CE3 TRP A 117      30.995 105.183 113.860  1.00  0.00           C0.      0
ATOM    231  NE1 TRP A 117      32.099 104.533 110.515  1.00  0.00           N0.      0
ATOM    232  CZ2 TRP A 117      32.564 103.161 112.590  1.00  0.00           C0.      0
ATOM    233  CZ3 TRP A 117      31.536 104.125 114.589  1.00  0.00           C0.      0
ATOM    234  CH2 TRP A 117      32.312 103.125 113.960  1.00  0.00           C0.      0
ATOM    235  H01 TRP A 117      29.614 109.303 110.525  1.00  0.00           H0.      0
ATOM    236  H   TRP A 117      32.368 108.411 110.741  1.00  0.00           H0.      0
ATOM    237  HA  TRP A 117      29.912 107.913 109.491  1.00  0.00           H0.      0
ATOM    238  HB2 TRP A 117      30.433 108.005 112.513  1.00  0.00           H0.      0
ATOM    239  HB3 TRP A 117      29.022 107.278 111.750  1.00  0.00           H0.      0
ATOM    240  HD1 TRP A 117      31.427 106.158 109.282  1.00  0.00           H0.      0
ATOM    241  HE1 TRP A 117      32.685 104.057 109.847  1.00  0.00           H0.      0
ATOM    242  HE3 TRP A 117      30.427 105.958 114.363  1.00  0.00           H0.      0
ATOM    243  HZ2 TRP A 117      33.186 102.410 112.114  1.00  0.00           H0.      0
ATOM    244  HZ3 TRP A 117      31.392 104.091 115.663  1.00  0.00           H0.      0
ATOM    245  HH2 TRP A 117      32.741 102.327 114.560  1.00  0.00           H0.      0
ATOM    246  CA  LEU A 136      31.963  94.740 109.963  1.00  0.00           C0.     -1
ATOM    247  C   LEU A 136      32.957  94.896 111.085  1.00  0.00           C0.      0
ATOM    248  O   LEU A 136      33.572  95.960 111.310  1.00  0.00           O0.      0
ATOM    249  H01 LEU A 136      32.445  94.151 109.173  1.00  0.00           H0.      0
ATOM    250  H02 LEU A 136      31.688  95.720 109.574  1.00  0.00           H0.      0
ATOM    251  HA  LEU A 136      31.066  94.207 110.291  1.00  0.00           H0.      0
ATOM    252  N   GLY A 137      33.157  93.787 111.851  1.00  0.00           N0.      0
ATOM    253  CA  GLY A 137      34.264  93.727 112.796  1.00  0.00           C0.     -1
ATOM    254  C   GLY A 137      33.986  94.398 114.133  1.00  0.00           C0.      0
ATOM    255  O   GLY A 137      34.943  94.621 114.904  1.00  0.00           O0.      0
ATOM    256  H   GLY A 137      32.796  92.914 111.489  1.00  0.00           H0.      0
ATOM    257  HA2 GLY A 137      34.496  92.675 112.989  1.00  0.00           H0.      0
ATOM    258  HA3 GLY A 137      35.162  94.176 112.360  1.00  0.00           H0.      0
ATOM    259  N   ASN A 138      32.703  94.692 114.425  1.00  0.00           N0.      0
ATOM    260  CA  ASN A 138      32.274  95.307 115.699  1.00  0.00           C0.     -1
ATOM    261  C   ASN A 138      32.998  96.654 115.854  1.00  0.00           C0.      0
ATOM    262  O   ASN A 138      33.834  96.861 116.741  1.00  0.00           O0.      0
ATOM    263  CB  ASN A 138      32.573  94.362 116.873  1.00  0.00           C0.      0
ATOM    264  CG  ASN A 138      32.204  94.982 118.212  1.00  0.00           C0.      0
ATOM    265  ND2 ASN A 138      33.123  94.756 119.224  1.00  0.00           N0.      0
ATOM    266  OD1 ASN A 138      31.139  95.571 118.391  1.00  0.00           O0.      0
ATOM    267  H   ASN A 138      32.008  94.429 113.738  1.00  0.00           H0.      0
ATOM    268  HA  ASN A 138      31.198  95.486 115.629  1.00  0.00           H0.      0
ATOM    269  HB2 ASN A 138      31.978  93.450 116.741  1.00  0.00           H0.      0
ATOM    270  HB3 ASN A 138      33.627  94.089 116.857  1.00  0.00           H0.      0
ATOM    271 HD21 ASN A 138      32.991  95.359 120.031  1.00  0.00           H0.      0
ATOM    272 HD22 ASN A 138      34.096  94.696 118.911  1.00  0.00           H0.      0
ATOM    273  N   SER A 139      32.628  97.553 114.919  1.00  0.00           N0.      0
ATOM    274  CA  SER A 139      33.385  98.762 114.647  1.00  0.00           C0.     -1
ATOM    275  CB  SER A 139      33.994  98.738 113.246  1.00  0.00           C0.      0
ATOM    276  OG  SER A 139      34.892  97.625 113.119  1.00  0.00           O0.      0
ATOM    277  H03 SER A 139      32.743  99.646 114.755  1.00  0.00           H0.      0
ATOM    278  H   SER A 139      31.969  97.252 114.213  1.00  0.00           H0.      0
ATOM    279  HA  SER A 139      34.170  98.826 115.403  1.00  0.00           H0.      0
ATOM    280  HB2 SER A 139      33.208  98.691 112.480  1.00  0.00           H0.      0
ATOM    281  HB3 SER A 139      34.562  99.661 113.090  1.00  0.00           H0.      0
ATOM    282  HG  SER A 139      34.437  96.909 112.641  1.00  0.00           H0.      0
ATOM    283  CA  HID A 142      32.908 102.665 118.965  1.00  0.00           C0.     -1
ATOM    284  CB  HID A 142      34.189 102.617 118.192  1.00  0.00           C0.     -1
ATOM    285  CG  HID A 142      35.048 101.394 118.220  1.00  0.00           C0.      0
ATOM    286  CD2 HID A 142      35.663 100.718 117.182  1.00  0.00           C0.      0
ATOM    287  ND1 HID A 142      35.596 100.839 119.368  1.00  0.00           N0.      0
ATOM    288  CE1 HID A 142      36.494  99.877 119.003  1.00  0.00           C0.      0
ATOM    289  NE2 HID A 142      36.558  99.780 117.681  1.00  0.00           N0.      0
ATOM    290  H01 HID A 142      32.215 101.874 118.654  1.00  0.00           H0.      0
ATOM    291  H02 HID A 142      32.413 103.628 118.803  1.00  0.00           H0.      0
ATOM    292  HA  HID A 142      33.065 102.556 120.046  1.00  0.00           H0.      0
ATOM    293  HB2 HID A 142      33.967 102.808 117.133  1.00  0.00           H0.      0
ATOM    294  HB3 HID A 142      34.818 103.470 118.497  1.00  0.00           H0.      0
ATOM    295  HD1 HID A 142      35.338 101.067 120.318  1.00  0.00           H0.      0
ATOM    296  HD2 HID A 142      35.550 100.885 116.121  1.00  0.00           H0.      0
ATOM    297  HE1 HID A 142      37.058  99.287 119.703  1.00  0.00           H0.      0
ATOM    298  CA  ARG A 175      28.983  91.969 119.698  1.00  0.00           C0.     -1
ATOM    299  CB  ARG A 175      30.321  92.307 120.305  1.00  0.00           C0.     -1
ATOM    300  CG  ARG A 175      31.074  91.106 120.896  1.00  0.00           C0.      0
ATOM    301  CD  ARG A 175      32.508  91.484 121.310  1.00  0.00           C0.      0
ATOM    302  NE  ARG A 175      33.360  91.841 120.163  1.00  0.00           N0.      0
ATOM    303  CZ  ARG A 175      33.935  90.945 119.348  1.00  0.00           C0.      0
ATOM    304  NH1 ARG A 175      33.792  89.617 119.567  1.00  0.00           N1+      0
ATOM    305  NH2 ARG A 175      34.621  91.369 118.278  1.00  0.00           N0.      0
ATOM    306  H01 ARG A 175      28.303  91.526 120.437  1.00  0.00           H0.      0
ATOM    307  H03 ARG A 175      28.495  92.863 119.293  1.00  0.00           H0.      0
ATOM    308  HA  ARG A 175      29.089  91.248 118.877  1.00  0.00           H0.      0
ATOM    309  HB2 ARG A 175      30.950  92.778 119.537  1.00  0.00           H0.      0
ATOM    310  HB3 ARG A 175      30.198  93.065 121.092  1.00  0.00           H0.      0
ATOM    311  HG2 ARG A 175      30.543  90.724 121.778  1.00  0.00           H0.      0
ATOM    312  HG3 ARG A 175      31.103  90.288 120.163  1.00  0.00           H0.      0
ATOM    313  HD2 ARG A 175      32.490  92.361 121.963  1.00  0.00           H0.      0
ATOM    314  HD3 ARG A 175      32.993  90.684 121.881  1.00  0.00           H0.      0
ATOM    315  HE  ARG A 175      33.320  92.812 119.838  1.00  0.00           H0.      0
ATOM    316 HH11 ARG A 175      33.318  89.282 120.390  1.00  0.00           H0.      0
ATOM    317 HH12 ARG A 175      34.427  88.971 119.122  1.00  0.00           H0.      0
ATOM    318 HH21 ARG A 175      34.974  92.350 118.238  1.00  0.00           H0.      0
ATOM    319 HH22 ARG A 175      35.106  90.685 117.716  1.00  0.00           H0.      0
ATOM    320  CA  TYR A 194      40.525  88.442 115.603  1.00  0.00           C0.     -1
ATOM    321  CB  TYR A 194      40.113  89.559 116.592  1.00  0.00           C0.     -1
ATOM    322  CG  TYR A 194      39.348  90.674 115.899  1.00  0.00           C0.      0
ATOM    323  CD1 TYR A 194      38.027  91.007 116.232  1.00  0.00           C0.      0
ATOM    324  CD2 TYR A 194      39.967  91.420 114.877  1.00  0.00           C0.      0
ATOM    325  CE1 TYR A 194      37.348  92.049 115.583  1.00  0.00           C0.      0
ATOM    326  CE2 TYR A 194      39.310  92.457 114.220  1.00  0.00           C0.      0
ATOM    327  CZ  TYR A 194      37.996  92.788 114.583  1.00  0.00           C0.      0
ATOM    328  OH  TYR A 194      37.419  93.877 113.967  1.00  0.00           O0.      0
ATOM    329  H01 TYR A 194      41.086  87.654 116.117  1.00  0.00           H0.      0
ATOM    330  H02 TYR A 194      39.644  87.992 115.132  1.00  0.00           H0.      0
ATOM    331  HA  TYR A 194      41.165  88.843 114.810  1.00  0.00           H0.      0
ATOM    332  HB2 TYR A 194      39.501  89.137 117.398  1.00  0.00           H0.      0
ATOM    333  HB3 TYR A 194      41.021  89.968 117.054  1.00  0.00           H0.      0
ATOM    334  HD1 TYR A 194      37.530  90.466 117.032  1.00  0.00           H0.      0
ATOM    335  HD2 TYR A 194      40.993  91.196 114.612  1.00  0.00           H0.      0
ATOM    336  HE1 TYR A 194      36.336  92.314 115.872  1.00  0.00           H0.      0
ATOM    337  HE2 TYR A 194      39.805  93.042 113.457  1.00  0.00           H0.      0
ATOM    338  HH  TYR A 194      36.522  94.060 114.327  1.00  0.00           H0.      0
ATOM    339  CA  TYR A 242      32.406 100.006 123.214  1.00  0.00           C0.     -1
ATOM    340  CB  TYR A 242      32.579  98.501 123.098  1.00  0.00           C0.     -1
ATOM    341  CG  TYR A 242      33.680  98.049 122.169  1.00  0.00           C0.      0
ATOM    342  CD1 TYR A 242      33.508  98.067 120.773  1.00  0.00           C0.      0
ATOM    343  CD2 TYR A 242      34.896  97.576 122.682  1.00  0.00           C0.      0
ATOM    344  CE1 TYR A 242      34.516  97.624 119.913  1.00  0.00           C0.      0
ATOM    345  CE2 TYR A 242      35.916  97.129 121.839  1.00  0.00           C0.      0
ATOM    346  CZ  TYR A 242      35.718  97.148 120.453  1.00  0.00           C0.      0
ATOM    347  OH  TYR A 242      36.711  96.742 119.584  1.00  0.00           O0.      0
ATOM    348  H01 TYR A 242      31.582 100.257 123.891  1.00  0.00           H0.      0
ATOM    349  H02 TYR A 242      33.317 100.480 123.599  1.00  0.00           H0.      0
ATOM    350  HA  TYR A 242      32.188 100.457 122.238  1.00  0.00           H0.      0
ATOM    351  HB2 TYR A 242      32.766  98.084 124.096  1.00  0.00           H0.      0
ATOM    352  HB3 TYR A 242      31.628  98.062 122.763  1.00  0.00           H0.      0
ATOM    353  HD1 TYR A 242      32.572  98.422 120.352  1.00  0.00           H0.      0
ATOM    354  HD2 TYR A 242      35.045  97.549 123.757  1.00  0.00           H0.      0
ATOM    355  HE1 TYR A 242      34.374  97.636 118.839  1.00  0.00           H0.      0
ATOM    356  HE2 TYR A 242      36.848  96.753 122.244  1.00  0.00           H0.      0
ATOM    357  HH  TYR A 242      37.398  96.219 120.083  1.00  0.00           H0.      0
ATOM    358  CA' SAM A 293      37.388  96.189 110.244  1.00  0.00           C0.      0
ATOM    359  CB  SAM A 293      37.568  96.931 111.600  1.00  0.00           C0.      0
ATOM    360  CG  SAM A 293      38.663  98.006 111.573  1.00  0.00           C0.      0
ATOM    361  SD  SAM A 293      39.062  98.636 113.255  1.00  0.00           S0.      0
ATOM    362  C5' SAM A 293      37.642  99.746 113.600  1.00  0.00           C0.      0
ATOM    363  C4' SAM A 293      37.734 101.053 112.832  1.00  0.00           C0.      0
ATOM    364  O4' SAM A 293      36.517 101.840 113.113  1.00  0.00           O0.      0
ATOM    365  C3' SAM A 293      38.947 101.962 113.203  1.00  0.00           C0.      0
ATOM    366  O3' SAM A 293      39.878 102.100 112.134  1.00  0.00           O0.      0
ATOM    367  C2' SAM A 293      38.269 103.304 113.595  1.00  0.00           C0.      0
ATOM    368  O2' SAM A 293      38.994 104.481 113.301  1.00  0.00           O0.      0
ATOM    369  C1' SAM A 293      36.905 103.209 112.885  1.00  0.00           C0.      0
ATOM    370  OXT SAM A 293      36.488  93.990 110.617  1.00  0.00           O0.      0
ATOM    371  N1  SAM A 293      33.988 107.344 111.868  1.00  0.00           N0.      0
ATOM    372  C2  SAM A 293      34.735 106.555 111.068  1.00  0.00           C0.      0
ATOM    373  N3  SAM A 293      35.443 105.459 111.387  1.00  0.00           N0.      0
ATOM    374  C4  SAM A 293      35.314 105.144 112.690  1.00  0.00           C0.      0
ATOM    375  C5  SAM A 293      34.551 105.850 113.630  1.00  0.00           C0.      0
ATOM    376  C6  SAM A 293      33.886 107.017 113.184  1.00  0.00           C0.      0
ATOM    377  N6  SAM A 293      33.240 107.848 114.040  1.00  0.00           N0.      0
ATOM    378  N7  SAM A 293      34.684 105.272 114.887  1.00  0.00           N0.      0
ATOM    379  C8  SAM A 293      35.504 104.252 114.721  1.00  0.00           C0.      0
ATOM    380  N9  SAM A 293      35.912 104.117 113.404  1.00  0.00           N0.      0
ATOM    381  C'  SAM A 293      37.544  94.682 110.484  1.00  0.00           C0.      0
ATOM    382  N'  SAM A 293      36.040  96.471 109.634  1.00  0.00           N0.      0
ATOM    383  O'  SAM A 293      38.729  94.248 110.600  1.00  0.00           O0.      0
ATOM    384 HN61 SAM A 293      32.912 107.455 114.927  1.00  0.00           H0.      0
ATOM    385 HN62 SAM A 293      32.735 108.643 113.638  1.00  0.00           H0.      0
ATOM    386  HA  SAM A 293      38.132  96.512 109.512  1.00  0.00           H0.      0
ATOM    387  HB1 SAM A 293      37.823  96.198 112.372  1.00  0.00           H0.      0
ATOM    388  HB2 SAM A 293      36.616  97.374 111.906  1.00  0.00           H0.      0
ATOM    389  HG1 SAM A 293      38.391  98.833 110.907  1.00  0.00           H0.      0
ATOM    390  HG2 SAM A 293      39.598  97.577 111.198  1.00  0.00           H0.      0
ATOM    391 HO2' SAM A 293      39.152 104.562 112.320  1.00  0.00           H0.      0
ATOM    392 HO3' SAM A 293      39.387 102.442 111.350  1.00  0.00           H0.      0
ATOM    393  H01 SAM A 293      35.847 103.596 115.503  1.00  0.00           H0.      0
ATOM    394  H02 SAM A 293      37.766 100.863 111.752  1.00  0.00           H0.      0
ATOM    395  H03 SAM A 293      39.509 101.555 114.041  1.00  0.00           H0.      0
ATOM    396  H04 SAM A 293      38.098 103.304 114.673  1.00  0.00           H0.      0
ATOM    397  H05 SAM A 293      37.001 103.415 111.815  1.00  0.00           H0.      0
ATOM    398  H06 SAM A 293      34.782 106.863 110.030  1.00  0.00           H0.      0
ATOM    399  H07 SAM A 293      35.283  96.245 110.293  1.00  0.00           H0.      0
ATOM    400  H08 SAM A 293      35.867  95.879 108.761  1.00  0.00           H0.      0
ATOM    401  H09 SAM A 293      35.961  97.468 109.371  1.00  0.00           H0.      0
ATOM    402 H5'1 SAM A 293      37.687  99.936 114.676  1.00  0.00           H0.      0
ATOM    403 H5'2 SAM A 293      36.709  99.223 113.380  1.00  0.00           H0.      0
ATOM    404  N   ACT A 294      36.637  96.063 116.880  1.00  0.00           N0.      0
ATOM    405  CA  ACT A 294      37.565  94.988 117.349  1.00  0.00           C0.      0
ATOM    406  C   ACT A 294      36.810  93.940 118.171  1.00  0.00           C0.      0
ATOM    407  O   ACT A 294      37.465  93.146 118.889  1.00  0.00           O0.      0
ATOM    408  CE  ACT A 294      37.156  96.885 115.737  1.00  0.00           C0.      0
ATOM    409  OXT ACT A 294      35.545  93.909 118.010  1.00  0.00           O1-      0
ATOM    410  HE1 ACT A 294      36.376  97.582 115.442  1.00  0.00           H0.      0
ATOM    411  HE2 ACT A 294      38.052  97.421 116.046  1.00  0.00           H0.      0
ATOM    412  HE3 ACT A 294      37.384  96.222 114.906  1.00  0.00           H0.      0
ATOM    413  H1  ACT A 294      38.371  95.438 117.928  1.00  0.00           H0.      0
ATOM    414  H3  ACT A 294      37.994  94.493 116.477  1.00  0.00           H0.      0
ATOM    415  H01 ACT A 294      36.444  96.655 117.704  1.00  0.00           H0.      0
ATOM    416  H02 ACT A 294      35.736  95.632 116.617  1.00  0.00           H0.      0
ATOM    417  O   WAT A3675      36.268 107.859 115.533  1.00  0.00           O0.      0
ATOM    418  H1  WAT A3675      35.405 107.798 115.103  1.00  0.00           H0.      0
ATOM    419  H2  WAT A3675      36.320 107.092 116.143  1.00  0.00           H0.      0
ATOM    420  O   WAT B5682      34.511  92.772 109.021  1.00  0.00           O0.      0
ATOM    421  H1  WAT B5682      34.721  93.362 108.263  1.00  0.00           H0.      0
ATOM    422  H2  WAT B5682      35.031  93.198 109.723  1.00  0.00           H0.      0
ATOM    423  O   WAT B5863      37.192 105.642 117.022  1.00  0.00           O0.      0
ATOM    424  H1  WAT B5863      37.559 105.934 117.868  1.00  0.00           H0.      0
ATOM    425  H2  WAT B5863      37.888 105.842 116.340  1.00  0.00           H0.      0
ATOM    426  O   WAT B7721      38.703 106.528 115.009  1.00  0.00           O0.      0
ATOM    427  H1  WAT B7721      38.778 105.842 114.304  1.00  0.00           H0.      0
ATOM    428  H2  WAT B7721      37.966 107.132 114.797  1.00  0.00           H0.      0
ATOM    429  O   WAT B8778      38.154  95.056 121.004  1.00  0.00           O0.      0
ATOM    430  H1  WAT B8778      37.543  94.314 120.873  1.00  0.00           H0.      0
ATOM    431  H2  WAT B8778      39.021  94.663 120.773  1.00  0.00           H0.      0
ATOM    432  O   WAT B8970      40.821  95.971 109.968  1.00  0.00           O0.      0
ATOM    433  H1  WAT B8970      40.162  95.318 110.282  1.00  0.00           H0.      0
ATOM    434  H2  WAT B8970      40.496  96.213 109.072  1.00  0.00           H0.      0
ATOM    435  O   WAT B9573      39.599  96.466 107.551  1.00  0.00           O0.      0
ATOM    436  H1  WAT B9573      39.702  97.398 107.266  1.00  0.00           H0.      0
ATOM    437  H2  WAT B9573      38.700  96.190 107.276  1.00  0.00           H0.      0
ATOM    438  O   WAT C1089      32.760 106.399 116.558  1.00  0.00           O0.      0
ATOM    439  H1  WAT C1089      33.180 106.788 117.336  1.00  0.00           H0.      0
ATOM    440  H2  WAT C1089      33.440 105.822 116.138  1.00  0.00           H0.      0
