# Supplementary material for: Computational Investigation of GNMT-Catalyzed Methyl Transfer Reaction: Integrating MD, QM, and ML Approaches
Source: J Comput Chem. Author manuscript; Available in PMC 2026 Jun 29. (PMC13312424; doi:10.1002/jcc.70434)
Supplement: SI-2 [file NIHMS2188582-supplement-SI-2.zip › QM-cluster-pdbs/clustering_12659_P1_wo_r.pdb]

ATOM      1  CA  TYR A  21      42.271 104.791 116.873  1.00  0.00           C0.     -1
ATOM      2  CB  TYR A  21      41.165 104.406 115.882  1.00  0.00           C0.     -1
ATOM      3  CG  TYR A  21      40.523 103.052 116.080  1.00  0.00           C0.      0
ATOM      4  CD1 TYR A  21      39.229 102.937 116.606  1.00  0.00           C0.      0
ATOM      5  CD2 TYR A  21      41.174 101.870 115.676  1.00  0.00           C0.      0
ATOM      6  CE1 TYR A  21      38.583 101.699 116.707  1.00  0.00           C0.      0
ATOM      7  CE2 TYR A  21      40.549 100.626 115.775  1.00  0.00           C0.      0
ATOM      8  CZ  TYR A  21      39.244 100.534 116.283  1.00  0.00           C0.      0
ATOM      9  OH  TYR A  21      38.652  99.291 116.298  1.00  0.00           O0.      0
ATOM     10  H01 TYR A  21      41.890 104.842 117.900  1.00  0.00           H0.      0
ATOM     11  H02 TYR A  21      42.692 105.769 116.614  1.00  0.00           H0.      0
ATOM     12  HA  TYR A  21      43.087 104.058 116.856  1.00  0.00           H0.      0
ATOM     13  HB2 TYR A  21      40.380 105.172 115.901  1.00  0.00           H0.      0
ATOM     14  HB3 TYR A  21      41.593 104.443 114.874  1.00  0.00           H0.      0
ATOM     15  HD1 TYR A  21      38.703 103.834 116.922  1.00  0.00           H0.      0
ATOM     16  HD2 TYR A  21      42.175 101.920 115.258  1.00  0.00           H0.      0
ATOM     17  HE1 TYR A  21      37.575 101.648 117.098  1.00  0.00           H0.      0
ATOM     18  HE2 TYR A  21      41.051  99.719 115.460  1.00  0.00           H0.      0
ATOM     19  HH  TYR A  21      37.803  99.308 116.811  1.00  0.00           H0.      0
ATOM     20  CA  TRP A  30      46.443  95.766 114.345  1.00  0.00           C0.     -1
ATOM     21  CB  TRP A  30      45.602  96.725 113.517  1.00  0.00           C0.     -1
ATOM     22  CG  TRP A  30      44.161  96.306 113.338  1.00  0.00           C0.      0
ATOM     23  CD1 TRP A  30      43.607  95.688 112.234  1.00  0.00           C0.      0
ATOM     24  CD2 TRP A  30      43.074  96.497 114.281  1.00  0.00           C0.      0
ATOM     25  CE2 TRP A  30      41.884  95.977 113.675  1.00  0.00           C0.      0
ATOM     26  CE3 TRP A  30      42.978  97.098 115.552  1.00  0.00           C0.      0
ATOM     27  NE1 TRP A  30      42.245  95.475 112.439  1.00  0.00           N0.      0
ATOM     28  CZ2 TRP A  30      40.632  96.049 114.304  1.00  0.00           C0.      0
ATOM     29  CZ3 TRP A  30      41.732  97.174 116.174  1.00  0.00           C0.      0
ATOM     30  CH2 TRP A  30      40.569  96.655 115.557  1.00  0.00           C0.      0
ATOM     31  H01 TRP A  30      46.477  94.773 113.880  1.00  0.00           H0.      0
ATOM     32  H03 TRP A  30      47.472  96.129 114.449  1.00  0.00           H0.      0
ATOM     33  HA  TRP A  30      46.027  95.643 115.353  1.00  0.00           H0.      0
ATOM     34  HB2 TRP A  30      45.626  97.722 113.979  1.00  0.00           H0.      0
ATOM     35  HB3 TRP A  30      46.059  96.844 112.526  1.00  0.00           H0.      0
ATOM     36  HD1 TRP A  30      44.079  95.390 111.310  1.00  0.00           H0.      0
ATOM     37  HE1 TRP A  30      41.599  95.106 111.756  1.00  0.00           H0.      0
ATOM     38  HE3 TRP A  30      43.860  97.507 116.034  1.00  0.00           H0.      0
ATOM     39  HZ2 TRP A  30      39.742  95.642 113.836  1.00  0.00           H0.      0
ATOM     40  HZ3 TRP A  30      41.645  97.645 117.147  1.00  0.00           H0.      0
ATOM     41  HH2 TRP A  30      39.613  96.758 116.056  1.00  0.00           H0.      0
ATOM     42  CA  TYR A  33      45.399  91.737 116.885  1.00  0.00           C0.     -1
ATOM     43  CB  TYR A  33      44.903  93.074 117.431  1.00  0.00           C0.     -1
ATOM     44  CG  TYR A  33      43.476  92.973 117.963  1.00  0.00           C0.      0
ATOM     45  CD1 TYR A  33      42.425  93.747 117.443  1.00  0.00           C0.      0
ATOM     46  CD2 TYR A  33      43.162  92.052 118.980  1.00  0.00           C0.      0
ATOM     47  CE1 TYR A  33      41.110  93.611 117.911  1.00  0.00           C0.      0
ATOM     48  CE2 TYR A  33      41.858  91.900 119.449  1.00  0.00           C0.      0
ATOM     49  CZ  TYR A  33      40.814  92.676 118.916  1.00  0.00           C0.      0
ATOM     50  OH  TYR A  33      39.560  92.452 119.417  1.00  0.00           O0.      0
ATOM     51  H01 TYR A  33      44.749  91.385 116.075  1.00  0.00           H0.      0
ATOM     52  H02 TYR A  33      46.419  91.820 116.491  1.00  0.00           H0.      0
ATOM     53  HA  TYR A  33      45.405  90.966 117.663  1.00  0.00           H0.      0
ATOM     54  HB2 TYR A  33      45.579  93.417 118.228  1.00  0.00           H0.      0
ATOM     55  HB3 TYR A  33      44.940  93.837 116.643  1.00  0.00           H0.      0
ATOM     56  HD1 TYR A  33      42.627  94.470 116.659  1.00  0.00           H0.      0
ATOM     57  HD2 TYR A  33      43.950  91.442 119.414  1.00  0.00           H0.      0
ATOM     58  HE1 TYR A  33      40.323  94.218 117.479  1.00  0.00           H0.      0
ATOM     59  HE2 TYR A  33      41.624  91.187 120.232  1.00  0.00           H0.      0
ATOM     60  HH  TYR A  33      38.892  93.124 119.144  1.00  0.00           H0.      0
ATOM     61  CA  ARG A  40      39.130  85.498 109.681  1.00  0.00           C0.     -1
ATOM     62  CB  ARG A  40      39.410  87.007 110.054  1.00  0.00           C0.     -1
ATOM     63  CG  ARG A  40      40.378  87.723 109.102  1.00  0.00           C0.      0
ATOM     64  CD  ARG A  40      40.510  89.232 109.387  1.00  0.00           C0.      0
ATOM     65  NE  ARG A  40      39.288  89.957 108.998  1.00  0.00           N0.      0
ATOM     66  CZ  ARG A  40      38.701  91.002 109.616  1.00  0.00           C0.      0
ATOM     67  NH1 ARG A  40      38.925  91.314 110.901  1.00  0.00           N1+      0
ATOM     68  NH2 ARG A  40      37.786  91.719 108.926  1.00  0.00           N0.      0
ATOM     69  H01 ARG A  40      38.681  85.427 108.684  1.00  0.00           H0.      0
ATOM     70  H02 ARG A  40      40.061  84.919 109.682  1.00  0.00           H0.      0
ATOM     71  HA  ARG A  40      38.442  85.050 110.405  1.00  0.00           H0.      0
ATOM     72  HB2 ARG A  40      38.452  87.545 110.067  1.00  0.00           H0.      0
ATOM     73  HB3 ARG A  40      39.810  87.053 111.076  1.00  0.00           H0.      0
ATOM     74  HG2 ARG A  40      41.377  87.276 109.177  1.00  0.00           H0.      0
ATOM     75  HG3 ARG A  40      40.056  87.584 108.060  1.00  0.00           H0.      0
ATOM     76  HD2 ARG A  40      40.697  89.393 110.452  1.00  0.00           H0.      0
ATOM     77  HD3 ARG A  40      41.364  89.648 108.839  1.00  0.00           H0.      0
ATOM     78  HE  ARG A  40      38.931  89.769 108.069  1.00  0.00           H0.      0
ATOM     79 HH11 ARG A  40      39.484  90.732 111.505  1.00  0.00           H0.      0
ATOM     80 HH12 ARG A  40      38.744  92.293 111.171  1.00  0.00           H0.      0
ATOM     81 HH21 ARG A  40      38.062  92.157 108.034  1.00  0.00           H0.      0
ATOM     82 HH22 ARG A  40      37.256  92.401 109.485  1.00  0.00           H0.      0
ATOM     83  CA  ALA A  64      34.524 100.944 108.952  1.00  0.00           C0.     -1
ATOM     84  C   ALA A  64      35.801 100.281 108.458  1.00  0.00           C0.      0
ATOM     85  O   ALA A  64      36.113  99.116 108.761  1.00  0.00           O0.      0
ATOM     86  CB  ALA A  64      34.103 100.473 110.346  1.00  0.00           C0.      0
ATOM     87  H02 ALA A  64      33.740 100.697 108.222  1.00  0.00           H0.      0
ATOM     88  HA  ALA A  64      34.637 102.035 108.929  1.00  0.00           H0.      0
ATOM     89  HB1 ALA A  64      34.775 100.875 111.111  1.00  0.00           H0.      0
ATOM     90  HB2 ALA A  64      33.094 100.824 110.577  1.00  0.00           H0.      0
ATOM     91  HB3 ALA A  64      34.113  99.381 110.402  1.00  0.00           H0.      0
ATOM     92  N   CYS A  65      36.557 101.012 107.605  1.00  0.00           N0.      0
ATOM     93  CA  CYS A  65      37.657 100.413 106.859  1.00  0.00           C0.     -1
ATOM     94  C   CYS A  65      38.883  99.966 107.721  1.00  0.00           C0.      0
ATOM     95  O   CYS A  65      39.548  98.997 107.334  1.00  0.00           O0.      0
ATOM     96  H01 CYS A  65      37.999 101.136 106.114  1.00  0.00           H0.      0
ATOM     97  H   CYS A  65      36.311 101.977 107.437  1.00  0.00           H0.      0
ATOM     98  HA  CYS A  65      37.320  99.509 106.347  1.00  0.00           H0.      0
ATOM     99  N   GLY A  66      39.173 100.692 108.833  1.00  0.00           N0.      0
ATOM    100  CA  GLY A  66      40.402 100.472 109.634  1.00  0.00           C0.     -1
ATOM    101  H01 GLY A  66      41.246 101.034 109.217  1.00  0.00           H0.      0
ATOM    102  H   GLY A  66      38.668 101.563 109.012  1.00  0.00           H0.      0
ATOM    103  HA2 GLY A  66      40.224 100.795 110.657  1.00  0.00           H0.      0
ATOM    104  HA3 GLY A  66      40.649  99.409 109.605  1.00  0.00           H0.      0
ATOM    105  CA  ASP A  70      37.659  93.391 104.374  1.00  0.00           C0.     -1
ATOM    106  CB  ASP A  70      36.636  93.402 105.483  1.00  0.00           C0.     -1
ATOM    107  CG  ASP A  70      37.062  94.220 106.721  1.00  0.00           C0.      0
ATOM    108  OD1 ASP A  70      38.123  93.877 107.317  1.00  0.00           O0.      0
ATOM    109  OD2 ASP A  70      36.289  95.182 107.060  1.00  0.00           O1-      0
ATOM    110  H01 ASP A  70      38.622  93.022 104.744  1.00  0.00           H0.      0
ATOM    111  H02 ASP A  70      37.824  94.399 103.974  1.00  0.00           H0.      0
ATOM    112  HA  ASP A  70      37.345  92.751 103.542  1.00  0.00           H0.      0
ATOM    113  HB2 ASP A  70      35.679  93.798 105.126  1.00  0.00           H0.      0
ATOM    114  HB3 ASP A  70      36.452  92.372 105.826  1.00  0.00           H0.      0
ATOM    115  CA  ASP A  85      37.859 106.027 107.983  1.00  0.00           C0.     -1
ATOM    116  C   ASP A  85      38.430 107.304 108.698  1.00  0.00           C0.      0
ATOM    117  O   ASP A  85      39.240 108.025 108.104  1.00  0.00           O0.      0
ATOM    118  CB  ASP A  85      38.851 104.838 108.088  1.00  0.00           C0.      0
ATOM    119  CG  ASP A  85      38.961 104.296 109.513  1.00  0.00           C0.      0
ATOM    120  OD1 ASP A  85      38.348 103.205 109.795  1.00  0.00           O0.      0
ATOM    121  OD2 ASP A  85      39.622 104.960 110.366  1.00  0.00           O1-      0
ATOM    122  H03 ASP A  85      37.725 106.303 106.935  1.00  0.00           H0.      0
ATOM    123  HA  ASP A  85      36.888 105.743 108.406  1.00  0.00           H0.      0
ATOM    124  HB2 ASP A  85      38.520 104.032 107.428  1.00  0.00           H0.      0
ATOM    125  HB3 ASP A  85      39.839 105.177 107.758  1.00  0.00           H0.      0
ATOM    126  N   ALA A  86      38.050 107.548 109.994  1.00  0.00           N0.      0
ATOM    127  CA  ALA A  86      38.477 108.726 110.809  1.00  0.00           C0.     -1
ATOM    128  C   ALA A  86      39.924 108.634 111.368  1.00  0.00           C0.      0
ATOM    129  O   ALA A  86      40.367 109.608 112.000  1.00  0.00           O0.      0
ATOM    130  CB  ALA A  86      37.488 108.910 111.965  1.00  0.00           C0.      0
ATOM    131  H   ALA A  86      37.352 106.934 110.403  1.00  0.00           H0.      0
ATOM    132  HA  ALA A  86      38.464 109.603 110.153  1.00  0.00           H0.      0
ATOM    133  HB1 ALA A  86      37.818 109.743 112.590  1.00  0.00           H0.      0
ATOM    134  HB2 ALA A  86      36.484 109.108 111.581  1.00  0.00           H0.      0
ATOM    135  HB3 ALA A  86      37.452 108.007 112.587  1.00  0.00           H0.      0
ATOM    136  N   SER A  87      40.616 107.494 111.142  1.00  0.00           N0.      0
ATOM    137  CA  SER A  87      41.956 107.248 111.696  1.00  0.00           C0.     -1
ATOM    138  CB  SER A  87      41.918 106.070 112.677  1.00  0.00           C0.      0
ATOM    139  OG  SER A  87      43.221 105.801 113.241  1.00  0.00           O0.      0
ATOM    140  H01 SER A  87      42.664 107.033 110.887  1.00  0.00           H0.      0
ATOM    141  H   SER A  87      40.156 106.715 110.666  1.00  0.00           H0.      0
ATOM    142  HA  SER A  87      42.271 108.166 112.200  1.00  0.00           H0.      0
ATOM    143  HB2 SER A  87      41.171 106.259 113.456  1.00  0.00           H0.      0
ATOM    144  HB3 SER A  87      41.624 105.155 112.160  1.00  0.00           H0.      0
ATOM    145  HG  SER A  87      43.444 106.530 113.837  1.00  0.00           H0.      0
ATOM    146  CA  MET A  90      44.725 102.885 110.341  1.00  0.00           C0.     -1
ATOM    147  CB  MET A  90      43.341 102.595 110.990  1.00  0.00           C0.     -1
ATOM    148  CG  MET A  90      43.311 102.510 112.519  1.00  0.00           C0.      0
ATOM    149  SD  MET A  90      43.963 100.932 113.218  1.00  0.00           S0.      0
ATOM    150  CE  MET A  90      42.603  99.808 112.716  1.00  0.00           C0.      0
ATOM    151  H01 MET A  90      45.115 103.851 110.683  1.00  0.00           H0.      0
ATOM    152  H02 MET A  90      44.639 102.914 109.250  1.00  0.00           H0.      0
ATOM    153  HA  MET A  90      45.451 102.108 110.610  1.00  0.00           H0.      0
ATOM    154  HB2 MET A  90      42.643 103.392 110.692  1.00  0.00           H0.      0
ATOM    155  HB3 MET A  90      42.932 101.670 110.566  1.00  0.00           H0.      0
ATOM    156  HG2 MET A  90      43.887 103.324 112.970  1.00  0.00           H0.      0
ATOM    157  HG3 MET A  90      42.276 102.609 112.867  1.00  0.00           H0.      0
ATOM    158  HE1 MET A  90      41.640 100.229 113.022  1.00  0.00           H0.      0
ATOM    159  HE2 MET A  90      42.600  99.643 111.636  1.00  0.00           H0.      0
ATOM    160  HE3 MET A  90      42.759  98.852 113.220  1.00  0.00           H0.      0
ATOM    161  CA  ALA A 115      35.467 110.959 106.350  1.00  0.00           C0.     -1
ATOM    162  C   ALA A 115      35.048 110.454 107.738  1.00  0.00           C0.      0
ATOM    163  O   ALA A 115      35.650 109.522 108.290  1.00  0.00           O0.      0
ATOM    164  H01 ALA A 115      36.505 111.300 106.402  1.00  0.00           H0.      0
ATOM    165  H03 ALA A 115      35.426 110.125 105.644  1.00  0.00           H0.      0
ATOM    166  HA  ALA A 115      34.840 111.775 105.982  1.00  0.00           H0.      0
ATOM    167  N   ASN A 116      33.995 111.098 108.332  1.00  0.00           N0.      0
ATOM    168  CA  ASN A 116      33.448 110.708 109.638  1.00  0.00           C0.     -1
ATOM    169  C   ASN A 116      31.909 110.536 109.461  1.00  0.00           C0.      0
ATOM    170  O   ASN A 116      31.256 111.425 108.893  1.00  0.00           O0.      0
ATOM    171  CB  ASN A 116      33.769 111.784 110.707  1.00  0.00           C0.      0
ATOM    172  CG  ASN A 116      33.513 111.234 112.097  1.00  0.00           C0.      0
ATOM    173  ND2 ASN A 116      34.607 111.048 112.877  1.00  0.00           N0.      0
ATOM    174  OD1 ASN A 116      32.368 110.939 112.478  1.00  0.00           O0.      0
ATOM    175  H   ASN A 116      33.452 111.775 107.811  1.00  0.00           H0.      0
ATOM    176  HA  ASN A 116      33.917 109.768 109.918  1.00  0.00           H0.      0
ATOM    177  HB2 ASN A 116      34.810 112.094 110.583  1.00  0.00           H0.      0
ATOM    178  HB3 ASN A 116      33.127 112.655 110.540  1.00  0.00           H0.      0
ATOM    179 HD21 ASN A 116      34.502 110.568 113.761  1.00  0.00           H0.      0
ATOM    180 HD22 ASN A 116      35.541 111.168 112.516  1.00  0.00           H0.      0
ATOM    181  N   TRP A 117      31.396 109.378 109.923  1.00  0.00           N0.      0
ATOM    182  CA  TRP A 117      29.957 108.994 109.909  1.00  0.00           C0.     -1
ATOM    183  CB  TRP A 117      29.777 107.840 110.866  1.00  0.00           C0.     -1
ATOM    184  CG  TRP A 117      30.667 106.662 110.532  1.00  0.00           C0.      0
ATOM    185  CD1 TRP A 117      31.291 106.418 109.324  1.00  0.00           C0.      0
ATOM    186  CD2 TRP A 117      31.132 105.638 111.445  1.00  0.00           C0.      0
ATOM    187  CE2 TRP A 117      32.059 104.819 110.728  1.00  0.00           C0.      0
ATOM    188  CE3 TRP A 117      30.889 105.354 112.802  1.00  0.00           C0.      0
ATOM    189  NE1 TRP A 117      32.114 105.306 109.436  1.00  0.00           N0.      0
ATOM    190  CZ2 TRP A 117      32.757 103.768 111.337  1.00  0.00           C0.      0
ATOM    191  CZ3 TRP A 117      31.566 104.295 113.404  1.00  0.00           C0.      0
ATOM    192  CH2 TRP A 117      32.496 103.512 112.681  1.00  0.00           C0.      0
ATOM    193  H02 TRP A 117      29.358 109.861 110.204  1.00  0.00           H0.      0
ATOM    194  H   TRP A 117      32.042 108.757 110.412  1.00  0.00           H0.      0
ATOM    195  HA  TRP A 117      29.659 108.723 108.888  1.00  0.00           H0.      0
ATOM    196  HB2 TRP A 117      30.010 108.177 111.885  1.00  0.00           H0.      0
ATOM    197  HB3 TRP A 117      28.718 107.546 110.875  1.00  0.00           H0.      0
ATOM    198  HD1 TRP A 117      31.246 106.973 108.401  1.00  0.00           H0.      0
ATOM    199  HE1 TRP A 117      32.757 104.994 108.725  1.00  0.00           H0.      0
ATOM    200  HE3 TRP A 117      30.201 105.964 113.376  1.00  0.00           H0.      0
ATOM    201  HZ2 TRP A 117      33.500 103.195 110.795  1.00  0.00           H0.      0
ATOM    202  HZ3 TRP A 117      31.400 104.081 114.455  1.00  0.00           H0.      0
ATOM    203  HH2 TRP A 117      33.045 102.724 113.185  1.00  0.00           H0.      0
ATOM    204  CA  LEU A 136      31.483  94.910 109.832  1.00  0.00           C0.     -1
ATOM    205  C   LEU A 136      32.694  95.058 110.720  1.00  0.00           C0.      0
ATOM    206  O   LEU A 136      33.444  96.059 110.645  1.00  0.00           O0.      0
ATOM    207  H01 LEU A 136      31.795  94.953 108.784  1.00  0.00           H0.      0
ATOM    208  H02 LEU A 136      30.810  95.756 110.006  1.00  0.00           H0.      0
ATOM    209  HA  LEU A 136      30.937  93.981 110.003  1.00  0.00           H0.      0
ATOM    210  N   GLY A 137      32.886  94.067 111.621  1.00  0.00           N0.      0
ATOM    211  CA  GLY A 137      33.991  94.034 112.571  1.00  0.00           C0.     -1
ATOM    212  C   GLY A 137      33.542  93.763 113.994  1.00  0.00           C0.      0
ATOM    213  O   GLY A 137      34.281  93.212 114.802  1.00  0.00           O0.      0
ATOM    214  H   GLY A 137      32.320  93.234 111.529  1.00  0.00           H0.      0
ATOM    215  HA2 GLY A 137      34.762  93.318 112.280  1.00  0.00           H0.      0
ATOM    216  HA3 GLY A 137      34.459  95.023 112.562  1.00  0.00           H0.      0
ATOM    217  N   ASN A 138      32.288  94.240 114.283  1.00  0.00           N0.      0
ATOM    218  CA  ASN A 138      31.978  94.876 115.565  1.00  0.00           C0.     -1
ATOM    219  C   ASN A 138      32.645  96.303 115.542  1.00  0.00           C0.      0
ATOM    220  O   ASN A 138      33.762  96.506 116.028  1.00  0.00           O0.      0
ATOM    221  CB  ASN A 138      32.416  94.098 116.805  1.00  0.00           C0.      0
ATOM    222  CG  ASN A 138      31.924  94.849 118.041  1.00  0.00           C0.      0
ATOM    223  ND2 ASN A 138      32.892  95.119 118.956  1.00  0.00           N0.      0
ATOM    224  OD1 ASN A 138      30.737  95.176 118.181  1.00  0.00           O0.      0
ATOM    225  H   ASN A 138      31.841  94.695 113.495  1.00  0.00           H0.      0
ATOM    226  HA  ASN A 138      30.891  95.002 115.612  1.00  0.00           H0.      0
ATOM    227  HB2 ASN A 138      31.952  93.106 116.777  1.00  0.00           H0.      0
ATOM    228  HB3 ASN A 138      33.496  93.972 116.825  1.00  0.00           H0.      0
ATOM    229 HD21 ASN A 138      32.679  95.778 119.693  1.00  0.00           H0.      0
ATOM    230 HD22 ASN A 138      33.867  95.002 118.687  1.00  0.00           H0.      0
ATOM    231  N   SER A 139      31.938  97.270 114.891  1.00  0.00           N0.      0
ATOM    232  CA  SER A 139      32.497  98.573 114.451  1.00  0.00           C0.     -1
ATOM    233  CB  SER A 139      32.762  98.567 112.981  1.00  0.00           C0.     -1
ATOM    234  OG  SER A 139      33.947  97.797 112.687  1.00  0.00           O0.      0
ATOM    235  H03 SER A 139      31.786  99.365 114.710  1.00  0.00           H0.      0
ATOM    236  H   SER A 139      31.010  97.039 114.560  1.00  0.00           H0.      0
ATOM    237  HA  SER A 139      33.414  98.730 115.021  1.00  0.00           H0.      0
ATOM    238  HB2 SER A 139      31.899  98.165 112.434  1.00  0.00           H0.      0
ATOM    239  HB3 SER A 139      32.910  99.599 112.637  1.00  0.00           H0.      0
ATOM    240  HG  SER A 139      33.774  97.199 111.934  1.00  0.00           H0.      0
ATOM    241  CA  HID A 142      32.601 102.292 118.971  1.00  0.00           C0.     -1
ATOM    242  CB  HID A 142      33.783 102.312 117.946  1.00  0.00           C0.     -1
ATOM    243  CG  HID A 142      34.763 101.191 118.045  1.00  0.00           C0.      0
ATOM    244  CD2 HID A 142      35.245 100.332 117.078  1.00  0.00           C0.      0
ATOM    245  ND1 HID A 142      35.500 100.882 119.180  1.00  0.00           N0.      0
ATOM    246  CE1 HID A 142      36.372  99.876 118.876  1.00  0.00           C0.      0
ATOM    247  NE2 HID A 142      36.246  99.525 117.602  1.00  0.00           N0.      0
ATOM    248  H01 HID A 142      32.013 101.375 118.864  1.00  0.00           H0.      0
ATOM    249  H02 HID A 142      31.946 103.151 118.799  1.00  0.00           H0.      0
ATOM    250  HA  HID A 142      32.967 102.346 120.003  1.00  0.00           H0.      0
ATOM    251  HB2 HID A 142      33.372 102.304 116.930  1.00  0.00           H0.      0
ATOM    252  HB3 HID A 142      34.314 103.269 118.053  1.00  0.00           H0.      0
ATOM    253  HD1 HID A 142      35.375 101.290 120.096  1.00  0.00           H0.      0
ATOM    254  HD2 HID A 142      34.938 100.265 116.048  1.00  0.00           H0.      0
ATOM    255  HE1 HID A 142      37.050  99.435 119.587  1.00  0.00           H0.      0
ATOM    256  CA  ARG A 175      28.920  91.757 119.923  1.00  0.00           C0.     -1
ATOM    257  CB  ARG A 175      30.294  91.844 120.745  1.00  0.00           C0.     -1
ATOM    258  CG  ARG A 175      31.567  91.739 119.880  1.00  0.00           C0.      0
ATOM    259  CD  ARG A 175      32.793  92.235 120.673  1.00  0.00           C0.      0
ATOM    260  NE  ARG A 175      34.095  92.112 119.993  1.00  0.00           N0.      0
ATOM    261  CZ  ARG A 175      35.016  91.192 120.306  1.00  0.00           C0.      0
ATOM    262  NH1 ARG A 175      34.648  90.063 120.973  1.00  0.00           N1+      0
ATOM    263  NH2 ARG A 175      36.301  91.404 120.000  1.00  0.00           N0.      0
ATOM    264  H01 ARG A 175      28.069  91.838 120.606  1.00  0.00           H0.      0
ATOM    265  H03 ARG A 175      28.877  92.577 119.198  1.00  0.00           H0.      0
ATOM    266  HA  ARG A 175      28.852  90.805 119.384  1.00  0.00           H0.      0
ATOM    267  HB2 ARG A 175      30.299  92.808 121.272  1.00  0.00           H0.      0
ATOM    268  HB3 ARG A 175      30.301  91.061 121.515  1.00  0.00           H0.      0
ATOM    269  HG2 ARG A 175      31.718  90.703 119.545  1.00  0.00           H0.      0
ATOM    270  HG3 ARG A 175      31.455  92.350 118.978  1.00  0.00           H0.      0
ATOM    271  HD2 ARG A 175      32.658  93.298 120.891  1.00  0.00           H0.      0
ATOM    272  HD3 ARG A 175      32.859  91.708 121.632  1.00  0.00           H0.      0
ATOM    273  HE  ARG A 175      34.435  92.867 119.375  1.00  0.00           H0.      0
ATOM    274 HH11 ARG A 175      33.717  89.701 120.827  1.00  0.00           H0.      0
ATOM    275 HH12 ARG A 175      35.357  89.375 121.180  1.00  0.00           H0.      0
ATOM    276 HH21 ARG A 175      36.651  92.361 119.774  1.00  0.00           H0.      0
ATOM    277 HH22 ARG A 175      36.977  90.660 120.090  1.00  0.00           H0.      0
ATOM    278  CA  TYR A 194      40.354  88.809 115.573  1.00  0.00           C0.     -1
ATOM    279  CB  TYR A 194      39.995  89.856 116.696  1.00  0.00           C0.     -1
ATOM    280  CG  TYR A 194      39.265  90.990 116.011  1.00  0.00           C0.      0
ATOM    281  CD1 TYR A 194      37.867  91.092 116.052  1.00  0.00           C0.      0
ATOM    282  CD2 TYR A 194      39.962  91.826 115.121  1.00  0.00           C0.      0
ATOM    283  CE1 TYR A 194      37.172  91.939 115.186  1.00  0.00           C0.      0
ATOM    284  CE2 TYR A 194      39.286  92.674 114.244  1.00  0.00           C0.      0
ATOM    285  CZ  TYR A 194      37.881  92.707 114.252  1.00  0.00           C0.      0
ATOM    286  OH  TYR A 194      37.170  93.483 113.372  1.00  0.00           O0.      0
ATOM    287  H01 TYR A 194      40.869  87.934 115.988  1.00  0.00           H0.      0
ATOM    288  H02 TYR A 194      39.440  88.473 115.071  1.00  0.00           H0.      0
ATOM    289  HA  TYR A 194      41.005  89.273 114.825  1.00  0.00           H0.      0
ATOM    290  HB2 TYR A 194      39.364  89.389 117.460  1.00  0.00           H0.      0
ATOM    291  HB3 TYR A 194      40.911  90.204 117.187  1.00  0.00           H0.      0
ATOM    292  HD1 TYR A 194      37.309  90.472 116.749  1.00  0.00           H0.      0
ATOM    293  HD2 TYR A 194      41.047  91.795 115.100  1.00  0.00           H0.      0
ATOM    294  HE1 TYR A 194      36.093  92.006 115.199  1.00  0.00           H0.      0
ATOM    295  HE2 TYR A 194      39.839  93.301 113.553  1.00  0.00           H0.      0
ATOM    296  HH  TYR A 194      37.762  93.777 112.645  1.00  0.00           H0.      0
ATOM    297  CA  TYR A 242      32.224 100.239 123.199  1.00  0.00           C0.     -1
ATOM    298  CB  TYR A 242      32.246  98.736 123.048  1.00  0.00           C0.     -1
ATOM    299  CG  TYR A 242      33.332  98.173 122.149  1.00  0.00           C0.      0
ATOM    300  CD1 TYR A 242      33.320  98.401 120.760  1.00  0.00           C0.      0
ATOM    301  CD2 TYR A 242      34.353  97.364 122.671  1.00  0.00           C0.      0
ATOM    302  CE1 TYR A 242      34.290  97.844 119.924  1.00  0.00           C0.      0
ATOM    303  CE2 TYR A 242      35.337  96.803 121.849  1.00  0.00           C0.      0
ATOM    304  CZ  TYR A 242      35.309  97.045 120.470  1.00  0.00           C0.      0
ATOM    305  OH  TYR A 242      36.262  96.558 119.605  1.00  0.00           O0.      0
ATOM    306  H01 TYR A 242      31.400 100.557 123.848  1.00  0.00           H0.      0
ATOM    307  H02 TYR A 242      33.159 100.609 123.636  1.00  0.00           H0.      0
ATOM    308  HA  TYR A 242      32.095 100.739 122.230  1.00  0.00           H0.      0
ATOM    309  HB2 TYR A 242      32.345  98.275 124.039  1.00  0.00           H0.      0
ATOM    310  HB3 TYR A 242      31.269  98.405 122.664  1.00  0.00           H0.      0
ATOM    311  HD1 TYR A 242      32.534  99.008 120.322  1.00  0.00           H0.      0
ATOM    312  HD2 TYR A 242      34.379  97.164 123.738  1.00  0.00           H0.      0
ATOM    313  HE1 TYR A 242      34.267  97.999 118.853  1.00  0.00           H0.      0
ATOM    314  HE2 TYR A 242      36.122  96.187 122.275  1.00  0.00           H0.      0
ATOM    315  HH  TYR A 242      36.720  95.776 119.964  1.00  0.00           H0.      0
ATOM    316  CA' SAM A 293      37.430  96.083 110.262  1.00  0.00           C0.      0
ATOM    317  CB  SAM A 293      37.395  96.750 111.655  1.00  0.00           C0.      0
ATOM    318  CG  SAM A 293      37.205  98.273 111.693  1.00  0.00           C0.      0
ATOM    319  SD  SAM A 293      37.675  98.868 113.385  1.00  0.00           S0.      0
ATOM    320  C5' SAM A 293      36.735 100.440 113.511  1.00  0.00           C0.      0
ATOM    321  C4' SAM A 293      37.219 101.547 112.578  1.00  0.00           C0.      0
ATOM    322  O4' SAM A 293      36.124 102.510 112.585  1.00  0.00           O0.      0
ATOM    323  C3' SAM A 293      38.510 102.298 113.025  1.00  0.00           C0.      0
ATOM    324  O3' SAM A 293      39.533 102.240 112.043  1.00  0.00           O0.      0
ATOM    325  C2' SAM A 293      38.008 103.749 113.301  1.00  0.00           C0.      0
ATOM    326  O2' SAM A 293      38.914 104.791 113.029  1.00  0.00           O0.      0
ATOM    327  C1' SAM A 293      36.702 103.835 112.484  1.00  0.00           C0.      0
ATOM    328  OXT SAM A 293      38.548  94.153 111.140  1.00  0.00           O0.      0
ATOM    329  N1  SAM A 293      33.748 107.915 111.380  1.00  0.00           N0.      0
ATOM    330  C2  SAM A 293      34.629 107.224 110.628  1.00  0.00           C0.      0
ATOM    331  N3  SAM A 293      35.381 106.170 110.986  1.00  0.00           N0.      0
ATOM    332  C4  SAM A 293      35.165 105.812 112.267  1.00  0.00           C0.      0
ATOM    333  C5  SAM A 293      34.304 106.453 113.170  1.00  0.00           C0.      0
ATOM    334  C6  SAM A 293      33.568 107.553 112.679  1.00  0.00           C0.      0
ATOM    335  N6  SAM A 293      32.698 108.249 113.441  1.00  0.00           N0.      0
ATOM    336  N7  SAM A 293      34.355 105.845 114.418  1.00  0.00           N0.      0
ATOM    337  C8  SAM A 293      35.217 104.859 114.274  1.00  0.00           C0.      0
ATOM    338  N9  SAM A 293      35.750 104.790 112.989  1.00  0.00           N0.      0
ATOM    339  C'  SAM A 293      37.500  94.560 110.522  1.00  0.00           C0.      0
ATOM    340  N'  SAM A 293      36.240  96.362 109.406  1.00  0.00           N0.      0
ATOM    341  O'  SAM A 293      36.502  93.871 110.207  1.00  0.00           O0.      0
ATOM    342 HN61 SAM A 293      32.629 108.007 114.418  1.00  0.00           H0.      0
ATOM    343 HN62 SAM A 293      32.376 109.168 113.131  1.00  0.00           H0.      0
ATOM    344  HA  SAM A 293      38.311  96.403 109.701  1.00  0.00           H0.      0
ATOM    345  HB1 SAM A 293      38.348  96.476 112.120  1.00  0.00           H0.      0
ATOM    346  HB2 SAM A 293      36.607  96.276 112.249  1.00  0.00           H0.      0
ATOM    347  HG1 SAM A 293      36.168  98.562 111.513  1.00  0.00           H0.      0
ATOM    348  HG2 SAM A 293      37.858  98.793 110.987  1.00  0.00           H0.      0
ATOM    349 HO2' SAM A 293      39.229 104.730 112.094  1.00  0.00           H0.      0
ATOM    350 HO3' SAM A 293      39.170 102.631 111.207  1.00  0.00           H0.      0
ATOM    351  H01 SAM A 293      35.493 104.150 115.039  1.00  0.00           H0.      0
ATOM    352  H02 SAM A 293      37.363 101.177 111.555  1.00  0.00           H0.      0
ATOM    353  H03 SAM A 293      38.936 101.865 113.929  1.00  0.00           H0.      0
ATOM    354  H04 SAM A 293      37.759 103.823 114.363  1.00  0.00           H0.      0
ATOM    355  H05 SAM A 293      36.905 104.085 111.440  1.00  0.00           H0.      0
ATOM    356  H06 SAM A 293      34.772 107.595 109.619  1.00  0.00           H0.      0
ATOM    357  H07 SAM A 293      35.379  96.016 109.851  1.00  0.00           H0.      0
ATOM    358  H08 SAM A 293      36.343  95.831 108.440  1.00  0.00           H0.      0
ATOM    359  H09 SAM A 293      36.134  97.369 109.205  1.00  0.00           H0.      0
ATOM    360 H5'1 SAM A 293      36.834 100.751 114.554  1.00  0.00           H0.      0
ATOM    361 H5'2 SAM A 293      35.689 100.198 113.300  1.00  0.00           H0.      0
ATOM    362  N   ACT A 294      36.478  95.216 115.912  1.00  0.00           N0.      0
ATOM    363  CA  ACT A 294      37.284  94.852 117.068  1.00  0.00           C0.      0
ATOM    364  C   ACT A 294      36.567  94.126 118.206  1.00  0.00           C0.      0
ATOM    365  O   ACT A 294      37.286  93.850 119.244  1.00  0.00           O0.      0
ATOM    366  CE  ACT A 294      36.604  97.836 114.435  1.00  0.00           C0.      0
ATOM    367  OXT ACT A 294      35.339  93.849 118.124  1.00  0.00           O1-      0
ATOM    368  HE1 ACT A 294      35.620  97.744 113.970  1.00  0.00           H0.      0
ATOM    369  HE2 ACT A 294      36.538  98.327 115.404  1.00  0.00           H0.      0
ATOM    370  HE3 ACT A 294      37.037  96.844 114.615  1.00  0.00           H0.      0
ATOM    371  H1  ACT A 294      37.729  95.755 117.507  1.00  0.00           H0.      0
ATOM    372  H3  ACT A 294      38.116  94.216 116.744  1.00  0.00           H0.      0
ATOM    373  H01 ACT A 294      35.611  95.653 116.220  1.00  0.00           H0.      0
ATOM    374  H02 ACT A 294      36.191  94.381 115.409  1.00  0.00           H0.      0
