# Supplementary material for: Computational Investigation of GNMT-Catalyzed Methyl Transfer Reaction: Integrating MD, QM, and ML Approaches
Source: J Comput Chem. Author manuscript; Available in PMC 2026 Jun 29. (PMC13312424; doi:10.1002/jcc.70434)
Supplement: SI-2 [file NIHMS2188582-supplement-SI-2.zip › QM-cluster-pdbs/sampling_12345_R1_wo_r.pdb]

ATOM      1  CA  TYR A  21      42.004 105.572 118.441  1.00  0.00           C0.     -1
ATOM      2  CB  TYR A  21      41.360 105.080 117.183  1.00  0.00           C0.     -1
ATOM      3  CG  TYR A  21      40.703 103.707 117.157  1.00  0.00           C0.      0
ATOM      4  CD1 TYR A  21      39.431 103.492 117.716  1.00  0.00           C0.      0
ATOM      5  CD2 TYR A  21      41.286 102.643 116.444  1.00  0.00           C0.      0
ATOM      6  CE1 TYR A  21      38.755 102.277 117.556  1.00  0.00           C0.      0
ATOM      7  CE2 TYR A  21      40.628 101.420 116.279  1.00  0.00           C0.      0
ATOM      8  CZ  TYR A  21      39.351 101.235 116.826  1.00  0.00           C0.      0
ATOM      9  OH  TYR A  21      38.724 100.027 116.597  1.00  0.00           O0.      0
ATOM     10  H01 TYR A  21      41.290 105.622 119.273  1.00  0.00           H0.      0
ATOM     11  H02 TYR A  21      42.415 106.578 118.299  1.00  0.00           H0.      0
ATOM     12  HA  TYR A  21      42.825 104.918 118.760  1.00  0.00           H0.      0
ATOM     13  HB2 TYR A  21      40.596 105.811 116.875  1.00  0.00           H0.      0
ATOM     14  HB3 TYR A  21      42.106 105.096 116.375  1.00  0.00           H0.      0
ATOM     15  HD1 TYR A  21      38.945 104.296 118.261  1.00  0.00           H0.      0
ATOM     16  HD2 TYR A  21      42.258 102.782 115.980  1.00  0.00           H0.      0
ATOM     17  HE1 TYR A  21      37.769 102.144 117.986  1.00  0.00           H0.      0
ATOM     18  HE2 TYR A  21      41.086 100.613 115.720  1.00  0.00           H0.      0
ATOM     19  HH  TYR A  21      37.839  99.989 117.036  1.00  0.00           H0.      0
ATOM     20  CA  TRP A  30      46.710  96.075 114.292  1.00  0.00           C0.     -1
ATOM     21  CB  TRP A  30      45.858  97.098 113.595  1.00  0.00           C0.     -1
ATOM     22  CG  TRP A  30      44.395  96.723 113.528  1.00  0.00           C0.      0
ATOM     23  CD1 TRP A  30      43.758  95.992 112.541  1.00  0.00           C0.      0
ATOM     24  CD2 TRP A  30      43.374  97.065 114.497  1.00  0.00           C0.      0
ATOM     25  CE2 TRP A  30      42.142  96.505 114.029  1.00  0.00           C0.      0
ATOM     26  CE3 TRP A  30      43.363  97.852 115.665  1.00  0.00           C0.      0
ATOM     27  NE1 TRP A  30      42.409  95.831 112.851  1.00  0.00           N0.      0
ATOM     28  CZ2 TRP A  30      40.928  96.710 114.699  1.00  0.00           C0.      0
ATOM     29  CZ3 TRP A  30      42.152  98.074 116.319  1.00  0.00           C0.      0
ATOM     30  CH2 TRP A  30      40.944  97.507 115.843  1.00  0.00           C0.      0
ATOM     31  H01 TRP A  30      46.640  95.099 113.796  1.00  0.00           H0.      0
ATOM     32  H03 TRP A  30      47.767  96.368 114.308  1.00  0.00           H0.      0
ATOM     33  HA  TRP A  30      46.390  95.937 115.332  1.00  0.00           H0.      0
ATOM     34  HB2 TRP A  30      45.950  98.070 114.099  1.00  0.00           H0.      0
ATOM     35  HB3 TRP A  30      46.233  97.255 112.574  1.00  0.00           H0.      0
ATOM     36  HD1 TRP A  30      44.163  95.578 111.630  1.00  0.00           H0.      0
ATOM     37  HE1 TRP A  30      41.680  95.556 112.189  1.00  0.00           H0.      0
ATOM     38  HE3 TRP A  30      44.279  98.300 116.037  1.00  0.00           H0.      0
ATOM     39  HZ2 TRP A  30      40.018  96.241 114.343  1.00  0.00           H0.      0
ATOM     40  HZ3 TRP A  30      42.126  98.697 117.207  1.00  0.00           H0.      0
ATOM     41  HH2 TRP A  30      40.025  97.697 116.385  1.00  0.00           H0.      0
ATOM     42  CA  TYR A  33      46.335  91.902 116.819  1.00  0.00           C0.     -1
ATOM     43  C   TYR A  33      45.336  90.961 116.133  1.00  0.00           C0.      0
ATOM     44  O   TYR A  33      44.981  89.903 116.671  1.00  0.00           O0.      0
ATOM     45  CB  TYR A  33      45.907  93.300 117.196  1.00  0.00           C0.     -1
ATOM     46  CG  TYR A  33      44.435  93.403 117.590  1.00  0.00           C0.      0
ATOM     47  CD1 TYR A  33      43.664  94.497 117.163  1.00  0.00           C0.      0
ATOM     48  CD2 TYR A  33      43.790  92.383 118.311  1.00  0.00           C0.      0
ATOM     49  CE1 TYR A  33      42.288  94.556 117.400  1.00  0.00           C0.      0
ATOM     50  CE2 TYR A  33      42.412  92.427 118.545  1.00  0.00           C0.      0
ATOM     51  CZ  TYR A  33      41.659  93.502 118.063  1.00  0.00           C0.      0
ATOM     52  OH  TYR A  33      40.274  93.543 118.227  1.00  0.00           O0.      0
ATOM     53  H02 TYR A  33      47.236  91.955 116.192  1.00  0.00           H0.      0
ATOM     54  HA  TYR A  33      46.627  91.348 117.717  1.00  0.00           H0.      0
ATOM     55  HB2 TYR A  33      46.556  93.655 118.008  1.00  0.00           H0.      0
ATOM     56  HB3 TYR A  33      46.073  93.991 116.361  1.00  0.00           H0.      0
ATOM     57  HD1 TYR A  33      44.129  95.298 116.598  1.00  0.00           H0.      0
ATOM     58  HD2 TYR A  33      44.349  91.521 118.653  1.00  0.00           H0.      0
ATOM     59  HE1 TYR A  33      41.698  95.381 117.024  1.00  0.00           H0.      0
ATOM     60  HE2 TYR A  33      41.921  91.619 119.078  1.00  0.00           H0.      0
ATOM     61  HH  TYR A  33      39.899  92.693 117.944  1.00  0.00           H0.      0
ATOM     62  N   ILE A  34      44.907  91.290 114.884  1.00  0.00           N0.      0
ATOM     63  CA  ILE A  34      44.219  90.299 114.044  1.00  0.00           C0.     -1
ATOM     64  CB  ILE A  34      44.178  90.803 112.534  1.00  0.00           C0.     -1
ATOM     65  CG1 ILE A  34      43.189  91.988 112.414  1.00  0.00           C0.      0
ATOM     66  CG2 ILE A  34      43.789  89.623 111.631  1.00  0.00           C0.      0
ATOM     67  CD1 ILE A  34      43.076  92.610 111.015  1.00  0.00           C0.      0
ATOM     68  H01 ILE A  34      44.751  89.344 114.112  1.00  0.00           H0.      0
ATOM     69  H   ILE A  34      45.294  92.109 114.436  1.00  0.00           H0.      0
ATOM     70  HA  ILE A  34      43.197  90.136 114.402  1.00  0.00           H0.      0
ATOM     71  HB  ILE A  34      45.190  91.141 112.266  1.00  0.00           H0.      0
ATOM     72 HG12 ILE A  34      42.203  91.633 112.747  1.00  0.00           H0.      0
ATOM     73 HG13 ILE A  34      43.469  92.777 113.125  1.00  0.00           H0.      0
ATOM     74 HG21 ILE A  34      43.773  89.910 110.575  1.00  0.00           H0.      0
ATOM     75 HG22 ILE A  34      44.496  88.793 111.741  1.00  0.00           H0.      0
ATOM     76 HG23 ILE A  34      42.791  89.249 111.896  1.00  0.00           H0.      0
ATOM     77 HD11 ILE A  34      42.752  91.880 110.264  1.00  0.00           H0.      0
ATOM     78 HD12 ILE A  34      42.347  93.429 111.013  1.00  0.00           H0.      0
ATOM     79 HD13 ILE A  34      44.040  93.016 110.686  1.00  0.00           H0.      0
ATOM     80  CA  ARG A  40      40.020  85.441 110.032  1.00  0.00           C0.     -1
ATOM     81  CB  ARG A  40      40.652  86.818 110.099  1.00  0.00           C0.     -1
ATOM     82  CG  ARG A  40      39.601  87.919 109.849  1.00  0.00           C0.      0
ATOM     83  CD  ARG A  40      40.079  89.344 110.173  1.00  0.00           C0.      0
ATOM     84  NE  ARG A  40      39.050  90.309 109.767  1.00  0.00           N0.      0
ATOM     85  CZ  ARG A  40      38.684  91.437 110.411  1.00  0.00           C0.      0
ATOM     86  NH1 ARG A  40      39.354  91.890 111.498  1.00  0.00           N1+      0
ATOM     87  NH2 ARG A  40      37.581  92.077 110.009  1.00  0.00           N0.      0
ATOM     88  H01 ARG A  40      40.761  84.648 110.185  1.00  0.00           H0.      0
ATOM     89  H02 ARG A  40      39.547  85.268 109.057  1.00  0.00           H0.      0
ATOM     90  HA  ARG A  40      39.245  85.327 110.800  1.00  0.00           H0.      0
ATOM     91  HB2 ARG A  40      41.110  86.969 111.088  1.00  0.00           H0.      0
ATOM     92  HB3 ARG A  40      41.463  86.910 109.364  1.00  0.00           H0.      0
ATOM     93  HG2 ARG A  40      39.287  87.876 108.795  1.00  0.00           H0.      0
ATOM     94  HG3 ARG A  40      38.707  87.714 110.452  1.00  0.00           H0.      0
ATOM     95  HD2 ARG A  40      40.241  89.438 111.252  1.00  0.00           H0.      0
ATOM     96  HD3 ARG A  40      41.030  89.559 109.668  1.00  0.00           H0.      0
ATOM     97  HE  ARG A  40      38.532  90.108 108.921  1.00  0.00           H0.      0
ATOM     98 HH11 ARG A  40      40.310  91.601 111.637  1.00  0.00           H0.      0
ATOM     99 HH12 ARG A  40      39.131  92.864 111.747  1.00  0.00           H0.      0
ATOM    100 HH21 ARG A  40      37.227  91.895 109.038  1.00  0.00           H0.      0
ATOM    101 HH22 ARG A  40      37.527  93.057 110.289  1.00  0.00           H0.      0
ATOM    102  CA  ALA A  64      34.536 100.436 108.839  1.00  0.00           C0.     -1
ATOM    103  C   ALA A  64      35.703  99.675 108.239  1.00  0.00           C0.      0
ATOM    104  O   ALA A  64      35.762  98.433 108.272  1.00  0.00           O0.      0
ATOM    105  H01 ALA A  64      33.747 100.542 108.086  1.00  0.00           H0.      0
ATOM    106  H03 ALA A  64      34.134  99.870 109.681  1.00  0.00           H0.      0
ATOM    107  HA  ALA A  64      34.828 101.434 109.179  1.00  0.00           H0.      0
ATOM    108  N   CYS A  65      36.640 100.416 107.596  1.00  0.00           N0.      0
ATOM    109  CA  CYS A  65      37.685  99.792 106.790  1.00  0.00           C0.     -1
ATOM    110  C   CYS A  65      38.917  99.270 107.557  1.00  0.00           C0.      0
ATOM    111  O   CYS A  65      39.533  98.285 107.122  1.00  0.00           O0.      0
ATOM    112  H02 CYS A  65      38.028 100.522 106.050  1.00  0.00           H0.      0
ATOM    113  H   CYS A  65      36.612 101.422 107.685  1.00  0.00           H0.      0
ATOM    114  HA  CYS A  65      37.262  98.935 106.263  1.00  0.00           H0.      0
ATOM    115  N   GLY A  66      39.300  99.976 108.640  1.00  0.00           N0.      0
ATOM    116  CA  GLY A  66      40.580  99.716 109.307  1.00  0.00           C0.     -1
ATOM    117  H01 GLY A  66      41.419  99.895 108.627  1.00  0.00           H0.      0
ATOM    118  H   GLY A  66      38.745 100.767 108.977  1.00  0.00           H0.      0
ATOM    119  HA2 GLY A  66      40.650 100.379 110.165  1.00  0.00           H0.      0
ATOM    120  HA3 GLY A  66      40.642  98.679 109.653  1.00  0.00           H0.      0
ATOM    121  CA  ASP A  70      37.642  92.985 104.805  1.00  0.00           C0.     -1
ATOM    122  CB  ASP A  70      36.543  93.558 105.699  1.00  0.00           C0.     -1
ATOM    123  CG  ASP A  70      36.664  93.128 107.171  1.00  0.00           C0.      0
ATOM    124  OD1 ASP A  70      36.454  94.000 108.078  1.00  0.00           O0.      0
ATOM    125  OD2 ASP A  70      36.931  91.904 107.397  1.00  0.00           O1-      0
ATOM    126  H01 ASP A  70      38.628  93.363 105.102  1.00  0.00           H0.      0
ATOM    127  H02 ASP A  70      37.482  93.252 103.754  1.00  0.00           H0.      0
ATOM    128  HA  ASP A  70      37.664  91.894 104.890  1.00  0.00           H0.      0
ATOM    129  HB2 ASP A  70      36.532  94.653 105.663  1.00  0.00           H0.      0
ATOM    130  HB3 ASP A  70      35.560  93.217 105.339  1.00  0.00           H0.      0
ATOM    131  CA  ASP A  85      37.550 104.940 108.333  1.00  0.00           C0.     -1
ATOM    132  C   ASP A  85      38.057 106.238 108.959  1.00  0.00           C0.      0
ATOM    133  O   ASP A  85      38.813 106.997 108.342  1.00  0.00           O0.      0
ATOM    134  CB  ASP A  85      38.673 103.868 108.314  1.00  0.00           C0.      0
ATOM    135  CG  ASP A  85      38.865 103.289 109.711  1.00  0.00           C0.      0
ATOM    136  OD1 ASP A  85      38.224 102.209 109.990  1.00  0.00           O0.      0
ATOM    137  OD2 ASP A  85      39.582 103.924 110.537  1.00  0.00           O1-      0
ATOM    138  H03 ASP A  85      37.257 105.171 107.305  1.00  0.00           H0.      0
ATOM    139  HA  ASP A  85      36.673 104.552 108.863  1.00  0.00           H0.      0
ATOM    140  HB2 ASP A  85      38.407 103.063 107.622  1.00  0.00           H0.      0
ATOM    141  HB3 ASP A  85      39.601 104.332 107.969  1.00  0.00           H0.      0
ATOM    142  N   ALA A  86      37.693 106.442 110.254  1.00  0.00           N0.      0
ATOM    143  CA  ALA A  86      38.008 107.687 110.948  1.00  0.00           C0.     -1
ATOM    144  C   ALA A  86      39.492 107.838 111.323  1.00  0.00           C0.      0
ATOM    145  O   ALA A  86      39.902 108.937 111.732  1.00  0.00           O0.      0
ATOM    146  CB  ALA A  86      37.161 107.806 112.223  1.00  0.00           C0.      0
ATOM    147  H   ALA A  86      36.966 105.850 110.643  1.00  0.00           H0.      0
ATOM    148  HA  ALA A  86      37.776 108.521 110.277  1.00  0.00           H0.      0
ATOM    149  HB1 ALA A  86      36.101 107.885 111.973  1.00  0.00           H0.      0
ATOM    150  HB2 ALA A  86      37.317 106.935 112.870  1.00  0.00           H0.      0
ATOM    151  HB3 ALA A  86      37.460 108.702 112.771  1.00  0.00           H0.      0
ATOM    152  N   SER A  87      40.255 106.727 111.247  1.00  0.00           N0.      0
ATOM    153  CA  SER A  87      41.642 106.703 111.709  1.00  0.00           C0.     -1
ATOM    154  CB  SER A  87      41.872 105.459 112.509  1.00  0.00           C0.     -1
ATOM    155  OG  SER A  87      43.241 105.366 112.971  1.00  0.00           O0.      0
ATOM    156  H01 SER A  87      42.341 106.737 110.862  1.00  0.00           H0.      0
ATOM    157  H   SER A  87      39.856 105.862 110.883  1.00  0.00           H0.      0
ATOM    158  HA  SER A  87      41.800 107.608 112.304  1.00  0.00           H0.      0
ATOM    159  HB2 SER A  87      41.164 105.399 113.346  1.00  0.00           H0.      0
ATOM    160  HB3 SER A  87      41.708 104.575 111.892  1.00  0.00           H0.      0
ATOM    161  HG  SER A  87      43.371 106.044 113.649  1.00  0.00           H0.      0
ATOM    162  CA  MET A  90      44.597 102.364 109.889  1.00  0.00           C0.     -1
ATOM    163  CB  MET A  90      43.147 102.276 110.403  1.00  0.00           C0.     -1
ATOM    164  CG  MET A  90      42.997 102.273 111.932  1.00  0.00           C0.      0
ATOM    165  SD  MET A  90      43.639 100.781 112.801  1.00  0.00           S0.      0
ATOM    166  CE  MET A  90      42.380  99.560 112.278  1.00  0.00           C0.      0
ATOM    167  H01 MET A  90      45.077 103.288 110.235  1.00  0.00           H0.      0
ATOM    168  H02 MET A  90      44.626 102.354 108.794  1.00  0.00           H0.      0
ATOM    169  HA  MET A  90      45.188 101.518 110.257  1.00  0.00           H0.      0
ATOM    170  HB2 MET A  90      42.566 103.128 110.020  1.00  0.00           H0.      0
ATOM    171  HB3 MET A  90      42.674 101.379 109.990  1.00  0.00           H0.      0
ATOM    172  HG2 MET A  90      43.522 103.126 112.374  1.00  0.00           H0.      0
ATOM    173  HG3 MET A  90      41.937 102.359 112.200  1.00  0.00           H0.      0
ATOM    174  HE1 MET A  90      42.553  99.221 111.254  1.00  0.00           H0.      0
ATOM    175  HE2 MET A  90      42.460  98.707 112.947  1.00  0.00           H0.      0
ATOM    176  HE3 MET A  90      41.381  99.996 112.364  1.00  0.00           H0.      0
ATOM    177  CA  ALA A 115      35.733 109.665 106.708  1.00  0.00           C0.     -1
ATOM    178  C   ALA A 115      35.090 109.260 108.058  1.00  0.00           C0.      0
ATOM    179  O   ALA A 115      35.628 108.420 108.789  1.00  0.00           O0.      0
ATOM    180  H01 ALA A 115      36.070 108.757 106.204  1.00  0.00           H0.      0
ATOM    181  H03 ALA A 115      35.052 110.220 106.058  1.00  0.00           H0.      0
ATOM    182  HA  ALA A 115      36.611 110.284 106.917  1.00  0.00           H0.      0
ATOM    183  N   ASN A 116      33.925 109.896 108.426  1.00  0.00           N0.      0
ATOM    184  CA  ASN A 116      33.251 109.695 109.722  1.00  0.00           C0.     -1
ATOM    185  C   ASN A 116      31.769 109.291 109.511  1.00  0.00           C0.      0
ATOM    186  O   ASN A 116      31.050 109.968 108.753  1.00  0.00           O0.      0
ATOM    187  CB  ASN A 116      33.277 111.012 110.548  1.00  0.00           C0.      0
ATOM    188  CG  ASN A 116      32.428 110.878 111.804  1.00  0.00           C0.      0
ATOM    189  ND2 ASN A 116      31.155 111.342 111.695  1.00  0.00           N0.      0
ATOM    190  OD1 ASN A 116      32.867 110.365 112.843  1.00  0.00           O0.      0
ATOM    191  H   ASN A 116      33.459 110.509 107.770  1.00  0.00           H0.      0
ATOM    192  HA  ASN A 116      33.796 108.915 110.254  1.00  0.00           H0.      0
ATOM    193  HB2 ASN A 116      34.308 111.225 110.839  1.00  0.00           H0.      0
ATOM    194  HB3 ASN A 116      32.910 111.828 109.918  1.00  0.00           H0.      0
ATOM    195 HD21 ASN A 116      30.508 111.121 112.441  1.00  0.00           H0.      0
ATOM    196 HD22 ASN A 116      30.764 111.518 110.778  1.00  0.00           H0.      0
ATOM    197  N   TRP A 117      31.317 108.269 110.272  1.00  0.00           N0.      0
ATOM    198  CA  TRP A 117      29.894 107.851 110.280  1.00  0.00           C0.     -1
ATOM    199  CB  TRP A 117      29.618 106.817 111.340  1.00  0.00           C0.     -1
ATOM    200  CG  TRP A 117      30.507 105.598 111.218  1.00  0.00           C0.      0
ATOM    201  CD1 TRP A 117      31.057 105.095 110.055  1.00  0.00           C0.      0
ATOM    202  CD2 TRP A 117      31.030 104.787 112.300  1.00  0.00           C0.      0
ATOM    203  CE2 TRP A 117      31.903 103.813 111.720  1.00  0.00           C0.      0
ATOM    204  CE3 TRP A 117      30.881 104.809 113.700  1.00  0.00           C0.      0
ATOM    205  NE1 TRP A 117      31.880 104.016 110.352  1.00  0.00           N0.      0
ATOM    206  CZ2 TRP A 117      32.625 102.894 112.495  1.00  0.00           C0.      0
ATOM    207  CZ3 TRP A 117      31.588 103.890 114.472  1.00  0.00           C0.      0
ATOM    208  CH2 TRP A 117      32.454 102.943 113.877  1.00  0.00           C0.      0
ATOM    209  H02 TRP A 117      29.278 108.744 110.435  1.00  0.00           H0.      0
ATOM    210  H   TRP A 117      31.997 107.745 110.834  1.00  0.00           H0.      0
ATOM    211  HA  TRP A 117      29.634 107.469 109.284  1.00  0.00           H0.      0
ATOM    212  HB2 TRP A 117      29.771 107.261 112.333  1.00  0.00           H0.      0
ATOM    213  HB3 TRP A 117      28.555 106.545 111.288  1.00  0.00           H0.      0
ATOM    214  HD1 TRP A 117      30.949 105.435 109.038  1.00  0.00           H0.      0
ATOM    215  HE1 TRP A 117      32.476 103.548 109.688  1.00  0.00           H0.      0
ATOM    216  HE3 TRP A 117      30.238 105.545 114.173  1.00  0.00           H0.      0
ATOM    217  HZ2 TRP A 117      33.321 102.193 112.047  1.00  0.00           H0.      0
ATOM    218  HZ3 TRP A 117      31.488 103.910 115.553  1.00  0.00           H0.      0
ATOM    219  HH2 TRP A 117      33.017 102.260 114.503  1.00  0.00           H0.      0
ATOM    220  CA  LEU A 136      32.625  94.440 109.441  1.00  0.00           C0.     -1
ATOM    221  C   LEU A 136      33.728  94.645 110.490  1.00  0.00           C0.      0
ATOM    222  O   LEU A 136      34.369  95.703 110.560  1.00  0.00           O0.      0
ATOM    223  H01 LEU A 136      33.112  94.259 108.476  1.00  0.00           H0.      0
ATOM    224  H02 LEU A 136      32.041  95.359 109.364  1.00  0.00           H0.      0
ATOM    225  HA  LEU A 136      31.967  93.600 109.674  1.00  0.00           H0.      0
ATOM    226  N   GLY A 137      33.977  93.609 111.363  1.00  0.00           N0.      0
ATOM    227  CA  GLY A 137      35.124  93.615 112.284  1.00  0.00           C0.     -1
ATOM    228  C   GLY A 137      34.844  94.225 113.678  1.00  0.00           C0.      0
ATOM    229  O   GLY A 137      35.792  94.471 114.448  1.00  0.00           O0.      0
ATOM    230  H   GLY A 137      33.536  92.720 111.173  1.00  0.00           H0.      0
ATOM    231  HA2 GLY A 137      35.469  92.587 112.421  1.00  0.00           H0.      0
ATOM    232  HA3 GLY A 137      35.958  94.178 111.856  1.00  0.00           H0.      0
ATOM    233  N   ASN A 138      33.549  94.397 114.018  1.00  0.00           N0.      0
ATOM    234  CA  ASN A 138      33.012  95.301 115.062  1.00  0.00           C0.     -1
ATOM    235  C   ASN A 138      33.097  96.736 114.495  1.00  0.00           C0.      0
ATOM    236  O   ASN A 138      34.119  97.165 113.934  1.00  0.00           O0.      0
ATOM    237  CB  ASN A 138      33.597  95.176 116.461  1.00  0.00           C0.      0
ATOM    238  CG  ASN A 138      32.522  95.568 117.483  1.00  0.00           C0.      0
ATOM    239  ND2 ASN A 138      32.829  95.267 118.763  1.00  0.00           N0.      0
ATOM    240  OD1 ASN A 138      31.461  96.124 117.155  1.00  0.00           O0.      0
ATOM    241  H   ASN A 138      32.903  94.219 113.258  1.00  0.00           H0.      0
ATOM    242  HA  ASN A 138      31.956  95.033 115.128  1.00  0.00           H0.      0
ATOM    243  HB2 ASN A 138      33.957  94.163 116.653  1.00  0.00           H0.      0
ATOM    244  HB3 ASN A 138      34.466  95.826 116.579  1.00  0.00           H0.      0
ATOM    245 HD21 ASN A 138      32.158  95.484 119.487  1.00  0.00           H0.      0
ATOM    246 HD22 ASN A 138      33.655  94.697 118.961  1.00  0.00           H0.      0
ATOM    247  N   SER A 139      31.940  97.414 114.598  1.00  0.00           N0.      0
ATOM    248  CA  SER A 139      31.783  98.745 114.040  1.00  0.00           C0.     -1
ATOM    249  H01 SER A 139      30.720  98.961 113.920  1.00  0.00           H0.      0
ATOM    250  H03 SER A 139      32.231  99.521 114.674  1.00  0.00           H0.      0
ATOM    251  H   SER A 139      31.290  97.078 115.303  1.00  0.00           H0.      0
ATOM    252  HA  SER A 139      32.272  98.784 113.065  1.00  0.00           H0.      0
ATOM    253  CA  HID A 142      32.761 102.924 119.233  1.00  0.00           C0.     -1
ATOM    254  CB  HID A 142      33.799 102.852 118.109  1.00  0.00           C0.     -1
ATOM    255  CG  HID A 142      34.643 101.613 118.088  1.00  0.00           C0.      0
ATOM    256  CD2 HID A 142      35.404 101.073 117.072  1.00  0.00           C0.      0
ATOM    257  ND1 HID A 142      34.900 100.801 119.184  1.00  0.00           N0.      0
ATOM    258  CE1 HID A 142      35.788  99.829 118.813  1.00  0.00           C0.      0
ATOM    259  NE2 HID A 142      36.117  99.973 117.533  1.00  0.00           N0.      0
ATOM    260  H01 HID A 142      32.176 103.844 119.148  1.00  0.00           H0.      0
ATOM    261  H02 HID A 142      32.067 102.077 119.194  1.00  0.00           H0.      0
ATOM    262  HA  HID A 142      33.236 102.933 120.222  1.00  0.00           H0.      0
ATOM    263  HB2 HID A 142      33.301 102.943 117.136  1.00  0.00           H0.      0
ATOM    264  HB3 HID A 142      34.458 103.730 118.183  1.00  0.00           H0.      0
ATOM    265  HD1 HID A 142      34.485 100.888 120.101  1.00  0.00           H0.      0
ATOM    266  HD2 HID A 142      35.480 101.419 116.053  1.00  0.00           H0.      0
ATOM    267  HE1 HID A 142      36.145  99.066 119.486  1.00  0.00           H0.      0
ATOM    268  CA  ARG A 175      28.903  92.309 120.178  1.00  0.00           C0.     -1
ATOM    269  CB  ARG A 175      29.993  92.495 121.268  1.00  0.00           C0.     -1
ATOM    270  CG  ARG A 175      31.412  92.280 120.711  1.00  0.00           C0.      0
ATOM    271  CD  ARG A 175      32.494  92.651 121.740  1.00  0.00           C0.      0
ATOM    272  NE  ARG A 175      33.872  92.493 121.257  1.00  0.00           N0.      0
ATOM    273  CZ  ARG A 175      34.643  91.421 121.466  1.00  0.00           C0.      0
ATOM    274  NH1 ARG A 175      34.111  90.278 121.964  1.00  0.00           N1+      0
ATOM    275  NH2 ARG A 175      35.968  91.523 121.280  1.00  0.00           N0.      0
ATOM    276  H01 ARG A 175      27.900  92.451 120.594  1.00  0.00           H0.      0
ATOM    277  H02 ARG A 175      29.044  93.030 119.364  1.00  0.00           H0.      0
ATOM    278  HA  ARG A 175      28.959  91.303 119.748  1.00  0.00           H0.      0
ATOM    279  HB2 ARG A 175      29.916  93.509 121.687  1.00  0.00           H0.      0
ATOM    280  HB3 ARG A 175      29.812  91.798 122.097  1.00  0.00           H0.      0
ATOM    281  HG2 ARG A 175      31.534  91.239 120.385  1.00  0.00           H0.      0
ATOM    282  HG3 ARG A 175      31.552  92.892 119.811  1.00  0.00           H0.      0
ATOM    283  HD2 ARG A 175      32.380  93.702 122.029  1.00  0.00           H0.      0
ATOM    284  HD3 ARG A 175      32.385  92.057 122.653  1.00  0.00           H0.      0
ATOM    285  HE  ARG A 175      34.252  93.149 120.565  1.00  0.00           H0.      0
ATOM    286 HH11 ARG A 175      33.166  90.036 121.703  1.00  0.00           H0.      0
ATOM    287 HH12 ARG A 175      34.730  89.502 122.148  1.00  0.00           H0.      0
ATOM    288 HH21 ARG A 175      36.347  92.431 120.961  1.00  0.00           H0.      0
ATOM    289 HH22 ARG A 175      36.480  90.692 121.020  1.00  0.00           H0.      0
ATOM    290  CA  TYR A 194      40.717  88.539 115.597  1.00  0.00           C0.     -1
ATOM    291  CB  TYR A 194      40.780  89.701 116.544  1.00  0.00           C0.     -1
ATOM    292  CG  TYR A 194      40.156  90.973 115.998  1.00  0.00           C0.      0
ATOM    293  CD1 TYR A 194      38.771  91.203 116.093  1.00  0.00           C0.      0
ATOM    294  CD2 TYR A 194      40.939  91.942 115.345  1.00  0.00           C0.      0
ATOM    295  CE1 TYR A 194      38.184  92.350 115.548  1.00  0.00           C0.      0
ATOM    296  CE2 TYR A 194      40.368  93.087 114.788  1.00  0.00           C0.      0
ATOM    297  CZ  TYR A 194      38.986  93.296 114.889  1.00  0.00           C0.      0
ATOM    298  OH  TYR A 194      38.460  94.444 114.352  1.00  0.00           O0.      0
ATOM    299  H01 TYR A 194      41.187  87.646 116.026  1.00  0.00           H0.      0
ATOM    300  H02 TYR A 194      39.681  88.283 115.344  1.00  0.00           H0.      0
ATOM    301  HA  TYR A 194      41.233  88.765 114.655  1.00  0.00           H0.      0
ATOM    302  HB2 TYR A 194      40.282  89.432 117.486  1.00  0.00           H0.      0
ATOM    303  HB3 TYR A 194      41.828  89.906 116.802  1.00  0.00           H0.      0
ATOM    304  HD1 TYR A 194      38.142  90.473 116.596  1.00  0.00           H0.      0
ATOM    305  HD2 TYR A 194      42.016  91.817 115.303  1.00  0.00           H0.      0
ATOM    306  HE1 TYR A 194      37.115  92.515 115.632  1.00  0.00           H0.      0
ATOM    307  HE2 TYR A 194      40.984  93.833 114.302  1.00  0.00           H0.      0
ATOM    308  HH  TYR A 194      37.478  94.377 114.299  1.00  0.00           H0.      0
ATOM    309  CA  LEU A 240      39.184  99.860 123.230  1.00  0.00           C0.     -1
ATOM    310  CB  LEU A 240      39.077  98.972 122.032  1.00  0.00           C0.     -1
ATOM    311  CG  LEU A 240      40.173  99.184 120.960  1.00  0.00           C0.      0
ATOM    312  CD1 LEU A 240      40.010  98.163 119.819  1.00  0.00           C0.      0
ATOM    313  CD2 LEU A 240      40.166 100.616 120.397  1.00  0.00           C0.      0
ATOM    314  H01 LEU A 240      38.412  99.626 123.974  1.00  0.00           H0.      0
ATOM    315  H02 LEU A 240      40.158  99.750 123.727  1.00  0.00           H0.      0
ATOM    316  HA  LEU A 240      39.070 100.920 122.973  1.00  0.00           H0.      0
ATOM    317  HB2 LEU A 240      39.093  97.918 122.336  1.00  0.00           H0.      0
ATOM    318  HB3 LEU A 240      38.098  99.114 121.547  1.00  0.00           H0.      0
ATOM    319  HG  LEU A 240      41.149  99.007 121.442  1.00  0.00           H0.      0
ATOM    320 HD11 LEU A 240      39.966  97.139 120.208  1.00  0.00           H0.      0
ATOM    321 HD12 LEU A 240      39.088  98.355 119.256  1.00  0.00           H0.      0
ATOM    322 HD13 LEU A 240      40.841  98.221 119.108  1.00  0.00           H0.      0
ATOM    323 HD21 LEU A 240      40.896 100.728 119.587  1.00  0.00           H0.      0
ATOM    324 HD22 LEU A 240      39.181 100.855 119.977  1.00  0.00           H0.      0
ATOM    325 HD23 LEU A 240      40.398 101.362 121.164  1.00  0.00           H0.      0
ATOM    326  CA  TYR A 242      32.167 100.355 123.313  1.00  0.00           C0.     -1
ATOM    327  CB  TYR A 242      32.248  98.833 123.020  1.00  0.00           C0.     -1
ATOM    328  CG  TYR A 242      33.598  98.282 122.593  1.00  0.00           C0.      0
ATOM    329  CD1 TYR A 242      33.738  97.577 121.387  1.00  0.00           C0.      0
ATOM    330  CD2 TYR A 242      34.725  98.351 123.436  1.00  0.00           C0.      0
ATOM    331  CE1 TYR A 242      34.928  96.918 121.050  1.00  0.00           C0.      0
ATOM    332  CE2 TYR A 242      35.916  97.700 123.114  1.00  0.00           C0.      0
ATOM    333  CZ  TYR A 242      36.020  96.947 121.932  1.00  0.00           C0.      0
ATOM    334  OH  TYR A 242      37.202  96.290 121.694  1.00  0.00           O0.      0
ATOM    335  H01 TYR A 242      31.158 100.626 123.640  1.00  0.00           H0.      0
ATOM    336  H02 TYR A 242      32.870 100.646 124.102  1.00  0.00           H0.      0
ATOM    337  HA  TYR A 242      32.407 100.939 122.416  1.00  0.00           H0.      0
ATOM    338  HB2 TYR A 242      31.924  98.297 123.924  1.00  0.00           H0.      0
ATOM    339  HB3 TYR A 242      31.511  98.588 122.245  1.00  0.00           H0.      0
ATOM    340  HD1 TYR A 242      32.897  97.524 120.701  1.00  0.00           H0.      0
ATOM    341  HD2 TYR A 242      34.658  98.894 124.375  1.00  0.00           H0.      0
ATOM    342  HE1 TYR A 242      34.993  96.380 120.113  1.00  0.00           H0.      0
ATOM    343  HE2 TYR A 242      36.767  97.733 123.783  1.00  0.00           H0.      0
ATOM    344  HH  TYR A 242      37.077  95.498 121.122  1.00  0.00           H0.      0
ATOM    345  CA  TYR A 283      28.455  89.020 117.664  1.00  0.00           C0.     -1
ATOM    346  CB  TYR A 283      29.486  89.183 116.555  1.00  0.00           C0.     -1
ATOM    347  CG  TYR A 283      30.828  89.684 117.070  1.00  0.00           C0.      0
ATOM    348  CD1 TYR A 283      31.714  88.808 117.725  1.00  0.00           C0.      0
ATOM    349  CD2 TYR A 283      31.219  91.026 116.943  1.00  0.00           C0.      0
ATOM    350  CE1 TYR A 283      32.942  89.248 118.220  1.00  0.00           C0.      0
ATOM    351  CE2 TYR A 283      32.450  91.482 117.430  1.00  0.00           C0.      0
ATOM    352  CZ  TYR A 283      33.325  90.590 118.068  1.00  0.00           C0.      0
ATOM    353  OH  TYR A 283      34.556  90.950 118.555  1.00  0.00           O0.      0
ATOM    354  H01 TYR A 283      27.511  88.618 117.276  1.00  0.00           H0.      0
ATOM    355  H02 TYR A 283      28.817  88.336 118.441  1.00  0.00           H0.      0
ATOM    356  HA  TYR A 283      28.240  89.982 118.143  1.00  0.00           H0.      0
ATOM    357  HB2 TYR A 283      29.630  88.220 116.047  1.00  0.00           H0.      0
ATOM    358  HB3 TYR A 283      29.106  89.880 115.797  1.00  0.00           H0.      0
ATOM    359  HD1 TYR A 283      31.439  87.763 117.841  1.00  0.00           H0.      0
ATOM    360  HD2 TYR A 283      30.555  91.730 116.450  1.00  0.00           H0.      0
ATOM    361  HE1 TYR A 283      33.624  88.564 118.714  1.00  0.00           H0.      0
ATOM    362  HE2 TYR A 283      32.726  92.524 117.322  1.00  0.00           H0.      0
ATOM    363  HH  TYR A 283      34.703  91.922 118.520  1.00  0.00           H0.      0
ATOM    364  CA' SAM A 293      38.240  96.621 110.166  1.00  0.00           C0.      0
ATOM    365  CB  SAM A 293      38.025  97.731 111.225  1.00  0.00           C0.      0
ATOM    366  CG  SAM A 293      37.357  97.200 112.513  1.00  0.00           C0.      0
ATOM    367  SD  SAM A 293      37.809  98.223 113.972  1.00  0.00           S0.      0
ATOM    368  CE  SAM A 293      37.157  97.225 115.344  1.00  0.00           C0.      0
ATOM    369  C5' SAM A 293      36.576  99.573 113.972  1.00  0.00           C0.      0
ATOM    370  C4' SAM A 293      36.971 100.698 113.024  1.00  0.00           C0.      0
ATOM    371  O4' SAM A 293      35.993 101.754 113.237  1.00  0.00           O0.      0
ATOM    372  C3' SAM A 293      38.383 101.313 113.279  1.00  0.00           C0.      0
ATOM    373  O3' SAM A 293      39.259 101.078 112.186  1.00  0.00           O0.      0
ATOM    374  C2' SAM A 293      38.073 102.817 113.573  1.00  0.00           C0.      0
ATOM    375  O2' SAM A 293      39.035 103.759 113.175  1.00  0.00           O0.      0
ATOM    376  C1' SAM A 293      36.677 103.002 112.935  1.00  0.00           C0.      0
ATOM    377  OXT SAM A 293      40.199  95.548 110.985  1.00  0.00           O0.      0
ATOM    378  N1  SAM A 293      33.590 106.943 111.737  1.00  0.00           N0.      0
ATOM    379  C2  SAM A 293      34.307 106.105 110.963  1.00  0.00           C0.      0
ATOM    380  N3  SAM A 293      35.111 105.102 111.349  1.00  0.00           N0.      0
ATOM    381  C4  SAM A 293      35.140 104.968 112.689  1.00  0.00           C0.      0
ATOM    382  C5  SAM A 293      34.455 105.769 113.613  1.00  0.00           C0.      0
ATOM    383  C6  SAM A 293      33.656 106.809 113.089  1.00  0.00           C0.      0
ATOM    384  N6  SAM A 293      32.958 107.668 113.867  1.00  0.00           N0.      0
ATOM    385  N7  SAM A 293      34.759 105.388 114.915  1.00  0.00           N0.      0
ATOM    386  C8  SAM A 293      35.603 104.384 114.783  1.00  0.00           C0.      0
ATOM    387  N9  SAM A 293      35.886 104.087 113.450  1.00  0.00           N0.      0
ATOM    388  C'  SAM A 293      38.964  95.422 110.829  1.00  0.00           C0.      0
ATOM    389  N'  SAM A 293      36.932  96.218 109.547  1.00  0.00           N0.      0
ATOM    390  O'  SAM A 293      38.211  94.475 111.236  1.00  0.00           O0.      0
ATOM    391 HN61 SAM A 293      32.747 108.589 113.481  1.00  0.00           H0.      0
ATOM    392 HN62 SAM A 293      33.159 107.633 114.857  1.00  0.00           H0.      0
ATOM    393  HA  SAM A 293      38.860  97.012 109.357  1.00  0.00           H0.      0
ATOM    394  HB1 SAM A 293      37.439  98.543 110.784  1.00  0.00           H0.      0
ATOM    395  HB2 SAM A 293      39.012  98.142 111.457  1.00  0.00           H0.      0
ATOM    396  HG1 SAM A 293      37.740  96.207 112.766  1.00  0.00           H0.      0
ATOM    397  HG2 SAM A 293      36.266  97.142 112.462  1.00  0.00           H0.      0
ATOM    398  HE1 SAM A 293      36.159  96.874 115.083  1.00  0.00           H0.      0
ATOM    399  HE2 SAM A 293      37.142  97.863 116.227  1.00  0.00           H0.      0
ATOM    400  HE3 SAM A 293      37.839  96.392 115.506  1.00  0.00           H0.      0
ATOM    401 HO2' SAM A 293      39.257 103.661 112.216  1.00  0.00           H0.      0
ATOM    402 HO3' SAM A 293      38.885 101.511 111.372  1.00  0.00           H0.      0
ATOM    403  H01 SAM A 293      36.053 103.836 115.596  1.00  0.00           H0.      0
ATOM    404  H02 SAM A 293      36.922 100.376 111.977  1.00  0.00           H0.      0
ATOM    405  H03 SAM A 293      38.864 100.865 114.148  1.00  0.00           H0.      0
ATOM    406  H04 SAM A 293      37.969 102.923 114.658  1.00  0.00           H0.      0
ATOM    407  H05 SAM A 293      36.758 103.138 111.852  1.00  0.00           H0.      0
ATOM    408  H06 SAM A 293      34.250 106.293 109.897  1.00  0.00           H0.      0
ATOM    409  H07 SAM A 293      36.212  95.954 110.236  1.00  0.00           H0.      0
ATOM    410  H08 SAM A 293      36.989  95.388 108.902  1.00  0.00           H0.      0
ATOM    411  H09 SAM A 293      36.536  97.010 109.008  1.00  0.00           H0.      0
ATOM    412 H5'1 SAM A 293      36.599  99.939 114.998  1.00  0.00           H0.      0
ATOM    413 H5'2 SAM A 293      35.591  99.147 113.759  1.00  0.00           H0.      0
ATOM    414  N   ACT A 294      38.063  95.704 118.259  1.00  0.00           N0.      0
ATOM    415  CA  ACT A 294      36.741  95.127 118.073  1.00  0.00           C0.      0
ATOM    416  C   ACT A 294      36.206  94.175 119.153  1.00  0.00           C0.      0
ATOM    417  O   ACT A 294      35.060  93.621 118.924  1.00  0.00           O0.      0
ATOM    418  OXT ACT A 294      36.847  94.006 120.227  1.00  0.00           O1-      0
ATOM    419  H1  ACT A 294      36.700  94.597 117.115  1.00  0.00           H0.      0
ATOM    420  H3  ACT A 294      36.009  95.943 117.992  1.00  0.00           H0.      0
ATOM    421  H01 ACT A 294      38.785  94.983 118.244  1.00  0.00           H0.      0
ATOM    422  H02 ACT A 294      38.124  96.164 119.164  1.00  0.00           H0.      0
