# Supplementary material for: Computational Investigation of GNMT-Catalyzed Methyl Transfer Reaction: Integrating MD, QM, and ML Approaches
Source: J Comput Chem. Author manuscript; Available in PMC 2026 Jun 29. (PMC13312424; doi:10.1002/jcc.70434)
Supplement: SI-2 [file NIHMS2188582-supplement-SI-2.zip › QM-cluster-pdbs/sampling_96_R2_w_p.pdb]

ATOM      1  CA  TYR A  21      43.187 105.136 117.401  1.00  0.00           C0.     -1
ATOM      2  CB  TYR A  21      42.736 104.582 116.048  1.00  0.00           C0.     -1
ATOM      3  CG  TYR A  21      41.711 103.466 116.193  1.00  0.00           C0.      0
ATOM      4  CD1 TYR A  21      40.360 103.748 116.461  1.00  0.00           C0.      0
ATOM      5  CD2 TYR A  21      42.081 102.115 116.086  1.00  0.00           C0.      0
ATOM      6  CE1 TYR A  21      39.414 102.727 116.609  1.00  0.00           C0.      0
ATOM      7  CE2 TYR A  21      41.148 101.084 116.209  1.00  0.00           C0.      0
ATOM      8  CZ  TYR A  21      39.803 101.382 116.469  1.00  0.00           C0.      0
ATOM      9  OH  TYR A  21      38.914 100.336 116.546  1.00  0.00           O0.      0
ATOM     10  H01 TYR A  21      42.334 105.534 117.963  1.00  0.00           H0.      0
ATOM     11  H02 TYR A  21      43.918 105.944 117.279  1.00  0.00           H0.      0
ATOM     12  HA  TYR A  21      43.648 104.350 118.011  1.00  0.00           H0.      0
ATOM     13  HB2 TYR A  21      42.304 105.388 115.448  1.00  0.00           H0.      0
ATOM     14  HB3 TYR A  21      43.601 104.213 115.486  1.00  0.00           H0.      0
ATOM     15  HD1 TYR A  21      40.036 104.782 116.541  1.00  0.00           H0.      0
ATOM     16  HD2 TYR A  21      43.111 101.860 115.862  1.00  0.00           H0.      0
ATOM     17  HE1 TYR A  21      38.376 102.970 116.813  1.00  0.00           H0.      0
ATOM     18  HE2 TYR A  21      41.442 100.050 116.072  1.00  0.00           H0.      0
ATOM     19  HH  TYR A  21      37.995 100.654 116.743  1.00  0.00           H0.      0
ATOM     20  CA  TRP A  30      46.374  95.119 113.920  1.00  0.00           C0.     -1
ATOM     21  CB  TRP A  30      45.731  96.197 112.993  1.00  0.00           C0.     -1
ATOM     22  CG  TRP A  30      44.240  96.020 112.831  1.00  0.00           C0.      0
ATOM     23  CD1 TRP A  30      43.553  95.535 111.732  1.00  0.00           C0.      0
ATOM     24  CD2 TRP A  30      43.236  96.289 113.841  1.00  0.00           C0.      0
ATOM     25  CE2 TRP A  30      41.966  95.917 113.290  1.00  0.00           C0.      0
ATOM     26  CE3 TRP A  30      43.285  96.838 115.137  1.00  0.00           C0.      0
ATOM     27  NE1 TRP A  30      42.190  95.456 112.006  1.00  0.00           N0.      0
ATOM     28  CZ2 TRP A  30      40.773  96.046 114.020  1.00  0.00           C0.      0
ATOM     29  CZ3 TRP A  30      42.098  97.002 115.848  1.00  0.00           C0.      0
ATOM     30  CH2 TRP A  30      40.858  96.603 115.296  1.00  0.00           C0.      0
ATOM     31  H01 TRP A  30      46.192  94.115 113.520  1.00  0.00           H0.      0
ATOM     32  H03 TRP A  30      47.456  95.271 114.006  1.00  0.00           H0.      0
ATOM     33  HA  TRP A  30      45.939  95.169 114.923  1.00  0.00           H0.      0
ATOM     34  HB2 TRP A  30      45.944  97.192 113.407  1.00  0.00           H0.      0
ATOM     35  HB3 TRP A  30      46.213  96.158 112.009  1.00  0.00           H0.      0
ATOM     36  HD1 TRP A  30      43.936  95.236 110.767  1.00  0.00           H0.      0
ATOM     37  HE1 TRP A  30      41.447  95.271 111.331  1.00  0.00           H0.      0
ATOM     38  HE3 TRP A  30      44.233  97.138 115.573  1.00  0.00           H0.      0
ATOM     39  HZ2 TRP A  30      39.826  95.709 113.615  1.00  0.00           H0.      0
ATOM     40  HZ3 TRP A  30      42.120  97.431 116.845  1.00  0.00           H0.      0
ATOM     41  HH2 TRP A  30      39.954  96.748 115.876  1.00  0.00           H0.      0
ATOM     42  CA  TYR A  33      45.763  91.254 116.556  1.00  0.00           C0.     -1
ATOM     43  CB  TYR A  33      45.230  92.705 116.819  1.00  0.00           C0.     -1
ATOM     44  CG  TYR A  33      43.819  92.723 117.398  1.00  0.00           C0.      0
ATOM     45  CD1 TYR A  33      42.805  93.517 116.834  1.00  0.00           C0.      0
ATOM     46  CD2 TYR A  33      43.482  91.945 118.523  1.00  0.00           C0.      0
ATOM     47  CE1 TYR A  33      41.510  93.545 117.367  1.00  0.00           C0.      0
ATOM     48  CE2 TYR A  33      42.193  91.959 119.061  1.00  0.00           C0.      0
ATOM     49  CZ  TYR A  33      41.200  92.764 118.486  1.00  0.00           C0.      0
ATOM     50  OH  TYR A  33      39.944  92.733 119.067  1.00  0.00           O0.      0
ATOM     51  H01 TYR A  33      45.091  90.721 115.874  1.00  0.00           H0.      0
ATOM     52  H02 TYR A  33      46.762  91.288 116.107  1.00  0.00           H0.      0
ATOM     53  HA  TYR A  33      45.828  90.682 117.487  1.00  0.00           H0.      0
ATOM     54  HB2 TYR A  33      45.925  93.217 117.500  1.00  0.00           H0.      0
ATOM     55  HB3 TYR A  33      45.238  93.266 115.880  1.00  0.00           H0.      0
ATOM     56  HD1 TYR A  33      43.023  94.131 115.966  1.00  0.00           H0.      0
ATOM     57  HD2 TYR A  33      44.237  91.322 118.992  1.00  0.00           H0.      0
ATOM     58  HE1 TYR A  33      40.749  94.155 116.893  1.00  0.00           H0.      0
ATOM     59  HE2 TYR A  33      41.943  91.356 119.927  1.00  0.00           H0.      0
ATOM     60  HH  TYR A  33      39.392  93.478 118.769  1.00  0.00           H0.      0
ATOM     61  CA  ARG A  40      39.626  85.180 109.667  1.00  0.00           C0.     -1
ATOM     62  CB  ARG A  40      40.244  86.557 110.081  1.00  0.00           C0.     -1
ATOM     63  CG  ARG A  40      39.400  87.718 109.528  1.00  0.00           C0.      0
ATOM     64  CD  ARG A  40      39.916  89.126 109.876  1.00  0.00           C0.      0
ATOM     65  NE  ARG A  40      39.011  90.106 109.253  1.00  0.00           N0.      0
ATOM     66  CZ  ARG A  40      38.944  91.431 109.498  1.00  0.00           C0.      0
ATOM     67  NH1 ARG A  40      39.759  92.028 110.384  1.00  0.00           N1+      0
ATOM     68  NH2 ARG A  40      38.029  92.170 108.858  1.00  0.00           N0.      0
ATOM     69  H01 ARG A  40      39.586  85.089 108.576  1.00  0.00           H0.      0
ATOM     70  H02 ARG A  40      40.224  84.351 110.058  1.00  0.00           H0.      0
ATOM     71  HA  ARG A  40      38.606  85.083 110.057  1.00  0.00           H0.      0
ATOM     72  HB2 ARG A  40      40.298  86.621 111.176  1.00  0.00           H0.      0
ATOM     73  HB3 ARG A  40      41.272  86.627 109.703  1.00  0.00           H0.      0
ATOM     74  HG2 ARG A  40      39.352  87.627 108.433  1.00  0.00           H0.      0
ATOM     75  HG3 ARG A  40      38.371  87.626 109.902  1.00  0.00           H0.      0
ATOM     76  HD2 ARG A  40      39.914  89.275 110.962  1.00  0.00           H0.      0
ATOM     77  HD3 ARG A  40      40.943  89.260 109.510  1.00  0.00           H0.      0
ATOM     78  HE  ARG A  40      38.428  89.760 108.504  1.00  0.00           H0.      0
ATOM     79 HH11 ARG A  40      40.572  91.533 110.717  1.00  0.00           H0.      0
ATOM     80 HH12 ARG A  40      39.766  93.067 110.435  1.00  0.00           H0.      0
ATOM     81 HH21 ARG A  40      37.332  91.708 108.294  1.00  0.00           H0.      0
ATOM     82 HH22 ARG A  40      37.865  93.163 109.149  1.00  0.00           H0.      0
ATOM     83  CA  ALA A  64      34.670 101.642 108.470  1.00  0.00           C0.     -1
ATOM     84  C   ALA A  64      35.935 100.850 108.114  1.00  0.00           C0.      0
ATOM     85  O   ALA A  64      36.224  99.801 108.711  1.00  0.00           O0.      0
ATOM     86  CB  ALA A  64      34.187 101.351 109.893  1.00  0.00           C0.      0
ATOM     87  H02 ALA A  64      33.898 101.356 107.742  1.00  0.00           H0.      0
ATOM     88  HA  ALA A  64      34.855 102.714 108.329  1.00  0.00           H0.      0
ATOM     89  HB1 ALA A  64      34.151 100.271 110.060  1.00  0.00           H0.      0
ATOM     90  HB2 ALA A  64      34.855 101.787 110.644  1.00  0.00           H0.      0
ATOM     91  HB3 ALA A  64      33.184 101.759 110.048  1.00  0.00           H0.      0
ATOM     92  N   CYS A  65      36.701 101.339 107.098  1.00  0.00           N0.      0
ATOM     93  CA  CYS A  65      37.793 100.569 106.475  1.00  0.00           C0.     -1
ATOM     94  C   CYS A  65      38.918 100.190 107.447  1.00  0.00           C0.      0
ATOM     95  O   CYS A  65      39.585  99.165 107.238  1.00  0.00           O0.      0
ATOM     96  H01 CYS A  65      38.205 101.172 105.663  1.00  0.00           H0.      0
ATOM     97  H   CYS A  65      36.389 102.181 106.635  1.00  0.00           H0.      0
ATOM     98  HA  CYS A  65      37.417  99.628 106.063  1.00  0.00           H0.      0
ATOM     99  N   GLY A  66      39.156 101.038 108.468  1.00  0.00           N0.      0
ATOM    100  CA  GLY A  66      40.232 100.768 109.411  1.00  0.00           C0.     -1
ATOM    101  H01 GLY A  66      41.196 101.130 109.033  1.00  0.00           H0.      0
ATOM    102  H   GLY A  66      38.536 101.816 108.691  1.00  0.00           H0.      0
ATOM    103  HA2 GLY A  66      40.015 101.261 110.358  1.00  0.00           H0.      0
ATOM    104  HA3 GLY A  66      40.325  99.691 109.570  1.00  0.00           H0.      0
ATOM    105  CA  VAL A  69      40.950  94.193 105.653  1.00  0.00           C0.     -1
ATOM    106  C   VAL A  69      39.676  93.669 104.968  1.00  0.00           C0.      0
ATOM    107  O   VAL A  69      39.696  92.719 104.165  1.00  0.00           O0.      0
ATOM    108  CB  VAL A  69      41.046  93.475 107.089  1.00  0.00           C0.     -1
ATOM    109  CG1 VAL A  69      41.281  91.966 106.931  1.00  0.00           C0.      0
ATOM    110  CG2 VAL A  69      42.140  94.131 107.945  1.00  0.00           C0.      0
ATOM    111  H01 VAL A  69      40.910  95.278 105.800  1.00  0.00           H0.      0
ATOM    112  HA  VAL A  69      41.822  93.935 105.047  1.00  0.00           H0.      0
ATOM    113  HB  VAL A  69      40.080  93.638 107.582  1.00  0.00           H0.      0
ATOM    114 HG11 VAL A  69      41.323  91.479 107.912  1.00  0.00           H0.      0
ATOM    115 HG12 VAL A  69      40.490  91.496 106.340  1.00  0.00           H0.      0
ATOM    116 HG13 VAL A  69      42.236  91.778 106.423  1.00  0.00           H0.      0
ATOM    117 HG21 VAL A  69      41.934  95.195 108.102  1.00  0.00           H0.      0
ATOM    118 HG22 VAL A  69      42.195  93.654 108.932  1.00  0.00           H0.      0
ATOM    119 HG23 VAL A  69      43.123  94.035 107.466  1.00  0.00           H0.      0
ATOM    120  N   ASP A  70      38.531  94.239 105.418  1.00  0.00           N0.      0
ATOM    121  CA  ASP A  70      37.162  93.825 105.059  1.00  0.00           C0.     -1
ATOM    122  CB  ASP A  70      36.205  94.268 106.149  1.00  0.00           C0.     -1
ATOM    123  CG  ASP A  70      36.268  95.686 106.741  1.00  0.00           C0.      0
ATOM    124  OD1 ASP A  70      35.258  96.086 107.365  1.00  0.00           O0.      0
ATOM    125  OD2 ASP A  70      37.392  96.322 106.674  1.00  0.00           O1-      0
ATOM    126  H01 ASP A  70      36.877  94.263 104.091  1.00  0.00           H0.      0
ATOM    127  H   ASP A  70      38.546  95.097 105.974  1.00  0.00           H0.      0
ATOM    128  HA  ASP A  70      37.146  92.738 104.934  1.00  0.00           H0.      0
ATOM    129  HB2 ASP A  70      35.174  94.099 105.821  1.00  0.00           H0.      0
ATOM    130  HB3 ASP A  70      36.350  93.617 107.026  1.00  0.00           H0.      0
ATOM    131  CA  ASP A  85      37.652 105.758 108.100  1.00  0.00           C0.     -1
ATOM    132  C   ASP A  85      37.974 107.178 108.626  1.00  0.00           C0.      0
ATOM    133  O   ASP A  85      38.646 107.953 107.933  1.00  0.00           O0.      0
ATOM    134  CB  ASP A  85      38.838 104.865 108.348  1.00  0.00           C0.     -1
ATOM    135  CG  ASP A  85      38.834 104.361 109.777  1.00  0.00           C0.      0
ATOM    136  OD1 ASP A  85      38.234 103.260 110.020  1.00  0.00           O0.      0
ATOM    137  OD2 ASP A  85      39.367 105.096 110.664  1.00  0.00           O1-      0
ATOM    138  H01 ASP A  85      37.466 105.866 107.028  1.00  0.00           H0.      0
ATOM    139  HA  ASP A  85      36.748 105.350 108.568  1.00  0.00           H0.      0
ATOM    140  HB2 ASP A  85      38.799 103.999 107.678  1.00  0.00           H0.      0
ATOM    141  HB3 ASP A  85      39.767 105.406 108.142  1.00  0.00           H0.      0
ATOM    142  N   ALA A  86      37.602 107.474 109.907  1.00  0.00           N0.      0
ATOM    143  CA  ALA A  86      37.939 108.756 110.549  1.00  0.00           C0.     -1
ATOM    144  C   ALA A  86      39.128 108.633 111.562  1.00  0.00           C0.      0
ATOM    145  O   ALA A  86      39.211 109.450 112.506  1.00  0.00           O0.      0
ATOM    146  CB  ALA A  86      36.717 109.388 111.210  1.00  0.00           C0.      0
ATOM    147  H   ALA A  86      36.947 106.861 110.384  1.00  0.00           H0.      0
ATOM    148  HA  ALA A  86      38.306 109.397 109.739  1.00  0.00           H0.      0
ATOM    149  HB1 ALA A  86      36.317 108.743 111.995  1.00  0.00           H0.      0
ATOM    150  HB2 ALA A  86      37.019 110.329 111.678  1.00  0.00           H0.      0
ATOM    151  HB3 ALA A  86      35.949 109.558 110.454  1.00  0.00           H0.      0
ATOM    152  N   SER A  87      40.055 107.680 111.329  1.00  0.00           N0.      0
ATOM    153  CA  SER A  87      41.321 107.545 112.083  1.00  0.00           C0.     -1
ATOM    154  CB  SER A  87      41.458 106.197 112.800  1.00  0.00           C0.      0
ATOM    155  OG  SER A  87      42.847 105.950 113.114  1.00  0.00           O0.      0
ATOM    156  H01 SER A  87      42.154 107.630 111.375  1.00  0.00           H0.      0
ATOM    157  H   SER A  87      39.805 106.900 110.717  1.00  0.00           H0.      0
ATOM    158  HA  SER A  87      41.372 108.382 112.785  1.00  0.00           H0.      0
ATOM    159  HB2 SER A  87      40.822 106.153 113.691  1.00  0.00           H0.      0
ATOM    160  HB3 SER A  87      41.153 105.384 112.143  1.00  0.00           H0.      0
ATOM    161  HG  SER A  87      43.116 106.568 113.807  1.00  0.00           H0.      0
ATOM    162  CA  MET A  90      44.283 103.082 111.082  1.00  0.00           C0.     -1
ATOM    163  CB  MET A  90      42.757 102.897 111.363  1.00  0.00           C0.     -1
ATOM    164  CG  MET A  90      42.500 102.320 112.760  1.00  0.00           C0.      0
ATOM    165  SD  MET A  90      43.222 100.647 113.067  1.00  0.00           S0.      0
ATOM    166  CE  MET A  90      41.998  99.578 112.225  1.00  0.00           C0.      0
ATOM    167  H01 MET A  90      44.708 103.790 111.804  1.00  0.00           H0.      0
ATOM    168  H02 MET A  90      44.456 103.476 110.073  1.00  0.00           H0.      0
ATOM    169  HA  MET A  90      44.805 102.125 111.179  1.00  0.00           H0.      0
ATOM    170  HB2 MET A  90      42.244 103.861 111.287  1.00  0.00           H0.      0
ATOM    171  HB3 MET A  90      42.320 102.242 110.601  1.00  0.00           H0.      0
ATOM    172  HG2 MET A  90      42.952 102.974 113.511  1.00  0.00           H0.      0
ATOM    173  HG3 MET A  90      41.428 102.269 112.964  1.00  0.00           H0.      0
ATOM    174  HE1 MET A  90      42.096  99.635 111.139  1.00  0.00           H0.      0
ATOM    175  HE2 MET A  90      42.190  98.551 112.546  1.00  0.00           H0.      0
ATOM    176  HE3 MET A  90      40.985  99.863 112.521  1.00  0.00           H0.      0
ATOM    177  CA  ALA A 115      35.075 110.549 106.412  1.00  0.00           C0.     -1
ATOM    178  C   ALA A 115      34.553 110.244 107.778  1.00  0.00           C0.      0
ATOM    179  O   ALA A 115      34.959 109.271 108.430  1.00  0.00           O0.      0
ATOM    180  H01 ALA A 115      36.165 110.460 106.416  1.00  0.00           H0.      0
ATOM    181  H03 ALA A 115      34.695 109.809 105.697  1.00  0.00           H0.      0
ATOM    182  HA  ALA A 115      34.800 111.545 106.058  1.00  0.00           H0.      0
ATOM    183  N   ASN A 116      33.618 111.119 108.241  1.00  0.00           N0.      0
ATOM    184  CA  ASN A 116      32.960 110.864 109.495  1.00  0.00           C0.     -1
ATOM    185  C   ASN A 116      31.455 110.602 109.251  1.00  0.00           C0.      0
ATOM    186  O   ASN A 116      30.797 111.381 108.542  1.00  0.00           O0.      0
ATOM    187  CB  ASN A 116      33.170 112.014 110.524  1.00  0.00           C0.      0
ATOM    188  CG  ASN A 116      33.055 111.428 111.924  1.00  0.00           C0.      0
ATOM    189  ND2 ASN A 116      34.231 111.136 112.531  1.00  0.00           N0.      0
ATOM    190  OD1 ASN A 116      31.944 111.179 112.424  1.00  0.00           O0.      0
ATOM    191  H   ASN A 116      33.183 111.778 107.608  1.00  0.00           H0.      0
ATOM    192  HA  ASN A 116      33.422 109.960 109.896  1.00  0.00           H0.      0
ATOM    193  HB2 ASN A 116      34.157 112.453 110.355  1.00  0.00           H0.      0
ATOM    194  HB3 ASN A 116      32.413 112.790 110.382  1.00  0.00           H0.      0
ATOM    195 HD21 ASN A 116      34.281 110.506 113.333  1.00  0.00           H0.      0
ATOM    196 HD22 ASN A 116      35.085 111.213 112.001  1.00  0.00           H0.      0
ATOM    197  N   TRP A 117      30.954 109.493 109.834  1.00  0.00           N0.      0
ATOM    198  CA  TRP A 117      29.540 109.086 109.698  1.00  0.00           C0.     -1
ATOM    199  CB  TRP A 117      29.193 107.998 110.689  1.00  0.00           C0.     -1
ATOM    200  CG  TRP A 117      30.102 106.794 110.588  1.00  0.00           C0.      0
ATOM    201  CD1 TRP A 117      30.816 106.382 109.480  1.00  0.00           C0.      0
ATOM    202  CD2 TRP A 117      30.473 105.903 111.667  1.00  0.00           C0.      0
ATOM    203  CE2 TRP A 117      31.430 104.977 111.147  1.00  0.00           C0.      0
ATOM    204  CE3 TRP A 117      30.123 105.822 113.028  1.00  0.00           C0.      0
ATOM    205  NE1 TRP A 117      31.595 105.279 109.807  1.00  0.00           N0.      0
ATOM    206  CZ2 TRP A 117      32.041 104.002 111.948  1.00  0.00           C0.      0
ATOM    207  CZ3 TRP A 117      30.721 104.849 113.824  1.00  0.00           C0.      0
ATOM    208  CH2 TRP A 117      31.671 103.948 113.290  1.00  0.00           C0.      0
ATOM    209  H02 TRP A 117      28.911 109.969 109.849  1.00  0.00           H0.      0
ATOM    210  H   TRP A 117      31.586 108.905 110.383  1.00  0.00           H0.      0
ATOM    211  HA  TRP A 117      29.361 108.747 108.668  1.00  0.00           H0.      0
ATOM    212  HB2 TRP A 117      29.264 108.402 111.708  1.00  0.00           H0.      0
ATOM    213  HB3 TRP A 117      28.140 107.718 110.543  1.00  0.00           H0.      0
ATOM    214  HD1 TRP A 117      30.855 106.805 108.489  1.00  0.00           H0.      0
ATOM    215  HE1 TRP A 117      32.312 104.891 109.214  1.00  0.00           H0.      0
ATOM    216  HE3 TRP A 117      29.414 106.523 113.455  1.00  0.00           H0.      0
ATOM    217  HZ2 TRP A 117      32.798 103.337 111.551  1.00  0.00           H0.      0
ATOM    218  HZ3 TRP A 117      30.471 104.790 114.878  1.00  0.00           H0.      0
ATOM    219  HH2 TRP A 117      32.142 103.219 113.941  1.00  0.00           H0.      0
ATOM    220  CA  LEU A 136      32.775  94.819 109.665  1.00  0.00           C0.     -1
ATOM    221  C   LEU A 136      33.683  95.166 110.819  1.00  0.00           C0.      0
ATOM    222  O   LEU A 136      34.368  96.199 110.833  1.00  0.00           O0.      0
ATOM    223  H01 LEU A 136      32.369  93.808 109.725  1.00  0.00           H0.      0
ATOM    224  H02 LEU A 136      33.357  94.941 108.743  1.00  0.00           H0.      0
ATOM    225  HA  LEU A 136      31.946  95.534 109.624  1.00  0.00           H0.      0
ATOM    226  N   GLY A 137      33.707  94.270 111.868  1.00  0.00           N0.      0
ATOM    227  CA  GLY A 137      34.807  94.298 112.816  1.00  0.00           C0.     -1
ATOM    228  C   GLY A 137      34.484  94.604 114.264  1.00  0.00           C0.      0
ATOM    229  O   GLY A 137      35.428  94.664 115.087  1.00  0.00           O0.      0
ATOM    230  H   GLY A 137      33.278  93.370 111.694  1.00  0.00           H0.      0
ATOM    231  HA2 GLY A 137      35.351  93.347 112.793  1.00  0.00           H0.      0
ATOM    232  HA3 GLY A 137      35.518  95.061 112.486  1.00  0.00           H0.      0
ATOM    233  N   ASN A 138      33.189  94.772 114.561  1.00  0.00           N0.      0
ATOM    234  CA  ASN A 138      32.673  95.450 115.758  1.00  0.00           C0.     -1
ATOM    235  C   ASN A 138      33.034  96.964 115.627  1.00  0.00           C0.      0
ATOM    236  O   ASN A 138      33.856  97.511 116.376  1.00  0.00           O0.      0
ATOM    237  CB  ASN A 138      33.106  94.853 117.093  1.00  0.00           C0.      0
ATOM    238  CG  ASN A 138      32.322  95.550 118.208  1.00  0.00           C0.      0
ATOM    239  ND2 ASN A 138      33.054  95.900 119.296  1.00  0.00           N0.      0
ATOM    240  OD1 ASN A 138      31.106  95.747 118.107  1.00  0.00           O0.      0
ATOM    241  H   ASN A 138      32.573  94.728 113.756  1.00  0.00           H0.      0
ATOM    242  HA  ASN A 138      31.582  95.366 115.714  1.00  0.00           H0.      0
ATOM    243  HB2 ASN A 138      32.844  93.788 117.093  1.00  0.00           H0.      0
ATOM    244  HB3 ASN A 138      34.176  94.931 117.256  1.00  0.00           H0.      0
ATOM    245 HD21 ASN A 138      32.620  96.495 119.990  1.00  0.00           H0.      0
ATOM    246 HD22 ASN A 138      34.068  95.893 119.242  1.00  0.00           H0.      0
ATOM    247  N   SER A 139      32.389  97.596 114.616  1.00  0.00           N0.      0
ATOM    248  CA  SER A 139      32.805  98.880 114.028  1.00  0.00           C0.     -1
ATOM    249  CB  SER A 139      33.567  98.677 112.722  1.00  0.00           C0.      0
ATOM    250  OG  SER A 139      34.734  97.873 112.974  1.00  0.00           O0.      0
ATOM    251  H03 SER A 139      31.924  99.506 113.860  1.00  0.00           H0.      0
ATOM    252  H   SER A 139      31.730  97.053 114.073  1.00  0.00           H0.      0
ATOM    253  HA  SER A 139      33.443  99.373 114.765  1.00  0.00           H0.      0
ATOM    254  HB2 SER A 139      32.926  98.192 111.975  1.00  0.00           H0.      0
ATOM    255  HB3 SER A 139      33.852  99.662 112.330  1.00  0.00           H0.      0
ATOM    256  HG  SER A 139      34.821  97.258 112.221  1.00  0.00           H0.      0
ATOM    257  CA  HID A 142      32.629 102.980 119.504  1.00  0.00           C0.     -1
ATOM    258  CB  HID A 142      33.742 103.389 118.538  1.00  0.00           C0.     -1
ATOM    259  CG  HID A 142      34.774 102.339 118.255  1.00  0.00           C0.      0
ATOM    260  CD2 HID A 142      35.418 101.966 117.090  1.00  0.00           C0.      0
ATOM    261  ND1 HID A 142      35.371 101.567 119.243  1.00  0.00           N0.      0
ATOM    262  CE1 HID A 142      36.327 100.779 118.669  1.00  0.00           C0.      0
ATOM    263  NE2 HID A 142      36.381 101.002 117.362  1.00  0.00           N0.      0
ATOM    264  H01 HID A 142      32.084 102.104 119.135  1.00  0.00           H0.      0
ATOM    265  H02 HID A 142      31.915 103.800 119.629  1.00  0.00           H0.      0
ATOM    266  HA  HID A 142      33.022 102.735 120.499  1.00  0.00           H0.      0
ATOM    267  HB2 HID A 142      33.305 103.693 117.579  1.00  0.00           H0.      0
ATOM    268  HB3 HID A 142      34.243 104.285 118.934  1.00  0.00           H0.      0
ATOM    269  HD1 HID A 142      35.099 101.535 120.216  1.00  0.00           H0.      0
ATOM    270  HD2 HID A 142      35.250 102.318 116.083  1.00  0.00           H0.      0
ATOM    271  HE1 HID A 142      36.929 100.075 119.221  1.00  0.00           H0.      0
ATOM    272  CA  ARG A 175      29.800  92.611 119.737  1.00  0.00           C0.     -1
ATOM    273  CB  ARG A 175      30.885  92.823 120.808  1.00  0.00           C0.     -1
ATOM    274  CG  ARG A 175      32.296  92.548 120.240  1.00  0.00           C0.      0
ATOM    275  CD  ARG A 175      33.430  93.056 121.147  1.00  0.00           C0.      0
ATOM    276  NE  ARG A 175      34.762  93.001 120.518  1.00  0.00           N0.      0
ATOM    277  CZ  ARG A 175      35.632  91.994 120.635  1.00  0.00           C0.      0
ATOM    278  NH1 ARG A 175      35.269  90.838 121.245  1.00  0.00           N1+      0
ATOM    279  NH2 ARG A 175      36.882  92.145 120.170  1.00  0.00           N0.      0
ATOM    280  H01 ARG A 175      28.798  92.766 120.151  1.00  0.00           H0.      0
ATOM    281  H03 ARG A 175      29.941  93.320 118.913  1.00  0.00           H0.      0
ATOM    282  HA  ARG A 175      29.842  91.594 119.328  1.00  0.00           H0.      0
ATOM    283  HB2 ARG A 175      30.841  93.861 121.165  1.00  0.00           H0.      0
ATOM    284  HB3 ARG A 175      30.700  92.179 121.678  1.00  0.00           H0.      0
ATOM    285  HG2 ARG A 175      32.413  91.473 120.043  1.00  0.00           H0.      0
ATOM    286  HG3 ARG A 175      32.391  93.051 119.271  1.00  0.00           H0.      0
ATOM    287  HD2 ARG A 175      33.251  94.109 121.383  1.00  0.00           H0.      0
ATOM    288  HD3 ARG A 175      33.462  92.511 122.097  1.00  0.00           H0.      0
ATOM    289  HE  ARG A 175      35.078  93.802 119.952  1.00  0.00           H0.      0
ATOM    290 HH11 ARG A 175      34.295  90.578 121.266  1.00  0.00           H0.      0
ATOM    291 HH12 ARG A 175      35.930  90.077 121.287  1.00  0.00           H0.      0
ATOM    292 HH21 ARG A 175      37.251  93.084 119.948  1.00  0.00           H0.      0
ATOM    293 HH22 ARG A 175      37.545  91.386 120.207  1.00  0.00           H0.      0
ATOM    294  CA  TYR A 194      40.511  87.940 116.156  1.00  0.00           C0.     -1
ATOM    295  CB  TYR A 194      40.546  89.319 116.936  1.00  0.00           C0.     -1
ATOM    296  CG  TYR A 194      39.832  90.461 116.228  1.00  0.00           C0.      0
ATOM    297  CD1 TYR A 194      38.633  90.999 116.724  1.00  0.00           C0.      0
ATOM    298  CD2 TYR A 194      40.368  91.049 115.065  1.00  0.00           C0.      0
ATOM    299  CE1 TYR A 194      37.989  92.076 116.099  1.00  0.00           C0.      0
ATOM    300  CE2 TYR A 194      39.739  92.118 114.425  1.00  0.00           C0.      0
ATOM    301  CZ  TYR A 194      38.540  92.639 114.938  1.00  0.00           C0.      0
ATOM    302  OH  TYR A 194      37.963  93.696 114.265  1.00  0.00           O0.      0
ATOM    303  H01 TYR A 194      41.056  87.173 116.716  1.00  0.00           H0.      0
ATOM    304  H02 TYR A 194      39.477  87.608 116.016  1.00  0.00           H0.      0
ATOM    305  HA  TYR A 194      40.975  88.048 115.169  1.00  0.00           H0.      0
ATOM    306  HB2 TYR A 194      40.098  89.173 117.926  1.00  0.00           H0.      0
ATOM    307  HB3 TYR A 194      41.594  89.597 117.105  1.00  0.00           H0.      0
ATOM    308  HD1 TYR A 194      38.202  90.589 117.632  1.00  0.00           H0.      0
ATOM    309  HD2 TYR A 194      41.308  90.677 114.667  1.00  0.00           H0.      0
ATOM    310  HE1 TYR A 194      37.067  92.476 116.512  1.00  0.00           H0.      0
ATOM    311  HE2 TYR A 194      40.167  92.574 113.540  1.00  0.00           H0.      0
ATOM    312  HH  TYR A 194      37.104  93.948 114.659  1.00  0.00           H0.      0
ATOM    313  CA  TYR A 220      44.209  94.339 125.085  1.00  0.00           C0.     -1
ATOM    314  CB  TYR A 220      43.854  94.639 123.618  1.00  0.00           C0.     -1
ATOM    315  CG  TYR A 220      42.403  94.920 123.255  1.00  0.00           C0.      0
ATOM    316  CD1 TYR A 220      41.668  95.985 123.810  1.00  0.00           C0.      0
ATOM    317  CD2 TYR A 220      41.788  94.181 122.230  1.00  0.00           C0.      0
ATOM    318  CE1 TYR A 220      40.390  96.317 123.342  1.00  0.00           C0.      0
ATOM    319  CE2 TYR A 220      40.513  94.496 121.752  1.00  0.00           C0.      0
ATOM    320  CZ  TYR A 220      39.817  95.582 122.295  1.00  0.00           C0.      0
ATOM    321  OH  TYR A 220      38.563  95.946 121.818  1.00  0.00           O0.      0
ATOM    322  H01 TYR A 220      45.287  94.176 125.186  1.00  0.00           H0.      0
ATOM    323  H02 TYR A 220      43.930  95.170 125.745  1.00  0.00           H0.      0
ATOM    324  HA  TYR A 220      43.691  93.442 125.442  1.00  0.00           H0.      0
ATOM    325  HB2 TYR A 220      44.457  95.503 123.297  1.00  0.00           H0.      0
ATOM    326  HB3 TYR A 220      44.196  93.799 123.000  1.00  0.00           H0.      0
ATOM    327  HD1 TYR A 220      42.108  96.585 124.602  1.00  0.00           H0.      0
ATOM    328  HD2 TYR A 220      42.327  93.358 121.769  1.00  0.00           H0.      0
ATOM    329  HE1 TYR A 220      39.845  97.154 123.766  1.00  0.00           H0.      0
ATOM    330  HE2 TYR A 220      40.082  93.906 120.952  1.00  0.00           H0.      0
ATOM    331  HH  TYR A 220      38.345  95.399 121.031  1.00  0.00           H0.      0
ATOM    332  CA  TYR A 242      31.969 101.154 123.539  1.00  0.00           C0.     -1
ATOM    333  CB  TYR A 242      31.898  99.700 123.007  1.00  0.00           C0.     -1
ATOM    334  CG  TYR A 242      33.189  99.187 122.388  1.00  0.00           C0.      0
ATOM    335  CD1 TYR A 242      33.350  99.107 120.993  1.00  0.00           C0.      0
ATOM    336  CD2 TYR A 242      34.264  98.756 123.188  1.00  0.00           C0.      0
ATOM    337  CE1 TYR A 242      34.528  98.618 120.416  1.00  0.00           C0.      0
ATOM    338  CE2 TYR A 242      35.451  98.270 122.627  1.00  0.00           C0.      0
ATOM    339  CZ  TYR A 242      35.589  98.200 121.233  1.00  0.00           C0.      0
ATOM    340  OH  TYR A 242      36.741  97.758 120.614  1.00  0.00           O0.      0
ATOM    341  H01 TYR A 242      31.011 101.450 123.980  1.00  0.00           H0.      0
ATOM    342  H02 TYR A 242      32.746 101.252 124.305  1.00  0.00           H0.      0
ATOM    343  HA  TYR A 242      32.205 101.853 122.728  1.00  0.00           H0.      0
ATOM    344  HB2 TYR A 242      31.610  99.039 123.835  1.00  0.00           H0.      0
ATOM    345  HB3 TYR A 242      31.095  99.634 122.262  1.00  0.00           H0.      0
ATOM    346  HD1 TYR A 242      32.539  99.425 120.343  1.00  0.00           H0.      0
ATOM    347  HD2 TYR A 242      34.171  98.794 124.269  1.00  0.00           H0.      0
ATOM    348  HE1 TYR A 242      34.626  98.558 119.338  1.00  0.00           H0.      0
ATOM    349  HE2 TYR A 242      36.264  97.941 123.267  1.00  0.00           H0.      0
ATOM    350  HH  TYR A 242      37.382  97.391 121.256  1.00  0.00           H0.      0
ATOM    351  N   ACT A 293      36.460  96.642 116.753  1.00  0.00           N0.      0
ATOM    352  CA  ACT A 293      37.499  96.318 117.777  1.00  0.00           C0.      0
ATOM    353  C   ACT A 293      37.008  95.263 118.761  1.00  0.00           C0.      0
ATOM    354  O   ACT A 293      35.766  95.062 118.844  1.00  0.00           O0.      0
ATOM    355  OXT ACT A 293      37.907  94.654 119.430  1.00  0.00           O1-      0
ATOM    356  H1  ACT A 293      37.750  97.231 118.322  1.00  0.00           H0.      0
ATOM    357  H3  ACT A 293      38.389  95.958 117.259  1.00  0.00           H0.      0
ATOM    358  H01 ACT A 293      35.632  97.093 117.162  1.00  0.00           H0.      0
ATOM    359  H02 ACT A 293      36.075  95.778 116.333  1.00  0.00           H0.      0
ATOM    360  CA' SAM A 294      38.500  96.901 109.967  1.00  0.00           C0.      0
ATOM    361  CB  SAM A 294      38.364  97.390 111.423  1.00  0.00           C0.      0
ATOM    362  CG  SAM A 294      37.899  98.846 111.580  1.00  0.00           C0.      0
ATOM    363  SD  SAM A 294      38.232  99.372 113.313  1.00  0.00           S0.      0
ATOM    364  CE  SAM A 294      36.975  97.491 115.621  1.00  0.00           C0.      0
ATOM    365  C5' SAM A 294      36.829 100.518 113.598  1.00  0.00           C0.      0
ATOM    366  C4' SAM A 294      37.008 101.821 112.842  1.00  0.00           C0.      0
ATOM    367  O4' SAM A 294      35.809 102.653 113.036  1.00  0.00           O0.      0
ATOM    368  C3' SAM A 294      38.218 102.679 113.311  1.00  0.00           C0.      0
ATOM    369  O3' SAM A 294      39.300 102.646 112.398  1.00  0.00           O0.      0
ATOM    370  C2' SAM A 294      37.592 104.094 113.526  1.00  0.00           C0.      0
ATOM    371  O2' SAM A 294      38.371 105.215 113.148  1.00  0.00           O0.      0
ATOM    372  C1' SAM A 294      36.254 104.000 112.766  1.00  0.00           C0.      0
ATOM    373  OXT SAM A 294      39.755  94.876 110.381  1.00  0.00           O0.      0
ATOM    374  N1  SAM A 294      33.232 107.960 111.400  1.00  0.00           N0.      0
ATOM    375  C2  SAM A 294      34.083 107.201 110.686  1.00  0.00           C0.      0
ATOM    376  N3  SAM A 294      34.852 106.179 111.108  1.00  0.00           N0.      0
ATOM    377  C4  SAM A 294      34.670 105.931 112.420  1.00  0.00           C0.      0
ATOM    378  C5  SAM A 294      33.838 106.648 113.290  1.00  0.00           C0.      0
ATOM    379  C6  SAM A 294      33.095 107.725 112.738  1.00  0.00           C0.      0
ATOM    380  N6  SAM A 294      32.274 108.505 113.464  1.00  0.00           N0.      0
ATOM    381  N7  SAM A 294      33.925 106.123 114.576  1.00  0.00           N0.      0
ATOM    382  C8  SAM A 294      34.777 105.122 114.489  1.00  0.00           C0.      0
ATOM    383  N9  SAM A 294      35.262 104.950 113.200  1.00  0.00           N0.      0
ATOM    384  C'  SAM A 294      38.653  95.362 109.976  1.00  0.00           C0.      0
ATOM    385  N'  SAM A 294      37.311  97.252 109.133  1.00  0.00           N0.      0
ATOM    386  O'  SAM A 294      37.626  94.706 109.638  1.00  0.00           O0.      0
ATOM    387 HN61 SAM A 294      32.387 108.480 114.483  1.00  0.00           H0.      0
ATOM    388 HN62 SAM A 294      31.971 109.390 113.052  1.00  0.00           H0.      0
ATOM    389  HA  SAM A 294      39.366  97.362 109.485  1.00  0.00           H0.      0
ATOM    390  HB1 SAM A 294      39.343  97.254 111.893  1.00  0.00           H0.      0
ATOM    391  HB2 SAM A 294      37.663  96.740 111.963  1.00  0.00           H0.      0
ATOM    392  HG1 SAM A 294      36.824  98.933 111.396  1.00  0.00           H0.      0
ATOM    393  HG2 SAM A 294      38.417  99.509 110.883  1.00  0.00           H0.      0
ATOM    394  HE1 SAM A 294      36.144  97.732 114.960  1.00  0.00           H0.      0
ATOM    395  HE2 SAM A 294      37.428  98.395 116.024  1.00  0.00           H0.      0
ATOM    396  HE3 SAM A 294      37.722  96.918 115.075  1.00  0.00           H0.      0
ATOM    397 HO2' SAM A 294      38.786 105.066 112.255  1.00  0.00           H0.      0
ATOM    398 HO3' SAM A 294      38.945 102.856 111.500  1.00  0.00           H0.      0
ATOM    399  H01 SAM A 294      35.085 104.490 115.306  1.00  0.00           H0.      0
ATOM    400  H02 SAM A 294      37.111 101.630 111.767  1.00  0.00           H0.      0
ATOM    401  H03 SAM A 294      38.615 102.307 114.254  1.00  0.00           H0.      0
ATOM    402  H04 SAM A 294      37.372 104.218 114.591  1.00  0.00           H0.      0
ATOM    403  H05 SAM A 294      36.409 104.154 111.693  1.00  0.00           H0.      0
ATOM    404  H06 SAM A 294      34.187 107.480 109.645  1.00  0.00           H0.      0
ATOM    405  H07 SAM A 294      37.459  96.984 108.100  1.00  0.00           H0.      0
ATOM    406  H08 SAM A 294      37.071  98.254 109.135  1.00  0.00           H0.      0
ATOM    407  H09 SAM A 294      36.486  96.706 109.408  1.00  0.00           H0.      0
ATOM    408 H5'1 SAM A 294      36.806 100.702 114.676  1.00  0.00           H0.      0
ATOM    409 H5'2 SAM A 294      35.907 100.007 113.314  1.00  0.00           H0.      0
ATOM    410  O   WAT B2150      33.239 108.338 116.161  1.00  0.00           O0.      0
ATOM    411  H1  WAT B2150      34.018 108.785 115.765  1.00  0.00           H0.      0
ATOM    412  H2  WAT B2150      33.394 107.399 115.930  1.00  0.00           H0.      0
ATOM    413  O   WAT B2267      35.363 109.354 114.646  1.00  0.00           O0.      0
ATOM    414  H1  WAT B2267      35.914 110.010 115.094  1.00  0.00           H0.      0
ATOM    415  H2  WAT B2267      35.986 108.630 114.381  1.00  0.00           H0.      0
ATOM    416  O   WAT B2303      37.433 107.722 114.048  1.00  0.00           O0.      0
ATOM    417  H1  WAT B2303      38.081 108.358 113.694  1.00  0.00           H0.      0
ATOM    418  H2  WAT B2303      37.691 106.840 113.702  1.00  0.00           H0.      0
