# Supplementary material for: Computational Investigation of GNMT-Catalyzed Methyl Transfer Reaction: Integrating MD, QM, and ML Approaches
Source: J Comput Chem. Author manuscript; Available in PMC 2026 Jun 29. (PMC13312424; doi:10.1002/jcc.70434)
Supplement: SI-2 [file NIHMS2188582-supplement-SI-2.zip › QM-cluster-pdbs/clustering_9194_R1_wo_ts.pdb]

ATOM      1  CA  TYR A  21      43.216 104.701 117.704  1.00  0.00           C0.     -1
ATOM      2  CB  TYR A  21      42.388 104.320 116.420  1.00  0.00           C0.     -1
ATOM      3  CG  TYR A  21      41.443 103.146 116.546  1.00  0.00           C0.      0
ATOM      4  CD1 TYR A  21      40.127 103.289 117.017  1.00  0.00           C0.      0
ATOM      5  CD2 TYR A  21      41.840 101.878 116.094  1.00  0.00           C0.      0
ATOM      6  CE1 TYR A  21      39.234 102.209 117.033  1.00  0.00           C0.      0
ATOM      7  CE2 TYR A  21      40.962 100.797 116.085  1.00  0.00           C0.      0
ATOM      8  CZ  TYR A  21      39.654 100.954 116.559  1.00  0.00           C0.      0
ATOM      9  OH  TYR A  21      38.827  99.853 116.512  1.00  0.00           O0.      0
ATOM     10  H01 TYR A  21      42.547 104.956 118.534  1.00  0.00           H0.      0
ATOM     11  H02 TYR A  21      43.860 105.562 117.496  1.00  0.00           H0.      0
ATOM     12  HA  TYR A  21      43.845 103.861 118.019  1.00  0.00           H0.      0
ATOM     13  HB2 TYR A  21      41.816 105.207 116.116  1.00  0.00           H0.      0
ATOM     14  HB3 TYR A  21      43.091 104.124 115.603  1.00  0.00           H0.      0
ATOM     15  HD1 TYR A  21      39.782 104.262 117.355  1.00  0.00           H0.      0
ATOM     16  HD2 TYR A  21      42.836 101.738 115.690  1.00  0.00           H0.      0
ATOM     17  HE1 TYR A  21      38.218 102.343 117.390  1.00  0.00           H0.      0
ATOM     18  HE2 TYR A  21      41.273  99.843 115.683  1.00  0.00           H0.      0
ATOM     19  HH  TYR A  21      37.934 100.021 116.914  1.00  0.00           H0.      0
ATOM     20  CA  TRP A  30      46.222  94.986 113.962  1.00  0.00           C0.     -1
ATOM     21  CB  TRP A  30      45.572  95.911 112.970  1.00  0.00           C0.     -1
ATOM     22  CG  TRP A  30      44.073  95.876 112.937  1.00  0.00           C0.      0
ATOM     23  CD1 TRP A  30      43.243  95.412 111.933  1.00  0.00           C0.      0
ATOM     24  CD2 TRP A  30      43.211  96.400 113.968  1.00  0.00           C0.      0
ATOM     25  CE2 TRP A  30      41.865  96.203 113.529  1.00  0.00           C0.      0
ATOM     26  CE3 TRP A  30      43.453  97.058 115.189  1.00  0.00           C0.      0
ATOM     27  NE1 TRP A  30      41.909  95.579 112.294  1.00  0.00           N0.      0
ATOM     28  CZ2 TRP A  30      40.775  96.643 114.287  1.00  0.00           C0.      0
ATOM     29  CZ3 TRP A  30      42.368  97.501 115.937  1.00  0.00           C0.      0
ATOM     30  CH2 TRP A  30      41.042  97.296 115.490  1.00  0.00           C0.      0
ATOM     31  H01 TRP A  30      45.961  93.940 113.758  1.00  0.00           H0.      0
ATOM     32  H03 TRP A  30      47.315  95.071 113.932  1.00  0.00           H0.      0
ATOM     33  HA  TRP A  30      45.902  95.208 114.987  1.00  0.00           H0.      0
ATOM     34  HB2 TRP A  30      45.893  96.943 113.180  1.00  0.00           H0.      0
ATOM     35  HB3 TRP A  30      45.952  95.687 111.963  1.00  0.00           H0.      0
ATOM     36  HD1 TRP A  30      43.504  94.981 110.978  1.00  0.00           H0.      0
ATOM     37  HE1 TRP A  30      41.120  95.570 111.635  1.00  0.00           H0.      0
ATOM     38  HE3 TRP A  30      44.468  97.221 115.536  1.00  0.00           H0.      0
ATOM     39  HZ2 TRP A  30      39.773  96.454 113.937  1.00  0.00           H0.      0
ATOM     40  HZ3 TRP A  30      42.533  98.017 116.877  1.00  0.00           H0.      0
ATOM     41  HH2 TRP A  30      40.231  97.665 116.101  1.00  0.00           H0.      0
ATOM     42  CA  TYR A  33      45.601  91.102 116.720  1.00  0.00           C0.     -1
ATOM     43  CB  TYR A  33      45.255  92.601 116.923  1.00  0.00           C0.     -1
ATOM     44  CG  TYR A  33      43.793  92.885 117.221  1.00  0.00           C0.      0
ATOM     45  CD1 TYR A  33      43.081  93.789 116.416  1.00  0.00           C0.      0
ATOM     46  CD2 TYR A  33      43.116  92.310 118.312  1.00  0.00           C0.      0
ATOM     47  CE1 TYR A  33      41.762  94.136 116.698  1.00  0.00           C0.      0
ATOM     48  CE2 TYR A  33      41.784  92.642 118.603  1.00  0.00           C0.      0
ATOM     49  CZ  TYR A  33      41.114  93.568 117.795  1.00  0.00           C0.      0
ATOM     50  OH  TYR A  33      39.815  93.999 118.034  1.00  0.00           O0.      0
ATOM     51  H01 TYR A  33      45.032  90.686 115.881  1.00  0.00           H0.      0
ATOM     52  H02 TYR A  33      46.669  90.977 116.510  1.00  0.00           H0.      0
ATOM     53  HA  TYR A  33      45.361  90.515 117.614  1.00  0.00           H0.      0
ATOM     54  HB2 TYR A  33      45.877  92.992 117.742  1.00  0.00           H0.      0
ATOM     55  HB3 TYR A  33      45.544  93.157 116.027  1.00  0.00           H0.      0
ATOM     56  HD1 TYR A  33      43.565  94.240 115.558  1.00  0.00           H0.      0
ATOM     57  HD2 TYR A  33      43.632  91.604 118.957  1.00  0.00           H0.      0
ATOM     58  HE1 TYR A  33      41.228  94.830 116.068  1.00  0.00           H0.      0
ATOM     59  HE2 TYR A  33      41.283  92.193 119.456  1.00  0.00           H0.      0
ATOM     60  HH  TYR A  33      39.345  93.466 118.691  1.00  0.00           H0.      0
ATOM     61  CA  ARG A  40      39.332  85.402 109.746  1.00  0.00           C0.     -1
ATOM     62  CB  ARG A  40      39.869  86.829 109.979  1.00  0.00           C0.     -1
ATOM     63  CG  ARG A  40      38.753  87.887 109.874  1.00  0.00           C0.      0
ATOM     64  CD  ARG A  40      39.190  89.314 110.248  1.00  0.00           C0.      0
ATOM     65  NE  ARG A  40      38.073  90.234 109.967  1.00  0.00           N0.      0
ATOM     66  CZ  ARG A  40      38.050  91.570 110.199  1.00  0.00           C0.      0
ATOM     67  NH1 ARG A  40      38.878  92.154 111.083  1.00  0.00           N1+      0
ATOM     68  NH2 ARG A  40      37.135  92.311 109.561  1.00  0.00           N0.      0
ATOM     69  H01 ARG A  40      38.871  85.314 108.755  1.00  0.00           H0.      0
ATOM     70  H02 ARG A  40      40.137  84.663 109.811  1.00  0.00           H0.      0
ATOM     71  HA  ARG A  40      38.573  85.144 110.495  1.00  0.00           H0.      0
ATOM     72  HB2 ARG A  40      40.334  86.886 110.974  1.00  0.00           H0.      0
ATOM     73  HB3 ARG A  40      40.658  87.056 109.250  1.00  0.00           H0.      0
ATOM     74  HG2 ARG A  40      38.371  87.892 108.842  1.00  0.00           H0.      0
ATOM     75  HG3 ARG A  40      37.913  87.599 110.521  1.00  0.00           H0.      0
ATOM     76  HD2 ARG A  40      39.440  89.356 111.315  1.00  0.00           H0.      0
ATOM     77  HD3 ARG A  40      40.083  89.610 109.681  1.00  0.00           H0.      0
ATOM     78  HE  ARG A  40      37.440  89.935 109.236  1.00  0.00           H0.      0
ATOM     79 HH11 ARG A  40      39.345  91.625 111.805  1.00  0.00           H0.      0
ATOM     80 HH12 ARG A  40      38.786  93.175 111.186  1.00  0.00           H0.      0
ATOM     81 HH21 ARG A  40      36.855  92.084 108.579  1.00  0.00           H0.      0
ATOM     82 HH22 ARG A  40      37.198  93.321 109.704  1.00  0.00           H0.      0
ATOM     83  CA  ALA A  64      34.471 100.993 108.464  1.00  0.00           C0.     -1
ATOM     84  C   ALA A  64      35.725 100.324 107.911  1.00  0.00           C0.      0
ATOM     85  O   ALA A  64      35.995  99.125 108.096  1.00  0.00           O0.      0
ATOM     86  CB  ALA A  64      33.959 100.299 109.734  1.00  0.00           C0.      0
ATOM     87  H02 ALA A  64      33.707 100.949 107.675  1.00  0.00           H0.      0
ATOM     88  HA  ALA A  64      34.676 102.053 108.657  1.00  0.00           H0.      0
ATOM     89  HB1 ALA A  64      33.943  99.214 109.595  1.00  0.00           H0.      0
ATOM     90  HB2 ALA A  64      34.596 100.528 110.595  1.00  0.00           H0.      0
ATOM     91  HB3 ALA A  64      32.943 100.630 109.971  1.00  0.00           H0.      0
ATOM     92  N   CYS A  65      36.530 101.100 107.144  1.00  0.00           N0.      0
ATOM     93  CA  CYS A  65      37.687 100.537 106.455  1.00  0.00           C0.     -1
ATOM     94  C   CYS A  65      38.783  99.998 107.376  1.00  0.00           C0.      0
ATOM     95  O   CYS A  65      39.430  98.988 107.058  1.00  0.00           O0.      0
ATOM     96  H01 CYS A  65      38.114 101.318 105.819  1.00  0.00           H0.      0
ATOM     97  H   CYS A  65      36.338 102.088 107.077  1.00  0.00           H0.      0
ATOM     98  HA  CYS A  65      37.375  99.703 105.821  1.00  0.00           H0.      0
ATOM     99  N   GLY A  66      39.045 100.735 108.474  1.00  0.00           N0.      0
ATOM    100  CA  GLY A  66      40.153 100.372 109.338  1.00  0.00           C0.     -1
ATOM    101  C   GLY A  66      41.500 100.353 108.534  1.00  0.00           C0.      0
ATOM    102  O   GLY A  66      41.891 101.365 107.946  1.00  0.00           O0.      0
ATOM    103  H   GLY A  66      38.403 101.469 108.788  1.00  0.00           H0.      0
ATOM    104  HA2 GLY A  66      40.224 101.109 110.137  1.00  0.00           H0.      0
ATOM    105  HA3 GLY A  66      39.990  99.390 109.797  1.00  0.00           H0.      0
ATOM    106  N   THR A  67      42.226  99.188 108.574  1.00  0.00           N0.      0
ATOM    107  CA  THR A  67      43.469  98.976 107.779  1.00  0.00           C0.     -1
ATOM    108  H01 THR A  67      43.238  98.709 106.741  1.00  0.00           H0.      0
ATOM    109  H02 THR A  67      44.048  98.177 108.246  1.00  0.00           H0.      0
ATOM    110  H   THR A  67      41.721  98.358 108.858  1.00  0.00           H0.      0
ATOM    111  HA  THR A  67      44.042  99.904 107.787  1.00  0.00           H0.      0
ATOM    112  CA  VAL A  69      41.516  94.189 105.634  1.00  0.00           C0.     -1
ATOM    113  C   VAL A  69      40.207  93.568 105.058  1.00  0.00           C0.      0
ATOM    114  O   VAL A  69      40.239  92.443 104.540  1.00  0.00           O0.      0
ATOM    115  CB  VAL A  69      41.780  93.654 107.072  1.00  0.00           C0.     -1
ATOM    116  CG1 VAL A  69      43.090  94.250 107.619  1.00  0.00           C0.      0
ATOM    117  CG2 VAL A  69      40.614  93.934 108.035  1.00  0.00           C0.      0
ATOM    118  H03 VAL A  69      41.455  95.285 105.660  1.00  0.00           H0.      0
ATOM    119  HA  VAL A  69      42.330  93.897 104.966  1.00  0.00           H0.      0
ATOM    120  HB  VAL A  69      41.902  92.564 106.985  1.00  0.00           H0.      0
ATOM    121 HG11 VAL A  69      42.999  95.339 107.729  1.00  0.00           H0.      0
ATOM    122 HG12 VAL A  69      43.326  93.831 108.604  1.00  0.00           H0.      0
ATOM    123 HG13 VAL A  69      43.935  94.046 106.951  1.00  0.00           H0.      0
ATOM    124 HG21 VAL A  69      40.441  95.011 108.143  1.00  0.00           H0.      0
ATOM    125 HG22 VAL A  69      39.681  93.470 107.700  1.00  0.00           H0.      0
ATOM    126 HG23 VAL A  69      40.839  93.549 109.036  1.00  0.00           H0.      0
ATOM    127  N   ASP A  70      39.027  94.263 105.202  1.00  0.00           N0.      0
ATOM    128  CA  ASP A  70      37.716  93.778 104.674  1.00  0.00           C0.     -1
ATOM    129  CB  ASP A  70      36.516  94.247 105.470  1.00  0.00           C0.     -1
ATOM    130  CG  ASP A  70      36.398  93.585 106.855  1.00  0.00           C0.      0
ATOM    131  OD1 ASP A  70      36.059  94.311 107.848  1.00  0.00           O0.      0
ATOM    132  OD2 ASP A  70      36.616  92.336 106.915  1.00  0.00           O1-      0
ATOM    133  H01 ASP A  70      37.622  94.091 103.625  1.00  0.00           H0.      0
ATOM    134  H   ASP A  70      39.066  95.200 105.580  1.00  0.00           H0.      0
ATOM    135  HA  ASP A  70      37.767  92.688 104.694  1.00  0.00           H0.      0
ATOM    136  HB2 ASP A  70      36.510  95.336 105.595  1.00  0.00           H0.      0
ATOM    137  HB3 ASP A  70      35.613  93.989 104.900  1.00  0.00           H0.      0
ATOM    138  CA  ASP A  85      36.663 105.467 108.143  1.00  0.00           C0.     -1
ATOM    139  C   ASP A  85      37.084 106.802 108.815  1.00  0.00           C0.      0
ATOM    140  O   ASP A  85      37.682 107.678 108.181  1.00  0.00           O0.      0
ATOM    141  CB  ASP A  85      37.857 104.470 108.193  1.00  0.00           C0.      0
ATOM    142  CG  ASP A  85      38.050 103.877 109.590  1.00  0.00           C0.      0
ATOM    143  OD1 ASP A  85      37.555 102.712 109.812  1.00  0.00           O0.      0
ATOM    144  OD2 ASP A  85      38.649 104.564 110.467  1.00  0.00           O1-      0
ATOM    145  H01 ASP A  85      36.414 105.705 107.108  1.00  0.00           H0.      0
ATOM    146  HA  ASP A  85      35.785 105.033 108.633  1.00  0.00           H0.      0
ATOM    147  HB2 ASP A  85      37.689 103.656 107.483  1.00  0.00           H0.      0
ATOM    148  HB3 ASP A  85      38.768 104.996 107.892  1.00  0.00           H0.      0
ATOM    149  N   ALA A  86      36.828 106.915 110.154  1.00  0.00           N0.      0
ATOM    150  CA  ALA A  86      37.141 108.102 110.965  1.00  0.00           C0.     -1
ATOM    151  C   ALA A  86      38.622 108.272 111.425  1.00  0.00           C0.      0
ATOM    152  O   ALA A  86      38.946 109.371 111.905  1.00  0.00           O0.      0
ATOM    153  CB  ALA A  86      36.286 108.039 112.242  1.00  0.00           C0.      0
ATOM    154  H   ALA A  86      36.335 106.155 110.608  1.00  0.00           H0.      0
ATOM    155  HA  ALA A  86      36.908 108.996 110.378  1.00  0.00           H0.      0
ATOM    156  HB1 ALA A  86      35.220 108.046 112.003  1.00  0.00           H0.      0
ATOM    157  HB2 ALA A  86      36.513 107.120 112.796  1.00  0.00           H0.      0
ATOM    158  HB3 ALA A  86      36.532 108.890 112.882  1.00  0.00           H0.      0
ATOM    159  N   SER A  87      39.441 107.195 111.381  1.00  0.00           N0.      0
ATOM    160  CA  SER A  87      40.790 107.189 111.990  1.00  0.00           C0.     -1
ATOM    161  CB  SER A  87      40.967 105.922 112.839  1.00  0.00           C0.      0
ATOM    162  OG  SER A  87      42.333 105.772 113.283  1.00  0.00           O0.      0
ATOM    163  H01 SER A  87      41.564 107.208 111.213  1.00  0.00           H0.      0
ATOM    164  H   SER A  87      39.107 106.338 110.934  1.00  0.00           H0.      0
ATOM    165  HA  SER A  87      40.880 108.099 112.589  1.00  0.00           H0.      0
ATOM    166  HB2 SER A  87      40.261 105.919 113.678  1.00  0.00           H0.      0
ATOM    167  HB3 SER A  87      40.753 105.037 112.236  1.00  0.00           H0.      0
ATOM    168  HG  SER A  87      42.494 106.419 113.983  1.00  0.00           H0.      0
ATOM    169  CA  MET A  90      43.987 103.051 110.794  1.00  0.00           C0.     -1
ATOM    170  CB  MET A  90      42.571 102.732 111.243  1.00  0.00           C0.     -1
ATOM    171  CG  MET A  90      42.463 102.297 112.709  1.00  0.00           C0.      0
ATOM    172  SD  MET A  90      43.262 100.677 113.081  1.00  0.00           S0.      0
ATOM    173  CE  MET A  90      42.043  99.548 112.315  1.00  0.00           C0.      0
ATOM    174  H01 MET A  90      44.393 103.900 111.359  1.00  0.00           H0.      0
ATOM    175  H02 MET A  90      44.013 103.306 109.728  1.00  0.00           H0.      0
ATOM    176  HA  MET A  90      44.648 102.191 110.952  1.00  0.00           H0.      0
ATOM    177  HB2 MET A  90      41.930 103.613 111.105  1.00  0.00           H0.      0
ATOM    178  HB3 MET A  90      42.153 101.954 110.598  1.00  0.00           H0.      0
ATOM    179  HG2 MET A  90      42.942 103.038 113.357  1.00  0.00           H0.      0
ATOM    180  HG3 MET A  90      41.413 102.221 113.010  1.00  0.00           H0.      0
ATOM    181  HE1 MET A  90      41.028  99.845 112.595  1.00  0.00           H0.      0
ATOM    182  HE2 MET A  90      42.142  99.537 111.228  1.00  0.00           H0.      0
ATOM    183  HE3 MET A  90      42.240  98.548 112.701  1.00  0.00           H0.      0
ATOM    184  CA  ALA A 115      34.977 110.210 106.517  1.00  0.00           C0.     -1
ATOM    185  C   ALA A 115      34.355 109.401 107.694  1.00  0.00           C0.      0
ATOM    186  O   ALA A 115      34.447 108.169 107.745  1.00  0.00           O0.      0
ATOM    187  H01 ALA A 115      36.051 110.000 106.510  1.00  0.00           H0.      0
ATOM    188  H03 ALA A 115      34.550 109.849 105.578  1.00  0.00           H0.      0
ATOM    189  HA  ALA A 115      34.814 111.286 106.606  1.00  0.00           H0.      0
ATOM    190  N   ASN A 116      33.751 110.133 108.693  1.00  0.00           N0.      0
ATOM    191  CA  ASN A 116      33.052 109.560 109.872  1.00  0.00           C0.     -1
ATOM    192  C   ASN A 116      31.502 109.628 109.596  1.00  0.00           C0.      0
ATOM    193  O   ASN A 116      31.033 110.650 109.073  1.00  0.00           O0.      0
ATOM    194  CB  ASN A 116      33.422 110.454 111.079  1.00  0.00           C0.      0
ATOM    195  CG  ASN A 116      32.790 110.031 112.394  1.00  0.00           C0.      0
ATOM    196  ND2 ASN A 116      33.642 109.897 113.441  1.00  0.00           N0.      0
ATOM    197  OD1 ASN A 116      31.568 109.849 112.516  1.00  0.00           O0.      0
ATOM    198  H   ASN A 116      33.466 111.077 108.467  1.00  0.00           H0.      0
ATOM    199  HA  ASN A 116      33.397 108.542 110.007  1.00  0.00           H0.      0
ATOM    200  HB2 ASN A 116      34.512 110.497 111.157  1.00  0.00           H0.      0
ATOM    201  HB3 ASN A 116      33.067 111.469 110.860  1.00  0.00           H0.      0
ATOM    202 HD21 ASN A 116      33.283 109.579 114.330  1.00  0.00           H0.      0
ATOM    203 HD22 ASN A 116      34.642 109.950 113.323  1.00  0.00           H0.      0
ATOM    204  N   TRP A 117      30.784 108.536 109.933  1.00  0.00           N0.      0
ATOM    205  CA  TRP A 117      29.295 108.400 109.847  1.00  0.00           C0.     -1
ATOM    206  CB  TRP A 117      28.884 107.236 110.665  1.00  0.00           C0.     -1
ATOM    207  CG  TRP A 117      29.677 105.969 110.431  1.00  0.00           C0.      0
ATOM    208  CD1 TRP A 117      30.356 105.595 109.289  1.00  0.00           C0.      0
ATOM    209  CD2 TRP A 117      29.993 104.977 111.438  1.00  0.00           C0.      0
ATOM    210  CE2 TRP A 117      30.894 104.039 110.845  1.00  0.00           C0.      0
ATOM    211  CE3 TRP A 117      29.646 104.818 112.793  1.00  0.00           C0.      0
ATOM    212  NE1 TRP A 117      31.073 104.429 109.531  1.00  0.00           N0.      0
ATOM    213  CZ2 TRP A 117      31.467 102.988 111.575  1.00  0.00           C0.      0
ATOM    214  CZ3 TRP A 117      30.207 103.769 113.519  1.00  0.00           C0.      0
ATOM    215  CH2 TRP A 117      31.114 102.866 112.917  1.00  0.00           C0.      0
ATOM    216  H02 TRP A 117      28.832 109.328 110.198  1.00  0.00           H0.      0
ATOM    217  H   TRP A 117      31.280 107.829 110.478  1.00  0.00           H0.      0
ATOM    218  HA  TRP A 117      29.017 108.281 108.791  1.00  0.00           H0.      0
ATOM    219  HB2 TRP A 117      28.988 107.491 111.729  1.00  0.00           H0.      0
ATOM    220  HB3 TRP A 117      27.809 107.057 110.513  1.00  0.00           H0.      0
ATOM    221  HD1 TRP A 117      30.423 106.092 108.334  1.00  0.00           H0.      0
ATOM    222  HE1 TRP A 117      31.726 104.013 108.885  1.00  0.00           H0.      0
ATOM    223  HE3 TRP A 117      28.970 105.518 113.273  1.00  0.00           H0.      0
ATOM    224  HZ2 TRP A 117      32.185 102.314 111.122  1.00  0.00           H0.      0
ATOM    225  HZ3 TRP A 117      29.960 103.652 114.570  1.00  0.00           H0.      0
ATOM    226  HH2 TRP A 117      31.559 102.078 113.516  1.00  0.00           H0.      0
ATOM    227  CA  CYS A 135      31.327  97.922 107.685  1.00  0.00           C0.     -1
ATOM    228  C   CYS A 135      32.341  96.848 108.116  1.00  0.00           C0.      0
ATOM    229  O   CYS A 135      33.479  96.806 107.645  1.00  0.00           O0.      0
ATOM    230  H01 CYS A 135      30.979  97.689 106.673  1.00  0.00           H0.      0
ATOM    231  H02 CYS A 135      31.834  98.889 107.656  1.00  0.00           H0.      0
ATOM    232  HA  CYS A 135      30.460  97.987 108.348  1.00  0.00           H0.      0
ATOM    233  N   LEU A 136      31.892  95.902 109.011  1.00  0.00           N0.      0
ATOM    234  CA  LEU A 136      32.657  94.706 109.343  1.00  0.00           C0.     -1
ATOM    235  C   LEU A 136      33.676  94.891 110.483  1.00  0.00           C0.      0
ATOM    236  O   LEU A 136      34.080  96.001 110.853  1.00  0.00           O0.      0
ATOM    237  H03 LEU A 136      33.257  94.430 108.464  1.00  0.00           H0.      0
ATOM    238  H   LEU A 136      30.970  96.003 109.408  1.00  0.00           H0.      0
ATOM    239  HA  LEU A 136      31.969  93.888 109.571  1.00  0.00           H0.      0
ATOM    240  N   GLY A 137      34.126  93.736 111.067  1.00  0.00           N0.      0
ATOM    241  CA  GLY A 137      35.262  93.748 112.004  1.00  0.00           C0.     -1
ATOM    242  C   GLY A 137      34.938  94.437 113.324  1.00  0.00           C0.      0
ATOM    243  O   GLY A 137      35.851  94.848 114.067  1.00  0.00           O0.      0
ATOM    244  H   GLY A 137      33.920  92.859 110.605  1.00  0.00           H0.      0
ATOM    245  HA2 GLY A 137      35.557  92.713 112.193  1.00  0.00           H0.      0
ATOM    246  HA3 GLY A 137      36.125  94.263 111.567  1.00  0.00           H0.      0
ATOM    247  N   ASN A 138      33.633  94.513 113.633  1.00  0.00           N0.      0
ATOM    248  CA  ASN A 138      33.044  95.413 114.624  1.00  0.00           C0.     -1
ATOM    249  C   ASN A 138      33.113  96.864 114.118  1.00  0.00           C0.      0
ATOM    250  O   ASN A 138      34.173  97.500 114.092  1.00  0.00           O0.      0
ATOM    251  CB  ASN A 138      33.631  95.300 116.025  1.00  0.00           C0.      0
ATOM    252  CG  ASN A 138      32.697  95.983 117.024  1.00  0.00           C0.      0
ATOM    253  ND2 ASN A 138      33.038  95.837 118.327  1.00  0.00           N0.      0
ATOM    254  OD1 ASN A 138      31.707  96.631 116.654  1.00  0.00           O0.      0
ATOM    255  H   ASN A 138      33.007  94.194 112.904  1.00  0.00           H0.      0
ATOM    256  HA  ASN A 138      31.993  95.119 114.685  1.00  0.00           H0.      0
ATOM    257  HB2 ASN A 138      33.788  94.250 116.290  1.00  0.00           H0.      0
ATOM    258  HB3 ASN A 138      34.604  95.788 116.038  1.00  0.00           H0.      0
ATOM    259 HD21 ASN A 138      32.523  96.367 119.018  1.00  0.00           H0.      0
ATOM    260 HD22 ASN A 138      33.860  95.300 118.620  1.00  0.00           H0.      0
ATOM    261  N   SER A 139      31.928  97.338 113.664  1.00  0.00           N0.      0
ATOM    262  CA  SER A 139      31.789  98.732 113.278  1.00  0.00           C0.     -1
ATOM    263  H01 SER A 139      31.841  99.403 114.145  1.00  0.00           H0.      0
ATOM    264  H02 SER A 139      30.832  98.873 112.773  1.00  0.00           H0.      0
ATOM    265  H   SER A 139      31.103  96.880 114.027  1.00  0.00           H0.      0
ATOM    266  HA  SER A 139      32.596  98.999 112.593  1.00  0.00           H0.      0
ATOM    267  CA  HID A 142      32.505 102.257 119.426  1.00  0.00           C0.     -1
ATOM    268  C   HID A 142      31.952 103.618 119.858  1.00  0.00           C0.      0
ATOM    269  O   HID A 142      32.656 104.408 120.499  1.00  0.00           O0.      0
ATOM    270  CB  HID A 142      33.608 102.519 118.388  1.00  0.00           C0.     -1
ATOM    271  CG  HID A 142      34.691 101.499 118.300  1.00  0.00           C0.      0
ATOM    272  CD2 HID A 142      35.278 100.870 117.222  1.00  0.00           C0.      0
ATOM    273  ND1 HID A 142      35.461 101.120 119.391  1.00  0.00           N0.      0
ATOM    274  CE1 HID A 142      36.454 100.293 118.958  1.00  0.00           C0.      0
ATOM    275  NE2 HID A 142      36.374 100.127 117.642  1.00  0.00           N0.      0
ATOM    276  H03 HID A 142      31.734 101.591 119.026  1.00  0.00           H0.      0
ATOM    277  HA  HID A 142      32.924 101.777 120.316  1.00  0.00           H0.      0
ATOM    278  HB2 HID A 142      33.162 102.646 117.395  1.00  0.00           H0.      0
ATOM    279  HB3 HID A 142      34.073 103.481 118.643  1.00  0.00           H0.      0
ATOM    280  HD1 HID A 142      35.292 101.375 120.354  1.00  0.00           H0.      0
ATOM    281  HD2 HID A 142      34.988 100.921 116.184  1.00  0.00           H0.      0
ATOM    282  HE1 HID A 142      37.172  99.828 119.610  1.00  0.00           H0.      0
ATOM    283  N   LEU A 143      30.708 103.935 119.414  1.00  0.00           N0.      0
ATOM    284  CA  LEU A 143      30.216 105.320 119.389  1.00  0.00           C0.     -1
ATOM    285  CB  LEU A 143      29.408 105.532 118.053  1.00  0.00           C0.     -1
ATOM    286  CG  LEU A 143      28.974 106.985 117.775  1.00  0.00           C0.      0
ATOM    287  CD1 LEU A 143      30.177 107.943 117.697  1.00  0.00           C0.      0
ATOM    288  CD2 LEU A 143      28.164 107.038 116.465  1.00  0.00           C0.      0
ATOM    289  H01 LEU A 143      29.578 105.531 120.256  1.00  0.00           H0.      0
ATOM    290  H   LEU A 143      30.217 103.258 118.846  1.00  0.00           H0.      0
ATOM    291  HA  LEU A 143      31.088 105.974 119.442  1.00  0.00           H0.      0
ATOM    292  HB2 LEU A 143      30.044 105.190 117.222  1.00  0.00           H0.      0
ATOM    293  HB3 LEU A 143      28.521 104.883 118.074  1.00  0.00           H0.      0
ATOM    294  HG  LEU A 143      28.322 107.315 118.598  1.00  0.00           H0.      0
ATOM    295 HD11 LEU A 143      29.850 108.953 117.424  1.00  0.00           H0.      0
ATOM    296 HD12 LEU A 143      30.716 108.012 118.647  1.00  0.00           H0.      0
ATOM    297 HD13 LEU A 143      30.890 107.603 116.932  1.00  0.00           H0.      0
ATOM    298 HD21 LEU A 143      27.298 106.367 116.502  1.00  0.00           H0.      0
ATOM    299 HD22 LEU A 143      27.801 108.053 116.268  1.00  0.00           H0.      0
ATOM    300 HD23 LEU A 143      28.791 106.734 115.616  1.00  0.00           H0.      0
ATOM    301  CA  ARG A 175      29.040  93.293 120.073  1.00  0.00           C0.     -1
ATOM    302  CB  ARG A 175      29.998  93.720 121.214  1.00  0.00           C0.     -1
ATOM    303  CG  ARG A 175      31.467  93.439 120.841  1.00  0.00           C0.      0
ATOM    304  CD  ARG A 175      32.488  93.913 121.892  1.00  0.00           C0.      0
ATOM    305  NE  ARG A 175      33.878  93.581 121.530  1.00  0.00           N0.      0
ATOM    306  CZ  ARG A 175      34.493  92.433 121.824  1.00  0.00           C0.      0
ATOM    307  NH1 ARG A 175      33.851  91.452 122.498  1.00  0.00           N1+      0
ATOM    308  NH2 ARG A 175      35.806  92.281 121.543  1.00  0.00           N0.      0
ATOM    309  H01 ARG A 175      29.261  93.848 119.154  1.00  0.00           H0.      0
ATOM    310  H02 ARG A 175      27.995  93.478 120.343  1.00  0.00           H0.      0
ATOM    311  HA  ARG A 175      29.156  92.226 119.856  1.00  0.00           H0.      0
ATOM    312  HB2 ARG A 175      29.869  94.791 121.423  1.00  0.00           H0.      0
ATOM    313  HB3 ARG A 175      29.739  93.184 122.138  1.00  0.00           H0.      0
ATOM    314  HG2 ARG A 175      31.597  92.364 120.655  1.00  0.00           H0.      0
ATOM    315  HG3 ARG A 175      31.697  93.934 119.891  1.00  0.00           H0.      0
ATOM    316  HD2 ARG A 175      32.445  95.001 122.001  1.00  0.00           H0.      0
ATOM    317  HD3 ARG A 175      32.275  93.489 122.880  1.00  0.00           H0.      0
ATOM    318  HE  ARG A 175      34.337  94.112 120.781  1.00  0.00           H0.      0
ATOM    319 HH11 ARG A 175      32.846  91.386 122.456  1.00  0.00           H0.      0
ATOM    320 HH12 ARG A 175      34.351  90.611 122.742  1.00  0.00           H0.      0
ATOM    321 HH21 ARG A 175      36.281  92.991 120.976  1.00  0.00           H0.      0
ATOM    322 HH22 ARG A 175      36.132  91.338 121.382  1.00  0.00           H0.      0
ATOM    323  CA  TYR A 194      40.197  88.625 115.750  1.00  0.00           C0.     -1
ATOM    324  CB  TYR A 194      40.098  89.844 116.609  1.00  0.00           C0.     -1
ATOM    325  CG  TYR A 194      39.636  91.066 115.839  1.00  0.00           C0.      0
ATOM    326  CD1 TYR A 194      38.345  91.588 115.998  1.00  0.00           C0.      0
ATOM    327  CD2 TYR A 194      40.493  91.690 114.914  1.00  0.00           C0.      0
ATOM    328  CE1 TYR A 194      37.916  92.700 115.269  1.00  0.00           C0.      0
ATOM    329  CE2 TYR A 194      40.085  92.805 114.182  1.00  0.00           C0.      0
ATOM    330  CZ  TYR A 194      38.792  93.318 114.364  1.00  0.00           C0.      0
ATOM    331  OH  TYR A 194      38.436  94.429 113.639  1.00  0.00           O0.      0
ATOM    332  H01 TYR A 194      40.543  87.752 116.318  1.00  0.00           H0.      0
ATOM    333  H03 TYR A 194      39.226  88.370 115.306  1.00  0.00           H0.      0
ATOM    334  HA  TYR A 194      40.900  88.776 114.921  1.00  0.00           H0.      0
ATOM    335  HB2 TYR A 194      39.404  89.664 117.441  1.00  0.00           H0.      0
ATOM    336  HB3 TYR A 194      41.072  90.061 117.069  1.00  0.00           H0.      0
ATOM    337  HD1 TYR A 194      37.662  91.127 116.708  1.00  0.00           H0.      0
ATOM    338  HD2 TYR A 194      41.507  91.322 114.797  1.00  0.00           H0.      0
ATOM    339  HE1 TYR A 194      36.913  93.088 115.397  1.00  0.00           H0.      0
ATOM    340  HE2 TYR A 194      40.761  93.317 113.506  1.00  0.00           H0.      0
ATOM    341  HH  TYR A 194      37.466  94.587 113.731  1.00  0.00           H0.      0
ATOM    342  CA  TYR A 220      44.091  93.999 125.034  1.00  0.00           C0.     -1
ATOM    343  CB  TYR A 220      43.486  93.980 123.612  1.00  0.00           C0.     -1
ATOM    344  CG  TYR A 220      42.075  94.439 123.275  1.00  0.00           C0.      0
ATOM    345  CD1 TYR A 220      41.122  94.947 124.167  1.00  0.00           C0.      0
ATOM    346  CD2 TYR A 220      41.706  94.327 121.916  1.00  0.00           C0.      0
ATOM    347  CE1 TYR A 220      39.834  95.301 123.727  1.00  0.00           C0.      0
ATOM    348  CE2 TYR A 220      40.438  94.680 121.464  1.00  0.00           C0.      0
ATOM    349  CZ  TYR A 220      39.489  95.151 122.381  1.00  0.00           C0.      0
ATOM    350  OH  TYR A 220      38.198  95.473 121.960  1.00  0.00           O0.      0
ATOM    351  H01 TYR A 220      45.114  93.615 124.991  1.00  0.00           H0.      0
ATOM    352  H02 TYR A 220      44.124  95.014 125.449  1.00  0.00           H0.      0
ATOM    353  HA  TYR A 220      43.519  93.372 125.728  1.00  0.00           H0.      0
ATOM    354  HB2 TYR A 220      44.167  94.557 122.968  1.00  0.00           H0.      0
ATOM    355  HB3 TYR A 220      43.575  92.947 123.241  1.00  0.00           H0.      0
ATOM    356  HD1 TYR A 220      41.370  95.058 125.218  1.00  0.00           H0.      0
ATOM    357  HD2 TYR A 220      42.431  93.954 121.198  1.00  0.00           H0.      0
ATOM    358  HE1 TYR A 220      39.093  95.672 124.426  1.00  0.00           H0.      0
ATOM    359  HE2 TYR A 220      40.185  94.606 120.413  1.00  0.00           H0.      0
ATOM    360  HH  TYR A 220      37.963  94.928 121.174  1.00  0.00           H0.      0
ATOM    361  CA  LEU A 240      39.194 100.239 123.373  1.00  0.00           C0.     -1
ATOM    362  CB  LEU A 240      38.978  99.277 122.156  1.00  0.00           C0.     -1
ATOM    363  CG  LEU A 240      40.073  99.400 121.068  1.00  0.00           C0.      0
ATOM    364  CD1 LEU A 240      39.900  98.346 119.956  1.00  0.00           C0.      0
ATOM    365  CD2 LEU A 240      40.134 100.811 120.451  1.00  0.00           C0.      0
ATOM    366  H01 LEU A 240      38.448 100.049 124.152  1.00  0.00           H0.      0
ATOM    367  H02 LEU A 240      40.189 100.088 123.807  1.00  0.00           H0.      0
ATOM    368  HA  LEU A 240      39.108 101.288 123.070  1.00  0.00           H0.      0
ATOM    369  HB2 LEU A 240      38.961  98.241 122.523  1.00  0.00           H0.      0
ATOM    370  HB3 LEU A 240      37.991  99.471 121.714  1.00  0.00           H0.      0
ATOM    371  HG  LEU A 240      41.038  99.204 121.562  1.00  0.00           H0.      0
ATOM    372 HD11 LEU A 240      39.003  98.551 119.359  1.00  0.00           H0.      0
ATOM    373 HD12 LEU A 240      40.754  98.364 119.269  1.00  0.00           H0.      0
ATOM    374 HD13 LEU A 240      39.820  97.335 120.370  1.00  0.00           H0.      0
ATOM    375 HD21 LEU A 240      40.385 101.573 121.195  1.00  0.00           H0.      0
ATOM    376 HD22 LEU A 240      40.884 100.857 119.653  1.00  0.00           H0.      0
ATOM    377 HD23 LEU A 240      39.171 101.083 120.001  1.00  0.00           H0.      0
ATOM    378  CA  TYR A 242      32.054 100.564 123.246  1.00  0.00           C0.     -1
ATOM    379  CB  TYR A 242      32.074  99.054 123.030  1.00  0.00           C0.     -1
ATOM    380  CG  TYR A 242      33.310  98.534 122.323  1.00  0.00           C0.      0
ATOM    381  CD1 TYR A 242      33.418  98.559 120.920  1.00  0.00           C0.      0
ATOM    382  CD2 TYR A 242      34.394  98.020 123.054  1.00  0.00           C0.      0
ATOM    383  CE1 TYR A 242      34.570  98.108 120.270  1.00  0.00           C0.      0
ATOM    384  CE2 TYR A 242      35.553  97.564 122.421  1.00  0.00           C0.      0
ATOM    385  CZ  TYR A 242      35.646  97.620 121.023  1.00  0.00           C0.      0
ATOM    386  OH  TYR A 242      36.785  97.229 120.352  1.00  0.00           O0.      0
ATOM    387  H01 TYR A 242      31.147 100.873 123.778  1.00  0.00           H0.      0
ATOM    388  H02 TYR A 242      32.920 100.890 123.834  1.00  0.00           H0.      0
ATOM    389  HA  TYR A 242      32.081 101.102 122.291  1.00  0.00           H0.      0
ATOM    390  HB2 TYR A 242      31.986  98.553 124.003  1.00  0.00           H0.      0
ATOM    391  HB3 TYR A 242      31.183  98.765 122.456  1.00  0.00           H0.      0
ATOM    392  HD1 TYR A 242      32.592  98.944 120.327  1.00  0.00           H0.      0
ATOM    393  HD2 TYR A 242      34.331  97.977 124.137  1.00  0.00           H0.      0
ATOM    394  HE1 TYR A 242      34.651  98.145 119.191  1.00  0.00           H0.      0
ATOM    395  HE2 TYR A 242      36.378  97.161 122.997  1.00  0.00           H0.      0
ATOM    396  HH  TYR A 242      37.433  96.863 120.990  1.00  0.00           H0.      0
ATOM    397  CA  TYR A 283      28.640  89.757 117.941  1.00  0.00           C0.     -1
ATOM    398  CB  TYR A 283      29.585  90.010 116.703  1.00  0.00           C0.     -1
ATOM    399  CG  TYR A 283      30.969  90.433 117.155  1.00  0.00           C0.      0
ATOM    400  CD1 TYR A 283      31.932  89.473 117.518  1.00  0.00           C0.      0
ATOM    401  CD2 TYR A 283      31.309  91.786 117.310  1.00  0.00           C0.      0
ATOM    402  CE1 TYR A 283      33.177  89.843 118.029  1.00  0.00           C0.      0
ATOM    403  CE2 TYR A 283      32.553  92.172 117.820  1.00  0.00           C0.      0
ATOM    404  CZ  TYR A 283      33.494  91.201 118.192  1.00  0.00           C0.      0
ATOM    405  OH  TYR A 283      34.721  91.515 118.724  1.00  0.00           O0.      0
ATOM    406  H01 TYR A 283      27.652  89.415 117.614  1.00  0.00           H0.      0
ATOM    407  H02 TYR A 283      29.075  88.996 118.597  1.00  0.00           H0.      0
ATOM    408  HA  TYR A 283      28.517  90.680 118.516  1.00  0.00           H0.      0
ATOM    409  HB2 TYR A 283      29.643  89.090 116.109  1.00  0.00           H0.      0
ATOM    410  HB3 TYR A 283      29.139  90.783 116.066  1.00  0.00           H0.      0
ATOM    411  HD1 TYR A 283      31.699  88.418 117.405  1.00  0.00           H0.      0
ATOM    412  HD2 TYR A 283      30.588  92.553 117.042  1.00  0.00           H0.      0
ATOM    413  HE1 TYR A 283      33.913  89.097 118.308  1.00  0.00           H0.      0
ATOM    414  HE2 TYR A 283      32.780  93.222 117.957  1.00  0.00           H0.      0
ATOM    415  HH  TYR A 283      34.827  92.488 118.814  1.00  0.00           H0.      0
ATOM    416  CA' SAM A 293      37.725  97.044 109.757  1.00  0.00           C0.      0
ATOM    417  CB  SAM A 293      37.555  98.073 110.897  1.00  0.00           C0.      0
ATOM    418  CG  SAM A 293      37.121  97.449 112.247  1.00  0.00           C0.      0
ATOM    419  SD  SAM A 293      37.811  98.389 113.671  1.00  0.00           S0.      0
ATOM    420  CE  SAM A 293      37.654  97.158 115.628  1.00  0.00           C0.      0
ATOM    421  C5' SAM A 293      36.552  99.684 113.941  1.00  0.00           C0.      0
ATOM    422  C4' SAM A 293      36.710 100.820 112.938  1.00  0.00           C0.      0
ATOM    423  O4' SAM A 293      35.520 101.658 113.077  1.00  0.00           O0.      0
ATOM    424  C3' SAM A 293      37.955 101.736 113.146  1.00  0.00           C0.      0
ATOM    425  O3' SAM A 293      38.815 101.747 112.013  1.00  0.00           O0.      0
ATOM    426  C2' SAM A 293      37.317 103.124 113.466  1.00  0.00           C0.      0
ATOM    427  O2' SAM A 293      38.048 104.270 113.103  1.00  0.00           O0.      0
ATOM    428  C1' SAM A 293      35.934 103.008 112.787  1.00  0.00           C0.      0
ATOM    429  OXT SAM A 293      39.805  96.159 110.447  1.00  0.00           O0.      0
ATOM    430  N1  SAM A 293      32.712 106.824 111.576  1.00  0.00           N0.      0
ATOM    431  C2  SAM A 293      33.592 106.126 110.830  1.00  0.00           C0.      0
ATOM    432  N3  SAM A 293      34.405 105.133 111.218  1.00  0.00           N0.      0
ATOM    433  C4  SAM A 293      34.249 104.843 112.524  1.00  0.00           C0.      0
ATOM    434  C5  SAM A 293      33.369 105.474 113.417  1.00  0.00           C0.      0
ATOM    435  C6  SAM A 293      32.574 106.518 112.894  1.00  0.00           C0.      0
ATOM    436  N6  SAM A 293      31.694 107.217 113.642  1.00  0.00           N0.      0
ATOM    437  N7  SAM A 293      33.492 104.936 114.692  1.00  0.00           N0.      0
ATOM    438  C8  SAM A 293      34.423 104.008 114.575  1.00  0.00           C0.      0
ATOM    439  N9  SAM A 293      34.923 103.907 113.280  1.00  0.00           N0.      0
ATOM    440  C'  SAM A 293      38.594  95.873 110.271  1.00  0.00           C0.      0
ATOM    441  N'  SAM A 293      36.382  96.606 109.244  1.00  0.00           N0.      0
ATOM    442  O'  SAM A 293      37.997  94.785 110.557  1.00  0.00           O0.      0
ATOM    443 HN61 SAM A 293      31.356 108.115 113.293  1.00  0.00           H0.      0
ATOM    444 HN62 SAM A 293      31.657 107.025 114.631  1.00  0.00           H0.      0
ATOM    445  HA  SAM A 293      38.235  97.524 108.919  1.00  0.00           H0.      0
ATOM    446  HB1 SAM A 293      36.848  98.842 110.573  1.00  0.00           H0.      0
ATOM    447  HB2 SAM A 293      38.524  98.560 111.027  1.00  0.00           H0.      0
ATOM    448  HG1 SAM A 293      37.542  96.448 112.358  1.00  0.00           H0.      0
ATOM    449  HG2 SAM A 293      36.038  97.371 112.370  1.00  0.00           H0.      0
ATOM    450  HE1 SAM A 293      36.574  97.161 115.687  1.00  0.00           H0.      0
ATOM    451  HE2 SAM A 293      38.224  97.941 116.096  1.00  0.00           H0.      0
ATOM    452  HE3 SAM A 293      38.140  96.296 115.202  1.00  0.00           H0.      0
ATOM    453 HO2' SAM A 293      38.328 104.217 112.155  1.00  0.00           H0.      0
ATOM    454 HO3' SAM A 293      38.323 102.099 111.227  1.00  0.00           H0.      0
ATOM    455  H01 SAM A 293      34.783 103.374 115.369  1.00  0.00           H0.      0
ATOM    456  H02 SAM A 293      36.741 100.438 111.913  1.00  0.00           H0.      0
ATOM    457  H03 SAM A 293      38.568 101.392 113.981  1.00  0.00           H0.      0
ATOM    458  H04 SAM A 293      37.156 103.184 114.549  1.00  0.00           H0.      0
ATOM    459  H05 SAM A 293      36.020 103.175 111.707  1.00  0.00           H0.      0
ATOM    460  H06 SAM A 293      33.670 106.429 109.790  1.00  0.00           H0.      0
ATOM    461  H07 SAM A 293      35.740  96.346 110.004  1.00  0.00           H0.      0
ATOM    462  H08 SAM A 293      36.410  95.775 108.594  1.00  0.00           H0.      0
ATOM    463  H09 SAM A 293      35.945  97.399 108.746  1.00  0.00           H0.      0
ATOM    464 H5'1 SAM A 293      36.727 100.050 114.954  1.00  0.00           H0.      0
ATOM    465 H5'2 SAM A 293      35.559  99.231 113.885  1.00  0.00           H0.      0
ATOM    466  N   ACT A 294      37.835  96.133 117.569  1.00  0.00           N0.      0
ATOM    467  CA  ACT A 294      36.587  95.411 117.755  1.00  0.00           C0.      0
ATOM    468  C   ACT A 294      36.397  94.537 118.993  1.00  0.00           C0.      0
ATOM    469  O   ACT A 294      35.168  94.194 119.186  1.00  0.00           O0.      0
ATOM    470  OXT ACT A 294      37.352  94.140 119.715  1.00  0.00           O1-      0
ATOM    471  H1  ACT A 294      36.429  94.766 116.884  1.00  0.00           H0.      0
ATOM    472  H3  ACT A 294      35.776  96.142 117.769  1.00  0.00           H0.      0
ATOM    473  H01 ACT A 294      38.642  95.503 117.573  1.00  0.00           H0.      0
ATOM    474  H02 ACT A 294      37.950  96.825 118.307  1.00  0.00           H0.      0
