# Supplementary material for: Computational Investigation of GNMT-Catalyzed Methyl Transfer Reaction: Integrating MD, QM, and ML Approaches
Source: J Comput Chem. Author manuscript; Available in PMC 2026 Jun 29. (PMC13312424; doi:10.1002/jcc.70434)
Supplement: SI-2 [file NIHMS2188582-supplement-SI-2.zip › QM-cluster-pdbs/early_stage-model_D-p.pdb]

ATOM      1  CA  TYR A  21      43.048 104.740 117.632  1.00  0.00           C0.     -1
ATOM      2  CB  TYR A  21      42.836 103.886 116.369  1.00  0.00           C0.     -1
ATOM      3  CG  TYR A  21      41.745 102.840 116.519  1.00  0.00           C0.      0
ATOM      4  CD1 TYR A  21      40.391 103.203 116.614  1.00  0.00           C0.      0
ATOM      5  CD2 TYR A  21      42.058 101.471 116.589  1.00  0.00           C0.      0
ATOM      6  CE1 TYR A  21      39.388 102.244 116.801  1.00  0.00           C0.      0
ATOM      7  CE2 TYR A  21      41.069 100.501 116.766  1.00  0.00           C0.      0
ATOM      8  CZ  TYR A  21      39.728 100.883 116.894  1.00  0.00           C0.      0
ATOM      9  OH  TYR A  21      38.788  99.896 117.101  1.00  0.00           O0.      0
ATOM     10  H01 TYR A  21      42.131 105.280 117.899  1.00  0.00           H0.      0
ATOM     11  H02 TYR A  21      43.842 105.480 117.477  1.00  0.00           H0.      0
ATOM     12  HA  TYR A  21      43.326 104.113 118.487  1.00  0.00           H0.      0
ATOM     13  HB2 TYR A  21      42.610 104.543 115.519  1.00  0.00           H0.      0
ATOM     14  HB3 TYR A  21      43.775 103.378 116.115  1.00  0.00           H0.      0
ATOM     15  HD1 TYR A  21      40.111 104.250 116.541  1.00  0.00           H0.      0
ATOM     16  HD2 TYR A  21      43.090 101.158 116.480  1.00  0.00           H0.      0
ATOM     17  HE1 TYR A  21      38.351 102.551 116.882  1.00  0.00           H0.      0
ATOM     18  HE2 TYR A  21      41.323  99.450 116.809  1.00  0.00           H0.      0
ATOM     19  HH  TYR A  21      37.903 100.299 117.304  1.00  0.00           H0.      0
ATOM     20  CA  TRP A  30      46.658  95.281 114.605  1.00  0.00           C0.     -1
ATOM     21  CB  TRP A  30      45.816  96.286 113.821  1.00  0.00           C0.     -1
ATOM     22  CG  TRP A  30      44.327  96.096 113.916  1.00  0.00           C0.      0
ATOM     23  CD1 TRP A  30      43.457  95.674 112.927  1.00  0.00           C0.      0
ATOM     24  CD2 TRP A  30      43.514  96.390 115.074  1.00  0.00           C0.      0
ATOM     25  CE2 TRP A  30      42.154  96.122 114.716  1.00  0.00           C0.      0
ATOM     26  CE3 TRP A  30      43.803  96.888 116.358  1.00  0.00           C0.      0
ATOM     27  NE1 TRP A  30      42.151  95.676 113.408  1.00  0.00           N0.      0
ATOM     28  CZ2 TRP A  30      41.099  96.346 115.609  1.00  0.00           C0.      0
ATOM     29  CZ3 TRP A  30      42.754  97.106 117.247  1.00  0.00           C0.      0
ATOM     30  CH2 TRP A  30      41.417  96.839 116.874  1.00  0.00           C0.      0
ATOM     31  H01 TRP A  30      46.485  94.260 114.243  1.00  0.00           H0.      0
ATOM     32  H03 TRP A  30      47.727  95.502 114.505  1.00  0.00           H0.      0
ATOM     33  HA  TRP A  30      46.408  95.299 115.672  1.00  0.00           H0.      0
ATOM     34  HB2 TRP A  30      46.063  97.301 114.168  1.00  0.00           H0.      0
ATOM     35  HB3 TRP A  30      46.112  96.253 112.764  1.00  0.00           H0.      0
ATOM     36  HD1 TRP A  30      43.671  95.383 111.910  1.00  0.00           H0.      0
ATOM     37  HE1 TRP A  30      41.308  95.505 112.864  1.00  0.00           H0.      0
ATOM     38  HE3 TRP A  30      44.826  97.102 116.648  1.00  0.00           H0.      0
ATOM     39  HZ2 TRP A  30      40.079  96.141 115.308  1.00  0.00           H0.      0
ATOM     40  HZ3 TRP A  30      42.958  97.491 118.241  1.00  0.00           H0.      0
ATOM     41  HH2 TRP A  30      40.630  97.041 117.589  1.00  0.00           H0.      0
ATOM     42  CA  TYR A  33      45.913  90.969 116.819  1.00  0.00           C0.     -1
ATOM     43  CB  TYR A  33      45.343  92.351 117.202  1.00  0.00           C0.     -1
ATOM     44  CG  TYR A  33      43.903  92.336 117.703  1.00  0.00           C0.      0
ATOM     45  CD1 TYR A  33      42.976  93.289 117.244  1.00  0.00           C0.      0
ATOM     46  CD2 TYR A  33      43.457  91.406 118.660  1.00  0.00           C0.      0
ATOM     47  CE1 TYR A  33      41.662  93.322 117.721  1.00  0.00           C0.      0
ATOM     48  CE2 TYR A  33      42.143  91.425 119.141  1.00  0.00           C0.      0
ATOM     49  CZ  TYR A  33      41.239  92.386 118.669  1.00  0.00           C0.      0
ATOM     50  OH  TYR A  33      39.952  92.367 119.174  1.00  0.00           O0.      0
ATOM     51  H01 TYR A  33      45.301  90.498 116.041  1.00  0.00           H0.      0
ATOM     52  H02 TYR A  33      46.936  91.067 116.440  1.00  0.00           H0.      0
ATOM     53  HA  TYR A  33      45.940  90.292 117.680  1.00  0.00           H0.      0
ATOM     54  HB2 TYR A  33      45.991  92.796 117.972  1.00  0.00           H0.      0
ATOM     55  HB3 TYR A  33      45.403  93.020 116.335  1.00  0.00           H0.      0
ATOM     56  HD1 TYR A  33      43.281  94.024 116.507  1.00  0.00           H0.      0
ATOM     57  HD2 TYR A  33      44.142  90.657 119.045  1.00  0.00           H0.      0
ATOM     58  HE1 TYR A  33      40.972  94.063 117.337  1.00  0.00           H0.      0
ATOM     59  HE2 TYR A  33      41.809  90.704 119.879  1.00  0.00           H0.      0
ATOM     60  HH  TYR A  33      39.447  93.141 118.858  1.00  0.00           H0.      0
ATOM     61  CA  ARG A  40      40.703  85.848 108.608  1.00  0.00           C0.     -1
ATOM     62  CB  ARG A  40      40.986  87.283 108.896  1.00  0.00           C0.     -1
ATOM     63  CG  ARG A  40      39.728  88.173 108.786  1.00  0.00           C0.      0
ATOM     64  CD  ARG A  40      39.939  89.569 109.388  1.00  0.00           C0.      0
ATOM     65  NE  ARG A  40      38.768  90.422 109.155  1.00  0.00           N0.      0
ATOM     66  CZ  ARG A  40      38.325  91.414 109.961  1.00  0.00           C0.      0
ATOM     67  NH1 ARG A  40      38.900  91.651 111.167  1.00  0.00           N1+      0
ATOM     68  NH2 ARG A  40      37.242  92.105 109.602  1.00  0.00           N0.      0
ATOM     69  H01 ARG A  40      40.290  85.711 107.600  1.00  0.00           H0.      0
ATOM     70  H02 ARG A  40      41.608  85.233 108.673  1.00  0.00           H0.      0
ATOM     71  HA  ARG A  40      39.974  85.434 109.316  1.00  0.00           H0.      0
ATOM     72  HB2 ARG A  40      41.399  87.384 109.911  1.00  0.00           H0.      0
ATOM     73  HB3 ARG A  40      41.758  87.673 108.217  1.00  0.00           H0.      0
ATOM     74  HG2 ARG A  40      39.439  88.265 107.729  1.00  0.00           H0.      0
ATOM     75  HG3 ARG A  40      38.887  87.693 109.304  1.00  0.00           H0.      0
ATOM     76  HD2 ARG A  40      40.085  89.466 110.468  1.00  0.00           H0.      0
ATOM     77  HD3 ARG A  40      40.843  90.034 108.970  1.00  0.00           H0.      0
ATOM     78  HE  ARG A  40      38.345  90.394 108.235  1.00  0.00           H0.      0
ATOM     79 HH11 ARG A  40      39.846  91.346 111.332  1.00  0.00           H0.      0
ATOM     80 HH12 ARG A  40      38.623  92.537 111.599  1.00  0.00           H0.      0
ATOM     81 HH21 ARG A  40      36.965  92.140 108.577  1.00  0.00           H0.      0
ATOM     82 HH22 ARG A  40      37.111  92.985 110.096  1.00  0.00           H0.      0
ATOM     83  CA  ALA A  64      34.831 100.615 108.657  1.00  0.00           C0.     -1
ATOM     84  C   ALA A  64      36.037  99.913 108.093  1.00  0.00           C0.      0
ATOM     85  O   ALA A  64      36.278  98.704 108.257  1.00  0.00           O0.      0
ATOM     86  H01 ALA A  64      34.090 100.785 107.868  1.00  0.00           H0.      0
ATOM     87  H02 ALA A  64      34.376 100.001 109.436  1.00  0.00           H0.      0
ATOM     88  HA  ALA A  64      35.108 101.586 109.084  1.00  0.00           H0.      0
ATOM     89  N   CYS A  65      36.810 100.709 107.319  1.00  0.00           N0.      0
ATOM     90  CA  CYS A  65      37.895 100.172 106.537  1.00  0.00           C0.     -1
ATOM     91  C   CYS A  65      39.120  99.630 107.350  1.00  0.00           C0.      0
ATOM     92  O   CYS A  65      39.810  98.734 106.845  1.00  0.00           O0.      0
ATOM     93  H02 CYS A  65      38.255 100.950 105.858  1.00  0.00           H0.      0
ATOM     94  H   CYS A  65      36.650 101.704 107.338  1.00  0.00           H0.      0
ATOM     95  HA  CYS A  65      37.552  99.323 105.942  1.00  0.00           H0.      0
ATOM     96  N   GLY A  66      39.396 100.194 108.553  1.00  0.00           N0.      0
ATOM     97  CA  GLY A  66      40.581  99.796 109.352  1.00  0.00           C0.     -1
ATOM     98  H01 GLY A  66      41.509 100.030 108.820  1.00  0.00           H0.      0
ATOM     99  H   GLY A  66      38.825 100.970 108.895  1.00  0.00           H0.      0
ATOM    100  HA2 GLY A  66      40.545 100.346 110.293  1.00  0.00           H0.      0
ATOM    101  HA3 GLY A  66      40.564  98.719 109.549  1.00  0.00           H0.      0
ATOM    102  CA  ASP A  70      37.091  93.445 104.364  1.00  0.00           C0.     -1
ATOM    103  CB  ASP A  70      36.058  94.037 105.419  1.00  0.00           C0.     -1
ATOM    104  CG  ASP A  70      36.426  93.632 106.857  1.00  0.00           C0.      0
ATOM    105  OD1 ASP A  70      36.447  94.529 107.754  1.00  0.00           O0.      0
ATOM    106  OD2 ASP A  70      36.665  92.389 107.038  1.00  0.00           O1-      0
ATOM    107  H01 ASP A  70      38.089  93.862 104.537  1.00  0.00           H0.      0
ATOM    108  H02 ASP A  70      36.782  93.688 103.342  1.00  0.00           H0.      0
ATOM    109  HA  ASP A  70      37.141  92.360 104.483  1.00  0.00           H0.      0
ATOM    110  HB2 ASP A  70      36.018  95.128 105.351  1.00  0.00           H0.      0
ATOM    111  HB3 ASP A  70      35.059  93.642 105.192  1.00  0.00           H0.      0
ATOM    112  CA  ASP A  85      37.160 105.369 108.175  1.00  0.00           C0.     -1
ATOM    113  C   ASP A  85      37.690 106.659 108.831  1.00  0.00           C0.      0
ATOM    114  O   ASP A  85      38.459 107.411 108.220  1.00  0.00           O0.      0
ATOM    115  CB  ASP A  85      38.257 104.275 108.106  1.00  0.00           C0.      0
ATOM    116  CG  ASP A  85      38.534 103.682 109.487  1.00  0.00           C0.      0
ATOM    117  OD1 ASP A  85      38.083 102.511 109.752  1.00  0.00           O0.      0
ATOM    118  OD2 ASP A  85      39.158 104.408 110.317  1.00  0.00           O1-      0
ATOM    119  H03 ASP A  85      36.854 105.640 107.161  1.00  0.00           H0.      0
ATOM    120  HA  ASP A  85      36.284 104.986 108.711  1.00  0.00           H0.      0
ATOM    121  HB2 ASP A  85      37.945 103.481 107.422  1.00  0.00           H0.      0
ATOM    122  HB3 ASP A  85      39.175 104.724 107.713  1.00  0.00           H0.      0
ATOM    123  N   ALA A  86      37.297 106.891 110.116  1.00  0.00           N0.      0
ATOM    124  CA  ALA A  86      37.615 108.129 110.837  1.00  0.00           C0.     -1
ATOM    125  C   ALA A  86      39.027 108.149 111.465  1.00  0.00           C0.      0
ATOM    126  O   ALA A  86      39.411 109.182 112.039  1.00  0.00           O0.      0
ATOM    127  CB  ALA A  86      36.577 108.391 111.932  1.00  0.00           C0.      0
ATOM    128  H   ALA A  86      36.672 106.224 110.555  1.00  0.00           H0.      0
ATOM    129  HA  ALA A  86      37.598 108.944 110.105  1.00  0.00           H0.      0
ATOM    130  HB1 ALA A  86      36.515 107.543 112.624  1.00  0.00           H0.      0
ATOM    131  HB2 ALA A  86      36.886 109.271 112.502  1.00  0.00           H0.      0
ATOM    132  HB3 ALA A  86      35.592 108.558 111.496  1.00  0.00           H0.      0
ATOM    133  N   SER A  87      39.755 107.015 111.368  1.00  0.00           N0.      0
ATOM    134  CA  SER A  87      41.113 106.917 111.892  1.00  0.00           C0.     -1
ATOM    135  CB  SER A  87      41.291 105.771 112.896  1.00  0.00           C0.      0
ATOM    136  OG  SER A  87      42.681 105.664 113.289  1.00  0.00           O0.      0
ATOM    137  H01 SER A  87      41.822 106.764 111.068  1.00  0.00           H0.      0
ATOM    138  H   SER A  87      39.384 106.220 110.849  1.00  0.00           H0.      0
ATOM    139  HA  SER A  87      41.343 107.878 112.363  1.00  0.00           H0.      0
ATOM    140  HB2 SER A  87      40.634 105.908 113.762  1.00  0.00           H0.      0
ATOM    141  HB3 SER A  87      41.038 104.813 112.444  1.00  0.00           H0.      0
ATOM    142  HG  SER A  87      42.906 106.448 113.810  1.00  0.00           H0.      0
ATOM    143  CA  MET A  90      44.189 102.898 110.835  1.00  0.00           C0.     -1
ATOM    144  CB  MET A  90      42.814 102.425 111.363  1.00  0.00           C0.     -1
ATOM    145  CG  MET A  90      42.785 102.217 112.883  1.00  0.00           C0.      0
ATOM    146  SD  MET A  90      43.716 100.724 113.444  1.00  0.00           S0.      0
ATOM    147  CE  MET A  90      42.411  99.460 113.216  1.00  0.00           C0.      0
ATOM    148  H01 MET A  90      44.448 103.868 111.276  1.00  0.00           H0.      0
ATOM    149  H02 MET A  90      44.178 103.008 109.745  1.00  0.00           H0.      0
ATOM    150  HA  MET A  90      44.972 102.178 111.100  1.00  0.00           H0.      0
ATOM    151  HB2 MET A  90      42.042 103.163 111.104  1.00  0.00           H0.      0
ATOM    152  HB3 MET A  90      42.524 101.493 110.862  1.00  0.00           H0.      0
ATOM    153  HG2 MET A  90      43.221 103.082 113.393  1.00  0.00           H0.      0
ATOM    154  HG3 MET A  90      41.755 102.109 113.235  1.00  0.00           H0.      0
ATOM    155  HE1 MET A  90      41.577  99.646 113.898  1.00  0.00           H0.      0
ATOM    156  HE2 MET A  90      42.045  99.460 112.186  1.00  0.00           H0.      0
ATOM    157  HE3 MET A  90      42.851  98.486 113.439  1.00  0.00           H0.      0
ATOM    158  CA  ALA A 115      35.133 110.160 106.538  1.00  0.00           C0.     -1
ATOM    159  C   ALA A 115      34.682 109.600 107.895  1.00  0.00           C0.      0
ATOM    160  O   ALA A 115      35.189 108.574 108.368  1.00  0.00           O0.      0
ATOM    161  H01 ALA A 115      36.187 110.445 106.615  1.00  0.00           H0.      0
ATOM    162  H03 ALA A 115      35.056 109.370 105.786  1.00  0.00           H0.      0
ATOM    163  HA  ALA A 115      34.551 111.027 106.216  1.00  0.00           H0.      0
ATOM    164  N   ASN A 116      33.725 110.317 108.568  1.00  0.00           N0.      0
ATOM    165  CA  ASN A 116      33.210 109.925 109.883  1.00  0.00           C0.     -1
ATOM    166  C   ASN A 116      31.650 109.697 109.758  1.00  0.00           C0.      0
ATOM    167  O   ASN A 116      30.974 110.571 109.194  1.00  0.00           O0.      0
ATOM    168  CB  ASN A 116      33.502 111.040 110.917  1.00  0.00           C0.      0
ATOM    169  CG  ASN A 116      33.207 110.579 112.334  1.00  0.00           C0.      0
ATOM    170  ND2 ASN A 116      34.250 110.608 113.200  1.00  0.00           N0.      0
ATOM    171  OD1 ASN A 116      32.077 110.190 112.675  1.00  0.00           O0.      0
ATOM    172  H   ASN A 116      33.214 111.049 108.091  1.00  0.00           H0.      0
ATOM    173  HA  ASN A 116      33.715 109.003 110.165  1.00  0.00           H0.      0
ATOM    174  HB2 ASN A 116      34.543 111.352 110.807  1.00  0.00           H0.      0
ATOM    175  HB3 ASN A 116      32.862 111.900 110.688  1.00  0.00           H0.      0
ATOM    176 HD21 ASN A 116      34.125 110.232 114.130  1.00  0.00           H0.      0
ATOM    177 HD22 ASN A 116      35.189 110.809 112.893  1.00  0.00           H0.      0
ATOM    178  N   TRP A 117      31.149 108.543 110.259  1.00  0.00           N0.      0
ATOM    179  CA  TRP A 117      29.694 108.183 110.333  1.00  0.00           C0.     -1
ATOM    180  CB  TRP A 117      29.509 107.010 111.291  1.00  0.00           C0.     -1
ATOM    181  CG  TRP A 117      30.349 105.804 110.946  1.00  0.00           C0.      0
ATOM    182  CD1 TRP A 117      30.877 105.481 109.712  1.00  0.00           C0.      0
ATOM    183  CD2 TRP A 117      30.852 104.814 111.878  1.00  0.00           C0.      0
ATOM    184  CE2 TRP A 117      31.697 103.926 111.141  1.00  0.00           C0.      0
ATOM    185  CE3 TRP A 117      30.709 104.616 113.264  1.00  0.00           C0.      0
ATOM    186  NE1 TRP A 117      31.672 104.346 109.824  1.00  0.00           N0.      0
ATOM    187  CZ2 TRP A 117      32.405 102.884 111.755  1.00  0.00           C0.      0
ATOM    188  CZ3 TRP A 117      31.406 103.576 113.876  1.00  0.00           C0.      0
ATOM    189  CH2 TRP A 117      32.251 102.722 113.131  1.00  0.00           C0.      0
ATOM    190  H02 TRP A 117      29.132 109.059 110.672  1.00  0.00           H0.      0
ATOM    191  H   TRP A 117      31.806 107.940 110.762  1.00  0.00           H0.      0
ATOM    192  HA  TRP A 117      29.335 107.934 109.327  1.00  0.00           H0.      0
ATOM    193  HB2 TRP A 117      29.771 107.337 112.306  1.00  0.00           H0.      0
ATOM    194  HB3 TRP A 117      28.440 106.756 111.318  1.00  0.00           H0.      0
ATOM    195  HD1 TRP A 117      30.781 105.991 108.768  1.00  0.00           H0.      0
ATOM    196  HE1 TRP A 117      32.248 103.974 109.086  1.00  0.00           H0.      0
ATOM    197  HE3 TRP A 117      30.084 105.280 113.852  1.00  0.00           H0.      0
ATOM    198  HZ2 TRP A 117      33.074 102.245 111.188  1.00  0.00           H0.      0
ATOM    199  HZ3 TRP A 117      31.316 103.428 114.947  1.00  0.00           H0.      0
ATOM    200  HH2 TRP A 117      32.816 101.948 113.640  1.00  0.00           H0.      0
ATOM    201  CA  LEU A 136      32.495  95.086 109.541  1.00  0.00           C0.     -1
ATOM    202  C   LEU A 136      33.592  95.283 110.578  1.00  0.00           C0.      0
ATOM    203  O   LEU A 136      34.274  96.323 110.622  1.00  0.00           O0.      0
ATOM    204  H01 LEU A 136      32.968  94.935 108.564  1.00  0.00           H0.      0
ATOM    205  H02 LEU A 136      31.894  95.996 109.485  1.00  0.00           H0.      0
ATOM    206  HA  LEU A 136      31.848  94.233 109.759  1.00  0.00           H0.      0
ATOM    207  N   GLY A 137      33.808  94.268 111.466  1.00  0.00           N0.      0
ATOM    208  CA  GLY A 137      34.895  94.336 112.446  1.00  0.00           C0.     -1
ATOM    209  C   GLY A 137      34.522  95.113 113.749  1.00  0.00           C0.      0
ATOM    210  O   GLY A 137      35.367  95.834 114.300  1.00  0.00           O0.      0
ATOM    211  H   GLY A 137      33.334  93.388 111.319  1.00  0.00           H0.      0
ATOM    212  HA2 GLY A 137      35.183  93.317 112.720  1.00  0.00           H0.      0
ATOM    213  HA3 GLY A 137      35.772  94.815 112.026  1.00  0.00           H0.      0
ATOM    214  N   ASN A 138      33.263  94.945 114.257  1.00  0.00           N0.      0
ATOM    215  CA  ASN A 138      32.728  95.627 115.481  1.00  0.00           C0.     -1
ATOM    216  C   ASN A 138      32.762  97.145 115.292  1.00  0.00           C0.      0
ATOM    217  O   ASN A 138      33.105  97.922 116.189  1.00  0.00           O0.      0
ATOM    218  CB  ASN A 138      33.421  95.169 116.761  1.00  0.00           C0.      0
ATOM    219  CG  ASN A 138      32.708  95.737 117.987  1.00  0.00           C0.      0
ATOM    220  ND2 ASN A 138      33.519  96.054 119.036  1.00  0.00           N0.      0
ATOM    221  OD1 ASN A 138      31.477  95.832 118.035  1.00  0.00           O0.      0
ATOM    222  H   ASN A 138      32.645  94.315 113.764  1.00  0.00           H0.      0
ATOM    223  HA  ASN A 138      31.674  95.338 115.544  1.00  0.00           H0.      0
ATOM    224  HB2 ASN A 138      33.368  94.074 116.808  1.00  0.00           H0.      0
ATOM    225  HB3 ASN A 138      34.472  95.435 116.756  1.00  0.00           H0.      0
ATOM    226 HD21 ASN A 138      33.132  96.603 119.793  1.00  0.00           H0.      0
ATOM    227 HD22 ASN A 138      34.525  96.051 118.921  1.00  0.00           H0.      0
ATOM    228  N   SER A 139      32.286  97.533 114.089  1.00  0.00           N0.      0
ATOM    229  CA  SER A 139      32.166  98.927 113.731  1.00  0.00           C0.     -1
ATOM    230  H01 SER A 139      33.094  99.327 113.302  1.00  0.00           H0.      0
ATOM    231  H03 SER A 139      31.363  99.055 113.002  1.00  0.00           H0.      0
ATOM    232  H   SER A 139      32.171  96.832 113.372  1.00  0.00           H0.      0
ATOM    233  HA  SER A 139      31.932  99.505 114.627  1.00  0.00           H0.      0
ATOM    234  CA  HID A 142      32.419 103.326 118.842  1.00  0.00           C0.     -1
ATOM    235  CB  HID A 142      33.588 103.449 117.753  1.00  0.00           C0.     -1
ATOM    236  CG  HID A 142      34.706 102.486 117.971  1.00  0.00           C0.      0
ATOM    237  CD2 HID A 142      35.339 101.594 117.126  1.00  0.00           C0.      0
ATOM    238  ND1 HID A 142      35.382 102.360 119.179  1.00  0.00           N0.      0
ATOM    239  CE1 HID A 142      36.372 101.432 119.034  1.00  0.00           C0.      0
ATOM    240  NE2 HID A 142      36.372 100.952 117.797  1.00  0.00           N0.      0
ATOM    241  H01 HID A 142      31.619 104.031 118.601  1.00  0.00           H0.      0
ATOM    242  H02 HID A 142      32.013 102.309 118.844  1.00  0.00           H0.      0
ATOM    243  HA  HID A 142      32.793 103.557 119.846  1.00  0.00           H0.      0
ATOM    244  HB2 HID A 142      33.167 103.281 116.758  1.00  0.00           H0.      0
ATOM    245  HB3 HID A 142      33.960 104.481 117.756  1.00  0.00           H0.      0
ATOM    246  HD1 HID A 142      35.166 102.858 120.030  1.00  0.00           H0.      0
ATOM    247  HD2 HID A 142      35.120 101.385 116.091  1.00  0.00           H0.      0
ATOM    248  HE1 HID A 142      37.040 101.139 119.827  1.00  0.00           H0.      0
ATOM    249  CA  ARG A 175      29.589  92.748 119.543  1.00  0.00           C0.     -1
ATOM    250  CB  ARG A 175      30.784  92.980 120.420  1.00  0.00           C0.     -1
ATOM    251  CG  ARG A 175      32.128  92.677 119.715  1.00  0.00           C0.      0
ATOM    252  CD  ARG A 175      33.331  93.123 120.567  1.00  0.00           C0.      0
ATOM    253  NE  ARG A 175      34.648  92.974 119.915  1.00  0.00           N0.      0
ATOM    254  CZ  ARG A 175      35.493  91.961 120.143  1.00  0.00           C0.      0
ATOM    255  NH1 ARG A 175      35.049  90.830 120.746  1.00  0.00           N1+      0
ATOM    256  NH2 ARG A 175      36.784  92.078 119.802  1.00  0.00           N0.      0
ATOM    257  H01 ARG A 175      28.653  92.960 120.073  1.00  0.00           H0.      0
ATOM    258  H02 ARG A 175      29.625  93.398 118.660  1.00  0.00           H0.      0
ATOM    259  HA  ARG A 175      29.539  91.710 119.190  1.00  0.00           H0.      0
ATOM    260  HB2 ARG A 175      30.801  94.031 120.743  1.00  0.00           H0.      0
ATOM    261  HB3 ARG A 175      30.716  92.377 121.337  1.00  0.00           H0.      0
ATOM    262  HG2 ARG A 175      32.196  91.604 119.484  1.00  0.00           H0.      0
ATOM    263  HG3 ARG A 175      32.154  93.208 118.757  1.00  0.00           H0.      0
ATOM    264  HD2 ARG A 175      33.226  94.185 120.796  1.00  0.00           H0.      0
ATOM    265  HD3 ARG A 175      33.355  92.581 121.519  1.00  0.00           H0.      0
ATOM    266  HE  ARG A 175      35.033  93.754 119.372  1.00  0.00           H0.      0
ATOM    267 HH11 ARG A 175      34.076  90.577 120.659  1.00  0.00           H0.      0
ATOM    268 HH12 ARG A 175      35.694  90.068 120.892  1.00  0.00           H0.      0
ATOM    269 HH21 ARG A 175      37.207  93.002 119.614  1.00  0.00           H0.      0
ATOM    270 HH22 ARG A 175      37.415  91.295 119.884  1.00  0.00           H0.      0
ATOM    271  CA  TYR A 194      40.420  88.232 115.690  1.00  0.00           C0.     -1
ATOM    272  CB  TYR A 194      40.145  89.300 116.779  1.00  0.00           C0.     -1
ATOM    273  CG  TYR A 194      39.663  90.629 116.198  1.00  0.00           C0.      0
ATOM    274  CD1 TYR A 194      38.478  91.235 116.647  1.00  0.00           C0.      0
ATOM    275  CD2 TYR A 194      40.394  91.309 115.205  1.00  0.00           C0.      0
ATOM    276  CE1 TYR A 194      38.042  92.467 116.147  1.00  0.00           C0.      0
ATOM    277  CE2 TYR A 194      39.971  92.536 114.685  1.00  0.00           C0.      0
ATOM    278  CZ  TYR A 194      38.788  93.126 115.159  1.00  0.00           C0.      0
ATOM    279  OH  TYR A 194      38.334  94.351 114.715  1.00  0.00           O0.      0
ATOM    280  H01 TYR A 194      40.755  87.291 116.141  1.00  0.00           H0.      0
ATOM    281  H02 TYR A 194      39.514  88.032 115.106  1.00  0.00           H0.      0
ATOM    282  HA  TYR A 194      41.200  88.567 114.998  1.00  0.00           H0.      0
ATOM    283  HB2 TYR A 194      39.392  88.925 117.483  1.00  0.00           H0.      0
ATOM    284  HB3 TYR A 194      41.061  89.472 117.360  1.00  0.00           H0.      0
ATOM    285  HD1 TYR A 194      37.888  90.743 117.413  1.00  0.00           H0.      0
ATOM    286  HD2 TYR A 194      41.330  90.890 114.848  1.00  0.00           H0.      0
ATOM    287  HE1 TYR A 194      37.124  92.918 116.506  1.00  0.00           H0.      0
ATOM    288  HE2 TYR A 194      40.569  93.055 113.942  1.00  0.00           H0.      0
ATOM    289  HH  TYR A 194      38.780  94.618 113.872  1.00  0.00           H0.      0
ATOM    290  CA  TYR A 220      43.761  93.989 125.409  1.00  0.00           C0.     -1
ATOM    291  CB  TYR A 220      43.695  94.392 123.929  1.00  0.00           C0.     -1
ATOM    292  CG  TYR A 220      42.318  94.720 123.364  1.00  0.00           C0.      0
ATOM    293  CD1 TYR A 220      41.591  95.854 123.774  1.00  0.00           C0.      0
ATOM    294  CD2 TYR A 220      41.761  93.934 122.341  1.00  0.00           C0.      0
ATOM    295  CE1 TYR A 220      40.374  96.203 123.175  1.00  0.00           C0.      0
ATOM    296  CE2 TYR A 220      40.544  94.264 121.736  1.00  0.00           C0.      0
ATOM    297  CZ  TYR A 220      39.854  95.414 122.140  1.00  0.00           C0.      0
ATOM    298  OH  TYR A 220      38.657  95.787 121.541  1.00  0.00           O0.      0
ATOM    299  H01 TYR A 220      44.797  93.793 125.708  1.00  0.00           H0.      0
ATOM    300  H02 TYR A 220      43.367  94.782 126.056  1.00  0.00           H0.      0
ATOM    301  HA  TYR A 220      43.172  93.083 125.597  1.00  0.00           H0.      0
ATOM    302  HB2 TYR A 220      44.349  95.264 123.780  1.00  0.00           H0.      0
ATOM    303  HB3 TYR A 220      44.129  93.587 123.323  1.00  0.00           H0.      0
ATOM    304  HD1 TYR A 220      41.991  96.491 124.558  1.00  0.00           H0.      0
ATOM    305  HD2 TYR A 220      42.295  93.056 121.989  1.00  0.00           H0.      0
ATOM    306  HE1 TYR A 220      39.836  97.091 123.488  1.00  0.00           H0.      0
ATOM    307  HE2 TYR A 220      40.148  93.631 120.952  1.00  0.00           H0.      0
ATOM    308  HH  TYR A 220      38.488  95.226 120.751  1.00  0.00           H0.      0
ATOM    309  CA  TYR A 242      32.121 101.072 123.467  1.00  0.00           C0.     -1
ATOM    310  CB  TYR A 242      32.186  99.596 123.150  1.00  0.00           C0.     -1
ATOM    311  CG  TYR A 242      33.445  99.116 122.435  1.00  0.00           C0.      0
ATOM    312  CD1 TYR A 242      33.634  99.328 121.056  1.00  0.00           C0.      0
ATOM    313  CD2 TYR A 242      34.442  98.400 123.120  1.00  0.00           C0.      0
ATOM    314  CE1 TYR A 242      34.760  98.840 120.386  1.00  0.00           C0.      0
ATOM    315  CE2 TYR A 242      35.576  97.903 122.465  1.00  0.00           C0.      0
ATOM    316  CZ  TYR A 242      35.739  98.117 121.089  1.00  0.00           C0.      0
ATOM    317  OH  TYR A 242      36.822  97.638 120.382  1.00  0.00           O0.      0
ATOM    318  H01 TYR A 242      31.179 101.325 123.967  1.00  0.00           H0.      0
ATOM    319  H02 TYR A 242      32.944 101.375 124.125  1.00  0.00           H0.      0
ATOM    320  HA  TYR A 242      32.189 101.680 122.556  1.00  0.00           H0.      0
ATOM    321  HB2 TYR A 242      32.082  99.022 124.081  1.00  0.00           H0.      0
ATOM    322  HB3 TYR A 242      31.316  99.326 122.534  1.00  0.00           H0.      0
ATOM    323  HD1 TYR A 242      32.884  99.874 120.490  1.00  0.00           H0.      0
ATOM    324  HD2 TYR A 242      34.326  98.213 124.183  1.00  0.00           H0.      0
ATOM    325  HE1 TYR A 242      34.891  99.013 119.325  1.00  0.00           H0.      0
ATOM    326  HE2 TYR A 242      36.324  97.338 123.014  1.00  0.00           H0.      0
ATOM    327  HH  TYR A 242      37.456  97.186 120.974  1.00  0.00           H0.      0
ATOM    328  CA' SAM A 293      38.105  96.549 110.743  1.00  0.00           C0.      0
ATOM    329  CB  SAM A 293      37.668  97.650 111.740  1.00  0.00           C0.      0
ATOM    330  CG  SAM A 293      38.877  98.287 112.448  1.00  0.00           C0.      0
ATOM    331  SD  SAM A 293      38.628  98.746 114.206  1.00  0.00           S0.      0
ATOM    332  C5' SAM A 293      37.143  99.823 114.112  1.00  0.00           C0.      0
ATOM    333  C4' SAM A 293      37.249 100.921 113.061  1.00  0.00           C0.      0
ATOM    334  O4' SAM A 293      36.057 101.766 113.204  1.00  0.00           O0.      0
ATOM    335  C3' SAM A 293      38.496 101.843 113.179  1.00  0.00           C0.      0
ATOM    336  O3' SAM A 293      39.348 101.748 112.039  1.00  0.00           O0.      0
ATOM    337  C2' SAM A 293      37.868 103.247 113.407  1.00  0.00           C0.      0
ATOM    338  O2' SAM A 293      38.574 104.363 112.936  1.00  0.00           O0.      0
ATOM    339  C1' SAM A 293      36.456 103.094 112.802  1.00  0.00           C0.      0
ATOM    340  OXT SAM A 293      39.381  95.315 112.372  1.00  0.00           O0.      0
ATOM    341  N1  SAM A 293      33.333 107.046 111.654  1.00  0.00           N0.      0
ATOM    342  C2  SAM A 293      34.117 106.280 110.871  1.00  0.00           C0.      0
ATOM    343  N3  SAM A 293      34.902 105.253 111.232  1.00  0.00           N0.      0
ATOM    344  C4  SAM A 293      34.832 105.006 112.556  1.00  0.00           C0.      0
ATOM    345  C5  SAM A 293      34.069 105.729 113.487  1.00  0.00           C0.      0
ATOM    346  C6  SAM A 293      33.286 106.792 112.988  1.00  0.00           C0.      0
ATOM    347  N6  SAM A 293      32.496 107.555 113.775  1.00  0.00           N0.      0
ATOM    348  N7  SAM A 293      34.264 105.239 114.771  1.00  0.00           N0.      0
ATOM    349  C8  SAM A 293      35.120 104.247 114.623  1.00  0.00           C0.      0
ATOM    350  N9  SAM A 293      35.498 104.052 113.299  1.00  0.00           N0.      0
ATOM    351  C'  SAM A 293      38.441  95.253 111.518  1.00  0.00           C0.      0
ATOM    352  N'  SAM A 293      36.996  96.332 109.745  1.00  0.00           N0.      0
ATOM    353  O'  SAM A 293      37.717  94.242 111.310  1.00  0.00           O0.      0
ATOM    354 HN61 SAM A 293      32.553 107.412 114.772  1.00  0.00           H0.      0
ATOM    355 HN62 SAM A 293      32.159 108.453 113.424  1.00  0.00           H0.      0
ATOM    356  HA  SAM A 293      38.984  96.874 110.178  1.00  0.00           H0.      0
ATOM    357  HB1 SAM A 293      36.979  97.206 112.470  1.00  0.00           H0.      0
ATOM    358  HB2 SAM A 293      37.109  98.417 111.191  1.00  0.00           H0.      0
ATOM    359  HG1 SAM A 293      39.219  99.179 111.917  1.00  0.00           H0.      0
ATOM    360  HG2 SAM A 293      39.701  97.572 112.493  1.00  0.00           H0.      0
ATOM    361 HO2' SAM A 293      38.844 104.226 111.993  1.00  0.00           H0.      0
ATOM    362 HO3' SAM A 293      38.861 102.041 111.226  1.00  0.00           H0.      0
ATOM    363  H01 SAM A 293      35.500 103.624 115.416  1.00  0.00           H0.      0
ATOM    364  H02 SAM A 293      37.240 100.495 112.051  1.00  0.00           H0.      0
ATOM    365  H03 SAM A 293      39.116 101.563 114.031  1.00  0.00           H0.      0
ATOM    366  H04 SAM A 293      37.747 103.382 114.487  1.00  0.00           H0.      0
ATOM    367  H05 SAM A 293      36.483 103.191 111.711  1.00  0.00           H0.      0
ATOM    368  H06 SAM A 293      34.145 106.562 109.824  1.00  0.00           H0.      0
ATOM    369  H07 SAM A 293      37.080  95.483 109.138  1.00  0.00           H0.      0
ATOM    370  H08 SAM A 293      36.904  97.153 109.120  1.00  0.00           H0.      0
ATOM    371  H09 SAM A 293      36.074  96.255 110.214  1.00  0.00           H0.      0
ATOM    372 H5'1 SAM A 293      37.069 100.275 115.104  1.00  0.00           H0.      0
ATOM    373 H5'2 SAM A 293      36.243  99.225 113.938  1.00  0.00           H0.      0
ATOM    374  N   ACT A 294      37.183  96.619 116.336  1.00  0.00           N0.      0
ATOM    375  CA  ACT A 294      38.051  96.057 117.417  1.00  0.00           C0.      0
ATOM    376  C   ACT A 294      37.334  95.077 118.343  1.00  0.00           C0.      0
ATOM    377  O   ACT A 294      36.095  94.906 118.231  1.00  0.00           O0.      0
ATOM    378  CE  ACT A 294      36.214  97.667 116.798  1.00  0.00           C0.      0
ATOM    379  OXT ACT A 294      38.095  94.466 119.174  1.00  0.00           O1-      0
ATOM    380  HE1 ACT A 294      35.599  97.262 117.592  1.00  0.00           H0.      0
ATOM    381  HE2 ACT A 294      36.777  98.520 117.162  1.00  0.00           H0.      0
ATOM    382  HE3 ACT A 294      35.579  97.943 115.961  1.00  0.00           H0.      0
ATOM    383  H1  ACT A 294      38.439  96.896 118.000  1.00  0.00           H0.      0
ATOM    384  H3  ACT A 294      38.878  95.534 116.941  1.00  0.00           H0.      0
ATOM    385  H01 ACT A 294      36.683  95.874 115.828  1.00  0.00           H0.      0
ATOM    386  H02 ACT A 294      37.783  97.066 115.613  1.00  0.00           H0.      0
