# Supplementary material for: Computational Investigation of GNMT-Catalyzed Methyl Transfer Reaction: Integrating MD, QM, and ML Approaches
Source: J Comput Chem. Author manuscript; Available in PMC 2026 Jun 29. (PMC13312424; doi:10.1002/jcc.70434)
Supplement: SI-2 [file NIHMS2188582-supplement-SI-2.zip › QM-cluster-pdbs/sampling_5032_R2_w_p.pdb]

ATOM      1  CA  TYR A  21      42.489 104.596 117.830  1.00  0.00           C0.     -1
ATOM      2  CB  TYR A  21      41.731 104.188 116.606  1.00  0.00           C0.     -1
ATOM      3  CG  TYR A  21      40.815 102.985 116.743  1.00  0.00           C0.      0
ATOM      4  CD1 TYR A  21      39.421 103.152 116.786  1.00  0.00           C0.      0
ATOM      5  CD2 TYR A  21      41.321 101.673 116.775  1.00  0.00           C0.      0
ATOM      6  CE1 TYR A  21      38.560 102.052 116.874  1.00  0.00           C0.      0
ATOM      7  CE2 TYR A  21      40.474 100.565 116.855  1.00  0.00           C0.      0
ATOM      8  CZ  TYR A  21      39.086 100.751 116.915  1.00  0.00           C0.      0
ATOM      9  OH  TYR A  21      38.279  99.633 117.001  1.00  0.00           O0.      0
ATOM     10  H01 TYR A  21      41.812 104.860 118.653  1.00  0.00           H0.      0
ATOM     11  H02 TYR A  21      43.124 105.467 117.629  1.00  0.00           H0.      0
ATOM     12  HA  TYR A  21      43.140 103.790 118.194  1.00  0.00           H0.      0
ATOM     13  HB2 TYR A  21      41.117 105.031 116.259  1.00  0.00           H0.      0
ATOM     14  HB3 TYR A  21      42.440 103.998 115.786  1.00  0.00           H0.      0
ATOM     15  HD1 TYR A  21      39.006 104.154 116.712  1.00  0.00           H0.      0
ATOM     16  HD2 TYR A  21      42.395 101.515 116.722  1.00  0.00           H0.      0
ATOM     17  HE1 TYR A  21      37.486 102.203 116.898  1.00  0.00           H0.      0
ATOM     18  HE2 TYR A  21      40.868  99.556 116.862  1.00  0.00           H0.      0
ATOM     19  HH  TYR A  21      37.386  99.903 117.313  1.00  0.00           H0.      0
ATOM     20  CA  TRP A  30      45.690  94.990 114.396  1.00  0.00           C0.     -1
ATOM     21  CB  TRP A  30      44.891  96.007 113.582  1.00  0.00           C0.     -1
ATOM     22  CG  TRP A  30      43.406  95.762 113.540  1.00  0.00           C0.      0
ATOM     23  CD1 TRP A  30      42.642  95.258 112.502  1.00  0.00           C0.      0
ATOM     24  CD2 TRP A  30      42.481  96.078 114.604  1.00  0.00           C0.      0
ATOM     25  CE2 TRP A  30      41.167  95.753 114.139  1.00  0.00           C0.      0
ATOM     26  CE3 TRP A  30      42.642  96.641 115.883  1.00  0.00           C0.      0
ATOM     27  NE1 TRP A  30      41.296  95.238 112.861  1.00  0.00           N0.      0
ATOM     28  CZ2 TRP A  30      40.028  95.995 114.921  1.00  0.00           C0.      0
ATOM     29  CZ3 TRP A  30      41.511  96.883 116.658  1.00  0.00           C0.      0
ATOM     30  CH2 TRP A  30      40.218  96.570 116.177  1.00  0.00           C0.      0
ATOM     31  H01 TRP A  30      45.572  93.981 113.982  1.00  0.00           H0.      0
ATOM     32  H03 TRP A  30      46.758  95.236 114.398  1.00  0.00           H0.      0
ATOM     33  HA  TRP A  30      45.348  94.960 115.438  1.00  0.00           H0.      0
ATOM     34  HB2 TRP A  30      45.071  97.012 113.990  1.00  0.00           H0.      0
ATOM     35  HB3 TRP A  30      45.280  96.027 112.555  1.00  0.00           H0.      0
ATOM     36  HD1 TRP A  30      42.954  94.925 111.524  1.00  0.00           H0.      0
ATOM     37  HE1 TRP A  30      40.519  94.970 112.249  1.00  0.00           H0.      0
ATOM     38  HE3 TRP A  30      43.631  96.895 116.254  1.00  0.00           H0.      0
ATOM     39  HZ2 TRP A  30      39.041  95.738 114.556  1.00  0.00           H0.      0
ATOM     40  HZ3 TRP A  30      41.618  97.327 117.642  1.00  0.00           H0.      0
ATOM     41  HH2 TRP A  30      39.365  96.816 116.796  1.00  0.00           H0.      0
ATOM     42  CA  TYR A  33      44.782  90.798 116.565  1.00  0.00           C0.     -1
ATOM     43  C   TYR A  33      43.802  90.002 115.663  1.00  0.00           C0.      0
ATOM     44  O   TYR A  33      42.947  89.248 116.144  1.00  0.00           O0.      0
ATOM     45  CB  TYR A  33      44.280  92.117 117.200  1.00  0.00           C0.     -1
ATOM     46  CG  TYR A  33      42.898  92.047 117.814  1.00  0.00           C0.      0
ATOM     47  CD1 TYR A  33      41.907  92.964 117.436  1.00  0.00           C0.      0
ATOM     48  CD2 TYR A  33      42.564  91.053 118.751  1.00  0.00           C0.      0
ATOM     49  CE1 TYR A  33      40.610  92.880 117.950  1.00  0.00           C0.      0
ATOM     50  CE2 TYR A  33      41.271  90.950 119.260  1.00  0.00           C0.      0
ATOM     51  CZ  TYR A  33      40.285  91.851 118.839  1.00  0.00           C0.      0
ATOM     52  OH  TYR A  33      39.010  91.684 119.335  1.00  0.00           O0.      0
ATOM     53  H02 TYR A  33      45.707  91.010 116.015  1.00  0.00           H0.      0
ATOM     54  HA  TYR A  33      45.043  90.096 117.364  1.00  0.00           H0.      0
ATOM     55  HB2 TYR A  33      45.026  92.412 117.951  1.00  0.00           H0.      0
ATOM     56  HB3 TYR A  33      44.282  92.905 116.437  1.00  0.00           H0.      0
ATOM     57  HD1 TYR A  33      42.139  93.748 116.721  1.00  0.00           H0.      0
ATOM     58  HD2 TYR A  33      43.312  90.331 119.059  1.00  0.00           H0.      0
ATOM     59  HE1 TYR A  33      39.854  93.586 117.627  1.00  0.00           H0.      0
ATOM     60  HE2 TYR A  33      41.004  90.168 119.962  1.00  0.00           H0.      0
ATOM     61  HH  TYR A  33      38.457  92.441 119.061  1.00  0.00           H0.      0
ATOM     62  N   ILE A  34      43.964  90.129 114.311  1.00  0.00           N0.      0
ATOM     63  CA  ILE A  34      43.265  89.335 113.253  1.00  0.00           C0.     -1
ATOM     64  CB  ILE A  34      43.693  89.921 111.905  1.00  0.00           C0.     -1
ATOM     65  CG1 ILE A  34      43.208  91.384 111.707  1.00  0.00           C0.      0
ATOM     66  CG2 ILE A  34      43.243  89.012 110.749  1.00  0.00           C0.      0
ATOM     67  CD1 ILE A  34      41.685  91.558 111.611  1.00  0.00           C0.      0
ATOM     68  H01 ILE A  34      43.546  88.278 113.336  1.00  0.00           H0.      0
ATOM     69  H   ILE A  34      44.739  90.693 113.992  1.00  0.00           H0.      0
ATOM     70  HA  ILE A  34      42.185  89.407 113.410  1.00  0.00           H0.      0
ATOM     71  HB  ILE A  34      44.794  89.939 111.896  1.00  0.00           H0.      0
ATOM     72 HG12 ILE A  34      43.582  92.009 112.528  1.00  0.00           H0.      0
ATOM     73 HG13 ILE A  34      43.672  91.771 110.790  1.00  0.00           H0.      0
ATOM     74 HG21 ILE A  34      42.155  88.901 110.737  1.00  0.00           H0.      0
ATOM     75 HG22 ILE A  34      43.547  89.430 109.784  1.00  0.00           H0.      0
ATOM     76 HG23 ILE A  34      43.679  88.011 110.840  1.00  0.00           H0.      0
ATOM     77 HD11 ILE A  34      41.417  92.615 111.534  1.00  0.00           H0.      0
ATOM     78 HD12 ILE A  34      41.279  91.054 110.728  1.00  0.00           H0.      0
ATOM     79 HD13 ILE A  34      41.175  91.162 112.495  1.00  0.00           H0.      0
ATOM     80  CA  ARG A  40      40.008  85.283 109.210  1.00  0.00           C0.     -1
ATOM     81  CB  ARG A  40      40.647  86.628 109.608  1.00  0.00           C0.     -1
ATOM     82  CG  ARG A  40      39.793  87.460 110.604  1.00  0.00           C0.      0
ATOM     83  CD  ARG A  40      39.300  88.782 109.994  1.00  0.00           C0.      0
ATOM     84  NE  ARG A  40      38.746  89.651 111.046  1.00  0.00           N0.      0
ATOM     85  CZ  ARG A  40      38.384  90.938 110.844  1.00  0.00           C0.      0
ATOM     86  NH1 ARG A  40      38.232  91.438 109.616  1.00  0.00           N1+      0
ATOM     87  NH2 ARG A  40      38.105  91.736 111.896  1.00  0.00           N0.      0
ATOM     88  H01 ARG A  40      40.642  84.743 108.499  1.00  0.00           H0.      0
ATOM     89  H02 ARG A  40      39.028  85.436 108.742  1.00  0.00           H0.      0
ATOM     90  HA  ARG A  40      39.864  84.644 110.089  1.00  0.00           H0.      0
ATOM     91  HB2 ARG A  40      41.633  86.440 110.048  1.00  0.00           H0.      0
ATOM     92  HB3 ARG A  40      40.832  87.219 108.700  1.00  0.00           H0.      0
ATOM     93  HG2 ARG A  40      38.929  86.878 110.947  1.00  0.00           H0.      0
ATOM     94  HG3 ARG A  40      40.389  87.691 111.497  1.00  0.00           H0.      0
ATOM     95  HD2 ARG A  40      40.139  89.292 109.500  1.00  0.00           H0.      0
ATOM     96  HD3 ARG A  40      38.533  88.586 109.236  1.00  0.00           H0.      0
ATOM     97  HE  ARG A  40      38.989  89.408 111.997  1.00  0.00           H0.      0
ATOM     98 HH11 ARG A  40      38.519  90.921 108.801  1.00  0.00           H0.      0
ATOM     99 HH12 ARG A  40      37.916  92.427 109.530  1.00  0.00           H0.      0
ATOM    100 HH21 ARG A  40      38.362  91.397 112.815  1.00  0.00           H0.      0
ATOM    101 HH22 ARG A  40      38.321  92.742 111.752  1.00  0.00           H0.      0
ATOM    102  CA  ALA A  64      34.936 101.311 108.726  1.00  0.00           C0.     -1
ATOM    103  C   ALA A  64      36.059 100.436 108.127  1.00  0.00           C0.      0
ATOM    104  O   ALA A  64      36.071  99.192 108.236  1.00  0.00           O0.      0
ATOM    105  CB  ALA A  64      33.776 100.488 109.287  1.00  0.00           C0.      0
ATOM    106  H03 ALA A  64      34.588 102.004 107.949  1.00  0.00           H0.      0
ATOM    107  HA  ALA A  64      35.388 101.932 109.514  1.00  0.00           H0.      0
ATOM    108  HB1 ALA A  64      33.312  99.877 108.506  1.00  0.00           H0.      0
ATOM    109  HB2 ALA A  64      34.099  99.820 110.090  1.00  0.00           H0.      0
ATOM    110  HB3 ALA A  64      33.008 101.156 109.693  1.00  0.00           H0.      0
ATOM    111  N   CYS A  65      37.042 101.096 107.457  1.00  0.00           N0.      0
ATOM    112  CA  CYS A  65      38.179 100.434 106.780  1.00  0.00           C0.     -1
ATOM    113  C   CYS A  65      39.089  99.647 107.698  1.00  0.00           C0.      0
ATOM    114  O   CYS A  65      39.564  98.553 107.357  1.00  0.00           O0.      0
ATOM    115  H01 CYS A  65      38.754 101.215 106.275  1.00  0.00           H0.      0
ATOM    116  H   CYS A  65      37.051 102.102 107.532  1.00  0.00           H0.      0
ATOM    117  HA  CYS A  65      37.797  99.744 106.024  1.00  0.00           H0.      0
ATOM    118  N   GLY A  66      39.381 100.269 108.850  1.00  0.00           N0.      0
ATOM    119  CA  GLY A  66      40.448  99.751 109.669  1.00  0.00           C0.     -1
ATOM    120  H01 GLY A  66      41.424  99.860 109.183  1.00  0.00           H0.      0
ATOM    121  H   GLY A  66      38.935 101.156 109.100  1.00  0.00           H0.      0
ATOM    122  HA2 GLY A  66      40.465 100.285 110.619  1.00  0.00           H0.      0
ATOM    123  HA3 GLY A  66      40.305  98.685 109.873  1.00  0.00           H0.      0
ATOM    124  CA  VAL A  69      41.106  93.542 105.692  1.00  0.00           C0.     -1
ATOM    125  C   VAL A  69      39.925  92.959 104.937  1.00  0.00           C0.      0
ATOM    126  O   VAL A  69      40.012  91.904 104.283  1.00  0.00           O0.      0
ATOM    127  CB  VAL A  69      41.230  93.040 107.152  1.00  0.00           C0.     -1
ATOM    128  CG1 VAL A  69      40.264  93.782 108.086  1.00  0.00           C0.      0
ATOM    129  CG2 VAL A  69      41.066  91.514 107.266  1.00  0.00           C0.      0
ATOM    130  H01 VAL A  69      41.060  94.637 105.694  1.00  0.00           H0.      0
ATOM    131  HA  VAL A  69      42.004  93.247 105.138  1.00  0.00           H0.      0
ATOM    132  HB  VAL A  69      42.254  93.285 107.472  1.00  0.00           H0.      0
ATOM    133 HG11 VAL A  69      40.450  94.863 108.056  1.00  0.00           H0.      0
ATOM    134 HG12 VAL A  69      39.222  93.628 107.793  1.00  0.00           H0.      0
ATOM    135 HG13 VAL A  69      40.380  93.450 109.122  1.00  0.00           H0.      0
ATOM    136 HG21 VAL A  69      40.046  91.209 106.999  1.00  0.00           H0.      0
ATOM    137 HG22 VAL A  69      41.745  90.985 106.588  1.00  0.00           H0.      0
ATOM    138 HG23 VAL A  69      41.273  91.187 108.292  1.00  0.00           H0.      0
ATOM    139  N   ASP A  70      38.787  93.672 105.061  1.00  0.00           N0.      0
ATOM    140  CA  ASP A  70      37.511  93.255 104.502  1.00  0.00           C0.     -1
ATOM    141  CB  ASP A  70      36.380  93.480 105.500  1.00  0.00           C0.     -1
ATOM    142  CG  ASP A  70      36.318  94.802 106.304  1.00  0.00           C0.      0
ATOM    143  OD1 ASP A  70      37.416  95.383 106.618  1.00  0.00           O0.      0
ATOM    144  OD2 ASP A  70      35.164  95.165 106.670  1.00  0.00           O1-      0
ATOM    145  H01 ASP A  70      37.310  93.817 103.578  1.00  0.00           H0.      0
ATOM    146  H   ASP A  70      38.718  94.473 105.692  1.00  0.00           H0.      0
ATOM    147  HA  ASP A  70      37.587  92.200 104.227  1.00  0.00           H0.      0
ATOM    148  HB2 ASP A  70      35.414  93.354 105.002  1.00  0.00           H0.      0
ATOM    149  HB3 ASP A  70      36.435  92.695 106.272  1.00  0.00           H0.      0
ATOM    150  CA  ASP A  85      37.775 105.349 107.731  1.00  0.00           C0.     -1
ATOM    151  C   ASP A  85      38.226 106.749 108.245  1.00  0.00           C0.      0
ATOM    152  O   ASP A  85      39.091 107.377 107.624  1.00  0.00           O0.      0
ATOM    153  CB  ASP A  85      38.832 104.230 108.208  1.00  0.00           C0.     -1
ATOM    154  CG  ASP A  85      38.709 103.826 109.657  1.00  0.00           C0.      0
ATOM    155  OD1 ASP A  85      38.254 102.661 109.911  1.00  0.00           O0.      0
ATOM    156  OD2 ASP A  85      39.060 104.667 110.538  1.00  0.00           O1-      0
ATOM    157  H01 ASP A  85      37.787 105.391 106.641  1.00  0.00           H0.      0
ATOM    158  HA  ASP A  85      36.772 105.085 108.084  1.00  0.00           H0.      0
ATOM    159  HB2 ASP A  85      38.718 103.352 107.569  1.00  0.00           H0.      0
ATOM    160  HB3 ASP A  85      39.831 104.641 108.029  1.00  0.00           H0.      0
ATOM    161  N   ALA A  86      37.675 107.220 109.411  1.00  0.00           N0.      0
ATOM    162  CA  ALA A  86      38.047 108.510 110.057  1.00  0.00           C0.     -1
ATOM    163  C   ALA A  86      39.302 108.399 110.971  1.00  0.00           C0.      0
ATOM    164  O   ALA A  86      39.611 109.393 111.668  1.00  0.00           O0.      0
ATOM    165  CB  ALA A  86      36.872 109.064 110.856  1.00  0.00           C0.      0
ATOM    166  H   ALA A  86      37.008 106.627 109.893  1.00  0.00           H0.      0
ATOM    167  HA  ALA A  86      38.308 109.198 109.247  1.00  0.00           H0.      0
ATOM    168  HB1 ALA A  86      36.561 108.367 111.640  1.00  0.00           H0.      0
ATOM    169  HB2 ALA A  86      37.196 109.985 111.346  1.00  0.00           H0.      0
ATOM    170  HB3 ALA A  86      36.037 109.274 110.190  1.00  0.00           H0.      0
ATOM    171  N   SER A  87      40.008 107.254 110.955  1.00  0.00           N0.      0
ATOM    172  CA  SER A  87      41.299 107.087 111.642  1.00  0.00           C0.     -1
ATOM    173  CB  SER A  87      41.283 106.046 112.767  1.00  0.00           C0.      0
ATOM    174  OG  SER A  87      42.609 105.887 113.321  1.00  0.00           O0.      0
ATOM    175  H01 SER A  87      42.053 106.789 110.904  1.00  0.00           H0.      0
ATOM    176  H   SER A  87      39.619 106.432 110.490  1.00  0.00           H0.      0
ATOM    177  HA  SER A  87      41.576 108.067 112.041  1.00  0.00           H0.      0
ATOM    178  HB2 SER A  87      40.556 106.318 113.539  1.00  0.00           H0.      0
ATOM    179  HB3 SER A  87      41.014 105.065 112.379  1.00  0.00           H0.      0
ATOM    180  HG  SER A  87      42.787 106.650 113.888  1.00  0.00           H0.      0
ATOM    181  CA  MET A  90      44.069 102.885 110.258  1.00  0.00           C0.     -1
ATOM    182  CB  MET A  90      42.655 102.612 110.679  1.00  0.00           C0.     -1
ATOM    183  CG  MET A  90      42.469 102.092 112.114  1.00  0.00           C0.      0
ATOM    184  SD  MET A  90      43.086 100.355 112.320  1.00  0.00           S0.      0
ATOM    185  CE  MET A  90      41.793  99.687 113.441  1.00  0.00           C0.      0
ATOM    186  H01 MET A  90      44.544 103.622 110.918  1.00  0.00           H0.      0
ATOM    187  H02 MET A  90      44.113 103.277 109.235  1.00  0.00           H0.      0
ATOM    188  HA  MET A  90      44.683 101.975 110.287  1.00  0.00           H0.      0
ATOM    189  HB2 MET A  90      42.067 103.541 110.603  1.00  0.00           H0.      0
ATOM    190  HB3 MET A  90      42.185 101.904 109.987  1.00  0.00           H0.      0
ATOM    191  HG2 MET A  90      42.980 102.750 112.826  1.00  0.00           H0.      0
ATOM    192  HG3 MET A  90      41.403 102.080 112.362  1.00  0.00           H0.      0
ATOM    193  HE1 MET A  90      40.801  99.804 112.997  1.00  0.00           H0.      0
ATOM    194  HE2 MET A  90      42.008  98.627 113.598  1.00  0.00           H0.      0
ATOM    195  HE3 MET A  90      41.810 100.198 114.406  1.00  0.00           H0.      0
ATOM    196  CA  ALA A 115      35.686 110.662 105.518  1.00  0.00           C0.     -1
ATOM    197  C   ALA A 115      35.286 110.547 106.982  1.00  0.00           C0.      0
ATOM    198  O   ALA A 115      36.097 110.205 107.854  1.00  0.00           O0.      0
ATOM    199  H01 ALA A 115      36.550 111.328 105.435  1.00  0.00           H0.      0
ATOM    200  H03 ALA A 115      35.994 109.675 105.158  1.00  0.00           H0.      0
ATOM    201  HA  ALA A 115      34.881 111.036 104.880  1.00  0.00           H0.      0
ATOM    202  N   ASN A 116      33.981 110.817 107.286  1.00  0.00           N0.      0
ATOM    203  CA  ASN A 116      33.485 110.683 108.652  1.00  0.00           C0.     -1
ATOM    204  C   ASN A 116      31.963 110.428 108.590  1.00  0.00           C0.      0
ATOM    205  O   ASN A 116      31.240 111.202 107.941  1.00  0.00           O0.      0
ATOM    206  CB  ASN A 116      33.807 111.947 109.503  1.00  0.00           C0.      0
ATOM    207  CG  ASN A 116      33.665 111.610 110.975  1.00  0.00           C0.      0
ATOM    208  ND2 ASN A 116      34.817 111.538 111.688  1.00  0.00           N0.      0
ATOM    209  OD1 ASN A 116      32.554 111.349 111.470  1.00  0.00           O0.      0
ATOM    210  H   ASN A 116      33.337 111.174 106.593  1.00  0.00           H0.      0
ATOM    211  HA  ASN A 116      33.995 109.824 109.095  1.00  0.00           H0.      0
ATOM    212  HB2 ASN A 116      34.821 112.272 109.260  1.00  0.00           H0.      0
ATOM    213  HB3 ASN A 116      33.105 112.741 109.234  1.00  0.00           H0.      0
ATOM    214 HD21 ASN A 116      34.816 111.106 112.606  1.00  0.00           H0.      0
ATOM    215 HD22 ASN A 116      35.706 111.599 111.216  1.00  0.00           H0.      0
ATOM    216  N   TRP A 117      31.515 109.349 109.265  1.00  0.00           N0.      0
ATOM    217  CA  TRP A 117      30.077 109.052 109.425  1.00  0.00           C0.     -1
ATOM    218  CB  TRP A 117      29.837 108.181 110.619  1.00  0.00           C0.     -1
ATOM    219  CG  TRP A 117      30.521 106.833 110.527  1.00  0.00           C0.      0
ATOM    220  CD1 TRP A 117      30.867 106.164 109.370  1.00  0.00           C0.      0
ATOM    221  CD2 TRP A 117      31.027 106.035 111.627  1.00  0.00           C0.      0
ATOM    222  CE2 TRP A 117      31.691 104.901 111.061  1.00  0.00           C0.      0
ATOM    223  CE3 TRP A 117      31.033 106.189 113.026  1.00  0.00           C0.      0
ATOM    224  NE1 TRP A 117      31.557 105.000 109.689  1.00  0.00           N0.      0
ATOM    225  CZ2 TRP A 117      32.374 103.961 111.845  1.00  0.00           C0.      0
ATOM    226  CZ3 TRP A 117      31.701 105.250 113.810  1.00  0.00           C0.      0
ATOM    227  CH2 TRP A 117      32.372 104.151 113.225  1.00  0.00           C0.      0
ATOM    228  H02 TRP A 117      29.552 110.008 109.522  1.00  0.00           H0.      0
ATOM    229  H   TRP A 117      32.194 108.742 109.734  1.00  0.00           H0.      0
ATOM    230  HA  TRP A 117      29.693 108.580 108.510  1.00  0.00           H0.      0
ATOM    231  HB2 TRP A 117      30.193 108.695 111.522  1.00  0.00           H0.      0
ATOM    232  HB3 TRP A 117      28.752 108.058 110.749  1.00  0.00           H0.      0
ATOM    233  HD1 TRP A 117      30.704 106.437 108.340  1.00  0.00           H0.      0
ATOM    234  HE1 TRP A 117      31.982 104.380 109.018  1.00  0.00           H0.      0
ATOM    235  HE3 TRP A 117      30.552 107.046 113.486  1.00  0.00           H0.      0
ATOM    236  HZ2 TRP A 117      32.930 103.144 111.398  1.00  0.00           H0.      0
ATOM    237  HZ3 TRP A 117      31.730 105.375 114.887  1.00  0.00           H0.      0
ATOM    238  HH2 TRP A 117      32.926 103.461 113.853  1.00  0.00           H0.      0
ATOM    239  CA  LEU A 136      31.937  95.091 109.580  1.00  0.00           C0.     -1
ATOM    240  C   LEU A 136      32.466  95.261 110.969  1.00  0.00           C0.      0
ATOM    241  O   LEU A 136      32.251  96.281 111.660  1.00  0.00           O0.      0
ATOM    242  H01 LEU A 136      32.619  95.646 108.921  1.00  0.00           H0.      0
ATOM    243  H02 LEU A 136      30.942  95.532 109.500  1.00  0.00           H0.      0
ATOM    244  HA  LEU A 136      31.904  94.047 109.259  1.00  0.00           H0.      0
ATOM    245  N   GLY A 137      33.231  94.248 111.462  1.00  0.00           N0.      0
ATOM    246  CA  GLY A 137      34.219  94.485 112.503  1.00  0.00           C0.     -1
ATOM    247  C   GLY A 137      33.774  94.568 113.965  1.00  0.00           C0.      0
ATOM    248  O   GLY A 137      34.644  94.390 114.853  1.00  0.00           O0.      0
ATOM    249  H   GLY A 137      33.410  93.463 110.851  1.00  0.00           H0.      0
ATOM    250  HA2 GLY A 137      34.984  93.710 112.438  1.00  0.00           H0.      0
ATOM    251  HA3 GLY A 137      34.720  95.447 112.313  1.00  0.00           H0.      0
ATOM    252  N   ASN A 138      32.497  94.916 114.207  1.00  0.00           N0.      0
ATOM    253  CA  ASN A 138      32.011  95.563 115.448  1.00  0.00           C0.     -1
ATOM    254  C   ASN A 138      32.593  97.026 115.460  1.00  0.00           C0.      0
ATOM    255  O   ASN A 138      33.534  97.327 116.209  1.00  0.00           O0.      0
ATOM    256  CB  ASN A 138      32.331  94.805 116.735  1.00  0.00           C0.      0
ATOM    257  CG  ASN A 138      31.923  95.638 117.947  1.00  0.00           C0.      0
ATOM    258  ND2 ASN A 138      32.747  95.516 119.025  1.00  0.00           N0.      0
ATOM    259  OD1 ASN A 138      30.902  96.332 117.941  1.00  0.00           O0.      0
ATOM    260  H   ASN A 138      31.996  95.205 113.371  1.00  0.00           H0.      0
ATOM    261  HA  ASN A 138      30.925  95.634 115.352  1.00  0.00           H0.      0
ATOM    262  HB2 ASN A 138      31.754  93.874 116.742  1.00  0.00           H0.      0
ATOM    263  HB3 ASN A 138      33.381  94.536 116.790  1.00  0.00           H0.      0
ATOM    264 HD21 ASN A 138      32.628  96.196 119.765  1.00  0.00           H0.      0
ATOM    265 HD22 ASN A 138      33.678  95.131 118.896  1.00  0.00           H0.      0
ATOM    266  N   SER A 139      32.039  97.884 114.567  1.00  0.00           N0.      0
ATOM    267  CA  SER A 139      32.530  99.253 114.260  1.00  0.00           C0.     -1
ATOM    268  CB  SER A 139      32.671  99.457 112.750  1.00  0.00           C0.      0
ATOM    269  OG  SER A 139      33.674  98.604 112.185  1.00  0.00           O0.      0
ATOM    270  H03 SER A 139      31.841  99.995 114.681  1.00  0.00           H0.      0
ATOM    271  H   SER A 139      31.267  97.550 114.005  1.00  0.00           H0.      0
ATOM    272  HA  SER A 139      33.499  99.357 114.753  1.00  0.00           H0.      0
ATOM    273  HB2 SER A 139      31.703  99.308 112.252  1.00  0.00           H0.      0
ATOM    274  HB3 SER A 139      32.980 100.491 112.568  1.00  0.00           H0.      0
ATOM    275  HG  SER A 139      33.263  97.749 111.961  1.00  0.00           H0.      0
ATOM    276  CA  HID A 142      32.148 103.329 118.993  1.00  0.00           C0.     -1
ATOM    277  CB  HID A 142      33.479 103.276 118.192  1.00  0.00           C0.     -1
ATOM    278  CG  HID A 142      34.417 102.138 118.419  1.00  0.00           C0.      0
ATOM    279  CD2 HID A 142      34.888 101.171 117.554  1.00  0.00           C0.      0
ATOM    280  ND1 HID A 142      35.146 101.946 119.586  1.00  0.00           N0.      0
ATOM    281  CE1 HID A 142      36.010 100.912 119.404  1.00  0.00           C0.      0
ATOM    282  NE2 HID A 142      35.876 100.418 118.173  1.00  0.00           N0.      0
ATOM    283  H01 HID A 142      31.540 102.439 118.799  1.00  0.00           H0.      0
ATOM    284  H02 HID A 142      31.578 104.214 118.695  1.00  0.00           H0.      0
ATOM    285  HA  HID A 142      32.329 103.386 120.073  1.00  0.00           H0.      0
ATOM    286  HB2 HID A 142      33.235 103.277 117.123  1.00  0.00           H0.      0
ATOM    287  HB3 HID A 142      34.022 104.216 118.370  1.00  0.00           H0.      0
ATOM    288  HD1 HID A 142      35.055 102.489 120.434  1.00  0.00           H0.      0
ATOM    289  HD2 HID A 142      34.585 100.985 116.537  1.00  0.00           H0.      0
ATOM    290  HE1 HID A 142      36.691 100.556 120.158  1.00  0.00           H0.      0
ATOM    291  CA  ARG A 175      29.467  92.673 120.059  1.00  0.00           C0.     -1
ATOM    292  CB  ARG A 175      30.671  93.145 120.858  1.00  0.00           C0.     -1
ATOM    293  CG  ARG A 175      31.994  92.486 120.451  1.00  0.00           C0.      0
ATOM    294  CD  ARG A 175      33.122  92.959 121.380  1.00  0.00           C0.      0
ATOM    295  NE  ARG A 175      34.472  92.650 120.902  1.00  0.00           N0.      0
ATOM    296  CZ  ARG A 175      35.175  91.556 121.204  1.00  0.00           C0.      0
ATOM    297  NH1 ARG A 175      34.605  90.530 121.875  1.00  0.00           N1+      0
ATOM    298  NH2 ARG A 175      36.489  91.533 120.926  1.00  0.00           N0.      0
ATOM    299  H01 ARG A 175      28.552  93.183 120.378  1.00  0.00           H0.      0
ATOM    300  H03 ARG A 175      29.604  92.869 118.988  1.00  0.00           H0.      0
ATOM    301  HA  ARG A 175      29.309  91.593 120.176  1.00  0.00           H0.      0
ATOM    302  HB2 ARG A 175      30.782  94.232 120.747  1.00  0.00           H0.      0
ATOM    303  HB3 ARG A 175      30.492  92.962 121.929  1.00  0.00           H0.      0
ATOM    304  HG2 ARG A 175      31.903  91.391 120.471  1.00  0.00           H0.      0
ATOM    305  HG3 ARG A 175      32.239  92.757 119.419  1.00  0.00           H0.      0
ATOM    306  HD2 ARG A 175      33.073  94.049 121.472  1.00  0.00           H0.      0
ATOM    307  HD3 ARG A 175      33.004  92.548 122.388  1.00  0.00           H0.      0
ATOM    308  HE  ARG A 175      34.834  93.219 120.130  1.00  0.00           H0.      0
ATOM    309 HH11 ARG A 175      33.613  90.368 121.791  1.00  0.00           H0.      0
ATOM    310 HH12 ARG A 175      35.177  89.750 122.163  1.00  0.00           H0.      0
ATOM    311 HH21 ARG A 175      36.868  92.352 120.445  1.00  0.00           H0.      0
ATOM    312 HH22 ARG A 175      36.951  90.656 120.732  1.00  0.00           H0.      0
ATOM    313  CA  TYR A 194      39.944  88.068 115.498  1.00  0.00           C0.     -1
ATOM    314  CB  TYR A 194      39.818  89.255 116.462  1.00  0.00           C0.     -1
ATOM    315  CG  TYR A 194      39.127  90.483 115.906  1.00  0.00           C0.      0
ATOM    316  CD1 TYR A 194      37.790  90.782 116.216  1.00  0.00           C0.      0
ATOM    317  CD2 TYR A 194      39.835  91.403 115.111  1.00  0.00           C0.      0
ATOM    318  CE1 TYR A 194      37.168  91.941 115.736  1.00  0.00           C0.      0
ATOM    319  CE2 TYR A 194      39.235  92.570 114.631  1.00  0.00           C0.      0
ATOM    320  CZ  TYR A 194      37.889  92.835 114.931  1.00  0.00           C0.      0
ATOM    321  OH  TYR A 194      37.325  93.985 114.415  1.00  0.00           O0.      0
ATOM    322  H01 TYR A 194      40.454  87.231 115.987  1.00  0.00           H0.      0
ATOM    323  H02 TYR A 194      38.962  87.722 115.152  1.00  0.00           H0.      0
ATOM    324  HA  TYR A 194      40.540  88.345 114.621  1.00  0.00           H0.      0
ATOM    325  HB2 TYR A 194      39.273  88.930 117.358  1.00  0.00           H0.      0
ATOM    326  HB3 TYR A 194      40.824  89.532 116.786  1.00  0.00           H0.      0
ATOM    327  HD1 TYR A 194      37.223  90.118 116.861  1.00  0.00           H0.      0
ATOM    328  HD2 TYR A 194      40.886  91.224 114.908  1.00  0.00           H0.      0
ATOM    329  HE1 TYR A 194      36.131  92.145 115.980  1.00  0.00           H0.      0
ATOM    330  HE2 TYR A 194      39.792  93.275 114.030  1.00  0.00           H0.      0
ATOM    331  HH  TYR A 194      36.351  93.985 114.533  1.00  0.00           H0.      0
ATOM    332  CA  TYR A 220      43.882  93.903 125.181  1.00  0.00           C0.     -1
ATOM    333  CB  TYR A 220      43.682  94.187 123.738  1.00  0.00           C0.     -1
ATOM    334  CG  TYR A 220      42.230  94.333 123.289  1.00  0.00           C0.      0
ATOM    335  CD1 TYR A 220      41.715  93.565 122.232  1.00  0.00           C0.      0
ATOM    336  CD2 TYR A 220      41.367  95.267 123.893  1.00  0.00           C0.      0
ATOM    337  CE1 TYR A 220      40.397  93.720 121.785  1.00  0.00           C0.      0
ATOM    338  CE2 TYR A 220      40.050  95.434 123.457  1.00  0.00           C0.      0
ATOM    339  CZ  TYR A 220      39.560  94.661 122.395  1.00  0.00           C0.      0
ATOM    340  OH  TYR A 220      38.252  94.861 121.997  1.00  0.00           O0.      0
ATOM    341  H01 TYR A 220      44.947  93.816 125.428  1.00  0.00           H0.      0
ATOM    342  H02 TYR A 220      43.468  94.694 125.818  1.00  0.00           H0.      0
ATOM    343  HA  TYR A 220      43.396  92.965 125.479  1.00  0.00           H0.      0
ATOM    344  HB2 TYR A 220      44.222  95.109 123.469  1.00  0.00           H0.      0
ATOM    345  HB3 TYR A 220      44.143  93.395 123.133  1.00  0.00           H0.      0
ATOM    346  HD1 TYR A 220      42.349  92.833 121.738  1.00  0.00           H0.      0
ATOM    347  HD2 TYR A 220      41.730  95.884 124.710  1.00  0.00           H0.      0
ATOM    348  HE1 TYR A 220      40.014  93.100 120.985  1.00  0.00           H0.      0
ATOM    349  HE2 TYR A 220      39.397  96.163 123.925  1.00  0.00           H0.      0
ATOM    350  HH  TYR A 220      38.087  94.453 121.127  1.00  0.00           H0.      0
ATOM    351  CA  LEU A 240      38.769  99.696 123.038  1.00  0.00           C0.     -1
ATOM    352  CB  LEU A 240      38.544  98.613 121.948  1.00  0.00           C0.     -1
ATOM    353  CG  LEU A 240      39.730  98.378 120.987  1.00  0.00           C0.      0
ATOM    354  CD1 LEU A 240      39.310  97.395 119.876  1.00  0.00           C0.      0
ATOM    355  CD2 LEU A 240      40.256  99.683 120.365  1.00  0.00           C0.      0
ATOM    356  H01 LEU A 240      37.913  99.739 123.721  1.00  0.00           H0.      0
ATOM    357  H02 LEU A 240      39.664  99.472 123.631  1.00  0.00           H0.      0
ATOM    358  HA  LEU A 240      38.899 100.689 122.596  1.00  0.00           H0.      0
ATOM    359  HB2 LEU A 240      38.287  97.657 122.421  1.00  0.00           H0.      0
ATOM    360  HB3 LEU A 240      37.666  98.897 121.346  1.00  0.00           H0.      0
ATOM    361  HG  LEU A 240      40.541  97.915 121.570  1.00  0.00           H0.      0
ATOM    362 HD11 LEU A 240      40.174  97.074 119.285  1.00  0.00           H0.      0
ATOM    363 HD12 LEU A 240      38.834  96.506 120.299  1.00  0.00           H0.      0
ATOM    364 HD13 LEU A 240      38.601  97.886 119.196  1.00  0.00           H0.      0
ATOM    365 HD21 LEU A 240      41.050  99.477 119.639  1.00  0.00           H0.      0
ATOM    366 HD22 LEU A 240      39.456 100.203 119.823  1.00  0.00           H0.      0
ATOM    367 HD23 LEU A 240      40.659 100.366 121.120  1.00  0.00           H0.      0
ATOM    368  CA  TYR A 242      31.822 101.047 123.132  1.00  0.00           C0.     -1
ATOM    369  CB  TYR A 242      31.651  99.611 122.616  1.00  0.00           C0.     -1
ATOM    370  CG  TYR A 242      32.678  99.116 121.622  1.00  0.00           C0.      0
ATOM    371  CD1 TYR A 242      32.467  99.272 120.241  1.00  0.00           C0.      0
ATOM    372  CD2 TYR A 242      33.835  98.440 122.047  1.00  0.00           C0.      0
ATOM    373  CE1 TYR A 242      33.390  98.793 119.311  1.00  0.00           C0.      0
ATOM    374  CE2 TYR A 242      34.778  97.968 121.127  1.00  0.00           C0.      0
ATOM    375  CZ  TYR A 242      34.557  98.167 119.763  1.00  0.00           C0.      0
ATOM    376  OH  TYR A 242      35.536  97.772 118.845  1.00  0.00           O0.      0
ATOM    377  H01 TYR A 242      31.023 101.298 123.838  1.00  0.00           H0.      0
ATOM    378  H02 TYR A 242      32.783 101.171 123.644  1.00  0.00           H0.      0
ATOM    379  HA  TYR A 242      31.788 101.769 122.306  1.00  0.00           H0.      0
ATOM    380  HB2 TYR A 242      31.645  98.933 123.480  1.00  0.00           H0.      0
ATOM    381  HB3 TYR A 242      30.656  99.524 122.160  1.00  0.00           H0.      0
ATOM    382  HD1 TYR A 242      31.561  99.759 119.892  1.00  0.00           H0.      0
ATOM    383  HD2 TYR A 242      34.003  98.286 123.109  1.00  0.00           H0.      0
ATOM    384  HE1 TYR A 242      33.218  98.886 118.246  1.00  0.00           H0.      0
ATOM    385  HE2 TYR A 242      35.684  97.469 121.451  1.00  0.00           H0.      0
ATOM    386  HH  TYR A 242      35.781  98.598 118.357  1.00  0.00           H0.      0
ATOM    387  CA  TYR A 283      28.653  88.884 117.989  1.00  0.00           C0.     -1
ATOM    388  CB  TYR A 283      29.732  88.976 116.841  1.00  0.00           C0.     -1
ATOM    389  CG  TYR A 283      31.062  89.588 117.243  1.00  0.00           C0.      0
ATOM    390  CD1 TYR A 283      31.879  88.988 118.221  1.00  0.00           C0.      0
ATOM    391  CD2 TYR A 283      31.557  90.736 116.600  1.00  0.00           C0.      0
ATOM    392  CE1 TYR A 283      33.133  89.512 118.545  1.00  0.00           C0.      0
ATOM    393  CE2 TYR A 283      32.819  91.263 116.904  1.00  0.00           C0.      0
ATOM    394  CZ  TYR A 283      33.607  90.656 117.888  1.00  0.00           C0.      0
ATOM    395  OH  TYR A 283      34.863  91.121 118.230  1.00  0.00           O0.      0
ATOM    396  H01 TYR A 283      27.737  88.423 117.607  1.00  0.00           H0.      0
ATOM    397  H02 TYR A 283      29.024  88.279 118.823  1.00  0.00           H0.      0
ATOM    398  HA  TYR A 283      28.414  89.883 118.369  1.00  0.00           H0.      0
ATOM    399  HB2 TYR A 283      29.902  87.961 116.457  1.00  0.00           H0.      0
ATOM    400  HB3 TYR A 283      29.308  89.555 116.012  1.00  0.00           H0.      0
ATOM    401  HD1 TYR A 283      31.534  88.092 118.728  1.00  0.00           H0.      0
ATOM    402  HD2 TYR A 283      30.959  91.212 115.829  1.00  0.00           H0.      0
ATOM    403  HE1 TYR A 283      33.757  89.043 119.298  1.00  0.00           H0.      0
ATOM    404  HE2 TYR A 283      33.201  92.121 116.363  1.00  0.00           H0.      0
ATOM    405  HH  TYR A 283      34.940  92.081 118.073  1.00  0.00           H0.      0
ATOM    406  N   ACT A 293      35.993  96.005 116.830  1.00  0.00           N0.      0
ATOM    407  CA  ACT A 293      37.073  95.310 117.584  1.00  0.00           C0.      0
ATOM    408  C   ACT A 293      36.520  94.289 118.569  1.00  0.00           C0.      0
ATOM    409  O   ACT A 293      37.351  93.815 119.403  1.00  0.00           O0.      0
ATOM    410  OXT ACT A 293      35.292  93.966 118.483  1.00  0.00           O1-      0
ATOM    411  H1  ACT A 293      37.646  96.059 118.130  1.00  0.00           H0.      0
ATOM    412  H3  ACT A 293      37.734  94.812 116.869  1.00  0.00           H0.      0
ATOM    413  H01 ACT A 293      35.438  96.566 117.506  1.00  0.00           H0.      0
ATOM    414  H02 ACT A 293      35.359  95.328 116.385  1.00  0.00           H0.      0
ATOM    415  CA' SAM A 294      38.207  96.296 110.183  1.00  0.00           C0.      0
ATOM    416  CB  SAM A 294      37.718  96.906 111.513  1.00  0.00           C0.      0
ATOM    417  CG  SAM A 294      37.415  98.411 111.533  1.00  0.00           C0.      0
ATOM    418  SD  SAM A 294      37.349  98.894 113.313  1.00  0.00           S0.      0
ATOM    419  CE  SAM A 294      36.510  96.927 115.763  1.00  0.00           C0.      0
ATOM    420  C5' SAM A 294      36.146 100.277 113.309  1.00  0.00           C0.      0
ATOM    421  C4' SAM A 294      36.687 101.497 112.590  1.00  0.00           C0.      0
ATOM    422  O4' SAM A 294      35.712 102.597 112.708  1.00  0.00           O0.      0
ATOM    423  C3' SAM A 294      38.031 102.027 113.157  1.00  0.00           C0.      0
ATOM    424  O3' SAM A 294      39.125 101.786 112.279  1.00  0.00           O0.      0
ATOM    425  C2' SAM A 294      37.733 103.532 113.409  1.00  0.00           C0.      0
ATOM    426  O2' SAM A 294      38.804 104.416 113.186  1.00  0.00           O0.      0
ATOM    427  C1' SAM A 294      36.506 103.795 112.519  1.00  0.00           C0.      0
ATOM    428  OXT SAM A 294      39.014  94.315 111.260  1.00  0.00           O0.      0
ATOM    429  N1  SAM A 294      33.659 107.677 110.636  1.00  0.00           N0.      0
ATOM    430  C2  SAM A 294      34.278 106.644 110.031  1.00  0.00           C0.      0
ATOM    431  N3  SAM A 294      35.004 105.657 110.584  1.00  0.00           N0.      0
ATOM    432  C4  SAM A 294      35.087 105.788 111.923  1.00  0.00           C0.      0
ATOM    433  C5  SAM A 294      34.543 106.837 112.671  1.00  0.00           C0.      0
ATOM    434  C6  SAM A 294      33.767 107.800 111.986  1.00  0.00           C0.      0
ATOM    435  N6  SAM A 294      33.123 108.799 112.625  1.00  0.00           N0.      0
ATOM    436  N7  SAM A 294      34.926 106.730 114.003  1.00  0.00           N0.      0
ATOM    437  C8  SAM A 294      35.656 105.631 114.070  1.00  0.00           C0.      0
ATOM    438  N9  SAM A 294      35.771 104.996 112.840  1.00  0.00           N0.      0
ATOM    439  C'  SAM A 294      38.223  94.764 110.367  1.00  0.00           C0.      0
ATOM    440  N'  SAM A 294      37.338  96.665 109.028  1.00  0.00           N0.      0
ATOM    441  O'  SAM A 294      37.420  94.081 109.675  1.00  0.00           O0.      0
ATOM    442 HN61 SAM A 294      32.746 109.583 112.093  1.00  0.00           H0.      0
ATOM    443 HN62 SAM A 294      33.453 109.027 113.554  1.00  0.00           H0.      0
ATOM    444  HA  SAM A 294      39.218  96.644 109.950  1.00  0.00           H0.      0
ATOM    445  HB1 SAM A 294      38.496  96.673 112.248  1.00  0.00           H0.      0
ATOM    446  HB2 SAM A 294      36.820  96.367 111.841  1.00  0.00           H0.      0
ATOM    447  HG1 SAM A 294      36.449  98.627 111.067  1.00  0.00           H0.      0
ATOM    448  HG2 SAM A 294      38.186  98.996 111.027  1.00  0.00           H0.      0
ATOM    449  HE1 SAM A 294      35.657  97.442 115.333  1.00  0.00           H0.      0
ATOM    450  HE2 SAM A 294      37.206  97.646 116.197  1.00  0.00           H0.      0
ATOM    451  HE3 SAM A 294      37.011  96.332 115.005  1.00  0.00           H0.      0
ATOM    452 HO2' SAM A 294      38.987 104.449 112.213  1.00  0.00           H0.      0
ATOM    453 HO3' SAM A 294      38.867 102.125 111.388  1.00  0.00           H0.      0
ATOM    454  H01 SAM A 294      36.192 105.306 114.945  1.00  0.00           H0.      0
ATOM    455  H02 SAM A 294      36.823 101.278 111.525  1.00  0.00           H0.      0
ATOM    456  H03 SAM A 294      38.290 101.535 114.095  1.00  0.00           H0.      0
ATOM    457  H04 SAM A 294      37.441 103.641 114.457  1.00  0.00           H0.      0
ATOM    458  H05 SAM A 294      36.797 103.877 111.470  1.00  0.00           H0.      0
ATOM    459  H06 SAM A 294      34.181 106.617 108.951  1.00  0.00           H0.      0
ATOM    460  H07 SAM A 294      37.425  97.656 108.771  1.00  0.00           H0.      0
ATOM    461  H08 SAM A 294      36.317  96.522 109.214  1.00  0.00           H0.      0
ATOM    462  H09 SAM A 294      37.515  96.107 108.141  1.00  0.00           H0.      0
ATOM    463 H5'1 SAM A 294      35.971 100.516 114.364  1.00  0.00           H0.      0
ATOM    464 H5'2 SAM A 294      35.221  99.917 112.860  1.00  0.00           H0.      0
ATOM    465  O   WAT A3527      35.487 109.417 114.432  1.00  0.00           O0.      0
ATOM    466  H1  WAT A3527      35.326 108.444 114.520  1.00  0.00           H0.      0
ATOM    467  H2  WAT A3527      35.509 109.778 115.328  1.00  0.00           H0.      0
ATOM    468  O   WAT B3703      34.627  96.734 108.767  1.00  0.00           O0.      0
ATOM    469  H1  WAT B3703      34.802  96.215 107.929  1.00  0.00           H0.      0
ATOM    470  H2  WAT B3703      34.759  97.674 108.550  1.00  0.00           H0.      0
ATOM    471  O   WAT B4877      38.223 108.711 114.074  1.00  0.00           O0.      0
ATOM    472  H1  WAT B4877      38.728 109.043 113.310  1.00  0.00           H0.      0
ATOM    473  H2  WAT B4877      37.326 109.092 114.042  1.00  0.00           H0.      0
ATOM    474  O   WAT B9899      38.548 106.227 115.263  1.00  0.00           O0.      0
ATOM    475  H1  WAT B9899      38.430 107.120 114.868  1.00  0.00           H0.      0
ATOM    476  H2  WAT B9899      38.746 105.638 114.512  1.00  0.00           H0.      0
