# Supplementary material for: Computational Investigation of GNMT-Catalyzed Methyl Transfer Reaction: Integrating MD, QM, and ML Approaches
Source: J Comput Chem. Author manuscript; Available in PMC 2026 Jun 29. (PMC13312424; doi:10.1002/jcc.70434)
Supplement: SI-2 [file NIHMS2188582-supplement-SI-2.zip › QM-cluster-pdbs/clustering_1016_P1_w_ts.pdb]

ATOM      1  CA  TYR A  21      43.802 105.669 119.354  1.00  0.00           C0.     -1
ATOM      2  CB  TYR A  21      43.552 105.188 117.956  1.00  0.00           C0.     -1
ATOM      3  CG  TYR A  21      42.498 104.128 117.672  1.00  0.00           C0.      0
ATOM      4  CD1 TYR A  21      42.246 103.828 116.319  1.00  0.00           C0.      0
ATOM      5  CD2 TYR A  21      41.787 103.412 118.644  1.00  0.00           C0.      0
ATOM      6  CE1 TYR A  21      41.331 102.851 115.939  1.00  0.00           C0.      0
ATOM      7  CE2 TYR A  21      40.871 102.412 118.278  1.00  0.00           C0.      0
ATOM      8  CZ  TYR A  21      40.656 102.124 116.928  1.00  0.00           C0.      0
ATOM      9  OH  TYR A  21      39.759 101.113 116.598  1.00  0.00           O0.      0
ATOM     10  H01 TYR A  21      42.903 106.111 119.803  1.00  0.00           H0.      0
ATOM     11  H02 TYR A  21      44.585 106.435 119.359  1.00  0.00           H0.      0
ATOM     12  HA  TYR A  21      44.131 104.858 120.017  1.00  0.00           H0.      0
ATOM     13  HB2 TYR A  21      43.309 106.060 117.328  1.00  0.00           H0.      0
ATOM     14  HB3 TYR A  21      44.503 104.814 117.544  1.00  0.00           H0.      0
ATOM     15  HD1 TYR A  21      42.771 104.367 115.539  1.00  0.00           H0.      0
ATOM     16  HD2 TYR A  21      41.947 103.618 119.698  1.00  0.00           H0.      0
ATOM     17  HE1 TYR A  21      41.160 102.636 114.889  1.00  0.00           H0.      0
ATOM     18  HE2 TYR A  21      40.334 101.846 119.032  1.00  0.00           H0.      0
ATOM     19  HH  TYR A  21      39.873 100.875 115.665  1.00  0.00           H0.      0
ATOM     20  CA  TRP A  30      46.471  95.619 114.763  1.00  0.00           C0.     -1
ATOM     21  CB  TRP A  30      45.714  96.786 114.201  1.00  0.00           C0.     -1
ATOM     22  CG  TRP A  30      44.228  96.539 114.117  1.00  0.00           C0.      0
ATOM     23  CD1 TRP A  30      43.506  96.154 113.001  1.00  0.00           C0.      0
ATOM     24  CD2 TRP A  30      43.284  96.580 115.213  1.00  0.00           C0.      0
ATOM     25  CE2 TRP A  30      42.006  96.200 114.685  1.00  0.00           C0.      0
ATOM     26  CE3 TRP A  30      43.383  96.924 116.575  1.00  0.00           C0.      0
ATOM     27  NE1 TRP A  30      42.178  95.941 113.341  1.00  0.00           N0.      0
ATOM     28  CZ2 TRP A  30      40.856  96.139 115.488  1.00  0.00           C0.      0
ATOM     29  CZ3 TRP A  30      42.238  96.889 117.368  1.00  0.00           C0.      0
ATOM     30  CH2 TRP A  30      40.989  96.496 116.831  1.00  0.00           C0.      0
ATOM     31  H01 TRP A  30      46.326  94.724 114.146  1.00  0.00           H0.      0
ATOM     32  H03 TRP A  30      47.549  95.818 114.817  1.00  0.00           H0.      0
ATOM     33  HA  TRP A  30      46.128  95.376 115.776  1.00  0.00           H0.      0
ATOM     34  HB2 TRP A  30      45.900  97.679 114.816  1.00  0.00           H0.      0
ATOM     35  HB3 TRP A  30      46.093  97.029 113.199  1.00  0.00           H0.      0
ATOM     36  HD1 TRP A  30      43.845  96.014 111.986  1.00  0.00           H0.      0
ATOM     37  HE1 TRP A  30      41.414  95.708 112.711  1.00  0.00           H0.      0
ATOM     38  HE3 TRP A  30      44.337  97.219 117.000  1.00  0.00           H0.      0
ATOM     39  HZ2 TRP A  30      39.909  95.800 115.079  1.00  0.00           H0.      0
ATOM     40  HZ3 TRP A  30      42.301  97.154 118.418  1.00  0.00           H0.      0
ATOM     41  HH2 TRP A  30      40.126  96.463 117.487  1.00  0.00           H0.      0
ATOM     42  CA  TYR A  33      46.142  91.289 116.794  1.00  0.00           C0.     -1
ATOM     43  C   TYR A  33      45.251  90.422 115.914  1.00  0.00           C0.      0
ATOM     44  O   TYR A  33      44.881  89.291 116.256  1.00  0.00           O0.      0
ATOM     45  CB  TYR A  33      45.496  92.547 117.349  1.00  0.00           C0.     -1
ATOM     46  CG  TYR A  33      44.042  92.366 117.778  1.00  0.00           C0.      0
ATOM     47  CD1 TYR A  33      43.026  93.176 117.242  1.00  0.00           C0.      0
ATOM     48  CD2 TYR A  33      43.665  91.362 118.689  1.00  0.00           C0.      0
ATOM     49  CE1 TYR A  33      41.683  93.000 117.598  1.00  0.00           C0.      0
ATOM     50  CE2 TYR A  33      42.329  91.174 119.049  1.00  0.00           C0.      0
ATOM     51  CZ  TYR A  33      41.328  91.992 118.503  1.00  0.00           C0.      0
ATOM     52  OH  TYR A  33      40.030  91.745 118.892  1.00  0.00           O0.      0
ATOM     53  H02 TYR A  33      47.053  91.557 116.242  1.00  0.00           H0.      0
ATOM     54  HA  TYR A  33      46.452  90.634 117.614  1.00  0.00           H0.      0
ATOM     55  HB2 TYR A  33      46.103  92.907 118.190  1.00  0.00           H0.      0
ATOM     56  HB3 TYR A  33      45.523  93.345 116.597  1.00  0.00           H0.      0
ATOM     57  HD1 TYR A  33      43.279  93.961 116.537  1.00  0.00           H0.      0
ATOM     58  HD2 TYR A  33      44.421  90.709 119.113  1.00  0.00           H0.      0
ATOM     59  HE1 TYR A  33      40.922  93.634 117.158  1.00  0.00           H0.      0
ATOM     60  HE2 TYR A  33      42.045  90.394 119.747  1.00  0.00           H0.      0
ATOM     61  HH  TYR A  33      39.413  92.444 118.596  1.00  0.00           H0.      0
ATOM     62  N   ILE A  34      44.899  90.955 114.714  1.00  0.00           N0.      0
ATOM     63  CA  ILE A  34      44.252  90.140 113.689  1.00  0.00           C0.     -1
ATOM     64  CB  ILE A  34      44.145  90.986 112.318  1.00  0.00           C0.     -1
ATOM     65  CG1 ILE A  34      43.049  92.066 112.463  1.00  0.00           C0.      0
ATOM     66  CG2 ILE A  34      43.860  90.016 111.162  1.00  0.00           C0.      0
ATOM     67  CD1 ILE A  34      42.899  93.002 111.256  1.00  0.00           C0.      0
ATOM     68  H01 ILE A  34      44.831  89.224 113.520  1.00  0.00           H0.      0
ATOM     69  H   ILE A  34      45.307  91.835 114.433  1.00  0.00           H0.      0
ATOM     70  HA  ILE A  34      43.248  89.846 114.013  1.00  0.00           H0.      0
ATOM     71  HB  ILE A  34      45.121  91.467 112.153  1.00  0.00           H0.      0
ATOM     72 HG12 ILE A  34      42.091  91.554 112.634  1.00  0.00           H0.      0
ATOM     73 HG13 ILE A  34      43.245  92.668 113.361  1.00  0.00           H0.      0
ATOM     74 HG21 ILE A  34      44.645  89.256 111.081  1.00  0.00           H0.      0
ATOM     75 HG22 ILE A  34      42.906  89.498 111.325  1.00  0.00           H0.      0
ATOM     76 HG23 ILE A  34      43.799  90.538 110.203  1.00  0.00           H0.      0
ATOM     77 HD11 ILE A  34      42.099  93.727 111.435  1.00  0.00           H0.      0
ATOM     78 HD12 ILE A  34      43.827  93.554 111.065  1.00  0.00           H0.      0
ATOM     79 HD13 ILE A  34      42.641  92.449 110.346  1.00  0.00           H0.      0
ATOM     80  CA  ARG A  40      40.084  85.288 109.202  1.00  0.00           C0.     -1
ATOM     81  CB  ARG A  40      40.635  86.771 109.344  1.00  0.00           C0.     -1
ATOM     82  CG  ARG A  40      39.504  87.822 109.405  1.00  0.00           C0.      0
ATOM     83  CD  ARG A  40      40.029  89.267 109.271  1.00  0.00           C0.      0
ATOM     84  NE  ARG A  40      38.973  90.299 109.303  1.00  0.00           N0.      0
ATOM     85  CZ  ARG A  40      38.754  91.167 110.319  1.00  0.00           C0.      0
ATOM     86  NH1 ARG A  40      39.334  90.940 111.530  1.00  0.00           N1+      0
ATOM     87  NH2 ARG A  40      38.003  92.242 110.123  1.00  0.00           N0.      0
ATOM     88  H01 ARG A  40      40.913  84.574 109.174  1.00  0.00           H0.      0
ATOM     89  H02 ARG A  40      39.503  85.188 108.279  1.00  0.00           H0.      0
ATOM     90  HA  ARG A  40      39.436  85.037 110.049  1.00  0.00           H0.      0
ATOM     91  HB2 ARG A  40      41.260  86.842 110.244  1.00  0.00           H0.      0
ATOM     92  HB3 ARG A  40      41.286  86.983 108.485  1.00  0.00           H0.      0
ATOM     93  HG2 ARG A  40      38.786  87.636 108.595  1.00  0.00           H0.      0
ATOM     94  HG3 ARG A  40      38.946  87.718 110.346  1.00  0.00           H0.      0
ATOM     95  HD2 ARG A  40      40.757  89.494 110.056  1.00  0.00           H0.      0
ATOM     96  HD3 ARG A  40      40.558  89.374 108.318  1.00  0.00           H0.      0
ATOM     97  HE  ARG A  40      38.532  90.552 108.426  1.00  0.00           H0.      0
ATOM     98 HH11 ARG A  40      39.543  89.990 111.801  1.00  0.00           H0.      0
ATOM     99 HH12 ARG A  40      39.091  91.554 112.299  1.00  0.00           H0.      0
ATOM    100 HH21 ARG A  40      37.684  92.509 109.155  1.00  0.00           H0.      0
ATOM    101 HH22 ARG A  40      37.800  92.877 110.901  1.00  0.00           H0.      0
ATOM    102  CA  ALA A  64      34.615 100.459 109.113  1.00  0.00           C0.     -1
ATOM    103  C   ALA A  64      35.776  99.605 108.631  1.00  0.00           C0.      0
ATOM    104  O   ALA A  64      35.758  98.356 108.721  1.00  0.00           O0.      0
ATOM    105  CB  ALA A  64      33.939  99.879 110.363  1.00  0.00           C0.      0
ATOM    106  H03 ALA A  64      33.898 100.496 108.281  1.00  0.00           H0.      0
ATOM    107  HA  ALA A  64      34.949 101.489 109.285  1.00  0.00           H0.      0
ATOM    108  HB1 ALA A  64      34.531 100.082 111.261  1.00  0.00           H0.      0
ATOM    109  HB2 ALA A  64      32.951 100.324 110.513  1.00  0.00           H0.      0
ATOM    110  HB3 ALA A  64      33.814  98.798 110.255  1.00  0.00           H0.      0
ATOM    111  N   CYS A  65      36.779 100.255 108.001  1.00  0.00           N0.      0
ATOM    112  CA  CYS A  65      37.827  99.516 107.303  1.00  0.00           C0.     -1
ATOM    113  C   CYS A  65      38.900  98.878 108.208  1.00  0.00           C0.      0
ATOM    114  O   CYS A  65      39.463  97.831 107.868  1.00  0.00           O0.      0
ATOM    115  H01 CYS A  65      38.321 100.200 106.606  1.00  0.00           H0.      0
ATOM    116  H   CYS A  65      36.941 101.227 108.246  1.00  0.00           H0.      0
ATOM    117  HA  CYS A  65      37.371  98.704 106.735  1.00  0.00           H0.      0
ATOM    118  N   GLY A  66      39.208  99.558 109.341  1.00  0.00           N0.      0
ATOM    119  CA  GLY A  66      40.421  99.227 110.091  1.00  0.00           C0.     -1
ATOM    120  H01 GLY A  66      41.318  99.358 109.473  1.00  0.00           H0.      0
ATOM    121  H   GLY A  66      38.794 100.479 109.499  1.00  0.00           H0.      0
ATOM    122  HA2 GLY A  66      40.479  99.890 110.955  1.00  0.00           H0.      0
ATOM    123  HA3 GLY A  66      40.411  98.191 110.436  1.00  0.00           H0.      0
ATOM    124  CA  ASP A  70      37.457  93.737 104.753  1.00  0.00           C0.     -1
ATOM    125  CB  ASP A  70      36.217  93.930 105.748  1.00  0.00           C0.     -1
ATOM    126  CG  ASP A  70      36.765  93.841 107.177  1.00  0.00           C0.      0
ATOM    127  OD1 ASP A  70      36.811  94.939 107.826  1.00  0.00           O0.      0
ATOM    128  OD2 ASP A  70      37.187  92.717 107.587  1.00  0.00           O1-      0
ATOM    129  H01 ASP A  70      38.195  94.528 104.923  1.00  0.00           H0.      0
ATOM    130  H02 ASP A  70      37.128  93.779 103.710  1.00  0.00           H0.      0
ATOM    131  HA  ASP A  70      37.924  92.768 104.947  1.00  0.00           H0.      0
ATOM    132  HB2 ASP A  70      35.739  94.898 105.592  1.00  0.00           H0.      0
ATOM    133  HB3 ASP A  70      35.492  93.128 105.571  1.00  0.00           H0.      0
ATOM    134  CA  ASP A  85      37.556 104.928 108.299  1.00  0.00           C0.     -1
ATOM    135  C   ASP A  85      38.071 106.137 109.087  1.00  0.00           C0.      0
ATOM    136  O   ASP A  85      39.119 106.721 108.746  1.00  0.00           O0.      0
ATOM    137  CB  ASP A  85      38.620 103.810 108.262  1.00  0.00           C0.      0
ATOM    138  CG  ASP A  85      38.741 103.254 109.670  1.00  0.00           C0.      0
ATOM    139  OD1 ASP A  85      38.116 102.157 109.941  1.00  0.00           O0.      0
ATOM    140  OD2 ASP A  85      39.351 103.954 110.522  1.00  0.00           O1-      0
ATOM    141  H03 ASP A  85      37.348 105.273 107.280  1.00  0.00           H0.      0
ATOM    142  HA  ASP A  85      36.618 104.553 108.723  1.00  0.00           H0.      0
ATOM    143  HB2 ASP A  85      38.326 103.030 107.555  1.00  0.00           H0.      0
ATOM    144  HB3 ASP A  85      39.573 104.241 107.945  1.00  0.00           H0.      0
ATOM    145  N   ALA A  86      37.349 106.525 110.165  1.00  0.00           N0.      0
ATOM    146  CA  ALA A  86      37.607 107.792 110.879  1.00  0.00           C0.     -1
ATOM    147  C   ALA A  86      38.693 107.673 111.954  1.00  0.00           C0.      0
ATOM    148  O   ALA A  86      38.539 108.132 113.105  1.00  0.00           O0.      0
ATOM    149  CB  ALA A  86      36.304 108.336 111.463  1.00  0.00           C0.      0
ATOM    150  H   ALA A  86      36.503 106.011 110.400  1.00  0.00           H0.      0
ATOM    151  HA  ALA A  86      37.992 108.490 110.123  1.00  0.00           H0.      0
ATOM    152  HB1 ALA A  86      35.893 107.649 112.209  1.00  0.00           H0.      0
ATOM    153  HB2 ALA A  86      36.508 109.282 111.970  1.00  0.00           H0.      0
ATOM    154  HB3 ALA A  86      35.584 108.497 110.660  1.00  0.00           H0.      0
ATOM    155  N   SER A  87      39.835 107.106 111.533  1.00  0.00           N0.      0
ATOM    156  CA  SER A  87      40.995 107.004 112.394  1.00  0.00           C0.     -1
ATOM    157  CB  SER A  87      41.242 105.594 112.942  1.00  0.00           C0.      0
ATOM    158  OG  SER A  87      42.554 105.547 113.554  1.00  0.00           O0.      0
ATOM    159  H01 SER A  87      41.885 107.302 111.828  1.00  0.00           H0.      0
ATOM    160  H   SER A  87      39.888 106.802 110.561  1.00  0.00           H0.      0
ATOM    161  HA  SER A  87      40.858 107.710 113.218  1.00  0.00           H0.      0
ATOM    162  HB2 SER A  87      40.454 105.299 113.644  1.00  0.00           H0.      0
ATOM    163  HB3 SER A  87      41.256 104.867 112.130  1.00  0.00           H0.      0
ATOM    164  HG  SER A  87      42.542 106.143 114.316  1.00  0.00           H0.      0
ATOM    165  CA  MET A  90      44.626 103.114 111.393  1.00  0.00           C0.     -1
ATOM    166  CB  MET A  90      43.318 102.626 112.158  1.00  0.00           C0.     -1
ATOM    167  CG  MET A  90      43.205 101.092 112.126  1.00  0.00           C0.      0
ATOM    168  SD  MET A  90      42.054 100.332 113.364  1.00  0.00           S0.      0
ATOM    169  CE  MET A  90      43.205 100.131 114.773  1.00  0.00           C0.      0
ATOM    170  H01 MET A  90      44.684 104.207 111.418  1.00  0.00           H0.      0
ATOM    171  H02 MET A  90      44.611 102.785 110.348  1.00  0.00           H0.      0
ATOM    172  HA  MET A  90      45.520 102.702 111.876  1.00  0.00           H0.      0
ATOM    173  HB2 MET A  90      43.360 102.991 113.189  1.00  0.00           H0.      0
ATOM    174  HB3 MET A  90      42.429 103.071 111.699  1.00  0.00           H0.      0
ATOM    175  HG2 MET A  90      42.857 100.758 111.143  1.00  0.00           H0.      0
ATOM    176  HG3 MET A  90      44.185 100.628 112.293  1.00  0.00           H0.      0
ATOM    177  HE1 MET A  90      44.037  99.478 114.499  1.00  0.00           H0.      0
ATOM    178  HE2 MET A  90      43.574 101.100 115.118  1.00  0.00           H0.      0
ATOM    179  HE3 MET A  90      42.649  99.655 115.584  1.00  0.00           H0.      0
ATOM    180  CA  ALA A 115      35.072 110.245 106.495  1.00  0.00           C0.     -1
ATOM    181  C   ALA A 115      34.588 109.724 107.821  1.00  0.00           C0.      0
ATOM    182  O   ALA A 115      35.078 108.719 108.359  1.00  0.00           O0.      0
ATOM    183  H01 ALA A 115      36.141 110.473 106.563  1.00  0.00           H0.      0
ATOM    184  H03 ALA A 115      34.957 109.468 105.733  1.00  0.00           H0.      0
ATOM    185  HA  ALA A 115      34.544 111.143 106.165  1.00  0.00           H0.      0
ATOM    186  N   ASN A 116      33.590 110.459 108.376  1.00  0.00           N0.      0
ATOM    187  CA  ASN A 116      32.940 110.057 109.608  1.00  0.00           C0.     -1
ATOM    188  C   ASN A 116      31.465 109.916 109.339  1.00  0.00           C0.      0
ATOM    189  O   ASN A 116      30.805 110.838 108.833  1.00  0.00           O0.      0
ATOM    190  CB  ASN A 116      33.230 111.100 110.724  1.00  0.00           C0.      0
ATOM    191  CG  ASN A 116      32.787 110.571 112.076  1.00  0.00           C0.      0
ATOM    192  ND2 ASN A 116      33.749 110.374 113.003  1.00  0.00           N0.      0
ATOM    193  OD1 ASN A 116      31.589 110.289 112.280  1.00  0.00           O0.      0
ATOM    194  H   ASN A 116      33.136 111.187 107.841  1.00  0.00           H0.      0
ATOM    195  HA  ASN A 116      33.375 109.101 109.897  1.00  0.00           H0.      0
ATOM    196  HB2 ASN A 116      34.298 111.335 110.707  1.00  0.00           H0.      0
ATOM    197  HB3 ASN A 116      32.671 112.015 110.497  1.00  0.00           H0.      0
ATOM    198 HD21 ASN A 116      33.521 109.925 113.897  1.00  0.00           H0.      0
ATOM    199 HD22 ASN A 116      34.718 110.536 112.776  1.00  0.00           H0.      0
ATOM    200  N   TRP A 117      31.000 108.700 109.650  1.00  0.00           N0.      0
ATOM    201  CA  TRP A 117      29.600 108.420 109.533  1.00  0.00           C0.     -1
ATOM    202  CB  TRP A 117      29.146 107.304 110.552  1.00  0.00           C0.     -1
ATOM    203  CG  TRP A 117      29.929 106.028 110.358  1.00  0.00           C0.      0
ATOM    204  CD1 TRP A 117      30.531 105.608 109.187  1.00  0.00           C0.      0
ATOM    205  CD2 TRP A 117      30.303 105.065 111.374  1.00  0.00           C0.      0
ATOM    206  CE2 TRP A 117      31.157 104.100 110.754  1.00  0.00           C0.      0
ATOM    207  CE3 TRP A 117      30.039 104.944 112.752  1.00  0.00           C0.      0
ATOM    208  NE1 TRP A 117      31.258 104.448 109.421  1.00  0.00           N0.      0
ATOM    209  CZ2 TRP A 117      31.759 103.059 111.474  1.00  0.00           C0.      0
ATOM    210  CZ3 TRP A 117      30.625 103.903 113.467  1.00  0.00           C0.      0
ATOM    211  CH2 TRP A 117      31.481 102.970 112.836  1.00  0.00           C0.      0
ATOM    212  H02 TRP A 117      29.037 109.340 109.719  1.00  0.00           H0.      0
ATOM    213  H   TRP A 117      31.622 108.029 110.113  1.00  0.00           H0.      0
ATOM    214  HA  TRP A 117      29.346 108.097 108.513  1.00  0.00           H0.      0
ATOM    215  HB2 TRP A 117      29.303 107.678 111.571  1.00  0.00           H0.      0
ATOM    216  HB3 TRP A 117      28.066 107.150 110.426  1.00  0.00           H0.      0
ATOM    217  HD1 TRP A 117      30.529 106.063 108.210  1.00  0.00           H0.      0
ATOM    218  HE1 TRP A 117      31.849 103.992 108.744  1.00  0.00           H0.      0
ATOM    219  HE3 TRP A 117      29.408 105.670 113.254  1.00  0.00           H0.      0
ATOM    220  HZ2 TRP A 117      32.439 102.365 110.993  1.00  0.00           H0.      0
ATOM    221  HZ3 TRP A 117      30.441 103.812 114.532  1.00  0.00           H0.      0
ATOM    222  HH2 TRP A 117      31.947 102.187 113.424  1.00  0.00           H0.      0
ATOM    223  CA  LEU A 136      32.338  94.763 109.748  1.00  0.00           C0.     -1
ATOM    224  C   LEU A 136      33.568  94.588 110.643  1.00  0.00           C0.      0
ATOM    225  O   LEU A 136      34.709  94.522 110.159  1.00  0.00           O0.      0
ATOM    226  H01 LEU A 136      32.030  93.785 109.362  1.00  0.00           H0.      0
ATOM    227  H02 LEU A 136      32.650  95.384 108.902  1.00  0.00           H0.      0
ATOM    228  HA  LEU A 136      31.493  95.213 110.277  1.00  0.00           H0.      0
ATOM    229  N   GLY A 137      33.373  94.503 111.993  1.00  0.00           N0.      0
ATOM    230  CA  GLY A 137      34.472  94.264 112.960  1.00  0.00           C0.     -1
ATOM    231  C   GLY A 137      34.128  94.927 114.286  1.00  0.00           C0.      0
ATOM    232  O   GLY A 137      34.820  95.819 114.781  1.00  0.00           O0.      0
ATOM    233  H   GLY A 137      32.423  94.478 112.336  1.00  0.00           H0.      0
ATOM    234  HA2 GLY A 137      34.645  93.189 113.102  1.00  0.00           H0.      0
ATOM    235  HA3 GLY A 137      35.396  94.684 112.572  1.00  0.00           H0.      0
ATOM    236  N   ASN A 138      32.935  94.519 114.832  1.00  0.00           N0.      0
ATOM    237  CA  ASN A 138      32.359  95.153 116.028  1.00  0.00           C0.     -1
ATOM    238  C   ASN A 138      32.420  96.720 115.818  1.00  0.00           C0.      0
ATOM    239  O   ASN A 138      32.858  97.465 116.694  1.00  0.00           O0.      0
ATOM    240  CB  ASN A 138      33.061  94.722 117.317  1.00  0.00           C0.      0
ATOM    241  CG  ASN A 138      32.403  95.329 118.555  1.00  0.00           C0.      0
ATOM    242  ND2 ASN A 138      33.256  95.623 119.568  1.00  0.00           N0.      0
ATOM    243  OD1 ASN A 138      31.175  95.478 118.622  1.00  0.00           O0.      0
ATOM    244  H   ASN A 138      32.546  93.635 114.532  1.00  0.00           H0.      0
ATOM    245  HA  ASN A 138      31.304  94.868 116.081  1.00  0.00           H0.      0
ATOM    246  HB2 ASN A 138      32.987  93.630 117.389  1.00  0.00           H0.      0
ATOM    247  HB3 ASN A 138      34.121  94.963 117.273  1.00  0.00           H0.      0
ATOM    248 HD21 ASN A 138      32.905  96.102 120.386  1.00  0.00           H0.      0
ATOM    249 HD22 ASN A 138      34.256  95.471 119.468  1.00  0.00           H0.      0
ATOM    250  N   SER A 139      31.915  97.152 114.622  1.00  0.00           N0.      0
ATOM    251  CA  SER A 139      31.982  98.539 114.107  1.00  0.00           C0.     -1
ATOM    252  H01 SER A 139      30.981  98.906 113.865  1.00  0.00           H0.      0
ATOM    253  H03 SER A 139      32.419  99.164 114.887  1.00  0.00           H0.      0
ATOM    254  H   SER A 139      31.648  96.437 113.960  1.00  0.00           H0.      0
ATOM    255  HA  SER A 139      32.612  98.583 113.213  1.00  0.00           H0.      0
ATOM    256  CA  HID A 142      32.256 103.327 118.538  1.00  0.00           C0.     -1
ATOM    257  CB  HID A 142      33.243 103.278 117.372  1.00  0.00           C0.     -1
ATOM    258  CG  HID A 142      34.374 102.286 117.419  1.00  0.00           C0.      0
ATOM    259  CD2 HID A 142      34.447 100.901 117.431  1.00  0.00           C0.      0
ATOM    260  ND1 HID A 142      35.694 102.711 117.309  1.00  0.00           N0.      0
ATOM    261  CE1 HID A 142      36.495 101.606 117.266  1.00  0.00           C0.      0
ATOM    262  NE2 HID A 142      35.771 100.487 117.337  1.00  0.00           N0.      0
ATOM    263  H01 HID A 142      31.489 104.087 118.352  1.00  0.00           H0.      0
ATOM    264  H02 HID A 142      31.749 102.365 118.673  1.00  0.00           H0.      0
ATOM    265  HA  HID A 142      32.762 103.571 119.479  1.00  0.00           H0.      0
ATOM    266  HB2 HID A 142      32.669 103.110 116.448  1.00  0.00           H0.      0
ATOM    267  HB3 HID A 142      33.690 104.270 117.254  1.00  0.00           H0.      0
ATOM    268  HD1 HID A 142      35.989 103.701 117.181  1.00  0.00           H0.      0
ATOM    269  HD2 HID A 142      33.644 100.180 117.479  1.00  0.00           H0.      0
ATOM    270  HE1 HID A 142      37.571 101.647 117.180  1.00  0.00           H0.      0
ATOM    271  CA  ARG A 175      29.803  92.397 119.861  1.00  0.00           C0.     -1
ATOM    272  CB  ARG A 175      30.995  92.631 120.827  1.00  0.00           C0.     -1
ATOM    273  CG  ARG A 175      32.336  92.129 120.268  1.00  0.00           C0.      0
ATOM    274  CD  ARG A 175      33.499  92.431 121.230  1.00  0.00           C0.      0
ATOM    275  NE  ARG A 175      34.826  92.217 120.640  1.00  0.00           N0.      0
ATOM    276  CZ  ARG A 175      35.483  91.062 120.590  1.00  0.00           C0.      0
ATOM    277  NH1 ARG A 175      34.988  89.946 121.190  1.00  0.00           N1+      0
ATOM    278  NH2 ARG A 175      36.670  91.002 119.957  1.00  0.00           N0.      0
ATOM    279  H01 ARG A 175      28.864  92.726 120.317  1.00  0.00           H0.      0
ATOM    280  H02 ARG A 175      29.952  92.972 118.940  1.00  0.00           H0.      0
ATOM    281  HA  ARG A 175      29.705  91.335 119.603  1.00  0.00           H0.      0
ATOM    282  HB2 ARG A 175      31.077  93.707 121.027  1.00  0.00           H0.      0
ATOM    283  HB3 ARG A 175      30.793  92.139 121.790  1.00  0.00           H0.      0
ATOM    284  HG2 ARG A 175      32.281  91.051 120.059  1.00  0.00           H0.      0
ATOM    285  HG3 ARG A 175      32.543  92.624 119.313  1.00  0.00           H0.      0
ATOM    286  HD2 ARG A 175      33.465  93.490 121.504  1.00  0.00           H0.      0
ATOM    287  HD3 ARG A 175      33.407  91.859 122.161  1.00  0.00           H0.      0
ATOM    288  HE  ARG A 175      35.249  93.027 120.140  1.00  0.00           H0.      0
ATOM    289 HH11 ARG A 175      34.005  89.910 121.412  1.00  0.00           H0.      0
ATOM    290 HH12 ARG A 175      35.415  89.057 120.977  1.00  0.00           H0.      0
ATOM    291 HH21 ARG A 175      37.140  91.878 119.672  1.00  0.00           H0.      0
ATOM    292 HH22 ARG A 175      37.249  90.182 120.064  1.00  0.00           H0.      0
ATOM    293  CA  TYR A 194      40.736  88.157 115.124  1.00  0.00           C0.     -1
ATOM    294  CB  TYR A 194      40.497  89.163 116.309  1.00  0.00           C0.     -1
ATOM    295  CG  TYR A 194      39.647  90.347 115.889  1.00  0.00           C0.      0
ATOM    296  CD1 TYR A 194      38.333  90.511 116.361  1.00  0.00           C0.      0
ATOM    297  CD2 TYR A 194      40.140  91.311 114.993  1.00  0.00           C0.      0
ATOM    298  CE1 TYR A 194      37.526  91.564 115.927  1.00  0.00           C0.      0
ATOM    299  CE2 TYR A 194      39.346  92.375 114.541  1.00  0.00           C0.      0
ATOM    300  CZ  TYR A 194      38.016  92.486 114.990  1.00  0.00           C0.      0
ATOM    301  OH  TYR A 194      37.176  93.491 114.577  1.00  0.00           O0.      0
ATOM    302  H01 TYR A 194      41.368  87.322 115.445  1.00  0.00           H0.      0
ATOM    303  H02 TYR A 194      39.782  87.758 114.761  1.00  0.00           H0.      0
ATOM    304  HA  TYR A 194      41.235  88.663 114.290  1.00  0.00           H0.      0
ATOM    305  HB2 TYR A 194      40.014  88.637 117.140  1.00  0.00           H0.      0
ATOM    306  HB3 TYR A 194      41.471  89.511 116.675  1.00  0.00           H0.      0
ATOM    307  HD1 TYR A 194      37.937  89.803 117.083  1.00  0.00           H0.      0
ATOM    308  HD2 TYR A 194      41.171  91.249 114.660  1.00  0.00           H0.      0
ATOM    309  HE1 TYR A 194      36.511  91.677 116.291  1.00  0.00           H0.      0
ATOM    310  HE2 TYR A 194      39.755  93.134 113.880  1.00  0.00           H0.      0
ATOM    311  HH  TYR A 194      37.456  93.835 113.690  1.00  0.00           H0.      0
ATOM    312  CA  TYR A 220      43.910  93.762 124.947  1.00  0.00           C0.     -1
ATOM    313  CB  TYR A 220      43.549  94.231 123.503  1.00  0.00           C0.     -1
ATOM    314  CG  TYR A 220      42.087  94.294 123.099  1.00  0.00           C0.      0
ATOM    315  CD1 TYR A 220      41.219  95.291 123.583  1.00  0.00           C0.      0
ATOM    316  CD2 TYR A 220      41.590  93.425 122.113  1.00  0.00           C0.      0
ATOM    317  CE1 TYR A 220      39.922  95.440 123.080  1.00  0.00           C0.      0
ATOM    318  CE2 TYR A 220      40.295  93.555 121.601  1.00  0.00           C0.      0
ATOM    319  CZ  TYR A 220      39.467  94.581 122.070  1.00  0.00           C0.      0
ATOM    320  OH  TYR A 220      38.193  94.775 121.549  1.00  0.00           O0.      0
ATOM    321  H01 TYR A 220      44.996  93.788 125.087  1.00  0.00           H0.      0
ATOM    322  H02 TYR A 220      43.450  94.413 125.700  1.00  0.00           H0.      0
ATOM    323  HA  TYR A 220      43.560  92.739 125.125  1.00  0.00           H0.      0
ATOM    324  HB2 TYR A 220      43.988  95.230 123.362  1.00  0.00           H0.      0
ATOM    325  HB3 TYR A 220      44.069  93.573 122.795  1.00  0.00           H0.      0
ATOM    326  HD1 TYR A 220      41.572  95.985 124.341  1.00  0.00           H0.      0
ATOM    327  HD2 TYR A 220      42.236  92.654 121.703  1.00  0.00           H0.      0
ATOM    328  HE1 TYR A 220      39.271  96.229 123.441  1.00  0.00           H0.      0
ATOM    329  HE2 TYR A 220      39.952  92.879 120.826  1.00  0.00           H0.      0
ATOM    330  HH  TYR A 220      38.057  94.159 120.795  1.00  0.00           H0.      0
ATOM    331  CA  TYR A 242      32.388 100.935 123.480  1.00  0.00           C0.     -1
ATOM    332  CB  TYR A 242      32.422  99.534 122.858  1.00  0.00           C0.     -1
ATOM    333  CG  TYR A 242      33.721  98.984 122.285  1.00  0.00           C0.      0
ATOM    334  CD1 TYR A 242      34.272  99.464 121.080  1.00  0.00           C0.      0
ATOM    335  CD2 TYR A 242      34.338  97.867 122.877  1.00  0.00           C0.      0
ATOM    336  CE1 TYR A 242      35.382  98.855 120.488  1.00  0.00           C0.      0
ATOM    337  CE2 TYR A 242      35.449  97.240 122.297  1.00  0.00           C0.      0
ATOM    338  CZ  TYR A 242      35.972  97.734 121.095  1.00  0.00           C0.      0
ATOM    339  OH  TYR A 242      37.050  97.151 120.458  1.00  0.00           O0.      0
ATOM    340  H01 TYR A 242      31.374 101.170 123.822  1.00  0.00           H0.      0
ATOM    341  H02 TYR A 242      33.065 101.007 124.339  1.00  0.00           H0.      0
ATOM    342  HA  TYR A 242      32.688 101.703 122.756  1.00  0.00           H0.      0
ATOM    343  HB2 TYR A 242      32.065  98.819 123.612  1.00  0.00           H0.      0
ATOM    344  HB3 TYR A 242      31.669  99.509 122.055  1.00  0.00           H0.      0
ATOM    345  HD1 TYR A 242      33.815 100.312 120.577  1.00  0.00           H0.      0
ATOM    346  HD2 TYR A 242      33.930  97.463 123.799  1.00  0.00           H0.      0
ATOM    347  HE1 TYR A 242      35.779  99.229 119.550  1.00  0.00           H0.      0
ATOM    348  HE2 TYR A 242      35.899  96.370 122.764  1.00  0.00           H0.      0
ATOM    349  HH  TYR A 242      37.401  96.386 120.964  1.00  0.00           H0.      0
ATOM    350  CA' SAM A 293      38.007  96.449 111.102  1.00  0.00           C0.      0
ATOM    351  CB  SAM A 293      37.447  97.454 112.144  1.00  0.00           C0.      0
ATOM    352  CG  SAM A 293      38.580  98.112 112.937  1.00  0.00           C0.      0
ATOM    353  SD  SAM A 293      38.090  99.015 114.458  1.00  0.00           S0.      0
ATOM    354  C5' SAM A 293      36.526  99.847 114.002  1.00  0.00           C0.      0
ATOM    355  C4' SAM A 293      36.778 100.937 112.971  1.00  0.00           C0.      0
ATOM    356  O4' SAM A 293      35.584 101.766 112.899  1.00  0.00           O0.      0
ATOM    357  C3' SAM A 293      37.976 101.867 113.310  1.00  0.00           C0.      0
ATOM    358  O3' SAM A 293      39.062 101.657 112.428  1.00  0.00           O0.      0
ATOM    359  C2' SAM A 293      37.339 103.279 113.302  1.00  0.00           C0.      0
ATOM    360  O2' SAM A 293      38.145 104.341 112.847  1.00  0.00           O0.      0
ATOM    361  C1' SAM A 293      36.016 103.092 112.525  1.00  0.00           C0.      0
ATOM    362  OXT SAM A 293      37.622  94.289 112.061  1.00  0.00           O0.      0
ATOM    363  N1  SAM A 293      32.992 107.018 111.066  1.00  0.00           N0.      0
ATOM    364  C2  SAM A 293      33.839 106.249 110.362  1.00  0.00           C0.      0
ATOM    365  N3  SAM A 293      34.601 105.233 110.804  1.00  0.00           N0.      0
ATOM    366  C4  SAM A 293      34.416 105.007 112.118  1.00  0.00           C0.      0
ATOM    367  C5  SAM A 293      33.587 105.746 112.976  1.00  0.00           C0.      0
ATOM    368  C6  SAM A 293      32.844 106.805 112.404  1.00  0.00           C0.      0
ATOM    369  N6  SAM A 293      31.992 107.584 113.098  1.00  0.00           N0.      0
ATOM    370  N7  SAM A 293      33.664 105.233 114.265  1.00  0.00           N0.      0
ATOM    371  C8  SAM A 293      34.508 104.221 114.195  1.00  0.00           C0.      0
ATOM    372  N9  SAM A 293      34.992 104.032 112.913  1.00  0.00           N0.      0
ATOM    373  C'  SAM A 293      38.508  95.191 111.845  1.00  0.00           C0.      0
ATOM    374  N'  SAM A 293      36.929  96.099 110.136  1.00  0.00           N0.      0
ATOM    375  O'  SAM A 293      39.690  95.178 112.252  1.00  0.00           O0.      0
ATOM    376 HN61 SAM A 293      32.152 107.701 114.094  1.00  0.00           H0.      0
ATOM    377 HN62 SAM A 293      31.672 108.446 112.652  1.00  0.00           H0.      0
ATOM    378  HA  SAM A 293      38.822  96.892 110.529  1.00  0.00           H0.      0
ATOM    379  HB1 SAM A 293      36.753  96.920 112.805  1.00  0.00           H0.      0
ATOM    380  HB2 SAM A 293      36.873  98.220 111.610  1.00  0.00           H0.      0
ATOM    381  HG1 SAM A 293      39.108  98.850 112.333  1.00  0.00           H0.      0
ATOM    382  HG2 SAM A 293      39.311  97.373 113.276  1.00  0.00           H0.      0
ATOM    383 HO2' SAM A 293      38.640 104.116 112.008  1.00  0.00           H0.      0
ATOM    384 HO3' SAM A 293      38.749 101.835 111.505  1.00  0.00           H0.      0
ATOM    385  H01 SAM A 293      34.805 103.591 115.015  1.00  0.00           H0.      0
ATOM    386  H02 SAM A 293      36.965 100.505 111.979  1.00  0.00           H0.      0
ATOM    387  H03 SAM A 293      38.363 101.668 114.309  1.00  0.00           H0.      0
ATOM    388  H04 SAM A 293      37.068 103.523 114.335  1.00  0.00           H0.      0
ATOM    389  H05 SAM A 293      36.168 103.179 111.444  1.00  0.00           H0.      0
ATOM    390  H06 SAM A 293      33.948 106.515 109.317  1.00  0.00           H0.      0
ATOM    391  H07 SAM A 293      36.505  96.944 109.717  1.00  0.00           H0.      0
ATOM    392  H08 SAM A 293      36.177  95.523 110.555  1.00  0.00           H0.      0
ATOM    393  H09 SAM A 293      37.211  95.512 109.294  1.00  0.00           H0.      0
ATOM    394 H5'1 SAM A 293      36.163 100.286 114.937  1.00  0.00           H0.      0
ATOM    395 H5'2 SAM A 293      35.796  99.108 113.666  1.00  0.00           H0.      0
ATOM    396  N   ACT A 294      36.549  96.412 117.561  1.00  0.00           N0.      0
ATOM    397  CA  ACT A 294      37.260  95.133 117.524  1.00  0.00           C0.      0
ATOM    398  C   ACT A 294      36.925  94.219 118.694  1.00  0.00           C0.      0
ATOM    399  O   ACT A 294      35.775  94.312 119.209  1.00  0.00           O0.      0
ATOM    400  CE  ACT A 294      37.299  97.674 115.960  1.00  0.00           C0.      0
ATOM    401  OXT ACT A 294      37.829  93.410 119.116  1.00  0.00           O1-      0
ATOM    402  HE1 ACT A 294      36.813  98.480 116.504  1.00  0.00           H0.      0
ATOM    403  HE2 ACT A 294      38.269  97.337 116.292  1.00  0.00           H0.      0
ATOM    404  HE3 ACT A 294      36.703  97.030 115.328  1.00  0.00           H0.      0
ATOM    405  H1  ACT A 294      38.339  95.314 117.536  1.00  0.00           H0.      0
ATOM    406  H3  ACT A 294      37.031  94.621 116.581  1.00  0.00           H0.      0
ATOM    407  H01 ACT A 294      36.646  96.849 118.480  1.00  0.00           H0.      0
ATOM    408  H02 ACT A 294      35.563  96.317 117.337  1.00  0.00           H0.      0
ATOM    409  O   WAT A2827      33.698 106.662 116.568  1.00  0.00           O0.      0
ATOM    410  H1  WAT A2827      32.999 106.433 117.196  1.00  0.00           H0.      0
ATOM    411  H2  WAT A2827      33.557 106.102 115.746  1.00  0.00           H0.      0
ATOM    412  O   WAT A7116      36.218 105.374 116.737  1.00  0.00           O0.      0
ATOM    413  H1  WAT A7116      36.568 105.677 115.863  1.00  0.00           H0.      0
ATOM    414  H2  WAT A7116      35.410 105.903 116.875  1.00  0.00           H0.      0
ATOM    415  O   WAT A8107      36.891 106.289 114.272  1.00  0.00           O0.      0
ATOM    416  H1  WAT A8107      37.395 105.679 113.693  1.00  0.00           H0.      0
ATOM    417  H2  WAT A8107      37.323 107.150 114.120  1.00  0.00           H0.      0
ATOM    418  O   WAT A9157      34.272  96.281 107.471  1.00  0.00           O0.      0
ATOM    419  H1  WAT A9157      34.560  97.129 107.845  1.00  0.00           H0.      0
ATOM    420  H2  WAT A9157      35.029  95.693 107.660  1.00  0.00           H0.      0
ATOM    421  O   WAT C3894      32.996 109.010 115.432  1.00  0.00           O0.      0
ATOM    422  H1  WAT C3894      33.398 108.263 115.936  1.00  0.00           H0.      0
ATOM    423  H2  WAT C3894      32.378 109.455 116.024  1.00  0.00           H0.      0
