# Supplementary material for: Computational Investigation of GNMT-Catalyzed Methyl Transfer Reaction: Integrating MD, QM, and ML Approaches
Source: J Comput Chem. Author manuscript; Available in PMC 2026 Jun 29. (PMC13312424; doi:10.1002/jcc.70434)
Supplement: SI-2 [file NIHMS2188582-supplement-SI-2.zip › QM-cluster-pdbs/clustering_201_R2_wo_ts.pdb]

ATOM      1  CA  TYR A  21      42.920 105.081 117.706  1.00  0.00           C0.     -1
ATOM      2  CB  TYR A  21      42.464 104.626 116.359  1.00  0.00           C0.     -1
ATOM      3  CG  TYR A  21      41.450 103.487 116.363  1.00  0.00           C0.      0
ATOM      4  CD1 TYR A  21      40.140 103.687 116.835  1.00  0.00           C0.      0
ATOM      5  CD2 TYR A  21      41.777 102.206 115.884  1.00  0.00           C0.      0
ATOM      6  CE1 TYR A  21      39.194 102.657 116.838  1.00  0.00           C0.      0
ATOM      7  CE2 TYR A  21      40.845 101.162 115.884  1.00  0.00           C0.      0
ATOM      8  CZ  TYR A  21      39.546 101.380 116.365  1.00  0.00           C0.      0
ATOM      9  OH  TYR A  21      38.654 100.330 116.329  1.00  0.00           O0.      0
ATOM     10  H01 TYR A  21      42.080 105.424 118.322  1.00  0.00           H0.      0
ATOM     11  H02 TYR A  21      43.631 105.912 117.628  1.00  0.00           H0.      0
ATOM     12  HA  TYR A  21      43.414 104.271 118.256  1.00  0.00           H0.      0
ATOM     13  HB2 TYR A  21      42.012 105.481 115.832  1.00  0.00           H0.      0
ATOM     14  HB3 TYR A  21      43.325 104.316 115.752  1.00  0.00           H0.      0
ATOM     15  HD1 TYR A  21      39.847 104.670 117.195  1.00  0.00           H0.      0
ATOM     16  HD2 TYR A  21      42.775 102.022 115.499  1.00  0.00           H0.      0
ATOM     17  HE1 TYR A  21      38.188 102.843 117.197  1.00  0.00           H0.      0
ATOM     18  HE2 TYR A  21      41.108 100.176 115.518  1.00  0.00           H0.      0
ATOM     19  HH  TYR A  21      37.809 100.552 116.809  1.00  0.00           H0.      0
ATOM     20  CA  TRP A  30      46.206  95.118 113.825  1.00  0.00           C0.     -1
ATOM     21  CB  TRP A  30      45.631  96.024 112.719  1.00  0.00           C0.     -1
ATOM     22  CG  TRP A  30      44.125  95.879 112.651  1.00  0.00           C0.      0
ATOM     23  CD1 TRP A  30      43.370  95.300 111.646  1.00  0.00           C0.      0
ATOM     24  CD2 TRP A  30      43.192  96.202 113.714  1.00  0.00           C0.      0
ATOM     25  CE2 TRP A  30      41.891  95.776 113.285  1.00  0.00           C0.      0
ATOM     26  CE3 TRP A  30      43.320  96.827 114.971  1.00  0.00           C0.      0
ATOM     27  NE1 TRP A  30      42.032  95.232 112.022  1.00  0.00           N0.      0
ATOM     28  CZ2 TRP A  30      40.753  95.928 114.094  1.00  0.00           C0.      0
ATOM     29  CZ3 TRP A  30      42.186  97.007 115.762  1.00  0.00           C0.      0
ATOM     30  CH2 TRP A  30      40.917  96.553 115.330  1.00  0.00           C0.      0
ATOM     31  H01 TRP A  30      45.970  94.068 113.618  1.00  0.00           H0.      0
ATOM     32  H03 TRP A  30      47.296  95.217 113.898  1.00  0.00           H0.      0
ATOM     33  HA  TRP A  30      45.776  95.368 114.800  1.00  0.00           H0.      0
ATOM     34  HB2 TRP A  30      45.905  97.069 112.922  1.00  0.00           H0.      0
ATOM     35  HB3 TRP A  30      46.073  95.763 111.750  1.00  0.00           H0.      0
ATOM     36  HD1 TRP A  30      43.690  94.921 110.687  1.00  0.00           H0.      0
ATOM     37  HE1 TRP A  30      41.256  94.900 111.444  1.00  0.00           H0.      0
ATOM     38  HE3 TRP A  30      44.288  97.177 115.316  1.00  0.00           H0.      0
ATOM     39  HZ2 TRP A  30      39.787  95.546 113.787  1.00  0.00           H0.      0
ATOM     40  HZ3 TRP A  30      42.275  97.491 116.729  1.00  0.00           H0.      0
ATOM     41  HH2 TRP A  30      40.059  96.686 115.980  1.00  0.00           H0.      0
ATOM     42  CA  TYR A  33      45.173  91.302 116.700  1.00  0.00           C0.     -1
ATOM     43  CB  TYR A  33      44.533  92.710 117.046  1.00  0.00           C0.     -1
ATOM     44  CG  TYR A  33      43.120  92.595 117.590  1.00  0.00           C0.      0
ATOM     45  CD1 TYR A  33      42.082  93.402 117.094  1.00  0.00           C0.      0
ATOM     46  CD2 TYR A  33      42.803  91.670 118.603  1.00  0.00           C0.      0
ATOM     47  CE1 TYR A  33      40.776  93.292 117.583  1.00  0.00           C0.      0
ATOM     48  CE2 TYR A  33      41.502  91.545 119.092  1.00  0.00           C0.      0
ATOM     49  CZ  TYR A  33      40.481  92.355 118.580  1.00  0.00           C0.      0
ATOM     50  OH  TYR A  33      39.208  92.176 119.081  1.00  0.00           O0.      0
ATOM     51  H01 TYR A  33      44.538  90.766 115.986  1.00  0.00           H0.      0
ATOM     52  H02 TYR A  33      46.166  91.435 116.258  1.00  0.00           H0.      0
ATOM     53  HA  TYR A  33      45.277  90.687 117.599  1.00  0.00           H0.      0
ATOM     54  HB2 TYR A  33      45.185  93.215 117.773  1.00  0.00           H0.      0
ATOM     55  HB3 TYR A  33      44.527  93.332 116.144  1.00  0.00           H0.      0
ATOM     56  HD1 TYR A  33      42.289  94.123 116.309  1.00  0.00           H0.      0
ATOM     57  HD2 TYR A  33      43.581  91.036 119.016  1.00  0.00           H0.      0
ATOM     58  HE1 TYR A  33      39.988  93.903 117.158  1.00  0.00           H0.      0
ATOM     59  HE2 TYR A  33      41.262  90.823 119.865  1.00  0.00           H0.      0
ATOM     60  HH  TYR A  33      38.659  92.964 118.884  1.00  0.00           H0.      0
ATOM     61  CA  ARG A  40      39.676  84.561 109.153  1.00  0.00           C0.     -1
ATOM     62  CB  ARG A  40      40.140  86.063 109.380  1.00  0.00           C0.     -1
ATOM     63  CG  ARG A  40      39.267  87.183 108.774  1.00  0.00           C0.      0
ATOM     64  CD  ARG A  40      39.761  88.573 109.248  1.00  0.00           C0.      0
ATOM     65  NE  ARG A  40      39.076  89.668 108.528  1.00  0.00           N0.      0
ATOM     66  CZ  ARG A  40      39.159  90.995 108.803  1.00  0.00           C0.      0
ATOM     67  NH1 ARG A  40      39.592  91.450 109.991  1.00  0.00           N1+      0
ATOM     68  NH2 ARG A  40      38.755  91.876 107.874  1.00  0.00           N0.      0
ATOM     69  H01 ARG A  40      39.633  84.323 108.084  1.00  0.00           H0.      0
ATOM     70  H02 ARG A  40      40.389  83.885 109.634  1.00  0.00           H0.      0
ATOM     71  HA  ARG A  40      38.684  84.393 109.586  1.00  0.00           H0.      0
ATOM     72  HB2 ARG A  40      40.209  86.224 110.466  1.00  0.00           H0.      0
ATOM     73  HB3 ARG A  40      41.162  86.167 108.990  1.00  0.00           H0.      0
ATOM     74  HG2 ARG A  40      39.311  87.134 107.677  1.00  0.00           H0.      0
ATOM     75  HG3 ARG A  40      38.217  87.055 109.064  1.00  0.00           H0.      0
ATOM     76  HD2 ARG A  40      39.563  88.670 110.322  1.00  0.00           H0.      0
ATOM     77  HD3 ARG A  40      40.847  88.655 109.100  1.00  0.00           H0.      0
ATOM     78  HE  ARG A  40      38.745  89.446 107.599  1.00  0.00           H0.      0
ATOM     79 HH11 ARG A  40      39.671  90.828 110.781  1.00  0.00           H0.      0
ATOM     80 HH12 ARG A  40      39.643  92.467 110.168  1.00  0.00           H0.      0
ATOM     81 HH21 ARG A  40      38.864  91.635 106.887  1.00  0.00           H0.      0
ATOM     82 HH22 ARG A  40      38.819  92.888 108.091  1.00  0.00           H0.      0
ATOM     83  CA  ALA A  64      34.853 101.514 108.687  1.00  0.00           C0.     -1
ATOM     84  C   ALA A  64      36.041 100.649 108.296  1.00  0.00           C0.      0
ATOM     85  O   ALA A  64      36.302  99.564 108.844  1.00  0.00           O0.      0
ATOM     86  CB  ALA A  64      34.119 100.970 109.915  1.00  0.00           C0.      0
ATOM     87  H02 ALA A  64      34.178 101.558 107.821  1.00  0.00           H0.      0
ATOM     88  HA  ALA A  64      35.211 102.536 108.866  1.00  0.00           H0.      0
ATOM     89  HB1 ALA A  64      34.051  99.879 109.862  1.00  0.00           H0.      0
ATOM     90  HB2 ALA A  64      34.647 101.234 110.836  1.00  0.00           H0.      0
ATOM     91  HB3 ALA A  64      33.104 101.374 109.973  1.00  0.00           H0.      0
ATOM     92  N   CYS A  65      36.776 101.136 107.265  1.00  0.00           N0.      0
ATOM     93  CA  CYS A  65      37.792 100.339 106.607  1.00  0.00           C0.     -1
ATOM     94  C   CYS A  65      38.909  99.814 107.563  1.00  0.00           C0.      0
ATOM     95  O   CYS A  65      39.417  98.698 107.343  1.00  0.00           O0.      0
ATOM     96  H01 CYS A  65      38.255 100.940 105.820  1.00  0.00           H0.      0
ATOM     97  H   CYS A  65      36.523 102.031 106.874  1.00  0.00           H0.      0
ATOM     98  HA  CYS A  65      37.363  99.437 106.159  1.00  0.00           H0.      0
ATOM     99  N   GLY A  66      39.312 100.602 108.581  1.00  0.00           N0.      0
ATOM    100  CA  GLY A  66      40.376 100.177 109.517  1.00  0.00           C0.     -1
ATOM    101  H01 GLY A  66      41.366 100.257 109.061  1.00  0.00           H0.      0
ATOM    102  H   GLY A  66      38.781 101.448 108.809  1.00  0.00           H0.      0
ATOM    103  HA2 GLY A  66      40.328 100.820 110.397  1.00  0.00           H0.      0
ATOM    104  HA3 GLY A  66      40.229  99.138 109.822  1.00  0.00           H0.      0
ATOM    105  CA  GLY A  68      41.005  97.694 104.831  1.00  0.00           C0.     -1
ATOM    106  C   GLY A  68      41.212  96.213 104.563  1.00  0.00           C0.      0
ATOM    107  O   GLY A  68      41.559  95.770 103.463  1.00  0.00           O0.      0
ATOM    108  H01 GLY A  68      40.178  97.886 105.519  1.00  0.00           H0.      0
ATOM    109  HA2 GLY A  68      40.830  98.200 103.880  1.00  0.00           H0.      0
ATOM    110  HA3 GLY A  68      41.911  98.117 105.282  1.00  0.00           H0.      0
ATOM    111  N   VAL A  69      41.018  95.392 105.646  1.00  0.00           N0.      0
ATOM    112  CA  VAL A  69      41.160  93.939 105.568  1.00  0.00           C0.     -1
ATOM    113  C   VAL A  69      39.765  93.263 105.334  1.00  0.00           C0.      0
ATOM    114  O   VAL A  69      39.692  92.027 105.125  1.00  0.00           O0.      0
ATOM    115  CB  VAL A  69      41.864  93.393 106.849  1.00  0.00           C0.      0
ATOM    116  CG1 VAL A  69      42.246  91.907 106.720  1.00  0.00           C0.      0
ATOM    117  CG2 VAL A  69      43.121  94.223 107.175  1.00  0.00           C0.      0
ATOM    118  H   VAL A  69      40.669  95.789 106.510  1.00  0.00           H0.      0
ATOM    119  HA  VAL A  69      41.765  93.723 104.683  1.00  0.00           H0.      0
ATOM    120  HB  VAL A  69      41.154  93.506 107.680  1.00  0.00           H0.      0
ATOM    121 HG11 VAL A  69      43.003  91.776 105.936  1.00  0.00           H0.      0
ATOM    122 HG12 VAL A  69      42.674  91.551 107.665  1.00  0.00           H0.      0
ATOM    123 HG13 VAL A  69      41.387  91.289 106.459  1.00  0.00           H0.      0
ATOM    124 HG21 VAL A  69      42.885  95.270 107.378  1.00  0.00           H0.      0
ATOM    125 HG22 VAL A  69      43.622  93.806 108.056  1.00  0.00           H0.      0
ATOM    126 HG23 VAL A  69      43.830  94.194 106.338  1.00  0.00           H0.      0
ATOM    127  N   ASP A  70      38.670  94.046 105.406  1.00  0.00           N0.      0
ATOM    128  CA  ASP A  70      37.304  93.624 105.036  1.00  0.00           C0.     -1
ATOM    129  CB  ASP A  70      36.207  94.048 106.034  1.00  0.00           C0.     -1
ATOM    130  CG  ASP A  70      36.403  95.390 106.752  1.00  0.00           C0.      0
ATOM    131  OD1 ASP A  70      35.721  95.537 107.822  1.00  0.00           O0.      0
ATOM    132  OD2 ASP A  70      37.231  96.229 106.280  1.00  0.00           O1-      0
ATOM    133  H01 ASP A  70      37.089  94.062 104.052  1.00  0.00           H0.      0
ATOM    134  H   ASP A  70      38.737  95.028 105.657  1.00  0.00           H0.      0
ATOM    135  HA  ASP A  70      37.317  92.539 104.915  1.00  0.00           H0.      0
ATOM    136  HB2 ASP A  70      35.244  94.063 105.507  1.00  0.00           H0.      0
ATOM    137  HB3 ASP A  70      36.116  93.297 106.827  1.00  0.00           H0.      0
ATOM    138  CA  ASP A  85      37.348 105.773 107.797  1.00  0.00           C0.     -1
ATOM    139  C   ASP A  85      37.736 107.123 108.393  1.00  0.00           C0.      0
ATOM    140  O   ASP A  85      38.254 108.015 107.709  1.00  0.00           O0.      0
ATOM    141  CB  ASP A  85      38.341 104.660 108.187  1.00  0.00           C0.     -1
ATOM    142  CG  ASP A  85      38.232 104.067 109.589  1.00  0.00           C0.      0
ATOM    143  OD1 ASP A  85      37.963 102.830 109.714  1.00  0.00           O0.      0
ATOM    144  OD2 ASP A  85      38.448 104.830 110.581  1.00  0.00           O1-      0
ATOM    145  H01 ASP A  85      37.356 105.891 106.712  1.00  0.00           H0.      0
ATOM    146  HA  ASP A  85      36.332 105.495 108.107  1.00  0.00           H0.      0
ATOM    147  HB2 ASP A  85      38.233 103.833 107.479  1.00  0.00           H0.      0
ATOM    148  HB3 ASP A  85      39.362 105.047 108.071  1.00  0.00           H0.      0
ATOM    149  N   ALA A  86      37.488 107.247 109.726  1.00  0.00           N0.      0
ATOM    150  CA  ALA A  86      37.903 108.403 110.487  1.00  0.00           C0.     -1
ATOM    151  C   ALA A  86      39.214 108.311 111.285  1.00  0.00           C0.      0
ATOM    152  O   ALA A  86      39.648 109.338 111.833  1.00  0.00           O0.      0
ATOM    153  CB  ALA A  86      36.783 108.840 111.454  1.00  0.00           C0.      0
ATOM    154  H   ALA A  86      37.151 106.435 110.228  1.00  0.00           H0.      0
ATOM    155  HA  ALA A  86      38.069 109.200 109.755  1.00  0.00           H0.      0
ATOM    156  HB1 ALA A  86      36.549 108.039 112.164  1.00  0.00           H0.      0
ATOM    157  HB2 ALA A  86      37.119 109.715 112.017  1.00  0.00           H0.      0
ATOM    158  HB3 ALA A  86      35.875 109.080 110.896  1.00  0.00           H0.      0
ATOM    159  N   SER A  87      39.798 107.103 111.379  1.00  0.00           N0.      0
ATOM    160  CA  SER A  87      41.029 106.930 112.138  1.00  0.00           C0.     -1
ATOM    161  CB  SER A  87      41.189 105.497 112.664  1.00  0.00           C0.      0
ATOM    162  OG  SER A  87      42.565 105.251 113.037  1.00  0.00           O0.      0
ATOM    163  H01 SER A  87      41.903 107.153 111.509  1.00  0.00           H0.      0
ATOM    164  H   SER A  87      39.387 106.306 110.887  1.00  0.00           H0.      0
ATOM    165  HA  SER A  87      41.029 107.656 112.957  1.00  0.00           H0.      0
ATOM    166  HB2 SER A  87      40.505 105.297 113.493  1.00  0.00           H0.      0
ATOM    167  HB3 SER A  87      40.961 104.771 111.880  1.00  0.00           H0.      0
ATOM    168  HG  SER A  87      42.741 105.725 113.860  1.00  0.00           H0.      0
ATOM    169  CA  MET A  90      44.406 103.385 109.966  1.00  0.00           C0.     -1
ATOM    170  CB  MET A  90      43.082 103.000 110.470  1.00  0.00           C0.     -1
ATOM    171  CG  MET A  90      43.023 102.182 111.769  1.00  0.00           C0.      0
ATOM    172  SD  MET A  90      43.572 100.430 111.523  1.00  0.00           S0.      0
ATOM    173  CE  MET A  90      42.470  99.596 112.726  1.00  0.00           C0.      0
ATOM    174  H01 MET A  90      44.960 103.981 110.704  1.00  0.00           H0.      0
ATOM    175  H02 MET A  90      44.329 103.989 109.053  1.00  0.00           H0.      0
ATOM    176  HA  MET A  90      45.031 102.515 109.722  1.00  0.00           H0.      0
ATOM    177  HB2 MET A  90      42.498 103.910 110.665  1.00  0.00           H0.      0
ATOM    178  HB3 MET A  90      42.522 102.449 109.701  1.00  0.00           H0.      0
ATOM    179  HG2 MET A  90      43.618 102.658 112.553  1.00  0.00           H0.      0
ATOM    180  HG3 MET A  90      41.985 102.142 112.114  1.00  0.00           H0.      0
ATOM    181  HE1 MET A  90      41.425  99.854 112.534  1.00  0.00           H0.      0
ATOM    182  HE2 MET A  90      42.606  98.519 112.612  1.00  0.00           H0.      0
ATOM    183  HE3 MET A  90      42.726  99.867 113.753  1.00  0.00           H0.      0
ATOM    184  CA  ASN A 116      33.147 110.841 109.544  1.00  0.00           C0.     -1
ATOM    185  C   ASN A 116      31.648 110.583 109.236  1.00  0.00           C0.      0
ATOM    186  O   ASN A 116      31.042 111.307 108.436  1.00  0.00           O0.      0
ATOM    187  CB  ASN A 116      33.322 111.823 110.738  1.00  0.00           C0.      0
ATOM    188  CG  ASN A 116      32.995 111.142 112.054  1.00  0.00           C0.      0
ATOM    189  ND2 ASN A 116      34.050 110.731 112.797  1.00  0.00           N0.      0
ATOM    190  OD1 ASN A 116      31.818 110.934 112.413  1.00  0.00           O0.      0
ATOM    191  H03 ASN A 116      33.572 111.294 108.647  1.00  0.00           H0.      0
ATOM    192  HA  ASN A 116      33.672 109.903 109.755  1.00  0.00           H0.      0
ATOM    193  HB2 ASN A 116      34.349 112.201 110.744  1.00  0.00           H0.      0
ATOM    194  HB3 ASN A 116      32.650 112.676 110.605  1.00  0.00           H0.      0
ATOM    195 HD21 ASN A 116      33.871 110.074 113.549  1.00  0.00           H0.      0
ATOM    196 HD22 ASN A 116      34.986 110.758 112.418  1.00  0.00           H0.      0
ATOM    197  N   TRP A 117      31.024 109.581 109.929  1.00  0.00           N0.      0
ATOM    198  CA  TRP A 117      29.587 109.261 109.773  1.00  0.00           C0.     -1
ATOM    199  C   TRP A 117      28.629 110.412 110.186  1.00  0.00           C0.      0
ATOM    200  O   TRP A 117      27.453 110.367 109.793  1.00  0.00           O0.      0
ATOM    201  CB  TRP A 117      29.251 107.941 110.571  1.00  0.00           C0.     -1
ATOM    202  CG  TRP A 117      30.186 106.795 110.326  1.00  0.00           C0.      0
ATOM    203  CD1 TRP A 117      30.897 106.494 109.182  1.00  0.00           C0.      0
ATOM    204  CD2 TRP A 117      30.536 105.789 111.306  1.00  0.00           C0.      0
ATOM    205  CE2 TRP A 117      31.472 104.904 110.690  1.00  0.00           C0.      0
ATOM    206  CE3 TRP A 117      30.172 105.569 112.648  1.00  0.00           C0.      0
ATOM    207  NE1 TRP A 117      31.659 105.352 109.396  1.00  0.00           N0.      0
ATOM    208  CZ2 TRP A 117      32.049 103.831 111.383  1.00  0.00           C0.      0
ATOM    209  CZ3 TRP A 117      30.737 104.496 113.335  1.00  0.00           C0.      0
ATOM    210  CH2 TRP A 117      31.666 103.635 112.707  1.00  0.00           C0.      0
ATOM    211  H   TRP A 117      31.600 108.951 110.482  1.00  0.00           H0.      0
ATOM    212  HA  TRP A 117      29.376 109.099 108.710  1.00  0.00           H0.      0
ATOM    213  HB2 TRP A 117      29.264 108.187 111.642  1.00  0.00           H0.      0
ATOM    214  HB3 TRP A 117      28.212 107.692 110.325  1.00  0.00           H0.      0
ATOM    215  HD1 TRP A 117      30.936 107.015 108.238  1.00  0.00           H0.      0
ATOM    216  HE1 TRP A 117      32.326 104.973 108.741  1.00  0.00           H0.      0
ATOM    217  HE3 TRP A 117      29.466 106.228 113.143  1.00  0.00           H0.      0
ATOM    218  HZ2 TRP A 117      32.792 103.198 110.917  1.00  0.00           H0.      0
ATOM    219  HZ3 TRP A 117      30.474 104.324 114.373  1.00  0.00           H0.      0
ATOM    220  HH2 TRP A 117      32.112 102.824 113.274  1.00  0.00           H0.      0
ATOM    221  N   LEU A 118      29.128 111.392 110.972  1.00  0.00           N0.      0
ATOM    222  CA  LEU A 118      28.361 112.586 111.401  1.00  0.00           C0.     -1
ATOM    223  CB  LEU A 118      28.895 113.061 112.799  1.00  0.00           C0.     -1
ATOM    224  CG  LEU A 118      28.370 112.278 114.027  1.00  0.00           C0.      0
ATOM    225  CD1 LEU A 118      26.849 112.442 114.203  1.00  0.00           C0.      0
ATOM    226  CD2 LEU A 118      28.764 110.788 114.023  1.00  0.00           C0.      0
ATOM    227  H01 LEU A 118      28.488 113.387 110.662  1.00  0.00           H0.      0
ATOM    228  H   LEU A 118      30.087 111.302 111.302  1.00  0.00           H0.      0
ATOM    229  HA  LEU A 118      27.303 112.318 111.430  1.00  0.00           H0.      0
ATOM    230  HB2 LEU A 118      29.991 113.018 112.778  1.00  0.00           H0.      0
ATOM    231  HB3 LEU A 118      28.619 114.117 112.920  1.00  0.00           H0.      0
ATOM    232  HG  LEU A 118      28.854 112.741 114.902  1.00  0.00           H0.      0
ATOM    233 HD11 LEU A 118      26.301 111.960 113.384  1.00  0.00           H0.      0
ATOM    234 HD12 LEU A 118      26.515 111.978 115.138  1.00  0.00           H0.      0
ATOM    235 HD13 LEU A 118      26.562 113.500 114.226  1.00  0.00           H0.      0
ATOM    236 HD21 LEU A 118      29.841 110.664 113.878  1.00  0.00           H0.      0
ATOM    237 HD22 LEU A 118      28.482 110.320 114.974  1.00  0.00           H0.      0
ATOM    238 HD23 LEU A 118      28.251 110.249 113.218  1.00  0.00           H0.      0
ATOM    239  CA  LEU A 136      32.471  94.929 109.682  1.00  0.00           C0.     -1
ATOM    240  C   LEU A 136      33.349  95.224 110.884  1.00  0.00           C0.      0
ATOM    241  O   LEU A 136      33.946  96.305 110.995  1.00  0.00           O0.      0
ATOM    242  H01 LEU A 136      33.133  94.882 108.807  1.00  0.00           H0.      0
ATOM    243  H02 LEU A 136      31.775  95.757 109.530  1.00  0.00           H0.      0
ATOM    244  HA  LEU A 136      31.914  93.994 109.771  1.00  0.00           H0.      0
ATOM    245  N   GLY A 137      33.477  94.235 111.832  1.00  0.00           N0.      0
ATOM    246  CA  GLY A 137      34.573  94.250 112.799  1.00  0.00           C0.     -1
ATOM    247  C   GLY A 137      34.253  94.746 114.225  1.00  0.00           C0.      0
ATOM    248  O   GLY A 137      35.205  94.897 115.019  1.00  0.00           O0.      0
ATOM    249  H   GLY A 137      33.072  93.335 111.611  1.00  0.00           H0.      0
ATOM    250  HA2 GLY A 137      34.988  93.242 112.890  1.00  0.00           H0.      0
ATOM    251  HA3 GLY A 137      35.368  94.900 112.424  1.00  0.00           H0.      0
ATOM    252  N   ASN A 138      32.964  94.962 114.552  1.00  0.00           N0.      0
ATOM    253  CA  ASN A 138      32.482  95.687 115.765  1.00  0.00           C0.     -1
ATOM    254  C   ASN A 138      32.895  97.176 115.608  1.00  0.00           C0.      0
ATOM    255  O   ASN A 138      33.803  97.674 116.280  1.00  0.00           O0.      0
ATOM    256  CB  ASN A 138      32.934  95.093 117.090  1.00  0.00           C0.      0
ATOM    257  CG  ASN A 138      32.181  95.816 118.207  1.00  0.00           C0.      0
ATOM    258  ND2 ASN A 138      32.950  96.226 119.243  1.00  0.00           N0.      0
ATOM    259  OD1 ASN A 138      30.956  95.993 118.147  1.00  0.00           O0.      0
ATOM    260  H   ASN A 138      32.302  94.832 113.796  1.00  0.00           H0.      0
ATOM    261  HA  ASN A 138      31.390  95.626 115.730  1.00  0.00           H0.      0
ATOM    262  HB2 ASN A 138      32.664  94.035 117.099  1.00  0.00           H0.      0
ATOM    263  HB3 ASN A 138      34.008  95.166 117.225  1.00  0.00           H0.      0
ATOM    264 HD21 ASN A 138      32.550  96.870 119.914  1.00  0.00           H0.      0
ATOM    265 HD22 ASN A 138      33.960  96.211 119.144  1.00  0.00           H0.      0
ATOM    266  N   SER A 139      32.177  97.849 114.668  1.00  0.00           N0.      0
ATOM    267  CA  SER A 139      32.621  99.117 114.083  1.00  0.00           C0.     -1
ATOM    268  CB  SER A 139      33.379  98.907 112.773  1.00  0.00           C0.      0
ATOM    269  OG  SER A 139      34.493  98.019 112.990  1.00  0.00           O0.      0
ATOM    270  H03 SER A 139      31.757  99.770 113.919  1.00  0.00           H0.      0
ATOM    271  H   SER A 139      31.482  97.329 114.149  1.00  0.00           H0.      0
ATOM    272  HA  SER A 139      33.274  99.588 114.822  1.00  0.00           H0.      0
ATOM    273  HB2 SER A 139      32.717  98.492 112.004  1.00  0.00           H0.      0
ATOM    274  HB3 SER A 139      33.740  99.880 112.422  1.00  0.00           H0.      0
ATOM    275  HG  SER A 139      34.424  97.298 112.333  1.00  0.00           H0.      0
ATOM    276  CA  HID A 142      32.165 102.887 119.021  1.00  0.00           C0.     -1
ATOM    277  CB  HID A 142      33.304 103.115 118.072  1.00  0.00           C0.     -1
ATOM    278  CG  HID A 142      34.485 102.194 118.135  1.00  0.00           C0.      0
ATOM    279  CD2 HID A 142      35.174 101.540 117.129  1.00  0.00           C0.      0
ATOM    280  ND1 HID A 142      35.242 101.964 119.277  1.00  0.00           N0.      0
ATOM    281  CE1 HID A 142      36.325 101.203 118.941  1.00  0.00           C0.      0
ATOM    282  NE2 HID A 142      36.313 100.931 117.642  1.00  0.00           N0.      0
ATOM    283  H01 HID A 142      31.720 101.893 118.889  1.00  0.00           H0.      0
ATOM    284  H02 HID A 142      31.378 103.630 118.858  1.00  0.00           H0.      0
ATOM    285  HA  HID A 142      32.475 102.971 120.071  1.00  0.00           H0.      0
ATOM    286  HB2 HID A 142      32.932 103.075 117.040  1.00  0.00           H0.      0
ATOM    287  HB3 HID A 142      33.672 104.145 118.200  1.00  0.00           H0.      0
ATOM    288  HD1 HID A 142      35.011 102.272 120.211  1.00  0.00           H0.      0
ATOM    289  HD2 HID A 142      34.928 101.484 116.079  1.00  0.00           H0.      0
ATOM    290  HE1 HID A 142      37.058 100.860 119.653  1.00  0.00           H0.      0
ATOM    291  CA  ARG A 175      29.597  93.272 119.917  1.00  0.00           C0.     -1
ATOM    292  CB  ARG A 175      30.596  93.685 121.000  1.00  0.00           C0.     -1
ATOM    293  CG  ARG A 175      32.023  93.242 120.630  1.00  0.00           C0.      0
ATOM    294  CD  ARG A 175      33.121  93.822 121.533  1.00  0.00           C0.      0
ATOM    295  NE  ARG A 175      34.472  93.516 121.023  1.00  0.00           N0.      0
ATOM    296  CZ  ARG A 175      35.112  92.369 121.216  1.00  0.00           C0.      0
ATOM    297  NH1 ARG A 175      34.640  91.418 122.046  1.00  0.00           N1+      0
ATOM    298  NH2 ARG A 175      36.274  92.133 120.536  1.00  0.00           N0.      0
ATOM    299  H01 ARG A 175      28.575  93.560 120.186  1.00  0.00           H0.      0
ATOM    300  H03 ARG A 175      29.843  93.759 118.967  1.00  0.00           H0.      0
ATOM    301  HA  ARG A 175      29.610  92.187 119.768  1.00  0.00           H0.      0
ATOM    302  HB2 ARG A 175      30.579  94.778 121.111  1.00  0.00           H0.      0
ATOM    303  HB3 ARG A 175      30.310  93.261 121.972  1.00  0.00           H0.      0
ATOM    304  HG2 ARG A 175      32.082  92.145 120.615  1.00  0.00           H0.      0
ATOM    305  HG3 ARG A 175      32.236  93.573 119.611  1.00  0.00           H0.      0
ATOM    306  HD2 ARG A 175      33.050  94.911 121.556  1.00  0.00           H0.      0
ATOM    307  HD3 ARG A 175      33.033  93.476 122.570  1.00  0.00           H0.      0
ATOM    308  HE  ARG A 175      34.875  94.156 120.313  1.00  0.00           H0.      0
ATOM    309 HH11 ARG A 175      33.702  91.476 122.411  1.00  0.00           H0.      0
ATOM    310 HH12 ARG A 175      35.069  90.505 122.049  1.00  0.00           H0.      0
ATOM    311 HH21 ARG A 175      36.755  92.971 120.145  1.00  0.00           H0.      0
ATOM    312 HH22 ARG A 175      36.916  91.473 120.962  1.00  0.00           H0.      0
ATOM    313  CA  TYR A 194      40.365  88.226 115.611  1.00  0.00           C0.     -1
ATOM    314  CB  TYR A 194      40.068  89.490 116.508  1.00  0.00           C0.     -1
ATOM    315  CG  TYR A 194      39.384  90.655 115.810  1.00  0.00           C0.      0
ATOM    316  CD1 TYR A 194      38.129  91.115 116.242  1.00  0.00           C0.      0
ATOM    317  CD2 TYR A 194      40.014  91.370 114.773  1.00  0.00           C0.      0
ATOM    318  CE1 TYR A 194      37.540  92.264 115.699  1.00  0.00           C0.      0
ATOM    319  CE2 TYR A 194      39.437  92.511 114.211  1.00  0.00           C0.      0
ATOM    320  CZ  TYR A 194      38.202  92.978 114.690  1.00  0.00           C0.      0
ATOM    321  OH  TYR A 194      37.696  94.147 114.150  1.00  0.00           O0.      0
ATOM    322  H01 TYR A 194      40.876  87.457 116.201  1.00  0.00           H0.      0
ATOM    323  H02 TYR A 194      39.434  87.805 115.216  1.00  0.00           H0.      0
ATOM    324  HA  TYR A 194      41.006  88.494 114.764  1.00  0.00           H0.      0
ATOM    325  HB2 TYR A 194      39.452  89.178 117.359  1.00  0.00           H0.      0
ATOM    326  HB3 TYR A 194      41.018  89.842 116.929  1.00  0.00           H0.      0
ATOM    327  HD1 TYR A 194      37.609  90.588 117.034  1.00  0.00           H0.      0
ATOM    328  HD2 TYR A 194      40.992  91.051 114.422  1.00  0.00           H0.      0
ATOM    329  HE1 TYR A 194      36.572  92.604 116.060  1.00  0.00           H0.      0
ATOM    330  HE2 TYR A 194      39.938  93.063 113.425  1.00  0.00           H0.      0
ATOM    331  HH  TYR A 194      36.810  94.357 114.525  1.00  0.00           H0.      0
ATOM    332  CA  TYR A 220      43.759  93.763 124.919  1.00  0.00           C0.     -1
ATOM    333  CB  TYR A 220      43.460  93.863 123.402  1.00  0.00           C0.     -1
ATOM    334  CG  TYR A 220      42.064  94.321 123.011  1.00  0.00           C0.      0
ATOM    335  CD1 TYR A 220      41.530  95.560 123.412  1.00  0.00           C0.      0
ATOM    336  CD2 TYR A 220      41.289  93.534 122.145  1.00  0.00           C0.      0
ATOM    337  CE1 TYR A 220      40.286  96.006 122.949  1.00  0.00           C0.      0
ATOM    338  CE2 TYR A 220      40.045  93.961 121.675  1.00  0.00           C0.      0
ATOM    339  CZ  TYR A 220      39.546  95.210 122.064  1.00  0.00           C0.      0
ATOM    340  OH  TYR A 220      38.324  95.669 121.587  1.00  0.00           O0.      0
ATOM    341  H01 TYR A 220      44.792  93.437 125.083  1.00  0.00           H0.      0
ATOM    342  H02 TYR A 220      43.627  94.732 125.415  1.00  0.00           H0.      0
ATOM    343  HA  TYR A 220      43.088  93.044 125.403  1.00  0.00           H0.      0
ATOM    344  HB2 TYR A 220      44.195  94.549 122.955  1.00  0.00           H0.      0
ATOM    345  HB3 TYR A 220      43.644  92.885 122.941  1.00  0.00           H0.      0
ATOM    346  HD1 TYR A 220      42.101  96.201 124.078  1.00  0.00           H0.      0
ATOM    347  HD2 TYR A 220      41.675  92.579 121.803  1.00  0.00           H0.      0
ATOM    348  HE1 TYR A 220      39.894  96.971 123.251  1.00  0.00           H0.      0
ATOM    349  HE2 TYR A 220      39.488  93.332 120.993  1.00  0.00           H0.      0
ATOM    350  HH  TYR A 220      38.031  95.077 120.855  1.00  0.00           H0.      0
ATOM    351  CA  TYR A 242      31.901 100.746 123.090  1.00  0.00           C0.     -1
ATOM    352  CB  TYR A 242      31.840  99.255 122.716  1.00  0.00           C0.     -1
ATOM    353  CG  TYR A 242      33.120  98.754 122.059  1.00  0.00           C0.      0
ATOM    354  CD1 TYR A 242      33.458  99.136 120.745  1.00  0.00           C0.      0
ATOM    355  CD2 TYR A 242      34.030  97.930 122.745  1.00  0.00           C0.      0
ATOM    356  CE1 TYR A 242      34.659  98.738 120.152  1.00  0.00           C0.      0
ATOM    357  CE2 TYR A 242      35.243  97.530 122.168  1.00  0.00           C0.      0
ATOM    358  CZ  TYR A 242      35.575  97.956 120.873  1.00  0.00           C0.      0
ATOM    359  OH  TYR A 242      36.773  97.650 120.267  1.00  0.00           O0.      0
ATOM    360  H01 TYR A 242      30.964 101.073 123.554  1.00  0.00           H0.      0
ATOM    361  H02 TYR A 242      32.719 100.938 123.794  1.00  0.00           H0.      0
ATOM    362  HA  TYR A 242      32.073 101.365 122.201  1.00  0.00           H0.      0
ATOM    363  HB2 TYR A 242      31.641  98.660 123.616  1.00  0.00           H0.      0
ATOM    364  HB3 TYR A 242      30.991  99.091 122.038  1.00  0.00           H0.      0
ATOM    365  HD1 TYR A 242      32.770  99.752 120.173  1.00  0.00           H0.      0
ATOM    366  HD2 TYR A 242      33.795  97.604 123.754  1.00  0.00           H0.      0
ATOM    367  HE1 TYR A 242      34.889  99.022 119.133  1.00  0.00           H0.      0
ATOM    368  HE2 TYR A 242      35.934  96.898 122.718  1.00  0.00           H0.      0
ATOM    369  HH  TYR A 242      37.354  97.142 120.871  1.00  0.00           H0.      0
ATOM    370  CA  TYR A 283      29.298  89.917 117.723  1.00  0.00           C0.     -1
ATOM    371  CB  TYR A 283      30.282  90.315 116.600  1.00  0.00           C0.     -1
ATOM    372  CG  TYR A 283      31.730  90.296 117.047  1.00  0.00           C0.      0
ATOM    373  CD1 TYR A 283      32.519  89.137 116.947  1.00  0.00           C0.      0
ATOM    374  CD2 TYR A 283      32.315  91.437 117.613  1.00  0.00           C0.      0
ATOM    375  CE1 TYR A 283      33.838  89.116 117.405  1.00  0.00           C0.      0
ATOM    376  CE2 TYR A 283      33.639  91.440 118.062  1.00  0.00           C0.      0
ATOM    377  CZ  TYR A 283      34.402  90.267 117.974  1.00  0.00           C0.      0
ATOM    378  OH  TYR A 283      35.701  90.189 118.420  1.00  0.00           O0.      0
ATOM    379  H01 TYR A 283      28.262  89.960 117.370  1.00  0.00           H0.      0
ATOM    380  H02 TYR A 283      29.500  88.897 118.070  1.00  0.00           H0.      0
ATOM    381  HA  TYR A 283      29.397  90.588 118.580  1.00  0.00           H0.      0
ATOM    382  HB2 TYR A 283      30.149  89.634 115.750  1.00  0.00           H0.      0
ATOM    383  HB3 TYR A 283      30.025  91.320 116.240  1.00  0.00           H0.      0
ATOM    384  HD1 TYR A 283      32.095  88.239 116.507  1.00  0.00           H0.      0
ATOM    385  HD2 TYR A 283      31.715  92.335 117.708  1.00  0.00           H0.      0
ATOM    386  HE1 TYR A 283      34.442  88.218 117.334  1.00  0.00           H0.      0
ATOM    387  HE2 TYR A 283      34.079  92.346 118.466  1.00  0.00           H0.      0
ATOM    388  HH  TYR A 283      35.927  90.986 118.938  1.00  0.00           H0.      0
ATOM    389  N   ACT A 293      36.553  96.749 116.884  1.00  0.00           N0.      0
ATOM    390  CA  ACT A 293      37.389  95.736 117.515  1.00  0.00           C0.      0
ATOM    391  C   ACT A 293      36.759  94.985 118.687  1.00  0.00           C0.      0
ATOM    392  O   ACT A 293      35.529  95.061 118.923  1.00  0.00           O0.      0
ATOM    393  OXT ACT A 293      37.571  94.261 119.385  1.00  0.00           O1-      0
ATOM    394  H1  ACT A 293      38.315  96.194 117.875  1.00  0.00           H0.      0
ATOM    395  H3  ACT A 293      37.676  94.989 116.763  1.00  0.00           H0.      0
ATOM    396  H01 ACT A 293      36.351  97.509 117.530  1.00  0.00           H0.      0
ATOM    397  H02 ACT A 293      35.665  96.371 116.561  1.00  0.00           H0.      0
ATOM    398  CA' SAM A 294      38.722  96.528 109.887  1.00  0.00           C0.      0
ATOM    399  CB  SAM A 294      38.297  96.748 111.352  1.00  0.00           C0.      0
ATOM    400  CG  SAM A 294      37.668  98.133 111.616  1.00  0.00           C0.      0
ATOM    401  SD  SAM A 294      38.137  98.804 113.275  1.00  0.00           S0.      0
ATOM    402  CE  SAM A 294      37.344  97.604 115.003  1.00  0.00           C0.      0
ATOM    403  C5' SAM A 294      36.811 100.051 113.522  1.00  0.00           C0.      0
ATOM    404  C4' SAM A 294      36.990 101.291 112.670  1.00  0.00           C0.      0
ATOM    405  O4' SAM A 294      35.766 102.092 112.843  1.00  0.00           O0.      0
ATOM    406  C3' SAM A 294      38.189 102.186 113.096  1.00  0.00           C0.      0
ATOM    407  O3' SAM A 294      39.190 102.279 112.088  1.00  0.00           O0.      0
ATOM    408  C2' SAM A 294      37.495 103.534 113.465  1.00  0.00           C0.      0
ATOM    409  O2' SAM A 294      38.229 104.711 113.250  1.00  0.00           O0.      0
ATOM    410  C1' SAM A 294      36.182 103.465 112.658  1.00  0.00           C0.      0
ATOM    411  OXT SAM A 294      39.669  94.382 110.535  1.00  0.00           O0.      0
ATOM    412  N1  SAM A 294      33.374 107.637 111.443  1.00  0.00           N0.      0
ATOM    413  C2  SAM A 294      34.172 106.845 110.694  1.00  0.00           C0.      0
ATOM    414  N3  SAM A 294      34.851 105.748 111.063  1.00  0.00           N0.      0
ATOM    415  C4  SAM A 294      34.649 105.440 112.358  1.00  0.00           C0.      0
ATOM    416  C5  SAM A 294      33.848 106.167 113.255  1.00  0.00           C0.      0
ATOM    417  C6  SAM A 294      33.200 107.315 112.748  1.00  0.00           C0.      0
ATOM    418  N6  SAM A 294      32.462 108.144 113.537  1.00  0.00           N0.      0
ATOM    419  N7  SAM A 294      33.862 105.580 114.515  1.00  0.00           N0.      0
ATOM    420  C8  SAM A 294      34.652 104.533 114.388  1.00  0.00           C0.      0
ATOM    421  N9  SAM A 294      35.158 104.383 113.098  1.00  0.00           N0.      0
ATOM    422  C'  SAM A 294      39.137  95.051 109.592  1.00  0.00           C0.      0
ATOM    423  N'  SAM A 294      37.679  96.954 108.899  1.00  0.00           N0.      0
ATOM    424  O'  SAM A 294      38.938  94.645 108.415  1.00  0.00           O0.      0
ATOM    425 HN61 SAM A 294      32.111 107.764 114.405  1.00  0.00           H0.      0
ATOM    426 HN62 SAM A 294      31.910 108.873 113.092  1.00  0.00           H0.      0
ATOM    427  HA  SAM A 294      39.594  97.156 109.669  1.00  0.00           H0.      0
ATOM    428  HB1 SAM A 294      39.205  96.618 111.946  1.00  0.00           H0.      0
ATOM    429  HB2 SAM A 294      37.612  95.958 111.674  1.00  0.00           H0.      0
ATOM    430  HG1 SAM A 294      36.577  98.105 111.558  1.00  0.00           H0.      0
ATOM    431  HG2 SAM A 294      38.025  98.881 110.902  1.00  0.00           H0.      0
ATOM    432  HE1 SAM A 294      36.301  97.765 114.767  1.00  0.00           H0.      0
ATOM    433  HE2 SAM A 294      37.871  98.276 115.665  1.00  0.00           H0.      0
ATOM    434  HE3 SAM A 294      37.780  96.642 114.774  1.00  0.00           H0.      0
ATOM    435 HO2' SAM A 294      38.461 104.719 112.295  1.00  0.00           H0.      0
ATOM    436 HO3' SAM A 294      38.750 102.498 111.232  1.00  0.00           H0.      0
ATOM    437  H01 SAM A 294      34.900 103.838 115.175  1.00  0.00           H0.      0
ATOM    438  H02 SAM A 294      37.081 101.042 111.606  1.00  0.00           H0.      0
ATOM    439  H03 SAM A 294      38.695 101.778 113.970  1.00  0.00           H0.      0
ATOM    440  H04 SAM A 294      37.241 103.502 114.530  1.00  0.00           H0.      0
ATOM    441  H05 SAM A 294      36.362 103.676 111.601  1.00  0.00           H0.      0
ATOM    442  H06 SAM A 294      34.287 107.149 109.660  1.00  0.00           H0.      0
ATOM    443  H07 SAM A 294      38.024  96.890 107.921  1.00  0.00           H0.      0
ATOM    444  H08 SAM A 294      37.365  97.929 109.012  1.00  0.00           H0.      0
ATOM    445  H09 SAM A 294      36.814  96.348 108.824  1.00  0.00           H0.      0
ATOM    446 H5'1 SAM A 294      36.868 100.316 114.580  1.00  0.00           H0.      0
ATOM    447 H5'2 SAM A 294      35.869  99.543 113.316  1.00  0.00           H0.      0
