# Supplementary material for: Computational Investigation of GNMT-Catalyzed Methyl Transfer Reaction: Integrating MD, QM, and ML Approaches
Source: J Comput Chem. Author manuscript; Available in PMC 2026 Jun 29. (PMC13312424; doi:10.1002/jcc.70434)
Supplement: SI-2 [file NIHMS2188582-supplement-SI-2.zip › QM-cluster-pdbs/clustering_1679_P2_wo_p.pdb]

ATOM      1  CA  ILE A  17      35.485 111.720 117.252  1.00  0.00           C0.     -1
ATOM      2  C   ILE A  17      35.612 110.216 117.517  1.00  0.00           C0.      0
ATOM      3  O   ILE A  17      36.276 109.806 118.491  1.00  0.00           O0.      0
ATOM      4  H01 ILE A  17      36.109 112.235 117.982  1.00  0.00           H0.      0
ATOM      5  H02 ILE A  17      34.449 112.059 117.364  1.00  0.00           H0.      0
ATOM      6  HA  ILE A  17      35.815 111.980 116.241  1.00  0.00           H0.      0
ATOM      7  N   PRO A  18      35.020 109.348 116.652  1.00  0.00           N0.      0
ATOM      8  CA  PRO A  18      34.958 107.861 116.868  1.00  0.00           C0.     -1
ATOM      9  C   PRO A  18      36.345 107.088 116.739  1.00  0.00           C0.      0
ATOM     10  O   PRO A  18      36.315 105.877 116.441  1.00  0.00           O0.      0
ATOM     11  CB  PRO A  18      33.995 107.379 115.763  1.00  0.00           C0.      0
ATOM     12  CG  PRO A  18      33.171 108.621 115.390  1.00  0.00           C0.      0
ATOM     13  CD  PRO A  18      34.192 109.757 115.494  1.00  0.00           C0.      0
ATOM     14  HA  PRO A  18      34.562 107.654 117.867  1.00  0.00           H0.      0
ATOM     15  HB2 PRO A  18      34.568 107.034 114.899  1.00  0.00           H0.      0
ATOM     16  HB3 PRO A  18      33.384 106.550 116.110  1.00  0.00           H0.      0
ATOM     17  HG2 PRO A  18      32.734 108.551 114.395  1.00  0.00           H0.      0
ATOM     18  HG3 PRO A  18      32.364 108.781 116.114  1.00  0.00           H0.      0
ATOM     19  HD2 PRO A  18      34.808 109.815 114.586  1.00  0.00           H0.      0
ATOM     20  HD3 PRO A  18      33.735 110.733 115.660  1.00  0.00           H0.      0
ATOM     21  N   ASP A  19      37.497 107.788 116.934  1.00  0.00           N0.      0
ATOM     22  CA  ASP A  19      38.888 107.259 116.799  1.00  0.00           C0.     -1
ATOM     23  H01 ASP A  19      39.535 108.079 116.483  1.00  0.00           H0.      0
ATOM     24  H03 ASP A  19      39.252 106.845 117.745  1.00  0.00           H0.      0
ATOM     25  H   ASP A  19      37.384 108.658 117.450  1.00  0.00           H0.      0
ATOM     26  HA  ASP A  19      38.890 106.472 116.043  1.00  0.00           H0.      0
ATOM     27  CA  TYR A  21      43.736 104.184 117.620  1.00  0.00           C0.     -1
ATOM     28  CB  TYR A  21      43.461 103.551 116.241  1.00  0.00           C0.     -1
ATOM     29  CG  TYR A  21      42.158 102.806 116.032  1.00  0.00           C0.      0
ATOM     30  CD1 TYR A  21      41.112 103.403 115.309  1.00  0.00           C0.      0
ATOM     31  CD2 TYR A  21      42.007 101.458 116.406  1.00  0.00           C0.      0
ATOM     32  CE1 TYR A  21      39.993 102.676 114.900  1.00  0.00           C0.      0
ATOM     33  CE2 TYR A  21      40.896 100.710 116.002  1.00  0.00           C0.      0
ATOM     34  CZ  TYR A  21      39.909 101.305 115.199  1.00  0.00           C0.      0
ATOM     35  OH  TYR A  21      38.896 100.514 114.710  1.00  0.00           O0.      0
ATOM     36  H01 TYR A  21      44.714 104.678 117.625  1.00  0.00           H0.      0
ATOM     37  H02 TYR A  21      42.972 104.930 117.870  1.00  0.00           H0.      0
ATOM     38  HA  TYR A  21      43.732 103.425 118.412  1.00  0.00           H0.      0
ATOM     39  HB2 TYR A  21      43.523 104.345 115.485  1.00  0.00           H0.      0
ATOM     40  HB3 TYR A  21      44.289 102.863 116.017  1.00  0.00           H0.      0
ATOM     41  HD1 TYR A  21      41.197 104.447 115.017  1.00  0.00           H0.      0
ATOM     42  HD2 TYR A  21      42.797 100.966 116.968  1.00  0.00           H0.      0
ATOM     43  HE1 TYR A  21      39.220 103.153 114.308  1.00  0.00           H0.      0
ATOM     44  HE2 TYR A  21      40.818  99.654 116.238  1.00  0.00           H0.      0
ATOM     45  HH  TYR A  21      38.521 100.953 113.914  1.00  0.00           H0.      0
ATOM     46  CA  TRP A  30      46.463  94.989 114.976  1.00  0.00           C0.     -1
ATOM     47  CB  TRP A  30      45.930  96.247 114.318  1.00  0.00           C0.     -1
ATOM     48  CG  TRP A  30      44.427  96.201 114.137  1.00  0.00           C0.      0
ATOM     49  CD1 TRP A  30      43.730  95.906 112.978  1.00  0.00           C0.      0
ATOM     50  CD2 TRP A  30      43.426  96.368 115.173  1.00  0.00           C0.      0
ATOM     51  CE2 TRP A  30      42.145  96.156 114.565  1.00  0.00           C0.      0
ATOM     52  CE3 TRP A  30      43.480  96.691 116.544  1.00  0.00           C0.      0
ATOM     53  NE1 TRP A  30      42.364  95.871 113.232  1.00  0.00           N0.      0
ATOM     54  CZ2 TRP A  30      40.947  96.252 115.289  1.00  0.00           C0.      0
ATOM     55  CZ3 TRP A  30      42.291  96.797 117.264  1.00  0.00           C0.      0
ATOM     56  CH2 TRP A  30      41.039  96.578 116.642  1.00  0.00           C0.      0
ATOM     57  H01 TRP A  30      46.236  94.105 114.368  1.00  0.00           H0.      0
ATOM     58  H02 TRP A  30      47.550  95.034 115.116  1.00  0.00           H0.      0
ATOM     59  HA  TRP A  30      46.005  94.836 115.960  1.00  0.00           H0.      0
ATOM     60  HB2 TRP A  30      46.201  97.124 114.923  1.00  0.00           H0.      0
ATOM     61  HB3 TRP A  30      46.408  96.388 113.340  1.00  0.00           H0.      0
ATOM     62  HD1 TRP A  30      44.112  95.714 111.986  1.00  0.00           H0.      0
ATOM     63  HE1 TRP A  30      41.619  95.732 112.554  1.00  0.00           H0.      0
ATOM     64  HE3 TRP A  30      44.435  96.856 117.033  1.00  0.00           H0.      0
ATOM     65  HZ2 TRP A  30      39.988  96.066 114.816  1.00  0.00           H0.      0
ATOM     66  HZ3 TRP A  30      42.320  97.040 118.321  1.00  0.00           H0.      0
ATOM     67  HH2 TRP A  30      40.134  96.660 117.234  1.00  0.00           H0.      0
ATOM     68  CA  TYR A  33      45.228  90.836 117.152  1.00  0.00           C0.     -1
ATOM     69  CB  TYR A  33      44.745  92.165 117.753  1.00  0.00           C0.     -1
ATOM     70  CG  TYR A  33      43.287  92.200 118.190  1.00  0.00           C0.      0
ATOM     71  CD1 TYR A  33      42.375  93.110 117.628  1.00  0.00           C0.      0
ATOM     72  CD2 TYR A  33      42.818  91.358 119.216  1.00  0.00           C0.      0
ATOM     73  CE1 TYR A  33      41.048  93.189 118.069  1.00  0.00           C0.      0
ATOM     74  CE2 TYR A  33      41.498  91.426 119.666  1.00  0.00           C0.      0
ATOM     75  CZ  TYR A  33      40.604  92.346 119.094  1.00  0.00           C0.      0
ATOM     76  OH  TYR A  33      39.320  92.359 119.598  1.00  0.00           O0.      0
ATOM     77  H01 TYR A  33      44.652  90.581 116.254  1.00  0.00           H0.      0
ATOM     78  H02 TYR A  33      46.286  90.898 116.874  1.00  0.00           H0.      0
ATOM     79  HA  TYR A  33      45.114  90.011 117.865  1.00  0.00           H0.      0
ATOM     80  HB2 TYR A  33      45.381  92.409 118.617  1.00  0.00           H0.      0
ATOM     81  HB3 TYR A  33      44.908  92.967 117.022  1.00  0.00           H0.      0
ATOM     82  HD1 TYR A  33      42.702  93.784 116.842  1.00  0.00           H0.      0
ATOM     83  HD2 TYR A  33      43.498  90.649 119.681  1.00  0.00           H0.      0
ATOM     84  HE1 TYR A  33      40.369  93.894 117.602  1.00  0.00           H0.      0
ATOM     85  HE2 TYR A  33      41.144  90.782 120.463  1.00  0.00           H0.      0
ATOM     86  HH  TYR A  33      38.798  93.124 119.288  1.00  0.00           H0.      0
ATOM     87  CA  ARG A  40      39.444  85.910 109.314  1.00  0.00           C0.     -1
ATOM     88  CB  ARG A  40      40.186  87.335 109.510  1.00  0.00           C0.     -1
ATOM     89  CG  ARG A  40      39.182  88.491 109.340  1.00  0.00           C0.      0
ATOM     90  CD  ARG A  40      39.805  89.883 109.549  1.00  0.00           C0.      0
ATOM     91  NE  ARG A  40      38.833  90.960 109.309  1.00  0.00           N0.      0
ATOM     92  CZ  ARG A  40      38.373  91.864 110.200  1.00  0.00           C0.      0
ATOM     93  NH1 ARG A  40      38.896  91.973 111.447  1.00  0.00           N1+      0
ATOM     94  NH2 ARG A  40      37.332  92.631 109.871  1.00  0.00           N0.      0
ATOM     95  H01 ARG A  40      39.001  85.856 108.314  1.00  0.00           H0.      0
ATOM     96  H02 ARG A  40      40.158  85.090 109.431  1.00  0.00           H0.      0
ATOM     97  HA  ARG A  40      38.650  85.800 110.059  1.00  0.00           H0.      0
ATOM     98  HB2 ARG A  40      40.638  87.363 110.510  1.00  0.00           H0.      0
ATOM     99  HB3 ARG A  40      40.997  87.419 108.776  1.00  0.00           H0.      0
ATOM    100  HG2 ARG A  40      38.745  88.444 108.333  1.00  0.00           H0.      0
ATOM    101  HG3 ARG A  40      38.353  88.369 110.050  1.00  0.00           H0.      0
ATOM    102  HD2 ARG A  40      40.181  89.962 110.572  1.00  0.00           H0.      0
ATOM    103  HD3 ARG A  40      40.661  90.022 108.878  1.00  0.00           H0.      0
ATOM    104  HE  ARG A  40      38.388  90.989 108.399  1.00  0.00           H0.      0
ATOM    105 HH11 ARG A  40      39.832  91.637 111.613  1.00  0.00           H0.      0
ATOM    106 HH12 ARG A  40      38.653  92.847 111.920  1.00  0.00           H0.      0
ATOM    107 HH21 ARG A  40      37.051  92.719 108.859  1.00  0.00           H0.      0
ATOM    108 HH22 ARG A  40      37.170  93.438 110.472  1.00  0.00           H0.      0
ATOM    109  CA  ALA A  64      34.554 100.725 108.684  1.00  0.00           C0.     -1
ATOM    110  C   ALA A  64      35.848 100.098 108.157  1.00  0.00           C0.      0
ATOM    111  O   ALA A  64      36.226  98.957 108.476  1.00  0.00           O0.      0
ATOM    112  CB  ALA A  64      33.547  99.668 109.150  1.00  0.00           C0.      0
ATOM    113  H02 ALA A  64      34.112 101.347 107.896  1.00  0.00           H0.      0
ATOM    114  HA  ALA A  64      34.801 101.412 109.504  1.00  0.00           H0.      0
ATOM    115  HB1 ALA A  64      33.995  98.975 109.868  1.00  0.00           H0.      0
ATOM    116  HB2 ALA A  64      32.682 100.149 109.619  1.00  0.00           H0.      0
ATOM    117  HB3 ALA A  64      33.188  99.070 108.306  1.00  0.00           H0.      0
ATOM    118  N   CYS A  65      36.570 100.873 107.303  1.00  0.00           N0.      0
ATOM    119  CA  CYS A  65      37.699 100.357 106.526  1.00  0.00           C0.     -1
ATOM    120  C   CYS A  65      38.909  99.878 107.346  1.00  0.00           C0.      0
ATOM    121  O   CYS A  65      39.618  98.968 106.895  1.00  0.00           O0.      0
ATOM    122  H01 CYS A  65      38.024 101.152 105.849  1.00  0.00           H0.      0
ATOM    123  H   CYS A  65      36.202 101.782 107.063  1.00  0.00           H0.      0
ATOM    124  HA  CYS A  65      37.387  99.497 105.926  1.00  0.00           H0.      0
ATOM    125  N   GLY A  66      39.170 100.526 108.500  1.00  0.00           N0.      0
ATOM    126  CA  GLY A  66      40.327 100.147 109.311  1.00  0.00           C0.     -1
ATOM    127  H01 GLY A  66      41.264 100.309 108.767  1.00  0.00           H0.      0
ATOM    128  H   GLY A  66      38.577 101.283 108.849  1.00  0.00           H0.      0
ATOM    129  HA2 GLY A  66      40.321 100.759 110.214  1.00  0.00           H0.      0
ATOM    130  HA3 GLY A  66      40.281  99.088 109.588  1.00  0.00           H0.      0
ATOM    131  CA  ASP A  70      37.486  94.214 104.781  1.00  0.00           C0.     -1
ATOM    132  CB  ASP A  70      36.422  94.789 105.723  1.00  0.00           C0.     -1
ATOM    133  CG  ASP A  70      36.527  94.197 107.143  1.00  0.00           C0.      0
ATOM    134  OD1 ASP A  70      36.257  94.959 108.127  1.00  0.00           O0.      0
ATOM    135  OD2 ASP A  70      36.853  92.970 107.246  1.00  0.00           O1-      0
ATOM    136  H01 ASP A  70      38.493  94.479 105.123  1.00  0.00           H0.      0
ATOM    137  H02 ASP A  70      37.365  94.595 103.760  1.00  0.00           H0.      0
ATOM    138  HA  ASP A  70      37.418  93.123 104.761  1.00  0.00           H0.      0
ATOM    139  HB2 ASP A  70      36.497  95.878 105.804  1.00  0.00           H0.      0
ATOM    140  HB3 ASP A  70      35.417  94.563 105.337  1.00  0.00           H0.      0
ATOM    141  CA  ASP A  85      37.908 105.445 108.246  1.00  0.00           C0.     -1
ATOM    142  C   ASP A  85      37.714 106.825 109.000  1.00  0.00           C0.      0
ATOM    143  O   ASP A  85      37.074 107.696 108.387  1.00  0.00           O0.      0
ATOM    144  CB  ASP A  85      39.048 104.453 108.609  1.00  0.00           C0.     -1
ATOM    145  CG  ASP A  85      38.765 103.812 109.982  1.00  0.00           C0.      0
ATOM    146  OD1 ASP A  85      38.150 102.689 110.032  1.00  0.00           O0.      0
ATOM    147  OD2 ASP A  85      39.086 104.475 111.018  1.00  0.00           O1-      0
ATOM    148  H03 ASP A  85      38.003 105.740 107.197  1.00  0.00           H0.      0
ATOM    149  HA  ASP A  85      36.943 104.927 108.340  1.00  0.00           H0.      0
ATOM    150  HB2 ASP A  85      39.091 103.672 107.845  1.00  0.00           H0.      0
ATOM    151  HB3 ASP A  85      40.011 104.971 108.645  1.00  0.00           H0.      0
ATOM    152  N   ALA A  86      38.210 107.011 110.257  1.00  0.00           N0.      0
ATOM    153  CA  ALA A  86      38.027 108.248 111.090  1.00  0.00           C0.     -1
ATOM    154  CB  ALA A  86      37.119 108.009 112.302  1.00  0.00           C0.      0
ATOM    155  H01 ALA A  86      39.023 108.574 111.413  1.00  0.00           H0.      0
ATOM    156  H   ALA A  86      38.673 106.211 110.692  1.00  0.00           H0.      0
ATOM    157  HA  ALA A  86      37.613 109.009 110.425  1.00  0.00           H0.      0
ATOM    158  HB1 ALA A  86      36.086 107.863 111.980  1.00  0.00           H0.      0
ATOM    159  HB2 ALA A  86      37.423 107.116 112.857  1.00  0.00           H0.      0
ATOM    160  HB3 ALA A  86      37.159 108.872 112.979  1.00  0.00           H0.      0
ATOM    161  CA  ALA A 115      35.484 111.799 106.220  1.00  0.00           C0.     -1
ATOM    162  C   ALA A 115      34.827 111.565 107.598  1.00  0.00           C0.      0
ATOM    163  O   ALA A 115      35.540 111.302 108.587  1.00  0.00           O0.      0
ATOM    164  H01 ALA A 115      35.895 110.845 105.874  1.00  0.00           H0.      0
ATOM    165  H02 ALA A 115      36.311 112.502 106.341  1.00  0.00           H0.      0
ATOM    166  HA  ALA A 115      34.782 112.178 105.473  1.00  0.00           H0.      0
ATOM    167  N   ASN A 116      33.470 111.632 107.692  1.00  0.00           N0.      0
ATOM    168  CA  ASN A 116      32.684 111.112 108.840  1.00  0.00           C0.     -1
ATOM    169  C   ASN A 116      31.326 110.678 108.219  1.00  0.00           C0.      0
ATOM    170  O   ASN A 116      30.856 111.293 107.249  1.00  0.00           O0.      0
ATOM    171  CB  ASN A 116      32.514 112.105 110.028  1.00  0.00           C0.      0
ATOM    172  CG  ASN A 116      33.155 111.563 111.306  1.00  0.00           C0.      0
ATOM    173  ND2 ASN A 116      34.499 111.411 111.256  1.00  0.00           N0.      0
ATOM    174  OD1 ASN A 116      32.477 111.294 112.314  1.00  0.00           O0.      0
ATOM    175  H   ASN A 116      32.908 111.851 106.876  1.00  0.00           H0.      0
ATOM    176  HA  ASN A 116      33.191 110.222 109.211  1.00  0.00           H0.      0
ATOM    177  HB2 ASN A 116      32.974 113.060 109.756  1.00  0.00           H0.      0
ATOM    178  HB3 ASN A 116      31.460 112.285 110.244  1.00  0.00           H0.      0
ATOM    179 HD21 ASN A 116      34.925 110.895 112.014  1.00  0.00           H0.      0
ATOM    180 HD22 ASN A 116      34.973 111.406 110.346  1.00  0.00           H0.      0
ATOM    181  N   TRP A 117      30.729 109.606 108.789  1.00  0.00           N0.      0
ATOM    182  CA  TRP A 117      29.496 108.998 108.235  1.00  0.00           C0.     -1
ATOM    183  CB  TRP A 117      28.941 107.891 109.191  1.00  0.00           C0.     -1
ATOM    184  CG  TRP A 117      29.910 106.749 109.384  1.00  0.00           C0.      0
ATOM    185  CD1 TRP A 117      31.062 106.507 108.662  1.00  0.00           C0.      0
ATOM    186  CD2 TRP A 117      29.835 105.705 110.390  1.00  0.00           C0.      0
ATOM    187  CE2 TRP A 117      30.980 104.865 110.219  1.00  0.00           C0.      0
ATOM    188  CE3 TRP A 117      28.928 105.405 111.424  1.00  0.00           C0.      0
ATOM    189  NE1 TRP A 117      31.693 105.366 109.143  1.00  0.00           N0.      0
ATOM    190  CZ2 TRP A 117      31.240 103.767 111.049  1.00  0.00           C0.      0
ATOM    191  CZ3 TRP A 117      29.180 104.307 112.248  1.00  0.00           C0.      0
ATOM    192  CH2 TRP A 117      30.326 103.498 112.068  1.00  0.00           C0.      0
ATOM    193  H03 TRP A 117      28.753 109.788 108.102  1.00  0.00           H0.      0
ATOM    194  H   TRP A 117      31.278 109.072 109.461  1.00  0.00           H0.      0
ATOM    195  HA  TRP A 117      29.704 108.574 107.244  1.00  0.00           H0.      0
ATOM    196  HB2 TRP A 117      28.713 108.348 110.163  1.00  0.00           H0.      0
ATOM    197  HB3 TRP A 117      27.989 107.538 108.773  1.00  0.00           H0.      0
ATOM    198  HD1 TRP A 117      31.497 107.067 107.850  1.00  0.00           H0.      0
ATOM    199  HE1 TRP A 117      32.637 105.101 108.904  1.00  0.00           H0.      0
ATOM    200  HE3 TRP A 117      28.047 106.020 111.580  1.00  0.00           H0.      0
ATOM    201  HZ2 TRP A 117      32.138 103.170 110.931  1.00  0.00           H0.      0
ATOM    202  HZ3 TRP A 117      28.488 104.069 113.049  1.00  0.00           H0.      0
ATOM    203  HH2 TRP A 117      30.511 102.664 112.739  1.00  0.00           H0.      0
ATOM    204  CA  LEU A 136      32.572  95.064 110.034  1.00  0.00           C0.     -1
ATOM    205  C   LEU A 136      33.551  95.231 111.186  1.00  0.00           C0.      0
ATOM    206  O   LEU A 136      34.310  96.218 111.249  1.00  0.00           O0.      0
ATOM    207  H01 LEU A 136      33.129  95.176 109.099  1.00  0.00           H0.      0
ATOM    208  H02 LEU A 136      31.828  95.863 110.104  1.00  0.00           H0.      0
ATOM    209  HA  LEU A 136      32.061  94.099 110.042  1.00  0.00           H0.      0
ATOM    210  N   GLY A 137      33.545  94.290 112.179  1.00  0.00           N0.      0
ATOM    211  CA  GLY A 137      34.537  94.307 113.265  1.00  0.00           C0.     -1
ATOM    212  C   GLY A 137      34.044  94.878 114.589  1.00  0.00           C0.      0
ATOM    213  O   GLY A 137      34.774  95.597 115.281  1.00  0.00           O0.      0
ATOM    214  H   GLY A 137      33.043  93.432 111.998  1.00  0.00           H0.      0
ATOM    215  HA2 GLY A 137      34.891  93.284 113.434  1.00  0.00           H0.      0
ATOM    216  HA3 GLY A 137      35.396  94.896 112.949  1.00  0.00           H0.      0
ATOM    217  N   ASN A 138      32.787  94.519 114.972  1.00  0.00           N0.      0
ATOM    218  CA  ASN A 138      32.077  95.252 116.028  1.00  0.00           C0.     -1
ATOM    219  C   ASN A 138      32.192  96.763 115.725  1.00  0.00           C0.      0
ATOM    220  O   ASN A 138      32.761  97.566 116.462  1.00  0.00           O0.      0
ATOM    221  CB  ASN A 138      32.548  94.930 117.447  1.00  0.00           C0.     -1
ATOM    222  CG  ASN A 138      31.807  95.810 118.450  1.00  0.00           C0.      0
ATOM    223  ND2 ASN A 138      32.585  96.366 119.417  1.00  0.00           N0.      0
ATOM    224  OD1 ASN A 138      30.580  95.958 118.390  1.00  0.00           O0.      0
ATOM    225  H   ASN A 138      32.228  94.005 114.304  1.00  0.00           H0.      0
ATOM    226  HA  ASN A 138      31.020  94.979 115.952  1.00  0.00           H0.      0
ATOM    227  HB2 ASN A 138      32.318  93.880 117.662  1.00  0.00           H0.      0
ATOM    228  HB3 ASN A 138      33.625  95.057 117.536  1.00  0.00           H0.      0
ATOM    229 HD21 ASN A 138      32.180  97.091 119.995  1.00  0.00           H0.      0
ATOM    230 HD22 ASN A 138      33.594  96.369 119.307  1.00  0.00           H0.      0
ATOM    231  N   SER A 139      31.612  97.114 114.540  1.00  0.00           N0.      0
ATOM    232  CA  SER A 139      31.965  98.353 113.879  1.00  0.00           C0.     -1
ATOM    233  C   SER A 139      31.128  99.566 114.280  1.00  0.00           C0.      0
ATOM    234  O   SER A 139      31.511 100.707 113.974  1.00  0.00           O0.      0
ATOM    235  CB  SER A 139      31.933  98.145 112.349  1.00  0.00           C0.      0
ATOM    236  OG  SER A 139      30.861  97.259 111.953  1.00  0.00           O0.      0
ATOM    237  H   SER A 139      31.227  96.402 113.928  1.00  0.00           H0.      0
ATOM    238  HA  SER A 139      32.993  98.612 114.152  1.00  0.00           H0.      0
ATOM    239  HB2 SER A 139      31.855  99.117 111.853  1.00  0.00           H0.      0
ATOM    240  HB3 SER A 139      32.853  97.658 112.031  1.00  0.00           H0.      0
ATOM    241  HG  SER A 139      30.023  97.743 111.998  1.00  0.00           H0.      0
ATOM    242  N   PHE A 140      29.960  99.311 114.902  1.00  0.00           N0.      0
ATOM    243  CA  PHE A 140      29.109 100.400 115.357  1.00  0.00           C0.     -1
ATOM    244  H01 PHE A 140      28.140  99.997 115.656  1.00  0.00           H0.      0
ATOM    245  H03 PHE A 140      29.553 100.930 116.208  1.00  0.00           H0.      0
ATOM    246  H   PHE A 140      29.797  98.367 115.226  1.00  0.00           H0.      0
ATOM    247  HA  PHE A 140      28.967 101.118 114.546  1.00  0.00           H0.      0
ATOM    248  CA  HID A 142      33.224 103.329 117.835  1.00  0.00           C0.     -1
ATOM    249  C   HID A 142      32.406 104.628 117.826  1.00  0.00           C0.      0
ATOM    250  O   HID A 142      32.864 105.674 118.307  1.00  0.00           O0.      0
ATOM    251  CB  HID A 142      34.086 103.138 116.532  1.00  0.00           C0.     -1
ATOM    252  CG  HID A 142      35.267 102.280 116.816  1.00  0.00           C0.      0
ATOM    253  CD2 HID A 142      35.359 100.955 117.187  1.00  0.00           C0.      0
ATOM    254  ND1 HID A 142      36.540 102.800 117.011  1.00  0.00           N0.      0
ATOM    255  CE1 HID A 142      37.339 101.804 117.496  1.00  0.00           C0.      0
ATOM    256  NE2 HID A 142      36.645 100.674 117.626  1.00  0.00           N0.      0
ATOM    257  H02 HID A 142      32.588 102.449 117.984  1.00  0.00           H0.      0
ATOM    258  HA  HID A 142      33.901 103.409 118.689  1.00  0.00           H0.      0
ATOM    259  HB2 HID A 142      33.457 102.701 115.748  1.00  0.00           H0.      0
ATOM    260  HB3 HID A 142      34.428 104.123 116.196  1.00  0.00           H0.      0
ATOM    261  HD1 HID A 142      36.793 103.776 116.844  1.00  0.00           H0.      0
ATOM    262  HD2 HID A 142      34.579 100.209 117.192  1.00  0.00           H0.      0
ATOM    263  HE1 HID A 142      38.386 101.930 117.713  1.00  0.00           H0.      0
ATOM    264  N   LEU A 143      31.179 104.583 117.234  1.00  0.00           N0.      0
ATOM    265  CA  LEU A 143      30.285 105.754 117.122  1.00  0.00           C0.     -1
ATOM    266  CB  LEU A 143      29.272 105.526 115.994  1.00  0.00           C0.      0
ATOM    267  CG  LEU A 143      28.373 106.755 115.728  1.00  0.00           C0.      0
ATOM    268  CD1 LEU A 143      29.120 107.821 114.904  1.00  0.00           C0.      0
ATOM    269  CD2 LEU A 143      27.077 106.341 115.008  1.00  0.00           C0.      0
ATOM    270  H01 LEU A 143      29.769 105.929 118.076  1.00  0.00           H0.      0
ATOM    271  H   LEU A 143      30.837 103.696 116.890  1.00  0.00           H0.      0
ATOM    272  HA  LEU A 143      30.914 106.627 116.927  1.00  0.00           H0.      0
ATOM    273  HB2 LEU A 143      29.809 105.265 115.072  1.00  0.00           H0.      0
ATOM    274  HB3 LEU A 143      28.640 104.664 116.257  1.00  0.00           H0.      0
ATOM    275  HG  LEU A 143      28.097 107.194 116.700  1.00  0.00           H0.      0
ATOM    276 HD11 LEU A 143      30.075 108.097 115.365  1.00  0.00           H0.      0
ATOM    277 HD12 LEU A 143      29.319 107.425 113.900  1.00  0.00           H0.      0
ATOM    278 HD13 LEU A 143      28.520 108.731 114.799  1.00  0.00           H0.      0
ATOM    279 HD21 LEU A 143      26.505 105.620 115.603  1.00  0.00           H0.      0
ATOM    280 HD22 LEU A 143      26.438 107.211 114.818  1.00  0.00           H0.      0
ATOM    281 HD23 LEU A 143      27.309 105.877 114.042  1.00  0.00           H0.      0
ATOM    282  CA  ARG A 175      28.803  93.415 120.663  1.00  0.00           C0.     -1
ATOM    283  CB  ARG A 175      29.847  93.890 121.652  1.00  0.00           C0.     -1
ATOM    284  CG  ARG A 175      31.269  93.500 121.173  1.00  0.00           C0.      0
ATOM    285  CD  ARG A 175      32.410  94.227 121.910  1.00  0.00           C0.      0
ATOM    286  NE  ARG A 175      33.753  93.881 121.401  1.00  0.00           N0.      0
ATOM    287  CZ  ARG A 175      34.482  92.854 121.851  1.00  0.00           C0.      0
ATOM    288  NH1 ARG A 175      33.967  92.014 122.788  1.00  0.00           N1+      0
ATOM    289  NH2 ARG A 175      35.733  92.661 121.414  1.00  0.00           N0.      0
ATOM    290  H01 ARG A 175      28.960  93.892 119.688  1.00  0.00           H0.      0
ATOM    291  H02 ARG A 175      27.788  93.658 120.997  1.00  0.00           H0.      0
ATOM    292  HA  ARG A 175      28.853  92.328 120.519  1.00  0.00           H0.      0
ATOM    293  HB2 ARG A 175      29.792  94.983 121.750  1.00  0.00           H0.      0
ATOM    294  HB3 ARG A 175      29.665  93.474 122.652  1.00  0.00           H0.      0
ATOM    295  HG2 ARG A 175      31.395  92.411 121.257  1.00  0.00           H0.      0
ATOM    296  HG3 ARG A 175      31.356  93.737 120.107  1.00  0.00           H0.      0
ATOM    297  HD2 ARG A 175      32.302  95.304 121.772  1.00  0.00           H0.      0
ATOM    298  HD3 ARG A 175      32.382  94.033 122.988  1.00  0.00           H0.      0
ATOM    299  HE  ARG A 175      34.186  94.456 120.669  1.00  0.00           H0.      0
ATOM    300 HH11 ARG A 175      32.966  91.927 122.874  1.00  0.00           H0.      0
ATOM    301 HH12 ARG A 175      34.499  91.199 123.053  1.00  0.00           H0.      0
ATOM    302 HH21 ARG A 175      36.245  93.352 120.836  1.00  0.00           H0.      0
ATOM    303 HH22 ARG A 175      36.257  91.864 121.743  1.00  0.00           H0.      0
ATOM    304  CA  TYR A 194      40.169  88.565 115.727  1.00  0.00           C0.     -1
ATOM    305  CB  TYR A 194      39.788  89.721 116.801  1.00  0.00           C0.     -1
ATOM    306  CG  TYR A 194      39.225  90.983 116.181  1.00  0.00           C0.      0
ATOM    307  CD1 TYR A 194      38.005  91.515 116.626  1.00  0.00           C0.      0
ATOM    308  CD2 TYR A 194      39.922  91.689 115.183  1.00  0.00           C0.      0
ATOM    309  CE1 TYR A 194      37.483  92.695 116.085  1.00  0.00           C0.      0
ATOM    310  CE2 TYR A 194      39.421  92.875 114.641  1.00  0.00           C0.      0
ATOM    311  CZ  TYR A 194      38.186  93.376 115.083  1.00  0.00           C0.      0
ATOM    312  OH  TYR A 194      37.647  94.546 114.586  1.00  0.00           O0.      0
ATOM    313  H01 TYR A 194      40.564  87.691 116.253  1.00  0.00           H0.      0
ATOM    314  H03 TYR A 194      39.280  88.274 115.158  1.00  0.00           H0.      0
ATOM    315  HA  TYR A 194      40.929  88.932 115.031  1.00  0.00           H0.      0
ATOM    316  HB2 TYR A 194      39.066  89.306 117.513  1.00  0.00           H0.      0
ATOM    317  HB3 TYR A 194      40.696  89.960 117.368  1.00  0.00           H0.      0
ATOM    318  HD1 TYR A 194      37.458  91.002 117.411  1.00  0.00           H0.      0
ATOM    319  HD2 TYR A 194      40.888  91.324 114.847  1.00  0.00           H0.      0
ATOM    320  HE1 TYR A 194      36.522  93.084 116.406  1.00  0.00           H0.      0
ATOM    321  HE2 TYR A 194      39.986  93.434 113.901  1.00  0.00           H0.      0
ATOM    322  HH  TYR A 194      37.770  94.582 113.605  1.00  0.00           H0.      0
ATOM    323  CA  TYR A 220      43.958  94.175 125.752  1.00  0.00           C0.     -1
ATOM    324  CB  TYR A 220      43.702  94.565 124.369  1.00  0.00           C0.     -1
ATOM    325  CG  TYR A 220      42.251  94.664 123.902  1.00  0.00           C0.      0
ATOM    326  CD1 TYR A 220      41.327  95.522 124.526  1.00  0.00           C0.      0
ATOM    327  CD2 TYR A 220      41.818  93.970 122.759  1.00  0.00           C0.      0
ATOM    328  CE1 TYR A 220      40.037  95.700 124.018  1.00  0.00           C0.      0
ATOM    329  CE2 TYR A 220      40.529  94.135 122.237  1.00  0.00           C0.      0
ATOM    330  CZ  TYR A 220      39.636  95.017 122.859  1.00  0.00           C0.      0
ATOM    331  OH  TYR A 220      38.362  95.253 122.384  1.00  0.00           O0.      0
ATOM    332  H01 TYR A 220      45.033  94.156 125.971  1.00  0.00           H0.      0
ATOM    333  H02 TYR A 220      43.500  94.865 126.474  1.00  0.00           H0.      0
ATOM    334  HA  TYR A 220      43.562  93.176 125.979  1.00  0.00           H0.      0
ATOM    335  HB2 TYR A 220      44.175  95.542 124.174  1.00  0.00           H0.      0
ATOM    336  HB3 TYR A 220      44.213  93.870 123.687  1.00  0.00           H0.      0
ATOM    337  HD1 TYR A 220      41.624  96.080 125.410  1.00  0.00           H0.      0
ATOM    338  HD2 TYR A 220      42.502  93.297 122.249  1.00  0.00           H0.      0
ATOM    339  HE1 TYR A 220      39.338  96.377 124.497  1.00  0.00           H0.      0
ATOM    340  HE2 TYR A 220      40.214  93.577 121.364  1.00  0.00           H0.      0
ATOM    341  HH  TYR A 220      38.227  94.857 121.502  1.00  0.00           H0.      0
ATOM    342  CA  LEU A 240      38.838 100.052 123.521  1.00  0.00           C0.     -1
ATOM    343  CB  LEU A 240      38.627  99.044 122.324  1.00  0.00           C0.     -1
ATOM    344  CG  LEU A 240      39.609  99.224 121.146  1.00  0.00           C0.      0
ATOM    345  CD1 LEU A 240      39.441  98.070 120.138  1.00  0.00           C0.      0
ATOM    346  CD2 LEU A 240      39.419 100.578 120.436  1.00  0.00           C0.      0
ATOM    347  H01 LEU A 240      38.142  99.825 124.336  1.00  0.00           H0.      0
ATOM    348  H02 LEU A 240      39.861  99.975 123.909  1.00  0.00           H0.      0
ATOM    349  HA  LEU A 240      38.667 101.086 123.204  1.00  0.00           H0.      0
ATOM    350  HB2 LEU A 240      38.718  98.020 122.706  1.00  0.00           H0.      0
ATOM    351  HB3 LEU A 240      37.599  99.147 121.948  1.00  0.00           H0.      0
ATOM    352  HG  LEU A 240      40.633  99.183 121.549  1.00  0.00           H0.      0
ATOM    353 HD11 LEU A 240      40.143  98.172 119.301  1.00  0.00           H0.      0
ATOM    354 HD12 LEU A 240      39.606  97.097 120.615  1.00  0.00           H0.      0
ATOM    355 HD13 LEU A 240      38.420  98.085 119.739  1.00  0.00           H0.      0
ATOM    356 HD21 LEU A 240      40.103 100.674 119.583  1.00  0.00           H0.      0
ATOM    357 HD22 LEU A 240      38.393 100.663 120.055  1.00  0.00           H0.      0
ATOM    358 HD23 LEU A 240      39.601 101.422 121.110  1.00  0.00           H0.      0
ATOM    359  CA  TYR A 242      32.103 101.164 124.268  1.00  0.00           C0.     -1
ATOM    360  CB  TYR A 242      32.092  99.860 123.437  1.00  0.00           C0.     -1
ATOM    361  CG  TYR A 242      33.209  99.636 122.422  1.00  0.00           C0.      0
ATOM    362  CD1 TYR A 242      33.645 100.630 121.528  1.00  0.00           C0.      0
ATOM    363  CD2 TYR A 242      33.785  98.357 122.289  1.00  0.00           C0.      0
ATOM    364  CE1 TYR A 242      34.587 100.358 120.527  1.00  0.00           C0.      0
ATOM    365  CE2 TYR A 242      34.727  98.068 121.296  1.00  0.00           C0.      0
ATOM    366  CZ  TYR A 242      35.117  99.066 120.393  1.00  0.00           C0.      0
ATOM    367  OH  TYR A 242      36.013  98.716 119.395  1.00  0.00           O0.      0
ATOM    368  H01 TYR A 242      31.248 101.178 124.952  1.00  0.00           H0.      0
ATOM    369  H02 TYR A 242      33.021 101.246 124.860  1.00  0.00           H0.      0
ATOM    370  HA  TYR A 242      32.036 102.051 123.628  1.00  0.00           H0.      0
ATOM    371  HB2 TYR A 242      32.088  99.007 124.128  1.00  0.00           H0.      0
ATOM    372  HB3 TYR A 242      31.130  99.809 122.903  1.00  0.00           H0.      0
ATOM    373  HD1 TYR A 242      33.237 101.633 121.597  1.00  0.00           H0.      0
ATOM    374  HD2 TYR A 242      33.491  97.571 122.979  1.00  0.00           H0.      0
ATOM    375  HE1 TYR A 242      34.894 101.143 119.845  1.00  0.00           H0.      0
ATOM    376  HE2 TYR A 242      35.163  97.080 121.210  1.00  0.00           H0.      0
ATOM    377  HH  TYR A 242      36.360  99.499 118.875  1.00  0.00           H0.      0
ATOM    378  N   ACT A 293      36.311  96.823 117.313  1.00  0.00           N0.      0
ATOM    379  CA  ACT A 293      37.214  95.827 117.967  1.00  0.00           C0.      0
ATOM    380  C   ACT A 293      36.542  95.104 119.136  1.00  0.00           C0.      0
ATOM    381  O   ACT A 293      37.301  94.325 119.802  1.00  0.00           O0.      0
ATOM    382  CE  ACT A 293      37.007  97.608 116.235  1.00  0.00           C0.      0
ATOM    383  OXT ACT A 293      35.315  95.309 119.350  1.00  0.00           O1-      0
ATOM    384  HE1 ACT A 293      37.372  96.897 115.494  1.00  0.00           H0.      0
ATOM    385  HE2 ACT A 293      36.290  98.288 115.783  1.00  0.00           H0.      0
ATOM    386  HE3 ACT A 293      37.820  98.188 116.670  1.00  0.00           H0.      0
ATOM    387  H1  ACT A 293      38.092  96.358 118.337  1.00  0.00           H0.      0
ATOM    388  H3  ACT A 293      37.534  95.106 117.212  1.00  0.00           H0.      0
ATOM    389  H01 ACT A 293      35.954  97.463 118.051  1.00  0.00           H0.      0
ATOM    390  H02 ACT A 293      35.512  96.343 116.870  1.00  0.00           H0.      0
ATOM    391  CA' SAM A 294      37.953  96.858 111.074  1.00  0.00           C0.      0
ATOM    392  CB  SAM A 294      37.353  97.567 112.307  1.00  0.00           C0.      0
ATOM    393  CG  SAM A 294      36.595  98.854 111.972  1.00  0.00           C0.      0
ATOM    394  SD  SAM A 294      35.495  99.277 113.385  1.00  0.00           S0.      0
ATOM    395  C5' SAM A 294      34.578 100.682 112.661  1.00  0.00           C0.      0
ATOM    396  C4' SAM A 294      35.502 101.747 112.088  1.00  0.00           C0.      0
ATOM    397  O4' SAM A 294      34.662 102.861 111.682  1.00  0.00           O0.      0
ATOM    398  C3' SAM A 294      36.567 102.292 113.059  1.00  0.00           C0.      0
ATOM    399  O3' SAM A 294      37.884 101.940 112.627  1.00  0.00           O0.      0
ATOM    400  C2' SAM A 294      36.305 103.826 113.143  1.00  0.00           C0.      0
ATOM    401  O2' SAM A 294      37.458 104.637 113.163  1.00  0.00           O0.      0
ATOM    402  C1' SAM A 294      35.331 104.105 111.964  1.00  0.00           C0.      0
ATOM    403  OXT SAM A 294      39.833  95.524 111.748  1.00  0.00           O0.      0
ATOM    404  N1  SAM A 294      33.005 108.448 110.510  1.00  0.00           N0.      0
ATOM    405  C2  SAM A 294      34.043 107.768 109.973  1.00  0.00           C0.      0
ATOM    406  N3  SAM A 294      34.578 106.617 110.401  1.00  0.00           N0.      0
ATOM    407  C4  SAM A 294      33.968 106.166 111.507  1.00  0.00           C0.      0
ATOM    408  C5  SAM A 294      32.869 106.752 112.157  1.00  0.00           C0.      0
ATOM    409  C6  SAM A 294      32.390 107.958 111.614  1.00  0.00           C0.      0
ATOM    410  N6  SAM A 294      31.327 108.644 112.126  1.00  0.00           N0.      0
ATOM    411  N7  SAM A 294      32.504 106.010 113.272  1.00  0.00           N0.      0
ATOM    412  C8  SAM A 294      33.360 105.009 113.301  1.00  0.00           C0.      0
ATOM    413  N9  SAM A 294      34.292 105.064 112.267  1.00  0.00           N0.      0
ATOM    414  C'  SAM A 294      38.602  95.549 111.578  1.00  0.00           C0.      0
ATOM    415  N'  SAM A 294      36.848  96.607 110.079  1.00  0.00           N0.      0
ATOM    416  O'  SAM A 294      37.768  94.611 111.895  1.00  0.00           O0.      0
ATOM    417 HN61 SAM A 294      31.403 109.661 112.072  1.00  0.00           H0.      0
ATOM    418 HN62 SAM A 294      30.978 108.293 113.007  1.00  0.00           H0.      0
ATOM    419  HA  SAM A 294      38.709  97.471 110.580  1.00  0.00           H0.      0
ATOM    420  HB1 SAM A 294      38.163  97.788 113.011  1.00  0.00           H0.      0
ATOM    421  HB2 SAM A 294      36.676  96.857 112.796  1.00  0.00           H0.      0
ATOM    422  HG1 SAM A 294      35.967  98.738 111.086  1.00  0.00           H0.      0
ATOM    423  HG2 SAM A 294      37.295  99.673 111.799  1.00  0.00           H0.      0
ATOM    424 HO2' SAM A 294      38.056 104.423 112.402  1.00  0.00           H0.      0
ATOM    425 HO3' SAM A 294      38.035 102.211 111.674  1.00  0.00           H0.      0
ATOM    426  H01 SAM A 294      33.359 104.213 114.025  1.00  0.00           H0.      0
ATOM    427  H02 SAM A 294      36.019 101.369 111.202  1.00  0.00           H0.      0
ATOM    428  H03 SAM A 294      36.464 101.846 114.049  1.00  0.00           H0.      0
ATOM    429  H04 SAM A 294      35.781 104.041 114.078  1.00  0.00           H0.      0
ATOM    430  H05 SAM A 294      35.873 104.484 111.092  1.00  0.00           H0.      0
ATOM    431  H06 SAM A 294      34.517 108.213 109.104  1.00  0.00           H0.      0
ATOM    432  H07 SAM A 294      36.658  97.449 109.509  1.00  0.00           H0.      0
ATOM    433  H08 SAM A 294      35.962  96.371 110.561  1.00  0.00           H0.      0
ATOM    434  H09 SAM A 294      36.986  95.830 109.385  1.00  0.00           H0.      0
ATOM    435 H5'1 SAM A 294      33.959 101.097 113.460  1.00  0.00           H0.      0
ATOM    436 H5'2 SAM A 294      33.896 100.326 111.884  1.00  0.00           H0.      0
