# Supplementary material for: Computational Investigation of GNMT-Catalyzed Methyl Transfer Reaction: Integrating MD, QM, and ML Approaches
Source: J Comput Chem. Author manuscript; Available in PMC 2026 Jun 29. (PMC13312424; doi:10.1002/jcc.70434)
Supplement: SI-2 [file NIHMS2188582-supplement-SI-2.zip › QM-cluster-pdbs/sampling_41122_P2_w_r.pdb]

ATOM      1  CA  ILE A  17      39.194 110.682 115.019  1.00  0.00           C0.     -1
ATOM      2  C   ILE A  17      39.329 110.188 116.477  1.00  0.00           C0.      0
ATOM      3  O   ILE A  17      39.668 110.958 117.389  1.00  0.00           O0.      0
ATOM      4  H01 ILE A  17      39.796 110.093 114.319  1.00  0.00           H0.      0
ATOM      5  H02 ILE A  17      39.517 111.722 114.991  1.00  0.00           H0.      0
ATOM      6  HA  ILE A  17      38.154 110.625 114.677  1.00  0.00           H0.      0
ATOM      7  N   PRO A  18      39.042 108.872 116.743  1.00  0.00           N0.      0
ATOM      8  CA  PRO A  18      38.832 108.403 118.155  1.00  0.00           C0.     -1
ATOM      9  C   PRO A  18      40.147 107.971 118.872  1.00  0.00           C0.      0
ATOM     10  O   PRO A  18      40.620 106.837 118.722  1.00  0.00           O0.      0
ATOM     11  CB  PRO A  18      37.870 107.210 117.976  1.00  0.00           C0.      0
ATOM     12  CG  PRO A  18      38.176 106.669 116.564  1.00  0.00           C0.      0
ATOM     13  CD  PRO A  18      38.497 107.927 115.744  1.00  0.00           C0.      0
ATOM     14  HA  PRO A  18      38.380 109.225 118.716  1.00  0.00           H0.      0
ATOM     15  HB2 PRO A  18      38.014 106.454 118.749  1.00  0.00           H0.      0
ATOM     16  HB3 PRO A  18      36.836 107.572 118.029  1.00  0.00           H0.      0
ATOM     17  HG2 PRO A  18      39.042 106.006 116.593  1.00  0.00           H0.      0
ATOM     18  HG3 PRO A  18      37.334 106.120 116.133  1.00  0.00           H0.      0
ATOM     19  HD2 PRO A  18      39.214 107.735 114.942  1.00  0.00           H0.      0
ATOM     20  HD3 PRO A  18      37.583 108.335 115.293  1.00  0.00           H0.      0
ATOM     21  N   ASP A  19      40.663 108.888 119.740  1.00  0.00           N0.      0
ATOM     22  CA  ASP A  19      41.820 108.630 120.627  1.00  0.00           C0.     -1
ATOM     23  H01 ASP A  19      41.676 109.172 121.564  1.00  0.00           H0.      0
ATOM     24  H03 ASP A  19      41.864 107.557 120.820  1.00  0.00           H0.      0
ATOM     25  H   ASP A  19      40.340 109.842 119.630  1.00  0.00           H0.      0
ATOM     26  HA  ASP A  19      42.762 108.944 120.165  1.00  0.00           H0.      0
ATOM     27  CA  TYR A  21      43.644 105.698 116.387  1.00  0.00           C0.     -1
ATOM     28  CB  TYR A  21      42.300 105.394 115.719  1.00  0.00           C0.     -1
ATOM     29  CG  TYR A  21      41.679 104.032 115.967  1.00  0.00           C0.      0
ATOM     30  CD1 TYR A  21      40.673 103.859 116.935  1.00  0.00           C0.      0
ATOM     31  CD2 TYR A  21      42.022 102.928 115.171  1.00  0.00           C0.      0
ATOM     32  CE1 TYR A  21      39.987 102.646 117.055  1.00  0.00           C0.      0
ATOM     33  CE2 TYR A  21      41.353 101.706 115.287  1.00  0.00           C0.      0
ATOM     34  CZ  TYR A  21      40.309 101.575 116.212  1.00  0.00           C0.      0
ATOM     35  OH  TYR A  21      39.540 100.420 116.306  1.00  0.00           O0.      0
ATOM     36  H01 TYR A  21      43.997 106.694 116.097  1.00  0.00           H0.      0
ATOM     37  H02 TYR A  21      43.554 105.675 117.479  1.00  0.00           H0.      0
ATOM     38  HA  TYR A  21      44.408 104.968 116.095  1.00  0.00           H0.      0
ATOM     39  HB2 TYR A  21      41.582 106.161 116.036  1.00  0.00           H0.      0
ATOM     40  HB3 TYR A  21      42.429 105.513 114.635  1.00  0.00           H0.      0
ATOM     41  HD1 TYR A  21      40.425 104.687 117.593  1.00  0.00           H0.      0
ATOM     42  HD2 TYR A  21      42.802 103.019 114.423  1.00  0.00           H0.      0
ATOM     43  HE1 TYR A  21      39.214 102.519 117.805  1.00  0.00           H0.      0
ATOM     44  HE2 TYR A  21      41.630 100.875 114.646  1.00  0.00           H0.      0
ATOM     45  HH  TYR A  21      40.006  99.685 115.872  1.00  0.00           H0.      0
ATOM     46  CA  TRP A  30      46.296  96.197 114.524  1.00  0.00           C0.     -1
ATOM     47  CB  TRP A  30      45.599  97.253 113.728  1.00  0.00           C0.     -1
ATOM     48  CG  TRP A  30      44.139  96.971 113.433  1.00  0.00           C0.      0
ATOM     49  CD1 TRP A  30      43.610  96.466 112.258  1.00  0.00           C0.      0
ATOM     50  CD2 TRP A  30      43.012  97.184 114.320  1.00  0.00           C0.      0
ATOM     51  CE2 TRP A  30      41.831  96.773 113.614  1.00  0.00           C0.      0
ATOM     52  CE3 TRP A  30      42.873  97.705 115.620  1.00  0.00           C0.      0
ATOM     53  NE1 TRP A  30      42.230  96.340 112.368  1.00  0.00           N0.      0
ATOM     54  CZ2 TRP A  30      40.554  96.837 114.189  1.00  0.00           C0.      0
ATOM     55  CZ3 TRP A  30      41.602  97.781 116.193  1.00  0.00           C0.      0
ATOM     56  CH2 TRP A  30      40.454  97.337 115.489  1.00  0.00           C0.      0
ATOM     57  H01 TRP A  30      46.289  95.234 114.000  1.00  0.00           H0.      0
ATOM     58  H02 TRP A  30      47.342  96.465 114.716  1.00  0.00           H0.      0
ATOM     59  HA  TRP A  30      45.811  96.039 115.496  1.00  0.00           H0.      0
ATOM     60  HB2 TRP A  30      45.667  98.218 114.252  1.00  0.00           H0.      0
ATOM     61  HB3 TRP A  30      46.121  97.402 112.773  1.00  0.00           H0.      0
ATOM     62  HD1 TRP A  30      44.115  96.197 111.344  1.00  0.00           H0.      0
ATOM     63  HE1 TRP A  30      41.589  96.067 111.633  1.00  0.00           H0.      0
ATOM     64  HE3 TRP A  30      43.743  98.039 116.176  1.00  0.00           H0.      0
ATOM     65  HZ2 TRP A  30      39.687  96.477 113.646  1.00  0.00           H0.      0
ATOM     66  HZ3 TRP A  30      41.489  98.160 117.204  1.00  0.00           H0.      0
ATOM     67  HH2 TRP A  30      39.489  97.347 115.989  1.00  0.00           H0.      0
ATOM     68  CA  ILE A  34      43.992  90.413 113.450  1.00  0.00           C0.     -1
ATOM     69  CB  ILE A  34      43.757  91.170 112.123  1.00  0.00           C0.     -1
ATOM     70  CG1 ILE A  34      42.498  92.066 112.262  1.00  0.00           C0.      0
ATOM     71  CG2 ILE A  34      43.633  90.177 110.953  1.00  0.00           C0.      0
ATOM     72  CD1 ILE A  34      42.132  92.893 111.021  1.00  0.00           C0.      0
ATOM     73  H01 ILE A  34      44.899  89.799 113.405  1.00  0.00           H0.      0
ATOM     74  H02 ILE A  34      44.093  91.111 114.290  1.00  0.00           H0.      0
ATOM     75  HA  ILE A  34      43.145  89.748 113.664  1.00  0.00           H0.      0
ATOM     76  HB  ILE A  34      44.621  91.825 111.934  1.00  0.00           H0.      0
ATOM     77 HG12 ILE A  34      41.646  91.423 112.539  1.00  0.00           H0.      0
ATOM     78 HG13 ILE A  34      42.651  92.747 113.112  1.00  0.00           H0.      0
ATOM     79 HG21 ILE A  34      44.512  89.524 110.900  1.00  0.00           H0.      0
ATOM     80 HG22 ILE A  34      42.749  89.537 111.087  1.00  0.00           H0.      0
ATOM     81 HG23 ILE A  34      43.537  90.690 109.991  1.00  0.00           H0.      0
ATOM     82 HD11 ILE A  34      42.970  93.533 110.716  1.00  0.00           H0.      0
ATOM     83 HD12 ILE A  34      41.874  92.255 110.168  1.00  0.00           H0.      0
ATOM     84 HD13 ILE A  34      41.271  93.542 111.219  1.00  0.00           H0.      0
ATOM     85  CA  ARG A  40      39.301  85.943 109.699  1.00  0.00           C0.     -1
ATOM     86  CB  ARG A  40      39.832  87.348 110.024  1.00  0.00           C0.     -1
ATOM     87  CG  ARG A  40      38.854  88.500 109.700  1.00  0.00           C0.      0
ATOM     88  CD  ARG A  40      39.540  89.872 109.864  1.00  0.00           C0.      0
ATOM     89  NE  ARG A  40      38.692  91.037 109.563  1.00  0.00           N0.      0
ATOM     90  CZ  ARG A  40      38.013  91.788 110.455  1.00  0.00           C0.      0
ATOM     91  NH1 ARG A  40      37.967  91.458 111.762  1.00  0.00           N1+      0
ATOM     92  NH2 ARG A  40      37.314  92.844 110.024  1.00  0.00           N0.      0
ATOM     93  H01 ARG A  40      39.073  85.847 108.631  1.00  0.00           H0.      0
ATOM     94  H02 ARG A  40      40.041  85.178 109.958  1.00  0.00           H0.      0
ATOM     95  HA  ARG A  40      38.383  85.727 110.259  1.00  0.00           H0.      0
ATOM     96  HB2 ARG A  40      40.102  87.401 111.089  1.00  0.00           H0.      0
ATOM     97  HB3 ARG A  40      40.765  87.513 109.465  1.00  0.00           H0.      0
ATOM     98  HG2 ARG A  40      38.494  88.405 108.667  1.00  0.00           H0.      0
ATOM     99  HG3 ARG A  40      37.973  88.446 110.352  1.00  0.00           H0.      0
ATOM    100  HD2 ARG A  40      39.947  89.976 110.876  1.00  0.00           H0.      0
ATOM    101  HD3 ARG A  40      40.402  89.931 109.191  1.00  0.00           H0.      0
ATOM    102  HE  ARG A  40      38.678  91.384 108.610  1.00  0.00           H0.      0
ATOM    103 HH11 ARG A  40      38.612  90.795 112.159  1.00  0.00           H0.      0
ATOM    104 HH12 ARG A  40      37.505  92.103 112.400  1.00  0.00           H0.      0
ATOM    105 HH21 ARG A  40      37.461  93.170 109.041  1.00  0.00           H0.      0
ATOM    106 HH22 ARG A  40      37.090  93.573 110.701  1.00  0.00           H0.      0
ATOM    107  CA  ALA A  64      34.520 101.251 108.052  1.00  0.00           C0.     -1
ATOM    108  C   ALA A  64      35.846 100.529 107.845  1.00  0.00           C0.      0
ATOM    109  O   ALA A  64      36.063  99.400 108.317  1.00  0.00           O0.      0
ATOM    110  H01 ALA A  64      33.751 100.739 107.463  1.00  0.00           H0.      0
ATOM    111  H02 ALA A  64      34.232 101.187 109.104  1.00  0.00           H0.      0
ATOM    112  HA  ALA A  64      34.554 102.300 107.750  1.00  0.00           H0.      0
ATOM    113  N   CYS A  65      36.777 101.167 107.084  1.00  0.00           N0.      0
ATOM    114  CA  CYS A  65      37.924 100.466 106.490  1.00  0.00           C0.     -1
ATOM    115  C   CYS A  65      38.891  99.799 107.485  1.00  0.00           C0.      0
ATOM    116  O   CYS A  65      39.310  98.648 107.246  1.00  0.00           O0.      0
ATOM    117  H02 CYS A  65      38.482 101.197 105.899  1.00  0.00           H0.      0
ATOM    118  H   CYS A  65      36.528 102.062 106.690  1.00  0.00           H0.      0
ATOM    119  HA  CYS A  65      37.577  99.669 105.827  1.00  0.00           H0.      0
ATOM    120  N   GLY A  66      39.288 100.557 108.517  1.00  0.00           N0.      0
ATOM    121  CA  GLY A  66      40.421 100.191 109.367  1.00  0.00           C0.     -1
ATOM    122  H01 GLY A  66      41.348 100.624 108.974  1.00  0.00           H0.      0
ATOM    123  H   GLY A  66      38.890 101.491 108.662  1.00  0.00           H0.      0
ATOM    124  HA2 GLY A  66      40.253 100.582 110.370  1.00  0.00           H0.      0
ATOM    125  HA3 GLY A  66      40.546  99.109 109.403  1.00  0.00           H0.      0
ATOM    126  CA  ASP A  70      37.656  93.561 104.606  1.00  0.00           C0.     -1
ATOM    127  CB  ASP A  70      36.584  94.224 105.424  1.00  0.00           C0.     -1
ATOM    128  CG  ASP A  70      36.885  94.298 106.932  1.00  0.00           C0.      0
ATOM    129  OD1 ASP A  70      36.226  95.168 107.615  1.00  0.00           O0.      0
ATOM    130  OD2 ASP A  70      37.724  93.492 107.425  1.00  0.00           O1-      0
ATOM    131  H01 ASP A  70      38.599  94.118 104.658  1.00  0.00           H0.      0
ATOM    132  H02 ASP A  70      37.365  93.492 103.552  1.00  0.00           H0.      0
ATOM    133  HA  ASP A  70      37.859  92.550 104.973  1.00  0.00           H0.      0
ATOM    134  HB2 ASP A  70      36.387  95.247 105.081  1.00  0.00           H0.      0
ATOM    135  HB3 ASP A  70      35.628  93.687 105.322  1.00  0.00           H0.      0
ATOM    136  CA  ASP A  85      37.887 105.841 107.756  1.00  0.00           C0.     -1
ATOM    137  C   ASP A  85      38.526 107.154 108.180  1.00  0.00           C0.      0
ATOM    138  O   ASP A  85      39.310 107.764 107.443  1.00  0.00           O0.      0
ATOM    139  CB  ASP A  85      38.881 104.648 107.821  1.00  0.00           C0.      0
ATOM    140  CG  ASP A  85      39.103 104.180 109.256  1.00  0.00           C0.      0
ATOM    141  OD1 ASP A  85      38.628 103.042 109.600  1.00  0.00           O0.      0
ATOM    142  OD2 ASP A  85      39.701 104.960 110.056  1.00  0.00           O1-      0
ATOM    143  H03 ASP A  85      37.565 105.965 106.717  1.00  0.00           H0.      0
ATOM    144  HA  ASP A  85      37.002 105.617 108.362  1.00  0.00           H0.      0
ATOM    145  HB2 ASP A  85      38.488 103.814 107.235  1.00  0.00           H0.      0
ATOM    146  HB3 ASP A  85      39.836 104.960 107.384  1.00  0.00           H0.      0
ATOM    147  N   ALA A  86      38.199 107.563 109.432  1.00  0.00           N0.      0
ATOM    148  CA  ALA A  86      38.679 108.814 109.992  1.00  0.00           C0.     -1
ATOM    149  C   ALA A  86      40.054 108.729 110.634  1.00  0.00           C0.      0
ATOM    150  O   ALA A  86      40.530 109.701 111.247  1.00  0.00           O0.      0
ATOM    151  CB  ALA A  86      37.647 109.400 110.968  1.00  0.00           C0.      0
ATOM    152  H   ALA A  86      37.535 107.008 109.966  1.00  0.00           H0.      0
ATOM    153  HA  ALA A  86      38.794 109.508 109.149  1.00  0.00           H0.      0
ATOM    154  HB1 ALA A  86      36.726 109.643 110.434  1.00  0.00           H0.      0
ATOM    155  HB2 ALA A  86      37.417 108.685 111.768  1.00  0.00           H0.      0
ATOM    156  HB3 ALA A  86      38.062 110.300 111.426  1.00  0.00           H0.      0
ATOM    157  N   SER A  87      40.693 107.572 110.404  1.00  0.00           N0.      0
ATOM    158  CA  SER A  87      42.067 107.394 110.766  1.00  0.00           C0.     -1
ATOM    159  CB  SER A  87      42.241 106.238 111.788  1.00  0.00           C0.     -1
ATOM    160  OG  SER A  87      43.619 106.053 112.171  1.00  0.00           O0.      0
ATOM    161  H01 SER A  87      42.676 107.171 109.880  1.00  0.00           H0.      0
ATOM    162  H   SER A  87      40.192 106.771 110.019  1.00  0.00           H0.      0
ATOM    163  HA  SER A  87      42.423 108.333 111.200  1.00  0.00           H0.      0
ATOM    164  HB2 SER A  87      41.599 106.421 112.660  1.00  0.00           H0.      0
ATOM    165  HB3 SER A  87      41.925 105.295 111.340  1.00  0.00           H0.      0
ATOM    166  HG  SER A  87      43.894 106.823 112.689  1.00  0.00           H0.      0
ATOM    167  CA  MET A  90      44.755 102.974 109.564  1.00  0.00           C0.     -1
ATOM    168  CB  MET A  90      43.354 102.801 110.066  1.00  0.00           C0.     -1
ATOM    169  CG  MET A  90      43.221 102.772 111.598  1.00  0.00           C0.      0
ATOM    170  SD  MET A  90      43.941 101.282 112.413  1.00  0.00           S0.      0
ATOM    171  CE  MET A  90      42.636 100.052 112.033  1.00  0.00           C0.      0
ATOM    172  H01 MET A  90      45.186 103.920 109.918  1.00  0.00           H0.      0
ATOM    173  H02 MET A  90      44.795 102.980 108.468  1.00  0.00           H0.      0
ATOM    174  HA  MET A  90      45.404 102.164 109.917  1.00  0.00           H0.      0
ATOM    175  HB2 MET A  90      42.717 103.623 109.703  1.00  0.00           H0.      0
ATOM    176  HB3 MET A  90      42.915 101.883 109.654  1.00  0.00           H0.      0
ATOM    177  HG2 MET A  90      43.733 103.637 112.035  1.00  0.00           H0.      0
ATOM    178  HG3 MET A  90      42.167 102.821 111.892  1.00  0.00           H0.      0
ATOM    179  HE1 MET A  90      42.666  99.743 110.985  1.00  0.00           H0.      0
ATOM    180  HE2 MET A  90      42.821  99.179 112.658  1.00  0.00           H0.      0
ATOM    181  HE3 MET A  90      41.654 100.473 112.264  1.00  0.00           H0.      0
ATOM    182  CA  ALA A 115      35.905 111.081 105.778  1.00  0.00           C0.     -1
ATOM    183  C   ALA A 115      35.463 110.681 107.186  1.00  0.00           C0.      0
ATOM    184  O   ALA A 115      36.034 109.775 107.809  1.00  0.00           O0.      0
ATOM    185  H01 ALA A 115      36.986 111.240 105.782  1.00  0.00           H0.      0
ATOM    186  H03 ALA A 115      35.693 110.255 105.091  1.00  0.00           H0.      0
ATOM    187  HA  ALA A 115      35.408 111.983 105.414  1.00  0.00           H0.      0
ATOM    188  N   ASN A 116      34.414 111.387 107.715  1.00  0.00           N0.      0
ATOM    189  CA  ASN A 116      33.783 111.007 108.982  1.00  0.00           C0.     -1
ATOM    190  C   ASN A 116      32.301 110.645 108.675  1.00  0.00           C0.      0
ATOM    191  O   ASN A 116      31.597 111.438 108.032  1.00  0.00           O0.      0
ATOM    192  CB  ASN A 116      33.887 112.132 110.042  1.00  0.00           C0.      0
ATOM    193  CG  ASN A 116      33.660 111.533 111.421  1.00  0.00           C0.      0
ATOM    194  ND2 ASN A 116      34.759 111.409 112.202  1.00  0.00           N0.      0
ATOM    195  OD1 ASN A 116      32.534 111.133 111.766  1.00  0.00           O0.      0
ATOM    196  H   ASN A 116      33.869 111.996 107.117  1.00  0.00           H0.      0
ATOM    197  HA  ASN A 116      34.321 110.129 109.339  1.00  0.00           H0.      0
ATOM    198  HB2 ASN A 116      34.873 112.596 109.961  1.00  0.00           H0.      0
ATOM    199  HB3 ASN A 116      33.127 112.893 109.843  1.00  0.00           H0.      0
ATOM    200 HD21 ASN A 116      34.727 110.888 113.077  1.00  0.00           H0.      0
ATOM    201 HD22 ASN A 116      35.670 111.654 111.843  1.00  0.00           H0.      0
ATOM    202  N   TRP A 117      31.899 109.430 109.103  1.00  0.00           N0.      0
ATOM    203  CA  TRP A 117      30.523 108.892 108.968  1.00  0.00           C0.     -1
ATOM    204  CB  TRP A 117      30.382 107.725 109.989  1.00  0.00           C0.     -1
ATOM    205  CG  TRP A 117      31.368 106.606 109.788  1.00  0.00           C0.      0
ATOM    206  CD1 TRP A 117      32.129 106.332 108.670  1.00  0.00           C0.      0
ATOM    207  CD2 TRP A 117      31.760 105.643 110.796  1.00  0.00           C0.      0
ATOM    208  CE2 TRP A 117      32.782 104.820 110.228  1.00  0.00           C0.      0
ATOM    209  CE3 TRP A 117      31.377 105.430 112.133  1.00  0.00           C0.      0
ATOM    210  NE1 TRP A 117      32.963 105.247 108.925  1.00  0.00           N0.      0
ATOM    211  CZ2 TRP A 117      33.440 103.831 110.972  1.00  0.00           C0.      0
ATOM    212  CZ3 TRP A 117      32.019 104.437 112.870  1.00  0.00           C0.      0
ATOM    213  CH2 TRP A 117      33.046 103.652 112.298  1.00  0.00           C0.      0
ATOM    214  H02 TRP A 117      29.801 109.684 109.181  1.00  0.00           H0.      0
ATOM    215  H   TRP A 117      32.547 108.910 109.698  1.00  0.00           H0.      0
ATOM    216  HA  TRP A 117      30.352 108.544 107.942  1.00  0.00           H0.      0
ATOM    217  HB2 TRP A 117      30.512 108.138 110.998  1.00  0.00           H0.      0
ATOM    218  HB3 TRP A 117      29.349 107.352 109.939  1.00  0.00           H0.      0
ATOM    219  HD1 TRP A 117      32.169 106.843 107.722  1.00  0.00           H0.      0
ATOM    220  HE1 TRP A 117      33.720 104.960 108.325  1.00  0.00           H0.      0
ATOM    221  HE3 TRP A 117      30.613 106.048 112.592  1.00  0.00           H0.      0
ATOM    222  HZ2 TRP A 117      34.260 103.256 110.558  1.00  0.00           H0.      0
ATOM    223  HZ3 TRP A 117      31.747 104.278 113.909  1.00  0.00           H0.      0
ATOM    224  HH2 TRP A 117      33.575 102.931 112.911  1.00  0.00           H0.      0
ATOM    225  CA  LEU A 136      31.759  95.056 109.724  1.00  0.00           C0.     -1
ATOM    226  C   LEU A 136      32.807  95.533 110.773  1.00  0.00           C0.      0
ATOM    227  O   LEU A 136      33.410  96.620 110.588  1.00  0.00           O0.      0
ATOM    228  H01 LEU A 136      32.193  95.230 108.736  1.00  0.00           H0.      0
ATOM    229  H02 LEU A 136      30.868  95.682 109.830  1.00  0.00           H0.      0
ATOM    230  HA  LEU A 136      31.483  94.008 109.851  1.00  0.00           H0.      0
ATOM    231  N   GLY A 137      33.039  94.792 111.905  1.00  0.00           N0.      0
ATOM    232  CA  GLY A 137      34.031  95.137 112.980  1.00  0.00           C0.     -1
ATOM    233  C   GLY A 137      33.452  95.534 114.285  1.00  0.00           C0.      0
ATOM    234  O   GLY A 137      34.164  96.014 115.170  1.00  0.00           O0.      0
ATOM    235  H   GLY A 137      32.675  93.847 111.907  1.00  0.00           H0.      0
ATOM    236  HA2 GLY A 137      34.723  94.298 113.115  1.00  0.00           H0.      0
ATOM    237  HA3 GLY A 137      34.633  95.969 112.612  1.00  0.00           H0.      0
ATOM    238  N   ASN A 138      32.117  95.373 114.385  1.00  0.00           N0.      0
ATOM    239  CA  ASN A 138      31.428  96.142 115.376  1.00  0.00           C0.     -1
ATOM    240  C   ASN A 138      31.942  97.645 115.359  1.00  0.00           C0.      0
ATOM    241  O   ASN A 138      32.333  98.238 116.370  1.00  0.00           O0.      0
ATOM    242  CB  ASN A 138      31.415  95.491 116.788  1.00  0.00           C0.     -1
ATOM    243  CG  ASN A 138      30.820  96.392 117.862  1.00  0.00           C0.      0
ATOM    244  ND2 ASN A 138      31.553  96.449 119.012  1.00  0.00           N0.      0
ATOM    245  OD1 ASN A 138      29.739  96.967 117.705  1.00  0.00           O0.      0
ATOM    246  H   ASN A 138      31.619  95.081 113.556  1.00  0.00           H0.      0
ATOM    247  HA  ASN A 138      30.379  96.211 115.062  1.00  0.00           H0.      0
ATOM    248  HB2 ASN A 138      30.806  94.583 116.715  1.00  0.00           H0.      0
ATOM    249  HB3 ASN A 138      32.430  95.194 117.058  1.00  0.00           H0.      0
ATOM    250 HD21 ASN A 138      31.281  97.126 119.713  1.00  0.00           H0.      0
ATOM    251 HD22 ASN A 138      32.513  96.110 119.029  1.00  0.00           H0.      0
ATOM    252  N   SER A 139      31.873  98.258 114.142  1.00  0.00           N0.      0
ATOM    253  CA  SER A 139      32.369  99.627 113.817  1.00  0.00           C0.     -1
ATOM    254  CB  SER A 139      32.952  99.649 112.407  1.00  0.00           C0.      0
ATOM    255  OG  SER A 139      34.058  98.729 112.296  1.00  0.00           O0.      0
ATOM    256  H03 SER A 139      31.557 100.359 113.902  1.00  0.00           H0.      0
ATOM    257  H   SER A 139      31.484  97.728 113.374  1.00  0.00           H0.      0
ATOM    258  HA  SER A 139      33.133  99.876 114.557  1.00  0.00           H0.      0
ATOM    259  HB2 SER A 139      32.181  99.405 111.665  1.00  0.00           H0.      0
ATOM    260  HB3 SER A 139      33.309 100.661 112.187  1.00  0.00           H0.      0
ATOM    261  HG  SER A 139      33.800  97.980 111.725  1.00  0.00           H0.      0
ATOM    262  CA  HID A 142      32.221 103.867 118.316  1.00  0.00           C0.     -1
ATOM    263  CB  HID A 142      33.344 103.947 117.313  1.00  0.00           C0.     -1
ATOM    264  CG  HID A 142      34.254 102.754 117.264  1.00  0.00           C0.      0
ATOM    265  CD2 HID A 142      34.024 101.412 117.038  1.00  0.00           C0.      0
ATOM    266  ND1 HID A 142      35.630 102.845 117.441  1.00  0.00           N0.      0
ATOM    267  CE1 HID A 142      36.172 101.592 117.338  1.00  0.00           C0.      0
ATOM    268  NE2 HID A 142      35.217 100.702 117.091  1.00  0.00           N0.      0
ATOM    269  H01 HID A 142      31.567 103.009 118.119  1.00  0.00           H0.      0
ATOM    270  H02 HID A 142      31.605 104.771 118.276  1.00  0.00           H0.      0
ATOM    271  HA  HID A 142      32.604 103.761 119.337  1.00  0.00           H0.      0
ATOM    272  HB2 HID A 142      32.925 104.112 116.309  1.00  0.00           H0.      0
ATOM    273  HB3 HID A 142      33.951 104.840 117.516  1.00  0.00           H0.      0
ATOM    274  HD1 HID A 142      36.138 103.687 117.676  1.00  0.00           H0.      0
ATOM    275  HD2 HID A 142      33.087 100.907 116.865  1.00  0.00           H0.      0
ATOM    276  HE1 HID A 142      37.224 101.378 117.439  1.00  0.00           H0.      0
ATOM    277  CA  ARG A 175      27.589  92.585 120.087  1.00  0.00           C0.     -1
ATOM    278  CB  ARG A 175      28.687  93.122 121.059  1.00  0.00           C0.     -1
ATOM    279  CG  ARG A 175      30.068  93.083 120.378  1.00  0.00           C0.      0
ATOM    280  CD  ARG A 175      31.207  93.667 121.237  1.00  0.00           C0.      0
ATOM    281  NE  ARG A 175      32.540  93.232 120.794  1.00  0.00           N0.      0
ATOM    282  CZ  ARG A 175      33.047  92.037 121.105  1.00  0.00           C0.      0
ATOM    283  NH1 ARG A 175      32.338  91.165 121.869  1.00  0.00           N1+      0
ATOM    284  NH2 ARG A 175      34.306  91.723 120.757  1.00  0.00           N0.      0
ATOM    285  H01 ARG A 175      26.598  92.612 120.552  1.00  0.00           H0.      0
ATOM    286  H03 ARG A 175      27.558  93.191 119.174  1.00  0.00           H0.      0
ATOM    287  HA  ARG A 175      27.805  91.549 119.802  1.00  0.00           H0.      0
ATOM    288  HB2 ARG A 175      28.444  94.151 121.357  1.00  0.00           H0.      0
ATOM    289  HB3 ARG A 175      28.702  92.518 121.977  1.00  0.00           H0.      0
ATOM    290  HG2 ARG A 175      30.305  92.045 120.103  1.00  0.00           H0.      0
ATOM    291  HG3 ARG A 175      30.030  93.637 119.432  1.00  0.00           H0.      0
ATOM    292  HD2 ARG A 175      31.197  94.758 121.186  1.00  0.00           H0.      0
ATOM    293  HD3 ARG A 175      31.085  93.391 122.292  1.00  0.00           H0.      0
ATOM    294  HE  ARG A 175      33.060  93.804 120.105  1.00  0.00           H0.      0
ATOM    295 HH11 ARG A 175      31.332  91.225 121.891  1.00  0.00           H0.      0
ATOM    296 HH12 ARG A 175      32.730  90.253 122.046  1.00  0.00           H0.      0
ATOM    297 HH21 ARG A 175      34.797  92.333 120.073  1.00  0.00           H0.      0
ATOM    298 HH22 ARG A 175      34.545  90.743 120.695  1.00  0.00           H0.      0
ATOM    299  CA  TYR A 194      40.467  89.405 116.161  1.00  0.00           C0.     -1
ATOM    300  CB  TYR A 194      40.301  90.598 117.095  1.00  0.00           C0.     -1
ATOM    301  CG  TYR A 194      39.437  91.618 116.356  1.00  0.00           C0.      0
ATOM    302  CD1 TYR A 194      38.035  91.572 116.458  1.00  0.00           C0.      0
ATOM    303  CD2 TYR A 194      39.995  92.462 115.380  1.00  0.00           C0.      0
ATOM    304  CE1 TYR A 194      37.220  92.284 115.576  1.00  0.00           C0.      0
ATOM    305  CE2 TYR A 194      39.193  93.183 114.485  1.00  0.00           C0.      0
ATOM    306  CZ  TYR A 194      37.798  93.062 114.566  1.00  0.00           C0.      0
ATOM    307  OH  TYR A 194      36.944  93.596 113.607  1.00  0.00           O0.      0
ATOM    308  H01 TYR A 194      41.071  88.609 116.614  1.00  0.00           H0.      0
ATOM    309  H02 TYR A 194      39.491  88.981 115.899  1.00  0.00           H0.      0
ATOM    310  HA  TYR A 194      40.958  89.710 115.230  1.00  0.00           H0.      0
ATOM    311  HB2 TYR A 194      39.818  90.302 118.033  1.00  0.00           H0.      0
ATOM    312  HB3 TYR A 194      41.278  91.027 117.348  1.00  0.00           H0.      0
ATOM    313  HD1 TYR A 194      37.568  90.947 117.213  1.00  0.00           H0.      0
ATOM    314  HD2 TYR A 194      41.075  92.526 115.283  1.00  0.00           H0.      0
ATOM    315  HE1 TYR A 194      36.140  92.213 115.645  1.00  0.00           H0.      0
ATOM    316  HE2 TYR A 194      39.643  93.799 113.712  1.00  0.00           H0.      0
ATOM    317  HH  TYR A 194      37.364  94.273 113.021  1.00  0.00           H0.      0
ATOM    318  CA  LEU A 240      37.266  99.750 124.941  1.00  0.00           C0.     -1
ATOM    319  CB  LEU A 240      36.846  98.728 123.921  1.00  0.00           C0.     -1
ATOM    320  CG  LEU A 240      37.322  99.044 122.478  1.00  0.00           C0.      0
ATOM    321  CD1 LEU A 240      37.266  97.790 121.585  1.00  0.00           C0.      0
ATOM    322  CD2 LEU A 240      36.505 100.189 121.849  1.00  0.00           C0.      0
ATOM    323  H01 LEU A 240      36.920  99.485 125.948  1.00  0.00           H0.      0
ATOM    324  H02 LEU A 240      38.359  99.842 124.983  1.00  0.00           H0.      0
ATOM    325  HA  LEU A 240      36.864 100.745 124.714  1.00  0.00           H0.      0
ATOM    326  HB2 LEU A 240      37.248  97.745 124.208  1.00  0.00           H0.      0
ATOM    327  HB3 LEU A 240      35.752  98.616 123.909  1.00  0.00           H0.      0
ATOM    328  HG  LEU A 240      38.374  99.369 122.544  1.00  0.00           H0.      0
ATOM    329 HD11 LEU A 240      37.890  96.986 121.996  1.00  0.00           H0.      0
ATOM    330 HD12 LEU A 240      36.237  97.425 121.496  1.00  0.00           H0.      0
ATOM    331 HD13 LEU A 240      37.629  98.014 120.573  1.00  0.00           H0.      0
ATOM    332 HD21 LEU A 240      36.876 100.430 120.844  1.00  0.00           H0.      0
ATOM    333 HD22 LEU A 240      35.452  99.898 121.757  1.00  0.00           H0.      0
ATOM    334 HD23 LEU A 240      36.554 101.104 122.451  1.00  0.00           H0.      0
ATOM    335  CA  TYR A 242      30.491 101.015 125.487  1.00  0.00           C0.     -1
ATOM    336  CB  TYR A 242      30.306  99.750 124.564  1.00  0.00           C0.     -1
ATOM    337  CG  TYR A 242      31.418  99.295 123.647  1.00  0.00           C0.      0
ATOM    338  CD1 TYR A 242      31.563  99.828 122.355  1.00  0.00           C0.      0
ATOM    339  CD2 TYR A 242      32.220  98.191 123.991  1.00  0.00           C0.      0
ATOM    340  CE1 TYR A 242      32.433  99.259 121.420  1.00  0.00           C0.      0
ATOM    341  CE2 TYR A 242      33.092  97.608 123.072  1.00  0.00           C0.      0
ATOM    342  CZ  TYR A 242      33.182  98.119 121.767  1.00  0.00           C0.      0
ATOM    343  OH  TYR A 242      33.981  97.460 120.876  1.00  0.00           O0.      0
ATOM    344  H01 TYR A 242      29.576 101.182 126.065  1.00  0.00           H0.      0
ATOM    345  H02 TYR A 242      31.325 100.872 126.183  1.00  0.00           H0.      0
ATOM    346  HA  TYR A 242      30.695 101.910 124.888  1.00  0.00           H0.      0
ATOM    347  HB2 TYR A 242      30.045  98.911 125.223  1.00  0.00           H0.      0
ATOM    348  HB3 TYR A 242      29.413  99.935 123.950  1.00  0.00           H0.      0
ATOM    349  HD1 TYR A 242      30.954 100.678 122.059  1.00  0.00           H0.      0
ATOM    350  HD2 TYR A 242      32.126  97.758 124.983  1.00  0.00           H0.      0
ATOM    351  HE1 TYR A 242      32.522  99.668 120.419  1.00  0.00           H0.      0
ATOM    352  HE2 TYR A 242      33.686  96.739 123.334  1.00  0.00           H0.      0
ATOM    353  HH  TYR A 242      34.006  97.941 120.006  1.00  0.00           H0.      0
ATOM    354  CA  TYR A 283      28.311  89.451 117.204  1.00  0.00           C0.     -1
ATOM    355  CB  TYR A 283      29.379  89.988 116.231  1.00  0.00           C0.     -1
ATOM    356  CG  TYR A 283      30.782  90.174 116.777  1.00  0.00           C0.      0
ATOM    357  CD1 TYR A 283      31.691  89.102 116.816  1.00  0.00           C0.      0
ATOM    358  CD2 TYR A 283      31.251  91.438 117.170  1.00  0.00           C0.      0
ATOM    359  CE1 TYR A 283      33.021  89.290 117.192  1.00  0.00           C0.      0
ATOM    360  CE2 TYR A 283      32.583  91.648 117.548  1.00  0.00           C0.      0
ATOM    361  CZ  TYR A 283      33.485  90.570 117.537  1.00  0.00           C0.      0
ATOM    362  OH  TYR A 283      34.816  90.702 117.836  1.00  0.00           O0.      0
ATOM    363  H01 TYR A 283      27.345  89.349 116.697  1.00  0.00           H0.      0
ATOM    364  H02 TYR A 283      28.596  88.469 117.599  1.00  0.00           H0.      0
ATOM    365  HA  TYR A 283      28.181  90.129 118.055  1.00  0.00           H0.      0
ATOM    366  HB2 TYR A 283      29.429  89.309 115.369  1.00  0.00           H0.      0
ATOM    367  HB3 TYR A 283      29.030  90.951 115.835  1.00  0.00           H0.      0
ATOM    368  HD1 TYR A 283      31.359  88.111 116.516  1.00  0.00           H0.      0
ATOM    369  HD2 TYR A 283      30.569  92.284 117.154  1.00  0.00           H0.      0
ATOM    370  HE1 TYR A 283      33.725  88.465 117.195  1.00  0.00           H0.      0
ATOM    371  HE2 TYR A 283      32.920  92.641 117.825  1.00  0.00           H0.      0
ATOM    372  HH  TYR A 283      35.041  91.640 118.046  1.00  0.00           H0.      0
ATOM    373  N   ACT A 293      35.796  96.579 117.551  1.00  0.00           N0.      0
ATOM    374  CA  ACT A 293      36.112  95.165 117.698  1.00  0.00           C0.      0
ATOM    375  C   ACT A 293      35.123  94.296 118.483  1.00  0.00           C0.      0
ATOM    376  O   ACT A 293      33.991  94.725 118.837  1.00  0.00           O0.      0
ATOM    377  CE  ACT A 293      36.582  98.412 115.042  1.00  0.00           C0.      0
ATOM    378  OXT ACT A 293      35.544  93.101 118.752  1.00  0.00           O1-      0
ATOM    379  HE1 ACT A 293      36.393  99.115 115.856  1.00  0.00           H0.      0
ATOM    380  HE2 ACT A 293      37.113  97.545 115.431  1.00  0.00           H0.      0
ATOM    381  HE3 ACT A 293      35.635  98.104 114.596  1.00  0.00           H0.      0
ATOM    382  H1  ACT A 293      37.088  95.033 118.182  1.00  0.00           H0.      0
ATOM    383  H3  ACT A 293      36.211  94.717 116.702  1.00  0.00           H0.      0
ATOM    384  H01 ACT A 293      35.556  96.978 118.455  1.00  0.00           H0.      0
ATOM    385  H02 ACT A 293      34.956  96.664 116.985  1.00  0.00           H0.      0
ATOM    386  CA' SAM A 294      37.896  97.134 110.167  1.00  0.00           C0.      0
ATOM    387  CB  SAM A 294      37.993  98.389 111.073  1.00  0.00           C0.      0
ATOM    388  CG  SAM A 294      37.078  98.271 112.301  1.00  0.00           C0.      0
ATOM    389  SD  SAM A 294      37.613  99.237 113.775  1.00  0.00           S0.      0
ATOM    390  C5' SAM A 294      36.688 100.814 113.608  1.00  0.00           C0.      0
ATOM    391  C4' SAM A 294      37.275 101.749 112.551  1.00  0.00           C0.      0
ATOM    392  O4' SAM A 294      36.283 102.809 112.435  1.00  0.00           O0.      0
ATOM    393  C3' SAM A 294      38.641 102.409 112.907  1.00  0.00           C0.      0
ATOM    394  O3' SAM A 294      39.628 102.165 111.919  1.00  0.00           O0.      0
ATOM    395  C2' SAM A 294      38.277 103.921 113.089  1.00  0.00           C0.      0
ATOM    396  O2' SAM A 294      39.264 104.861 112.749  1.00  0.00           O0.      0
ATOM    397  C1' SAM A 294      36.970 104.072 112.278  1.00  0.00           C0.      0
ATOM    398  OXT SAM A 294      37.340  95.290 111.582  1.00  0.00           O0.      0
ATOM    399  N1  SAM A 294      34.071 108.118 110.912  1.00  0.00           N0.      0
ATOM    400  C2  SAM A 294      34.985 107.411 110.232  1.00  0.00           C0.      0
ATOM    401  N3  SAM A 294      35.743 106.388 110.668  1.00  0.00           N0.      0
ATOM    402  C4  SAM A 294      35.507 106.101 111.961  1.00  0.00           C0.      0
ATOM    403  C5  SAM A 294      34.616 106.780 112.806  1.00  0.00           C0.      0
ATOM    404  C6  SAM A 294      33.841 107.824 112.227  1.00  0.00           C0.      0
ATOM    405  N6  SAM A 294      32.905 108.518 112.891  1.00  0.00           N0.      0
ATOM    406  N7  SAM A 294      34.651 106.215 114.082  1.00  0.00           N0.      0
ATOM    407  C8  SAM A 294      35.521 105.227 114.004  1.00  0.00           C0.      0
ATOM    408  N9  SAM A 294      36.087 105.117 112.743  1.00  0.00           N0.      0
ATOM    409  C'  SAM A 294      38.306  95.886 110.983  1.00  0.00           C0.      0
ATOM    410  N'  SAM A 294      36.520  96.939 109.597  1.00  0.00           N0.      0
ATOM    411  O'  SAM A 294      39.528  95.623 111.061  1.00  0.00           O0.      0
ATOM    412 HN61 SAM A 294      32.822 108.385 113.904  1.00  0.00           H0.      0
ATOM    413 HN62 SAM A 294      32.583 109.399 112.482  1.00  0.00           H0.      0
ATOM    414  HA  SAM A 294      38.560  97.273 109.316  1.00  0.00           H0.      0
ATOM    415  HB1 SAM A 294      37.752  99.274 110.478  1.00  0.00           H0.      0
ATOM    416  HB2 SAM A 294      39.043  98.467 111.371  1.00  0.00           H0.      0
ATOM    417  HG1 SAM A 294      37.065  97.240 112.669  1.00  0.00           H0.      0
ATOM    418  HG2 SAM A 294      36.046  98.575 112.099  1.00  0.00           H0.      0
ATOM    419 HO2' SAM A 294      39.496 104.775 111.791  1.00  0.00           H0.      0
ATOM    420 HO3' SAM A 294      39.308 102.531 111.049  1.00  0.00           H0.      0
ATOM    421  H01 SAM A 294      35.763 104.544 114.802  1.00  0.00           H0.      0
ATOM    422  H02 SAM A 294      37.371 101.246 111.582  1.00  0.00           H0.      0
ATOM    423  H03 SAM A 294      39.050 102.014 113.839  1.00  0.00           H0.      0
ATOM    424  H04 SAM A 294      38.047 104.083 114.148  1.00  0.00           H0.      0
ATOM    425  H05 SAM A 294      37.181 104.267 111.224  1.00  0.00           H0.      0
ATOM    426  H06 SAM A 294      35.153 107.726 109.207  1.00  0.00           H0.      0
ATOM    427  H07 SAM A 294      35.858  96.663 110.328  1.00  0.00           H0.      0
ATOM    428  H08 SAM A 294      36.519  96.151 108.872  1.00  0.00           H0.      0
ATOM    429  H09 SAM A 294      36.190  97.802 109.126  1.00  0.00           H0.      0
ATOM    430 H5'1 SAM A 294      36.724 101.276 114.599  1.00  0.00           H0.      0
ATOM    431 H5'2 SAM A 294      35.653 100.559 113.369  1.00  0.00           H0.      0
ATOM    432  O   WAT A 925      35.354 109.673 114.576  1.00  0.00           O0.      0
ATOM    433  H1  WAT A 925      35.744 108.936 114.083  1.00  0.00           H0.      0
ATOM    434  H2  WAT A 925      36.063 110.061 115.107  1.00  0.00           H0.      0
ATOM    435  O   WAT A2271      33.273 108.057 115.716  1.00  0.00           O0.      0
ATOM    436  H1  WAT A2271      33.703 107.232 115.408  1.00  0.00           H0.      0
ATOM    437  H2  WAT A2271      33.967 108.733 115.616  1.00  0.00           H0.      0
ATOM    438  O   WAT A3638      33.912  98.672 118.563  1.00  0.00           O0.      0
ATOM    439  H1  WAT A3638      33.289  98.351 117.886  1.00  0.00           H0.      0
ATOM    440  H2  WAT A3638      34.572  99.224 118.095  1.00  0.00           H0.      0
ATOM    441  O   WAT B4294      33.813  96.590 107.614  1.00  0.00           O0.      0
ATOM    442  H1  WAT B4294      33.754  96.784 108.562  1.00  0.00           H0.      0
ATOM    443  H2  WAT B4294      34.612  96.038 107.486  1.00  0.00           H0.      0
ATOM    444  O   WAT B7734      41.059  96.908 108.917  1.00  0.00           O0.      0
ATOM    445  H1  WAT B7734      40.490  97.390 108.291  1.00  0.00           H0.      0
ATOM    446  H2  WAT B7734      40.483  96.398 109.512  1.00  0.00           H0.      0
ATOM    447  O   WAT C2755      38.253  93.072 119.424  1.00  0.00           O0.      0
ATOM    448  H1  WAT C2755      38.096  93.474 120.288  1.00  0.00           H0.      0
ATOM    449  H2  WAT C2755      37.360  92.978 119.037  1.00  0.00           H0.      0
