# Supplementary material for: Computational Investigation of GNMT-Catalyzed Methyl Transfer Reaction: Integrating MD, QM, and ML Approaches
Source: J Comput Chem. Author manuscript; Available in PMC 2026 Jun 29. (PMC13312424; doi:10.1002/jcc.70434)
Supplement: SI-2 [file NIHMS2188582-supplement-SI-2.zip › QM-cluster-pdbs/clustering_12659_P1_w_ts.pdb]

ATOM      1  CA  TYR A  21      42.271 104.791 116.873  1.00  0.00           C0.     -1
ATOM      2  CB  TYR A  21      41.165 104.406 115.882  1.00  0.00           C0.     -1
ATOM      3  CG  TYR A  21      40.526 103.051 116.099  1.00  0.00           C0.      0
ATOM      4  CD1 TYR A  21      39.225 102.947 116.611  1.00  0.00           C0.      0
ATOM      5  CD2 TYR A  21      41.194 101.857 115.759  1.00  0.00           C0.      0
ATOM      6  CE1 TYR A  21      38.600 101.708 116.786  1.00  0.00           C0.      0
ATOM      7  CE2 TYR A  21      40.589 100.610 115.933  1.00  0.00           C0.      0
ATOM      8  CZ  TYR A  21      39.286 100.528 116.453  1.00  0.00           C0.      0
ATOM      9  OH  TYR A  21      38.731  99.280 116.596  1.00  0.00           O0.      0
ATOM     10  H01 TYR A  21      41.889 104.826 117.900  1.00  0.00           H0.      0
ATOM     11  H02 TYR A  21      42.683 105.778 116.631  1.00  0.00           H0.      0
ATOM     12  HA  TYR A  21      43.093 104.065 116.848  1.00  0.00           H0.      0
ATOM     13  HB2 TYR A  21      40.379 105.171 115.901  1.00  0.00           H0.      0
ATOM     14  HB3 TYR A  21      41.588 104.433 114.869  1.00  0.00           H0.      0
ATOM     15  HD1 TYR A  21      38.683 103.853 116.867  1.00  0.00           H0.      0
ATOM     16  HD2 TYR A  21      42.197 101.899 115.343  1.00  0.00           H0.      0
ATOM     17  HE1 TYR A  21      37.591 101.663 117.175  1.00  0.00           H0.      0
ATOM     18  HE2 TYR A  21      41.105  99.693 115.674  1.00  0.00           H0.      0
ATOM     19  HH  TYR A  21      37.824  99.332 117.002  1.00  0.00           H0.      0
ATOM     20  CA  TRP A  30      46.443  95.766 114.345  1.00  0.00           C0.     -1
ATOM     21  CB  TRP A  30      45.602  96.725 113.517  1.00  0.00           C0.     -1
ATOM     22  CG  TRP A  30      44.148  96.371 113.375  1.00  0.00           C0.      0
ATOM     23  CD1 TRP A  30      43.509  95.978 112.218  1.00  0.00           C0.      0
ATOM     24  CD2 TRP A  30      43.117  96.475 114.389  1.00  0.00           C0.      0
ATOM     25  CE2 TRP A  30      41.878  96.128 113.761  1.00  0.00           C0.      0
ATOM     26  CE3 TRP A  30      43.108  96.889 115.735  1.00  0.00           C0.      0
ATOM     27  NE1 TRP A  30      42.147  95.785 112.445  1.00  0.00           N0.      0
ATOM     28  CZ2 TRP A  30      40.657  96.187 114.448  1.00  0.00           C0.      0
ATOM     29  CZ3 TRP A  30      41.891  96.963 116.411  1.00  0.00           C0.      0
ATOM     30  CH2 TRP A  30      40.677  96.613 115.776  1.00  0.00           C0.      0
ATOM     31  H01 TRP A  30      46.438  94.760 113.908  1.00  0.00           H0.      0
ATOM     32  H03 TRP A  30      47.484  96.105 114.407  1.00  0.00           H0.      0
ATOM     33  HA  TRP A  30      46.058  95.679 115.369  1.00  0.00           H0.      0
ATOM     34  HB2 TRP A  30      45.676  97.732 113.956  1.00  0.00           H0.      0
ATOM     35  HB3 TRP A  30      46.039  96.809 112.512  1.00  0.00           H0.      0
ATOM     36  HD1 TRP A  30      43.925  95.832 111.232  1.00  0.00           H0.      0
ATOM     37  HE1 TRP A  30      41.474  95.920 111.679  1.00  0.00           H0.      0
ATOM     38  HE3 TRP A  30      44.032  97.161 116.235  1.00  0.00           H0.      0
ATOM     39  HZ2 TRP A  30      39.733  95.895 113.963  1.00  0.00           H0.      0
ATOM     40  HZ3 TRP A  30      41.869  97.287 117.446  1.00  0.00           H0.      0
ATOM     41  HH2 TRP A  30      39.751  96.696 116.329  1.00  0.00           H0.      0
ATOM     42  CA  TYR A  33      45.399  91.737 116.885  1.00  0.00           C0.     -1
ATOM     43  CB  TYR A  33      44.903  93.074 117.431  1.00  0.00           C0.     -1
ATOM     44  CG  TYR A  33      43.505  93.041 118.014  1.00  0.00           C0.      0
ATOM     45  CD1 TYR A  33      42.406  93.551 117.305  1.00  0.00           C0.      0
ATOM     46  CD2 TYR A  33      43.276  92.513 119.297  1.00  0.00           C0.      0
ATOM     47  CE1 TYR A  33      41.120  93.550 117.856  1.00  0.00           C0.      0
ATOM     48  CE2 TYR A  33      41.999  92.503 119.858  1.00  0.00           C0.      0
ATOM     49  CZ  TYR A  33      40.914  93.027 119.138  1.00  0.00           C0.      0
ATOM     50  OH  TYR A  33      39.684  93.026 119.755  1.00  0.00           O0.      0
ATOM     51  H01 TYR A  33      44.745  91.377 116.081  1.00  0.00           H0.      0
ATOM     52  H02 TYR A  33      46.415  91.828 116.483  1.00  0.00           H0.      0
ATOM     53  HA  TYR A  33      45.412  90.970 117.669  1.00  0.00           H0.      0
ATOM     54  HB2 TYR A  33      45.605  93.425 118.201  1.00  0.00           H0.      0
ATOM     55  HB3 TYR A  33      44.933  93.822 116.628  1.00  0.00           H0.      0
ATOM     56  HD1 TYR A  33      42.553  93.983 116.320  1.00  0.00           H0.      0
ATOM     57  HD2 TYR A  33      44.112  92.117 119.868  1.00  0.00           H0.      0
ATOM     58  HE1 TYR A  33      40.292  93.959 117.289  1.00  0.00           H0.      0
ATOM     59  HE2 TYR A  33      41.823  92.103 120.851  1.00  0.00           H0.      0
ATOM     60  HH  TYR A  33      38.945  93.208 119.126  1.00  0.00           H0.      0
ATOM     61  CA  ARG A  40      39.130  85.498 109.681  1.00  0.00           C0.     -1
ATOM     62  CB  ARG A  40      39.410  87.007 110.054  1.00  0.00           C0.     -1
ATOM     63  CG  ARG A  40      39.405  87.969 108.854  1.00  0.00           C0.      0
ATOM     64  CD  ARG A  40      39.543  89.453 109.248  1.00  0.00           C0.      0
ATOM     65  NE  ARG A  40      38.268  89.973 109.789  1.00  0.00           N0.      0
ATOM     66  CZ  ARG A  40      38.062  91.240 110.212  1.00  0.00           C0.      0
ATOM     67  NH1 ARG A  40      39.091  92.036 110.544  1.00  0.00           N1+      0
ATOM     68  NH2 ARG A  40      36.810  91.709 110.345  1.00  0.00           N0.      0
ATOM     69  H01 ARG A  40      38.141  85.393 109.220  1.00  0.00           H0.      0
ATOM     70  H02 ARG A  40      39.881  85.129 108.973  1.00  0.00           H0.      0
ATOM     71  HA  ARG A  40      39.164  84.875 110.580  1.00  0.00           H0.      0
ATOM     72  HB2 ARG A  40      38.656  87.328 110.786  1.00  0.00           H0.      0
ATOM     73  HB3 ARG A  40      40.383  87.074 110.560  1.00  0.00           H0.      0
ATOM     74  HG2 ARG A  40      40.238  87.723 108.184  1.00  0.00           H0.      0
ATOM     75  HG3 ARG A  40      38.488  87.838 108.259  1.00  0.00           H0.      0
ATOM     76  HD2 ARG A  40      40.326  89.549 110.010  1.00  0.00           H0.      0
ATOM     77  HD3 ARG A  40      39.838  90.055 108.381  1.00  0.00           H0.      0
ATOM     78  HE  ARG A  40      37.435  89.439 109.583  1.00  0.00           H0.      0
ATOM     79 HH11 ARG A  40      40.011  91.652 110.696  1.00  0.00           H0.      0
ATOM     80 HH12 ARG A  40      38.921  93.015 110.807  1.00  0.00           H0.      0
ATOM     81 HH21 ARG A  40      36.074  91.405 109.717  1.00  0.00           H0.      0
ATOM     82 HH22 ARG A  40      36.696  92.691 110.650  1.00  0.00           H0.      0
ATOM     83  CA  ALA A  64      34.524 100.944 108.952  1.00  0.00           C0.     -1
ATOM     84  C   ALA A  64      35.623 100.215 108.199  1.00  0.00           C0.      0
ATOM     85  O   ALA A  64      35.600  98.983 108.016  1.00  0.00           O0.      0
ATOM     86  CB  ALA A  64      33.935 100.115 110.097  1.00  0.00           C0.      0
ATOM     87  H02 ALA A  64      33.740 101.180 108.219  1.00  0.00           H0.      0
ATOM     88  HA  ALA A  64      34.905 101.902 109.326  1.00  0.00           H0.      0
ATOM     89  HB1 ALA A  64      34.641 100.027 110.928  1.00  0.00           H0.      0
ATOM     90  HB2 ALA A  64      33.029 100.591 110.483  1.00  0.00           H0.      0
ATOM     91  HB3 ALA A  64      33.677  99.107 109.758  1.00  0.00           H0.      0
ATOM     92  N   CYS A  65      36.589 100.998 107.657  1.00  0.00           N0.      0
ATOM     93  CA  CYS A  65      37.657 100.413 106.859  1.00  0.00           C0.     -1
ATOM     94  C   CYS A  65      38.948 100.045 107.651  1.00  0.00           C0.      0
ATOM     95  O   CYS A  65      39.731  99.216 107.146  1.00  0.00           O0.      0
ATOM     96  H01 CYS A  65      37.937 101.105 106.059  1.00  0.00           H0.      0
ATOM     97  H   CYS A  65      36.702 101.942 108.016  1.00  0.00           H0.      0
ATOM     98  HA  CYS A  65      37.290  99.489 106.414  1.00  0.00           H0.      0
ATOM     99  N   GLY A  66      39.171 100.661 108.829  1.00  0.00           N0.      0
ATOM    100  CA  GLY A  66      40.402 100.472 109.634  1.00  0.00           C0.     -1
ATOM    101  H01 GLY A  66      41.273 100.880 109.111  1.00  0.00           H0.      0
ATOM    102  H   GLY A  66      38.577 101.452 109.094  1.00  0.00           H0.      0
ATOM    103  HA2 GLY A  66      40.265 100.971 110.590  1.00  0.00           H0.      0
ATOM    104  HA3 GLY A  66      40.563  99.403 109.798  1.00  0.00           H0.      0
ATOM    105  CA  ASP A  70      37.659  93.391 104.374  1.00  0.00           C0.     -1
ATOM    106  CB  ASP A  70      36.636  93.402 105.483  1.00  0.00           C0.     -1
ATOM    107  CG  ASP A  70      36.902  94.458 106.564  1.00  0.00           C0.      0
ATOM    108  OD1 ASP A  70      37.983  95.096 106.527  1.00  0.00           O0.      0
ATOM    109  OD2 ASP A  70      35.975  94.605 107.444  1.00  0.00           O1-      0
ATOM    110  H01 ASP A  70      38.664  93.217 104.771  1.00  0.00           H0.      0
ATOM    111  H02 ASP A  70      37.685  94.353 103.852  1.00  0.00           H0.      0
ATOM    112  HA  ASP A  70      37.439  92.610 103.637  1.00  0.00           H0.      0
ATOM    113  HB2 ASP A  70      35.624  93.578 105.095  1.00  0.00           H0.      0
ATOM    114  HB3 ASP A  70      36.590  92.426 105.989  1.00  0.00           H0.      0
ATOM    115  CA  ASP A  85      37.859 106.027 107.983  1.00  0.00           C0.     -1
ATOM    116  C   ASP A  85      38.559 107.144 108.817  1.00  0.00           C0.      0
ATOM    117  O   ASP A  85      39.647 107.607 108.415  1.00  0.00           O0.      0
ATOM    118  CB  ASP A  85      38.598 104.679 108.110  1.00  0.00           C0.      0
ATOM    119  CG  ASP A  85      38.497 104.126 109.529  1.00  0.00           C0.      0
ATOM    120  OD1 ASP A  85      37.906 102.991 109.710  1.00  0.00           O0.      0
ATOM    121  OD2 ASP A  85      38.987 104.821 110.457  1.00  0.00           O1-      0
ATOM    122  H03 ASP A  85      37.880 106.368 106.944  1.00  0.00           H0.      0
ATOM    123  HA  ASP A  85      36.814 105.913 108.292  1.00  0.00           H0.      0
ATOM    124  HB2 ASP A  85      38.184 103.960 107.397  1.00  0.00           H0.      0
ATOM    125  HB3 ASP A  85      39.656 104.833 107.868  1.00  0.00           H0.      0
ATOM    126  N   ALA A  86      37.960 107.601 109.952  1.00  0.00           N0.      0
ATOM    127  CA  ALA A  86      38.477 108.726 110.809  1.00  0.00           C0.     -1
ATOM    128  C   ALA A  86      39.663 108.235 111.702  1.00  0.00           C0.      0
ATOM    129  O   ALA A  86      39.598 108.251 112.947  1.00  0.00           O0.      0
ATOM    130  CB  ALA A  86      37.315 109.303 111.597  1.00  0.00           C0.      0
ATOM    131  H   ALA A  86      37.193 107.055 110.333  1.00  0.00           H0.      0
ATOM    132  HA  ALA A  86      38.880 109.467 110.110  1.00  0.00           H0.      0
ATOM    133  HB1 ALA A  86      37.660 110.134 112.218  1.00  0.00           H0.      0
ATOM    134  HB2 ALA A  86      36.559 109.647 110.887  1.00  0.00           H0.      0
ATOM    135  HB3 ALA A  86      36.874 108.553 112.257  1.00  0.00           H0.      0
ATOM    136  N   SER A  87      40.770 107.836 111.031  1.00  0.00           N0.      0
ATOM    137  CA  SER A  87      41.956 107.248 111.696  1.00  0.00           C0.     -1
ATOM    138  CB  SER A  87      41.671 105.845 112.242  1.00  0.00           C0.      0
ATOM    139  OG  SER A  87      42.848 105.320 112.898  1.00  0.00           O0.      0
ATOM    140  H01 SER A  87      42.768 107.216 110.966  1.00  0.00           H0.      0
ATOM    141  H   SER A  87      40.676 107.758 110.016  1.00  0.00           H0.      0
ATOM    142  HA  SER A  87      42.252 107.908 112.519  1.00  0.00           H0.      0
ATOM    143  HB2 SER A  87      40.813 105.867 112.921  1.00  0.00           H0.      0
ATOM    144  HB3 SER A  87      41.434 105.159 111.428  1.00  0.00           H0.      0
ATOM    145  HG  SER A  87      42.968 105.807 113.725  1.00  0.00           H0.      0
ATOM    146  CA  MET A  90      44.725 102.885 110.341  1.00  0.00           C0.     -1
ATOM    147  CB  MET A  90      43.341 102.595 110.990  1.00  0.00           C0.     -1
ATOM    148  CG  MET A  90      43.366 102.308 112.497  1.00  0.00           C0.      0
ATOM    149  SD  MET A  90      43.933 100.621 112.985  1.00  0.00           S0.      0
ATOM    150  CE  MET A  90      42.433  99.651 112.577  1.00  0.00           C0.      0
ATOM    151  H01 MET A  90      45.177 103.776 110.793  1.00  0.00           H0.      0
ATOM    152  H02 MET A  90      44.619 103.059 109.265  1.00  0.00           H0.      0
ATOM    153  HA  MET A  90      45.408 102.040 110.489  1.00  0.00           H0.      0
ATOM    154  HB2 MET A  90      42.694 103.467 110.834  1.00  0.00           H0.      0
ATOM    155  HB3 MET A  90      42.863 101.759 110.467  1.00  0.00           H0.      0
ATOM    156  HG2 MET A  90      44.024 103.016 113.008  1.00  0.00           H0.      0
ATOM    157  HG3 MET A  90      42.365 102.444 112.918  1.00  0.00           H0.      0
ATOM    158  HE1 MET A  90      41.550 100.106 113.034  1.00  0.00           H0.      0
ATOM    159  HE2 MET A  90      42.286  99.577 111.497  1.00  0.00           H0.      0
ATOM    160  HE3 MET A  90      42.573  98.649 112.983  1.00  0.00           H0.      0
ATOM    161  CA  ALA A 115      35.467 110.959 106.350  1.00  0.00           C0.     -1
ATOM    162  C   ALA A 115      35.071 110.500 107.762  1.00  0.00           C0.      0
ATOM    163  O   ALA A 115      35.705 109.602 108.337  1.00  0.00           O0.      0
ATOM    164  H01 ALA A 115      36.508 111.293 106.370  1.00  0.00           H0.      0
ATOM    165  H03 ALA A 115      35.403 110.103 105.672  1.00  0.00           H0.      0
ATOM    166  HA  ALA A 115      34.838 111.767 105.969  1.00  0.00           H0.      0
ATOM    167  N   ASN A 116      34.008 111.134 108.348  1.00  0.00           N0.      0
ATOM    168  CA  ASN A 116      33.448 110.708 109.638  1.00  0.00           C0.     -1
ATOM    169  C   ASN A 116      31.914 110.519 109.441  1.00  0.00           C0.      0
ATOM    170  O   ASN A 116      31.256 111.406 108.875  1.00  0.00           O0.      0
ATOM    171  CB  ASN A 116      33.743 111.727 110.772  1.00  0.00           C0.      0
ATOM    172  CG  ASN A 116      33.551 111.040 112.120  1.00  0.00           C0.      0
ATOM    173  ND2 ASN A 116      34.675 110.759 112.810  1.00  0.00           N0.      0
ATOM    174  OD1 ASN A 116      32.407 110.721 112.502  1.00  0.00           O0.      0
ATOM    175  H   ASN A 116      33.437 111.775 107.811  1.00  0.00           H0.      0
ATOM    176  HA  ASN A 116      33.922 109.758 109.886  1.00  0.00           H0.      0
ATOM    177  HB2 ASN A 116      34.766 112.095 110.649  1.00  0.00           H0.      0
ATOM    178  HB3 ASN A 116      33.057 112.575 110.686  1.00  0.00           H0.      0
ATOM    179 HD21 ASN A 116      34.715 110.063 113.575  1.00  0.00           H0.      0
ATOM    180 HD22 ASN A 116      35.562 110.967 112.379  1.00  0.00           H0.      0
ATOM    181  N   TRP A 117      31.405 109.352 109.888  1.00  0.00           N0.      0
ATOM    182  CA  TRP A 117      29.957 108.994 109.909  1.00  0.00           C0.     -1
ATOM    183  CB  TRP A 117      29.777 107.840 110.866  1.00  0.00           C0.     -1
ATOM    184  CG  TRP A 117      30.577 106.621 110.465  1.00  0.00           C0.      0
ATOM    185  CD1 TRP A 117      31.191 106.400 109.248  1.00  0.00           C0.      0
ATOM    186  CD2 TRP A 117      30.946 105.509 111.315  1.00  0.00           C0.      0
ATOM    187  CE2 TRP A 117      31.809 104.659 110.554  1.00  0.00           C0.      0
ATOM    188  CE3 TRP A 117      30.667 105.165 112.651  1.00  0.00           C0.      0
ATOM    189  NE1 TRP A 117      31.917 105.217 109.294  1.00  0.00           N0.      0
ATOM    190  CZ2 TRP A 117      32.409 103.518 111.101  1.00  0.00           C0.      0
ATOM    191  CZ3 TRP A 117      31.248 104.020 113.192  1.00  0.00           C0.      0
ATOM    192  CH2 TRP A 117      32.118 103.208 112.427  1.00  0.00           C0.      0
ATOM    193  H02 TRP A 117      29.385 109.872 110.224  1.00  0.00           H0.      0
ATOM    194  H   TRP A 117      32.045 108.732 110.388  1.00  0.00           H0.      0
ATOM    195  HA  TRP A 117      29.627 108.734 108.895  1.00  0.00           H0.      0
ATOM    196  HB2 TRP A 117      30.088 108.151 111.872  1.00  0.00           H0.      0
ATOM    197  HB3 TRP A 117      28.706 107.599 110.935  1.00  0.00           H0.      0
ATOM    198  HD1 TRP A 117      31.204 107.014 108.362  1.00  0.00           H0.      0
ATOM    199  HE1 TRP A 117      32.540 104.897 108.570  1.00  0.00           H0.      0
ATOM    200  HE3 TRP A 117      30.031 105.799 113.259  1.00  0.00           H0.      0
ATOM    201  HZ2 TRP A 117      33.099 102.916 110.522  1.00  0.00           H0.      0
ATOM    202  HZ3 TRP A 117      31.057 103.759 114.227  1.00  0.00           H0.      0
ATOM    203  HH2 TRP A 117      32.595 102.348 112.887  1.00  0.00           H0.      0
ATOM    204  CA  LEU A 136      31.483  94.910 109.832  1.00  0.00           C0.     -1
ATOM    205  C   LEU A 136      32.642  95.099 110.775  1.00  0.00           C0.      0
ATOM    206  O   LEU A 136      33.359  96.124 110.731  1.00  0.00           O0.      0
ATOM    207  H01 LEU A 136      31.852  94.370 108.952  1.00  0.00           H0.      0
ATOM    208  H02 LEU A 136      31.110  95.884 109.514  1.00  0.00           H0.      0
ATOM    209  HA  LEU A 136      30.672  94.330 110.279  1.00  0.00           H0.      0
ATOM    210  N   GLY A 137      32.850  94.095 111.664  1.00  0.00           N0.      0
ATOM    211  CA  GLY A 137      33.991  94.034 112.571  1.00  0.00           C0.     -1
ATOM    212  C   GLY A 137      33.630  93.916 114.026  1.00  0.00           C0.      0
ATOM    213  O   GLY A 137      34.477  93.591 114.858  1.00  0.00           O0.      0
ATOM    214  H   GLY A 137      32.348  93.233 111.492  1.00  0.00           H0.      0
ATOM    215  HA2 GLY A 137      34.663  93.218 112.299  1.00  0.00           H0.      0
ATOM    216  HA3 GLY A 137      34.571  94.951 112.445  1.00  0.00           H0.      0
ATOM    217  N   ASN A 138      32.344  94.254 114.308  1.00  0.00           N0.      0
ATOM    218  CA  ASN A 138      31.978  94.876 115.565  1.00  0.00           C0.     -1
ATOM    219  C   ASN A 138      32.580  96.332 115.613  1.00  0.00           C0.      0
ATOM    220  O   ASN A 138      33.587  96.605 116.275  1.00  0.00           O0.      0
ATOM    221  CB  ASN A 138      32.370  94.095 116.822  1.00  0.00           C0.      0
ATOM    222  CG  ASN A 138      31.778  94.805 118.039  1.00  0.00           C0.      0
ATOM    223  ND2 ASN A 138      32.681  95.135 118.999  1.00  0.00           N0.      0
ATOM    224  OD1 ASN A 138      30.565  95.044 118.126  1.00  0.00           O0.      0
ATOM    225  H   ASN A 138      31.812  94.557 113.502  1.00  0.00           H0.      0
ATOM    226  HA  ASN A 138      30.886  94.971 115.569  1.00  0.00           H0.      0
ATOM    227  HB2 ASN A 138      31.939  93.091 116.750  1.00  0.00           H0.      0
ATOM    228  HB3 ASN A 138      33.450  94.008 116.899  1.00  0.00           H0.      0
ATOM    229 HD21 ASN A 138      32.388  95.765 119.735  1.00  0.00           H0.      0
ATOM    230 HD22 ASN A 138      33.672  95.103 118.769  1.00  0.00           H0.      0
ATOM    231  N   SER A 139      31.934  97.258 114.855  1.00  0.00           N0.      0
ATOM    232  CA  SER A 139      32.497  98.573 114.451  1.00  0.00           C0.     -1
ATOM    233  CB  SER A 139      32.762  98.567 112.981  1.00  0.00           C0.     -1
ATOM    234  OG  SER A 139      33.979  97.830 112.745  1.00  0.00           O0.      0
ATOM    235  H03 SER A 139      31.789  99.363 114.726  1.00  0.00           H0.      0
ATOM    236  H   SER A 139      31.091  96.970 114.375  1.00  0.00           H0.      0
ATOM    237  HA  SER A 139      33.418  98.715 115.019  1.00  0.00           H0.      0
ATOM    238  HB2 SER A 139      31.923  98.125 112.428  1.00  0.00           H0.      0
ATOM    239  HB3 SER A 139      32.883  99.597 112.622  1.00  0.00           H0.      0
ATOM    240  HG  SER A 139      33.834  97.218 112.000  1.00  0.00           H0.      0
ATOM    241  CA  HID A 142      32.601 102.292 118.971  1.00  0.00           C0.     -1
ATOM    242  CB  HID A 142      33.783 102.312 117.946  1.00  0.00           C0.     -1
ATOM    243  CG  HID A 142      34.763 101.195 118.074  1.00  0.00           C0.      0
ATOM    244  CD2 HID A 142      35.276 100.330 117.129  1.00  0.00           C0.      0
ATOM    245  ND1 HID A 142      35.456 100.887 119.238  1.00  0.00           N0.      0
ATOM    246  CE1 HID A 142      36.334  99.877 118.969  1.00  0.00           C0.      0
ATOM    247  NE2 HID A 142      36.253  99.523 117.693  1.00  0.00           N0.      0
ATOM    248  H01 HID A 142      32.032 101.361 118.884  1.00  0.00           H0.      0
ATOM    249  H02 HID A 142      31.928 103.134 118.783  1.00  0.00           H0.      0
ATOM    250  HA  HID A 142      32.966 102.374 120.001  1.00  0.00           H0.      0
ATOM    251  HB2 HID A 142      33.374 102.283 116.930  1.00  0.00           H0.      0
ATOM    252  HB3 HID A 142      34.306 103.275 118.041  1.00  0.00           H0.      0
ATOM    253  HD1 HID A 142      35.296 101.296 120.148  1.00  0.00           H0.      0
ATOM    254  HD2 HID A 142      35.006 100.260 116.088  1.00  0.00           H0.      0
ATOM    255  HE1 HID A 142      36.984  99.432 119.704  1.00  0.00           H0.      0
ATOM    256  CA  ARG A 175      28.920  91.757 119.923  1.00  0.00           C0.     -1
ATOM    257  CB  ARG A 175      30.294  91.844 120.745  1.00  0.00           C0.     -1
ATOM    258  CG  ARG A 175      31.533  91.711 119.841  1.00  0.00           C0.      0
ATOM    259  CD  ARG A 175      32.813  92.163 120.571  1.00  0.00           C0.      0
ATOM    260  NE  ARG A 175      34.052  92.018 119.789  1.00  0.00           N0.      0
ATOM    261  CZ  ARG A 175      34.814  90.923 119.807  1.00  0.00           C0.      0
ATOM    262  NH1 ARG A 175      34.372  89.791 120.419  1.00  0.00           N1+      0
ATOM    263  NH2 ARG A 175      36.031  90.945 119.241  1.00  0.00           N0.      0
ATOM    264  H01 ARG A 175      28.066  91.847 120.600  1.00  0.00           H0.      0
ATOM    265  H03 ARG A 175      28.885  92.572 119.192  1.00  0.00           H0.      0
ATOM    266  HA  ARG A 175      28.851  90.801 119.393  1.00  0.00           H0.      0
ATOM    267  HB2 ARG A 175      30.319  92.816 121.255  1.00  0.00           H0.      0
ATOM    268  HB3 ARG A 175      30.305  91.070 121.523  1.00  0.00           H0.      0
ATOM    269  HG2 ARG A 175      31.631  90.674 119.489  1.00  0.00           H0.      0
ATOM    270  HG3 ARG A 175      31.404  92.330 118.948  1.00  0.00           H0.      0
ATOM    271  HD2 ARG A 175      32.726  93.225 120.807  1.00  0.00           H0.      0
ATOM    272  HD3 ARG A 175      32.931  91.622 121.518  1.00  0.00           H0.      0
ATOM    273  HE  ARG A 175      34.430  92.828 119.265  1.00  0.00           H0.      0
ATOM    274 HH11 ARG A 175      33.378  89.641 120.507  1.00  0.00           H0.      0
ATOM    275 HH12 ARG A 175      34.932  88.954 120.346  1.00  0.00           H0.      0
ATOM    276 HH21 ARG A 175      36.511  91.857 119.087  1.00  0.00           H0.      0
ATOM    277 HH22 ARG A 175      36.607  90.117 119.293  1.00  0.00           H0.      0
ATOM    278  CA  TYR A 194      40.354  88.809 115.573  1.00  0.00           C0.     -1
ATOM    279  CB  TYR A 194      39.995  89.856 116.696  1.00  0.00           C0.     -1
ATOM    280  CG  TYR A 194      39.401  91.071 116.004  1.00  0.00           C0.      0
ATOM    281  CD1 TYR A 194      38.032  91.367 116.073  1.00  0.00           C0.      0
ATOM    282  CD2 TYR A 194      40.194  91.842 115.133  1.00  0.00           C0.      0
ATOM    283  CE1 TYR A 194      37.463  92.375 115.288  1.00  0.00           C0.      0
ATOM    284  CE2 TYR A 194      39.645  92.854 114.343  1.00  0.00           C0.      0
ATOM    285  CZ  TYR A 194      38.267  93.116 114.413  1.00  0.00           C0.      0
ATOM    286  OH  TYR A 194      37.665  94.116 113.676  1.00  0.00           O0.      0
ATOM    287  H01 TYR A 194      40.772  87.890 116.001  1.00  0.00           H0.      0
ATOM    288  H02 TYR A 194      39.455  88.553 115.002  1.00  0.00           H0.      0
ATOM    289  HA  TYR A 194      41.089  89.235 114.883  1.00  0.00           H0.      0
ATOM    290  HB2 TYR A 194      39.277  89.422 117.400  1.00  0.00           H0.      0
ATOM    291  HB3 TYR A 194      40.899  90.122 117.257  1.00  0.00           H0.      0
ATOM    292  HD1 TYR A 194      37.391  90.790 116.733  1.00  0.00           H0.      0
ATOM    293  HD2 TYR A 194      41.261  91.652 115.077  1.00  0.00           H0.      0
ATOM    294  HE1 TYR A 194      36.401  92.578 115.321  1.00  0.00           H0.      0
ATOM    295  HE2 TYR A 194      40.280  93.446 113.694  1.00  0.00           H0.      0
ATOM    296  HH  TYR A 194      38.140  94.294 112.830  1.00  0.00           H0.      0
ATOM    297  CA  TYR A 242      32.224 100.239 123.199  1.00  0.00           C0.     -1
ATOM    298  CB  TYR A 242      32.246  98.736 123.048  1.00  0.00           C0.     -1
ATOM    299  CG  TYR A 242      33.402  98.179 122.239  1.00  0.00           C0.      0
ATOM    300  CD1 TYR A 242      33.398  98.219 120.832  1.00  0.00           C0.      0
ATOM    301  CD2 TYR A 242      34.503  97.582 122.873  1.00  0.00           C0.      0
ATOM    302  CE1 TYR A 242      34.456  97.694 120.085  1.00  0.00           C0.      0
ATOM    303  CE2 TYR A 242      35.572  97.056 122.143  1.00  0.00           C0.      0
ATOM    304  CZ  TYR A 242      35.558  97.118 120.740  1.00  0.00           C0.      0
ATOM    305  OH  TYR A 242      36.605  96.668 119.981  1.00  0.00           O0.      0
ATOM    306  H01 TYR A 242      31.356 100.567 123.783  1.00  0.00           H0.      0
ATOM    307  H02 TYR A 242      33.127 100.601 123.706  1.00  0.00           H0.      0
ATOM    308  HA  TYR A 242      32.176 100.737 122.222  1.00  0.00           H0.      0
ATOM    309  HB2 TYR A 242      32.263  98.274 124.044  1.00  0.00           H0.      0
ATOM    310  HB3 TYR A 242      31.302  98.412 122.585  1.00  0.00           H0.      0
ATOM    311  HD1 TYR A 242      32.553  98.664 120.313  1.00  0.00           H0.      0
ATOM    312  HD2 TYR A 242      34.523  97.523 123.958  1.00  0.00           H0.      0
ATOM    313  HE1 TYR A 242      34.442  97.722 119.002  1.00  0.00           H0.      0
ATOM    314  HE2 TYR A 242      36.412  96.591 122.647  1.00  0.00           H0.      0
ATOM    315  HH  TYR A 242      37.180  96.053 120.509  1.00  0.00           H0.      0
ATOM    316  CA' SAM A 293      37.086  96.555 110.168  1.00  0.00           C0.      0
ATOM    317  CB  SAM A 293      36.870  97.577 111.309  1.00  0.00           C0.      0
ATOM    318  CG  SAM A 293      38.207  98.062 111.877  1.00  0.00           C0.      0
ATOM    319  SD  SAM A 293      38.152  98.766 113.571  1.00  0.00           S0.      0
ATOM    320  C5' SAM A 293      36.778  99.988 113.527  1.00  0.00           C0.      0
ATOM    321  C4' SAM A 293      37.060 101.191 112.629  1.00  0.00           C0.      0
ATOM    322  O4' SAM A 293      35.872 102.052 112.687  1.00  0.00           O0.      0
ATOM    323  C3' SAM A 293      38.285 102.073 113.029  1.00  0.00           C0.      0
ATOM    324  O3' SAM A 293      39.249 102.137 111.984  1.00  0.00           O0.      0
ATOM    325  C2' SAM A 293      37.641 103.451 113.330  1.00  0.00           C0.      0
ATOM    326  O2' SAM A 293      38.432 104.595 113.076  1.00  0.00           O0.      0
ATOM    327  C1' SAM A 293      36.344 103.409 112.498  1.00  0.00           C0.      0
ATOM    328  OXT SAM A 293      38.471  94.872 111.206  1.00  0.00           O0.      0
ATOM    329  N1  SAM A 293      33.651 107.684 111.360  1.00  0.00           N0.      0
ATOM    330  C2  SAM A 293      34.524 106.965 110.632  1.00  0.00           C0.      0
ATOM    331  N3  SAM A 293      35.191 105.849 110.979  1.00  0.00           N0.      0
ATOM    332  C4  SAM A 293      34.884 105.457 112.232  1.00  0.00           C0.      0
ATOM    333  C5  SAM A 293      34.024 106.125 113.114  1.00  0.00           C0.      0
ATOM    334  C6  SAM A 293      33.377 107.294 112.637  1.00  0.00           C0.      0
ATOM    335  N6  SAM A 293      32.496 108.014 113.360  1.00  0.00           N0.      0
ATOM    336  N7  SAM A 293      33.985 105.461 114.337  1.00  0.00           N0.      0
ATOM    337  C8  SAM A 293      34.785 104.422 114.202  1.00  0.00           C0.      0
ATOM    338  N9  SAM A 293      35.351 104.356 112.941  1.00  0.00           N0.      0
ATOM    339  C'  SAM A 293      37.320  95.147 110.733  1.00  0.00           C0.      0
ATOM    340  N'  SAM A 293      35.880  96.516 109.283  1.00  0.00           N0.      0
ATOM    341  O'  SAM A 293      36.326  94.362 110.741  1.00  0.00           O0.      0
ATOM    342 HN61 SAM A 293      32.487 107.857 114.366  1.00  0.00           H0.      0
ATOM    343 HN62 SAM A 293      32.330 108.979 113.052  1.00  0.00           H0.      0
ATOM    344  HA  SAM A 293      37.936  96.835 109.537  1.00  0.00           H0.      0
ATOM    345  HB1 SAM A 293      36.246  97.131 112.089  1.00  0.00           H0.      0
ATOM    346  HB2 SAM A 293      36.306  98.429 110.914  1.00  0.00           H0.      0
ATOM    347  HG1 SAM A 293      38.662  98.811 111.224  1.00  0.00           H0.      0
ATOM    348  HG2 SAM A 293      38.925  97.241 111.951  1.00  0.00           H0.      0
ATOM    349 HO2' SAM A 293      38.704 104.608 112.118  1.00  0.00           H0.      0
ATOM    350 HO3' SAM A 293      38.793 102.480 111.179  1.00  0.00           H0.      0
ATOM    351  H01 SAM A 293      34.983 103.678 114.956  1.00  0.00           H0.      0
ATOM    352  H02 SAM A 293      37.202 100.867 111.591  1.00  0.00           H0.      0
ATOM    353  H03 SAM A 293      38.807 101.684 113.903  1.00  0.00           H0.      0
ATOM    354  H04 SAM A 293      37.372 103.484 114.390  1.00  0.00           H0.      0
ATOM    355  H05 SAM A 293      36.543 103.609 111.442  1.00  0.00           H0.      0
ATOM    356  H06 SAM A 293      34.730 107.356 109.640  1.00  0.00           H0.      0
ATOM    357  H07 SAM A 293      35.038  96.261 109.818  1.00  0.00           H0.      0
ATOM    358  H08 SAM A 293      36.002  95.773 108.511  1.00  0.00           H0.      0
ATOM    359  H09 SAM A 293      35.725  97.437 108.837  1.00  0.00           H0.      0
ATOM    360 H5'1 SAM A 293      36.681 100.318 114.566  1.00  0.00           H0.      0
ATOM    361 H5'2 SAM A 293      35.855  99.482 113.227  1.00  0.00           H0.      0
ATOM    362  N   ACT A 294      36.280  95.613 116.110  1.00  0.00           N0.      0
ATOM    363  CA  ACT A 294      37.133  95.146 117.201  1.00  0.00           C0.      0
ATOM    364  C   ACT A 294      36.474  94.128 118.137  1.00  0.00           C0.      0
ATOM    365  O   ACT A 294      37.256  93.368 118.824  1.00  0.00           O0.      0
ATOM    366  CE  ACT A 294      37.162  97.195 114.774  1.00  0.00           C0.      0
ATOM    367  OXT ACT A 294      35.220  94.075 118.233  1.00  0.00           O1-      0
ATOM    368  HE1 ACT A 294      36.132  97.446 114.555  1.00  0.00           H0.      0
ATOM    369  HE2 ACT A 294      37.607  97.552 115.686  1.00  0.00           H0.      0
ATOM    370  HE3 ACT A 294      37.587  96.331 114.282  1.00  0.00           H0.      0
ATOM    371  H1  ACT A 294      37.419  96.001 117.825  1.00  0.00           H0.      0
ATOM    372  H3  ACT A 294      38.041  94.700 116.790  1.00  0.00           H0.      0
ATOM    373  H01 ACT A 294      35.384  95.951 116.460  1.00  0.00           H0.      0
ATOM    374  H02 ACT A 294      36.061  94.851 115.472  1.00  0.00           H0.      0
ATOM    375  O   WAT A1617      37.825  94.634 121.200  1.00  0.00           O0.      0
ATOM    376  H1  WAT A1617      37.372  94.038 120.570  1.00  0.00           H0.      0
ATOM    377  H2  WAT A1617      38.761  94.420 121.041  1.00  0.00           H0.      0
ATOM    378  O   WAT A7658      33.293 107.410 116.078  1.00  0.00           O0.      0
ATOM    379  H1  WAT A7658      33.503 106.523 115.689  1.00  0.00           H0.      0
ATOM    380  H2  WAT A7658      33.037 107.294 117.001  1.00  0.00           H0.      0
ATOM    381  O   WAT B5682      34.442  93.066 109.069  1.00  0.00           O0.      0
ATOM    382  H1  WAT B5682      34.891  93.590 109.752  1.00  0.00           H0.      0
ATOM    383  H2  WAT B5682      34.856  93.432 108.257  1.00  0.00           H0.      0
ATOM    384  O   WAT B6296      37.370 107.019 114.070  1.00  0.00           O0.      0
ATOM    385  H1  WAT B6296      37.600 106.143 113.700  1.00  0.00           H0.      0
ATOM    386  H2  WAT B6296      38.119 107.590 113.808  1.00  0.00           H0.      0
ATOM    387  O   WAT B7960      35.332 108.805 114.734  1.00  0.00           O0.      0
ATOM    388  H1  WAT B7960      34.676 108.385 115.322  1.00  0.00           H0.      0
ATOM    389  H2  WAT B7960      35.968 108.107 114.464  1.00  0.00           H0.      0
ATOM    390  O   WAT B8970      40.880  96.911 110.280  1.00  0.00           O0.      0
ATOM    391  H1  WAT B8970      41.660  97.344 109.911  1.00  0.00           H0.      0
ATOM    392  H2  WAT B8970      40.309  96.670 109.504  1.00  0.00           H0.      0
ATOM    393  O   WAT B9573      39.422  96.681 108.114  1.00  0.00           O0.      0
ATOM    394  H1  WAT B9573      39.526  97.531 107.643  1.00  0.00           H0.      0
ATOM    395  H2  WAT B9573      38.862  96.074 107.569  1.00  0.00           H0.      0
