# Supplementary material for: Computational Investigation of GNMT-Catalyzed Methyl Transfer Reaction: Integrating MD, QM, and ML Approaches
Source: J Comput Chem. Author manuscript; Available in PMC 2026 Jun 29. (PMC13312424; doi:10.1002/jcc.70434)
Supplement: SI-2 [file NIHMS2188582-supplement-SI-2.zip › QM-cluster-pdbs/clustering_203_P2_w_r.pdb]

ATOM      1  CA  TYR A  21      43.890 105.771 118.046  1.00  0.00           C  
ATOM      2  CB  TYR A  21      43.868 105.138 116.670  1.00  0.00           C  
ATOM      3  CG  TYR A  21      42.760 104.114 116.468  1.00  0.00           C  
ATOM      4  CD1 TYR A  21      41.584 104.437 115.770  1.00  0.00           C  
ATOM      5  CD2 TYR A  21      42.894 102.802 116.950  1.00  0.00           C  
ATOM      6  CE1 TYR A  21      40.592 103.483 115.518  1.00  0.00           C  
ATOM      7  CE2 TYR A  21      41.914 101.836 116.712  1.00  0.00           C  
ATOM      8  CZ  TYR A  21      40.774 102.174 115.974  1.00  0.00           C  
ATOM      9  OH  TYR A  21      39.806 101.230 115.646  1.00  0.00           O  
ATOM     10  HA  TYR A  21      44.019 105.013 118.828  1.00  0.00           H  
ATOM     11  HB2 TYR A  21      43.764 105.920 115.906  1.00  0.00           H  
ATOM     12  HB3 TYR A  21      44.835 104.653 116.478  1.00  0.00           H  
ATOM     13  HD1 TYR A  21      41.464 105.437 115.369  1.00  0.00           H  
ATOM     14  HD2 TYR A  21      43.793 102.520 117.492  1.00  0.00           H  
ATOM     15  HE1 TYR A  21      39.717 103.739 114.930  1.00  0.00           H  
ATOM     16  HE2 TYR A  21      42.056 100.815 117.051  1.00  0.00           H  
ATOM     17  HH  TYR A  21      40.092 100.349 115.934  1.00  0.00           H  
ATOM     18  H01 TYR A  21      44.710 106.493 118.140  1.00  0.00           H  
ATOM     19  H02 TYR A  21      42.951 106.298 118.253  1.00  0.00           H  
ATOM     20  CA  TRP A  30      45.845  96.017 115.129  1.00  0.00           C  
ATOM     21  CB  TRP A  30      45.024  97.154 114.458  1.00  0.00           C  
ATOM     22  CG  TRP A  30      43.585  96.770 114.219  1.00  0.00           C  
ATOM     23  CD1 TRP A  30      43.064  96.128 113.110  1.00  0.00           C  
ATOM     24  CD2 TRP A  30      42.470  96.987 115.120  1.00  0.00           C  
ATOM     25  CE2 TRP A  30      41.305  96.436 114.493  1.00  0.00           C  
ATOM     26  CE3 TRP A  30      42.326  97.654 116.352  1.00  0.00           C  
ATOM     27  NE1 TRP A  30      41.699  95.904 113.280  1.00  0.00           N  
ATOM     28  CZ2 TRP A  30      40.035  96.510 115.081  1.00  0.00           C  
ATOM     29  CZ3 TRP A  30      41.055  97.768 116.918  1.00  0.00           C  
ATOM     30  CH2 TRP A  30      39.921  97.194 116.292  1.00  0.00           C  
ATOM     31  HA  TRP A  30      45.410  95.750 116.099  1.00  0.00           H  
ATOM     32  HB2 TRP A  30      45.063  98.051 115.088  1.00  0.00           H  
ATOM     33  HB3 TRP A  30      45.498  97.422 113.506  1.00  0.00           H  
ATOM     34  HD1 TRP A  30      43.562  95.820 112.205  1.00  0.00           H  
ATOM     35  HE1 TRP A  30      41.046  95.632 112.551  1.00  0.00           H  
ATOM     36  HE3 TRP A  30      43.189  98.086 116.848  1.00  0.00           H  
ATOM     37  HZ2 TRP A  30      39.182  96.023 114.623  1.00  0.00           H  
ATOM     38  HZ3 TRP A  30      40.932  98.274 117.871  1.00  0.00           H  
ATOM     39  HH2 TRP A  30      38.951  97.277 116.769  1.00  0.00           H  
ATOM     40  H01 TRP A  30      45.840  95.121 114.498  1.00  0.00           H  
ATOM     41  H02 TRP A  30      46.885  96.323 115.290  1.00  0.00           H  
ATOM     42  CA  TYR A  33      44.930  91.744 117.075  1.00  0.00           C  
ATOM     43  C   TYR A  33      44.127  90.791 116.208  1.00  0.00           C  
ATOM     44  O   TYR A  33      43.647  89.730 116.627  1.00  0.00           O  
ATOM     45  CB  TYR A  33      44.198  93.046 117.520  1.00  0.00           C  
ATOM     46  CG  TYR A  33      42.768  92.848 117.981  1.00  0.00           C  
ATOM     47  CD1 TYR A  33      41.757  93.722 117.550  1.00  0.00           C  
ATOM     48  CD2 TYR A  33      42.412  91.796 118.842  1.00  0.00           C  
ATOM     49  CE1 TYR A  33      40.432  93.562 117.962  1.00  0.00           C  
ATOM     50  CE2 TYR A  33      41.091  91.619 119.253  1.00  0.00           C  
ATOM     51  CZ  TYR A  33      40.096  92.502 118.813  1.00  0.00           C  
ATOM     52  OH  TYR A  33      38.811  92.288 119.253  1.00  0.00           O  
ATOM     53  HA  TYR A  33      45.220  91.173 117.962  1.00  0.00           H  
ATOM     54  HB2 TYR A  33      44.805  93.505 118.313  1.00  0.00           H  
ATOM     55  HB3 TYR A  33      44.196  93.760 116.687  1.00  0.00           H  
ATOM     56  HD1 TYR A  33      42.003  94.539 116.877  1.00  0.00           H  
ATOM     57  HD2 TYR A  33      43.166  91.091 119.174  1.00  0.00           H  
ATOM     58  HE1 TYR A  33      39.664  94.238 117.602  1.00  0.00           H  
ATOM     59  HE2 TYR A  33      40.814  90.802 119.911  1.00  0.00           H  
ATOM     60  HH  TYR A  33      38.264  93.090 119.097  1.00  0.00           H  
ATOM     61  H02 TYR A  33      45.857  92.026 116.560  1.00  0.00           H  
ATOM     62  CA  ARG A  40      40.222  85.861 109.397  1.00  0.00           C  
ATOM     63  CB  ARG A  40      40.559  87.358 109.712  1.00  0.00           C  
ATOM     64  CG  ARG A  40      39.384  88.296 109.387  1.00  0.00           C  
ATOM     65  CD  ARG A  40      39.613  89.727 109.896  1.00  0.00           C  
ATOM     66  NE  ARG A  40      38.495  90.597 109.510  1.00  0.00           N  
ATOM     67  CZ  ARG A  40      38.016  91.637 110.222  1.00  0.00           C  
ATOM     68  NH1 ARG A  40      38.571  91.989 111.405  1.00  0.00           N1+
ATOM     69  NH2 ARG A  40      36.924  92.273 109.797  1.00  0.00           N  
ATOM     70  HA  ARG A  40      39.368  85.527 109.996  1.00  0.00           H  
ATOM     71  HB2 ARG A  40      40.816  87.446 110.777  1.00  0.00           H  
ATOM     72  HB3 ARG A  40      41.448  87.664 109.145  1.00  0.00           H  
ATOM     73  HG2 ARG A  40      39.220  88.313 108.301  1.00  0.00           H  
ATOM     74  HG3 ARG A  40      38.463  87.909 109.842  1.00  0.00           H  
ATOM     75  HD2 ARG A  40      39.676  89.707 110.989  1.00  0.00           H  
ATOM     76  HD3 ARG A  40      40.562  90.124 109.510  1.00  0.00           H  
ATOM     77  HE  ARG A  40      38.077  90.456 108.599  1.00  0.00           H  
ATOM     78 HH11 ARG A  40      39.511  91.706 111.628  1.00  0.00           H  
ATOM     79 HH12 ARG A  40      38.279  92.895 111.766  1.00  0.00           H  
ATOM     80 HH21 ARG A  40      36.658  92.191 108.787  1.00  0.00           H  
ATOM     81 HH22 ARG A  40      36.732  93.181 110.217  1.00  0.00           H  
ATOM     82  H01 ARG A  40      41.076  85.215 109.623  1.00  0.00           H  
ATOM     83  H02 ARG A  40      39.967  85.737 108.338  1.00  0.00           H  
ATOM     84  CA  ALA A  64      34.546 100.946 108.544  1.00  0.00           C  
ATOM     85  C   ALA A  64      35.698 100.134 108.012  1.00  0.00           C  
ATOM     86  O   ALA A  64      35.719  98.887 108.017  1.00  0.00           O  
ATOM     87  CB  ALA A  64      33.777 100.194 109.633  1.00  0.00           C  
ATOM     88  HA  ALA A  64      34.915 101.907 108.923  1.00  0.00           H  
ATOM     89  HB1 ALA A  64      32.878 100.741 109.931  1.00  0.00           H  
ATOM     90  HB2 ALA A  64      33.485  99.201 109.282  1.00  0.00           H  
ATOM     91  HB3 ALA A  64      34.404 100.068 110.518  1.00  0.00           H  
ATOM     92  H03 ALA A  64      33.886 101.176 107.696  1.00  0.00           H  
ATOM     93  N   CYS A  65      36.674 100.878 107.442  1.00  0.00           N  
ATOM     94  CA  CYS A  65      37.765 100.196 106.786  1.00  0.00           C  
ATOM     95  C   CYS A  65      38.726  99.470 107.733  1.00  0.00           C  
ATOM     96  O   CYS A  65      39.175  98.345 107.476  1.00  0.00           O  
ATOM     97  H   CYS A  65      36.838 101.812 107.816  1.00  0.00           H  
ATOM     98  HA  CYS A  65      37.364  99.447 106.102  1.00  0.00           H  
ATOM     99  H01 CYS A  65      38.333 100.929 106.203  1.00  0.00           H  
ATOM    100  N   GLY A  66      39.073 100.181 108.831  1.00  0.00           N  
ATOM    101  CA  GLY A  66      40.199  99.767 109.651  1.00  0.00           C  
ATOM    102  H   GLY A  66      38.718 101.130 108.946  1.00  0.00           H  
ATOM    103  HA2 GLY A  66      40.226 100.408 110.532  1.00  0.00           H  
ATOM    104  HA3 GLY A  66      40.095  98.723 109.957  1.00  0.00           H  
ATOM    105  H01 GLY A  66      41.149  99.856 109.110  1.00  0.00           H  
ATOM    106  CA  ASP A  70      36.994  93.673 104.627  1.00  0.00           C  
ATOM    107  CB  ASP A  70      35.989  94.167 105.637  1.00  0.00           C  
ATOM    108  CG  ASP A  70      36.136  93.551 107.035  1.00  0.00           C  
ATOM    109  OD1 ASP A  70      35.841  94.285 108.042  1.00  0.00           O  
ATOM    110  OD2 ASP A  70      36.493  92.336 107.122  1.00  0.00           O1-
ATOM    111  HA  ASP A  70      36.965  92.581 104.559  1.00  0.00           H  
ATOM    112  HB2 ASP A  70      36.034  95.257 105.749  1.00  0.00           H  
ATOM    113  HB3 ASP A  70      34.967  93.937 105.296  1.00  0.00           H  
ATOM    114  H01 ASP A  70      38.015  93.955 104.911  1.00  0.00           H  
ATOM    115  H02 ASP A  70      36.799  94.087 103.631  1.00  0.00           H  
ATOM    116  CA  ASP A  85      37.100 105.754 107.848  1.00  0.00           C  
ATOM    117  C   ASP A  85      37.462 107.030 108.535  1.00  0.00           C  
ATOM    118  O   ASP A  85      38.243 107.865 108.060  1.00  0.00           O  
ATOM    119  CB  ASP A  85      38.211 104.669 107.920  1.00  0.00           C  
ATOM    120  CG  ASP A  85      38.233 103.981 109.279  1.00  0.00           C  
ATOM    121  OD1 ASP A  85      37.842 102.760 109.363  1.00  0.00           O  
ATOM    122  OD2 ASP A  85      38.595 104.661 110.282  1.00  0.00           O1-
ATOM    123  HA  ASP A  85      36.166 105.344 108.246  1.00  0.00           H  
ATOM    124  HB2 ASP A  85      38.043 103.923 107.139  1.00  0.00           H  
ATOM    125  HB3 ASP A  85      39.182 105.144 107.739  1.00  0.00           H  
ATOM    126  H03 ASP A  85      36.927 105.989 106.793  1.00  0.00           H  
ATOM    127  N   ALA A  86      36.879 107.158 109.745  1.00  0.00           N  
ATOM    128  CA  ALA A  86      37.150 108.311 110.541  1.00  0.00           C  
ATOM    129  C   ALA A  86      38.642 108.393 111.029  1.00  0.00           C  
ATOM    130  O   ALA A  86      39.078 109.477 111.444  1.00  0.00           O  
ATOM    131  CB  ALA A  86      36.265 108.312 111.800  1.00  0.00           C  
ATOM    132  H   ALA A  86      36.270 106.427 110.096  1.00  0.00           H  
ATOM    133  HA  ALA A  86      36.989 109.220 109.953  1.00  0.00           H  
ATOM    134  HB1 ALA A  86      36.408 107.379 112.359  1.00  0.00           H  
ATOM    135  HB2 ALA A  86      36.551 109.145 112.445  1.00  0.00           H  
ATOM    136  HB3 ALA A  86      35.208 108.409 111.547  1.00  0.00           H  
ATOM    137  N   SER A  87      39.335 107.226 111.055  1.00  0.00           N  
ATOM    138  CA  SER A  87      40.740 107.096 111.473  1.00  0.00           C  
ATOM    139  CB  SER A  87      40.924 105.967 112.492  1.00  0.00           C  
ATOM    140  OG  SER A  87      42.320 105.808 112.828  1.00  0.00           O  
ATOM    141  H   SER A  87      38.921 106.397 110.626  1.00  0.00           H  
ATOM    142  HA  SER A  87      41.041 108.058 111.901  1.00  0.00           H  
ATOM    143  HB2 SER A  87      40.309 106.154 113.382  1.00  0.00           H  
ATOM    144  HB3 SER A  87      40.611 105.010 112.071  1.00  0.00           H  
ATOM    145  HG  SER A  87      42.614 106.614 113.275  1.00  0.00           H  
ATOM    146  H01 SER A  87      41.377 106.895 110.602  1.00  0.00           H  
ATOM    147  CA  MET A  90      44.071 103.055 110.931  1.00  0.00           C  
ATOM    148  CB  MET A  90      42.609 102.574 111.219  1.00  0.00           C  
ATOM    149  CG  MET A  90      42.325 102.385 112.713  1.00  0.00           C  
ATOM    150  SD  MET A  90      43.053 100.849 113.429  1.00  0.00           S  
ATOM    151  CE  MET A  90      41.729  99.673 112.976  1.00  0.00           C  
ATOM    152  HA  MET A  90      44.795 102.345 111.347  1.00  0.00           H  
ATOM    153  HB2 MET A  90      41.906 103.323 110.828  1.00  0.00           H  
ATOM    154  HB3 MET A  90      42.409 101.642 110.676  1.00  0.00           H  
ATOM    155  HG2 MET A  90      42.722 103.227 113.287  1.00  0.00           H  
ATOM    156  HG3 MET A  90      41.248 102.347 112.898  1.00  0.00           H  
ATOM    157  HE1 MET A  90      40.769 100.046 113.343  1.00  0.00           H  
ATOM    158  HE2 MET A  90      41.680  99.521 111.897  1.00  0.00           H  
ATOM    159  HE3 MET A  90      41.957  98.723 113.455  1.00  0.00           H  
ATOM    160  H01 MET A  90      44.230 104.034 111.395  1.00  0.00           H  
ATOM    161  H02 MET A  90      44.252 103.144 109.854  1.00  0.00           H  
ATOM    162  CA  ALA A 115      34.709 110.368 106.145  1.00  0.00           C  
ATOM    163  C   ALA A 115      34.410 109.763 107.499  1.00  0.00           C  
ATOM    164  O   ALA A 115      34.638 108.577 107.767  1.00  0.00           O  
ATOM    165  HA  ALA A 115      34.736 111.460 106.167  1.00  0.00           H  
ATOM    166  H01 ALA A 115      35.671 109.993 105.788  1.00  0.00           H  
ATOM    167  H03 ALA A 115      33.943 110.051 105.427  1.00  0.00           H  
ATOM    168  N   ASN A 116      33.869 110.645 108.393  1.00  0.00           N  
ATOM    169  CA  ASN A 116      33.271 110.196 109.640  1.00  0.00           C  
ATOM    170  C   ASN A 116      31.741 110.264 109.478  1.00  0.00           C  
ATOM    171  O   ASN A 116      31.216 111.305 109.046  1.00  0.00           O  
ATOM    172  CB  ASN A 116      33.741 111.116 110.789  1.00  0.00           C  
ATOM    173  CG  ASN A 116      33.248 110.683 112.162  1.00  0.00           C  
ATOM    174  ND2 ASN A 116      34.154 110.783 113.168  1.00  0.00           N  
ATOM    175  OD1 ASN A 116      32.090 110.289 112.364  1.00  0.00           O  
ATOM    176  H   ASN A 116      33.486 111.510 108.031  1.00  0.00           H  
ATOM    177  HA  ASN A 116      33.602 109.177 109.816  1.00  0.00           H  
ATOM    178  HB2 ASN A 116      34.834 111.174 110.764  1.00  0.00           H  
ATOM    179  HB3 ASN A 116      33.351 112.125 110.597  1.00  0.00           H  
ATOM    180 HD21 ASN A 116      33.859 110.582 114.112  1.00  0.00           H  
ATOM    181 HD22 ASN A 116      35.092 111.122 113.016  1.00  0.00           H  
ATOM    182  N   TRP A 117      31.082 109.136 109.780  1.00  0.00           N  
ATOM    183  CA  TRP A 117      29.625 109.066 109.741  1.00  0.00           C  
ATOM    184  CB  TRP A 117      29.088 107.858 110.507  1.00  0.00           C  
ATOM    185  CG  TRP A 117      29.749 106.570 110.070  1.00  0.00           C  
ATOM    186  CD1 TRP A 117      30.350 106.332 108.850  1.00  0.00           C  
ATOM    187  CD2 TRP A 117      30.040 105.420 110.900  1.00  0.00           C  
ATOM    188  CE2 TRP A 117      30.854 104.534 110.128  1.00  0.00           C  
ATOM    189  CE3 TRP A 117      29.745 105.078 112.234  1.00  0.00           C  
ATOM    190  NE1 TRP A 117      30.998 105.104 108.877  1.00  0.00           N  
ATOM    191  CZ2 TRP A 117      31.401 103.361 110.666  1.00  0.00           C  
ATOM    192  CZ3 TRP A 117      30.286 103.912 112.769  1.00  0.00           C  
ATOM    193  CH2 TRP A 117      31.115 103.064 111.996  1.00  0.00           C  
ATOM    194  H   TRP A 117      31.609 108.381 110.230  1.00  0.00           H  
ATOM    195  HA  TRP A 117      29.291 109.025 108.694  1.00  0.00           H  
ATOM    196  HB2 TRP A 117      29.272 107.995 111.580  1.00  0.00           H  
ATOM    197  HB3 TRP A 117      27.997 107.826 110.379  1.00  0.00           H  
ATOM    198  HD1 TRP A 117      30.409 106.962 107.977  1.00  0.00           H  
ATOM    199  HE1 TRP A 117      31.587 104.749 108.140  1.00  0.00           H  
ATOM    200  HE3 TRP A 117      29.130 105.731 112.844  1.00  0.00           H  
ATOM    201  HZ2 TRP A 117      32.054 102.729 110.075  1.00  0.00           H  
ATOM    202  HZ3 TRP A 117      30.111 103.659 113.808  1.00  0.00           H  
ATOM    203  HH2 TRP A 117      31.557 102.198 112.471  1.00  0.00           H  
ATOM    204  H02 TRP A 117      29.214 109.994 110.156  1.00  0.00           H  
ATOM    205  CA  LEU A 136      32.173  94.764 109.427  1.00  0.00           C  
ATOM    206  C   LEU A 136      33.041  95.110 110.626  1.00  0.00           C  
ATOM    207  O   LEU A 136      33.799  96.107 110.575  1.00  0.00           O  
ATOM    208  HA  LEU A 136      31.483  93.939 109.613  1.00  0.00           H  
ATOM    209  H01 LEU A 136      32.848  94.498 108.605  1.00  0.00           H  
ATOM    210  H02 LEU A 136      31.612  95.653 109.128  1.00  0.00           H  
ATOM    211  N   GLY A 137      32.977  94.313 111.728  1.00  0.00           N  
ATOM    212  CA  GLY A 137      33.945  94.396 112.835  1.00  0.00           C  
ATOM    213  C   GLY A 137      33.446  94.947 114.186  1.00  0.00           C  
ATOM    214  O   GLY A 137      34.264  95.471 114.944  1.00  0.00           O  
ATOM    215  H   GLY A 137      32.439  93.461 111.637  1.00  0.00           H  
ATOM    216  HA2 GLY A 137      34.365  93.400 113.013  1.00  0.00           H  
ATOM    217  HA3 GLY A 137      34.770  95.036 112.524  1.00  0.00           H  
ATOM    218  N   ASN A 138      32.123  94.832 114.525  1.00  0.00           N  
ATOM    219  CA  ASN A 138      31.595  95.521 115.734  1.00  0.00           C  
ATOM    220  C   ASN A 138      32.020  97.021 115.634  1.00  0.00           C  
ATOM    221  O   ASN A 138      32.339  97.681 116.619  1.00  0.00           O  
ATOM    222  CB  ASN A 138      32.105  94.893 117.039  1.00  0.00           C  
ATOM    223  CG  ASN A 138      31.465  95.552 118.259  1.00  0.00           C  
ATOM    224  ND2 ASN A 138      32.313  95.792 119.292  1.00  0.00           N  
ATOM    225  OD1 ASN A 138      30.249  95.778 118.300  1.00  0.00           O  
ATOM    226  H   ASN A 138      31.476  94.398 113.881  1.00  0.00           H  
ATOM    227  HA  ASN A 138      30.504  95.461 115.705  1.00  0.00           H  
ATOM    228  HB2 ASN A 138      31.818  93.834 117.036  1.00  0.00           H  
ATOM    229  HB3 ASN A 138      33.192  94.947 117.082  1.00  0.00           H  
ATOM    230 HD21 ASN A 138      31.959  96.318 120.079  1.00  0.00           H  
ATOM    231 HD22 ASN A 138      33.323  95.706 119.183  1.00  0.00           H  
ATOM    232  N   SER A 139      31.962  97.555 114.369  1.00  0.00           N  
ATOM    233  CA  SER A 139      32.568  98.852 114.063  1.00  0.00           C  
ATOM    234  C   SER A 139      31.606 100.048 114.446  1.00  0.00           C  
ATOM    235  O   SER A 139      32.077 101.191 114.509  1.00  0.00           O  
ATOM    236  CB  SER A 139      32.966  98.949 112.599  1.00  0.00           C  
ATOM    237  OG  SER A 139      34.067  98.056 112.365  1.00  0.00           O  
ATOM    238  H   SER A 139      31.875  96.899 113.606  1.00  0.00           H  
ATOM    239  HA  SER A 139      33.455  98.992 114.689  1.00  0.00           H  
ATOM    240  HB2 SER A 139      32.118  98.717 111.944  1.00  0.00           H  
ATOM    241  HB3 SER A 139      33.279  99.978 112.404  1.00  0.00           H  
ATOM    242  HG  SER A 139      33.866  97.404 111.664  1.00  0.00           H  
ATOM    243  N   PHE A 140      30.289  99.766 114.654  1.00  0.00           N  
ATOM    244  CA  PHE A 140      29.245 100.763 115.041  1.00  0.00           C  
ATOM    245  H   PHE A 140      30.030  98.789 114.621  1.00  0.00           H  
ATOM    246  HA  PHE A 140      29.075 101.470 114.225  1.00  0.00           H  
ATOM    247  H01 PHE A 140      28.327 100.219 115.260  1.00  0.00           H  
ATOM    248  H03 PHE A 140      29.568 101.318 115.926  1.00  0.00           H  
ATOM    249  CA  HID A 142      32.721 103.147 119.011  1.00  0.00           C  
ATOM    250  C   HID A 142      32.109 104.499 119.437  1.00  0.00           C  
ATOM    251  O   HID A 142      32.827 105.371 119.947  1.00  0.00           O  
ATOM    252  CB  HID A 142      33.730 103.537 117.830  1.00  0.00           C  
ATOM    253  CG  HID A 142      34.701 102.505 117.358  1.00  0.00           C  
ATOM    254  CD2 HID A 142      34.604 101.195 116.916  1.00  0.00           C  
ATOM    255  ND1 HID A 142      36.038 102.842 117.181  1.00  0.00           N  
ATOM    256  CE1 HID A 142      36.686 101.760 116.655  1.00  0.00           C  
ATOM    257  NE2 HID A 142      35.844 100.741 116.483  1.00  0.00           N  
ATOM    258  HA  HID A 142      33.280 102.727 119.851  1.00  0.00           H  
ATOM    259  HB2 HID A 142      33.117 103.896 116.993  1.00  0.00           H  
ATOM    260  HB3 HID A 142      34.295 104.392 118.205  1.00  0.00           H  
ATOM    261  HD1 HID A 142      36.444 103.766 117.365  1.00  0.00           H  
ATOM    262  HD2 HID A 142      33.729 100.567 116.867  1.00  0.00           H  
ATOM    263  HE1 HID A 142      37.741 101.749 116.424  1.00  0.00           H  
ATOM    264  H02 HID A 142      31.976 102.424 118.666  1.00  0.00           H  
ATOM    265  CA  ARG A 175      29.120  92.587 119.745  1.00  0.00           C  
ATOM    266  CB  ARG A 175      30.311  92.858 120.700  1.00  0.00           C  
ATOM    267  CG  ARG A 175      31.695  92.448 120.178  1.00  0.00           C  
ATOM    268  CD  ARG A 175      32.766  92.838 121.214  1.00  0.00           C  
ATOM    269  NE  ARG A 175      34.147  92.773 120.728  1.00  0.00           N  
ATOM    270  CZ  ARG A 175      34.999  91.772 120.943  1.00  0.00           C  
ATOM    271  NH1 ARG A 175      34.559  90.578 121.422  1.00  0.00           N1+
ATOM    272  NH2 ARG A 175      36.311  91.978 120.756  1.00  0.00           N  
ATOM    273  HA  ARG A 175      29.062  91.527 119.470  1.00  0.00           H  
ATOM    274  HB2 ARG A 175      30.334  93.934 120.920  1.00  0.00           H  
ATOM    275  HB3 ARG A 175      30.127  92.348 121.657  1.00  0.00           H  
ATOM    276  HG2 ARG A 175      31.728  91.369 119.970  1.00  0.00           H  
ATOM    277  HG3 ARG A 175      31.913  92.964 119.237  1.00  0.00           H  
ATOM    278  HD2 ARG A 175      32.598  93.879 121.507  1.00  0.00           H  
ATOM    279  HD3 ARG A 175      32.673  92.227 122.119  1.00  0.00           H  
ATOM    280  HE  ARG A 175      34.528  93.617 120.255  1.00  0.00           H  
ATOM    281 HH11 ARG A 175      33.613  90.290 121.223  1.00  0.00           H  
ATOM    282 HH12 ARG A 175      35.231  89.837 121.563  1.00  0.00           H  
ATOM    283 HH21 ARG A 175      36.633  92.914 120.454  1.00  0.00           H  
ATOM    284 HH22 ARG A 175      36.938  91.209 120.565  1.00  0.00           H  
ATOM    285  H01 ARG A 175      29.226  93.181 118.830  1.00  0.00           H  
ATOM    286  H02 ARG A 175      28.176  92.868 120.223  1.00  0.00           H  
ATOM    287  CA  TYR A 194      40.181  88.684 115.420  1.00  0.00           C  
ATOM    288  CB  TYR A 194      39.856  89.817 116.404  1.00  0.00           C  
ATOM    289  CG  TYR A 194      39.143  91.017 115.815  1.00  0.00           C  
ATOM    290  CD1 TYR A 194      37.813  91.332 116.132  1.00  0.00           C  
ATOM    291  CD2 TYR A 194      39.835  91.889 114.959  1.00  0.00           C  
ATOM    292  CE1 TYR A 194      37.182  92.454 115.582  1.00  0.00           C  
ATOM    293  CE2 TYR A 194      39.218  93.004 114.390  1.00  0.00           C  
ATOM    294  CZ  TYR A 194      37.875  93.279 114.688  1.00  0.00           C  
ATOM    295  OH  TYR A 194      37.217  94.381 114.164  1.00  0.00           O  
ATOM    296  HA  TYR A 194      40.743  89.061 114.558  1.00  0.00           H  
ATOM    297  HB2 TYR A 194      39.255  89.416 117.230  1.00  0.00           H  
ATOM    298  HB3 TYR A 194      40.798  90.157 116.851  1.00  0.00           H  
ATOM    299  HD1 TYR A 194      37.268  90.700 116.827  1.00  0.00           H  
ATOM    300  HD2 TYR A 194      40.886  91.708 114.779  1.00  0.00           H  
ATOM    301  HE1 TYR A 194      36.154  92.701 115.823  1.00  0.00           H  
ATOM    302  HE2 TYR A 194      39.771  93.677 113.742  1.00  0.00           H  
ATOM    303  HH  TYR A 194      37.316  94.426 113.182  1.00  0.00           H  
ATOM    304  H01 TYR A 194      40.791  87.916 115.906  1.00  0.00           H  
ATOM    305  H03 TYR A 194      39.268  88.213 115.036  1.00  0.00           H  
ATOM    306  CA  TYR A 220      44.027  94.220 125.215  1.00  0.00           C  
ATOM    307  CB  TYR A 220      43.916  94.629 123.796  1.00  0.00           C  
ATOM    308  CG  TYR A 220      42.497  94.859 123.267  1.00  0.00           C  
ATOM    309  CD1 TYR A 220      41.773  96.019 123.607  1.00  0.00           C  
ATOM    310  CD2 TYR A 220      41.880  93.954 122.386  1.00  0.00           C  
ATOM    311  CE1 TYR A 220      40.503  96.274 123.080  1.00  0.00           C  
ATOM    312  CE2 TYR A 220      40.603  94.189 121.855  1.00  0.00           C  
ATOM    313  CZ  TYR A 220      39.917  95.361 122.191  1.00  0.00           C  
ATOM    314  OH  TYR A 220      38.661  95.668 121.685  1.00  0.00           O  
ATOM    315  HA  TYR A 220      43.510  93.270 125.405  1.00  0.00           H  
ATOM    316  HB2 TYR A 220      44.489  95.555 123.636  1.00  0.00           H  
ATOM    317  HB3 TYR A 220      44.393  93.875 123.154  1.00  0.00           H  
ATOM    318  HD1 TYR A 220      42.218  96.746 124.280  1.00  0.00           H  
ATOM    319  HD2 TYR A 220      42.406  93.052 122.085  1.00  0.00           H  
ATOM    320  HE1 TYR A 220      39.966  97.180 123.338  1.00  0.00           H  
ATOM    321  HE2 TYR A 220      40.153  93.473 121.179  1.00  0.00           H  
ATOM    322  HH  TYR A 220      38.345  95.042 120.994  1.00  0.00           H  
ATOM    323  H01 TYR A 220      45.074  94.091 125.514  1.00  0.00           H  
ATOM    324  H02 TYR A 220      43.585  94.964 125.890  1.00  0.00           H  
ATOM    325  CA  TYR A 242      32.427 100.819 123.559  1.00  0.00           C  
ATOM    326  CB  TYR A 242      32.450  99.307 123.261  1.00  0.00           C  
ATOM    327  CG  TYR A 242      33.705  98.853 122.533  1.00  0.00           C  
ATOM    328  CD1 TYR A 242      33.997  99.298 121.228  1.00  0.00           C  
ATOM    329  CD2 TYR A 242      34.630  97.994 123.147  1.00  0.00           C  
ATOM    330  CE1 TYR A 242      35.173  98.924 120.575  1.00  0.00           C  
ATOM    331  CE2 TYR A 242      35.808  97.600 122.505  1.00  0.00           C  
ATOM    332  CZ  TYR A 242      36.093  98.078 121.218  1.00  0.00           C  
ATOM    333  OH  TYR A 242      37.250  97.761 120.551  1.00  0.00           O  
ATOM    334  HA  TYR A 242      32.489 101.403 122.633  1.00  0.00           H  
ATOM    335  HB2 TYR A 242      32.360  98.749 124.201  1.00  0.00           H  
ATOM    336  HB3 TYR A 242      31.563  99.052 122.663  1.00  0.00           H  
ATOM    337  HD1 TYR A 242      33.299  99.956 120.717  1.00  0.00           H  
ATOM    338  HD2 TYR A 242      34.428  97.628 124.150  1.00  0.00           H  
ATOM    339  HE1 TYR A 242      35.401  99.295 119.580  1.00  0.00           H  
ATOM    340  HE2 TYR A 242      36.509  96.931 122.995  1.00  0.00           H  
ATOM    341  HH  TYR A 242      37.801  97.145 121.079  1.00  0.00           H  
ATOM    342  H01 TYR A 242      31.504 101.103 124.077  1.00  0.00           H  
ATOM    343  H02 TYR A 242      33.277 101.103 124.189  1.00  0.00           H  
TER   
ATOM    344  N   ACT A 293      35.723  96.893 117.429  1.00  0.00           N  
ATOM    345  CA  ACT A 293      36.750  96.006 117.968  1.00  0.00           C  
ATOM    346  C   ACT A 293      36.305  95.046 119.070  1.00  0.00           C  
ATOM    347  O   ACT A 293      35.079  94.935 119.337  1.00  0.00           O  
ATOM    348  CE  ACT A 293      36.601  97.479 114.522  1.00  0.00           C  
ATOM    349  OXT ACT A 293      37.232  94.373 119.670  1.00  0.00           O1-
ATOM    350  HE1 ACT A 293      35.687  97.385 113.936  1.00  0.00           H  
ATOM    351  HE2 ACT A 293      36.349  97.695 115.571  1.00  0.00           H  
ATOM    352  HE3 ACT A 293      37.162  96.545 114.483  1.00  0.00           H  
ATOM    353  H1  ACT A 293      37.566  96.602 118.383  1.00  0.00           H  
ATOM    354  H3  ACT A 293      37.166  95.402 117.150  1.00  0.00           H  
ATOM    355  H01 ACT A 293      35.248  97.377 118.186  1.00  0.00           H  
ATOM    356  H02 ACT A 293      35.019  96.366 116.916  1.00  0.00           H  
ATOM    357  CA' SAM A 294      37.641  96.713 110.306  1.00  0.00           C  
ATOM    358  CB  SAM A 294      37.185  97.825 111.284  1.00  0.00           C  
ATOM    359  CG  SAM A 294      38.261  98.267 112.283  1.00  0.00           C  
ATOM    360  SD  SAM A 294      37.612  98.851 113.902  1.00  0.00           S  
ATOM    361  C5' SAM A 294      36.271  99.983 113.392  1.00  0.00           C  
ATOM    362  C4' SAM A 294      36.711 101.035 112.389  1.00  0.00           C  
ATOM    363  O4' SAM A 294      35.512 101.834 112.164  1.00  0.00           O  
ATOM    364  C3' SAM A 294      37.852 101.980 112.834  1.00  0.00           C  
ATOM    365  O3' SAM A 294      38.884 102.050 111.851  1.00  0.00           O  
ATOM    366  C2' SAM A 294      37.113 103.322 113.091  1.00  0.00           C  
ATOM    367  O2' SAM A 294      37.874 104.494 112.911  1.00  0.00           O  
ATOM    368  C1' SAM A 294      35.874 103.227 112.166  1.00  0.00           C  
ATOM    369  OXT SAM A 294      39.300  95.477 111.498  1.00  0.00           O  
ATOM    370  N1  SAM A 294      32.860 107.221 111.094  1.00  0.00           N  
ATOM    371  C2  SAM A 294      33.740 106.548 110.332  1.00  0.00           C  
ATOM    372  N3  SAM A 294      34.470 105.475 110.676  1.00  0.00           N  
ATOM    373  C4  SAM A 294      34.185 105.053 111.922  1.00  0.00           C  
ATOM    374  C5  SAM A 294      33.255 105.628 112.805  1.00  0.00           C  
ATOM    375  C6  SAM A 294      32.598 106.791 112.355  1.00  0.00           C  
ATOM    376  N6  SAM A 294      31.729 107.509 113.109  1.00  0.00           N  
ATOM    377  N7  SAM A 294      33.224 104.927 114.005  1.00  0.00           N  
ATOM    378  C8  SAM A 294      34.111 103.961 113.861  1.00  0.00           C  
ATOM    379  N9  SAM A 294      34.741 103.998 112.616  1.00  0.00           N  
ATOM    380  C'  SAM A 294      38.104  95.488 111.125  1.00  0.00           C  
ATOM    381  N'  SAM A 294      36.451  96.430 109.430  1.00  0.00           N  
ATOM    382  O'  SAM A 294      37.201  94.638 111.461  1.00  0.00           O  
ATOM    383 HN61 SAM A 294      31.589 107.211 114.062  1.00  0.00           H  
ATOM    384 HN62 SAM A 294      31.619 108.499 112.889  1.00  0.00           H  
ATOM    385  HA  SAM A 294      38.450  97.047 109.653  1.00  0.00           H  
ATOM    386  HB1 SAM A 294      36.310  97.440 111.814  1.00  0.00           H  
ATOM    387  HB2 SAM A 294      36.845  98.679 110.690  1.00  0.00           H  
ATOM    388  HG1 SAM A 294      38.854  99.104 111.909  1.00  0.00           H  
ATOM    389  HG2 SAM A 294      38.950  97.457 112.531  1.00  0.00           H  
ATOM    390 HO2' SAM A 294      38.247 104.477 111.999  1.00  0.00           H  
ATOM    391 HO3' SAM A 294      38.497 102.341 110.990  1.00  0.00           H  
ATOM    392  H01 SAM A 294      34.312 103.184 114.582  1.00  0.00           H  
ATOM    393  H02 SAM A 294      37.001 100.584 111.435  1.00  0.00           H  
ATOM    394  H03 SAM A 294      38.345 101.641 113.747  1.00  0.00           H  
ATOM    395  H04 SAM A 294      36.765 103.327 114.130  1.00  0.00           H  
ATOM    396  H05 SAM A 294      36.115 103.568 111.155  1.00  0.00           H  
ATOM    397  H06 SAM A 294      33.912 106.957 109.341  1.00  0.00           H  
ATOM    398  H07 SAM A 294      36.512  95.587 108.791  1.00  0.00           H  
ATOM    399  H08 SAM A 294      36.240  97.262 108.847  1.00  0.00           H  
ATOM    400  H09 SAM A 294      35.606  96.234 109.991  1.00  0.00           H  
ATOM    401 H5'1 SAM A 294      35.933 100.430 114.332  1.00  0.00           H  
ATOM    402 H5'2 SAM A 294      35.483  99.364 112.965  1.00  0.00           H  
ATOM    403  O   WAT B6667      34.287  96.789 107.608  1.00  0.00           O  
ATOM    404  H1  WAT B6667      34.910  96.047 107.771  1.00  0.00           H  
ATOM    405  H2  WAT B6667      34.810  97.579 107.814  1.00  0.00           H  
END
