# Supplementary material for: Computational Investigation of GNMT-Catalyzed Methyl Transfer Reaction: Integrating MD, QM, and ML Approaches
Source: J Comput Chem. Author manuscript; Available in PMC 2026 Jun 29. (PMC13312424; doi:10.1002/jcc.70434)
Supplement: SI-2 [file NIHMS2188582-supplement-SI-2.zip › QM-cluster-pdbs/sampling_45678_P1_w_r.pdb]

ATOM      1  CA  TYR A  21      42.417 104.750 116.958  1.00  0.00           C0.     -1
ATOM      2  CB  TYR A  21      41.246 104.178 116.135  1.00  0.00           C0.     -1
ATOM      3  CG  TYR A  21      40.574 102.883 116.534  1.00  0.00           C0.      0
ATOM      4  CD1 TYR A  21      39.238 102.882 116.966  1.00  0.00           C0.      0
ATOM      5  CD2 TYR A  21      41.175 101.633 116.292  1.00  0.00           C0.      0
ATOM      6  CE1 TYR A  21      38.503 101.698 117.089  1.00  0.00           C0.      0
ATOM      7  CE2 TYR A  21      40.460 100.440 116.407  1.00  0.00           C0.      0
ATOM      8  CZ  TYR A  21      39.104 100.466 116.777  1.00  0.00           C0.      0
ATOM      9  OH  TYR A  21      38.418  99.277 116.761  1.00  0.00           O0.      0
ATOM     10  H01 TYR A  21      42.108 104.992 117.982  1.00  0.00           H0.      0
ATOM     11  H02 TYR A  21      42.788 105.667 116.486  1.00  0.00           H0.      0
ATOM     12  HA  TYR A  21      43.250 104.039 117.021  1.00  0.00           H0.      0
ATOM     13  HB2 TYR A  21      40.474 104.955 116.063  1.00  0.00           H0.      0
ATOM     14  HB3 TYR A  21      41.594 104.050 115.100  1.00  0.00           H0.      0
ATOM     15  HD1 TYR A  21      38.748 103.831 117.169  1.00  0.00           H0.      0
ATOM     16  HD2 TYR A  21      42.210 101.597 115.968  1.00  0.00           H0.      0
ATOM     17  HE1 TYR A  21      37.466 101.738 117.394  1.00  0.00           H0.      0
ATOM     18  HE2 TYR A  21      40.925  99.485 116.195  1.00  0.00           H0.      0
ATOM     19  HH  TYR A  21      37.551  99.342 117.242  1.00  0.00           H0.      0
ATOM     20  CA  TRP A  30      45.833  96.441 114.642  1.00  0.00           C0.     -1
ATOM     21  CB  TRP A  30      45.020  97.516 113.947  1.00  0.00           C0.     -1
ATOM     22  CG  TRP A  30      43.552  97.211 113.936  1.00  0.00           C0.      0
ATOM     23  CD1 TRP A  30      42.780  96.872 112.842  1.00  0.00           C0.      0
ATOM     24  CD2 TRP A  30      42.681  97.127 115.087  1.00  0.00           C0.      0
ATOM     25  CE2 TRP A  30      41.389  96.722 114.607  1.00  0.00           C0.      0
ATOM     26  CE3 TRP A  30      42.861  97.361 116.464  1.00  0.00           C0.      0
ATOM     27  NE1 TRP A  30      41.487  96.577 113.238  1.00  0.00           N0.      0
ATOM     28  CZ2 TRP A  30      40.306  96.542 115.482  1.00  0.00           C0.      0
ATOM     29  CZ3 TRP A  30      41.779  97.194 117.325  1.00  0.00           C0.      0
ATOM     30  CH2 TRP A  30      40.515  96.792 116.837  1.00  0.00           C0.      0
ATOM     31  H01 TRP A  30      45.706  95.473 114.142  1.00  0.00           H0.      0
ATOM     32  H03 TRP A  30      46.903  96.682 114.646  1.00  0.00           H0.      0
ATOM     33  HA  TRP A  30      45.516  96.314 115.683  1.00  0.00           H0.      0
ATOM     34  HB2 TRP A  30      45.200  98.482 114.443  1.00  0.00           H0.      0
ATOM     35  HB3 TRP A  30      45.371  97.640 112.914  1.00  0.00           H0.      0
ATOM     36  HD1 TRP A  30      43.058  96.818 111.800  1.00  0.00           H0.      0
ATOM     37  HE1 TRP A  30      40.759  96.336 112.550  1.00  0.00           H0.      0
ATOM     38  HE3 TRP A  30      43.828  97.670 116.849  1.00  0.00           H0.      0
ATOM     39  HZ2 TRP A  30      39.338  96.213 115.124  1.00  0.00           H0.      0
ATOM     40  HZ3 TRP A  30      41.903  97.370 118.387  1.00  0.00           H0.      0
ATOM     41  HH2 TRP A  30      39.684  96.704 117.523  1.00  0.00           H0.      0
ATOM     42  CA  TYR A  33      45.419  92.059 116.383  1.00  0.00           C0.     -1
ATOM     43  CB  TYR A  33      44.788  93.294 117.055  1.00  0.00           C0.     -1
ATOM     44  CG  TYR A  33      43.407  93.019 117.631  1.00  0.00           C0.      0
ATOM     45  CD1 TYR A  33      42.264  93.685 117.161  1.00  0.00           C0.      0
ATOM     46  CD2 TYR A  33      43.233  92.072 118.659  1.00  0.00           C0.      0
ATOM     47  CE1 TYR A  33      40.993  93.422 117.686  1.00  0.00           C0.      0
ATOM     48  CE2 TYR A  33      41.973  91.797 119.189  1.00  0.00           C0.      0
ATOM     49  CZ  TYR A  33      40.839  92.472 118.705  1.00  0.00           C0.      0
ATOM     50  OH  TYR A  33      39.629  92.145 119.262  1.00  0.00           O0.      0
ATOM     51  H01 TYR A  33      44.788  91.704 115.560  1.00  0.00           H0.      0
ATOM     52  H02 TYR A  33      46.410  92.294 115.978  1.00  0.00           H0.      0
ATOM     53  HA  TYR A  33      45.532  91.235 117.097  1.00  0.00           H0.      0
ATOM     54  HB2 TYR A  33      45.460  93.648 117.851  1.00  0.00           H0.      0
ATOM     55  HB3 TYR A  33      44.715  94.110 116.326  1.00  0.00           H0.      0
ATOM     56  HD1 TYR A  33      42.359  94.430 116.377  1.00  0.00           H0.      0
ATOM     57  HD2 TYR A  33      44.098  91.544 119.052  1.00  0.00           H0.      0
ATOM     58  HE1 TYR A  33      40.130  93.944 117.290  1.00  0.00           H0.      0
ATOM     59  HE2 TYR A  33      41.844  91.068 119.982  1.00  0.00           H0.      0
ATOM     60  HH  TYR A  33      38.897  92.711 118.933  1.00  0.00           H0.      0
ATOM     61  CA  ARG A  40      39.284  85.054 109.525  1.00  0.00           C0.     -1
ATOM     62  CB  ARG A  40      39.554  86.489 109.826  1.00  0.00           C0.     -1
ATOM     63  CG  ARG A  40      39.606  87.384 108.570  1.00  0.00           C0.      0
ATOM     64  CD  ARG A  40      39.598  88.889 108.880  1.00  0.00           C0.      0
ATOM     65  NE  ARG A  40      38.241  89.333 109.260  1.00  0.00           N0.      0
ATOM     66  CZ  ARG A  40      37.943  90.607 109.615  1.00  0.00           C0.      0
ATOM     67  NH1 ARG A  40      38.908  91.474 109.926  1.00  0.00           N1+      0
ATOM     68  NH2 ARG A  40      36.659  91.003 109.693  1.00  0.00           N0.      0
ATOM     69  H01 ARG A  40      38.311  84.923 109.032  1.00  0.00           H0.      0
ATOM     70  H02 ARG A  40      40.044  84.628 108.857  1.00  0.00           H0.      0
ATOM     71  HA  ARG A  40      39.273  84.444 110.436  1.00  0.00           H0.      0
ATOM     72  HB2 ARG A  40      38.780  86.880 110.503  1.00  0.00           H0.      0
ATOM     73  HB3 ARG A  40      40.505  86.599 110.367  1.00  0.00           H0.      0
ATOM     74  HG2 ARG A  40      40.513  87.158 107.997  1.00  0.00           H0.      0
ATOM     75  HG3 ARG A  40      38.762  87.149 107.904  1.00  0.00           H0.      0
ATOM     76  HD2 ARG A  40      40.284  89.087 109.712  1.00  0.00           H0.      0
ATOM     77  HD3 ARG A  40      39.943  89.463 108.010  1.00  0.00           H0.      0
ATOM     78  HE  ARG A  40      37.476  88.771 108.913  1.00  0.00           H0.      0
ATOM     79 HH11 ARG A  40      39.871  91.180 109.952  1.00  0.00           H0.      0
ATOM     80 HH12 ARG A  40      38.650  92.424 110.262  1.00  0.00           H0.      0
ATOM     81 HH21 ARG A  40      35.937  90.416 109.305  1.00  0.00           H0.      0
ATOM     82 HH22 ARG A  40      36.426  91.997 109.869  1.00  0.00           H0.      0
ATOM     83  CA  ALA A  64      35.262 101.009 108.790  1.00  0.00           C0.     -1
ATOM     84  C   ALA A  64      36.476 100.270 108.252  1.00  0.00           C0.      0
ATOM     85  O   ALA A  64      36.649  99.034 108.415  1.00  0.00           O0.      0
ATOM     86  CB  ALA A  64      34.189 100.072 109.355  1.00  0.00           C0.      0
ATOM     87  H02 ALA A  64      34.854 101.628 107.981  1.00  0.00           H0.      0
ATOM     88  HA  ALA A  64      35.603 101.711 109.566  1.00  0.00           H0.      0
ATOM     89  HB1 ALA A  64      34.535  99.556 110.255  1.00  0.00           H0.      0
ATOM     90  HB2 ALA A  64      33.297 100.647 109.627  1.00  0.00           H0.      0
ATOM     91  HB3 ALA A  64      33.904  99.315 108.617  1.00  0.00           H0.      0
ATOM     92  N   CYS A  65      37.350 101.014 107.551  1.00  0.00           N0.      0
ATOM     93  CA  CYS A  65      38.403 100.394 106.763  1.00  0.00           C0.     -1
ATOM     94  C   CYS A  65      39.527  99.682 107.585  1.00  0.00           C0.      0
ATOM     95  O   CYS A  65      40.004  98.633 107.105  1.00  0.00           O0.      0
ATOM     96  H01 CYS A  65      38.854 101.174 106.143  1.00  0.00           H0.      0
ATOM     97  H   CYS A  65      37.169 102.008 107.403  1.00  0.00           H0.      0
ATOM     98  HA  CYS A  65      37.997  99.613 106.115  1.00  0.00           H0.      0
ATOM     99  N   GLY A  66      39.967 100.235 108.735  1.00  0.00           N0.      0
ATOM    100  CA  GLY A  66      41.093  99.666 109.541  1.00  0.00           C0.     -1
ATOM    101  H01 GLY A  66      42.033  99.718 108.985  1.00  0.00           H0.      0
ATOM    102  H   GLY A  66      39.597 101.145 109.015  1.00  0.00           H0.      0
ATOM    103  HA2 GLY A  66      41.176 100.245 110.458  1.00  0.00           H0.      0
ATOM    104  HA3 GLY A  66      40.882  98.622 109.785  1.00  0.00           H0.      0
ATOM    105  CA  ASP A  70      37.917  93.191 104.723  1.00  0.00           C0.     -1
ATOM    106  CB  ASP A  70      36.800  93.424 105.748  1.00  0.00           C0.     -1
ATOM    107  CG  ASP A  70      37.042  94.554 106.747  1.00  0.00           C0.      0
ATOM    108  OD1 ASP A  70      35.997  95.270 107.036  1.00  0.00           O0.      0
ATOM    109  OD2 ASP A  70      38.168  94.688 107.271  1.00  0.00           O1-      0
ATOM    110  H01 ASP A  70      38.874  93.037 105.231  1.00  0.00           H0.      0
ATOM    111  H02 ASP A  70      38.026  94.055 104.058  1.00  0.00           H0.      0
ATOM    112  HA  ASP A  70      37.702  92.312 104.106  1.00  0.00           H0.      0
ATOM    113  HB2 ASP A  70      35.847  93.613 105.245  1.00  0.00           H0.      0
ATOM    114  HB3 ASP A  70      36.660  92.511 106.349  1.00  0.00           H0.      0
ATOM    115  CA  VAL A  84      36.581 105.039 104.748  1.00  0.00           C0.     -1
ATOM    116  C   VAL A  84      37.199 104.789 106.157  1.00  0.00           C0.      0
ATOM    117  O   VAL A  84      36.967 103.702 106.726  1.00  0.00           O0.      0
ATOM    118  CB  VAL A  84      35.109 105.547 105.017  1.00  0.00           C0.     -1
ATOM    119  CG1 VAL A  84      35.078 106.978 105.581  1.00  0.00           C0.      0
ATOM    120  CG2 VAL A  84      34.289 105.457 103.718  1.00  0.00           C0.      0
ATOM    121  H03 VAL A  84      36.569 104.082 104.225  1.00  0.00           H0.      0
ATOM    122  HA  VAL A  84      37.138 105.780 104.165  1.00  0.00           H0.      0
ATOM    123  HB  VAL A  84      34.670 104.860 105.754  1.00  0.00           H0.      0
ATOM    124 HG11 VAL A  84      34.042 107.302 105.732  1.00  0.00           H0.      0
ATOM    125 HG12 VAL A  84      35.597 107.073 106.538  1.00  0.00           H0.      0
ATOM    126 HG13 VAL A  84      35.545 107.675 104.872  1.00  0.00           H0.      0
ATOM    127 HG21 VAL A  84      34.274 104.433 103.326  1.00  0.00           H0.      0
ATOM    128 HG22 VAL A  84      33.253 105.772 103.889  1.00  0.00           H0.      0
ATOM    129 HG23 VAL A  84      34.715 106.110 102.946  1.00  0.00           H0.      0
ATOM    130  N   ASP A  85      37.854 105.791 106.817  1.00  0.00           N0.      0
ATOM    131  CA  ASP A  85      38.287 105.686 108.238  1.00  0.00           C0.     -1
ATOM    132  C   ASP A  85      38.631 107.119 108.736  1.00  0.00           C0.      0
ATOM    133  O   ASP A  85      39.137 107.933 107.953  1.00  0.00           O0.      0
ATOM    134  CB  ASP A  85      39.513 104.726 108.345  1.00  0.00           C0.      0
ATOM    135  CG  ASP A  85      39.612 104.088 109.723  1.00  0.00           C0.      0
ATOM    136  OD1 ASP A  85      39.277 102.867 109.848  1.00  0.00           O0.      0
ATOM    137  OD2 ASP A  85      39.971 104.833 110.693  1.00  0.00           O1-      0
ATOM    138  H   ASP A  85      38.094 106.660 106.354  1.00  0.00           H0.      0
ATOM    139  HA  ASP A  85      37.452 105.267 108.810  1.00  0.00           H0.      0
ATOM    140  HB2 ASP A  85      39.380 103.934 107.608  1.00  0.00           H0.      0
ATOM    141  HB3 ASP A  85      40.428 105.282 108.117  1.00  0.00           H0.      0
ATOM    142  N   ALA A  86      38.393 107.370 110.053  1.00  0.00           N0.      0
ATOM    143  CA  ALA A  86      38.712 108.650 110.727  1.00  0.00           C0.     -1
ATOM    144  C   ALA A  86      40.162 108.724 111.244  1.00  0.00           C0.      0
ATOM    145  O   ALA A  86      40.630 109.813 111.595  1.00  0.00           O0.      0
ATOM    146  CB  ALA A  86      37.734 108.936 111.874  1.00  0.00           C0.      0
ATOM    147  H   ALA A  86      37.867 106.674 110.574  1.00  0.00           H0.      0
ATOM    148  HA  ALA A  86      38.626 109.434 109.969  1.00  0.00           H0.      0
ATOM    149  HB1 ALA A  86      36.725 109.085 111.489  1.00  0.00           H0.      0
ATOM    150  HB2 ALA A  86      37.729 108.120 112.605  1.00  0.00           H0.      0
ATOM    151  HB3 ALA A  86      38.058 109.847 112.386  1.00  0.00           H0.      0
ATOM    152  N   SER A  87      40.814 107.539 111.356  1.00  0.00           N0.      0
ATOM    153  CA  SER A  87      42.201 107.444 111.827  1.00  0.00           C0.     -1
ATOM    154  CB  SER A  87      42.347 106.169 112.573  1.00  0.00           C0.     -1
ATOM    155  OG  SER A  87      43.741 106.026 112.934  1.00  0.00           O0.      0
ATOM    156  H01 SER A  87      42.902 107.472 110.981  1.00  0.00           H0.      0
ATOM    157  H   SER A  87      40.401 106.700 110.940  1.00  0.00           H0.      0
ATOM    158  HA  SER A  87      42.407 108.313 112.456  1.00  0.00           H0.      0
ATOM    159  HB2 SER A  87      41.711 106.181 113.468  1.00  0.00           H0.      0
ATOM    160  HB3 SER A  87      42.025 105.326 111.953  1.00  0.00           H0.      0
ATOM    161  HG  SER A  87      43.811 105.291 113.557  1.00  0.00           H0.      0
ATOM    162  CA  MET A  90      44.623 103.249 109.441  1.00  0.00           C0.     -1
ATOM    163  CB  MET A  90      43.172 103.246 109.954  1.00  0.00           C0.     -1
ATOM    164  CG  MET A  90      43.062 102.837 111.431  1.00  0.00           C0.      0
ATOM    165  SD  MET A  90      43.728 101.137 111.723  1.00  0.00           S0.      0
ATOM    166  CE  MET A  90      43.002 100.836 113.375  1.00  0.00           C0.      0
ATOM    167  H01 MET A  90      45.247 103.908 110.057  1.00  0.00           H0.      0
ATOM    168  H02 MET A  90      44.675 103.603 108.405  1.00  0.00           H0.      0
ATOM    169  HA  MET A  90      45.059 102.245 109.475  1.00  0.00           H0.      0
ATOM    170  HB2 MET A  90      42.738 104.250 109.854  1.00  0.00           H0.      0
ATOM    171  HB3 MET A  90      42.555 102.573 109.344  1.00  0.00           H0.      0
ATOM    172  HG2 MET A  90      43.620 103.549 112.049  1.00  0.00           H0.      0
ATOM    173  HG3 MET A  90      42.019 102.831 111.755  1.00  0.00           H0.      0
ATOM    174  HE1 MET A  90      43.466 101.483 114.125  1.00  0.00           H0.      0
ATOM    175  HE2 MET A  90      41.927 101.020 113.337  1.00  0.00           H0.      0
ATOM    176  HE3 MET A  90      43.180  99.790 113.635  1.00  0.00           H0.      0
ATOM    177  CA  ALA A 115      35.646 110.695 106.446  1.00  0.00           C0.     -1
ATOM    178  C   ALA A 115      35.188 110.296 107.880  1.00  0.00           C0.      0
ATOM    179  O   ALA A 115      35.672 109.292 108.420  1.00  0.00           O0.      0
ATOM    180  H01 ALA A 115      36.732 110.589 106.408  1.00  0.00           H0.      0
ATOM    181  H03 ALA A 115      35.205 109.993 105.732  1.00  0.00           H0.      0
ATOM    182  HA  ALA A 115      35.360 111.714 106.173  1.00  0.00           H0.      0
ATOM    183  N   ASN A 116      34.253 111.087 108.525  1.00  0.00           N0.      0
ATOM    184  CA  ASN A 116      33.722 110.770 109.877  1.00  0.00           C0.     -1
ATOM    185  C   ASN A 116      32.230 110.330 109.787  1.00  0.00           C0.      0
ATOM    186  O   ASN A 116      31.383 111.096 109.310  1.00  0.00           O0.      0
ATOM    187  CB  ASN A 116      33.894 111.931 110.881  1.00  0.00           C0.      0
ATOM    188  CG  ASN A 116      33.868 111.325 112.278  1.00  0.00           C0.      0
ATOM    189  ND2 ASN A 116      35.046 111.322 112.951  1.00  0.00           N0.      0
ATOM    190  OD1 ASN A 116      32.840 110.801 112.735  1.00  0.00           O0.      0
ATOM    191  H   ASN A 116      33.779 111.813 108.003  1.00  0.00           H0.      0
ATOM    192  HA  ASN A 116      34.327 109.922 110.210  1.00  0.00           H0.      0
ATOM    193  HB2 ASN A 116      34.838 112.445 110.680  1.00  0.00           H0.      0
ATOM    194  HB3 ASN A 116      33.073 112.646 110.770  1.00  0.00           H0.      0
ATOM    195 HD21 ASN A 116      35.114 110.789 113.808  1.00  0.00           H0.      0
ATOM    196 HD22 ASN A 116      35.902 111.636 112.520  1.00  0.00           H0.      0
ATOM    197  N   TRP A 117      31.968 109.083 110.252  1.00  0.00           N0.      0
ATOM    198  CA  TRP A 117      30.598 108.529 110.463  1.00  0.00           C0.     -1
ATOM    199  CB  TRP A 117      30.655 107.517 111.587  1.00  0.00           C0.     -1
ATOM    200  CG  TRP A 117      31.521 106.316 111.305  1.00  0.00           C0.      0
ATOM    201  CD1 TRP A 117      32.152 105.985 110.123  1.00  0.00           C0.      0
ATOM    202  CD2 TRP A 117      31.931 105.327 112.279  1.00  0.00           C0.      0
ATOM    203  CE2 TRP A 117      32.841 104.438 111.626  1.00  0.00           C0.      0
ATOM    204  CE3 TRP A 117      31.631 105.115 113.638  1.00  0.00           C0.      0
ATOM    205  NE1 TRP A 117      32.929 104.847 110.309  1.00  0.00           N0.      0
ATOM    206  CZ2 TRP A 117      33.492 103.400 112.309  1.00  0.00           C0.      0
ATOM    207  CZ3 TRP A 117      32.256 104.066 114.314  1.00  0.00           C0.      0
ATOM    208  CH2 TRP A 117      33.193 103.232 113.660  1.00  0.00           C0.      0
ATOM    209  H02 TRP A 117      29.931 109.360 110.707  1.00  0.00           H0.      0
ATOM    210  H   TRP A 117      32.734 108.594 110.717  1.00  0.00           H0.      0
ATOM    211  HA  TRP A 117      30.234 108.074 109.534  1.00  0.00           H0.      0
ATOM    212  HB2 TRP A 117      31.022 108.017 112.494  1.00  0.00           H0.      0
ATOM    213  HB3 TRP A 117      29.628 107.196 111.817  1.00  0.00           H0.      0
ATOM    214  HD1 TRP A 117      32.143 106.493 109.172  1.00  0.00           H0.      0
ATOM    215  HE1 TRP A 117      33.599 104.499 109.641  1.00  0.00           H0.      0
ATOM    216  HE3 TRP A 117      30.916 105.755 114.147  1.00  0.00           H0.      0
ATOM    217  HZ2 TRP A 117      34.233 102.775 111.824  1.00  0.00           H0.      0
ATOM    218  HZ3 TRP A 117      32.024 103.881 115.359  1.00  0.00           H0.      0
ATOM    219  HH2 TRP A 117      33.704 102.458 114.222  1.00  0.00           H0.      0
ATOM    220  CA  LEU A 136      31.395  95.060 110.199  1.00  0.00           C0.     -1
ATOM    221  C   LEU A 136      32.515  95.247 111.185  1.00  0.00           C0.      0
ATOM    222  O   LEU A 136      33.168  96.307 111.285  1.00  0.00           O0.      0
ATOM    223  H01 LEU A 136      31.862  94.775 109.246  1.00  0.00           H0.      0
ATOM    224  H02 LEU A 136      30.865  96.005 110.063  1.00  0.00           H0.      0
ATOM    225  HA  LEU A 136      30.691  94.284 110.509  1.00  0.00           H0.      0
ATOM    226  N   GLY A 137      32.804  94.167 111.968  1.00  0.00           N0.      0
ATOM    227  CA  GLY A 137      33.971  94.158 112.835  1.00  0.00           C0.     -1
ATOM    228  C   GLY A 137      33.737  94.672 114.226  1.00  0.00           C0.      0
ATOM    229  O   GLY A 137      34.695  94.957 114.969  1.00  0.00           O0.      0
ATOM    230  H   GLY A 137      32.369  93.285 111.734  1.00  0.00           H0.      0
ATOM    231  HA2 GLY A 137      34.356  93.135 112.897  1.00  0.00           H0.      0
ATOM    232  HA3 GLY A 137      34.766  94.752 112.383  1.00  0.00           H0.      0
ATOM    233  N   ASN A 138      32.451  94.790 114.584  1.00  0.00           N0.      0
ATOM    234  CA  ASN A 138      32.077  95.436 115.824  1.00  0.00           C0.     -1
ATOM    235  C   ASN A 138      32.612  96.885 115.852  1.00  0.00           C0.      0
ATOM    236  O   ASN A 138      33.071  97.403 116.872  1.00  0.00           O0.      0
ATOM    237  CB  ASN A 138      32.497  94.648 117.070  1.00  0.00           C0.      0
ATOM    238  CG  ASN A 138      31.858  95.258 118.314  1.00  0.00           C0.      0
ATOM    239  ND2 ASN A 138      32.689  95.348 119.390  1.00  0.00           N0.      0
ATOM    240  OD1 ASN A 138      30.666  95.585 118.338  1.00  0.00           O0.      0
ATOM    241  H   ASN A 138      31.748  94.523 113.909  1.00  0.00           H0.      0
ATOM    242  HA  ASN A 138      30.983  95.506 115.839  1.00  0.00           H0.      0
ATOM    243  HB2 ASN A 138      32.123  93.622 116.961  1.00  0.00           H0.      0
ATOM    244  HB3 ASN A 138      33.580  94.607 117.164  1.00  0.00           H0.      0
ATOM    245 HD21 ASN A 138      32.390  95.943 120.152  1.00  0.00           H0.      0
ATOM    246 HD22 ASN A 138      33.691  95.292 119.221  1.00  0.00           H0.      0
ATOM    247  N   SER A 139      32.476  97.539 114.670  1.00  0.00           N0.      0
ATOM    248  CA  SER A 139      32.860  98.930 114.493  1.00  0.00           C0.     -1
ATOM    249  CB  SER A 139      33.212  99.231 113.037  1.00  0.00           C0.      0
ATOM    250  OG  SER A 139      34.350  98.466 112.585  1.00  0.00           O0.      0
ATOM    251  H03 SER A 139      32.054  99.605 114.815  1.00  0.00           H0.      0
ATOM    252  H   SER A 139      32.072  97.049 113.884  1.00  0.00           H0.      0
ATOM    253  HA  SER A 139      33.720  99.119 115.142  1.00  0.00           H0.      0
ATOM    254  HB2 SER A 139      32.351  99.042 112.382  1.00  0.00           H0.      0
ATOM    255  HB3 SER A 139      33.469 100.290 112.943  1.00  0.00           H0.      0
ATOM    256  HG  SER A 139      34.017  97.635 112.200  1.00  0.00           H0.      0
ATOM    257  CA  HID A 142      32.696 102.989 118.904  1.00  0.00           C0.     -1
ATOM    258  CB  HID A 142      34.148 102.906 118.281  1.00  0.00           C0.     -1
ATOM    259  CG  HID A 142      34.876 101.617 118.430  1.00  0.00           C0.      0
ATOM    260  CD2 HID A 142      35.224 100.655 117.503  1.00  0.00           C0.      0
ATOM    261  ND1 HID A 142      35.507 101.212 119.601  1.00  0.00           N0.      0
ATOM    262  CE1 HID A 142      36.202 100.066 119.346  1.00  0.00           C0.      0
ATOM    263  NE2 HID A 142      36.052  99.704 118.079  1.00  0.00           N0.      0
ATOM    264  H01 HID A 142      32.046 102.232 118.455  1.00  0.00           H0.      0
ATOM    265  H02 HID A 142      32.276 103.981 118.711  1.00  0.00           H0.      0
ATOM    266  HA  HID A 142      32.723 102.824 119.987  1.00  0.00           H0.      0
ATOM    267  HB2 HID A 142      34.068 103.127 117.210  1.00  0.00           H0.      0
ATOM    268  HB3 HID A 142      34.750 103.717 118.713  1.00  0.00           H0.      0
ATOM    269  HD1 HID A 142      35.450 101.679 120.495  1.00  0.00           H0.      0
ATOM    270  HD2 HID A 142      34.951 100.615 116.460  1.00  0.00           H0.      0
ATOM    271  HE1 HID A 142      36.779  99.539 120.084  1.00  0.00           H0.      0
ATOM    272  CA  ARG A 175      28.852  91.937 120.234  1.00  0.00           C0.     -1
ATOM    273  CB  ARG A 175      30.163  92.288 121.014  1.00  0.00           C0.     -1
ATOM    274  CG  ARG A 175      31.436  92.014 120.190  1.00  0.00           C0.      0
ATOM    275  CD  ARG A 175      32.708  92.437 120.949  1.00  0.00           C0.      0
ATOM    276  NE  ARG A 175      33.962  92.220 120.210  1.00  0.00           N0.      0
ATOM    277  CZ  ARG A 175      34.689  91.101 120.262  1.00  0.00           C0.      0
ATOM    278  NH1 ARG A 175      34.177  89.960 120.794  1.00  0.00           N1+      0
ATOM    279  NH2 ARG A 175      35.924  91.086 119.740  1.00  0.00           N0.      0
ATOM    280  H01 ARG A 175      27.969  92.137 120.849  1.00  0.00           H0.      0
ATOM    281  H03 ARG A 175      28.780  92.541 119.322  1.00  0.00           H0.      0
ATOM    282  HA  ARG A 175      28.841  90.879 119.948  1.00  0.00           H0.      0
ATOM    283  HB2 ARG A 175      30.138  93.350 121.294  1.00  0.00           H0.      0
ATOM    284  HB3 ARG A 175      30.196  91.713 121.950  1.00  0.00           H0.      0
ATOM    285  HG2 ARG A 175      31.487  90.948 119.925  1.00  0.00           H0.      0
ATOM    286  HG3 ARG A 175      31.392  92.572 119.247  1.00  0.00           H0.      0
ATOM    287  HD2 ARG A 175      32.658  93.508 121.152  1.00  0.00           H0.      0
ATOM    288  HD3 ARG A 175      32.770  91.924 121.918  1.00  0.00           H0.      0
ATOM    289  HE  ARG A 175      34.373  92.997 119.660  1.00  0.00           H0.      0
ATOM    290 HH11 ARG A 175      33.258  89.970 121.207  1.00  0.00           H0.      0
ATOM    291 HH12 ARG A 175      34.810  89.251 121.134  1.00  0.00           H0.      0
ATOM    292 HH21 ARG A 175      36.433  91.979 119.550  1.00  0.00           H0.      0
ATOM    293 HH22 ARG A 175      36.445  90.222 119.729  1.00  0.00           H0.      0
ATOM    294  CA  TYR A 194      40.528  88.903 115.282  1.00  0.00           C0.     -1
ATOM    295  CB  TYR A 194      40.110  89.860 116.398  1.00  0.00           C0.     -1
ATOM    296  CG  TYR A 194      39.332  91.054 115.853  1.00  0.00           C0.      0
ATOM    297  CD1 TYR A 194      38.022  91.340 116.267  1.00  0.00           C0.      0
ATOM    298  CD2 TYR A 194      39.905  91.902 114.885  1.00  0.00           C0.      0
ATOM    299  CE1 TYR A 194      37.298  92.414 115.729  1.00  0.00           C0.      0
ATOM    300  CE2 TYR A 194      39.201  92.974 114.337  1.00  0.00           C0.      0
ATOM    301  CZ  TYR A 194      37.887  93.231 114.753  1.00  0.00           C0.      0
ATOM    302  OH  TYR A 194      37.235  94.305 114.186  1.00  0.00           O0.      0
ATOM    303  H01 TYR A 194      41.083  88.045 115.680  1.00  0.00           H0.      0
ATOM    304  H02 TYR A 194      39.652  88.521 114.744  1.00  0.00           H0.      0
ATOM    305  HA  TYR A 194      41.173  89.403 114.551  1.00  0.00           H0.      0
ATOM    306  HB2 TYR A 194      39.492  89.335 117.137  1.00  0.00           H0.      0
ATOM    307  HB3 TYR A 194      40.998  90.219 116.934  1.00  0.00           H0.      0
ATOM    308  HD1 TYR A 194      37.554  90.722 117.027  1.00  0.00           H0.      0
ATOM    309  HD2 TYR A 194      40.929  91.732 114.567  1.00  0.00           H0.      0
ATOM    310  HE1 TYR A 194      36.290  92.622 116.074  1.00  0.00           H0.      0
ATOM    311  HE2 TYR A 194      39.652  93.624 113.595  1.00  0.00           H0.      0
ATOM    312  HH  TYR A 194      36.336  94.435 114.564  1.00  0.00           H0.      0
ATOM    313  CA  LEU A 240      38.976 100.183 123.838  1.00  0.00           C0.     -1
ATOM    314  CB  LEU A 240      38.854  99.163 122.695  1.00  0.00           C0.     -1
ATOM    315  CG  LEU A 240      39.811  99.435 121.506  1.00  0.00           C0.      0
ATOM    316  CD1 LEU A 240      39.698  98.328 120.441  1.00  0.00           C0.      0
ATOM    317  CD2 LEU A 240      39.585 100.819 120.867  1.00  0.00           C0.      0
ATOM    318  H01 LEU A 240      38.343  99.901 124.687  1.00  0.00           H0.      0
ATOM    319  H02 LEU A 240      40.011 100.246 124.197  1.00  0.00           H0.      0
ATOM    320  HA  LEU A 240      38.672 101.185 123.517  1.00  0.00           H0.      0
ATOM    321  HB2 LEU A 240      39.056  98.153 123.080  1.00  0.00           H0.      0
ATOM    322  HB3 LEU A 240      37.818  99.146 122.325  1.00  0.00           H0.      0
ATOM    323  HG  LEU A 240      40.838  99.417 121.904  1.00  0.00           H0.      0
ATOM    324 HD11 LEU A 240      38.676  98.243 120.057  1.00  0.00           H0.      0
ATOM    325 HD12 LEU A 240      40.355  98.533 119.590  1.00  0.00           H0.      0
ATOM    326 HD13 LEU A 240      39.976  97.352 120.860  1.00  0.00           H0.      0
ATOM    327 HD21 LEU A 240      40.240 100.957 119.999  1.00  0.00           H0.      0
ATOM    328 HD22 LEU A 240      38.553 100.927 120.512  1.00  0.00           H0.      0
ATOM    329 HD23 LEU A 240      39.784 101.632 121.573  1.00  0.00           H0.      0
ATOM    330  CA  TYR A 242      32.272 100.433 123.626  1.00  0.00           C0.     -1
ATOM    331  CB  TYR A 242      32.236  98.882 123.265  1.00  0.00           C0.     -1
ATOM    332  CG  TYR A 242      33.407  98.363 122.475  1.00  0.00           C0.      0
ATOM    333  CD1 TYR A 242      33.371  98.344 121.070  1.00  0.00           C0.      0
ATOM    334  CD2 TYR A 242      34.540  97.836 123.114  1.00  0.00           C0.      0
ATOM    335  CE1 TYR A 242      34.426  97.821 120.324  1.00  0.00           C0.      0
ATOM    336  CE2 TYR A 242      35.611  97.313 122.382  1.00  0.00           C0.      0
ATOM    337  CZ  TYR A 242      35.556  97.308 120.981  1.00  0.00           C0.      0
ATOM    338  OH  TYR A 242      36.591  96.863 120.206  1.00  0.00           O0.      0
ATOM    339  H01 TYR A 242      31.377 100.706 124.193  1.00  0.00           H0.      0
ATOM    340  H02 TYR A 242      33.158 100.663 124.228  1.00  0.00           H0.      0
ATOM    341  HA  TYR A 242      32.309 101.034 122.711  1.00  0.00           H0.      0
ATOM    342  HB2 TYR A 242      32.154  98.327 124.208  1.00  0.00           H0.      0
ATOM    343  HB3 TYR A 242      31.308  98.695 122.709  1.00  0.00           H0.      0
ATOM    344  HD1 TYR A 242      32.499  98.735 120.552  1.00  0.00           H0.      0
ATOM    345  HD2 TYR A 242      34.582  97.825 124.200  1.00  0.00           H0.      0
ATOM    346  HE1 TYR A 242      34.381  97.802 119.243  1.00  0.00           H0.      0
ATOM    347  HE2 TYR A 242      36.481  96.907 122.886  1.00  0.00           H0.      0
ATOM    348  HH  TYR A 242      37.229  96.290 120.707  1.00  0.00           H0.      0
ATOM    349  CA' SAM A 293      36.997  95.981 110.211  1.00  0.00           C0.      0
ATOM    350  CB  SAM A 293      36.982  96.573 111.629  1.00  0.00           C0.      0
ATOM    351  CG  SAM A 293      37.423  98.038 111.663  1.00  0.00           C0.      0
ATOM    352  SD  SAM A 293      37.920  98.551 113.377  1.00  0.00           S0.      0
ATOM    353  C5' SAM A 293      37.013 100.135 113.541  1.00  0.00           C0.      0
ATOM    354  C4' SAM A 293      37.594 101.205 112.625  1.00  0.00           C0.      0
ATOM    355  O4' SAM A 293      36.643 102.308 112.671  1.00  0.00           O0.      0
ATOM    356  C3' SAM A 293      38.982 101.749 113.063  1.00  0.00           C0.      0
ATOM    357  O3' SAM A 293      39.970 101.574 112.062  1.00  0.00           O0.      0
ATOM    358  C2' SAM A 293      38.678 103.230 113.427  1.00  0.00           C0.      0
ATOM    359  O2' SAM A 293      39.733 104.140 113.207  1.00  0.00           O0.      0
ATOM    360  C1' SAM A 293      37.392 103.548 112.634  1.00  0.00           C0.      0
ATOM    361  OXT SAM A 293      38.138  93.962 110.712  1.00  0.00           O0.      0
ATOM    362  N1  SAM A 293      34.499 107.732 111.688  1.00  0.00           N0.      0
ATOM    363  C2  SAM A 293      35.267 106.980 110.880  1.00  0.00           C0.      0
ATOM    364  N3  SAM A 293      36.027 105.915 111.200  1.00  0.00           N0.      0
ATOM    365  C4  SAM A 293      35.949 105.617 112.511  1.00  0.00           C0.      0
ATOM    366  C5  SAM A 293      35.204 106.316 113.469  1.00  0.00           C0.      0
ATOM    367  C6  SAM A 293      34.447 107.431 113.018  1.00  0.00           C0.      0
ATOM    368  N6  SAM A 293      33.711 108.205 113.833  1.00  0.00           N0.      0
ATOM    369  N7  SAM A 293      35.375 105.732 114.721  1.00  0.00           N0.      0
ATOM    370  C8  SAM A 293      36.189 104.715 114.530  1.00  0.00           C0.      0
ATOM    371  N9  SAM A 293      36.585 104.598 113.205  1.00  0.00           N0.      0
ATOM    372  C'  SAM A 293      37.037  94.438 110.306  1.00  0.00           C0.      0
ATOM    373  N'  SAM A 293      35.853  96.458 109.375  1.00  0.00           N0.      0
ATOM    374  O'  SAM A 293      36.003  93.760 110.033  1.00  0.00           O0.      0
ATOM    375 HN61 SAM A 293      33.529 107.892 114.791  1.00  0.00           H0.      0
ATOM    376 HN62 SAM A 293      33.230 109.019 113.451  1.00  0.00           H0.      0
ATOM    377  HA  SAM A 293      37.900  96.292 109.685  1.00  0.00           H0.      0
ATOM    378  HB1 SAM A 293      37.655  95.959 112.226  1.00  0.00           H0.      0
ATOM    379  HB2 SAM A 293      35.983  96.475 112.060  1.00  0.00           H0.      0
ATOM    380  HG1 SAM A 293      36.629  98.710 111.337  1.00  0.00           H0.      0
ATOM    381  HG2 SAM A 293      38.319  98.183 111.058  1.00  0.00           H0.      0
ATOM    382 HO2' SAM A 293      39.882 104.271 112.227  1.00  0.00           H0.      0
ATOM    383 HO3' SAM A 293      39.723 102.096 111.253  1.00  0.00           H0.      0
ATOM    384  H01 SAM A 293      36.517 104.028 115.293  1.00  0.00           H0.      0
ATOM    385  H02 SAM A 293      37.674 100.849 111.591  1.00  0.00           H0.      0
ATOM    386  H03 SAM A 293      39.356 101.226 113.946  1.00  0.00           H0.      0
ATOM    387  H04 SAM A 293      38.453 103.266 114.494  1.00  0.00           H0.      0
ATOM    388  H05 SAM A 293      37.613 103.831 111.603  1.00  0.00           H0.      0
ATOM    389  H06 SAM A 293      35.299 107.303 109.845  1.00  0.00           H0.      0
ATOM    390  H07 SAM A 293      34.937  96.215 109.768  1.00  0.00           H0.      0
ATOM    391  H08 SAM A 293      35.934  95.994 108.400  1.00  0.00           H0.      0
ATOM    392  H09 SAM A 293      35.911  97.479 109.214  1.00  0.00           H0.      0
ATOM    393 H5'1 SAM A 293      37.110 100.424 114.591  1.00  0.00           H0.      0
ATOM    394 H5'2 SAM A 293      35.971  99.924 113.297  1.00  0.00           H0.      0
ATOM    395  N   ACT A 294      36.348  96.401 117.221  1.00  0.00           N0.      0
ATOM    396  CA  ACT A 294      37.167  95.311 117.722  1.00  0.00           C0.      0
ATOM    397  C   ACT A 294      36.480  94.249 118.579  1.00  0.00           C0.      0
ATOM    398  O   ACT A 294      35.224  94.185 118.641  1.00  0.00           O0.      0
ATOM    399  CE  ACT A 294      36.911  97.518 114.477  1.00  0.00           C0.      0
ATOM    400  OXT ACT A 294      37.258  93.416 119.195  1.00  0.00           O1-      0
ATOM    401  HE1 ACT A 294      35.856  97.646 114.240  1.00  0.00           H0.      0
ATOM    402  HE2 ACT A 294      37.137  97.799 115.505  1.00  0.00           H0.      0
ATOM    403  HE3 ACT A 294      37.218  96.481 114.350  1.00  0.00           H0.      0
ATOM    404  H1  ACT A 294      37.990  95.718 118.316  1.00  0.00           H0.      0
ATOM    405  H3  ACT A 294      37.633  94.779 116.883  1.00  0.00           H0.      0
ATOM    406  H01 ACT A 294      36.089  97.007 117.993  1.00  0.00           H0.      0
ATOM    407  H02 ACT A 294      35.493  96.043 116.803  1.00  0.00           H0.      0
ATOM    408  O   WAT A2011      33.805  94.251 108.402  1.00  0.00           O0.      0
ATOM    409  H1  WAT A2011      34.480  93.966 109.043  1.00  0.00           H0.      0
ATOM    410  H2  WAT A2011      34.345  94.567 107.653  1.00  0.00           H0.      0
ATOM    411  O   WAT A6544      33.301 106.704 116.277  1.00  0.00           O0.      0
ATOM    412  H1  WAT A6544      32.620 106.158 115.860  1.00  0.00           H0.      0
ATOM    413  H2  WAT A6544      34.142 106.284 115.983  1.00  0.00           H0.      0
ATOM    414  O   WAT A9157      34.739  97.711 106.669  1.00  0.00           O0.      0
ATOM    415  H1  WAT A9157      35.484  98.203 107.046  1.00  0.00           H0.      0
ATOM    416  H2  WAT A9157      35.096  96.820 106.506  1.00  0.00           H0.      0
ATOM    417  O   WAT B2262      39.209 106.708 114.059  1.00  0.00           O0.      0
ATOM    418  H1  WAT B2262      39.696 107.194 113.379  1.00  0.00           H0.      0
ATOM    419  H2  WAT B2262      39.346 105.768 113.821  1.00  0.00           H0.      0
ATOM    420  O   WAT B8970      39.924  95.980 111.114  1.00  0.00           O0.      0
ATOM    421  H1  WAT B8970      39.393  95.158 111.078  1.00  0.00           H0.      0
ATOM    422  H2  WAT B8970      40.123  96.180 110.164  1.00  0.00           H0.      0
ATOM    423  O   WAT B9573      40.074  96.280 108.481  1.00  0.00           O0.      0
ATOM    424  H1  WAT B9573      40.122  97.133 108.001  1.00  0.00           H0.      0
ATOM    425  H2  WAT B9573      39.377  95.742 108.052  1.00  0.00           H0.      0
ATOM    426  O   WAT C3688      38.228  95.019 121.187  1.00  0.00           O0.      0
ATOM    427  H1  WAT C3688      37.960  94.316 120.548  1.00  0.00           H0.      0
ATOM    428  H2  WAT C3688      39.171  95.171 121.049  1.00  0.00           H0.      0
