# Supplementary material for: Computational Investigation of GNMT-Catalyzed Methyl Transfer Reaction: Integrating MD, QM, and ML Approaches
Source: J Comput Chem. Author manuscript; Available in PMC 2026 Jun 29. (PMC13312424; doi:10.1002/jcc.70434)
Supplement: SI-2 [file NIHMS2188582-supplement-SI-2.zip › QM-cluster-pdbs/sampling_12345_R1_w_ts.pdb]

ATOM      1  CA  TYR A  21      42.003 105.572 118.441  1.00  0.00           C0.     -1
ATOM      2  CB  TYR A  21      41.361 105.081 117.183  1.00  0.00           C0.     -1
ATOM      3  CG  TYR A  21      40.711 103.708 117.204  1.00  0.00           C0.      0
ATOM      4  CD1 TYR A  21      39.334 103.583 117.435  1.00  0.00           C0.      0
ATOM      5  CD2 TYR A  21      41.424 102.539 116.885  1.00  0.00           C0.      0
ATOM      6  CE1 TYR A  21      38.672 102.354 117.336  1.00  0.00           C0.      0
ATOM      7  CE2 TYR A  21      40.785 101.301 116.788  1.00  0.00           C0.      0
ATOM      8  CZ  TYR A  21      39.403 101.202 117.004  1.00  0.00           C0.      0
ATOM      9  OH  TYR A  21      38.821  99.960 116.851  1.00  0.00           O0.      0
ATOM     10  H01 TYR A  21      41.280 105.639 119.265  1.00  0.00           H0.      0
ATOM     11  H02 TYR A  21      42.435 106.569 118.299  1.00  0.00           H0.      0
ATOM     12  HA  TYR A  21      42.809 104.905 118.772  1.00  0.00           H0.      0
ATOM     13  HB2 TYR A  21      40.593 105.799 116.860  1.00  0.00           H0.      0
ATOM     14  HB3 TYR A  21      42.112 105.081 116.378  1.00  0.00           H0.      0
ATOM     15  HD1 TYR A  21      38.761 104.476 117.650  1.00  0.00           H0.      0
ATOM     16  HD2 TYR A  21      42.489 102.601 116.679  1.00  0.00           H0.      0
ATOM     17  HE1 TYR A  21      37.600 102.310 117.483  1.00  0.00           H0.      0
ATOM     18  HE2 TYR A  21      41.334 100.408 116.525  1.00  0.00           H0.      0
ATOM     19  HH  TYR A  21      37.878  99.964 117.156  1.00  0.00           H0.      0
ATOM     20  CA  TRP A  30      46.717  96.083 114.298  1.00  0.00           C0.     -1
ATOM     21  CB  TRP A  30      45.843  97.085 113.587  1.00  0.00           C0.     -1
ATOM     22  CG  TRP A  30      44.386  96.724 113.646  1.00  0.00           C0.      0
ATOM     23  CD1 TRP A  30      43.641  95.991 112.743  1.00  0.00           C0.      0
ATOM     24  CD2 TRP A  30      43.496  97.075 114.724  1.00  0.00           C0.      0
ATOM     25  CE2 TRP A  30      42.213  96.531 114.408  1.00  0.00           C0.      0
ATOM     26  CE3 TRP A  30      43.650  97.860 115.880  1.00  0.00           C0.      0
ATOM     27  NE1 TRP A  30      42.336  95.848 113.211  1.00  0.00           N0.      0
ATOM     28  CZ2 TRP A  30      41.092  96.780 115.208  1.00  0.00           C0.      0
ATOM     29  CZ3 TRP A  30      42.531  98.120 116.667  1.00  0.00           C0.      0
ATOM     30  CH2 TRP A  30      41.264  97.593 116.326  1.00  0.00           C0.      0
ATOM     31  H01 TRP A  30      46.607  95.085 113.856  1.00  0.00           H0.      0
ATOM     32  H03 TRP A  30      47.778  96.357 114.248  1.00  0.00           H0.      0
ATOM     33  HA  TRP A  30      46.445  96.004 115.358  1.00  0.00           H0.      0
ATOM     34  HB2 TRP A  30      45.982  98.084 114.022  1.00  0.00           H0.      0
ATOM     35  HB3 TRP A  30      46.157  97.170 112.538  1.00  0.00           H0.      0
ATOM     36  HD1 TRP A  30      42.385  97.741 110.817  1.00  0.00           H0.      0
ATOM     37  HE1 TRP A  30      41.555  95.514 112.646  1.00  0.00           H0.      0
ATOM     38  HE3 TRP A  30      44.617  98.282 116.136  1.00  0.00           H0.      0
ATOM     39  HZ2 TRP A  30      40.134  96.356 114.947  1.00  0.00           H0.      0
ATOM     40  HZ3 TRP A  30      42.627  98.736 117.555  1.00  0.00           H0.      0
ATOM     41  HH2 TRP A  30      40.419  97.838 116.954  1.00  0.00           H0.      0
ATOM     42  CA  TYR A  33      46.335  91.902 116.818  1.00  0.00           C0.     -1
ATOM     43  C   TYR A  33      45.340  90.947 116.138  1.00  0.00           C0.      0
ATOM     44  O   TYR A  33      45.002  89.883 116.678  1.00  0.00           O0.      0
ATOM     45  CB  TYR A  33      45.907  93.300 117.194  1.00  0.00           C0.     -1
ATOM     46  CG  TYR A  33      44.478  93.451 117.704  1.00  0.00           C0.      0
ATOM     47  CD1 TYR A  33      43.836  94.693 117.550  1.00  0.00           C0.      0
ATOM     48  CD2 TYR A  33      43.749  92.408 118.299  1.00  0.00           C0.      0
ATOM     49  CE1 TYR A  33      42.514  94.883 117.942  1.00  0.00           C0.      0
ATOM     50  CE2 TYR A  33      42.411  92.582 118.679  1.00  0.00           C0.      0
ATOM     51  CZ  TYR A  33      41.783  93.820 118.482  1.00  0.00           C0.      0
ATOM     52  OH  TYR A  33      40.461  94.045 118.793  1.00  0.00           O0.      0
ATOM     53  H02 TYR A  33      47.231  91.961 116.185  1.00  0.00           H0.      0
ATOM     54  HA  TYR A  33      46.635  91.352 117.716  1.00  0.00           H0.      0
ATOM     55  HB2 TYR A  33      46.621  93.680 117.939  1.00  0.00           H0.      0
ATOM     56  HB3 TYR A  33      46.011  93.968 116.329  1.00  0.00           H0.      0
ATOM     57  HD1 TYR A  33      44.367  95.520 117.091  1.00  0.00           H0.      0
ATOM     58  HD2 TYR A  33      44.203  91.435 118.438  1.00  0.00           H0.      0
ATOM     59  HE1 TYR A  33      42.027  95.834 117.792  1.00  0.00           H0.      0
ATOM     60  HE2 TYR A  33      41.852  91.755 119.104  1.00  0.00           H0.      0
ATOM     61  HH  TYR A  33      40.017  93.184 118.993  1.00  0.00           H0.      0
ATOM     62  N   ILE A  34      44.896  91.273 114.894  1.00  0.00           N0.      0
ATOM     63  CA  ILE A  34      44.206  90.287 114.042  1.00  0.00           C0.     -1
ATOM     64  CB  ILE A  34      44.199  90.816 112.541  1.00  0.00           C0.     -1
ATOM     65  CG1 ILE A  34      43.214  92.008 112.436  1.00  0.00           C0.      0
ATOM     66  CG2 ILE A  34      43.820  89.658 111.606  1.00  0.00           C0.      0
ATOM     67  CD1 ILE A  34      43.098  92.650 111.045  1.00  0.00           C0.      0
ATOM     68  H01 ILE A  34      44.729  89.327 114.113  1.00  0.00           H0.      0
ATOM     69  H   ILE A  34      45.264  92.103 114.451  1.00  0.00           H0.      0
ATOM     70  HA  ILE A  34      43.176  90.139 114.384  1.00  0.00           H0.      0
ATOM     71  HB  ILE A  34      45.217  91.155 112.299  1.00  0.00           H0.      0
ATOM     72 HG12 ILE A  34      42.226  91.652 112.770  1.00  0.00           H0.      0
ATOM     73 HG13 ILE A  34      43.497  92.787 113.156  1.00  0.00           H0.      0
ATOM     74 HG21 ILE A  34      43.828  89.967 110.556  1.00  0.00           H0.      0
ATOM     75 HG22 ILE A  34      44.519  88.821 111.713  1.00  0.00           H0.      0
ATOM     76 HG23 ILE A  34      42.814  89.286 111.842  1.00  0.00           H0.      0
ATOM     77 HD11 ILE A  34      42.767  91.931 110.286  1.00  0.00           H0.      0
ATOM     78 HD12 ILE A  34      42.374  93.473 111.056  1.00  0.00           H0.      0
ATOM     79 HD13 ILE A  34      44.063  93.053 110.717  1.00  0.00           H0.      0
ATOM     80  CA  ARG A  40      40.020  85.441 110.035  1.00  0.00           C0.     -1
ATOM     81  CB  ARG A  40      40.650  86.818 110.095  1.00  0.00           C0.     -1
ATOM     82  CG  ARG A  40      39.619  87.923 109.797  1.00  0.00           C0.      0
ATOM     83  CD  ARG A  40      40.142  89.343 110.055  1.00  0.00           C0.      0
ATOM     84  NE  ARG A  40      39.137  90.334 109.650  1.00  0.00           N0.      0
ATOM     85  CZ  ARG A  40      38.725  91.405 110.358  1.00  0.00           C0.      0
ATOM     86  NH1 ARG A  40      39.390  91.817 111.469  1.00  0.00           N1+      0
ATOM     87  NH2 ARG A  40      37.598  92.023 109.995  1.00  0.00           N0.      0
ATOM     88  H01 ARG A  40      40.755  84.652 110.231  1.00  0.00           H0.      0
ATOM     89  H02 ARG A  40      39.582  85.248 109.048  1.00  0.00           H0.      0
ATOM     90  HA  ARG A  40      39.219  85.342 110.777  1.00  0.00           H0.      0
ATOM     91  HB2 ARG A  40      41.082  86.986 111.093  1.00  0.00           H0.      0
ATOM     92  HB3 ARG A  40      41.482  86.893 109.382  1.00  0.00           H0.      0
ATOM     93  HG2 ARG A  40      39.297  87.840 108.748  1.00  0.00           H0.      0
ATOM     94  HG3 ARG A  40      38.724  87.768 110.414  1.00  0.00           H0.      0
ATOM     95  HD2 ARG A  40      40.340  89.469 111.124  1.00  0.00           H0.      0
ATOM     96  HD3 ARG A  40      41.083  89.513 109.516  1.00  0.00           H0.      0
ATOM     97  HE  ARG A  40      38.618  90.152 108.800  1.00  0.00           H0.      0
ATOM     98 HH11 ARG A  40      40.373  91.598 111.540  1.00  0.00           H0.      0
ATOM     99 HH12 ARG A  40      39.130  92.764 111.770  1.00  0.00           H0.      0
ATOM    100 HH21 ARG A  40      37.237  91.869 109.019  1.00  0.00           H0.      0
ATOM    101 HH22 ARG A  40      37.518  92.989 110.313  1.00  0.00           H0.      0
ATOM    102  CA  ALA A  64      34.536 100.438 108.841  1.00  0.00           C0.     -1
ATOM    103  C   ALA A  64      35.744  99.694 108.299  1.00  0.00           C0.      0
ATOM    104  O   ALA A  64      35.881  98.467 108.451  1.00  0.00           O0.      0
ATOM    105  H01 ALA A  64      33.747 100.456 108.081  1.00  0.00           H0.      0
ATOM    106  H03 ALA A  64      34.158  99.914 109.720  1.00  0.00           H0.      0
ATOM    107  HA  ALA A  64      34.781 101.470 109.113  1.00  0.00           H0.      0
ATOM    108  N   CYS A  65      36.630 100.425 107.576  1.00  0.00           N0.      0
ATOM    109  CA  CYS A  65      37.683  99.789 106.787  1.00  0.00           C0.     -1
ATOM    110  C   CYS A  65      38.901  99.258 107.572  1.00  0.00           C0.      0
ATOM    111  O   CYS A  65      39.503  98.266 107.135  1.00  0.00           O0.      0
ATOM    112  H02 CYS A  65      38.042 100.518 106.054  1.00  0.00           H0.      0
ATOM    113  H   CYS A  65      36.505 101.425 107.522  1.00  0.00           H0.      0
ATOM    114  HA  CYS A  65      37.269  98.932 106.252  1.00  0.00           H0.      0
ATOM    115  N   GLY A  66      39.285  99.961 108.657  1.00  0.00           N0.      0
ATOM    116  CA  GLY A  66      40.581  99.718 109.308  1.00  0.00           C0.     -1
ATOM    117  H01 GLY A  66      41.385 100.232 108.770  1.00  0.00           H0.      0
ATOM    118  H   GLY A  66      38.731 100.756 108.985  1.00  0.00           H0.      0
ATOM    119  HA2 GLY A  66      40.539 100.096 110.331  1.00  0.00           H0.      0
ATOM    120  HA3 GLY A  66      40.822  98.654 109.320  1.00  0.00           H0.      0
ATOM    121  CA  ASP A  70      37.640  92.982 104.805  1.00  0.00           C0.     -1
ATOM    122  CB  ASP A  70      36.545  93.563 105.699  1.00  0.00           C0.     -1
ATOM    123  CG  ASP A  70      36.691  93.148 107.175  1.00  0.00           C0.      0
ATOM    124  OD1 ASP A  70      36.540  94.033 108.077  1.00  0.00           O0.      0
ATOM    125  OD2 ASP A  70      36.925  91.915 107.401  1.00  0.00           O1-      0
ATOM    126  H01 ASP A  70      38.627  93.366 105.092  1.00  0.00           H0.      0
ATOM    127  H02 ASP A  70      37.474  93.237 103.752  1.00  0.00           H0.      0
ATOM    128  HA  ASP A  70      37.664  91.893 104.903  1.00  0.00           H0.      0
ATOM    129  HB2 ASP A  70      36.530  94.657 105.650  1.00  0.00           H0.      0
ATOM    130  HB3 ASP A  70      35.562  93.210 105.354  1.00  0.00           H0.      0
ATOM    131  CA  ASP A  85      37.550 104.940 108.333  1.00  0.00           C0.     -1
ATOM    132  C   ASP A  85      38.006 106.270 108.932  1.00  0.00           C0.      0
ATOM    133  O   ASP A  85      38.700 107.068 108.290  1.00  0.00           O0.      0
ATOM    134  CB  ASP A  85      38.677 103.873 108.449  1.00  0.00           C0.      0
ATOM    135  CG  ASP A  85      38.756 103.317 109.867  1.00  0.00           C0.      0
ATOM    136  OD1 ASP A  85      38.174 102.198 110.091  1.00  0.00           O0.      0
ATOM    137  OD2 ASP A  85      39.336 104.009 110.759  1.00  0.00           O1-      0
ATOM    138  H03 ASP A  85      37.333 105.120 107.277  1.00  0.00           H0.      0
ATOM    139  HA  ASP A  85      36.638 104.573 108.818  1.00  0.00           H0.      0
ATOM    140  HB2 ASP A  85      38.477 103.050 107.757  1.00  0.00           H0.      0
ATOM    141  HB3 ASP A  85      39.631 104.333 108.173  1.00  0.00           H0.      0
ATOM    142  N   ALA A  86      37.675 106.462 110.236  1.00  0.00           N0.      0
ATOM    143  CA  ALA A  86      38.008 107.687 110.948  1.00  0.00           C0.     -1
ATOM    144  C   ALA A  86      39.497 107.842 111.307  1.00  0.00           C0.      0
ATOM    145  O   ALA A  86      39.912 108.947 111.689  1.00  0.00           O0.      0
ATOM    146  CB  ALA A  86      37.180 107.767 112.239  1.00  0.00           C0.      0
ATOM    147  H   ALA A  86      37.031 105.811 110.672  1.00  0.00           H0.      0
ATOM    148  HA  ALA A  86      37.767 108.538 110.303  1.00  0.00           H0.      0
ATOM    149  HB1 ALA A  86      36.118 107.882 112.000  1.00  0.00           H0.      0
ATOM    150  HB2 ALA A  86      37.320 106.858 112.834  1.00  0.00           H0.      0
ATOM    151  HB3 ALA A  86      37.509 108.623 112.831  1.00  0.00           H0.      0
ATOM    152  N   SER A  87      40.253 106.725 111.250  1.00  0.00           N0.      0
ATOM    153  CA  SER A  87      41.642 106.703 111.708  1.00  0.00           C0.     -1
ATOM    154  CB  SER A  87      41.872 105.459 112.509  1.00  0.00           C0.     -1
ATOM    155  OG  SER A  87      43.251 105.321 112.921  1.00  0.00           O0.      0
ATOM    156  H01 SER A  87      42.337 106.731 110.858  1.00  0.00           H0.      0
ATOM    157  H   SER A  87      39.837 105.851 110.920  1.00  0.00           H0.      0
ATOM    158  HA  SER A  87      41.805 107.609 112.300  1.00  0.00           H0.      0
ATOM    159  HB2 SER A  87      41.193 105.430 113.374  1.00  0.00           H0.      0
ATOM    160  HB3 SER A  87      41.659 104.573 111.907  1.00  0.00           H0.      0
ATOM    161  HG  SER A  87      43.437 106.018 113.566  1.00  0.00           H0.      0
ATOM    162  CA  MET A  90      44.597 102.364 109.889  1.00  0.00           C0.     -1
ATOM    163  CB  MET A  90      43.147 102.275 110.404  1.00  0.00           C0.     -1
ATOM    164  CG  MET A  90      42.938 101.920 111.875  1.00  0.00           C0.      0
ATOM    165  SD  MET A  90      43.253 100.135 112.253  1.00  0.00           S0.      0
ATOM    166  CE  MET A  90      42.009  99.976 113.588  1.00  0.00           C0.      0
ATOM    167  H01 MET A  90      45.168 103.110 110.456  1.00  0.00           H0.      0
ATOM    168  H02 MET A  90      44.611 102.653 108.833  1.00  0.00           H0.      0
ATOM    169  HA  MET A  90      45.115 101.401 109.983  1.00  0.00           H0.      0
ATOM    170  HB2 MET A  90      42.668 103.252 110.240  1.00  0.00           H0.      0
ATOM    171  HB3 MET A  90      42.590 101.562 109.789  1.00  0.00           H0.      0
ATOM    172  HG2 MET A  90      43.554 102.552 112.524  1.00  0.00           H0.      0
ATOM    173  HG3 MET A  90      41.888 102.095 112.130  1.00  0.00           H0.      0
ATOM    174  HE1 MET A  90      41.029 100.268 113.206  1.00  0.00           H0.      0
ATOM    175  HE2 MET A  90      41.986  98.940 113.912  1.00  0.00           H0.      0
ATOM    176  HE3 MET A  90      42.280 100.606 114.437  1.00  0.00           H0.      0
ATOM    177  CA  ALA A 115      35.733 109.665 106.708  1.00  0.00           C0.     -1
ATOM    178  C   ALA A 115      35.035 109.205 108.013  1.00  0.00           C0.      0
ATOM    179  O   ALA A 115      35.442 108.219 108.638  1.00  0.00           O0.      0
ATOM    180  H01 ALA A 115      35.671 110.747 106.563  1.00  0.00           H0.      0
ATOM    181  H03 ALA A 115      36.776 109.352 106.773  1.00  0.00           H0.      0
ATOM    182  HA  ALA A 115      35.271 109.168 105.848  1.00  0.00           H0.      0
ATOM    183  N   ASN A 116      33.947 109.933 108.445  1.00  0.00           N0.      0
ATOM    184  CA  ASN A 116      33.251 109.695 109.722  1.00  0.00           C0.     -1
ATOM    185  C   ASN A 116      31.764 109.302 109.513  1.00  0.00           C0.      0
ATOM    186  O   ASN A 116      31.034 110.004 108.789  1.00  0.00           O0.      0
ATOM    187  CB  ASN A 116      33.285 110.988 110.582  1.00  0.00           C0.      0
ATOM    188  CG  ASN A 116      32.466 110.809 111.852  1.00  0.00           C0.      0
ATOM    189  ND2 ASN A 116      31.186 111.262 111.789  1.00  0.00           N0.      0
ATOM    190  OD1 ASN A 116      32.937 110.268 112.864  1.00  0.00           O0.      0
ATOM    191  H   ASN A 116      33.587 110.676 107.862  1.00  0.00           H0.      0
ATOM    192  HA  ASN A 116      33.789 108.898 110.236  1.00  0.00           H0.      0
ATOM    193  HB2 ASN A 116      34.319 111.202 110.859  1.00  0.00           H0.      0
ATOM    194  HB3 ASN A 116      32.897 111.820 109.986  1.00  0.00           H0.      0
ATOM    195 HD21 ASN A 116      30.559 111.016 112.544  1.00  0.00           H0.      0
ATOM    196 HD22 ASN A 116      30.772 111.467 110.888  1.00  0.00           H0.      0
ATOM    197  N   TRP A 117      31.320 108.260 110.251  1.00  0.00           N0.      0
ATOM    198  CA  TRP A 117      29.894 107.851 110.280  1.00  0.00           C0.     -1
ATOM    199  CB  TRP A 117      29.618 106.817 111.340  1.00  0.00           C0.     -1
ATOM    200  CG  TRP A 117      30.477 105.582 111.183  1.00  0.00           C0.      0
ATOM    201  CD1 TRP A 117      31.066 105.131 110.018  1.00  0.00           C0.      0
ATOM    202  CD2 TRP A 117      30.923 104.693 112.236  1.00  0.00           C0.      0
ATOM    203  CE2 TRP A 117      31.793 103.727 111.639  1.00  0.00           C0.      0
ATOM    204  CE3 TRP A 117      30.703 104.638 113.626  1.00  0.00           C0.      0
ATOM    205  NE1 TRP A 117      31.841 104.011 110.286  1.00  0.00           N0.      0
ATOM    206  CZ2 TRP A 117      32.445 102.739 112.390  1.00  0.00           C0.      0
ATOM    207  CZ3 TRP A 117      31.338 103.648 114.373  1.00  0.00           C0.      0
ATOM    208  CH2 TRP A 117      32.202 102.710 113.762  1.00  0.00           C0.      0
ATOM    209  H02 TRP A 117      29.289 108.750 110.445  1.00  0.00           H0.      0
ATOM    210  H   TRP A 117      32.004 107.730 110.801  1.00  0.00           H0.      0
ATOM    211  HA  TRP A 117      29.615 107.473 109.287  1.00  0.00           H0.      0
ATOM    212  HB2 TRP A 117      29.804 107.249 112.333  1.00  0.00           H0.      0
ATOM    213  HB3 TRP A 117      28.548 106.568 111.309  1.00  0.00           H0.      0
ATOM    214  HD1 TRP A 117      31.018 105.536 109.020  1.00  0.00           H0.      0
ATOM    215  HE1 TRP A 117      32.456 103.566 109.623  1.00  0.00           H0.      0
ATOM    216  HE3 TRP A 117      30.058 105.364 114.110  1.00  0.00           H0.      0
ATOM    217  HZ2 TRP A 117      33.137 102.039 111.933  1.00  0.00           H0.      0
ATOM    218  HZ3 TRP A 117      31.186 103.606 115.446  1.00  0.00           H0.      0
ATOM    219  HH2 TRP A 117      32.709 101.971 114.373  1.00  0.00           H0.      0
ATOM    220  CA  LEU A 136      32.627  94.440 109.442  1.00  0.00           C0.     -1
ATOM    221  C   LEU A 136      33.746  94.641 110.475  1.00  0.00           C0.      0
ATOM    222  O   LEU A 136      34.415  95.681 110.513  1.00  0.00           O0.      0
ATOM    223  H01 LEU A 136      33.096  94.252 108.470  1.00  0.00           H0.      0
ATOM    224  H02 LEU A 136      32.049  95.363 109.369  1.00  0.00           H0.      0
ATOM    225  HA  LEU A 136      31.965  93.607 109.688  1.00  0.00           H0.      0
ATOM    226  N   GLY A 137      33.971  93.618 111.371  1.00  0.00           N0.      0
ATOM    227  CA  GLY A 137      35.123  93.614 112.283  1.00  0.00           C0.     -1
ATOM    228  C   GLY A 137      34.861  94.227 113.682  1.00  0.00           C0.      0
ATOM    229  O   GLY A 137      35.820  94.465 114.443  1.00  0.00           O0.      0
ATOM    230  H   GLY A 137      33.508  92.736 111.199  1.00  0.00           H0.      0
ATOM    231  HA2 GLY A 137      35.462  92.583 112.418  1.00  0.00           H0.      0
ATOM    232  HA3 GLY A 137      35.957  94.171 111.849  1.00  0.00           H0.      0
ATOM    233  N   ASN A 138      33.567  94.396 114.029  1.00  0.00           N0.      0
ATOM    234  CA  ASN A 138      33.012  95.301 115.062  1.00  0.00           C0.     -1
ATOM    235  C   ASN A 138      33.101  96.737 114.494  1.00  0.00           C0.      0
ATOM    236  O   ASN A 138      34.136  97.175 113.975  1.00  0.00           O0.      0
ATOM    237  CB  ASN A 138      33.580  95.198 116.466  1.00  0.00           C0.      0
ATOM    238  CG  ASN A 138      32.527  95.679 117.478  1.00  0.00           C0.      0
ATOM    239  ND2 ASN A 138      32.876  95.525 118.770  1.00  0.00           N0.      0
ATOM    240  OD1 ASN A 138      31.446  96.181 117.124  1.00  0.00           O0.      0
ATOM    241  H   ASN A 138      32.925  94.217 113.265  1.00  0.00           H0.      0
ATOM    242  HA  ASN A 138      31.956  95.026 115.117  1.00  0.00           H0.      0
ATOM    243  HB2 ASN A 138      33.892  94.177 116.694  1.00  0.00           H0.      0
ATOM    244  HB3 ASN A 138      34.471  95.819 116.549  1.00  0.00           H0.      0
ATOM    245 HD21 ASN A 138      32.263  95.888 119.486  1.00  0.00           H0.      0
ATOM    246 HD22 ASN A 138      33.735  95.027 119.021  1.00  0.00           H0.      0
ATOM    247  N   SER A 139      31.927  97.399 114.559  1.00  0.00           N0.      0
ATOM    248  CA  SER A 139      31.783  98.745 114.040  1.00  0.00           C0.     -1
ATOM    249  H01 SER A 139      30.730  98.944 113.831  1.00  0.00           H0.      0
ATOM    250  H03 SER A 139      32.151  99.505 114.741  1.00  0.00           H0.      0
ATOM    251  H   SER A 139      31.272  97.059 115.259  1.00  0.00           H0.      0
ATOM    252  HA  SER A 139      32.358  98.834 113.116  1.00  0.00           H0.      0
ATOM    253  CA  HID A 142      32.761 102.924 119.233  1.00  0.00           C0.     -1
ATOM    254  CB  HID A 142      33.800 102.852 118.109  1.00  0.00           C0.     -1
ATOM    255  CG  HID A 142      34.767 101.718 118.202  1.00  0.00           C0.      0
ATOM    256  CD2 HID A 142      35.274 100.869 117.238  1.00  0.00           C0.      0
ATOM    257  ND1 HID A 142      35.452 101.375 119.361  1.00  0.00           N0.      0
ATOM    258  CE1 HID A 142      36.323 100.365 119.073  1.00  0.00           C0.      0
ATOM    259  NE2 HID A 142      36.242 100.036 117.788  1.00  0.00           N0.      0
ATOM    260  H01 HID A 142      32.082 103.766 119.067  1.00  0.00           H0.      0
ATOM    261  H02 HID A 142      32.164 102.007 119.285  1.00  0.00           H0.      0
ATOM    262  HA  HID A 142      33.231 103.075 120.213  1.00  0.00           H0.      0
ATOM    263  HB2 HID A 142      33.292 102.779 117.140  1.00  0.00           H0.      0
ATOM    264  HB3 HID A 142      34.370 103.789 118.075  1.00  0.00           H0.      0
ATOM    265  HD1 HID A 142      35.310 101.782 120.275  1.00  0.00           H0.      0
ATOM    266  HD2 HID A 142      35.011 100.828 116.193  1.00  0.00           H0.      0
ATOM    267  HE1 HID A 142      36.978  99.915 119.800  1.00  0.00           H0.      0
ATOM    268  CA  ARG A 175      28.903  92.309 120.178  1.00  0.00           C0.     -1
ATOM    269  CB  ARG A 175      29.993  92.495 121.268  1.00  0.00           C0.     -1
ATOM    270  CG  ARG A 175      31.418  92.330 120.705  1.00  0.00           C0.      0
ATOM    271  CD  ARG A 175      32.500  92.579 121.772  1.00  0.00           C0.      0
ATOM    272  NE  ARG A 175      33.881  92.463 121.275  1.00  0.00           N0.      0
ATOM    273  CZ  ARG A 175      34.621  91.352 121.315  1.00  0.00           C0.      0
ATOM    274  NH1 ARG A 175      34.072  90.172 121.694  1.00  0.00           N1+      0
ATOM    275  NH2 ARG A 175      35.946  91.426 121.088  1.00  0.00           N0.      0
ATOM    276  H01 ARG A 175      27.900  92.422 120.602  1.00  0.00           H0.      0
ATOM    277  H02 ARG A 175      29.025  93.049 119.378  1.00  0.00           H0.      0
ATOM    278  HA  ARG A 175      28.977  91.314 119.727  1.00  0.00           H0.      0
ATOM    279  HB2 ARG A 175      29.892  93.493 121.718  1.00  0.00           H0.      0
ATOM    280  HB3 ARG A 175      29.831  91.769 122.077  1.00  0.00           H0.      0
ATOM    281  HG2 ARG A 175      31.532  91.326 120.275  1.00  0.00           H0.      0
ATOM    282  HG3 ARG A 175      31.571  93.032 119.877  1.00  0.00           H0.      0
ATOM    283  HD2 ARG A 175      32.396  93.594 122.170  1.00  0.00           H0.      0
ATOM    284  HD3 ARG A 175      32.384  91.891 122.616  1.00  0.00           H0.      0
ATOM    285  HE  ARG A 175      34.270  93.203 120.678  1.00  0.00           H0.      0
ATOM    286 HH11 ARG A 175      33.106  89.993 121.462  1.00  0.00           H0.      0
ATOM    287 HH12 ARG A 175      34.670  89.359 121.737  1.00  0.00           H0.      0
ATOM    288 HH21 ARG A 175      36.347  92.323 120.777  1.00  0.00           H0.      0
ATOM    289 HH22 ARG A 175      36.398  90.609 120.698  1.00  0.00           H0.      0
ATOM    290  CA  TYR A 194      40.717  88.539 115.597  1.00  0.00           C0.     -1
ATOM    291  CB  TYR A 194      40.780  89.702 116.545  1.00  0.00           C0.     -1
ATOM    292  CG  TYR A 194      40.166  90.969 115.986  1.00  0.00           C0.      0
ATOM    293  CD1 TYR A 194      38.770  91.093 115.853  1.00  0.00           C0.      0
ATOM    294  CD2 TYR A 194      40.969  92.043 115.567  1.00  0.00           C0.      0
ATOM    295  CE1 TYR A 194      38.190  92.251 115.324  1.00  0.00           C0.      0
ATOM    296  CE2 TYR A 194      40.406  93.199 115.024  1.00  0.00           C0.      0
ATOM    297  CZ  TYR A 194      39.014  93.306 114.903  1.00  0.00           C0.      0
ATOM    298  OH  TYR A 194      38.495  94.467 114.382  1.00  0.00           O0.      0
ATOM    299  H01 TYR A 194      41.176  87.643 116.031  1.00  0.00           H0.      0
ATOM    300  H02 TYR A 194      39.682  88.289 115.333  1.00  0.00           H0.      0
ATOM    301  HA  TYR A 194      41.244  88.761 114.660  1.00  0.00           H0.      0
ATOM    302  HB2 TYR A 194      40.275  89.439 117.486  1.00  0.00           H0.      0
ATOM    303  HB3 TYR A 194      41.826  89.906 116.810  1.00  0.00           H0.      0
ATOM    304  HD1 TYR A 194      38.128  90.270 116.157  1.00  0.00           H0.      0
ATOM    305  HD2 TYR A 194      42.046  91.984 115.686  1.00  0.00           H0.      0
ATOM    306  HE1 TYR A 194      37.113  92.340 115.234  1.00  0.00           H0.      0
ATOM    307  HE2 TYR A 194      41.035  94.021 114.709  1.00  0.00           H0.      0
ATOM    308  HH  TYR A 194      37.521  94.379 114.251  1.00  0.00           H0.      0
ATOM    309  CA  LEU A 240      39.185  99.860 123.230  1.00  0.00           C0.     -1
ATOM    310  CB  LEU A 240      39.076  98.972 122.031  1.00  0.00           C0.     -1
ATOM    311  CG  LEU A 240      40.219  99.129 121.000  1.00  0.00           C0.      0
ATOM    312  CD1 LEU A 240      40.064  98.122 119.845  1.00  0.00           C0.      0
ATOM    313  CD2 LEU A 240      40.309 100.563 120.447  1.00  0.00           C0.      0
ATOM    314  H01 LEU A 240      38.391  99.651 123.957  1.00  0.00           H0.      0
ATOM    315  H02 LEU A 240      40.145  99.721 123.745  1.00  0.00           H0.      0
ATOM    316  HA  LEU A 240      39.109 100.921 122.966  1.00  0.00           H0.      0
ATOM    317  HB2 LEU A 240      39.051  97.919 122.350  1.00  0.00           H0.      0
ATOM    318  HB3 LEU A 240      38.117  99.147 121.519  1.00  0.00           H0.      0
ATOM    319  HG  LEU A 240      41.162  98.904 121.522  1.00  0.00           H0.      0
ATOM    320 HD11 LEU A 240      39.954  97.094 120.211  1.00  0.00           H0.      0
ATOM    321 HD12 LEU A 240      39.189  98.371 119.233  1.00  0.00           H0.      0
ATOM    322 HD13 LEU A 240      40.940  98.148 119.190  1.00  0.00           H0.      0
ATOM    323 HD21 LEU A 240      41.082 100.640 119.676  1.00  0.00           H0.      0
ATOM    324 HD22 LEU A 240      39.362 100.861 119.980  1.00  0.00           H0.      0
ATOM    325 HD23 LEU A 240      40.542 101.290 121.232  1.00  0.00           H0.      0
ATOM    326  CA  TYR A 242      32.167 100.355 123.312  1.00  0.00           C0.     -1
ATOM    327  CB  TYR A 242      32.248  98.833 123.020  1.00  0.00           C0.     -1
ATOM    328  CG  TYR A 242      33.516  98.353 122.348  1.00  0.00           C0.      0
ATOM    329  CD1 TYR A 242      33.655  98.387 120.949  1.00  0.00           C0.      0
ATOM    330  CD2 TYR A 242      34.568  97.808 123.102  1.00  0.00           C0.      0
ATOM    331  CE1 TYR A 242      34.791  97.873 120.320  1.00  0.00           C0.      0
ATOM    332  CE2 TYR A 242      35.714  97.296 122.489  1.00  0.00           C0.      0
ATOM    333  CZ  TYR A 242      35.816  97.318 121.094  1.00  0.00           C0.      0
ATOM    334  OH  TYR A 242      36.917  96.810 120.426  1.00  0.00           O0.      0
ATOM    335  H01 TYR A 242      31.213 100.602 123.789  1.00  0.00           H0.      0
ATOM    336  H02 TYR A 242      32.979 100.668 123.979  1.00  0.00           H0.      0
ATOM    337  HA  TYR A 242      32.249 100.935 122.385  1.00  0.00           H0.      0
ATOM    338  HB2 TYR A 242      32.123  98.292 123.967  1.00  0.00           H0.      0
ATOM    339  HB3 TYR A 242      31.389  98.558 122.394  1.00  0.00           H0.      0
ATOM    340  HD1 TYR A 242      32.857  98.803 120.341  1.00  0.00           H0.      0
ATOM    341  HD2 TYR A 242      34.483  97.769 124.184  1.00  0.00           H0.      0
ATOM    342  HE1 TYR A 242      34.890  97.895 119.242  1.00  0.00           H0.      0
ATOM    343  HE2 TYR A 242      36.516  96.875 123.088  1.00  0.00           H0.      0
ATOM    344  HH  TYR A 242      37.460  96.278 121.025  1.00  0.00           H0.      0
ATOM    345  CA  TYR A 283      28.455  89.020 117.664  1.00  0.00           C0.     -1
ATOM    346  CB  TYR A 283      29.486  89.183 116.555  1.00  0.00           C0.     -1
ATOM    347  CG  TYR A 283      30.808  89.755 117.041  1.00  0.00           C0.      0
ATOM    348  CD1 TYR A 283      31.802  88.913 117.573  1.00  0.00           C0.      0
ATOM    349  CD2 TYR A 283      31.076  91.132 116.997  1.00  0.00           C0.      0
ATOM    350  CE1 TYR A 283      33.019  89.421 118.029  1.00  0.00           C0.      0
ATOM    351  CE2 TYR A 283      32.293  91.656 117.446  1.00  0.00           C0.      0
ATOM    352  CZ  TYR A 283      33.277  90.799 117.959  1.00  0.00           C0.      0
ATOM    353  OH  TYR A 283      34.506  91.227 118.400  1.00  0.00           O0.      0
ATOM    354  H01 TYR A 283      27.530  88.572 117.284  1.00  0.00           H0.      0
ATOM    355  H02 TYR A 283      28.837  88.376 118.465  1.00  0.00           H0.      0
ATOM    356  HA  TYR A 283      28.201  89.988 118.109  1.00  0.00           H0.      0
ATOM    357  HB2 TYR A 283      29.669  88.208 116.084  1.00  0.00           H0.      0
ATOM    358  HB3 TYR A 283      29.078  89.833 115.770  1.00  0.00           H0.      0
ATOM    359  HD1 TYR A 283      31.622  87.843 117.621  1.00  0.00           H0.      0
ATOM    360  HD2 TYR A 283      30.325  91.810 116.600  1.00  0.00           H0.      0
ATOM    361  HE1 TYR A 283      33.786  88.767 118.427  1.00  0.00           H0.      0
ATOM    362  HE2 TYR A 283      32.470  92.725 117.411  1.00  0.00           H0.      0
ATOM    363  HH  TYR A 283      34.561  92.203 118.488  1.00  0.00           H0.      0
ATOM    364  CA' SAM A 293      38.368  96.530 110.284  1.00  0.00           C0.      0
ATOM    365  CB  SAM A 293      38.223  97.651 111.343  1.00  0.00           C0.      0
ATOM    366  CG  SAM A 293      37.555  97.174 112.656  1.00  0.00           C0.      0
ATOM    367  SD  SAM A 293      38.053  98.222 114.085  1.00  0.00           S0.      0
ATOM    368  CE  SAM A 293      37.822  97.001 116.029  1.00  0.00           C0.      0
ATOM    369  C5' SAM A 293      36.727  99.476 114.157  1.00  0.00           C0.      0
ATOM    370  C4' SAM A 293      37.007 100.590 113.154  1.00  0.00           C0.      0
ATOM    371  O4' SAM A 293      35.908 101.547 113.257  1.00  0.00           O0.      0
ATOM    372  C3' SAM A 293      38.335 101.372 113.414  1.00  0.00           C0.      0
ATOM    373  O3' SAM A 293      39.251 101.261 112.337  1.00  0.00           O0.      0
ATOM    374  C2' SAM A 293      37.829 102.814 113.698  1.00  0.00           C0.      0
ATOM    375  O2' SAM A 293      38.691 103.886 113.373  1.00  0.00           O0.      0
ATOM    376  C1' SAM A 293      36.471 102.844 112.970  1.00  0.00           C0.      0
ATOM    377  OXT SAM A 293      40.226  95.351 111.213  1.00  0.00           O0.      0
ATOM    378  N1  SAM A 293      33.591 106.941 111.730  1.00  0.00           N0.      0
ATOM    379  C2  SAM A 293      34.340 106.120 110.965  1.00  0.00           C0.      0
ATOM    380  N3  SAM A 293      35.069 105.061 111.354  1.00  0.00           N0.      0
ATOM    381  C4  SAM A 293      34.954 104.831 112.675  1.00  0.00           C0.      0
ATOM    382  C5  SAM A 293      34.205 105.595 113.581  1.00  0.00           C0.      0
ATOM    383  C6  SAM A 293      33.525 106.720 113.070  1.00  0.00           C0.      0
ATOM    384  N6  SAM A 293      32.826 107.581 113.848  1.00  0.00           N0.      0
ATOM    385  N7  SAM A 293      34.344 105.090 114.865  1.00  0.00           N0.      0
ATOM    386  C8  SAM A 293      35.161 104.061 114.753  1.00  0.00           C0.      0
ATOM    387  N9  SAM A 293      35.567 103.859 113.444  1.00  0.00           N0.      0
ATOM    388  C'  SAM A 293      38.990  95.294 110.966  1.00  0.00           C0.      0
ATOM    389  N'  SAM A 293      37.046  96.205 109.648  1.00  0.00           N0.      0
ATOM    390  O'  SAM A 293      38.189  94.374 111.316  1.00  0.00           O0.      0
ATOM    391 HN61 SAM A 293      32.685 108.528 113.492  1.00  0.00           H0.      0
ATOM    392 HN62 SAM A 293      32.945 107.491 114.849  1.00  0.00           H0.      0
ATOM    393  HA  SAM A 293      39.021  96.877 109.479  1.00  0.00           H0.      0
ATOM    394  HB1 SAM A 293      37.684  98.496 110.903  1.00  0.00           H0.      0
ATOM    395  HB2 SAM A 293      39.236  98.002 111.561  1.00  0.00           H0.      0
ATOM    396  HG1 SAM A 293      37.911  96.177 112.921  1.00  0.00           H0.      0
ATOM    397  HG2 SAM A 293      36.463  97.137 112.609  1.00  0.00           H0.      0
ATOM    398  HE1 SAM A 293      36.756  97.133 116.152  1.00  0.00           H0.      0
ATOM    399  HE2 SAM A 293      38.487  97.693 116.516  1.00  0.00           H0.      0
ATOM    400  HE3 SAM A 293      38.186  96.105 115.552  1.00  0.00           H0.      0
ATOM    401 HO2' SAM A 293      38.978 103.834 112.421  1.00  0.00           H0.      0
ATOM    402 HO3' SAM A 293      38.832 101.602 111.502  1.00  0.00           H0.      0
ATOM    403  H01 SAM A 293      35.503 103.452 115.572  1.00  0.00           H0.      0
ATOM    404  H02 SAM A 293      37.033 100.200 112.131  1.00  0.00           H0.      0
ATOM    405  H03 SAM A 293      38.857 100.982 114.289  1.00  0.00           H0.      0
ATOM    406  H04 SAM A 293      37.637 102.893 114.772  1.00  0.00           H0.      0
ATOM    407  H05 SAM A 293      36.601 102.991 111.892  1.00  0.00           H0.      0
ATOM    408  H06 SAM A 293      34.394 106.386 109.916  1.00  0.00           H0.      0
ATOM    409  H07 SAM A 293      36.309  95.958 110.324  1.00  0.00           H0.      0
ATOM    410  H08 SAM A 293      37.074  95.392 108.983  1.00  0.00           H0.      0
ATOM    411  H09 SAM A 293      36.690  97.028 109.127  1.00  0.00           H0.      0
ATOM    412 H5'1 SAM A 293      36.764  99.877 115.170  1.00  0.00           H0.      0
ATOM    413 H5'2 SAM A 293      35.757  98.997 113.993  1.00  0.00           H0.      0
ATOM    414  N   ACT A 294      37.903  95.774 117.863  1.00  0.00           N0.      0
ATOM    415  CA  ACT A 294      36.605  95.109 117.898  1.00  0.00           C0.      0
ATOM    416  C   ACT A 294      36.280  94.156 119.049  1.00  0.00           C0.      0
ATOM    417  O   ACT A 294      35.033  93.834 119.137  1.00  0.00           O0.      0
ATOM    418  OXT ACT A 294      37.172  93.710 119.816  1.00  0.00           O1-      0
ATOM    419  H1  ACT A 294      36.458  94.564 116.958  1.00  0.00           H0.      0
ATOM    420  H3  ACT A 294      35.846  95.891 117.934  1.00  0.00           H0.      0
ATOM    421  H01 ACT A 294      38.698  95.130 117.870  1.00  0.00           H0.      0
ATOM    422  H02 ACT A 294      37.988  96.390 118.668  1.00  0.00           H0.      0
ATOM    423  O   WAT A4547      34.513 106.800 117.026  1.00  0.00           O0.      0
ATOM    424  H1  WAT A4547      34.190 106.142 116.371  1.00  0.00           H0.      0
ATOM    425  H2  WAT A4547      35.111 107.374 116.481  1.00  0.00           H0.      0
ATOM    426  O   WAT A6274      42.209  97.045 110.166  1.00  0.00           O0.      0
ATOM    427  H1  WAT A6274      41.471  96.512 110.522  1.00  0.00           H0.      0
ATOM    428  H2  WAT A6274      43.917  95.601 111.777  1.00  0.00           H0.      0
ATOM    429  O   WAT B5598      36.395 104.920 117.445  1.00  0.00           O0.      0
ATOM    430  H1  WAT B5598      36.735 104.861 118.347  1.00  0.00           H0.      0
ATOM    431  H2  WAT B5598      35.729 105.662 117.431  1.00  0.00           H0.      0
ATOM    432  O   WAT B7730      37.916 105.851 115.276  1.00  0.00           O0.      0
ATOM    433  H1  WAT B7730      37.509 105.332 115.999  1.00  0.00           H0.      0
ATOM    434  H2  WAT B7730      38.256 105.244 114.589  1.00  0.00           H0.      0
ATOM    435  O   WAT B8657      36.251 107.964 115.317  1.00  0.00           O0.      0
ATOM    436  H1  WAT B8657      36.913 107.237 115.189  1.00  0.00           H0.      0
ATOM    437  H2  WAT B8657      35.855 108.133 114.455  1.00  0.00           H0.      0
ATOM    438  O   WAT C 541      38.976  91.818 119.029  1.00  0.00           O0.      0
ATOM    439  H1  WAT C 541      38.236  92.412 119.274  1.00  0.00           H0.      0
ATOM    440  H2  WAT C 541      38.899  91.656 118.074  1.00  0.00           H0.      0
