# Supplementary material for: Computational Investigation of GNMT-Catalyzed Methyl Transfer Reaction: Integrating MD, QM, and ML Approaches
Source: J Comput Chem. Author manuscript; Available in PMC 2026 Jun 29. (PMC13312424; doi:10.1002/jcc.70434)
Supplement: SI-2 [file NIHMS2188582-supplement-SI-2.zip › QM-cluster-pdbs/clustering_6544_R1_wo_ts.pdb]

ATOM      1  CA  TYR A  21      42.847 105.003 118.012  1.00  0.00           C0.     -1
ATOM      2  CB  TYR A  21      42.308 104.557 116.631  1.00  0.00           C0.     -1
ATOM      3  CG  TYR A  21      41.341 103.379 116.647  1.00  0.00           C0.      0
ATOM      4  CD1 TYR A  21      39.968 103.563 116.885  1.00  0.00           C0.      0
ATOM      5  CD2 TYR A  21      41.778 102.069 116.374  1.00  0.00           C0.      0
ATOM      6  CE1 TYR A  21      39.062 102.496 116.835  1.00  0.00           C0.      0
ATOM      7  CE2 TYR A  21      40.888 100.992 116.317  1.00  0.00           C0.      0
ATOM      8  CZ  TYR A  21      39.520 101.202 116.536  1.00  0.00           C0.      0
ATOM      9  OH  TYR A  21      38.671 100.118 116.424  1.00  0.00           O0.      0
ATOM     10  H01 TYR A  21      42.025 105.297 118.675  1.00  0.00           H0.      0
ATOM     11  H02 TYR A  21      43.524 105.857 117.904  1.00  0.00           H0.      0
ATOM     12  HA  TYR A  21      43.395 104.187 118.498  1.00  0.00           H0.      0
ATOM     13  HB2 TYR A  21      41.804 105.413 116.161  1.00  0.00           H0.      0
ATOM     14  HB3 TYR A  21      43.153 104.308 115.978  1.00  0.00           H0.      0
ATOM     15  HD1 TYR A  21      39.592 104.562 117.090  1.00  0.00           H0.      0
ATOM     16  HD2 TYR A  21      42.832 101.892 116.179  1.00  0.00           H0.      0
ATOM     17  HE1 TYR A  21      38.006 102.669 117.014  1.00  0.00           H0.      0
ATOM     18  HE2 TYR A  21      41.234  99.988 116.093  1.00  0.00           H0.      0
ATOM     19  HH  TYR A  21      37.734 100.361 116.622  1.00  0.00           H0.      0
ATOM     20  CA  TRP A  30      46.174  95.014 114.235  1.00  0.00           C0.     -1
ATOM     21  CB  TRP A  30      45.439  96.023 113.429  1.00  0.00           C0.     -1
ATOM     22  CG  TRP A  30      43.939  95.878 113.403  1.00  0.00           C0.      0
ATOM     23  CD1 TRP A  30      43.155  95.509 112.325  1.00  0.00           C0.      0
ATOM     24  CD2 TRP A  30      43.022  96.167 114.484  1.00  0.00           C0.      0
ATOM     25  CE2 TRP A  30      41.697  95.950 113.983  1.00  0.00           C0.      0
ATOM     26  CE3 TRP A  30      43.185  96.622 115.808  1.00  0.00           C0.      0
ATOM     27  NE1 TRP A  30      41.810  95.525 112.672  1.00  0.00           N0.      0
ATOM     28  CZ2 TRP A  30      40.562  96.174 114.773  1.00  0.00           C0.      0
ATOM     29  CZ3 TRP A  30      42.055  96.854 116.590  1.00  0.00           C0.      0
ATOM     30  CH2 TRP A  30      40.755  96.631 116.076  1.00  0.00           C0.      0
ATOM     31  H01 TRP A  30      45.995  93.996 113.865  1.00  0.00           H0.      0
ATOM     32  H03 TRP A  30      47.257  95.189 114.212  1.00  0.00           H0.      0
ATOM     33  HA  TRP A  30      45.863  95.030 115.287  1.00  0.00           H0.      0
ATOM     34  HB2 TRP A  30      45.683  97.031 113.800  1.00  0.00           H0.      0
ATOM     35  HB3 TRP A  30      45.803  96.001 112.391  1.00  0.00           H0.      0
ATOM     36  HD1 TRP A  30      43.460  95.246 111.323  1.00  0.00           H0.      0
ATOM     37  HE1 TRP A  30      41.042  95.493 111.990  1.00  0.00           H0.      0
ATOM     38  HE3 TRP A  30      44.178  96.795 116.213  1.00  0.00           H0.      0
ATOM     39  HZ2 TRP A  30      39.578  95.959 114.379  1.00  0.00           H0.      0
ATOM     40  HZ3 TRP A  30      42.170  97.204 117.611  1.00  0.00           H0.      0
ATOM     41  HH2 TRP A  30      39.896  96.829 116.708  1.00  0.00           H0.      0
ATOM     42  CA  TYR A  33      45.453  90.836 116.460  1.00  0.00           C0.     -1
ATOM     43  CB  TYR A  33      45.070  92.193 117.026  1.00  0.00           C0.     -1
ATOM     44  CG  TYR A  33      43.676  92.222 117.641  1.00  0.00           C0.      0
ATOM     45  CD1 TYR A  33      42.685  93.106 117.184  1.00  0.00           C0.      0
ATOM     46  CD2 TYR A  33      43.330  91.337 118.682  1.00  0.00           C0.      0
ATOM     47  CE1 TYR A  33      41.387  93.092 117.712  1.00  0.00           C0.      0
ATOM     48  CE2 TYR A  33      42.041  91.310 119.214  1.00  0.00           C0.      0
ATOM     49  CZ  TYR A  33      41.055  92.173 118.712  1.00  0.00           C0.      0
ATOM     50  OH  TYR A  33      39.785  92.025 119.232  1.00  0.00           O0.      0
ATOM     51  H01 TYR A  33      44.748  90.524 115.680  1.00  0.00           H0.      0
ATOM     52  H02 TYR A  33      46.457  90.860 116.019  1.00  0.00           H0.      0
ATOM     53  HA  TYR A  33      45.450  90.060 117.235  1.00  0.00           H0.      0
ATOM     54  HB2 TYR A  33      45.812  92.491 117.782  1.00  0.00           H0.      0
ATOM     55  HB3 TYR A  33      45.121  92.951 116.236  1.00  0.00           H0.      0
ATOM     56  HD1 TYR A  33      42.916  93.811 116.392  1.00  0.00           H0.      0
ATOM     57  HD2 TYR A  33      44.077  90.653 119.075  1.00  0.00           H0.      0
ATOM     58  HE1 TYR A  33      40.638  93.762 117.303  1.00  0.00           H0.      0
ATOM     59  HE2 TYR A  33      41.774  90.612 119.999  1.00  0.00           H0.      0
ATOM     60  HH  TYR A  33      39.170  92.705 118.910  1.00  0.00           H0.      0
ATOM     61  CA  ARG A  40      39.299  85.141 109.078  1.00  0.00           C0.     -1
ATOM     62  CB  ARG A  40      39.963  86.526 109.410  1.00  0.00           C0.     -1
ATOM     63  CG  ARG A  40      38.971  87.689 109.170  1.00  0.00           C0.      0
ATOM     64  CD  ARG A  40      39.468  89.083 109.609  1.00  0.00           C0.      0
ATOM     65  NE  ARG A  40      38.475  90.099 109.215  1.00  0.00           N0.      0
ATOM     66  CZ  ARG A  40      38.304  91.342 109.722  1.00  0.00           C0.      0
ATOM     67  NH1 ARG A  40      39.034  91.803 110.760  1.00  0.00           N1+      0
ATOM     68  NH2 ARG A  40      37.318  92.113 109.245  1.00  0.00           N0.      0
ATOM     69  H01 ARG A  40      38.968  85.114 108.034  1.00  0.00           H0.      0
ATOM     70  H02 ARG A  40      40.009  84.323 109.236  1.00  0.00           H0.      0
ATOM     71  HA  ARG A  40      38.427  84.972 109.720  1.00  0.00           H0.      0
ATOM     72  HB2 ARG A  40      40.291  86.526 110.458  1.00  0.00           H0.      0
ATOM     73  HB3 ARG A  40      40.859  86.666 108.792  1.00  0.00           H0.      0
ATOM     74  HG2 ARG A  40      38.728  87.724 108.098  1.00  0.00           H0.      0
ATOM     75  HG3 ARG A  40      38.032  87.478 109.700  1.00  0.00           H0.      0
ATOM     76  HD2 ARG A  40      39.586  89.107 110.699  1.00  0.00           H0.      0
ATOM     77  HD3 ARG A  40      40.444  89.304 109.155  1.00  0.00           H0.      0
ATOM     78  HE  ARG A  40      37.927  89.896 108.389  1.00  0.00           H0.      0
ATOM     79 HH11 ARG A  40      39.867  91.323 111.061  1.00  0.00           H0.      0
ATOM     80 HH12 ARG A  40      38.944  92.806 110.959  1.00  0.00           H0.      0
ATOM     81 HH21 ARG A  40      36.923  91.957 108.290  1.00  0.00           H0.      0
ATOM     82 HH22 ARG A  40      37.381  93.107 109.478  1.00  0.00           H0.      0
ATOM     83  CA  ALA A  64      34.179 101.063 108.760  1.00  0.00           C0.     -1
ATOM     84  C   ALA A  64      35.328 100.216 108.201  1.00  0.00           C0.      0
ATOM     85  O   ALA A  64      35.362  98.980 108.341  1.00  0.00           O0.      0
ATOM     86  CB  ALA A  64      33.632 100.497 110.078  1.00  0.00           C0.      0
ATOM     87  H02 ALA A  64      33.391 101.067 107.994  1.00  0.00           H0.      0
ATOM     88  HA  ALA A  64      34.510 102.100 108.888  1.00  0.00           H0.      0
ATOM     89  HB1 ALA A  64      32.659 100.937 110.314  1.00  0.00           H0.      0
ATOM     90  HB2 ALA A  64      33.514  99.412 110.000  1.00  0.00           H0.      0
ATOM     91  HB3 ALA A  64      34.309 100.712 110.912  1.00  0.00           H0.      0
ATOM     92  N   CYS A  65      36.267 100.882 107.482  1.00  0.00           N0.      0
ATOM     93  CA  CYS A  65      37.303 100.192 106.715  1.00  0.00           C0.     -1
ATOM     94  C   CYS A  65      38.465  99.606 107.519  1.00  0.00           C0.      0
ATOM     95  O   CYS A  65      39.082  98.624 107.071  1.00  0.00           O0.      0
ATOM     96  H01 CYS A  65      37.709 100.899 105.986  1.00  0.00           H0.      0
ATOM     97  H   CYS A  65      36.250 101.891 107.492  1.00  0.00           H0.      0
ATOM     98  HA  CYS A  65      36.852  99.362 106.167  1.00  0.00           H0.      0
ATOM     99  N   GLY A  66      38.774 100.246 108.659  1.00  0.00           N0.      0
ATOM    100  CA  GLY A  66      39.975  99.917 109.415  1.00  0.00           C0.     -1
ATOM    101  H01 GLY A  66      40.860 100.402 108.984  1.00  0.00           H0.      0
ATOM    102  H   GLY A  66      38.218 101.046 108.977  1.00  0.00           H0.      0
ATOM    103  HA2 GLY A  66      39.850 100.261 110.444  1.00  0.00           H0.      0
ATOM    104  HA3 GLY A  66      40.148  98.839 109.408  1.00  0.00           H0.      0
ATOM    105  CA  VAL A  69      41.210  93.827 105.211  1.00  0.00           C0.     -1
ATOM    106  C   VAL A  69      39.981  93.322 104.464  1.00  0.00           C0.      0
ATOM    107  O   VAL A  69      40.022  92.363 103.680  1.00  0.00           O0.      0
ATOM    108  CB  VAL A  69      41.301  93.211 106.630  1.00  0.00           C0.     -1
ATOM    109  CG1 VAL A  69      40.270  93.796 107.617  1.00  0.00           C0.      0
ATOM    110  CG2 VAL A  69      41.206  91.674 106.607  1.00  0.00           C0.      0
ATOM    111  H01 VAL A  69      41.202  94.921 105.289  1.00  0.00           H0.      0
ATOM    112  HA  VAL A  69      42.087  93.532 104.628  1.00  0.00           H0.      0
ATOM    113  HB  VAL A  69      42.300  93.480 107.006  1.00  0.00           H0.      0
ATOM    114 HG11 VAL A  69      40.299  94.892 107.633  1.00  0.00           H0.      0
ATOM    115 HG12 VAL A  69      39.253  93.477 107.367  1.00  0.00           H0.      0
ATOM    116 HG13 VAL A  69      40.477  93.455 108.637  1.00  0.00           H0.      0
ATOM    117 HG21 VAL A  69      40.205  91.349 106.300  1.00  0.00           H0.      0
ATOM    118 HG22 VAL A  69      41.927  91.236 105.908  1.00  0.00           H0.      0
ATOM    119 HG23 VAL A  69      41.401  91.268 107.607  1.00  0.00           H0.      0
ATOM    120  N   ASP A  70      38.817  93.949 104.780  1.00  0.00           N0.      0
ATOM    121  CA  ASP A  70      37.504  93.463 104.348  1.00  0.00           C0.     -1
ATOM    122  CB  ASP A  70      36.418  94.127 105.211  1.00  0.00           C0.     -1
ATOM    123  CG  ASP A  70      36.349  93.509 106.622  1.00  0.00           C0.      0
ATOM    124  OD1 ASP A  70      36.138  94.279 107.612  1.00  0.00           O0.      0
ATOM    125  OD2 ASP A  70      36.484  92.248 106.695  1.00  0.00           O1-      0
ATOM    126  H01 ASP A  70      37.354  93.687 103.284  1.00  0.00           H0.      0
ATOM    127  H   ASP A  70      38.843  94.714 105.438  1.00  0.00           H0.      0
ATOM    128  HA  ASP A  70      37.460  92.379 104.480  1.00  0.00           H0.      0
ATOM    129  HB2 ASP A  70      36.575  95.209 105.287  1.00  0.00           H0.      0
ATOM    130  HB3 ASP A  70      35.442  93.977 104.732  1.00  0.00           H0.      0
ATOM    131  CA  ASP A  85      37.058 105.215 108.330  1.00  0.00           C0.     -1
ATOM    132  C   ASP A  85      37.489 106.548 108.938  1.00  0.00           C0.      0
ATOM    133  O   ASP A  85      38.177 107.356 108.303  1.00  0.00           O0.      0
ATOM    134  CB  ASP A  85      38.204 104.171 108.360  1.00  0.00           C0.      0
ATOM    135  CG  ASP A  85      38.292 103.578 109.757  1.00  0.00           C0.      0
ATOM    136  OD1 ASP A  85      37.678 102.475 109.978  1.00  0.00           O0.      0
ATOM    137  OD2 ASP A  85      38.895 104.246 110.646  1.00  0.00           O1-      0
ATOM    138  H01 ASP A  85      36.785 105.416 107.290  1.00  0.00           H0.      0
ATOM    139  HA  ASP A  85      36.175 104.811 108.841  1.00  0.00           H0.      0
ATOM    140  HB2 ASP A  85      38.006 103.378 107.634  1.00  0.00           H0.      0
ATOM    141  HB3 ASP A  85      39.146 104.659 108.092  1.00  0.00           H0.      0
ATOM    142  N   ALA A  86      37.107 106.749 110.227  1.00  0.00           N0.      0
ATOM    143  CA  ALA A  86      37.475 107.941 110.987  1.00  0.00           C0.     -1
ATOM    144  C   ALA A  86      38.973 108.040 111.337  1.00  0.00           C0.      0
ATOM    145  O   ALA A  86      39.417 109.116 111.767  1.00  0.00           O0.      0
ATOM    146  CB  ALA A  86      36.694 107.926 112.313  1.00  0.00           C0.      0
ATOM    147  H   ALA A  86      36.510 106.060 110.670  1.00  0.00           H0.      0
ATOM    148  HA  ALA A  86      37.221 108.826 110.398  1.00  0.00           H0.      0
ATOM    149  HB1 ALA A  86      37.007 108.774 112.928  1.00  0.00           H0.      0
ATOM    150  HB2 ALA A  86      35.620 107.989 112.129  1.00  0.00           H0.      0
ATOM    151  HB3 ALA A  86      36.910 107.002 112.863  1.00  0.00           H0.      0
ATOM    152  N   SER A  87      39.690 106.901 111.244  1.00  0.00           N0.      0
ATOM    153  CA  SER A  87      41.038 106.773 111.795  1.00  0.00           C0.     -1
ATOM    154  CB  SER A  87      41.130 105.529 112.634  1.00  0.00           C0.     -1
ATOM    155  OG  SER A  87      42.446 105.387 113.222  1.00  0.00           O0.      0
ATOM    156  H01 SER A  87      41.790 106.741 110.996  1.00  0.00           H0.      0
ATOM    157  H   SER A  87      39.253 106.051 110.885  1.00  0.00           H0.      0
ATOM    158  HA  SER A  87      41.229 107.671 112.392  1.00  0.00           H0.      0
ATOM    159  HB2 SER A  87      40.347 105.524 113.403  1.00  0.00           H0.      0
ATOM    160  HB3 SER A  87      40.983 104.636 112.023  1.00  0.00           H0.      0
ATOM    161  HG  SER A  87      42.545 106.081 113.889  1.00  0.00           H0.      0
ATOM    162  CA  ALA A 115      35.109 109.893 106.897  1.00  0.00           C0.     -1
ATOM    163  C   ALA A 115      34.625 110.004 108.338  1.00  0.00           C0.      0
ATOM    164  O   ALA A 115      35.403 109.924 109.309  1.00  0.00           O0.      0
ATOM    165  H01 ALA A 115      34.291 109.754 106.187  1.00  0.00           H0.      0
ATOM    166  H02 ALA A 115      35.800 109.047 106.835  1.00  0.00           H0.      0
ATOM    167  HA  ALA A 115      35.669 110.794 106.625  1.00  0.00           H0.      0
ATOM    168  N   ASN A 116      33.292 110.181 108.517  1.00  0.00           N0.      0
ATOM    169  CA  ASN A 116      32.666 110.043 109.829  1.00  0.00           C0.     -1
ATOM    170  C   ASN A 116      31.184 109.676 109.539  1.00  0.00           C0.      0
ATOM    171  O   ASN A 116      30.585 110.241 108.611  1.00  0.00           O0.      0
ATOM    172  CB  ASN A 116      32.778 111.307 110.736  1.00  0.00           C0.      0
ATOM    173  CG  ASN A 116      33.258 110.863 112.108  1.00  0.00           C0.      0
ATOM    174  ND2 ASN A 116      34.585 110.583 112.158  1.00  0.00           N0.      0
ATOM    175  OD1 ASN A 116      32.485 110.720 113.070  1.00  0.00           O0.      0
ATOM    176  H   ASN A 116      32.660 110.301 107.734  1.00  0.00           H0.      0
ATOM    177  HA  ASN A 116      33.153 109.206 110.337  1.00  0.00           H0.      0
ATOM    178  HB2 ASN A 116      33.491 112.001 110.284  1.00  0.00           H0.      0
ATOM    179  HB3 ASN A 116      31.816 111.812 110.836  1.00  0.00           H0.      0
ATOM    180 HD21 ASN A 116      34.938 110.113 112.980  1.00  0.00           H0.      0
ATOM    181 HD22 ASN A 116      35.087 110.447 111.280  1.00  0.00           H0.      0
ATOM    182  N   TRP A 117      30.620 108.735 110.329  1.00  0.00           N0.      0
ATOM    183  CA  TRP A 117      29.236 108.255 110.094  1.00  0.00           C0.     -1
ATOM    184  CB  TRP A 117      28.880 107.109 111.096  1.00  0.00           C0.     -1
ATOM    185  CG  TRP A 117      29.834 105.944 111.012  1.00  0.00           C0.      0
ATOM    186  CD1 TRP A 117      30.486 105.482 109.886  1.00  0.00           C0.      0
ATOM    187  CD2 TRP A 117      30.282 105.115 112.112  1.00  0.00           C0.      0
ATOM    188  CE2 TRP A 117      31.209 104.164 111.580  1.00  0.00           C0.      0
ATOM    189  CE3 TRP A 117      30.018 105.102 113.495  1.00  0.00           C0.      0
ATOM    190  NE1 TRP A 117      31.296 104.405 110.221  1.00  0.00           N0.      0
ATOM    191  CZ2 TRP A 117      31.863 103.222 112.386  1.00  0.00           C0.      0
ATOM    192  CZ3 TRP A 117      30.666 104.165 114.298  1.00  0.00           C0.      0
ATOM    193  CH2 TRP A 117      31.576 103.233 113.749  1.00  0.00           C0.      0
ATOM    194  H03 TRP A 117      28.542 109.092 110.215  1.00  0.00           H0.      0
ATOM    195  H   TRP A 117      31.235 108.193 110.940  1.00  0.00           H0.      0
ATOM    196  HA  TRP A 117      29.146 107.905 109.059  1.00  0.00           H0.      0
ATOM    197  HB2 TRP A 117      28.892 107.517 112.114  1.00  0.00           H0.      0
ATOM    198  HB3 TRP A 117      27.845 106.802 110.893  1.00  0.00           H0.      0
ATOM    199  HD1 TRP A 117      30.448 105.845 108.871  1.00  0.00           H0.      0
ATOM    200  HE1 TRP A 117      31.963 103.974 109.601  1.00  0.00           H0.      0
ATOM    201  HE3 TRP A 117      29.331 105.819 113.931  1.00  0.00           H0.      0
ATOM    202  HZ2 TRP A 117      32.591 102.531 111.979  1.00  0.00           H0.      0
ATOM    203  HZ3 TRP A 117      30.490 104.160 115.368  1.00  0.00           H0.      0
ATOM    204  HH2 TRP A 117      32.078 102.526 114.401  1.00  0.00           H0.      0
ATOM    205  CA  LEU A 136      32.593  94.108 109.057  1.00  0.00           C0.     -1
ATOM    206  C   LEU A 136      33.736  94.514 109.977  1.00  0.00           C0.      0
ATOM    207  O   LEU A 136      34.064  95.699 110.143  1.00  0.00           O0.      0
ATOM    208  H01 LEU A 136      32.963  94.111 108.025  1.00  0.00           H0.      0
ATOM    209  H02 LEU A 136      31.796  94.849 109.135  1.00  0.00           H0.      0
ATOM    210  HA  LEU A 136      32.198  93.116 109.287  1.00  0.00           H0.      0
ATOM    211  N   GLY A 137      34.355  93.504 110.661  1.00  0.00           N0.      0
ATOM    212  CA  GLY A 137      35.460  93.754 111.585  1.00  0.00           C0.     -1
ATOM    213  C   GLY A 137      34.993  94.212 112.981  1.00  0.00           C0.      0
ATOM    214  O   GLY A 137      35.832  94.525 113.850  1.00  0.00           O0.      0
ATOM    215  H   GLY A 137      34.188  92.552 110.369  1.00  0.00           H0.      0
ATOM    216  HA2 GLY A 137      36.031  92.829 111.699  1.00  0.00           H0.      0
ATOM    217  HA3 GLY A 137      36.165  94.487 111.194  1.00  0.00           H0.      0
ATOM    218  N   ASN A 138      33.659  94.199 113.206  1.00  0.00           N0.      0
ATOM    219  CA  ASN A 138      32.953  94.961 114.242  1.00  0.00           C0.     -1
ATOM    220  C   ASN A 138      33.057  96.494 113.858  1.00  0.00           C0.      0
ATOM    221  O   ASN A 138      34.123  96.973 113.445  1.00  0.00           O0.      0
ATOM    222  CB  ASN A 138      33.443  94.696 115.668  1.00  0.00           C0.      0
ATOM    223  CG  ASN A 138      32.527  95.392 116.673  1.00  0.00           C0.      0
ATOM    224  ND2 ASN A 138      33.095  95.673 117.874  1.00  0.00           N0.      0
ATOM    225  OD1 ASN A 138      31.356  95.694 116.400  1.00  0.00           O0.      0
ATOM    226  H   ASN A 138      33.105  93.955 112.396  1.00  0.00           H0.      0
ATOM    227  HA  ASN A 138      31.905  94.663 114.186  1.00  0.00           H0.      0
ATOM    228  HB2 ASN A 138      33.420  93.616 115.858  1.00  0.00           H0.      0
ATOM    229  HB3 ASN A 138      34.480  95.013 115.768  1.00  0.00           H0.      0
ATOM    230 HD21 ASN A 138      32.526  96.125 118.577  1.00  0.00           H0.      0
ATOM    231 HD22 ASN A 138      33.993  95.271 118.141  1.00  0.00           H0.      0
ATOM    232  N   SER A 139      31.916  97.220 113.959  1.00  0.00           N0.      0
ATOM    233  CA  SER A 139      31.855  98.658 113.613  1.00  0.00           C0.     -1
ATOM    234  H01 SER A 139      32.333  98.813 112.643  1.00  0.00           H0.      0
ATOM    235  H03 SER A 139      30.807  98.955 113.558  1.00  0.00           H0.      0
ATOM    236  H   SER A 139      31.175  96.820 114.524  1.00  0.00           H0.      0
ATOM    237  HA  SER A 139      32.373  99.275 114.356  1.00  0.00           H0.      0
ATOM    238  CA  HID A 142      32.242 102.435 119.393  1.00  0.00           C0.     -1
ATOM    239  C   HID A 142      31.491 103.697 119.744  1.00  0.00           C0.      0
ATOM    240  O   HID A 142      31.953 104.546 120.515  1.00  0.00           O0.      0
ATOM    241  CB  HID A 142      33.235 102.758 118.242  1.00  0.00           C0.     -1
ATOM    242  CG  HID A 142      34.322 101.751 118.020  1.00  0.00           C0.      0
ATOM    243  CD2 HID A 142      34.960 101.324 116.869  1.00  0.00           C0.      0
ATOM    244  ND1 HID A 142      35.025 101.143 119.051  1.00  0.00           N0.      0
ATOM    245  CE1 HID A 142      36.030 100.392 118.516  1.00  0.00           C0.      0
ATOM    246  NE2 HID A 142      36.023 100.488 117.191  1.00  0.00           N0.      0
ATOM    247  H02 HID A 142      31.574 101.618 119.101  1.00  0.00           H0.      0
ATOM    248  HA  HID A 142      32.786 102.117 120.288  1.00  0.00           H0.      0
ATOM    249  HB2 HID A 142      32.687 102.898 117.305  1.00  0.00           H0.      0
ATOM    250  HB3 HID A 142      33.699 103.728 118.475  1.00  0.00           H0.      0
ATOM    251  HD1 HID A 142      34.809 101.203 120.036  1.00  0.00           H0.      0
ATOM    252  HD2 HID A 142      34.725 101.559 115.842  1.00  0.00           H0.      0
ATOM    253  HE1 HID A 142      36.712  99.803 119.106  1.00  0.00           H0.      0
ATOM    254  N   LEU A 143      30.336 103.875 119.058  1.00  0.00           N0.      0
ATOM    255  CA  LEU A 143      29.748 105.206 118.963  1.00  0.00           C0.     -1
ATOM    256  CB  LEU A 143      28.765 105.277 117.843  1.00  0.00           C0.     -1
ATOM    257  CG  LEU A 143      28.341 106.712 117.452  1.00  0.00           C0.      0
ATOM    258  CD1 LEU A 143      29.511 107.514 116.846  1.00  0.00           C0.      0
ATOM    259  CD2 LEU A 143      27.161 106.660 116.466  1.00  0.00           C0.      0
ATOM    260  H01 LEU A 143      29.269 105.468 119.916  1.00  0.00           H0.      0
ATOM    261  H   LEU A 143      30.063 103.185 118.373  1.00  0.00           H0.      0
ATOM    262  HA  LEU A 143      30.567 105.923 118.829  1.00  0.00           H0.      0
ATOM    263  HB2 LEU A 143      29.193 104.805 116.944  1.00  0.00           H0.      0
ATOM    264  HB3 LEU A 143      27.867 104.696 118.096  1.00  0.00           H0.      0
ATOM    265  HG  LEU A 143      28.004 107.229 118.365  1.00  0.00           H0.      0
ATOM    266 HD11 LEU A 143      30.343 107.629 117.548  1.00  0.00           H0.      0
ATOM    267 HD12 LEU A 143      29.896 107.019 115.945  1.00  0.00           H0.      0
ATOM    268 HD13 LEU A 143      29.180 108.518 116.559  1.00  0.00           H0.      0
ATOM    269 HD21 LEU A 143      26.302 106.136 116.900  1.00  0.00           H0.      0
ATOM    270 HD22 LEU A 143      26.839 107.669 116.184  1.00  0.00           H0.      0
ATOM    271 HD23 LEU A 143      27.450 106.131 115.548  1.00  0.00           H0.      0
ATOM    272  CA  ARG A 175      29.033  93.525 120.153  1.00  0.00           C0.     -1
ATOM    273  CB  ARG A 175      30.068  94.086 121.106  1.00  0.00           C0.     -1
ATOM    274  CG  ARG A 175      31.482  93.726 120.596  1.00  0.00           C0.      0
ATOM    275  CD  ARG A 175      32.664  94.248 121.436  1.00  0.00           C0.      0
ATOM    276  NE  ARG A 175      33.956  93.667 121.015  1.00  0.00           N0.      0
ATOM    277  CZ  ARG A 175      34.400  92.465 121.410  1.00  0.00           C0.      0
ATOM    278  NH1 ARG A 175      33.655  91.701 122.244  1.00  0.00           N1+      0
ATOM    279  NH2 ARG A 175      35.618  92.043 121.044  1.00  0.00           N0.      0
ATOM    280  H01 ARG A 175      29.152  93.948 119.149  1.00  0.00           H0.      0
ATOM    281  H02 ARG A 175      28.012  93.743 120.485  1.00  0.00           H0.      0
ATOM    282  HA  ARG A 175      29.127  92.434 120.066  1.00  0.00           H0.      0
ATOM    283  HB2 ARG A 175      29.968  95.177 121.184  1.00  0.00           H0.      0
ATOM    284  HB3 ARG A 175      29.925  93.683 122.117  1.00  0.00           H0.      0
ATOM    285  HG2 ARG A 175      31.553  92.633 120.509  1.00  0.00           H0.      0
ATOM    286  HG3 ARG A 175      31.591  94.107 119.574  1.00  0.00           H0.      0
ATOM    287  HD2 ARG A 175      32.762  95.334 121.348  1.00  0.00           H0.      0
ATOM    288  HD3 ARG A 175      32.524  94.033 122.501  1.00  0.00           H0.      0
ATOM    289  HE  ARG A 175      34.459  94.071 120.220  1.00  0.00           H0.      0
ATOM    290 HH11 ARG A 175      32.655  91.816 122.276  1.00  0.00           H0.      0
ATOM    291 HH12 ARG A 175      34.015  90.808 122.546  1.00  0.00           H0.      0
ATOM    292 HH21 ARG A 175      36.260  92.631 120.490  1.00  0.00           H0.      0
ATOM    293 HH22 ARG A 175      35.853  91.067 121.141  1.00  0.00           H0.      0
ATOM    294  CA  TYR A 194      40.412  88.380 115.640  1.00  0.00           C0.     -1
ATOM    295  CB  TYR A 194      40.156  89.537 116.622  1.00  0.00           C0.     -1
ATOM    296  CG  TYR A 194      39.678  90.785 115.898  1.00  0.00           C0.      0
ATOM    297  CD1 TYR A 194      38.378  91.288 116.052  1.00  0.00           C0.      0
ATOM    298  CD2 TYR A 194      40.536  91.452 115.002  1.00  0.00           C0.      0
ATOM    299  CE1 TYR A 194      37.934  92.401 115.322  1.00  0.00           C0.      0
ATOM    300  CE2 TYR A 194      40.114  92.560 114.271  1.00  0.00           C0.      0
ATOM    301  CZ  TYR A 194      38.801  93.033 114.415  1.00  0.00           C0.      0
ATOM    302  OH  TYR A 194      38.427  94.112 113.652  1.00  0.00           O0.      0
ATOM    303  H01 TYR A 194      40.764  87.483 116.164  1.00  0.00           H0.      0
ATOM    304  H03 TYR A 194      39.496  88.121 115.096  1.00  0.00           H0.      0
ATOM    305  HA  TYR A 194      41.172  88.657 114.900  1.00  0.00           H0.      0
ATOM    306  HB2 TYR A 194      39.410  89.239 117.369  1.00  0.00           H0.      0
ATOM    307  HB3 TYR A 194      41.078  89.761 117.171  1.00  0.00           H0.      0
ATOM    308  HD1 TYR A 194      37.690  90.813 116.746  1.00  0.00           H0.      0
ATOM    309  HD2 TYR A 194      41.560  91.107 114.894  1.00  0.00           H0.      0
ATOM    310  HE1 TYR A 194      36.913  92.753 115.437  1.00  0.00           H0.      0
ATOM    311  HE2 TYR A 194      40.784  93.082 113.597  1.00  0.00           H0.      0
ATOM    312  HH  TYR A 194      37.448  94.238 113.681  1.00  0.00           H0.      0
ATOM    313  CA  TYR A 220      43.653  94.177 124.983  1.00  0.00           C0.     -1
ATOM    314  CB  TYR A 220      43.266  94.523 123.538  1.00  0.00           C0.     -1
ATOM    315  CG  TYR A 220      41.805  94.688 123.170  1.00  0.00           C0.      0
ATOM    316  CD1 TYR A 220      41.057  95.817 123.553  1.00  0.00           C0.      0
ATOM    317  CD2 TYR A 220      41.202  93.772 122.295  1.00  0.00           C0.      0
ATOM    318  CE1 TYR A 220      39.769  96.044 123.052  1.00  0.00           C0.      0
ATOM    319  CE2 TYR A 220      39.919  93.979 121.787  1.00  0.00           C0.      0
ATOM    320  CZ  TYR A 220      39.214  95.131 122.149  1.00  0.00           C0.      0
ATOM    321  OH  TYR A 220      37.955  95.385 121.606  1.00  0.00           O0.      0
ATOM    322  H01 TYR A 220      44.742  94.111 125.076  1.00  0.00           H0.      0
ATOM    323  H02 TYR A 220      43.299  94.940 125.687  1.00  0.00           H0.      0
ATOM    324  HA  TYR A 220      43.224  93.216 125.290  1.00  0.00           H0.      0
ATOM    325  HB2 TYR A 220      43.787  95.454 123.268  1.00  0.00           H0.      0
ATOM    326  HB3 TYR A 220      43.689  93.753 122.880  1.00  0.00           H0.      0
ATOM    327  HD1 TYR A 220      41.497  96.549 124.224  1.00  0.00           H0.      0
ATOM    328  HD2 TYR A 220      41.759  92.899 121.966  1.00  0.00           H0.      0
ATOM    329  HE1 TYR A 220      39.211  96.928 123.337  1.00  0.00           H0.      0
ATOM    330  HE2 TYR A 220      39.499  93.265 121.090  1.00  0.00           H0.      0
ATOM    331  HH  TYR A 220      37.754  94.682 120.950  1.00  0.00           H0.      0
ATOM    332  CA  LEU A 240      38.900 100.146 122.838  1.00  0.00           C0.     -1
ATOM    333  CB  LEU A 240      38.575  99.378 121.569  1.00  0.00           C0.     -1
ATOM    334  CG  LEU A 240      39.785  99.206 120.619  1.00  0.00           C0.      0
ATOM    335  CD1 LEU A 240      39.475  98.229 119.470  1.00  0.00           C0.      0
ATOM    336  CD2 LEU A 240      40.266 100.557 120.056  1.00  0.00           C0.      0
ATOM    337  H01 LEU A 240      38.034 100.190 123.510  1.00  0.00           H0.      0
ATOM    338  H02 LEU A 240      39.722  99.666 123.385  1.00  0.00           H0.      0
ATOM    339  HA  LEU A 240      39.203 101.177 122.625  1.00  0.00           H0.      0
ATOM    340  HB2 LEU A 240      38.195  98.383 121.833  1.00  0.00           H0.      0
ATOM    341  HB3 LEU A 240      37.761  99.882 121.026  1.00  0.00           H0.      0
ATOM    342  HG  LEU A 240      40.601  98.767 121.214  1.00  0.00           H0.      0
ATOM    343 HD11 LEU A 240      40.366  98.069 118.853  1.00  0.00           H0.      0
ATOM    344 HD12 LEU A 240      39.148  97.258 119.856  1.00  0.00           H0.      0
ATOM    345 HD13 LEU A 240      38.697  98.630 118.808  1.00  0.00           H0.      0
ATOM    346 HD21 LEU A 240      39.460 101.052 119.500  1.00  0.00           H0.      0
ATOM    347 HD22 LEU A 240      40.598 101.235 120.849  1.00  0.00           H0.      0
ATOM    348 HD23 LEU A 240      41.099 100.419 119.359  1.00  0.00           H0.      0
ATOM    349  CA  TYR A 242      31.833 100.498 123.445  1.00  0.00           C0.     -1
ATOM    350  CB  TYR A 242      31.813  99.092 122.977  1.00  0.00           C0.     -1
ATOM    351  CG  TYR A 242      33.042  98.591 122.236  1.00  0.00           C0.      0
ATOM    352  CD1 TYR A 242      33.107  98.615 120.831  1.00  0.00           C0.      0
ATOM    353  CD2 TYR A 242      34.129  98.033 122.931  1.00  0.00           C0.      0
ATOM    354  CE1 TYR A 242      34.213  98.105 120.143  1.00  0.00           C0.      0
ATOM    355  CE2 TYR A 242      35.242  97.517 122.261  1.00  0.00           C0.      0
ATOM    356  CZ  TYR A 242      35.286  97.557 120.860  1.00  0.00           C0.      0
ATOM    357  OH  TYR A 242      36.366  97.084 120.146  1.00  0.00           O0.      0
ATOM    358  H01 TYR A 242      30.907 100.754 123.972  1.00  0.00           H0.      0
ATOM    359  H02 TYR A 242      32.667 100.688 124.133  1.00  0.00           H0.      0
ATOM    360  HA  TYR A 242      31.940 101.205 122.611  1.00  0.00           H0.      0
ATOM    361  HB2 TYR A 242      31.648  98.427 123.838  1.00  0.00           H0.      0
ATOM    362  HB3 TYR A 242      30.942  98.939 122.323  1.00  0.00           H0.      0
ATOM    363  HD1 TYR A 242      32.277  99.029 120.266  1.00  0.00           H0.      0
ATOM    364  HD2 TYR A 242      34.098  97.987 124.016  1.00  0.00           H0.      0
ATOM    365  HE1 TYR A 242      34.252  98.130 119.061  1.00  0.00           H0.      0
ATOM    366  HE2 TYR A 242      36.063  97.075 122.813  1.00  0.00           H0.      0
ATOM    367  HH  TYR A 242      37.035  96.693 120.750  1.00  0.00           H0.      0
ATOM    368  CA  TYR A 283      28.863  89.673 117.617  1.00  0.00           C0.     -1
ATOM    369  CB  TYR A 283      29.820  89.937 116.498  1.00  0.00           C0.     -1
ATOM    370  CG  TYR A 283      31.225  90.341 116.917  1.00  0.00           C0.      0
ATOM    371  CD1 TYR A 283      32.321  89.485 116.706  1.00  0.00           C0.      0
ATOM    372  CD2 TYR A 283      31.481  91.599 117.488  1.00  0.00           C0.      0
ATOM    373  CE1 TYR A 283      33.625  89.870 117.025  1.00  0.00           C0.      0
ATOM    374  CE2 TYR A 283      32.780  91.994 117.818  1.00  0.00           C0.      0
ATOM    375  CZ  TYR A 283      33.864  91.137 117.572  1.00  0.00           C0.      0
ATOM    376  OH  TYR A 283      35.161  91.500 117.843  1.00  0.00           O0.      0
ATOM    377  H01 TYR A 283      27.871  89.400 117.238  1.00  0.00           H0.      0
ATOM    378  H02 TYR A 283      29.211  88.854 118.259  1.00  0.00           H0.      0
ATOM    379  HA  TYR A 283      28.737  90.555 118.259  1.00  0.00           H0.      0
ATOM    380  HB2 TYR A 283      29.895  89.046 115.861  1.00  0.00           H0.      0
ATOM    381  HB3 TYR A 283      29.410  90.728 115.852  1.00  0.00           H0.      0
ATOM    382  HD1 TYR A 283      32.150  88.506 116.268  1.00  0.00           H0.      0
ATOM    383  HD2 TYR A 283      30.659  92.288 117.661  1.00  0.00           H0.      0
ATOM    384  HE1 TYR A 283      34.465  89.210 116.841  1.00  0.00           H0.      0
ATOM    385  HE2 TYR A 283      32.958  92.969 118.252  1.00  0.00           H0.      0
ATOM    386  HH  TYR A 283      35.189  92.433 118.139  1.00  0.00           H0.      0
ATOM    387  CA' SAM A 293      37.892  96.857 109.723  1.00  0.00           C0.      0
ATOM    388  CB  SAM A 293      37.702  97.907 110.837  1.00  0.00           C0.      0
ATOM    389  CG  SAM A 293      37.166  97.341 112.164  1.00  0.00           C0.      0
ATOM    390  SD  SAM A 293      37.626  98.455 113.554  1.00  0.00           S0.      0
ATOM    391  CE  SAM A 293      37.084  97.300 115.467  1.00  0.00           C0.      0
ATOM    392  C5' SAM A 293      36.225  99.640 113.676  1.00  0.00           C0.      0
ATOM    393  C4' SAM A 293      36.488 100.914 112.885  1.00  0.00           C0.      0
ATOM    394  O4' SAM A 293      35.373 101.833 113.144  1.00  0.00           O0.      0
ATOM    395  C3' SAM A 293      37.794 101.671 113.278  1.00  0.00           C0.      0
ATOM    396  O3' SAM A 293      38.787 101.589 112.269  1.00  0.00           O0.      0
ATOM    397  C2' SAM A 293      37.294 103.119 113.586  1.00  0.00           C0.      0
ATOM    398  O2' SAM A 293      38.137 104.186 113.228  1.00  0.00           O0.      0
ATOM    399  C1' SAM A 293      35.912 103.158 112.900  1.00  0.00           C0.      0
ATOM    400  OXT SAM A 293      39.880  95.949 110.605  1.00  0.00           O0.      0
ATOM    401  N1  SAM A 293      32.995 107.273 111.788  1.00  0.00           N0.      0
ATOM    402  C2  SAM A 293      33.694 106.434 110.998  1.00  0.00           C0.      0
ATOM    403  N3  SAM A 293      34.427 105.365 111.351  1.00  0.00           N0.      0
ATOM    404  C4  SAM A 293      34.384 105.147 112.680  1.00  0.00           C0.      0
ATOM    405  C5  SAM A 293      33.702 105.936 113.621  1.00  0.00           C0.      0
ATOM    406  C6  SAM A 293      32.998 107.058 113.132  1.00  0.00           C0.      0
ATOM    407  N6  SAM A 293      32.333 107.919 113.938  1.00  0.00           N0.      0
ATOM    408  N7  SAM A 293      33.910 105.457 114.907  1.00  0.00           N0.      0
ATOM    409  C8  SAM A 293      34.694 104.410 114.753  1.00  0.00           C0.      0
ATOM    410  N9  SAM A 293      35.018 104.164 113.419  1.00  0.00           N0.      0
ATOM    411  C'  SAM A 293      38.707  95.657 110.269  1.00  0.00           C0.      0
ATOM    412  N'  SAM A 293      36.567  96.481 109.119  1.00  0.00           N0.      0
ATOM    413  O'  SAM A 293      38.118  94.536 110.387  1.00  0.00           O0.      0
ATOM    414 HN61 SAM A 293      32.484 107.806 114.931  1.00  0.00           H0.      0
ATOM    415 HN62 SAM A 293      32.195 108.876 113.610  1.00  0.00           H0.      0
ATOM    416  HA  SAM A 293      38.467  97.307 108.909  1.00  0.00           H0.      0
ATOM    417  HB1 SAM A 293      37.062  98.717 110.473  1.00  0.00           H0.      0
ATOM    418  HB2 SAM A 293      38.688  98.331 111.023  1.00  0.00           H0.      0
ATOM    419  HG1 SAM A 293      37.662  96.397 112.408  1.00  0.00           H0.      0
ATOM    420  HG2 SAM A 293      36.086  97.172 112.187  1.00  0.00           H0.      0
ATOM    421  HE1 SAM A 293      37.503  96.370 115.113  1.00  0.00           H0.      0
ATOM    422  HE2 SAM A 293      36.034  97.485 115.303  1.00  0.00           H0.      0
ATOM    423  HE3 SAM A 293      37.694  97.993 116.025  1.00  0.00           H0.      0
ATOM    424 HO2' SAM A 293      38.476 104.056 112.308  1.00  0.00           H0.      0
ATOM    425 HO3' SAM A 293      38.392 101.911 111.421  1.00  0.00           H0.      0
ATOM    426  H01 SAM A 293      35.063 103.787 115.550  1.00  0.00           H0.      0
ATOM    427  H02 SAM A 293      36.522 100.706 111.809  1.00  0.00           H0.      0
ATOM    428  H03 SAM A 293      38.242 101.237 114.173  1.00  0.00           H0.      0
ATOM    429  H04 SAM A 293      37.134 103.197 114.666  1.00  0.00           H0.      0
ATOM    430  H05 SAM A 293      36.016 103.336 111.825  1.00  0.00           H0.      0
ATOM    431  H06 SAM A 293      33.672 106.666 109.939  1.00  0.00           H0.      0
ATOM    432  H07 SAM A 293      36.172  97.313 108.649  1.00  0.00           H0.      0
ATOM    433  H08 SAM A 293      35.854  96.189 109.806  1.00  0.00           H0.      0
ATOM    434  H09 SAM A 293      36.613  95.686 108.432  1.00  0.00           H0.      0
ATOM    435 H5'1 SAM A 293      36.146  99.882 114.740  1.00  0.00           H0.      0
ATOM    436 H5'2 SAM A 293      35.310  99.128 113.366  1.00  0.00           H0.      0
ATOM    437  N   ACT A 294      36.560  96.362 117.258  1.00  0.00           N0.      0
ATOM    438  CA  ACT A 294      37.408  95.252 117.710  1.00  0.00           C0.      0
ATOM    439  C   ACT A 294      36.690  94.320 118.683  1.00  0.00           C0.      0
ATOM    440  O   ACT A 294      37.391  93.666 119.515  1.00  0.00           O0.      0
ATOM    441  OXT ACT A 294      35.421  94.202 118.585  1.00  0.00           O1-      0
ATOM    442  H1  ACT A 294      38.309  95.647 118.181  1.00  0.00           H0.      0
ATOM    443  H3  ACT A 294      37.722  94.651 116.846  1.00  0.00           H0.      0
ATOM    444  H01 ACT A 294      35.629  96.008 117.059  1.00  0.00           H0.      0
ATOM    445  H02 ACT A 294      36.461  97.031 118.023  1.00  0.00           H0.      0
