# Supplementary material for: Computational Investigation of GNMT-Catalyzed Methyl Transfer Reaction: Integrating MD, QM, and ML Approaches
Source: J Comput Chem. Author manuscript; Available in PMC 2026 Jun 29. (PMC13312424; doi:10.1002/jcc.70434)
Supplement: SI-2 [file NIHMS2188582-supplement-SI-2.zip › QM-cluster-pdbs/clustering_1646_P1_wo_r.pdb]

ATOM      1  CA  TYR A  21      42.652 105.246 117.881  1.00  0.00           C0.     -1
ATOM      2  CB  TYR A  21      42.172 104.482 116.619  1.00  0.00           C0.     -1
ATOM      3  CG  TYR A  21      41.045 103.469 116.740  1.00  0.00           C0.      0
ATOM      4  CD1 TYR A  21      39.745 103.835 117.131  1.00  0.00           C0.      0
ATOM      5  CD2 TYR A  21      41.242 102.142 116.317  1.00  0.00           C0.      0
ATOM      6  CE1 TYR A  21      38.680 102.927 117.077  1.00  0.00           C0.      0
ATOM      7  CE2 TYR A  21      40.192 101.222 116.259  1.00  0.00           C0.      0
ATOM      8  CZ  TYR A  21      38.895 101.613 116.624  1.00  0.00           C0.      0
ATOM      9  OH  TYR A  21      37.881 100.690 116.499  1.00  0.00           O0.      0
ATOM     10  H01 TYR A  21      41.835 105.819 118.336  1.00  0.00           H0.      0
ATOM     11  H02 TYR A  21      43.450 105.946 117.611  1.00  0.00           H0.      0
ATOM     12  HA  TYR A  21      43.038 104.554 118.638  1.00  0.00           H0.      0
ATOM     13  HB2 TYR A  21      41.872 105.234 115.873  1.00  0.00           H0.      0
ATOM     14  HB3 TYR A  21      43.040 103.969 116.184  1.00  0.00           H0.      0
ATOM     15  HD1 TYR A  21      39.550 104.852 117.457  1.00  0.00           H0.      0
ATOM     16  HD2 TYR A  21      42.234 101.827 116.007  1.00  0.00           H0.      0
ATOM     17  HE1 TYR A  21      37.687 103.240 117.376  1.00  0.00           H0.      0
ATOM     18  HE2 TYR A  21      40.362 100.203 115.931  1.00  0.00           H0.      0
ATOM     19  HH  TYR A  21      37.037 101.005 116.940  1.00  0.00           H0.      0
ATOM     20  CA  TRP A  30      46.271  95.661 114.381  1.00  0.00           C0.     -1
ATOM     21  CB  TRP A  30      45.486  96.700 113.550  1.00  0.00           C0.     -1
ATOM     22  CG  TRP A  30      44.015  96.384 113.470  1.00  0.00           C0.      0
ATOM     23  CD1 TRP A  30      43.310  95.971 112.354  1.00  0.00           C0.      0
ATOM     24  CD2 TRP A  30      43.064  96.397 114.565  1.00  0.00           C0.      0
ATOM     25  CE2 TRP A  30      41.806  95.963 114.035  1.00  0.00           C0.      0
ATOM     26  CE3 TRP A  30      43.140  96.751 115.927  1.00  0.00           C0.      0
ATOM     27  NE1 TRP A  30      41.989  95.709 112.692  1.00  0.00           N0.      0
ATOM     28  CZ2 TRP A  30      40.658  95.844 114.835  1.00  0.00           C0.      0
ATOM     29  CZ3 TRP A  30      41.993  96.665 116.715  1.00  0.00           C0.      0
ATOM     30  CH2 TRP A  30      40.767  96.209 116.177  1.00  0.00           C0.      0
ATOM     31  H01 TRP A  30      46.176  94.664 113.935  1.00  0.00           H0.      0
ATOM     32  H03 TRP A  30      47.336  95.916 114.433  1.00  0.00           H0.      0
ATOM     33  HA  TRP A  30      45.883  95.606 115.404  1.00  0.00           H0.      0
ATOM     34  HB2 TRP A  30      45.633  97.695 113.996  1.00  0.00           H0.      0
ATOM     35  HB3 TRP A  30      45.904  96.749 112.537  1.00  0.00           H0.      0
ATOM     36  HD1 TRP A  30      43.657  95.841 111.341  1.00  0.00           H0.      0
ATOM     37  HE1 TRP A  30      41.225  95.492 112.060  1.00  0.00           H0.      0
ATOM     38  HE3 TRP A  30      44.076  97.091 116.357  1.00  0.00           H0.      0
ATOM     39  HZ2 TRP A  30      39.733  95.455 114.423  1.00  0.00           H0.      0
ATOM     40  HZ3 TRP A  30      42.041  96.935 117.765  1.00  0.00           H0.      0
ATOM     41  HH2 TRP A  30      39.900  96.134 116.823  1.00  0.00           H0.      0
ATOM     42  CA  TYR A  33      45.591  91.223 116.572  1.00  0.00           C0.     -1
ATOM     43  C   TYR A  33      44.552  90.473 115.706  1.00  0.00           C0.      0
ATOM     44  O   TYR A  33      43.770  89.651 116.200  1.00  0.00           O0.      0
ATOM     45  CB  TYR A  33      45.148  92.540 117.227  1.00  0.00           C0.     -1
ATOM     46  CG  TYR A  33      43.736  92.435 117.800  1.00  0.00           C0.      0
ATOM     47  CD1 TYR A  33      42.657  93.123 117.221  1.00  0.00           C0.      0
ATOM     48  CD2 TYR A  33      43.454  91.548 118.855  1.00  0.00           C0.      0
ATOM     49  CE1 TYR A  33      41.340  92.928 117.664  1.00  0.00           C0.      0
ATOM     50  CE2 TYR A  33      42.150  91.341 119.300  1.00  0.00           C0.      0
ATOM     51  CZ  TYR A  33      41.079  92.026 118.703  1.00  0.00           C0.      0
ATOM     52  OH  TYR A  33      39.814  91.738 119.171  1.00  0.00           O0.      0
ATOM     53  H02 TYR A  33      46.503  91.398 115.987  1.00  0.00           H0.      0
ATOM     54  HA  TYR A  33      45.849  90.507 117.359  1.00  0.00           H0.      0
ATOM     55  HB2 TYR A  33      45.875  92.795 118.008  1.00  0.00           H0.      0
ATOM     56  HB3 TYR A  33      45.172  93.351 116.489  1.00  0.00           H0.      0
ATOM     57  HD1 TYR A  33      42.834  93.817 116.405  1.00  0.00           H0.      0
ATOM     58  HD2 TYR A  33      44.264  90.994 119.320  1.00  0.00           H0.      0
ATOM     59  HE1 TYR A  33      40.528  93.457 117.178  1.00  0.00           H0.      0
ATOM     60  HE2 TYR A  33      41.938  90.645 120.104  1.00  0.00           H0.      0
ATOM     61  HH  TYR A  33      39.160  92.438 118.973  1.00  0.00           H0.      0
ATOM     62  N   ILE A  34      44.572  90.729 114.362  1.00  0.00           N0.      0
ATOM     63  CA  ILE A  34      43.854  89.917 113.349  1.00  0.00           C0.     -1
ATOM     64  CB  ILE A  34      43.688  90.732 112.061  1.00  0.00           C0.     -1
ATOM     65  CG1 ILE A  34      42.537  91.754 112.210  1.00  0.00           C0.      0
ATOM     66  CG2 ILE A  34      43.452  89.764 110.886  1.00  0.00           C0.      0
ATOM     67  CD1 ILE A  34      42.314  92.668 110.998  1.00  0.00           C0.      0
ATOM     68  H01 ILE A  34      44.413  88.990 113.159  1.00  0.00           H0.      0
ATOM     69  H   ILE A  34      45.310  91.324 114.011  1.00  0.00           H0.      0
ATOM     70  HA  ILE A  34      42.884  89.639 113.762  1.00  0.00           H0.      0
ATOM     71  HB  ILE A  34      44.624  91.280 111.866  1.00  0.00           H0.      0
ATOM     72 HG12 ILE A  34      41.612  91.192 112.399  1.00  0.00           H0.      0
ATOM     73 HG13 ILE A  34      42.721  92.369 113.101  1.00  0.00           H0.      0
ATOM     74 HG21 ILE A  34      43.320  90.295 109.940  1.00  0.00           H0.      0
ATOM     75 HG22 ILE A  34      44.296  89.075 110.769  1.00  0.00           H0.      0
ATOM     76 HG23 ILE A  34      42.553  89.159 111.066  1.00  0.00           H0.      0
ATOM     77 HD11 ILE A  34      43.205  93.271 110.787  1.00  0.00           H0.      0
ATOM     78 HD12 ILE A  34      42.072  92.094 110.096  1.00  0.00           H0.      0
ATOM     79 HD13 ILE A  34      41.479  93.350 111.182  1.00  0.00           H0.      0
ATOM     80  CA  ARG A  40      39.969  85.417 109.121  1.00  0.00           C0.     -1
ATOM     81  CB  ARG A  40      40.482  86.821 109.378  1.00  0.00           C0.     -1
ATOM     82  CG  ARG A  40      39.377  87.897 109.240  1.00  0.00           C0.      0
ATOM     83  CD  ARG A  40      39.954  89.315 109.069  1.00  0.00           C0.      0
ATOM     84  NE  ARG A  40      38.940  90.382 109.045  1.00  0.00           N0.      0
ATOM     85  CZ  ARG A  40      38.600  91.130 110.117  1.00  0.00           C0.      0
ATOM     86  NH1 ARG A  40      39.026  90.765 111.355  1.00  0.00           N1+      0
ATOM     87  NH2 ARG A  40      37.870  92.223 109.937  1.00  0.00           N0.      0
ATOM     88  H01 ARG A  40      40.763  84.671 109.242  1.00  0.00           H0.      0
ATOM     89  H02 ARG A  40      39.575  85.323 108.102  1.00  0.00           H0.      0
ATOM     90  HA  ARG A  40      39.159  85.154 109.813  1.00  0.00           H0.      0
ATOM     91  HB2 ARG A  40      40.931  86.890 110.379  1.00  0.00           H0.      0
ATOM     92  HB3 ARG A  40      41.289  87.049 108.665  1.00  0.00           H0.      0
ATOM     93  HG2 ARG A  40      38.748  87.671 108.369  1.00  0.00           H0.      0
ATOM     94  HG3 ARG A  40      38.714  87.864 110.116  1.00  0.00           H0.      0
ATOM     95  HD2 ARG A  40      40.676  89.539 109.862  1.00  0.00           H0.      0
ATOM     96  HD3 ARG A  40      40.504  89.373 108.125  1.00  0.00           H0.      0
ATOM     97  HE  ARG A  40      38.629  90.755 108.151  1.00  0.00           H0.      0
ATOM     98 HH11 ARG A  40      39.274  89.805 111.537  1.00  0.00           H0.      0
ATOM     99 HH12 ARG A  40      38.725  91.298 112.161  1.00  0.00           H0.      0
ATOM    100 HH21 ARG A  40      37.716  92.531 108.946  1.00  0.00           H0.      0
ATOM    101 HH22 ARG A  40      37.622  92.837 110.718  1.00  0.00           H0.      0
ATOM    102  CA  ALA A  64      34.475 100.390 108.781  1.00  0.00           C0.     -1
ATOM    103  C   ALA A  64      35.672  99.595 108.201  1.00  0.00           C0.      0
ATOM    104  O   ALA A  64      35.679  98.348 108.211  1.00  0.00           O0.      0
ATOM    105  CB  ALA A  64      33.910  99.741 110.051  1.00  0.00           C0.      0
ATOM    106  H03 ALA A  64      33.711 100.410 107.992  1.00  0.00           H0.      0
ATOM    107  HA  ALA A  64      34.778 101.427 108.965  1.00  0.00           H0.      0
ATOM    108  HB1 ALA A  64      32.943 100.182 110.314  1.00  0.00           H0.      0
ATOM    109  HB2 ALA A  64      33.775  98.665 109.906  1.00  0.00           H0.      0
ATOM    110  HB3 ALA A  64      34.581  99.900 110.902  1.00  0.00           H0.      0
ATOM    111  N   CYS A  65      36.658 100.321 107.601  1.00  0.00           N0.      0
ATOM    112  CA  CYS A  65      37.801  99.678 106.912  1.00  0.00           C0.     -1
ATOM    113  C   CYS A  65      38.854  99.057 107.858  1.00  0.00           C0.      0
ATOM    114  O   CYS A  65      39.397  97.980 107.578  1.00  0.00           O0.      0
ATOM    115  H01 CYS A  65      38.280 100.438 106.288  1.00  0.00           H0.      0
ATOM    116  H   CYS A  65      36.822 101.254 107.990  1.00  0.00           H0.      0
ATOM    117  HA  CYS A  65      37.426  98.874 106.280  1.00  0.00           H0.      0
ATOM    118  N   GLY A  66      39.167  99.780 108.964  1.00  0.00           N0.      0
ATOM    119  CA  GLY A  66      40.339  99.446 109.783  1.00  0.00           C0.     -1
ATOM    120  H01 GLY A  66      41.269  99.590 109.220  1.00  0.00           H0.      0
ATOM    121  H   GLY A  66      38.729 100.693 109.099  1.00  0.00           H0.      0
ATOM    122  HA2 GLY A  66      40.341 100.100 110.656  1.00  0.00           H0.      0
ATOM    123  HA3 GLY A  66      40.306  98.399 110.098  1.00  0.00           H0.      0
ATOM    124  CA  ASP A  70      37.670  93.167 104.397  1.00  0.00           C0.     -1
ATOM    125  CB  ASP A  70      36.539  93.611 105.387  1.00  0.00           C0.     -1
ATOM    126  CG  ASP A  70      36.949  93.533 106.871  1.00  0.00           C0.      0
ATOM    127  OD1 ASP A  70      36.522  94.461 107.625  1.00  0.00           O0.      0
ATOM    128  OD2 ASP A  70      37.648  92.539 107.257  1.00  0.00           O1-      0
ATOM    129  H01 ASP A  70      38.527  93.846 104.463  1.00  0.00           H0.      0
ATOM    130  H02 ASP A  70      37.305  93.169 103.364  1.00  0.00           H0.      0
ATOM    131  HA  ASP A  70      38.012  92.161 104.655  1.00  0.00           H0.      0
ATOM    132  HB2 ASP A  70      36.215  94.634 105.177  1.00  0.00           H0.      0
ATOM    133  HB3 ASP A  70      35.666  92.956 105.249  1.00  0.00           H0.      0
ATOM    134  CA  ASP A  85      36.786 105.171 107.997  1.00  0.00           C0.     -1
ATOM    135  C   ASP A  85      37.465 106.425 108.551  1.00  0.00           C0.      0
ATOM    136  O   ASP A  85      38.320 107.042 107.897  1.00  0.00           O0.      0
ATOM    137  CB  ASP A  85      37.796 104.023 107.772  1.00  0.00           C0.      0
ATOM    138  CG  ASP A  85      38.184 103.443 109.123  1.00  0.00           C0.      0
ATOM    139  OD1 ASP A  85      37.729 102.267 109.431  1.00  0.00           O0.      0
ATOM    140  OD2 ASP A  85      38.853 104.163 109.903  1.00  0.00           O1-      0
ATOM    141  H03 ASP A  85      36.343 105.448 107.033  1.00  0.00           H0.      0
ATOM    142  HA  ASP A  85      35.972 104.839 108.652  1.00  0.00           H0.      0
ATOM    143  HB2 ASP A  85      37.357 103.253 107.132  1.00  0.00           H0.      0
ATOM    144  HB3 ASP A  85      38.681 104.433 107.274  1.00  0.00           H0.      0
ATOM    145  N   ALA A  86      37.051 106.794 109.780  1.00  0.00           N0.      0
ATOM    146  CA  ALA A  86      37.545 107.987 110.460  1.00  0.00           C0.     -1
ATOM    147  CB  ALA A  86      37.093 107.979 111.923  1.00  0.00           C0.      0
ATOM    148  H01 ALA A  86      38.639 108.000 110.394  1.00  0.00           H0.      0
ATOM    149  H   ALA A  86      36.359 106.220 110.251  1.00  0.00           H0.      0
ATOM    150  HA  ALA A  86      37.174 108.879 109.940  1.00  0.00           H0.      0
ATOM    151  HB1 ALA A  86      37.545 108.816 112.467  1.00  0.00           H0.      0
ATOM    152  HB2 ALA A  86      36.003 108.069 111.999  1.00  0.00           H0.      0
ATOM    153  HB3 ALA A  86      37.394 107.044 112.410  1.00  0.00           H0.      0
ATOM    154  CA  ALA A 115      35.187 110.659 106.732  1.00  0.00           C0.     -1
ATOM    155  C   ALA A 115      34.672 110.109 108.058  1.00  0.00           C0.      0
ATOM    156  O   ALA A 115      35.009 108.987 108.459  1.00  0.00           O0.      0
ATOM    157  H01 ALA A 115      34.801 110.041 105.915  1.00  0.00           H0.      0
ATOM    158  H02 ALA A 115      36.277 110.578 106.721  1.00  0.00           H0.      0
ATOM    159  HA  ALA A 115      34.901 111.699 106.559  1.00  0.00           H0.      0
ATOM    160  N   ASN A 116      33.848 110.933 108.783  1.00  0.00           N0.      0
ATOM    161  CA  ASN A 116      33.184 110.463 110.000  1.00  0.00           C0.     -1
ATOM    162  C   ASN A 116      31.671 110.301 109.704  1.00  0.00           C0.      0
ATOM    163  O   ASN A 116      31.051 111.222 109.147  1.00  0.00           O0.      0
ATOM    164  CB  ASN A 116      33.419 111.431 111.188  1.00  0.00           C0.      0
ATOM    165  CG  ASN A 116      33.129 110.700 112.487  1.00  0.00           C0.      0
ATOM    166  ND2 ASN A 116      34.218 110.292 113.192  1.00  0.00           N0.      0
ATOM    167  OD1 ASN A 116      31.969 110.449 112.850  1.00  0.00           O0.      0
ATOM    168  H   ASN A 116      33.415 111.723 108.321  1.00  0.00           H0.      0
ATOM    169  HA  ASN A 116      33.632 109.497 110.233  1.00  0.00           H0.      0
ATOM    170  HB2 ASN A 116      34.452 111.787 111.150  1.00  0.00           H0.      0
ATOM    171  HB3 ASN A 116      32.750 112.292 111.098  1.00  0.00           H0.      0
ATOM    172 HD21 ASN A 116      34.081 109.658 113.967  1.00  0.00           H0.      0
ATOM    173 HD22 ASN A 116      35.146 110.357 112.802  1.00  0.00           H0.      0
ATOM    174  N   TRP A 117      31.137 109.117 110.060  1.00  0.00           N0.      0
ATOM    175  CA  TRP A 117      29.714 108.784 109.890  1.00  0.00           C0.     -1
ATOM    176  CB  TRP A 117      29.372 107.506 110.706  1.00  0.00           C0.     -1
ATOM    177  CG  TRP A 117      30.210 106.324 110.282  1.00  0.00           C0.      0
ATOM    178  CD1 TRP A 117      30.858 106.165 109.073  1.00  0.00           C0.      0
ATOM    179  CD2 TRP A 117      30.579 105.184 111.095  1.00  0.00           C0.      0
ATOM    180  CE2 TRP A 117      31.469 104.377 110.318  1.00  0.00           C0.      0
ATOM    181  CE3 TRP A 117      30.281 104.784 112.411  1.00  0.00           C0.      0
ATOM    182  NE1 TRP A 117      31.599 104.991 109.087  1.00  0.00           N0.      0
ATOM    183  CZ2 TRP A 117      32.069 103.219 110.829  1.00  0.00           C0.      0
ATOM    184  CZ3 TRP A 117      30.870 103.628 112.919  1.00  0.00           C0.      0
ATOM    185  CH2 TRP A 117      31.760 102.854 112.138  1.00  0.00           C0.      0
ATOM    186  H03 TRP A 117      29.104 109.628 110.228  1.00  0.00           H0.      0
ATOM    187  H   TRP A 117      31.732 108.463 110.577  1.00  0.00           H0.      0
ATOM    188  HA  TRP A 117      29.490 108.631 108.827  1.00  0.00           H0.      0
ATOM    189  HB2 TRP A 117      29.544 107.710 111.771  1.00  0.00           H0.      0
ATOM    190  HB3 TRP A 117      28.298 107.305 110.593  1.00  0.00           H0.      0
ATOM    191  HD1 TRP A 117      30.879 106.814 108.212  1.00  0.00           H0.      0
ATOM    192  HE1 TRP A 117      32.245 104.711 108.365  1.00  0.00           H0.      0
ATOM    193  HE3 TRP A 117      29.619 105.381 113.030  1.00  0.00           H0.      0
ATOM    194  HZ2 TRP A 117      32.770 102.641 110.236  1.00  0.00           H0.      0
ATOM    195  HZ3 TRP A 117      30.665 103.325 113.940  1.00  0.00           H0.      0
ATOM    196  HH2 TRP A 117      32.233 101.979 112.571  1.00  0.00           H0.      0
ATOM    197  CA  LEU A 136      32.165  94.160 109.550  1.00  0.00           C0.     -1
ATOM    198  C   LEU A 136      33.162  94.606 110.659  1.00  0.00           C0.      0
ATOM    199  O   LEU A 136      33.816  95.654 110.518  1.00  0.00           O0.      0
ATOM    200  H01 LEU A 136      32.744  93.948 108.646  1.00  0.00           H0.      0
ATOM    201  H02 LEU A 136      31.495  94.997 109.341  1.00  0.00           H0.      0
ATOM    202  HA  LEU A 136      31.581  93.279 109.825  1.00  0.00           H0.      0
ATOM    203  N   GLY A 137      33.314  93.830 111.783  1.00  0.00           N0.      0
ATOM    204  CA  GLY A 137      34.336  94.091 112.843  1.00  0.00           C0.     -1
ATOM    205  C   GLY A 137      33.847  94.988 114.003  1.00  0.00           C0.      0
ATOM    206  O   GLY A 137      34.514  95.962 114.370  1.00  0.00           O0.      0
ATOM    207  H   GLY A 137      32.830  92.943 111.805  1.00  0.00           H0.      0
ATOM    208  HA2 GLY A 137      34.658  93.126 113.245  1.00  0.00           H0.      0
ATOM    209  HA3 GLY A 137      35.206  94.569 112.397  1.00  0.00           H0.      0
ATOM    210  N   ASN A 138      32.666  94.640 114.607  1.00  0.00           N0.      0
ATOM    211  CA  ASN A 138      32.075  95.367 115.764  1.00  0.00           C0.     -1
ATOM    212  C   ASN A 138      31.968  96.864 115.428  1.00  0.00           C0.      0
ATOM    213  O   ASN A 138      32.259  97.749 116.234  1.00  0.00           O0.      0
ATOM    214  CB  ASN A 138      32.834  95.092 117.064  1.00  0.00           C0.     -1
ATOM    215  CG  ASN A 138      32.107  95.545 118.317  1.00  0.00           C0.      0
ATOM    216  ND2 ASN A 138      32.935  95.739 119.380  1.00  0.00           N0.      0
ATOM    217  OD1 ASN A 138      30.879  95.664 118.379  1.00  0.00           O0.      0
ATOM    218  H   ASN A 138      32.212  93.789 114.306  1.00  0.00           H0.      0
ATOM    219  HA  ASN A 138      31.053  94.989 115.875  1.00  0.00           H0.      0
ATOM    220  HB2 ASN A 138      33.003  94.010 117.141  1.00  0.00           H0.      0
ATOM    221  HB3 ASN A 138      33.820  95.553 117.012  1.00  0.00           H0.      0
ATOM    222 HD21 ASN A 138      32.559  96.127 120.234  1.00  0.00           H0.      0
ATOM    223 HD22 ASN A 138      33.938  95.606 119.301  1.00  0.00           H0.      0
ATOM    224  N   SER A 139      31.443  97.077 114.192  1.00  0.00           N0.      0
ATOM    225  CA  SER A 139      31.354  98.392 113.587  1.00  0.00           C0.     -1
ATOM    226  H01 SER A 139      30.406  98.504 113.053  1.00  0.00           H0.      0
ATOM    227  H03 SER A 139      31.406  99.138 114.382  1.00  0.00           H0.      0
ATOM    228  H   SER A 139      31.382  96.274 113.581  1.00  0.00           H0.      0
ATOM    229  HA  SER A 139      32.178  98.571 112.884  1.00  0.00           H0.      0
ATOM    230  CA  HID A 142      31.762 103.977 119.476  1.00  0.00           C0.     -1
ATOM    231  CB  HID A 142      33.232 104.120 118.908  1.00  0.00           C0.     -1
ATOM    232  CG  HID A 142      34.013 102.889 118.580  1.00  0.00           C0.      0
ATOM    233  CD2 HID A 142      34.937 102.705 117.569  1.00  0.00           C0.      0
ATOM    234  ND1 HID A 142      34.105 101.733 119.343  1.00  0.00           N0.      0
ATOM    235  CE1 HID A 142      35.051 100.915 118.787  1.00  0.00           C0.      0
ATOM    236  NE2 HID A 142      35.573 101.482 117.708  1.00  0.00           N0.      0
ATOM    237  H01 HID A 142      31.342 104.975 119.628  1.00  0.00           H0.      0
ATOM    238  H02 HID A 142      31.124 103.427 118.777  1.00  0.00           H0.      0
ATOM    239  HA  HID A 142      31.756 103.454 120.439  1.00  0.00           H0.      0
ATOM    240  HB2 HID A 142      33.189 104.724 117.994  1.00  0.00           H0.      0
ATOM    241  HB3 HID A 142      33.802 104.715 119.638  1.00  0.00           H0.      0
ATOM    242  HD1 HID A 142      33.575 101.516 120.176  1.00  0.00           H0.      0
ATOM    243  HD2 HID A 142      35.197 103.400 116.788  1.00  0.00           H0.      0
ATOM    244  HE1 HID A 142      35.318  99.957 119.197  1.00  0.00           H0.      0
ATOM    245  CA  ARG A 175      29.316  92.536 119.771  1.00  0.00           C0.     -1
ATOM    246  CB  ARG A 175      30.463  93.007 120.746  1.00  0.00           C0.     -1
ATOM    247  CG  ARG A 175      31.831  92.461 120.305  1.00  0.00           C0.      0
ATOM    248  CD  ARG A 175      32.970  92.895 121.241  1.00  0.00           C0.      0
ATOM    249  NE  ARG A 175      34.303  92.521 120.752  1.00  0.00           N0.      0
ATOM    250  CZ  ARG A 175      34.920  91.366 121.004  1.00  0.00           C0.      0
ATOM    251  NH1 ARG A 175      34.283  90.345 121.639  1.00  0.00           N1+      0
ATOM    252  NH2 ARG A 175      36.189  91.197 120.609  1.00  0.00           N0.      0
ATOM    253  H01 ARG A 175      28.342  92.899 120.114  1.00  0.00           H0.      0
ATOM    254  H02 ARG A 175      29.500  92.937 118.768  1.00  0.00           H0.      0
ATOM    255  HA  ARG A 175      29.280  91.442 119.715  1.00  0.00           H0.      0
ATOM    256  HB2 ARG A 175      30.491  94.103 120.750  1.00  0.00           H0.      0
ATOM    257  HB3 ARG A 175      30.236  92.674 121.768  1.00  0.00           H0.      0
ATOM    258  HG2 ARG A 175      31.794  91.364 120.244  1.00  0.00           H0.      0
ATOM    259  HG3 ARG A 175      32.058  92.824 119.294  1.00  0.00           H0.      0
ATOM    260  HD2 ARG A 175      32.970  93.983 121.330  1.00  0.00           H0.      0
ATOM    261  HD3 ARG A 175      32.826  92.496 122.253  1.00  0.00           H0.      0
ATOM    262  HE  ARG A 175      34.761  93.147 120.058  1.00  0.00           H0.      0
ATOM    263 HH11 ARG A 175      33.348  90.485 121.988  1.00  0.00           H0.      0
ATOM    264 HH12 ARG A 175      34.840  89.662 122.132  1.00  0.00           H0.      0
ATOM    265 HH21 ARG A 175      36.725  91.997 120.213  1.00  0.00           H0.      0
ATOM    266 HH22 ARG A 175      36.607  90.280 120.637  1.00  0.00           H0.      0
ATOM    267  CA  TYR A 194      40.736  88.163 115.312  1.00  0.00           C0.     -1
ATOM    268  CB  TYR A 194      40.225  89.067 116.450  1.00  0.00           C0.     -1
ATOM    269  CG  TYR A 194      39.483  90.302 115.934  1.00  0.00           C0.      0
ATOM    270  CD1 TYR A 194      38.244  90.691 116.476  1.00  0.00           C0.      0
ATOM    271  CD2 TYR A 194      39.999  91.095 114.893  1.00  0.00           C0.      0
ATOM    272  CE1 TYR A 194      37.528  91.782 115.973  1.00  0.00           C0.      0
ATOM    273  CE2 TYR A 194      39.296  92.193 114.372  1.00  0.00           C0.      0
ATOM    274  CZ  TYR A 194      38.033  92.523 114.894  1.00  0.00           C0.      0
ATOM    275  OH  TYR A 194      37.269  93.569 114.420  1.00  0.00           O0.      0
ATOM    276  H01 TYR A 194      41.150  87.232 115.715  1.00  0.00           H0.      0
ATOM    277  H02 TYR A 194      39.929  87.908 114.615  1.00  0.00           H0.      0
ATOM    278  HA  TYR A 194      41.537  88.655 114.760  1.00  0.00           H0.      0
ATOM    279  HB2 TYR A 194      39.552  88.504 117.108  1.00  0.00           H0.      0
ATOM    280  HB3 TYR A 194      41.082  89.383 117.059  1.00  0.00           H0.      0
ATOM    281  HD1 TYR A 194      37.830  90.128 117.307  1.00  0.00           H0.      0
ATOM    282  HD2 TYR A 194      40.980  90.872 114.492  1.00  0.00           H0.      0
ATOM    283  HE1 TYR A 194      36.567  92.059 116.394  1.00  0.00           H0.      0
ATOM    284  HE2 TYR A 194      39.737  92.816 113.598  1.00  0.00           H0.      0
ATOM    285  HH  TYR A 194      37.482  93.808 113.485  1.00  0.00           H0.      0
ATOM    286  CA  TYR A 220      43.682  93.516 124.777  1.00  0.00           C0.     -1
ATOM    287  CB  TYR A 220      43.513  93.950 123.344  1.00  0.00           C0.     -1
ATOM    288  CG  TYR A 220      42.079  94.249 122.927  1.00  0.00           C0.      0
ATOM    289  CD1 TYR A 220      41.461  95.482 123.209  1.00  0.00           C0.      0
ATOM    290  CD2 TYR A 220      41.331  93.299 122.216  1.00  0.00           C0.      0
ATOM    291  CE1 TYR A 220      40.159  95.766 122.777  1.00  0.00           C0.      0
ATOM    292  CE2 TYR A 220      40.029  93.562 121.782  1.00  0.00           C0.      0
ATOM    293  CZ  TYR A 220      39.444  94.808 122.046  1.00  0.00           C0.      0
ATOM    294  OH  TYR A 220      38.167  95.109 121.594  1.00  0.00           O0.      0
ATOM    295  H01 TYR A 220      44.735  93.321 125.013  1.00  0.00           H0.      0
ATOM    296  H02 TYR A 220      43.321  94.284 125.472  1.00  0.00           H0.      0
ATOM    297  HA  TYR A 220      43.117  92.598 124.984  1.00  0.00           H0.      0
ATOM    298  HB2 TYR A 220      44.126  94.845 123.163  1.00  0.00           H0.      0
ATOM    299  HB3 TYR A 220      43.910  93.174 122.676  1.00  0.00           H0.      0
ATOM    300  HD1 TYR A 220      42.012  96.243 123.755  1.00  0.00           H0.      0
ATOM    301  HD2 TYR A 220      41.781  92.344 121.967  1.00  0.00           H0.      0
ATOM    302  HE1 TYR A 220      39.704  96.729 122.979  1.00  0.00           H0.      0
ATOM    303  HE2 TYR A 220      39.497  92.816 121.207  1.00  0.00           H0.      0
ATOM    304  HH  TYR A 220      37.892  94.418 120.946  1.00  0.00           H0.      0
ATOM    305  CA  TYR A 242      32.362 101.316 123.931  1.00  0.00           C0.     -1
ATOM    306  CB  TYR A 242      32.179  99.846 123.764  1.00  0.00           C0.     -1
ATOM    307  CG  TYR A 242      33.269  99.130 122.974  1.00  0.00           C0.      0
ATOM    308  CD1 TYR A 242      33.182  98.989 121.576  1.00  0.00           C0.      0
ATOM    309  CD2 TYR A 242      34.375  98.543 123.613  1.00  0.00           C0.      0
ATOM    310  CE1 TYR A 242      34.147  98.281 120.851  1.00  0.00           C0.      0
ATOM    311  CE2 TYR A 242      35.347  97.827 122.902  1.00  0.00           C0.      0
ATOM    312  CZ  TYR A 242      35.232  97.680 121.512  1.00  0.00           C0.      0
ATOM    313  OH  TYR A 242      36.119  96.964 120.743  1.00  0.00           O0.      0
ATOM    314  H01 TYR A 242      31.545 101.757 124.515  1.00  0.00           H0.      0
ATOM    315  H02 TYR A 242      33.302 101.550 124.446  1.00  0.00           H0.      0
ATOM    316  HA  TYR A 242      32.388 101.834 122.963  1.00  0.00           H0.      0
ATOM    317  HB2 TYR A 242      32.108  99.373 124.753  1.00  0.00           H0.      0
ATOM    318  HB3 TYR A 242      31.216  99.650 123.272  1.00  0.00           H0.      0
ATOM    319  HD1 TYR A 242      32.326  99.403 121.049  1.00  0.00           H0.      0
ATOM    320  HD2 TYR A 242      34.471  98.628 124.692  1.00  0.00           H0.      0
ATOM    321  HE1 TYR A 242      34.045  98.148 119.781  1.00  0.00           H0.      0
ATOM    322  HE2 TYR A 242      36.181  97.369 123.427  1.00  0.00           H0.      0
ATOM    323  HH  TYR A 242      36.816  96.533 121.276  1.00  0.00           H0.      0
ATOM    324  CA' SAM A 293      37.612  96.428 110.634  1.00  0.00           C0.      0
ATOM    325  CB  SAM A 293      37.119  97.493 111.652  1.00  0.00           C0.      0
ATOM    326  CG  SAM A 293      38.319  98.153 112.339  1.00  0.00           C0.      0
ATOM    327  SD  SAM A 293      38.036  98.998 113.938  1.00  0.00           S0.      0
ATOM    328  C5' SAM A 293      36.503  99.955 113.671  1.00  0.00           C0.      0
ATOM    329  C4' SAM A 293      36.719 101.013 112.596  1.00  0.00           C0.      0
ATOM    330  O4' SAM A 293      35.526 101.836 112.593  1.00  0.00           O0.      0
ATOM    331  C3' SAM A 293      37.948 101.937 112.838  1.00  0.00           C0.      0
ATOM    332  O3' SAM A 293      38.928 101.761 111.826  1.00  0.00           O0.      0
ATOM    333  C2' SAM A 293      37.313 103.357 112.942  1.00  0.00           C0.      0
ATOM    334  O2' SAM A 293      38.072 104.434 112.459  1.00  0.00           O0.      0
ATOM    335  C1' SAM A 293      35.921 103.188 112.275  1.00  0.00           C0.      0
ATOM    336  OXT SAM A 293      37.301  94.321 111.764  1.00  0.00           O0.      0
ATOM    337  N1  SAM A 293      33.090 107.433 111.537  1.00  0.00           N0.      0
ATOM    338  C2  SAM A 293      33.901 106.754 110.702  1.00  0.00           C0.      0
ATOM    339  N3  SAM A 293      34.583 105.628 110.954  1.00  0.00           N0.      0
ATOM    340  C4  SAM A 293      34.373 105.174 112.202  1.00  0.00           C0.      0
ATOM    341  C5  SAM A 293      33.551 105.772 113.171  1.00  0.00           C0.      0
ATOM    342  C6  SAM A 293      32.890 106.962 112.796  1.00  0.00           C0.      0
ATOM    343  N6  SAM A 293      32.076 107.650 113.626  1.00  0.00           N0.      0
ATOM    344  N7  SAM A 293      33.575 105.043 114.354  1.00  0.00           N0.      0
ATOM    345  C8  SAM A 293      34.390 104.036 114.107  1.00  0.00           C0.      0
ATOM    346  N9  SAM A 293      34.912 104.066 112.817  1.00  0.00           N0.      0
ATOM    347  C'  SAM A 293      38.157  95.210 111.419  1.00  0.00           C0.      0
ATOM    348  N'  SAM A 293      36.474  96.067 109.732  1.00  0.00           N0.      0
ATOM    349  O'  SAM A 293      39.368  95.233 111.735  1.00  0.00           O0.      0
ATOM    350 HN61 SAM A 293      31.825 108.613 113.394  1.00  0.00           H0.      0
ATOM    351 HN62 SAM A 293      32.001 107.339 114.583  1.00  0.00           H0.      0
ATOM    352  HA  SAM A 293      38.404  96.830 109.997  1.00  0.00           H0.      0
ATOM    353  HB1 SAM A 293      36.452  96.997 112.368  1.00  0.00           H0.      0
ATOM    354  HB2 SAM A 293      36.530  98.246 111.118  1.00  0.00           H0.      0
ATOM    355  HG1 SAM A 293      38.754  98.929 111.708  1.00  0.00           H0.      0
ATOM    356  HG2 SAM A 293      39.102  97.420 112.560  1.00  0.00           H0.      0
ATOM    357 HO2' SAM A 293      38.419 104.240 111.550  1.00  0.00           H0.      0
ATOM    358 HO3' SAM A 293      38.519 101.980 110.949  1.00  0.00           H0.      0
ATOM    359  H01 SAM A 293      34.618 103.227 114.780  1.00  0.00           H0.      0
ATOM    360  H02 SAM A 293      36.833 100.553 111.608  1.00  0.00           H0.      0
ATOM    361  H03 SAM A 293      38.451 101.705 113.779  1.00  0.00           H0.      0
ATOM    362  H04 SAM A 293      37.130 103.557 114.004  1.00  0.00           H0.      0
ATOM    363  H05 SAM A 293      35.974 103.349 111.195  1.00  0.00           H0.      0
ATOM    364  H06 SAM A 293      34.048 107.199 109.724  1.00  0.00           H0.      0
ATOM    365  H07 SAM A 293      36.687  95.286 109.046  1.00  0.00           H0.      0
ATOM    366  H08 SAM A 293      36.209  96.884 109.148  1.00  0.00           H0.      0
ATOM    367  H09 SAM A 293      35.624  95.796 110.256  1.00  0.00           H0.      0
ATOM    368 H5'1 SAM A 293      36.313 100.431 114.636  1.00  0.00           H0.      0
ATOM    369 H5'2 SAM A 293      35.685  99.272 113.431  1.00  0.00           H0.      0
ATOM    370  N   ACT A 294      36.726  95.602 116.760  1.00  0.00           N0.      0
ATOM    371  CA  ACT A 294      37.523  94.973 117.803  1.00  0.00           C0.      0
ATOM    372  C   ACT A 294      36.775  94.072 118.782  1.00  0.00           C0.      0
ATOM    373  O   ACT A 294      35.518  94.098 118.825  1.00  0.00           O0.      0
ATOM    374  CE  ACT A 294      37.435  97.689 115.043  1.00  0.00           C0.      0
ATOM    375  OXT ACT A 294      37.521  93.358 119.563  1.00  0.00           O1-      0
ATOM    376  HE1 ACT A 294      36.530  97.213 114.667  1.00  0.00           H0.      0
ATOM    377  HE2 ACT A 294      37.256  98.167 116.004  1.00  0.00           H0.      0
ATOM    378  HE3 ACT A 294      38.233  96.963 115.157  1.00  0.00           H0.      0
ATOM    379  H1  ACT A 294      38.015  95.742 118.417  1.00  0.00           H0.      0
ATOM    380  H3  ACT A 294      38.322  94.385 117.341  1.00  0.00           H0.      0
ATOM    381  H01 ACT A 294      35.843  95.920 117.150  1.00  0.00           H0.      0
ATOM    382  H02 ACT A 294      36.513  94.936 116.019  1.00  0.00           H0.      0
