# Supplementary material for: Computational Investigation of GNMT-Catalyzed Methyl Transfer Reaction: Integrating MD, QM, and ML Approaches
Source: J Comput Chem. Author manuscript; Available in PMC 2026 Jun 29. (PMC13312424; doi:10.1002/jcc.70434)
Supplement: SI-2 [file NIHMS2188582-supplement-SI-2.zip › QM-cluster-pdbs/sampling_41122_P2_wo_ts.pdb]

ATOM      1  CA  ILE A  17      39.194 110.682 115.019  1.00  0.00           C0.     -1
ATOM      2  C   ILE A  17      39.331 110.187 116.477  1.00  0.00           C0.      0
ATOM      3  O   ILE A  17      39.662 110.960 117.393  1.00  0.00           O0.      0
ATOM      4  H01 ILE A  17      39.795 110.089 114.321  1.00  0.00           H0.      0
ATOM      5  H02 ILE A  17      39.522 111.721 114.990  1.00  0.00           H0.      0
ATOM      6  HA  ILE A  17      38.150 110.621 114.691  1.00  0.00           H0.      0
ATOM      7  N   PRO A  18      39.056 108.868 116.743  1.00  0.00           N0.      0
ATOM      8  CA  PRO A  18      38.831 108.403 118.155  1.00  0.00           C0.     -1
ATOM      9  C   PRO A  18      40.133 107.967 118.896  1.00  0.00           C0.      0
ATOM     10  O   PRO A  18      40.575 106.814 118.802  1.00  0.00           O0.      0
ATOM     11  CB  PRO A  18      37.864 107.215 117.971  1.00  0.00           C0.      0
ATOM     12  CG  PRO A  18      38.178 106.668 116.562  1.00  0.00           C0.      0
ATOM     13  CD  PRO A  18      38.516 107.921 115.739  1.00  0.00           C0.      0
ATOM     14  HA  PRO A  18      38.379 109.231 118.708  1.00  0.00           H0.      0
ATOM     15  HB2 PRO A  18      38.000 106.461 118.748  1.00  0.00           H0.      0
ATOM     16  HB3 PRO A  18      36.833 107.583 118.016  1.00  0.00           H0.      0
ATOM     17  HG2 PRO A  18      39.037 105.996 116.603  1.00  0.00           H0.      0
ATOM     18  HG3 PRO A  18      37.335 106.124 116.126  1.00  0.00           H0.      0
ATOM     19  HD2 PRO A  18      39.251 107.715 114.956  1.00  0.00           H0.      0
ATOM     20  HD3 PRO A  18      37.617 108.336 115.265  1.00  0.00           H0.      0
ATOM     21  N   ASP A  19      40.675 108.902 119.726  1.00  0.00           N0.      0
ATOM     22  CA  ASP A  19      41.820 108.630 120.627  1.00  0.00           C0.     -1
ATOM     23  H01 ASP A  19      41.739 109.276 121.503  1.00  0.00           H0.      0
ATOM     24  H03 ASP A  19      41.773 107.583 120.930  1.00  0.00           H0.      0
ATOM     25  H   ASP A  19      40.387 109.861 119.574  1.00  0.00           H0.      0
ATOM     26  HA  ASP A  19      42.780 108.809 120.130  1.00  0.00           H0.      0
ATOM     27  CA  TYR A  21      43.644 105.698 116.387  1.00  0.00           C0.     -1
ATOM     28  CB  TYR A  21      42.300 105.394 115.719  1.00  0.00           C0.     -1
ATOM     29  CG  TYR A  21      41.662 104.055 116.034  1.00  0.00           C0.      0
ATOM     30  CD1 TYR A  21      40.726 103.926 117.076  1.00  0.00           C0.      0
ATOM     31  CD2 TYR A  21      41.935 102.925 115.247  1.00  0.00           C0.      0
ATOM     32  CE1 TYR A  21      40.045 102.723 117.287  1.00  0.00           C0.      0
ATOM     33  CE2 TYR A  21      41.269 101.713 115.454  1.00  0.00           C0.      0
ATOM     34  CZ  TYR A  21      40.300 101.621 116.462  1.00  0.00           C0.      0
ATOM     35  OH  TYR A  21      39.548 100.473 116.667  1.00  0.00           O0.      0
ATOM     36  H01 TYR A  21      44.021 106.676 116.064  1.00  0.00           H0.      0
ATOM     37  H02 TYR A  21      43.544 105.716 117.479  1.00  0.00           H0.      0
ATOM     38  HA  TYR A  21      44.395 104.942 116.128  1.00  0.00           H0.      0
ATOM     39  HB2 TYR A  21      41.593 106.188 115.995  1.00  0.00           H0.      0
ATOM     40  HB3 TYR A  21      42.439 105.461 114.632  1.00  0.00           H0.      0
ATOM     41  HD1 TYR A  21      40.524 104.780 117.716  1.00  0.00           H0.      0
ATOM     42  HD2 TYR A  21      42.661 102.984 114.443  1.00  0.00           H0.      0
ATOM     43  HE1 TYR A  21      39.326 102.629 118.093  1.00  0.00           H0.      0
ATOM     44  HE2 TYR A  21      41.492 100.856 114.826  1.00  0.00           H0.      0
ATOM     45  HH  TYR A  21      39.924  99.746 116.145  1.00  0.00           H0.      0
ATOM     46  CA  TRP A  30      46.296  96.197 114.523  1.00  0.00           C0.     -1
ATOM     47  CB  TRP A  30      45.599  97.253 113.729  1.00  0.00           C0.     -1
ATOM     48  CG  TRP A  30      44.115  97.008 113.557  1.00  0.00           C0.      0
ATOM     49  CD1 TRP A  30      43.485  96.433 112.465  1.00  0.00           C0.      0
ATOM     50  CD2 TRP A  30      43.070  97.284 114.521  1.00  0.00           C0.      0
ATOM     51  CE2 TRP A  30      41.833  96.838 113.946  1.00  0.00           C0.      0
ATOM     52  CE3 TRP A  30      43.045  97.879 115.798  1.00  0.00           C0.      0
ATOM     53  NE1 TRP A  30      42.121  96.329 112.697  1.00  0.00           N0.      0
ATOM     54  CZ2 TRP A  30      40.612  96.933 114.628  1.00  0.00           C0.      0
ATOM     55  CZ3 TRP A  30      41.830  97.989 116.475  1.00  0.00           C0.      0
ATOM     56  CH2 TRP A  30      40.627  97.506 115.901  1.00  0.00           C0.      0
ATOM     57  H01 TRP A  30      46.208  95.215 114.041  1.00  0.00           H0.      0
ATOM     58  H02 TRP A  30      47.365  96.417 114.639  1.00  0.00           H0.      0
ATOM     59  HA  TRP A  30      45.867  96.102 115.528  1.00  0.00           H0.      0
ATOM     60  HB2 TRP A  30      45.742  98.234 114.205  1.00  0.00           H0.      0
ATOM     61  HB3 TRP A  30      46.058  97.337 112.735  1.00  0.00           H0.      0
ATOM     62  HD1 TRP A  30      43.914  96.095 111.535  1.00  0.00           H0.      0
ATOM     63  HE1 TRP A  30      41.405  95.995 112.056  1.00  0.00           H0.      0
ATOM     64  HE3 TRP A  30      43.961  98.244 116.253  1.00  0.00           H0.      0
ATOM     65  HZ2 TRP A  30      39.701  96.542 114.191  1.00  0.00           H0.      0
ATOM     66  HZ3 TRP A  30      41.803  98.437 117.463  1.00  0.00           H0.      0
ATOM     67  HH2 TRP A  30      39.709  97.546 116.480  1.00  0.00           H0.      0
ATOM     68  CA  ILE A  34      43.992  90.412 113.450  1.00  0.00           C0.     -1
ATOM     69  CB  ILE A  34      43.757  91.170 112.123  1.00  0.00           C0.     -1
ATOM     70  CG1 ILE A  34      42.505  92.072 112.266  1.00  0.00           C0.      0
ATOM     71  CG2 ILE A  34      43.626  90.178 110.954  1.00  0.00           C0.      0
ATOM     72  CD1 ILE A  34      42.131  92.897 111.026  1.00  0.00           C0.      0
ATOM     73  H01 ILE A  34      44.896  89.794 113.402  1.00  0.00           H0.      0
ATOM     74  H02 ILE A  34      44.099  91.109 114.290  1.00  0.00           H0.      0
ATOM     75  HA  ILE A  34      43.142  89.751 113.665  1.00  0.00           H0.      0
ATOM     76  HB  ILE A  34      44.624  91.821 111.932  1.00  0.00           H0.      0
ATOM     77 HG12 ILE A  34      41.653  91.433 112.550  1.00  0.00           H0.      0
ATOM     78 HG13 ILE A  34      42.665  92.756 113.112  1.00  0.00           H0.      0
ATOM     79 HG21 ILE A  34      44.505  89.525 110.895  1.00  0.00           H0.      0
ATOM     80 HG22 ILE A  34      42.744  89.536 111.094  1.00  0.00           H0.      0
ATOM     81 HG23 ILE A  34      43.523  90.689 109.992  1.00  0.00           H0.      0
ATOM     82 HD11 ILE A  34      42.970  93.533 110.714  1.00  0.00           H0.      0
ATOM     83 HD12 ILE A  34      41.866  92.259 110.175  1.00  0.00           H0.      0
ATOM     84 HD13 ILE A  34      41.275  93.548 111.233  1.00  0.00           H0.      0
ATOM     85  CA  ARG A  40      39.301  85.943 109.699  1.00  0.00           C0.     -1
ATOM     86  CB  ARG A  40      39.832  87.348 110.024  1.00  0.00           C0.     -1
ATOM     87  CG  ARG A  40      38.852  88.499 109.701  1.00  0.00           C0.      0
ATOM     88  CD  ARG A  40      39.604  89.835 109.528  1.00  0.00           C0.      0
ATOM     89  NE  ARG A  40      38.745  91.020 109.401  1.00  0.00           N0.      0
ATOM     90  CZ  ARG A  40      38.346  91.818 110.415  1.00  0.00           C0.      0
ATOM     91  NH1 ARG A  40      38.651  91.502 111.699  1.00  0.00           N1+      0
ATOM     92  NH2 ARG A  40      37.596  92.881 110.142  1.00  0.00           N0.      0
ATOM     93  H01 ARG A  40      39.079  85.849 108.629  1.00  0.00           H0.      0
ATOM     94  H02 ARG A  40      40.038  85.176 109.962  1.00  0.00           H0.      0
ATOM     95  HA  ARG A  40      38.379  85.728 110.253  1.00  0.00           H0.      0
ATOM     96  HB2 ARG A  40      40.116  87.406 111.084  1.00  0.00           H0.      0
ATOM     97  HB3 ARG A  40      40.760  87.507 109.454  1.00  0.00           H0.      0
ATOM     98  HG2 ARG A  40      38.306  88.282 108.773  1.00  0.00           H0.      0
ATOM     99  HG3 ARG A  40      38.101  88.595 110.496  1.00  0.00           H0.      0
ATOM    100  HD2 ARG A  40      40.306  89.990 110.356  1.00  0.00           H0.      0
ATOM    101  HD3 ARG A  40      40.221  89.792 108.624  1.00  0.00           H0.      0
ATOM    102  HE  ARG A  40      38.458  91.325 108.476  1.00  0.00           H0.      0
ATOM    103 HH11 ARG A  40      39.319  90.774 111.897  1.00  0.00           H0.      0
ATOM    104 HH12 ARG A  40      38.551  92.204 112.421  1.00  0.00           H0.      0
ATOM    105 HH21 ARG A  40      37.476  93.160 109.134  1.00  0.00           H0.      0
ATOM    106 HH22 ARG A  40      37.412  93.582 110.863  1.00  0.00           H0.      0
ATOM    107  CA  ALA A  64      34.520 101.251 108.052  1.00  0.00           C0.     -1
ATOM    108  C   ALA A  64      35.849 100.521 107.865  1.00  0.00           C0.      0
ATOM    109  O   ALA A  64      36.053  99.397 108.354  1.00  0.00           O0.      0
ATOM    110  H01 ALA A  64      33.780 100.815 107.373  1.00  0.00           H0.      0
ATOM    111  H02 ALA A  64      34.168 101.105 109.075  1.00  0.00           H0.      0
ATOM    112  HA  ALA A  64      34.594 102.321 107.845  1.00  0.00           H0.      0
ATOM    113  N   CYS A  65      36.774 101.155 107.091  1.00  0.00           N0.      0
ATOM    114  CA  CYS A  65      37.923 100.466 106.488  1.00  0.00           C0.     -1
ATOM    115  C   CYS A  65      38.922  99.832 107.472  1.00  0.00           C0.      0
ATOM    116  O   CYS A  65      39.401  98.717 107.217  1.00  0.00           O0.      0
ATOM    117  H02 CYS A  65      38.455 101.199 105.875  1.00  0.00           H0.      0
ATOM    118  H   CYS A  65      36.514 102.048 106.696  1.00  0.00           H0.      0
ATOM    119  HA  CYS A  65      37.582  99.651 105.843  1.00  0.00           H0.      0
ATOM    120  N   GLY A  66      39.290 100.583 108.530  1.00  0.00           N0.      0
ATOM    121  CA  GLY A  66      40.423 100.192 109.369  1.00  0.00           C0.     -1
ATOM    122  H01 GLY A  66      41.375 100.484 108.910  1.00  0.00           H0.      0
ATOM    123  H   GLY A  66      38.861 101.495 108.711  1.00  0.00           H0.      0
ATOM    124  HA2 GLY A  66      40.327 100.676 110.340  1.00  0.00           H0.      0
ATOM    125  HA3 GLY A  66      40.434  99.108 109.496  1.00  0.00           H0.      0
ATOM    126  CA  ASP A  70      37.655  93.560 104.606  1.00  0.00           C0.     -1
ATOM    127  CB  ASP A  70      36.585  94.225 105.424  1.00  0.00           C0.     -1
ATOM    128  CG  ASP A  70      36.959  94.330 106.926  1.00  0.00           C0.      0
ATOM    129  OD1 ASP A  70      36.791  95.457 107.491  1.00  0.00           O0.      0
ATOM    130  OD2 ASP A  70      37.389  93.270 107.489  1.00  0.00           O1-      0
ATOM    131  H01 ASP A  70      38.584  94.144 104.612  1.00  0.00           H0.      0
ATOM    132  H02 ASP A  70      37.349  93.438 103.560  1.00  0.00           H0.      0
ATOM    133  HA  ASP A  70      37.888  92.570 105.011  1.00  0.00           H0.      0
ATOM    134  HB2 ASP A  70      36.367  95.235 105.064  1.00  0.00           H0.      0
ATOM    135  HB3 ASP A  70      35.650  93.649 105.364  1.00  0.00           H0.      0
ATOM    136  CA  ASP A  85      37.887 105.841 107.756  1.00  0.00           C0.     -1
ATOM    137  C   ASP A  85      38.519 107.155 108.184  1.00  0.00           C0.      0
ATOM    138  O   ASP A  85      39.295 107.774 107.445  1.00  0.00           O0.      0
ATOM    139  CB  ASP A  85      38.874 104.644 107.860  1.00  0.00           C0.      0
ATOM    140  CG  ASP A  85      39.053 104.179 109.303  1.00  0.00           C0.      0
ATOM    141  OD1 ASP A  85      38.539 103.056 109.638  1.00  0.00           O0.      0
ATOM    142  OD2 ASP A  85      39.658 104.946 110.111  1.00  0.00           O1-      0
ATOM    143  H03 ASP A  85      37.592 105.956 106.708  1.00  0.00           H0.      0
ATOM    144  HA  ASP A  85      36.987 105.625 108.343  1.00  0.00           H0.      0
ATOM    145  HB2 ASP A  85      38.494 103.808 107.267  1.00  0.00           H0.      0
ATOM    146  HB3 ASP A  85      39.843 104.949 107.450  1.00  0.00           H0.      0
ATOM    147  N   ALA A  86      38.196 107.561 109.439  1.00  0.00           N0.      0
ATOM    148  CA  ALA A  86      38.679 108.814 109.992  1.00  0.00           C0.     -1
ATOM    149  C   ALA A  86      40.073 108.745 110.588  1.00  0.00           C0.      0
ATOM    150  O   ALA A  86      40.576 109.741 111.136  1.00  0.00           O0.      0
ATOM    151  CB  ALA A  86      37.673 109.379 111.007  1.00  0.00           C0.      0
ATOM    152  H   ALA A  86      37.553 106.993 109.985  1.00  0.00           H0.      0
ATOM    153  HA  ALA A  86      38.755 109.516 109.152  1.00  0.00           H0.      0
ATOM    154  HB1 ALA A  86      36.734 109.618 110.503  1.00  0.00           H0.      0
ATOM    155  HB2 ALA A  86      37.473 108.657 111.808  1.00  0.00           H0.      0
ATOM    156  HB3 ALA A  86      38.094 110.281 111.458  1.00  0.00           H0.      0
ATOM    157  N   SER A  87      40.691 107.567 110.410  1.00  0.00           N0.      0
ATOM    158  CA  SER A  87      42.067 107.394 110.767  1.00  0.00           C0.     -1
ATOM    159  CB  SER A  87      42.241 106.238 111.787  1.00  0.00           C0.     -1
ATOM    160  OG  SER A  87      43.620 106.052 112.169  1.00  0.00           O0.      0
ATOM    161  H01 SER A  87      42.677 107.173 109.881  1.00  0.00           H0.      0
ATOM    162  H   SER A  87      40.178 106.757 110.061  1.00  0.00           H0.      0
ATOM    163  HA  SER A  87      42.422 108.334 111.200  1.00  0.00           H0.      0
ATOM    164  HB2 SER A  87      41.601 106.420 112.660  1.00  0.00           H0.      0
ATOM    165  HB3 SER A  87      41.923 105.296 111.338  1.00  0.00           H0.      0
ATOM    166  HG  SER A  87      43.891 106.816 112.696  1.00  0.00           H0.      0
ATOM    167  CA  MET A  90      44.755 102.974 109.564  1.00  0.00           C0.     -1
ATOM    168  CB  MET A  90      43.353 102.800 110.067  1.00  0.00           C0.     -1
ATOM    169  CG  MET A  90      43.210 102.798 111.599  1.00  0.00           C0.      0
ATOM    170  SD  MET A  90      43.916 101.323 112.453  1.00  0.00           S0.      0
ATOM    171  CE  MET A  90      42.589 100.099 112.135  1.00  0.00           C0.      0
ATOM    172  H01 MET A  90      45.179 103.929 109.903  1.00  0.00           H0.      0
ATOM    173  H02 MET A  90      44.795 102.962 108.468  1.00  0.00           H0.      0
ATOM    174  HA  MET A  90      45.409 102.174 109.931  1.00  0.00           H0.      0
ATOM    175  HB2 MET A  90      42.713 103.612 109.687  1.00  0.00           H0.      0
ATOM    176  HB3 MET A  90      42.920 101.873 109.669  1.00  0.00           H0.      0
ATOM    177  HG2 MET A  90      43.720 103.669 112.025  1.00  0.00           H0.      0
ATOM    178  HG3 MET A  90      42.153 102.856 111.882  1.00  0.00           H0.      0
ATOM    179  HE1 MET A  90      42.597  99.760 111.097  1.00  0.00           H0.      0
ATOM    180  HE2 MET A  90      42.775  99.242 112.784  1.00  0.00           H0.      0
ATOM    181  HE3 MET A  90      41.615 100.537 112.370  1.00  0.00           H0.      0
ATOM    182  CA  ALA A 115      35.905 111.081 105.778  1.00  0.00           C0.     -1
ATOM    183  C   ALA A 115      35.479 110.701 107.197  1.00  0.00           C0.      0
ATOM    184  O   ALA A 115      36.072 109.823 107.838  1.00  0.00           O0.      0
ATOM    185  H01 ALA A 115      36.987 111.233 105.765  1.00  0.00           H0.      0
ATOM    186  H03 ALA A 115      35.677 110.249 105.104  1.00  0.00           H0.      0
ATOM    187  HA  ALA A 115      35.408 111.982 105.410  1.00  0.00           H0.      0
ATOM    188  N   ASN A 116      34.412 111.392 107.716  1.00  0.00           N0.      0
ATOM    189  CA  ASN A 116      33.783 111.007 108.982  1.00  0.00           C0.     -1
ATOM    190  C   ASN A 116      32.305 110.640 108.669  1.00  0.00           C0.      0
ATOM    191  O   ASN A 116      31.605 111.423 108.008  1.00  0.00           O0.      0
ATOM    192  CB  ASN A 116      33.875 112.133 110.042  1.00  0.00           C0.      0
ATOM    193  CG  ASN A 116      33.639 111.531 111.415  1.00  0.00           C0.      0
ATOM    194  ND2 ASN A 116      34.740 111.381 112.196  1.00  0.00           N0.      0
ATOM    195  OD1 ASN A 116      32.511 111.150 111.771  1.00  0.00           O0.      0
ATOM    196  H   ASN A 116      33.850 111.974 107.107  1.00  0.00           H0.      0
ATOM    197  HA  ASN A 116      34.326 110.131 109.341  1.00  0.00           H0.      0
ATOM    198  HB2 ASN A 116      34.861 112.599 109.972  1.00  0.00           H0.      0
ATOM    199  HB3 ASN A 116      33.115 112.892 109.838  1.00  0.00           H0.      0
ATOM    200 HD21 ASN A 116      34.663 110.822 113.036  1.00  0.00           H0.      0
ATOM    201 HD22 ASN A 116      35.666 111.539 111.826  1.00  0.00           H0.      0
ATOM    202  N   TRP A 117      31.897 109.434 109.115  1.00  0.00           N0.      0
ATOM    203  CA  TRP A 117      30.523 108.892 108.967  1.00  0.00           C0.     -1
ATOM    204  CB  TRP A 117      30.382 107.725 109.989  1.00  0.00           C0.     -1
ATOM    205  CG  TRP A 117      31.381 106.614 109.806  1.00  0.00           C0.      0
ATOM    206  CD1 TRP A 117      32.157 106.334 108.701  1.00  0.00           C0.      0
ATOM    207  CD2 TRP A 117      31.757 105.658 110.826  1.00  0.00           C0.      0
ATOM    208  CE2 TRP A 117      32.782 104.828 110.276  1.00  0.00           C0.      0
ATOM    209  CE3 TRP A 117      31.353 105.453 112.158  1.00  0.00           C0.      0
ATOM    210  NE1 TRP A 117      32.982 105.246 108.972  1.00  0.00           N0.      0
ATOM    211  CZ2 TRP A 117      33.423 103.838 111.033  1.00  0.00           C0.      0
ATOM    212  CZ3 TRP A 117      31.979 104.459 112.908  1.00  0.00           C0.      0
ATOM    213  CH2 TRP A 117      33.010 103.667 112.354  1.00  0.00           C0.      0
ATOM    214  H02 TRP A 117      29.796 109.682 109.174  1.00  0.00           H0.      0
ATOM    215  H   TRP A 117      32.540 108.917 109.717  1.00  0.00           H0.      0
ATOM    216  HA  TRP A 117      30.365 108.542 107.940  1.00  0.00           H0.      0
ATOM    217  HB2 TRP A 117      30.494 108.144 110.998  1.00  0.00           H0.      0
ATOM    218  HB3 TRP A 117      29.353 107.342 109.928  1.00  0.00           H0.      0
ATOM    219  HD1 TRP A 117      32.209 106.839 107.750  1.00  0.00           H0.      0
ATOM    220  HE1 TRP A 117      33.755 104.963 108.391  1.00  0.00           H0.      0
ATOM    221  HE3 TRP A 117      30.580 106.073 112.601  1.00  0.00           H0.      0
ATOM    222  HZ2 TRP A 117      34.242 103.252 110.632  1.00  0.00           H0.      0
ATOM    223  HZ3 TRP A 117      31.692 104.305 113.943  1.00  0.00           H0.      0
ATOM    224  HH2 TRP A 117      33.526 102.946 112.976  1.00  0.00           H0.      0
ATOM    225  CA  LEU A 136      31.759  95.056 109.724  1.00  0.00           C0.     -1
ATOM    226  C   LEU A 136      32.496  95.595 110.993  1.00  0.00           C0.      0
ATOM    227  O   LEU A 136      32.532  96.823 111.203  1.00  0.00           O0.      0
ATOM    228  H01 LEU A 136      32.361  95.319 108.849  1.00  0.00           H0.      0
ATOM    229  H02 LEU A 136      30.798  95.568 109.654  1.00  0.00           H0.      0
ATOM    230  HA  LEU A 136      31.608  93.975 109.748  1.00  0.00           H0.      0
ATOM    231  N   GLY A 137      33.094  94.723 111.877  1.00  0.00           N0.      0
ATOM    232  CA  GLY A 137      34.031  95.137 112.979  1.00  0.00           C0.     -1
ATOM    233  C   GLY A 137      33.433  95.556 114.264  1.00  0.00           C0.      0
ATOM    234  O   GLY A 137      34.128  96.091 115.132  1.00  0.00           O0.      0
ATOM    235  H   GLY A 137      33.113  93.746 111.619  1.00  0.00           H0.      0
ATOM    236  HA2 GLY A 137      34.729  94.312 113.151  1.00  0.00           H0.      0
ATOM    237  HA3 GLY A 137      34.647  95.968 112.623  1.00  0.00           H0.      0
ATOM    238  N   ASN A 138      32.108  95.371 114.380  1.00  0.00           N0.      0
ATOM    239  CA  ASN A 138      31.429  96.143 115.378  1.00  0.00           C0.     -1
ATOM    240  C   ASN A 138      31.923  97.650 115.350  1.00  0.00           C0.      0
ATOM    241  O   ASN A 138      32.226  98.252 116.384  1.00  0.00           O0.      0
ATOM    242  CB  ASN A 138      31.414  95.490 116.787  1.00  0.00           C0.     -1
ATOM    243  CG  ASN A 138      30.588  96.325 117.762  1.00  0.00           C0.      0
ATOM    244  ND2 ASN A 138      31.207  96.611 118.943  1.00  0.00           N0.      0
ATOM    245  OD1 ASN A 138      29.429  96.660 117.493  1.00  0.00           O0.      0
ATOM    246  H   ASN A 138      31.606  94.977 113.596  1.00  0.00           H0.      0
ATOM    247  HA  ASN A 138      30.374  96.198 115.076  1.00  0.00           H0.      0
ATOM    248  HB2 ASN A 138      30.947  94.508 116.674  1.00  0.00           H0.      0
ATOM    249  HB3 ASN A 138      32.432  95.354 117.150  1.00  0.00           H0.      0
ATOM    250 HD21 ASN A 138      30.770  97.313 119.526  1.00  0.00           H0.      0
ATOM    251 HD22 ASN A 138      32.223  96.539 118.988  1.00  0.00           H0.      0
ATOM    252  N   SER A 139      31.908  98.239 114.114  1.00  0.00           N0.      0
ATOM    253  CA  SER A 139      32.369  99.627 113.817  1.00  0.00           C0.     -1
ATOM    254  CB  SER A 139      33.018  99.708 112.436  1.00  0.00           C0.      0
ATOM    255  OG  SER A 139      34.126  98.798 112.302  1.00  0.00           O0.      0
ATOM    256  H03 SER A 139      31.525 100.326 113.873  1.00  0.00           H0.      0
ATOM    257  H   SER A 139      31.694  97.658 113.312  1.00  0.00           H0.      0
ATOM    258  HA  SER A 139      33.086  99.900 114.597  1.00  0.00           H0.      0
ATOM    259  HB2 SER A 139      32.276  99.509 111.652  1.00  0.00           H0.      0
ATOM    260  HB3 SER A 139      33.398 100.723 112.285  1.00  0.00           H0.      0
ATOM    261  HG  SER A 139      33.745  97.962 111.974  1.00  0.00           H0.      0
ATOM    262  CA  HID A 142      32.221 103.867 118.316  1.00  0.00           C0.     -1
ATOM    263  CB  HID A 142      33.344 103.947 117.313  1.00  0.00           C0.     -1
ATOM    264  CG  HID A 142      34.298 102.787 117.386  1.00  0.00           C0.      0
ATOM    265  CD2 HID A 142      34.116 101.413 117.329  1.00  0.00           C0.      0
ATOM    266  ND1 HID A 142      35.668 102.947 117.538  1.00  0.00           N0.      0
ATOM    267  CE1 HID A 142      36.255 101.707 117.576  1.00  0.00           C0.      0
ATOM    268  NE2 HID A 142      35.338 100.758 117.451  1.00  0.00           N0.      0
ATOM    269  H01 HID A 142      31.628 102.955 118.180  1.00  0.00           H0.      0
ATOM    270  H02 HID A 142      31.543 104.721 118.215  1.00  0.00           H0.      0
ATOM    271  HA  HID A 142      32.606 103.861 119.343  1.00  0.00           H0.      0
ATOM    272  HB2 HID A 142      32.931 104.013 116.296  1.00  0.00           H0.      0
ATOM    273  HB3 HID A 142      33.908 104.878 117.456  1.00  0.00           H0.      0
ATOM    274  HD1 HID A 142      36.146 103.830 117.656  1.00  0.00           H0.      0
ATOM    275  HD2 HID A 142      33.205 100.854 117.173  1.00  0.00           H0.      0
ATOM    276  HE1 HID A 142      37.317 101.549 117.670  1.00  0.00           H0.      0
ATOM    277  CA  ARG A 175      27.590  92.585 120.085  1.00  0.00           C0.     -1
ATOM    278  CB  ARG A 175      28.688  93.122 121.060  1.00  0.00           C0.     -1
ATOM    279  CG  ARG A 175      30.045  93.285 120.355  1.00  0.00           C0.      0
ATOM    280  CD  ARG A 175      31.095  93.991 121.239  1.00  0.00           C0.      0
ATOM    281  NE  ARG A 175      32.480  93.733 120.824  1.00  0.00           N0.      0
ATOM    282  CZ  ARG A 175      33.119  92.602 121.124  1.00  0.00           C0.      0
ATOM    283  NH1 ARG A 175      32.502  91.630 121.846  1.00  0.00           N1+      0
ATOM    284  NH2 ARG A 175      34.419  92.453 120.806  1.00  0.00           N0.      0
ATOM    285  H01 ARG A 175      26.629  92.473 120.597  1.00  0.00           H0.      0
ATOM    286  H03 ARG A 175      27.456  93.275 119.244  1.00  0.00           H0.      0
ATOM    287  HA  ARG A 175      27.880  91.608 119.682  1.00  0.00           H0.      0
ATOM    288  HB2 ARG A 175      28.364  94.090 121.467  1.00  0.00           H0.      0
ATOM    289  HB3 ARG A 175      28.791  92.438 121.915  1.00  0.00           H0.      0
ATOM    290  HG2 ARG A 175      30.416  92.301 120.039  1.00  0.00           H0.      0
ATOM    291  HG3 ARG A 175      29.921  93.867 119.434  1.00  0.00           H0.      0
ATOM    292  HD2 ARG A 175      30.950  95.072 121.193  1.00  0.00           H0.      0
ATOM    293  HD3 ARG A 175      30.985  93.692 122.289  1.00  0.00           H0.      0
ATOM    294  HE  ARG A 175      32.970  94.412 120.208  1.00  0.00           H0.      0
ATOM    295 HH11 ARG A 175      31.495  91.584 121.860  1.00  0.00           H0.      0
ATOM    296 HH12 ARG A 175      32.981  90.751 121.974  1.00  0.00           H0.      0
ATOM    297 HH21 ARG A 175      34.806  93.094 120.083  1.00  0.00           H0.      0
ATOM    298 HH22 ARG A 175      34.766  91.506 120.735  1.00  0.00           H0.      0
ATOM    299  CA  TYR A 194      40.467  89.406 116.161  1.00  0.00           C0.     -1
ATOM    300  CB  TYR A 194      40.300  90.598 117.095  1.00  0.00           C0.     -1
ATOM    301  CG  TYR A 194      39.465  91.672 116.392  1.00  0.00           C0.      0
ATOM    302  CD1 TYR A 194      38.110  91.877 116.715  1.00  0.00           C0.      0
ATOM    303  CD2 TYR A 194      39.986  92.404 115.308  1.00  0.00           C0.      0
ATOM    304  CE1 TYR A 194      37.305  92.750 115.981  1.00  0.00           C0.      0
ATOM    305  CE2 TYR A 194      39.193  93.287 114.557  1.00  0.00           C0.      0
ATOM    306  CZ  TYR A 194      37.834  93.449 114.885  1.00  0.00           C0.      0
ATOM    307  OH  TYR A 194      36.978  94.279 114.196  1.00  0.00           O0.      0
ATOM    308  H01 TYR A 194      41.052  88.603 116.626  1.00  0.00           H0.      0
ATOM    309  H02 TYR A 194      39.491  88.995 115.879  1.00  0.00           H0.      0
ATOM    310  HA  TYR A 194      40.981  89.703 115.239  1.00  0.00           H0.      0
ATOM    311  HB2 TYR A 194      39.802  90.294 118.023  1.00  0.00           H0.      0
ATOM    312  HB3 TYR A 194      41.284  91.000 117.372  1.00  0.00           H0.      0
ATOM    313  HD1 TYR A 194      37.664  91.334 117.544  1.00  0.00           H0.      0
ATOM    314  HD2 TYR A 194      41.031  92.285 115.036  1.00  0.00           H0.      0
ATOM    315  HE1 TYR A 194      36.266  92.892 116.247  1.00  0.00           H0.      0
ATOM    316  HE2 TYR A 194      39.628  93.869 113.747  1.00  0.00           H0.      0
ATOM    317  HH  TYR A 194      37.330  94.576 113.323  1.00  0.00           H0.      0
ATOM    318  CA  LEU A 240      37.266  99.750 124.941  1.00  0.00           C0.     -1
ATOM    319  CB  LEU A 240      36.846  98.728 123.921  1.00  0.00           C0.     -1
ATOM    320  CG  LEU A 240      37.029  99.161 122.444  1.00  0.00           C0.      0
ATOM    321  CD1 LEU A 240      36.634  98.014 121.495  1.00  0.00           C0.      0
ATOM    322  CD2 LEU A 240      36.233 100.437 122.110  1.00  0.00           C0.      0
ATOM    323  H01 LEU A 240      37.181  99.357 125.961  1.00  0.00           H0.      0
ATOM    324  H02 LEU A 240      38.311 100.056 124.793  1.00  0.00           H0.      0
ATOM    325  HA  LEU A 240      36.651 100.656 124.891  1.00  0.00           H0.      0
ATOM    326  HB2 LEU A 240      37.412  97.797 124.074  1.00  0.00           H0.      0
ATOM    327  HB3 LEU A 240      35.786  98.466 124.066  1.00  0.00           H0.      0
ATOM    328  HG  LEU A 240      38.100  99.377 122.293  1.00  0.00           H0.      0
ATOM    329 HD11 LEU A 240      37.213  97.107 121.707  1.00  0.00           H0.      0
ATOM    330 HD12 LEU A 240      35.569  97.775 121.602  1.00  0.00           H0.      0
ATOM    331 HD13 LEU A 240      36.803  98.292 120.448  1.00  0.00           H0.      0
ATOM    332 HD21 LEU A 240      36.305 100.671 121.041  1.00  0.00           H0.      0
ATOM    333 HD22 LEU A 240      35.172 100.301 122.350  1.00  0.00           H0.      0
ATOM    334 HD23 LEU A 240      36.600 101.304 122.670  1.00  0.00           H0.      0
ATOM    335  CA  TYR A 242      30.491 101.015 125.487  1.00  0.00           C0.     -1
ATOM    336  CB  TYR A 242      30.306  99.750 124.564  1.00  0.00           C0.     -1
ATOM    337  CG  TYR A 242      31.236  99.659 123.358  1.00  0.00           C0.      0
ATOM    338  CD1 TYR A 242      31.558 100.774 122.564  1.00  0.00           C0.      0
ATOM    339  CD2 TYR A 242      31.767  98.415 122.965  1.00  0.00           C0.      0
ATOM    340  CE1 TYR A 242      32.372 100.658 121.429  1.00  0.00           C0.      0
ATOM    341  CE2 TYR A 242      32.576  98.280 121.833  1.00  0.00           C0.      0
ATOM    342  CZ  TYR A 242      32.886  99.408 121.058  1.00  0.00           C0.      0
ATOM    343  OH  TYR A 242      33.704  99.218 119.966  1.00  0.00           O0.      0
ATOM    344  H01 TYR A 242      29.805 100.957 126.337  1.00  0.00           H0.      0
ATOM    345  H02 TYR A 242      31.517 101.068 125.866  1.00  0.00           H0.      0
ATOM    346  HA  TYR A 242      30.278 101.939 124.940  1.00  0.00           H0.      0
ATOM    347  HB2 TYR A 242      30.437  98.849 125.176  1.00  0.00           H0.      0
ATOM    348  HB3 TYR A 242      29.261  99.735 124.219  1.00  0.00           H0.      0
ATOM    349  HD1 TYR A 242      31.170 101.753 122.826  1.00  0.00           H0.      0
ATOM    350  HD2 TYR A 242      31.543  97.533 123.558  1.00  0.00           H0.      0
ATOM    351  HE1 TYR A 242      32.606 101.537 120.835  1.00  0.00           H0.      0
ATOM    352  HE2 TYR A 242      32.988  97.319 121.544  1.00  0.00           H0.      0
ATOM    353  HH  TYR A 242      33.891 100.054 119.511  1.00  0.00           H0.      0
ATOM    354  CA  TYR A 283      28.313  89.447 117.206  1.00  0.00           C0.     -1
ATOM    355  CB  TYR A 283      29.376  89.992 116.231  1.00  0.00           C0.     -1
ATOM    356  CG  TYR A 283      30.737  90.341 116.809  1.00  0.00           C0.      0
ATOM    357  CD1 TYR A 283      31.769  89.385 116.860  1.00  0.00           C0.      0
ATOM    358  CD2 TYR A 283      31.047  91.647 117.223  1.00  0.00           C0.      0
ATOM    359  CE1 TYR A 283      33.061  89.726 117.263  1.00  0.00           C0.      0
ATOM    360  CE2 TYR A 283      32.337  92.007 117.630  1.00  0.00           C0.      0
ATOM    361  CZ  TYR A 283      33.363  91.048 117.627  1.00  0.00           C0.      0
ATOM    362  OH  TYR A 283      34.663  91.338 117.955  1.00  0.00           O0.      0
ATOM    363  H01 TYR A 283      27.383  89.223 116.673  1.00  0.00           H0.      0
ATOM    364  H02 TYR A 283      28.660  88.528 117.693  1.00  0.00           H0.      0
ATOM    365  HA  TYR A 283      28.089  90.178 117.991  1.00  0.00           H0.      0
ATOM    366  HB2 TYR A 283      29.520  89.252 115.432  1.00  0.00           H0.      0
ATOM    367  HB3 TYR A 283      28.967  90.888 115.743  1.00  0.00           H0.      0
ATOM    368  HD1 TYR A 283      31.564  88.365 116.546  1.00  0.00           H0.      0
ATOM    369  HD2 TYR A 283      30.268  92.405 117.204  1.00  0.00           H0.      0
ATOM    370  HE1 TYR A 283      33.857  88.990 117.271  1.00  0.00           H0.      0
ATOM    371  HE2 TYR A 283      32.555  93.027 117.927  1.00  0.00           H0.      0
ATOM    372  HH  TYR A 283      34.797  92.306 118.089  1.00  0.00           H0.      0
ATOM    373  N   ACT A 293      35.242  97.338 117.377  1.00  0.00           N0.      0
ATOM    374  CA  ACT A 293      35.733  95.987 117.641  1.00  0.00           C0.      0
ATOM    375  C   ACT A 293      34.879  95.078 118.538  1.00  0.00           C0.      0
ATOM    376  O   ACT A 293      33.853  95.529 119.128  1.00  0.00           O0.      0
ATOM    377  CE  ACT A 293      36.468  98.296 115.686  1.00  0.00           C0.      0
ATOM    378  OXT ACT A 293      35.300  93.874 118.643  1.00  0.00           O1-      0
ATOM    379  HE1 ACT A 293      35.728  97.815 115.057  1.00  0.00           H0.      0
ATOM    380  HE2 ACT A 293      36.202  99.203 116.217  1.00  0.00           H0.      0
ATOM    381  HE3 ACT A 293      37.272  97.686 116.071  1.00  0.00           H0.      0
ATOM    382  H1  ACT A 293      36.726  96.048 118.103  1.00  0.00           H0.      0
ATOM    383  H3  ACT A 293      35.860  95.473 116.684  1.00  0.00           H0.      0
ATOM    384  H01 ACT A 293      35.186  97.908 118.218  1.00  0.00           H0.      0
ATOM    385  H02 ACT A 293      34.315  97.315 116.958  1.00  0.00           H0.      0
ATOM    386  CA' SAM A 294      38.264  97.094 110.504  1.00  0.00           C0.      0
ATOM    387  CB  SAM A 294      38.264  98.320 111.457  1.00  0.00           C0.      0
ATOM    388  CG  SAM A 294      37.241  98.219 112.611  1.00  0.00           C0.      0
ATOM    389  SD  SAM A 294      37.685  99.255 114.075  1.00  0.00           S0.      0
ATOM    390  C5' SAM A 294      36.685 100.775 113.836  1.00  0.00           C0.      0
ATOM    391  C4' SAM A 294      37.213 101.685 112.724  1.00  0.00           C0.      0
ATOM    392  O4' SAM A 294      36.220 102.751 112.601  1.00  0.00           O0.      0
ATOM    393  C3' SAM A 294      38.593 102.359 112.988  1.00  0.00           C0.      0
ATOM    394  O3' SAM A 294      39.524 102.112 111.942  1.00  0.00           O0.      0
ATOM    395  C2' SAM A 294      38.230 103.868 113.163  1.00  0.00           C0.      0
ATOM    396  O2' SAM A 294      39.210 104.810 112.804  1.00  0.00           O0.      0
ATOM    397  C1' SAM A 294      36.908 104.002 112.374  1.00  0.00           C0.      0
ATOM    398  OXT SAM A 294      37.328  95.224 111.672  1.00  0.00           O0.      0
ATOM    399  N1  SAM A 294      34.124 108.145 110.990  1.00  0.00           N0.      0
ATOM    400  C2  SAM A 294      35.013 107.403 110.303  1.00  0.00           C0.      0
ATOM    401  N3  SAM A 294      35.746 106.364 110.736  1.00  0.00           N0.      0
ATOM    402  C4  SAM A 294      35.505 106.075 112.030  1.00  0.00           C0.      0
ATOM    403  C5  SAM A 294      34.634 106.779 112.876  1.00  0.00           C0.      0
ATOM    404  C6  SAM A 294      33.915 107.855 112.304  1.00  0.00           C0.      0
ATOM    405  N6  SAM A 294      33.039 108.602 113.005  1.00  0.00           N0.      0
ATOM    406  N7  SAM A 294      34.632 106.226 114.152  1.00  0.00           N0.      0
ATOM    407  C8  SAM A 294      35.471 105.211 114.076  1.00  0.00           C0.      0
ATOM    408  N9  SAM A 294      36.047 105.075 112.817  1.00  0.00           N0.      0
ATOM    409  C'  SAM A 294      38.427  95.805 111.341  1.00  0.00           C0.      0
ATOM    410  N'  SAM A 294      37.002  96.995 109.688  1.00  0.00           N0.      0
ATOM    411  O'  SAM A 294      39.576  95.474 111.705  1.00  0.00           O0.      0
ATOM    412 HN61 SAM A 294      32.890 108.390 113.979  1.00  0.00           H0.      0
ATOM    413 HN62 SAM A 294      32.645 109.454 112.598  1.00  0.00           H0.      0
ATOM    414  HA  SAM A 294      39.088  97.191 109.794  1.00  0.00           H0.      0
ATOM    415  HB1 SAM A 294      38.099  99.230 110.870  1.00  0.00           H0.      0
ATOM    416  HB2 SAM A 294      39.278  98.385 111.866  1.00  0.00           H0.      0
ATOM    417  HG1 SAM A 294      37.198  97.200 113.006  1.00  0.00           H0.      0
ATOM    418  HG2 SAM A 294      36.227  98.503 112.310  1.00  0.00           H0.      0
ATOM    419 HO2' SAM A 294      39.431 104.724 111.844  1.00  0.00           H0.      0
ATOM    420 HO3' SAM A 294      39.175 102.498 111.094  1.00  0.00           H0.      0
ATOM    421  H01 SAM A 294      35.684 104.514 114.870  1.00  0.00           H0.      0
ATOM    422  H02 SAM A 294      37.265 101.146 111.772  1.00  0.00           H0.      0
ATOM    423  H03 SAM A 294      39.060 101.977 113.897  1.00  0.00           H0.      0
ATOM    424  H04 SAM A 294      38.011 104.038 114.224  1.00  0.00           H0.      0
ATOM    425  H05 SAM A 294      37.100 104.153 111.308  1.00  0.00           H0.      0
ATOM    426  H06 SAM A 294      35.177 107.709 109.275  1.00  0.00           H0.      0
ATOM    427  H07 SAM A 294      36.251  96.672 110.304  1.00  0.00           H0.      0
ATOM    428  H08 SAM A 294      37.063  96.271 108.898  1.00  0.00           H0.      0
ATOM    429  H09 SAM A 294      36.738  97.895 109.247  1.00  0.00           H0.      0
ATOM    430 H5'1 SAM A 294      36.714 101.294 114.798  1.00  0.00           H0.      0
ATOM    431 H5'2 SAM A 294      35.656 100.473 113.628  1.00  0.00           H0.      0
