# Supplementary material for: Computational Investigation of GNMT-Catalyzed Methyl Transfer Reaction: Integrating MD, QM, and ML Approaches
Source: J Comput Chem. Author manuscript; Available in PMC 2026 Jun 29. (PMC13312424; doi:10.1002/jcc.70434)
Supplement: SI-2 [file NIHMS2188582-supplement-SI-2.zip › QM-cluster-pdbs/clustering_9194_R1_wo_r.pdb]

ATOM      1  CA  TYR A  21      43.216 104.701 117.704  1.00  0.00           C0.     -1
ATOM      2  CB  TYR A  21      42.388 104.320 116.420  1.00  0.00           C0.     -1
ATOM      3  CG  TYR A  21      41.442 103.138 116.512  1.00  0.00           C0.      0
ATOM      4  CD1 TYR A  21      40.099 103.288 116.900  1.00  0.00           C0.      0
ATOM      5  CD2 TYR A  21      41.855 101.865 116.084  1.00  0.00           C0.      0
ATOM      6  CE1 TYR A  21      39.194 102.219 116.839  1.00  0.00           C0.      0
ATOM      7  CE2 TYR A  21      40.966 100.792 116.004  1.00  0.00           C0.      0
ATOM      8  CZ  TYR A  21      39.627 100.966 116.374  1.00  0.00           C0.      0
ATOM      9  OH  TYR A  21      38.779  99.888 116.221  1.00  0.00           O0.      0
ATOM     10  H01 TYR A  21      42.548 104.948 118.537  1.00  0.00           H0.      0
ATOM     11  H02 TYR A  21      43.852 105.568 117.495  1.00  0.00           H0.      0
ATOM     12  HA  TYR A  21      43.854 103.866 118.014  1.00  0.00           H0.      0
ATOM     13  HB2 TYR A  21      41.810 105.206 116.123  1.00  0.00           H0.      0
ATOM     14  HB3 TYR A  21      43.094 104.139 115.601  1.00  0.00           H0.      0
ATOM     15  HD1 TYR A  21      39.741 104.262 117.222  1.00  0.00           H0.      0
ATOM     16  HD2 TYR A  21      42.875 101.716 115.748  1.00  0.00           H0.      0
ATOM     17  HE1 TYR A  21      38.158 102.363 117.128  1.00  0.00           H0.      0
ATOM     18  HE2 TYR A  21      41.293  99.832 115.626  1.00  0.00           H0.      0
ATOM     19  HH  TYR A  21      37.887 100.055 116.617  1.00  0.00           H0.      0
ATOM     20  CA  TRP A  30      46.222  94.986 113.962  1.00  0.00           C0.     -1
ATOM     21  CB  TRP A  30      45.572  95.911 112.970  1.00  0.00           C0.     -1
ATOM     22  CG  TRP A  30      44.068  95.857 112.912  1.00  0.00           C0.      0
ATOM     23  CD1 TRP A  30      43.283  95.396 111.871  1.00  0.00           C0.      0
ATOM     24  CD2 TRP A  30      43.153  96.330 113.929  1.00  0.00           C0.      0
ATOM     25  CE2 TRP A  30      41.829  96.099 113.439  1.00  0.00           C0.      0
ATOM     26  CE3 TRP A  30      43.317  96.966 115.176  1.00  0.00           C0.      0
ATOM     27  NE1 TRP A  30      41.934  95.510 112.191  1.00  0.00           N0.      0
ATOM     28  CZ2 TRP A  30      40.693  96.459 114.175  1.00  0.00           C0.      0
ATOM     29  CZ3 TRP A  30      42.185  97.341 115.897  1.00  0.00           C0.      0
ATOM     30  CH2 TRP A  30      40.882  97.086 115.406  1.00  0.00           C0.      0
ATOM     31  H01 TRP A  30      45.978  93.939 113.746  1.00  0.00           H0.      0
ATOM     32  H03 TRP A  30      47.314  95.087 113.947  1.00  0.00           H0.      0
ATOM     33  HA  TRP A  30      45.885  95.195 114.985  1.00  0.00           H0.      0
ATOM     34  HB2 TRP A  30      45.877  96.945 113.194  1.00  0.00           H0.      0
ATOM     35  HB3 TRP A  30      45.966  95.701 111.965  1.00  0.00           H0.      0
ATOM     36  HD1 TRP A  30      43.590  94.996 110.915  1.00  0.00           H0.      0
ATOM     37  HE1 TRP A  30      41.165  95.513 111.509  1.00  0.00           H0.      0
ATOM     38  HE3 TRP A  30      44.309  97.163 115.569  1.00  0.00           H0.      0
ATOM     39  HZ2 TRP A  30      39.712  96.208 113.798  1.00  0.00           H0.      0
ATOM     40  HZ3 TRP A  30      42.299  97.831 116.859  1.00  0.00           H0.      0
ATOM     41  HH2 TRP A  30      40.027  97.367 116.009  1.00  0.00           H0.      0
ATOM     42  CA  TYR A  33      45.601  91.102 116.720  1.00  0.00           C0.     -1
ATOM     43  CB  TYR A  33      45.255  92.601 116.923  1.00  0.00           C0.     -1
ATOM     44  CG  TYR A  33      43.805  92.836 117.306  1.00  0.00           C0.      0
ATOM     45  CD1 TYR A  33      43.008  93.717 116.557  1.00  0.00           C0.      0
ATOM     46  CD2 TYR A  33      43.217  92.192 118.408  1.00  0.00           C0.      0
ATOM     47  CE1 TYR A  33      41.676  93.958 116.892  1.00  0.00           C0.      0
ATOM     48  CE2 TYR A  33      41.877  92.415 118.751  1.00  0.00           C0.      0
ATOM     49  CZ  TYR A  33      41.110  93.301 117.985  1.00  0.00           C0.      0
ATOM     50  OH  TYR A  33      39.785  93.592 118.262  1.00  0.00           O0.      0
ATOM     51  H01 TYR A  33      44.972  90.667 115.935  1.00  0.00           H0.      0
ATOM     52  H02 TYR A  33      46.650  90.981 116.429  1.00  0.00           H0.      0
ATOM     53  HA  TYR A  33      45.438  90.529 117.639  1.00  0.00           H0.      0
ATOM     54  HB2 TYR A  33      45.919  93.013 117.697  1.00  0.00           H0.      0
ATOM     55  HB3 TYR A  33      45.474  93.150 116.003  1.00  0.00           H0.      0
ATOM     56  HD1 TYR A  33      43.429  94.225 115.697  1.00  0.00           H0.      0
ATOM     57  HD2 TYR A  33      43.805  91.508 119.012  1.00  0.00           H0.      0
ATOM     58  HE1 TYR A  33      41.071  94.631 116.301  1.00  0.00           H0.      0
ATOM     59  HE2 TYR A  33      41.437  91.907 119.605  1.00  0.00           H0.      0
ATOM     60  HH  TYR A  33      39.422  93.039 118.967  1.00  0.00           H0.      0
ATOM     61  CA  ARG A  40      39.332  85.402 109.746  1.00  0.00           C0.     -1
ATOM     62  CB  ARG A  40      39.869  86.829 109.979  1.00  0.00           C0.     -1
ATOM     63  CG  ARG A  40      38.754  87.887 109.870  1.00  0.00           C0.      0
ATOM     64  CD  ARG A  40      39.191  89.315 110.244  1.00  0.00           C0.      0
ATOM     65  NE  ARG A  40      38.075  90.236 109.961  1.00  0.00           N0.      0
ATOM     66  CZ  ARG A  40      38.055  91.573 110.190  1.00  0.00           C0.      0
ATOM     67  NH1 ARG A  40      38.892  92.156 111.066  1.00  0.00           N1+      0
ATOM     68  NH2 ARG A  40      37.138  92.314 109.556  1.00  0.00           N0.      0
ATOM     69  H01 ARG A  40      38.873  85.313 108.754  1.00  0.00           H0.      0
ATOM     70  H02 ARG A  40      40.137  84.662 109.813  1.00  0.00           H0.      0
ATOM     71  HA  ARG A  40      38.571  85.145 110.493  1.00  0.00           H0.      0
ATOM     72  HB2 ARG A  40      40.331  86.886 110.975  1.00  0.00           H0.      0
ATOM     73  HB3 ARG A  40      40.660  87.055 109.252  1.00  0.00           H0.      0
ATOM     74  HG2 ARG A  40      38.374  87.892 108.838  1.00  0.00           H0.      0
ATOM     75  HG3 ARG A  40      37.913  87.601 110.516  1.00  0.00           H0.      0
ATOM     76  HD2 ARG A  40      39.440  89.358 111.310  1.00  0.00           H0.      0
ATOM     77  HD3 ARG A  40      40.085  89.610 109.677  1.00  0.00           H0.      0
ATOM     78  HE  ARG A  40      37.437  89.934 109.236  1.00  0.00           H0.      0
ATOM     79 HH11 ARG A  40      39.346  91.628 111.797  1.00  0.00           H0.      0
ATOM     80 HH12 ARG A  40      38.795  93.174 111.177  1.00  0.00           H0.      0
ATOM     81 HH21 ARG A  40      36.850  92.084 108.578  1.00  0.00           H0.      0
ATOM     82 HH22 ARG A  40      37.204  93.324 109.694  1.00  0.00           H0.      0
ATOM     83  CA  ALA A  64      34.471 100.993 108.464  1.00  0.00           C0.     -1
ATOM     84  C   ALA A  64      35.733 100.333 107.920  1.00  0.00           C0.      0
ATOM     85  O   ALA A  64      36.018  99.141 108.126  1.00  0.00           O0.      0
ATOM     86  CB  ALA A  64      33.947 100.292 109.724  1.00  0.00           C0.      0
ATOM     87  H02 ALA A  64      33.716 100.951 107.666  1.00  0.00           H0.      0
ATOM     88  HA  ALA A  64      34.670 102.053 108.663  1.00  0.00           H0.      0
ATOM     89  HB1 ALA A  64      33.936  99.207 109.582  1.00  0.00           H0.      0
ATOM     90  HB2 ALA A  64      34.572 100.522 110.594  1.00  0.00           H0.      0
ATOM     91  HB3 ALA A  64      32.927 100.619 109.951  1.00  0.00           H0.      0
ATOM     92  N   CYS A  65      36.531 101.104 107.143  1.00  0.00           N0.      0
ATOM     93  CA  CYS A  65      37.687 100.537 106.455  1.00  0.00           C0.     -1
ATOM     94  C   CYS A  65      38.779  99.995 107.379  1.00  0.00           C0.      0
ATOM     95  O   CYS A  65      39.421  98.981 107.064  1.00  0.00           O0.      0
ATOM     96  H01 CYS A  65      38.117 101.317 105.820  1.00  0.00           H0.      0
ATOM     97  H   CYS A  65      36.317 102.085 107.041  1.00  0.00           H0.      0
ATOM     98  HA  CYS A  65      37.375  99.704 105.820  1.00  0.00           H0.      0
ATOM     99  N   GLY A  66      39.044 100.734 108.475  1.00  0.00           N0.      0
ATOM    100  CA  GLY A  66      40.153 100.372 109.338  1.00  0.00           C0.     -1
ATOM    101  C   GLY A  66      41.500 100.352 108.533  1.00  0.00           C0.      0
ATOM    102  O   GLY A  66      41.890 101.363 107.946  1.00  0.00           O0.      0
ATOM    103  H   GLY A  66      38.406 101.473 108.784  1.00  0.00           H0.      0
ATOM    104  HA2 GLY A  66      40.227 101.110 110.135  1.00  0.00           H0.      0
ATOM    105  HA3 GLY A  66      39.992  99.390 109.797  1.00  0.00           H0.      0
ATOM    106  N   THR A  67      42.225  99.186 108.573  1.00  0.00           N0.      0
ATOM    107  CA  THR A  67      43.469  98.976 107.779  1.00  0.00           C0.     -1
ATOM    108  H01 THR A  67      43.239  98.714 106.740  1.00  0.00           H0.      0
ATOM    109  H02 THR A  67      44.046  98.174 108.243  1.00  0.00           H0.      0
ATOM    110  H   THR A  67      41.720  98.355 108.857  1.00  0.00           H0.      0
ATOM    111  HA  THR A  67      44.043  99.903 107.792  1.00  0.00           H0.      0
ATOM    112  CA  VAL A  69      41.516  94.189 105.634  1.00  0.00           C0.     -1
ATOM    113  C   VAL A  69      40.208  93.568 105.058  1.00  0.00           C0.      0
ATOM    114  O   VAL A  69      40.239  92.443 104.539  1.00  0.00           O0.      0
ATOM    115  CB  VAL A  69      41.780  93.654 107.072  1.00  0.00           C0.     -1
ATOM    116  CG1 VAL A  69      43.084  94.258 107.623  1.00  0.00           C0.      0
ATOM    117  CG2 VAL A  69      40.609  93.923 108.032  1.00  0.00           C0.      0
ATOM    118  H03 VAL A  69      41.454  95.285 105.660  1.00  0.00           H0.      0
ATOM    119  HA  VAL A  69      42.330  93.898 104.966  1.00  0.00           H0.      0
ATOM    120  HB  VAL A  69      41.911  92.565 106.983  1.00  0.00           H0.      0
ATOM    121 HG11 VAL A  69      42.985  95.346 107.737  1.00  0.00           H0.      0
ATOM    122 HG12 VAL A  69      43.321  93.837 108.608  1.00  0.00           H0.      0
ATOM    123 HG13 VAL A  69      43.932  94.063 106.956  1.00  0.00           H0.      0
ATOM    124 HG21 VAL A  69      40.428  94.999 108.140  1.00  0.00           H0.      0
ATOM    125 HG22 VAL A  69      39.681  93.452 107.694  1.00  0.00           H0.      0
ATOM    126 HG23 VAL A  69      40.836  93.539 109.033  1.00  0.00           H0.      0
ATOM    127  N   ASP A  70      39.027  94.263 105.203  1.00  0.00           N0.      0
ATOM    128  CA  ASP A  70      37.716  93.778 104.674  1.00  0.00           C0.     -1
ATOM    129  CB  ASP A  70      36.516  94.247 105.470  1.00  0.00           C0.     -1
ATOM    130  CG  ASP A  70      36.395  93.583 106.853  1.00  0.00           C0.      0
ATOM    131  OD1 ASP A  70      36.058  94.310 107.847  1.00  0.00           O0.      0
ATOM    132  OD2 ASP A  70      36.606  92.334 106.912  1.00  0.00           O1-      0
ATOM    133  H01 ASP A  70      37.622  94.092 103.625  1.00  0.00           H0.      0
ATOM    134  H   ASP A  70      39.066  95.200 105.580  1.00  0.00           H0.      0
ATOM    135  HA  ASP A  70      37.766  92.688 104.694  1.00  0.00           H0.      0
ATOM    136  HB2 ASP A  70      36.512  95.336 105.596  1.00  0.00           H0.      0
ATOM    137  HB3 ASP A  70      35.613  93.991 104.898  1.00  0.00           H0.      0
ATOM    138  CA  ASP A  85      36.663 105.467 108.143  1.00  0.00           C0.     -1
ATOM    139  C   ASP A  85      37.094 106.797 108.818  1.00  0.00           C0.      0
ATOM    140  O   ASP A  85      37.707 107.666 108.189  1.00  0.00           O0.      0
ATOM    141  CB  ASP A  85      37.853 104.464 108.186  1.00  0.00           C0.      0
ATOM    142  CG  ASP A  85      38.061 103.876 109.583  1.00  0.00           C0.      0
ATOM    143  OD1 ASP A  85      37.567 102.713 109.816  1.00  0.00           O0.      0
ATOM    144  OD2 ASP A  85      38.674 104.562 110.451  1.00  0.00           O1-      0
ATOM    145  H01 ASP A  85      36.412 105.709 107.109  1.00  0.00           H0.      0
ATOM    146  HA  ASP A  85      35.784 105.036 108.634  1.00  0.00           H0.      0
ATOM    147  HB2 ASP A  85      37.672 103.648 107.483  1.00  0.00           H0.      0
ATOM    148  HB3 ASP A  85      38.763 104.985 107.872  1.00  0.00           H0.      0
ATOM    149  N   ALA A  86      36.832 106.913 110.156  1.00  0.00           N0.      0
ATOM    150  CA  ALA A  86      37.141 108.102 110.965  1.00  0.00           C0.     -1
ATOM    151  C   ALA A  86      38.618 108.268 111.438  1.00  0.00           C0.      0
ATOM    152  O   ALA A  86      38.938 109.364 111.928  1.00  0.00           O0.      0
ATOM    153  CB  ALA A  86      36.271 108.055 112.232  1.00  0.00           C0.      0
ATOM    154  H   ALA A  86      36.313 106.165 110.602  1.00  0.00           H0.      0
ATOM    155  HA  ALA A  86      36.920 108.993 110.370  1.00  0.00           H0.      0
ATOM    156  HB1 ALA A  86      35.208 108.069 111.981  1.00  0.00           H0.      0
ATOM    157  HB2 ALA A  86      36.483 107.140 112.798  1.00  0.00           H0.      0
ATOM    158  HB3 ALA A  86      36.515 108.911 112.867  1.00  0.00           H0.      0
ATOM    159  N   SER A  87      39.439 107.193 111.387  1.00  0.00           N0.      0
ATOM    160  CA  SER A  87      40.790 107.189 111.990  1.00  0.00           C0.     -1
ATOM    161  CB  SER A  87      40.975 105.925 112.841  1.00  0.00           C0.      0
ATOM    162  OG  SER A  87      42.344 105.780 113.277  1.00  0.00           O0.      0
ATOM    163  H01 SER A  87      41.560 107.208 111.209  1.00  0.00           H0.      0
ATOM    164  H   SER A  87      39.110 106.340 110.929  1.00  0.00           H0.      0
ATOM    165  HA  SER A  87      40.882 108.100 112.587  1.00  0.00           H0.      0
ATOM    166  HB2 SER A  87      40.275 105.922 113.685  1.00  0.00           H0.      0
ATOM    167  HB3 SER A  87      40.760 105.038 112.243  1.00  0.00           H0.      0
ATOM    168  HG  SER A  87      42.508 106.428 113.976  1.00  0.00           H0.      0
ATOM    169  CA  MET A  90      43.987 103.051 110.794  1.00  0.00           C0.     -1
ATOM    170  CB  MET A  90      42.571 102.732 111.243  1.00  0.00           C0.     -1
ATOM    171  CG  MET A  90      42.467 102.288 112.707  1.00  0.00           C0.      0
ATOM    172  SD  MET A  90      43.255 100.659 113.068  1.00  0.00           S0.      0
ATOM    173  CE  MET A  90      41.996  99.536 112.358  1.00  0.00           C0.      0
ATOM    174  H01 MET A  90      44.395 103.896 111.363  1.00  0.00           H0.      0
ATOM    175  H02 MET A  90      44.012 103.311 109.730  1.00  0.00           H0.      0
ATOM    176  HA  MET A  90      44.647 102.189 110.947  1.00  0.00           H0.      0
ATOM    177  HB2 MET A  90      41.931 103.615 111.112  1.00  0.00           H0.      0
ATOM    178  HB3 MET A  90      42.151 101.958 110.595  1.00  0.00           H0.      0
ATOM    179  HG2 MET A  90      42.955 103.020 113.358  1.00  0.00           H0.      0
ATOM    180  HG3 MET A  90      41.419 102.218 113.016  1.00  0.00           H0.      0
ATOM    181  HE1 MET A  90      40.994  99.868 112.646  1.00  0.00           H0.      0
ATOM    182  HE2 MET A  90      42.073  99.491 111.269  1.00  0.00           H0.      0
ATOM    183  HE3 MET A  90      42.176  98.542 112.769  1.00  0.00           H0.      0
ATOM    184  CA  ALA A 115      34.977 110.210 106.517  1.00  0.00           C0.     -1
ATOM    185  C   ALA A 115      34.362 109.400 107.697  1.00  0.00           C0.      0
ATOM    186  O   ALA A 115      34.469 108.169 107.756  1.00  0.00           O0.      0
ATOM    187  H01 ALA A 115      36.052 110.010 106.510  1.00  0.00           H0.      0
ATOM    188  H03 ALA A 115      34.553 109.842 105.579  1.00  0.00           H0.      0
ATOM    189  HA  ALA A 115      34.805 111.285 106.602  1.00  0.00           H0.      0
ATOM    190  N   ASN A 116      33.746 110.131 108.689  1.00  0.00           N0.      0
ATOM    191  CA  ASN A 116      33.052 109.560 109.872  1.00  0.00           C0.     -1
ATOM    192  C   ASN A 116      31.501 109.628 109.598  1.00  0.00           C0.      0
ATOM    193  O   ASN A 116      31.033 110.651 109.076  1.00  0.00           O0.      0
ATOM    194  CB  ASN A 116      33.425 110.461 111.074  1.00  0.00           C0.      0
ATOM    195  CG  ASN A 116      32.793 110.048 112.392  1.00  0.00           C0.      0
ATOM    196  ND2 ASN A 116      33.645 109.931 113.441  1.00  0.00           N0.      0
ATOM    197  OD1 ASN A 116      31.572 109.859 112.513  1.00  0.00           O0.      0
ATOM    198  H   ASN A 116      33.452 111.071 108.457  1.00  0.00           H0.      0
ATOM    199  HA  ASN A 116      33.399 108.543 110.009  1.00  0.00           H0.      0
ATOM    200  HB2 ASN A 116      34.515 110.502 111.150  1.00  0.00           H0.      0
ATOM    201  HB3 ASN A 116      33.071 111.475 110.847  1.00  0.00           H0.      0
ATOM    202 HD21 ASN A 116      33.285 109.636 114.338  1.00  0.00           H0.      0
ATOM    203 HD22 ASN A 116      34.644 110.003 113.328  1.00  0.00           H0.      0
ATOM    204  N   TRP A 117      30.784 108.536 109.933  1.00  0.00           N0.      0
ATOM    205  CA  TRP A 117      29.295 108.400 109.847  1.00  0.00           C0.     -1
ATOM    206  CB  TRP A 117      28.884 107.236 110.665  1.00  0.00           C0.     -1
ATOM    207  CG  TRP A 117      29.678 105.970 110.432  1.00  0.00           C0.      0
ATOM    208  CD1 TRP A 117      30.345 105.588 109.285  1.00  0.00           C0.      0
ATOM    209  CD2 TRP A 117      30.010 104.986 111.444  1.00  0.00           C0.      0
ATOM    210  CE2 TRP A 117      30.908 104.047 110.848  1.00  0.00           C0.      0
ATOM    211  CE3 TRP A 117      29.680 104.838 112.804  1.00  0.00           C0.      0
ATOM    212  NE1 TRP A 117      31.070 104.427 109.528  1.00  0.00           N0.      0
ATOM    213  CZ2 TRP A 117      31.496 103.006 111.580  1.00  0.00           C0.      0
ATOM    214  CZ3 TRP A 117      30.256 103.799 113.533  1.00  0.00           C0.      0
ATOM    215  CH2 TRP A 117      31.160 102.895 112.928  1.00  0.00           C0.      0
ATOM    216  H02 TRP A 117      28.832 109.328 110.198  1.00  0.00           H0.      0
ATOM    217  H   TRP A 117      31.279 107.828 110.478  1.00  0.00           H0.      0
ATOM    218  HA  TRP A 117      29.017 108.281 108.791  1.00  0.00           H0.      0
ATOM    219  HB2 TRP A 117      28.987 107.492 111.729  1.00  0.00           H0.      0
ATOM    220  HB3 TRP A 117      27.809 107.056 110.512  1.00  0.00           H0.      0
ATOM    221  HD1 TRP A 117      30.398 106.077 108.326  1.00  0.00           H0.      0
ATOM    222  HE1 TRP A 117      31.713 104.005 108.877  1.00  0.00           H0.      0
ATOM    223  HE3 TRP A 117      29.006 105.538 113.287  1.00  0.00           H0.      0
ATOM    224  HZ2 TRP A 117      32.212 102.331 111.125  1.00  0.00           H0.      0
ATOM    225  HZ3 TRP A 117      30.022 103.689 114.587  1.00  0.00           H0.      0
ATOM    226  HH2 TRP A 117      31.617 102.114 113.528  1.00  0.00           H0.      0
ATOM    227  CA  CYS A 135      31.327  97.922 107.685  1.00  0.00           C0.     -1
ATOM    228  C   CYS A 135      32.346  96.857 108.129  1.00  0.00           C0.      0
ATOM    229  O   CYS A 135      33.492  96.830 107.676  1.00  0.00           O0.      0
ATOM    230  H01 CYS A 135      30.989  97.682 106.672  1.00  0.00           H0.      0
ATOM    231  H02 CYS A 135      31.827  98.893 107.656  1.00  0.00           H0.      0
ATOM    232  HA  CYS A 135      30.455  97.983 108.342  1.00  0.00           H0.      0
ATOM    233  N   LEU A 136      31.894  95.905 109.015  1.00  0.00           N0.      0
ATOM    234  CA  LEU A 136      32.657  94.706 109.343  1.00  0.00           C0.     -1
ATOM    235  C   LEU A 136      33.685  94.890 110.475  1.00  0.00           C0.      0
ATOM    236  O   LEU A 136      34.100  95.999 110.833  1.00  0.00           O0.      0
ATOM    237  H03 LEU A 136      33.250  94.424 108.461  1.00  0.00           H0.      0
ATOM    238  H   LEU A 136      30.958  95.987 109.384  1.00  0.00           H0.      0
ATOM    239  HA  LEU A 136      31.967  93.892 109.578  1.00  0.00           H0.      0
ATOM    240  N   GLY A 137      34.129  93.735 111.063  1.00  0.00           N0.      0
ATOM    241  CA  GLY A 137      35.262  93.748 112.004  1.00  0.00           C0.     -1
ATOM    242  C   GLY A 137      34.924  94.408 113.334  1.00  0.00           C0.      0
ATOM    243  O   GLY A 137      35.836  94.795 114.090  1.00  0.00           O0.      0
ATOM    244  H   GLY A 137      33.912  92.856 110.614  1.00  0.00           H0.      0
ATOM    245  HA2 GLY A 137      35.573  92.715 112.175  1.00  0.00           H0.      0
ATOM    246  HA3 GLY A 137      36.118  94.282 111.577  1.00  0.00           H0.      0
ATOM    247  N   ASN A 138      33.620  94.492 113.643  1.00  0.00           N0.      0
ATOM    248  CA  ASN A 138      33.044  95.413 114.624  1.00  0.00           C0.     -1
ATOM    249  C   ASN A 138      33.114  96.842 114.057  1.00  0.00           C0.      0
ATOM    250  O   ASN A 138      34.189  97.398 113.790  1.00  0.00           O0.      0
ATOM    251  CB  ASN A 138      33.626  95.324 116.032  1.00  0.00           C0.      0
ATOM    252  CG  ASN A 138      32.624  95.930 117.020  1.00  0.00           C0.      0
ATOM    253  ND2 ASN A 138      33.020  95.905 118.312  1.00  0.00           N0.      0
ATOM    254  OD1 ASN A 138      31.541  96.412 116.650  1.00  0.00           O0.      0
ATOM    255  H   ASN A 138      32.992  94.189 112.909  1.00  0.00           H0.      0
ATOM    256  HA  ASN A 138      31.993  95.128 114.698  1.00  0.00           H0.      0
ATOM    257  HB2 ASN A 138      33.825  94.279 116.289  1.00  0.00           H0.      0
ATOM    258  HB3 ASN A 138      34.580  95.849 116.096  1.00  0.00           H0.      0
ATOM    259 HD21 ASN A 138      32.412  96.311 119.009  1.00  0.00           H0.      0
ATOM    260 HD22 ASN A 138      33.875  95.414 118.599  1.00  0.00           H0.      0
ATOM    261  N   SER A 139      31.903  97.388 113.819  1.00  0.00           N0.      0
ATOM    262  CA  SER A 139      31.789  98.732 113.278  1.00  0.00           C0.     -1
ATOM    263  H01 SER A 139      32.118  99.495 113.995  1.00  0.00           H0.      0
ATOM    264  H02 SER A 139      30.750  98.923 113.007  1.00  0.00           H0.      0
ATOM    265  H   SER A 139      31.138  97.023 114.372  1.00  0.00           H0.      0
ATOM    266  HA  SER A 139      32.414  98.816 112.386  1.00  0.00           H0.      0
ATOM    267  CA  HID A 142      32.505 102.257 119.426  1.00  0.00           C0.     -1
ATOM    268  C   HID A 142      31.960 103.623 119.851  1.00  0.00           C0.      0
ATOM    269  O   HID A 142      32.671 104.420 120.475  1.00  0.00           O0.      0
ATOM    270  CB  HID A 142      33.608 102.519 118.388  1.00  0.00           C0.     -1
ATOM    271  CG  HID A 142      34.614 101.440 118.155  1.00  0.00           C0.      0
ATOM    272  CD2 HID A 142      35.218 101.010 116.990  1.00  0.00           C0.      0
ATOM    273  ND1 HID A 142      35.307 100.791 119.167  1.00  0.00           N0.      0
ATOM    274  CE1 HID A 142      36.274 100.008 118.606  1.00  0.00           C0.      0
ATOM    275  NE2 HID A 142      36.251 100.128 117.283  1.00  0.00           N0.      0
ATOM    276  H03 HID A 142      31.730 101.595 119.026  1.00  0.00           H0.      0
ATOM    277  HA  HID A 142      32.922 101.778 120.318  1.00  0.00           H0.      0
ATOM    278  HB2 HID A 142      33.152 102.780 117.426  1.00  0.00           H0.      0
ATOM    279  HB3 HID A 142      34.149 103.415 118.724  1.00  0.00           H0.      0
ATOM    280  HD1 HID A 142      35.097 100.831 120.155  1.00  0.00           H0.      0
ATOM    281  HD2 HID A 142      34.974 101.280 115.974  1.00  0.00           H0.      0
ATOM    282  HE1 HID A 142      36.931  99.371 119.175  1.00  0.00           H0.      0
ATOM    283  N   LEU A 143      30.710 103.937 119.417  1.00  0.00           N0.      0
ATOM    284  CA  LEU A 143      30.216 105.320 119.389  1.00  0.00           C0.     -1
ATOM    285  CB  LEU A 143      29.408 105.532 118.053  1.00  0.00           C0.     -1
ATOM    286  CG  LEU A 143      28.958 106.982 117.786  1.00  0.00           C0.      0
ATOM    287  CD1 LEU A 143      30.150 107.954 117.717  1.00  0.00           C0.      0
ATOM    288  CD2 LEU A 143      28.149 107.037 116.476  1.00  0.00           C0.      0
ATOM    289  H01 LEU A 143      29.578 105.531 120.256  1.00  0.00           H0.      0
ATOM    290  H   LEU A 143      30.211 103.253 118.865  1.00  0.00           H0.      0
ATOM    291  HA  LEU A 143      31.087 105.975 119.442  1.00  0.00           H0.      0
ATOM    292  HB2 LEU A 143      30.048 105.202 117.221  1.00  0.00           H0.      0
ATOM    293  HB3 LEU A 143      28.528 104.874 118.069  1.00  0.00           H0.      0
ATOM    294  HG  LEU A 143      28.302 107.298 118.612  1.00  0.00           H0.      0
ATOM    295 HD11 LEU A 143      29.812 108.963 117.455  1.00  0.00           H0.      0
ATOM    296 HD12 LEU A 143      30.688 108.020 118.669  1.00  0.00           H0.      0
ATOM    297 HD13 LEU A 143      30.866 107.630 116.950  1.00  0.00           H0.      0
ATOM    298 HD21 LEU A 143      27.291 106.356 116.507  1.00  0.00           H0.      0
ATOM    299 HD22 LEU A 143      27.775 108.050 116.287  1.00  0.00           H0.      0
ATOM    300 HD23 LEU A 143      28.780 106.748 115.624  1.00  0.00           H0.      0
ATOM    301  CA  ARG A 175      29.040  93.293 120.073  1.00  0.00           C0.     -1
ATOM    302  CB  ARG A 175      29.998  93.720 121.214  1.00  0.00           C0.     -1
ATOM    303  CG  ARG A 175      31.461  93.450 120.815  1.00  0.00           C0.      0
ATOM    304  CD  ARG A 175      32.509  93.959 121.820  1.00  0.00           C0.      0
ATOM    305  NE  ARG A 175      33.884  93.584 121.446  1.00  0.00           N0.      0
ATOM    306  CZ  ARG A 175      34.478  92.441 121.800  1.00  0.00           C0.      0
ATOM    307  NH1 ARG A 175      33.812  91.508 122.523  1.00  0.00           N1+      0
ATOM    308  NH2 ARG A 175      35.783  92.254 121.528  1.00  0.00           N0.      0
ATOM    309  H01 ARG A 175      29.247  93.866 119.161  1.00  0.00           H0.      0
ATOM    310  H02 ARG A 175      27.993  93.455 120.349  1.00  0.00           H0.      0
ATOM    311  HA  ARG A 175      29.174  92.232 119.839  1.00  0.00           H0.      0
ATOM    312  HB2 ARG A 175      29.863  94.789 121.431  1.00  0.00           H0.      0
ATOM    313  HB3 ARG A 175      29.753  93.175 122.135  1.00  0.00           H0.      0
ATOM    314  HG2 ARG A 175      31.599  92.372 120.651  1.00  0.00           H0.      0
ATOM    315  HG3 ARG A 175      31.660  93.920 119.845  1.00  0.00           H0.      0
ATOM    316  HD2 ARG A 175      32.485  95.053 121.876  1.00  0.00           H0.      0
ATOM    317  HD3 ARG A 175      32.312  93.587 122.831  1.00  0.00           H0.      0
ATOM    318  HE  ARG A 175      34.340  94.068 120.659  1.00  0.00           H0.      0
ATOM    319 HH11 ARG A 175      32.809  91.443 122.453  1.00  0.00           H0.      0
ATOM    320 HH12 ARG A 175      34.298  90.671 122.811  1.00  0.00           H0.      0
ATOM    321 HH21 ARG A 175      36.292  92.957 120.965  1.00  0.00           H0.      0
ATOM    322 HH22 ARG A 175      36.107  91.302 121.432  1.00  0.00           H0.      0
ATOM    323  CA  TYR A 194      40.197  88.625 115.750  1.00  0.00           C0.     -1
ATOM    324  CB  TYR A 194      40.098  89.844 116.609  1.00  0.00           C0.     -1
ATOM    325  CG  TYR A 194      39.632  91.057 115.830  1.00  0.00           C0.      0
ATOM    326  CD1 TYR A 194      38.343  91.580 115.997  1.00  0.00           C0.      0
ATOM    327  CD2 TYR A 194      40.478  91.663 114.885  1.00  0.00           C0.      0
ATOM    328  CE1 TYR A 194      37.900  92.670 115.243  1.00  0.00           C0.      0
ATOM    329  CE2 TYR A 194      40.056  92.755 114.126  1.00  0.00           C0.      0
ATOM    330  CZ  TYR A 194      38.759  93.259 114.304  1.00  0.00           C0.      0
ATOM    331  OH  TYR A 194      38.374  94.326 113.530  1.00  0.00           O0.      0
ATOM    332  H01 TYR A 194      40.544  87.751 116.316  1.00  0.00           H0.      0
ATOM    333  H03 TYR A 194      39.226  88.370 115.307  1.00  0.00           H0.      0
ATOM    334  HA  TYR A 194      40.899  88.777 114.921  1.00  0.00           H0.      0
ATOM    335  HB2 TYR A 194      39.405  89.666 117.442  1.00  0.00           H0.      0
ATOM    336  HB3 TYR A 194      41.073  90.063 117.067  1.00  0.00           H0.      0
ATOM    337  HD1 TYR A 194      37.672  91.139 116.730  1.00  0.00           H0.      0
ATOM    338  HD2 TYR A 194      41.493  91.297 114.767  1.00  0.00           H0.      0
ATOM    339  HE1 TYR A 194      36.901  93.065 115.383  1.00  0.00           H0.      0
ATOM    340  HE2 TYR A 194      40.722  93.252 113.429  1.00  0.00           H0.      0
ATOM    341  HH  TYR A 194      37.415  94.506 113.681  1.00  0.00           H0.      0
ATOM    342  CA  TYR A 220      44.091  93.999 125.034  1.00  0.00           C0.     -1
ATOM    343  CB  TYR A 220      43.486  93.980 123.612  1.00  0.00           C0.     -1
ATOM    344  CG  TYR A 220      42.065  94.416 123.302  1.00  0.00           C0.      0
ATOM    345  CD1 TYR A 220      41.146  94.959 124.209  1.00  0.00           C0.      0
ATOM    346  CD2 TYR A 220      41.653  94.263 121.960  1.00  0.00           C0.      0
ATOM    347  CE1 TYR A 220      39.848  95.312 123.799  1.00  0.00           C0.      0
ATOM    348  CE2 TYR A 220      40.375  94.615 121.538  1.00  0.00           C0.      0
ATOM    349  CZ  TYR A 220      39.461  95.127 122.469  1.00  0.00           C0.      0
ATOM    350  OH  TYR A 220      38.166  95.456 122.082  1.00  0.00           O0.      0
ATOM    351  H01 TYR A 220      45.122  93.635 124.991  1.00  0.00           H0.      0
ATOM    352  H02 TYR A 220      44.104  95.011 125.457  1.00  0.00           H0.      0
ATOM    353  HA  TYR A 220      43.529  93.356 125.722  1.00  0.00           H0.      0
ATOM    354  HB2 TYR A 220      44.152  94.580 122.972  1.00  0.00           H0.      0
ATOM    355  HB3 TYR A 220      43.594  92.954 123.229  1.00  0.00           H0.      0
ATOM    356  HD1 TYR A 220      41.429  95.101 125.247  1.00  0.00           H0.      0
ATOM    357  HD2 TYR A 220      42.353  93.861 121.233  1.00  0.00           H0.      0
ATOM    358  HE1 TYR A 220      39.132  95.713 124.508  1.00  0.00           H0.      0
ATOM    359  HE2 TYR A 220      40.083  94.506 120.499  1.00  0.00           H0.      0
ATOM    360  HH  TYR A 220      37.908  94.925 121.290  1.00  0.00           H0.      0
ATOM    361  CA  LEU A 240      39.194 100.239 123.373  1.00  0.00           C0.     -1
ATOM    362  CB  LEU A 240      38.978  99.277 122.156  1.00  0.00           C0.     -1
ATOM    363  CG  LEU A 240      40.008  99.517 121.024  1.00  0.00           C0.      0
ATOM    364  CD1 LEU A 240      39.960  98.416 119.950  1.00  0.00           C0.      0
ATOM    365  CD2 LEU A 240      39.831 100.898 120.362  1.00  0.00           C0.      0
ATOM    366  H01 LEU A 240      38.496 100.004 124.184  1.00  0.00           H0.      0
ATOM    367  H02 LEU A 240      40.215 100.140 123.760  1.00  0.00           H0.      0
ATOM    368  HA  LEU A 240      39.037 101.284 123.085  1.00  0.00           H0.      0
ATOM    369  HB2 LEU A 240      39.067  98.239 122.506  1.00  0.00           H0.      0
ATOM    370  HB3 LEU A 240      37.960  99.401 121.764  1.00  0.00           H0.      0
ATOM    371  HG  LEU A 240      41.007  99.486 121.488  1.00  0.00           H0.      0
ATOM    372 HD11 LEU A 240      39.033  98.476 119.370  1.00  0.00           H0.      0
ATOM    373 HD12 LEU A 240      40.789  98.526 119.241  1.00  0.00           H0.      0
ATOM    374 HD13 LEU A 240      40.028  97.416 120.396  1.00  0.00           H0.      0
ATOM    375 HD21 LEU A 240      39.971 101.718 121.075  1.00  0.00           H0.      0
ATOM    376 HD22 LEU A 240      40.546 101.037 119.543  1.00  0.00           H0.      0
ATOM    377 HD23 LEU A 240      38.825 100.992 119.932  1.00  0.00           H0.      0
ATOM    378  CA  TYR A 242      32.054 100.564 123.246  1.00  0.00           C0.     -1
ATOM    379  CB  TYR A 242      32.074  99.054 123.030  1.00  0.00           C0.     -1
ATOM    380  CG  TYR A 242      33.336  98.532 122.384  1.00  0.00           C0.      0
ATOM    381  CD1 TYR A 242      33.425  98.373 120.991  1.00  0.00           C0.      0
ATOM    382  CD2 TYR A 242      34.459  98.205 123.163  1.00  0.00           C0.      0
ATOM    383  CE1 TYR A 242      34.601  97.918 120.390  1.00  0.00           C0.      0
ATOM    384  CE2 TYR A 242      35.643  97.754 122.577  1.00  0.00           C0.      0
ATOM    385  CZ  TYR A 242      35.717  97.623 121.183  1.00  0.00           C0.      0
ATOM    386  OH  TYR A 242      36.873  97.241 120.545  1.00  0.00           O0.      0
ATOM    387  H01 TYR A 242      31.127 100.879 123.737  1.00  0.00           H0.      0
ATOM    388  H02 TYR A 242      32.895 100.884 123.872  1.00  0.00           H0.      0
ATOM    389  HA  TYR A 242      32.128 101.101 122.294  1.00  0.00           H0.      0
ATOM    390  HB2 TYR A 242      31.935  98.556 123.999  1.00  0.00           H0.      0
ATOM    391  HB3 TYR A 242      31.210  98.769 122.414  1.00  0.00           H0.      0
ATOM    392  HD1 TYR A 242      32.567  98.612 120.370  1.00  0.00           H0.      0
ATOM    393  HD2 TYR A 242      34.405  98.307 124.243  1.00  0.00           H0.      0
ATOM    394  HE1 TYR A 242      34.665  97.795 119.317  1.00  0.00           H0.      0
ATOM    395  HE2 TYR A 242      36.502  97.500 123.187  1.00  0.00           H0.      0
ATOM    396  HH  TYR A 242      37.506  96.876 121.199  1.00  0.00           H0.      0
ATOM    397  CA  TYR A 283      28.640  89.757 117.941  1.00  0.00           C0.     -1
ATOM    398  CB  TYR A 283      29.585  90.010 116.703  1.00  0.00           C0.     -1
ATOM    399  CG  TYR A 283      30.967  90.454 117.141  1.00  0.00           C0.      0
ATOM    400  CD1 TYR A 283      31.955  89.510 117.478  1.00  0.00           C0.      0
ATOM    401  CD2 TYR A 283      31.287  91.813 117.296  1.00  0.00           C0.      0
ATOM    402  CE1 TYR A 283      33.207  89.901 117.958  1.00  0.00           C0.      0
ATOM    403  CE2 TYR A 283      32.536  92.219 117.778  1.00  0.00           C0.      0
ATOM    404  CZ  TYR A 283      33.505  91.263 118.118  1.00  0.00           C0.      0
ATOM    405  OH  TYR A 283      34.741  91.596 118.612  1.00  0.00           O0.      0
ATOM    406  H01 TYR A 283      27.658  89.399 117.614  1.00  0.00           H0.      0
ATOM    407  H02 TYR A 283      29.083  89.008 118.606  1.00  0.00           H0.      0
ATOM    408  HA  TYR A 283      28.503  90.683 118.507  1.00  0.00           H0.      0
ATOM    409  HB2 TYR A 283      29.654  89.085 116.117  1.00  0.00           H0.      0
ATOM    410  HB3 TYR A 283      29.128  90.770 116.058  1.00  0.00           H0.      0
ATOM    411  HD1 TYR A 283      31.738  88.452 117.364  1.00  0.00           H0.      0
ATOM    412  HD2 TYR A 283      30.547  92.569 117.048  1.00  0.00           H0.      0
ATOM    413  HE1 TYR A 283      33.962  89.166 118.213  1.00  0.00           H0.      0
ATOM    414  HE2 TYR A 283      32.750  93.270 117.914  1.00  0.00           H0.      0
ATOM    415  HH  TYR A 283      34.836  92.571 118.708  1.00  0.00           H0.      0
ATOM    416  CA' SAM A 293      37.727  97.060 109.713  1.00  0.00           C0.      0
ATOM    417  CB  SAM A 293      37.557  98.084 110.860  1.00  0.00           C0.      0
ATOM    418  CG  SAM A 293      37.133  97.429 112.192  1.00  0.00           C0.      0
ATOM    419  SD  SAM A 293      37.741  98.400 113.634  1.00  0.00           S0.      0
ATOM    420  CE  SAM A 293      37.285  97.313 115.017  1.00  0.00           C0.      0
ATOM    421  C5' SAM A 293      36.456  99.689 113.818  1.00  0.00           C0.      0
ATOM    422  C4' SAM A 293      36.679 100.843 112.852  1.00  0.00           C0.      0
ATOM    423  O4' SAM A 293      35.517 101.706 113.019  1.00  0.00           O0.      0
ATOM    424  C3' SAM A 293      37.952 101.709 113.105  1.00  0.00           C0.      0
ATOM    425  O3' SAM A 293      38.826 101.694 111.984  1.00  0.00           O0.      0
ATOM    426  C2' SAM A 293      37.360 103.114 113.440  1.00  0.00           C0.      0
ATOM    427  O2' SAM A 293      38.129 104.236 113.089  1.00  0.00           O0.      0
ATOM    428  C1' SAM A 293      35.973 103.056 112.761  1.00  0.00           C0.      0
ATOM    429  OXT SAM A 293      39.817  96.185 110.386  1.00  0.00           O0.      0
ATOM    430  N1  SAM A 293      32.705 106.828 111.565  1.00  0.00           N0.      0
ATOM    431  C2  SAM A 293      33.576 106.128 110.813  1.00  0.00           C0.      0
ATOM    432  N3  SAM A 293      34.406 105.148 111.200  1.00  0.00           N0.      0
ATOM    433  C4  SAM A 293      34.279 104.879 112.513  1.00  0.00           C0.      0
ATOM    434  C5  SAM A 293      33.413 105.516 113.413  1.00  0.00           C0.      0
ATOM    435  C6  SAM A 293      32.594 106.541 112.890  1.00  0.00           C0.      0
ATOM    436  N6  SAM A 293      31.720 107.239 113.644  1.00  0.00           N0.      0
ATOM    437  N7  SAM A 293      33.577 105.010 114.697  1.00  0.00           N0.      0
ATOM    438  C8  SAM A 293      34.519 104.094 114.577  1.00  0.00           C0.      0
ATOM    439  N9  SAM A 293      34.988 103.970 113.272  1.00  0.00           N0.      0
ATOM    440  C'  SAM A 293      38.607  95.893 110.219  1.00  0.00           C0.      0
ATOM    441  N'  SAM A 293      36.385  96.612 109.209  1.00  0.00           N0.      0
ATOM    442  O'  SAM A 293      38.013  94.806 110.513  1.00  0.00           O0.      0
ATOM    443 HN61 SAM A 293      31.371 108.132 113.293  1.00  0.00           H0.      0
ATOM    444 HN62 SAM A 293      31.710 107.064 114.638  1.00  0.00           H0.      0
ATOM    445  HA  SAM A 293      38.228  97.550 108.875  1.00  0.00           H0.      0
ATOM    446  HB1 SAM A 293      36.838  98.844 110.545  1.00  0.00           H0.      0
ATOM    447  HB2 SAM A 293      38.523  98.579 110.985  1.00  0.00           H0.      0
ATOM    448  HG1 SAM A 293      37.615  96.456 112.317  1.00  0.00           H0.      0
ATOM    449  HG2 SAM A 293      36.054  97.296 112.304  1.00  0.00           H0.      0
ATOM    450  HE1 SAM A 293      36.218  97.106 114.959  1.00  0.00           H0.      0
ATOM    451  HE2 SAM A 293      37.576  97.806 115.941  1.00  0.00           H0.      0
ATOM    452  HE3 SAM A 293      37.855  96.392 114.913  1.00  0.00           H0.      0
ATOM    453 HO2' SAM A 293      38.382 104.203 112.133  1.00  0.00           H0.      0
ATOM    454 HO3' SAM A 293      38.355 102.080 111.199  1.00  0.00           H0.      0
ATOM    455  H01 SAM A 293      34.911 103.491 115.380  1.00  0.00           H0.      0
ATOM    456  H02 SAM A 293      36.709 100.498 111.814  1.00  0.00           H0.      0
ATOM    457  H03 SAM A 293      38.535 101.332 113.945  1.00  0.00           H0.      0
ATOM    458  H04 SAM A 293      37.207 103.168 114.523  1.00  0.00           H0.      0
ATOM    459  H05 SAM A 293      36.062 103.237 111.685  1.00  0.00           H0.      0
ATOM    460  H06 SAM A 293      33.634 106.419 109.768  1.00  0.00           H0.      0
ATOM    461  H07 SAM A 293      35.747  96.343 109.969  1.00  0.00           H0.      0
ATOM    462  H08 SAM A 293      36.416  95.778 108.560  1.00  0.00           H0.      0
ATOM    463  H09 SAM A 293      35.938  97.401 108.714  1.00  0.00           H0.      0
ATOM    464 H5'1 SAM A 293      36.552 100.028 114.850  1.00  0.00           H0.      0
ATOM    465 H5'2 SAM A 293      35.480  99.215 113.679  1.00  0.00           H0.      0
ATOM    466  N   ACT A 294      38.186  96.083 117.992  1.00  0.00           N0.      0
ATOM    467  CA  ACT A 294      36.857  95.501 117.926  1.00  0.00           C0.      0
ATOM    468  C   ACT A 294      36.410  94.578 119.063  1.00  0.00           C0.      0
ATOM    469  O   ACT A 294      35.152  94.276 119.071  1.00  0.00           O0.      0
ATOM    470  OXT ACT A 294      37.228  94.108 119.907  1.00  0.00           O1-      0
ATOM    471  H1  ACT A 294      36.764  94.919 116.999  1.00  0.00           H0.      0
ATOM    472  H3  ACT A 294      36.112  96.303 117.862  1.00  0.00           H0.      0
ATOM    473  H01 ACT A 294      38.879  95.337 118.025  1.00  0.00           H0.      0
ATOM    474  H02 ACT A 294      38.263  96.615 118.852  1.00  0.00           H0.      0
