# Supplementary material for: Computational Investigation of GNMT-Catalyzed Methyl Transfer Reaction: Integrating MD, QM, and ML Approaches
Source: J Comput Chem. Author manuscript; Available in PMC 2026 Jun 29. (PMC13312424; doi:10.1002/jcc.70434)
Supplement: SI-2 [file NIHMS2188582-supplement-SI-2.zip › QM-cluster-pdbs/early_stage-model_B-r.pdb]

ATOM      1  CA  ILE A  17      35.499 111.860 118.386  1.00  0.00           C0.     -1
ATOM      2  C   ILE A  17      35.957 110.409 118.604  1.00  0.00           C0.      0
ATOM      3  O   ILE A  17      36.899 110.169 119.390  1.00  0.00           O0.      0
ATOM      4  H01 ILE A  17      35.610 112.157 117.338  1.00  0.00           H0.      0
ATOM      5  H02 ILE A  17      36.126 112.495 119.010  1.00  0.00           H0.      0
ATOM      6  HA  ILE A  17      34.449 111.998 118.667  1.00  0.00           H0.      0
ATOM      7  N   PRO A  18      35.344 109.396 117.927  1.00  0.00           N0.      0
ATOM      8  CA  PRO A  18      35.631 107.942 118.188  1.00  0.00           C0.     -1
ATOM      9  C   PRO A  18      36.934 107.463 117.440  1.00  0.00           C0.      0
ATOM     10  O   PRO A  18      36.927 106.451 116.722  1.00  0.00           O0.      0
ATOM     11  CB  PRO A  18      34.372 107.209 117.683  1.00  0.00           C0.      0
ATOM     12  CG  PRO A  18      33.363 108.307 117.272  1.00  0.00           C0.      0
ATOM     13  CD  PRO A  18      34.243 109.528 116.957  1.00  0.00           C0.      0
ATOM     14  HA  PRO A  18      35.803 107.829 119.263  1.00  0.00           H0.      0
ATOM     15  HB2 PRO A  18      34.642 106.599 116.819  1.00  0.00           H0.      0
ATOM     16  HB3 PRO A  18      33.963 106.554 118.455  1.00  0.00           H0.      0
ATOM     17  HG2 PRO A  18      32.765 107.993 116.412  1.00  0.00           H0.      0
ATOM     18  HG3 PRO A  18      32.683 108.546 118.097  1.00  0.00           H0.      0
ATOM     19  HD2 PRO A  18      34.637 109.470 115.933  1.00  0.00           H0.      0
ATOM     20  HD3 PRO A  18      33.725 110.479 117.080  1.00  0.00           H0.      0
ATOM     21  N   ASP A  19      38.031 108.234 117.651  1.00  0.00           N0.      0
ATOM     22  CA  ASP A  19      39.339 108.024 117.001  1.00  0.00           C0.     -1
ATOM     23  H01 ASP A  19      39.778 108.994 116.756  1.00  0.00           H0.      0
ATOM     24  H03 ASP A  19      40.027 107.476 117.655  1.00  0.00           H0.      0
ATOM     25  H   ASP A  19      37.933 108.983 118.337  1.00  0.00           H0.      0
ATOM     26  HA  ASP A  19      39.184 107.450 116.086  1.00  0.00           H0.      0
ATOM     27  CA  TYR A  21      43.383 105.170 117.461  1.00  0.00           C0.     -1
ATOM     28  CB  TYR A  21      42.909 104.601 116.136  1.00  0.00           C0.     -1
ATOM     29  CG  TYR A  21      41.608 103.813 116.188  1.00  0.00           C0.      0
ATOM     30  CD1 TYR A  21      40.379 104.457 116.406  1.00  0.00           C0.      0
ATOM     31  CD2 TYR A  21      41.587 102.422 115.980  1.00  0.00           C0.      0
ATOM     32  CE1 TYR A  21      39.167 103.759 116.410  1.00  0.00           C0.      0
ATOM     33  CE2 TYR A  21      40.386 101.704 115.979  1.00  0.00           C0.      0
ATOM     34  CZ  TYR A  21      39.174 102.375 116.188  1.00  0.00           C0.      0
ATOM     35  OH  TYR A  21      38.017 101.615 116.124  1.00  0.00           O0.      0
ATOM     36  H01 TYR A  21      44.318 105.728 117.336  1.00  0.00           H0.      0
ATOM     37  H02 TYR A  21      42.641 105.855 117.892  1.00  0.00           H0.      0
ATOM     38  HA  TYR A  21      43.559 104.374 118.194  1.00  0.00           H0.      0
ATOM     39  HB2 TYR A  21      42.793 105.411 115.403  1.00  0.00           H0.      0
ATOM     40  HB3 TYR A  21      43.687 103.945 115.725  1.00  0.00           H0.      0
ATOM     41  HD1 TYR A  21      40.362 105.530 116.558  1.00  0.00           H0.      0
ATOM     42  HD2 TYR A  21      42.518 101.899 115.788  1.00  0.00           H0.      0
ATOM     43  HE1 TYR A  21      38.238 104.302 116.570  1.00  0.00           H0.      0
ATOM     44  HE2 TYR A  21      40.378 100.631 115.820  1.00  0.00           H0.      0
ATOM     45  HH  TYR A  21      37.233 102.153 116.312  1.00  0.00           H0.      0
ATOM     46  CA  TRP A  30      46.160  96.020 114.870  1.00  0.00           C0.     -1
ATOM     47  CB  TRP A  30      45.409  97.127 114.088  1.00  0.00           C0.     -1
ATOM     48  CG  TRP A  30      43.950  96.837 113.826  1.00  0.00           C0.      0
ATOM     49  CD1 TRP A  30      43.391  96.319 112.669  1.00  0.00           C0.      0
ATOM     50  CD2 TRP A  30      42.845  97.056 114.740  1.00  0.00           C0.      0
ATOM     51  CE2 TRP A  30      41.652  96.631 114.073  1.00  0.00           C0.      0
ATOM     52  CE3 TRP A  30      42.739  97.601 116.035  1.00  0.00           C0.      0
ATOM     53  NE1 TRP A  30      42.016  96.176 112.821  1.00  0.00           N0.      0
ATOM     54  CZ2 TRP A  30      40.388  96.705 114.677  1.00  0.00           C0.      0
ATOM     55  CZ3 TRP A  30      41.480  97.707 116.627  1.00  0.00           C0.      0
ATOM     56  CH2 TRP A  30      40.316  97.255 115.958  1.00  0.00           C0.      0
ATOM     57  H01 TRP A  30      46.115  95.068 114.329  1.00  0.00           H0.      0
ATOM     58  H02 TRP A  30      47.213  96.290 115.012  1.00  0.00           H0.      0
ATOM     59  HA  TRP A  30      45.709  95.869 115.857  1.00  0.00           H0.      0
ATOM     60  HB2 TRP A  30      45.494  98.072 114.642  1.00  0.00           H0.      0
ATOM     61  HB3 TRP A  30      45.919  97.289 113.130  1.00  0.00           H0.      0
ATOM     62  HD1 TRP A  30      43.875  96.044 111.744  1.00  0.00           H0.      0
ATOM     63  HE1 TRP A  30      41.340  95.959 112.093  1.00  0.00           H0.      0
ATOM     64  HE3 TRP A  30      43.624  97.938 116.565  1.00  0.00           H0.      0
ATOM     65  HZ2 TRP A  30      39.513  96.307 114.180  1.00  0.00           H0.      0
ATOM     66  HZ3 TRP A  30      41.387  98.128 117.622  1.00  0.00           H0.      0
ATOM     67  HH2 TRP A  30      39.355  97.325 116.457  1.00  0.00           H0.      0
ATOM     68  CA  TYR A  33      45.338  91.775 116.895  1.00  0.00           C0.     -1
ATOM     69  CB  TYR A  33      44.798  93.132 117.349  1.00  0.00           C0.     -1
ATOM     70  CG  TYR A  33      43.338  93.073 117.789  1.00  0.00           C0.      0
ATOM     71  CD1 TYR A  33      42.374  93.960 117.280  1.00  0.00           C0.      0
ATOM     72  CD2 TYR A  33      42.906  92.107 118.718  1.00  0.00           C0.      0
ATOM     73  CE1 TYR A  33      41.029  93.887 117.670  1.00  0.00           C0.      0
ATOM     74  CE2 TYR A  33      41.571  92.018 119.106  1.00  0.00           C0.      0
ATOM     75  CZ  TYR A  33      40.621  92.906 118.582  1.00  0.00           C0.      0
ATOM     76  OH  TYR A  33      39.318  92.740 118.990  1.00  0.00           O0.      0
ATOM     77  H01 TYR A  33      44.738  91.375 116.069  1.00  0.00           H0.      0
ATOM     78  H02 TYR A  33      46.376  91.859 116.552  1.00  0.00           H0.      0
ATOM     79  HA  TYR A  33      45.317  91.040 117.706  1.00  0.00           H0.      0
ATOM     80  HB2 TYR A  33      45.421  93.513 118.172  1.00  0.00           H0.      0
ATOM     81  HB3 TYR A  33      44.891  93.858 116.533  1.00  0.00           H0.      0
ATOM     82  HD1 TYR A  33      42.666  94.720 116.561  1.00  0.00           H0.      0
ATOM     83  HD2 TYR A  33      43.622  91.410 119.143  1.00  0.00           H0.      0
ATOM     84  HE1 TYR A  33      40.306  94.572 117.240  1.00  0.00           H0.      0
ATOM     85  HE2 TYR A  33      41.245  91.262 119.813  1.00  0.00           H0.      0
ATOM     86  HH  TYR A  33      38.736  93.485 118.731  1.00  0.00           H0.      0
ATOM     87  CA  ARG A  40      40.407  85.664 109.048  1.00  0.00           C0.     -1
ATOM     88  CB  ARG A  40      40.820  87.103 109.242  1.00  0.00           C0.     -1
ATOM     89  CG  ARG A  40      39.596  88.059 109.250  1.00  0.00           C0.      0
ATOM     90  CD  ARG A  40      39.937  89.501 109.663  1.00  0.00           C0.      0
ATOM     91  NE  ARG A  40      38.739  90.370 109.612  1.00  0.00           N0.      0
ATOM     92  CZ  ARG A  40      38.571  91.521 110.312  1.00  0.00           C0.      0
ATOM     93  NH1 ARG A  40      39.377  91.797 111.368  1.00  0.00           N1+      0
ATOM     94  NH2 ARG A  40      37.621  92.385 109.972  1.00  0.00           N0.      0
ATOM     95  H01 ARG A  40      39.865  85.527 108.104  1.00  0.00           H0.      0
ATOM     96  H02 ARG A  40      41.275  84.996 109.029  1.00  0.00           H0.      0
ATOM     97  HA  ARG A  40      39.747  85.328 109.858  1.00  0.00           H0.      0
ATOM     98  HB2 ARG A  40      41.363  87.211 110.193  1.00  0.00           H0.      0
ATOM     99  HB3 ARG A  40      41.516  87.416 108.452  1.00  0.00           H0.      0
ATOM    100  HG2 ARG A  40      39.140  88.062 108.249  1.00  0.00           H0.      0
ATOM    101  HG3 ARG A  40      38.837  87.671 109.942  1.00  0.00           H0.      0
ATOM    102  HD2 ARG A  40      40.325  89.488 110.685  1.00  0.00           H0.      0
ATOM    103  HD3 ARG A  40      40.723  89.917 109.018  1.00  0.00           H0.      0
ATOM    104  HE  ARG A  40      38.187  90.309 108.765  1.00  0.00           H0.      0
ATOM    105 HH11 ARG A  40      39.854  91.044 111.842  1.00  0.00           H0.      0
ATOM    106 HH12 ARG A  40      39.106  92.560 111.975  1.00  0.00           H0.      0
ATOM    107 HH21 ARG A  40      37.134  92.341 109.048  1.00  0.00           H0.      0
ATOM    108 HH22 ARG A  40      37.555  93.288 110.449  1.00  0.00           H0.      0
ATOM    109  CA  ALA A  64      34.886 101.564 108.387  1.00  0.00           C0.     -1
ATOM    110  C   ALA A  64      36.108 100.775 107.874  1.00  0.00           C0.      0
ATOM    111  O   ALA A  64      36.177  99.533 107.946  1.00  0.00           O0.      0
ATOM    112  CB  ALA A  64      34.321 100.999 109.696  1.00  0.00           C0.      0
ATOM    113  H02 ALA A  64      34.132 101.501 107.590  1.00  0.00           H0.      0
ATOM    114  HA  ALA A  64      35.145 102.623 108.499  1.00  0.00           H0.      0
ATOM    115  HB1 ALA A  64      34.285  99.906 109.662  1.00  0.00           H0.      0
ATOM    116  HB2 ALA A  64      34.932 101.303 110.550  1.00  0.00           H0.      0
ATOM    117  HB3 ALA A  64      33.306 101.371 109.871  1.00  0.00           H0.      0
ATOM    118  N   CYS A  65      37.060 101.523 107.245  1.00  0.00           N0.      0
ATOM    119  CA  CYS A  65      38.228 100.928 106.575  1.00  0.00           C0.     -1
ATOM    120  C   CYS A  65      39.238 100.244 107.522  1.00  0.00           C0.      0
ATOM    121  O   CYS A  65      39.795  99.186 107.196  1.00  0.00           O0.      0
ATOM    122  H01 CYS A  65      38.732 101.724 106.020  1.00  0.00           H0.      0
ATOM    123  H   CYS A  65      37.140 102.486 107.554  1.00  0.00           H0.      0
ATOM    124  HA  CYS A  65      37.889 100.166 105.872  1.00  0.00           H0.      0
ATOM    125  N   GLY A  66      39.494 100.905 108.675  1.00  0.00           N0.      0
ATOM    126  CA  GLY A  66      40.579 100.496 109.566  1.00  0.00           C0.     -1
ATOM    127  H01 GLY A  66      41.560 100.679 109.110  1.00  0.00           H0.      0
ATOM    128  H   GLY A  66      39.027 101.794 108.857  1.00  0.00           H0.      0
ATOM    129  HA2 GLY A  66      40.497 101.066 110.491  1.00  0.00           H0.      0
ATOM    130  HA3 GLY A  66      40.513  99.425 109.779  1.00  0.00           H0.      0
ATOM    131  CA  VAL A  69      41.030  94.957 106.463  1.00  0.00           C0.     -1
ATOM    132  C   VAL A  69      39.900  94.449 105.495  1.00  0.00           C0.      0
ATOM    133  O   VAL A  69      40.193  93.866 104.442  1.00  0.00           O0.      0
ATOM    134  CB  VAL A  69      40.811  94.568 107.930  1.00  0.00           C0.     -1
ATOM    135  CG1 VAL A  69      40.770  93.039 108.101  1.00  0.00           C0.      0
ATOM    136  CG2 VAL A  69      41.890  95.196 108.830  1.00  0.00           C0.      0
ATOM    137  H01 VAL A  69      41.091  96.050 106.372  1.00  0.00           H0.      0
ATOM    138  HA  VAL A  69      41.960  94.529 106.079  1.00  0.00           H0.      0
ATOM    139  HB  VAL A  69      39.842  94.965 108.268  1.00  0.00           H0.      0
ATOM    140 HG11 VAL A  69      41.691  92.584 107.713  1.00  0.00           H0.      0
ATOM    141 HG12 VAL A  69      40.682  92.776 109.160  1.00  0.00           H0.      0
ATOM    142 HG13 VAL A  69      39.920  92.603 107.564  1.00  0.00           H0.      0
ATOM    143 HG21 VAL A  69      42.889  94.838 108.550  1.00  0.00           H0.      0
ATOM    144 HG22 VAL A  69      41.883  96.289 108.749  1.00  0.00           H0.      0
ATOM    145 HG23 VAL A  69      41.710  94.933 109.878  1.00  0.00           H0.      0
ATOM    146  N   ASP A  70      38.590  94.692 105.836  1.00  0.00           N0.      0
ATOM    147  CA  ASP A  70      37.413  94.135 105.088  1.00  0.00           C0.     -1
ATOM    148  CB  ASP A  70      36.112  94.294 105.917  1.00  0.00           C0.     -1
ATOM    149  CG  ASP A  70      36.411  93.755 107.324  1.00  0.00           C0.      0
ATOM    150  OD1 ASP A  70      36.878  94.590 108.179  1.00  0.00           O0.      0
ATOM    151  OD2 ASP A  70      36.322  92.513 107.533  1.00  0.00           O1-      0
ATOM    152  H01 ASP A  70      37.324  94.643 104.122  1.00  0.00           H0.      0
ATOM    153  H   ASP A  70      38.384  95.029 106.771  1.00  0.00           H0.      0
ATOM    154  HA  ASP A  70      37.599  93.073 104.892  1.00  0.00           H0.      0
ATOM    155  HB2 ASP A  70      35.821  95.347 105.975  1.00  0.00           H0.      0
ATOM    156  HB3 ASP A  70      35.316  93.719 105.438  1.00  0.00           H0.      0
ATOM    157  CA  ASP A  85      37.407 106.193 107.751  1.00  0.00           C0.     -1
ATOM    158  C   ASP A  85      37.859 107.512 108.410  1.00  0.00           C0.      0
ATOM    159  O   ASP A  85      38.666 108.259 107.843  1.00  0.00           O0.      0
ATOM    160  CB  ASP A  85      38.531 105.128 107.798  1.00  0.00           C0.      0
ATOM    161  CG  ASP A  85      38.642 104.522 109.193  1.00  0.00           C0.      0
ATOM    162  OD1 ASP A  85      38.160 103.346 109.385  1.00  0.00           O0.      0
ATOM    163  OD2 ASP A  85      39.151 105.227 110.110  1.00  0.00           O1-      0
ATOM    164  H01 ASP A  85      37.176 106.432 106.709  1.00  0.00           H0.      0
ATOM    165  HA  ASP A  85      36.498 105.804 108.223  1.00  0.00           H0.      0
ATOM    166  HB2 ASP A  85      38.322 104.340 107.070  1.00  0.00           H0.      0
ATOM    167  HB3 ASP A  85      39.479 105.603 107.527  1.00  0.00           H0.      0
ATOM    168  N   ALA A  86      37.376 107.773 109.660  1.00  0.00           N0.      0
ATOM    169  CA  ALA A  86      37.689 109.007 110.398  1.00  0.00           C0.     -1
ATOM    170  C   ALA A  86      39.112 109.010 111.018  1.00  0.00           C0.      0
ATOM    171  O   ALA A  86      39.528 110.053 111.549  1.00  0.00           O0.      0
ATOM    172  CB  ALA A  86      36.657 109.223 111.509  1.00  0.00           C0.      0
ATOM    173  H   ALA A  86      36.683 107.142 110.046  1.00  0.00           H0.      0
ATOM    174  HA  ALA A  86      37.666 109.841 109.690  1.00  0.00           H0.      0
ATOM    175  HB1 ALA A  86      36.636 108.364 112.191  1.00  0.00           H0.      0
ATOM    176  HB2 ALA A  86      36.939 110.105 112.089  1.00  0.00           H0.      0
ATOM    177  HB3 ALA A  86      35.658 109.359 111.091  1.00  0.00           H0.      0
ATOM    178  N   SER A  87      39.797 107.846 110.975  1.00  0.00           N0.      0
ATOM    179  CA  SER A  87      41.146 107.690 111.518  1.00  0.00           C0.     -1
ATOM    180  CB  SER A  87      41.260 106.442 112.410  1.00  0.00           C0.     -1
ATOM    181  OG  SER A  87      42.617 106.302 112.897  1.00  0.00           O0.      0
ATOM    182  H01 SER A  87      41.881 107.612 110.706  1.00  0.00           H0.      0
ATOM    183  H   SER A  87      39.396 107.043 110.490  1.00  0.00           H0.      0
ATOM    184  HA  SER A  87      41.370 108.595 112.092  1.00  0.00           H0.      0
ATOM    185  HB2 SER A  87      40.537 106.484 113.231  1.00  0.00           H0.      0
ATOM    186  HB3 SER A  87      41.057 105.537 111.838  1.00  0.00           H0.      0
ATOM    187  HG  SER A  87      42.794 107.038 113.499  1.00  0.00           H0.      0
ATOM    188  CA  MET A  90      44.631 103.669 110.484  1.00  0.00           C0.     -1
ATOM    189  CB  MET A  90      43.198 103.293 111.090  1.00  0.00           C0.     -1
ATOM    190  CG  MET A  90      43.184 103.097 112.609  1.00  0.00           C0.      0
ATOM    191  SD  MET A  90      43.990 101.546 113.201  1.00  0.00           S0.      0
ATOM    192  CE  MET A  90      42.637 100.352 112.877  1.00  0.00           C0.      0
ATOM    193  H01 MET A  90      44.975 104.616 110.915  1.00  0.00           H0.      0
ATOM    194  H02 MET A  90      44.565 103.776 109.397  1.00  0.00           H0.      0
ATOM    195  HA  MET A  90      45.358 102.886 110.722  1.00  0.00           H0.      0
ATOM    196  HB2 MET A  90      42.501 104.104 110.844  1.00  0.00           H0.      0
ATOM    197  HB3 MET A  90      42.825 102.391 110.589  1.00  0.00           H0.      0
ATOM    198  HG2 MET A  90      43.691 103.929 113.104  1.00  0.00           H0.      0
ATOM    199  HG3 MET A  90      42.153 103.086 112.982  1.00  0.00           H0.      0
ATOM    200  HE1 MET A  90      42.424 100.277 111.808  1.00  0.00           H0.      0
ATOM    201  HE2 MET A  90      42.958  99.375 113.244  1.00  0.00           H0.      0
ATOM    202  HE3 MET A  90      41.731 100.658 113.409  1.00  0.00           H0.      0
ATOM    203  CA  ALA A 115      35.355 110.633 105.885  1.00  0.00           C0.     -1
ATOM    204  C   ALA A 115      34.827 110.173 107.236  1.00  0.00           C0.      0
ATOM    205  O   ALA A 115      35.162 109.092 107.739  1.00  0.00           O0.      0
ATOM    206  H01 ALA A 115      36.446 110.551 105.891  1.00  0.00           H0.      0
ATOM    207  H03 ALA A 115      34.979 109.965 105.103  1.00  0.00           H0.      0
ATOM    208  HA  ALA A 115      35.073 111.660 105.642  1.00  0.00           H0.      0
ATOM    209  N   ASN A 116      33.983 111.050 107.860  1.00  0.00           N0.      0
ATOM    210  CA  ASN A 116      33.333 110.748 109.130  1.00  0.00           C0.     -1
ATOM    211  C   ASN A 116      31.807 110.634 108.880  1.00  0.00           C0.      0
ATOM    212  O   ASN A 116      31.229 111.526 108.236  1.00  0.00           O0.      0
ATOM    213  CB  ASN A 116      33.632 111.881 110.146  1.00  0.00           C0.      0
ATOM    214  CG  ASN A 116      33.216 111.489 111.552  1.00  0.00           C0.      0
ATOM    215  ND2 ASN A 116      34.199 111.495 112.487  1.00  0.00           N0.      0
ATOM    216  OD1 ASN A 116      32.047 111.169 111.824  1.00  0.00           O0.      0
ATOM    217  H   ASN A 116      33.582 111.813 107.330  1.00  0.00           H0.      0
ATOM    218  HA  ASN A 116      33.742 109.805 109.488  1.00  0.00           H0.      0
ATOM    219  HB2 ASN A 116      34.697 112.121 110.095  1.00  0.00           H0.      0
ATOM    220  HB3 ASN A 116      33.068 112.772 109.845  1.00  0.00           H0.      0
ATOM    221 HD21 ASN A 116      33.998 111.120 113.404  1.00  0.00           H0.      0
ATOM    222 HD22 ASN A 116      35.167 111.619 112.231  1.00  0.00           H0.      0
ATOM    223  N   TRP A 117      31.206 109.532 109.366  1.00  0.00           N0.      0
ATOM    224  CA  TRP A 117      29.753 109.295 109.250  1.00  0.00           C0.     -1
ATOM    225  CB  TRP A 117      29.301 108.240 110.231  1.00  0.00           C0.     -1
ATOM    226  CG  TRP A 117      30.119 106.968 110.150  1.00  0.00           C0.      0
ATOM    227  CD1 TRP A 117      30.712 106.440 109.020  1.00  0.00           C0.      0
ATOM    228  CD2 TRP A 117      30.532 106.129 111.257  1.00  0.00           C0.      0
ATOM    229  CE2 TRP A 117      31.386 105.111 110.725  1.00  0.00           C0.      0
ATOM    230  CE3 TRP A 117      30.300 106.157 112.645  1.00  0.00           C0.      0
ATOM    231  NE1 TRP A 117      31.458 105.319 109.361  1.00  0.00           N0.      0
ATOM    232  CZ2 TRP A 117      32.008 104.153 111.538  1.00  0.00           C0.      0
ATOM    233  CZ3 TRP A 117      30.914 105.204 113.455  1.00  0.00           C0.      0
ATOM    234  CH2 TRP A 117      31.761 104.212 112.908  1.00  0.00           C0.      0
ATOM    235  H02 TRP A 117      29.232 110.242 109.422  1.00  0.00           H0.      0
ATOM    236  H   TRP A 117      31.766 108.895 109.936  1.00  0.00           H0.      0
ATOM    237  HA  TRP A 117      29.520 108.993 108.219  1.00  0.00           H0.      0
ATOM    238  HB2 TRP A 117      29.382 108.637 111.251  1.00  0.00           H0.      0
ATOM    239  HB3 TRP A 117      28.233 108.041 110.064  1.00  0.00           H0.      0
ATOM    240  HD1 TRP A 117      30.685 106.791 108.000  1.00  0.00           H0.      0
ATOM    241  HE1 TRP A 117      32.058 104.813 108.728  1.00  0.00           H0.      0
ATOM    242  HE3 TRP A 117      29.666 106.922 113.081  1.00  0.00           H0.      0
ATOM    243  HZ2 TRP A 117      32.683 103.412 111.123  1.00  0.00           H0.      0
ATOM    244  HZ3 TRP A 117      30.754 105.227 114.528  1.00  0.00           H0.      0
ATOM    245  HH2 TRP A 117      32.239 103.494 113.567  1.00  0.00           H0.      0
ATOM    246  CA  LEU A 136      31.996  94.894 109.469  1.00  0.00           C0.     -1
ATOM    247  C   LEU A 136      33.000  95.315 110.537  1.00  0.00           C0.      0
ATOM    248  O   LEU A 136      33.621  96.397 110.444  1.00  0.00           O0.      0
ATOM    249  H01 LEU A 136      32.523  94.771 108.518  1.00  0.00           H0.      0
ATOM    250  H02 LEU A 136      31.263  95.695 109.342  1.00  0.00           H0.      0
ATOM    251  HA  LEU A 136      31.477  93.965 109.714  1.00  0.00           H0.      0
ATOM    252  N   GLY A 137      33.170  94.470 111.592  1.00  0.00           N0.      0
ATOM    253  CA  GLY A 137      34.163  94.687 112.652  1.00  0.00           C0.     -1
ATOM    254  C   GLY A 137      33.615  95.136 113.991  1.00  0.00           C0.      0
ATOM    255  O   GLY A 137      34.388  95.550 114.857  1.00  0.00           O0.      0
ATOM    256  H   GLY A 137      32.750  93.553 111.519  1.00  0.00           H0.      0
ATOM    257  HA2 GLY A 137      34.736  93.767 112.805  1.00  0.00           H0.      0
ATOM    258  HA3 GLY A 137      34.883  95.435 112.317  1.00  0.00           H0.      0
ATOM    259  N   ASN A 138      32.269  95.053 114.170  1.00  0.00           N0.      0
ATOM    260  CA  ASN A 138      31.649  95.676 115.341  1.00  0.00           C0.     -1
ATOM    261  C   ASN A 138      32.148  97.131 115.452  1.00  0.00           C0.      0
ATOM    262  O   ASN A 138      32.508  97.644 116.512  1.00  0.00           O0.      0
ATOM    263  CB  ASN A 138      31.927  94.888 116.633  1.00  0.00           C0.     -1
ATOM    264  CG  ASN A 138      31.323  95.548 117.868  1.00  0.00           C0.      0
ATOM    265  ND2 ASN A 138      32.174  95.651 118.933  1.00  0.00           N0.      0
ATOM    266  OD1 ASN A 138      30.134  95.879 117.909  1.00  0.00           O0.      0
ATOM    267  H   ASN A 138      31.694  94.731 113.405  1.00  0.00           H0.      0
ATOM    268  HA  ASN A 138      30.568  95.700 115.171  1.00  0.00           H0.      0
ATOM    269  HB2 ASN A 138      31.480  93.893 116.527  1.00  0.00           H0.      0
ATOM    270  HB3 ASN A 138      33.005  94.767 116.750  1.00  0.00           H0.      0
ATOM    271 HD21 ASN A 138      31.857  96.221 119.707  1.00  0.00           H0.      0
ATOM    272 HD22 ASN A 138      33.180  95.604 118.784  1.00  0.00           H0.      0
ATOM    273  N   SER A 139      32.118  97.783 114.265  1.00  0.00           N0.      0
ATOM    274  CA  SER A 139      32.790  99.053 114.079  1.00  0.00           C0.     -1
ATOM    275  CB  SER A 139      33.258  99.228 112.640  1.00  0.00           C0.      0
ATOM    276  OG  SER A 139      34.315  98.296 112.319  1.00  0.00           O0.      0
ATOM    277  H03 SER A 139      32.122  99.888 114.335  1.00  0.00           H0.      0
ATOM    278  H   SER A 139      31.905  97.240 113.442  1.00  0.00           H0.      0
ATOM    279  HA  SER A 139      33.642  99.119 114.761  1.00  0.00           H0.      0
ATOM    280  HB2 SER A 139      32.423  99.109 111.937  1.00  0.00           H0.      0
ATOM    281  HB3 SER A 139      33.644 100.246 112.523  1.00  0.00           H0.      0
ATOM    282  HG  SER A 139      34.005  97.634 111.672  1.00  0.00           H0.      0
ATOM    283  CA  HID A 142      32.783 103.107 119.382  1.00  0.00           C0.     -1
ATOM    284  CB  HID A 142      34.060 103.530 118.486  1.00  0.00           C0.     -1
ATOM    285  CG  HID A 142      34.526 102.403 117.627  1.00  0.00           C0.      0
ATOM    286  CD2 HID A 142      34.582 102.251 116.253  1.00  0.00           C0.      0
ATOM    287  ND1 HID A 142      34.941 101.174 118.126  1.00  0.00           N0.      0
ATOM    288  CE1 HID A 142      35.222 100.343 117.071  1.00  0.00           C0.      0
ATOM    289  NE2 HID A 142      35.011 100.972 115.922  1.00  0.00           N0.      0
ATOM    290  H01 HID A 142      31.972 102.770 118.731  1.00  0.00           H0.      0
ATOM    291  H02 HID A 142      32.444 103.963 119.973  1.00  0.00           H0.      0
ATOM    292  HA  HID A 142      33.050 102.294 120.065  1.00  0.00           H0.      0
ATOM    293  HB2 HID A 142      33.780 104.368 117.844  1.00  0.00           H0.      0
ATOM    294  HB3 HID A 142      34.855 103.881 119.156  1.00  0.00           H0.      0
ATOM    295  HD1 HID A 142      35.035 100.932 119.103  1.00  0.00           H0.      0
ATOM    296  HD2 HID A 142      34.312 102.968 115.494  1.00  0.00           H0.      0
ATOM    297  HE1 HID A 142      35.554  99.317 117.171  1.00  0.00           H0.      0
ATOM    298  CA  ARG A 175      29.105  92.061 119.781  1.00  0.00           C0.     -1
ATOM    299  CB  ARG A 175      30.285  92.469 120.601  1.00  0.00           C0.     -1
ATOM    300  CG  ARG A 175      31.646  92.252 119.907  1.00  0.00           C0.      0
ATOM    301  CD  ARG A 175      32.801  92.760 120.789  1.00  0.00           C0.      0
ATOM    302  NE  ARG A 175      34.125  92.720 120.153  1.00  0.00           N0.      0
ATOM    303  CZ  ARG A 175      34.986  91.707 120.242  1.00  0.00           C0.      0
ATOM    304  NH1 ARG A 175      34.612  90.530 120.815  1.00  0.00           N1+      0
ATOM    305  NH2 ARG A 175      36.239  91.864 119.784  1.00  0.00           N0.      0
ATOM    306  H01 ARG A 175      28.164  92.223 120.320  1.00  0.00           H0.      0
ATOM    307  H03 ARG A 175      29.052  92.638 118.849  1.00  0.00           H0.      0
ATOM    308  HA  ARG A 175      29.147  90.998 119.507  1.00  0.00           H0.      0
ATOM    309  HB2 ARG A 175      30.205  93.535 120.860  1.00  0.00           H0.      0
ATOM    310  HB3 ARG A 175      30.288  91.925 121.558  1.00  0.00           H0.      0
ATOM    311  HG2 ARG A 175      31.779  91.187 119.667  1.00  0.00           H0.      0
ATOM    312  HG3 ARG A 175      31.669  92.798 118.956  1.00  0.00           H0.      0
ATOM    313  HD2 ARG A 175      32.616  93.810 121.031  1.00  0.00           H0.      0
ATOM    314  HD3 ARG A 175      32.838  92.209 121.737  1.00  0.00           H0.      0
ATOM    315  HE  ARG A 175      34.477  93.583 119.690  1.00  0.00           H0.      0
ATOM    316 HH11 ARG A 175      33.633  90.287 120.816  1.00  0.00           H0.      0
ATOM    317 HH12 ARG A 175      35.248  89.747 120.760  1.00  0.00           H0.      0
ATOM    318 HH21 ARG A 175      36.610  92.820 119.601  1.00  0.00           H0.      0
ATOM    319 HH22 ARG A 175      36.908  91.114 119.867  1.00  0.00           H0.      0
ATOM    320  CA  TYR A 194      40.070  88.949 115.619  1.00  0.00           C0.     -1
ATOM    321  CB  TYR A 194      39.955  90.133 116.583  1.00  0.00           C0.     -1
ATOM    322  CG  TYR A 194      39.341  91.365 115.914  1.00  0.00           C0.      0
ATOM    323  CD1 TYR A 194      38.066  91.838 116.273  1.00  0.00           C0.      0
ATOM    324  CD2 TYR A 194      40.029  92.071 114.909  1.00  0.00           C0.      0
ATOM    325  CE1 TYR A 194      37.488  92.946 115.644  1.00  0.00           C0.      0
ATOM    326  CE2 TYR A 194      39.467  93.188 114.273  1.00  0.00           C0.      0
ATOM    327  CZ  TYR A 194      38.175  93.618 114.622  1.00  0.00           C0.      0
ATOM    328  OH  TYR A 194      37.566  94.714 114.042  1.00  0.00           O0.      0
ATOM    329  H01 TYR A 194      40.521  88.078 116.110  1.00  0.00           H0.      0
ATOM    330  H02 TYR A 194      39.085  88.653 115.240  1.00  0.00           H0.      0
ATOM    331  HA  TYR A 194      40.695  89.207 114.755  1.00  0.00           H0.      0
ATOM    332  HB2 TYR A 194      39.343  89.859 117.450  1.00  0.00           H0.      0
ATOM    333  HB3 TYR A 194      40.947  90.393 116.972  1.00  0.00           H0.      0
ATOM    334  HD1 TYR A 194      37.519  91.340 117.067  1.00  0.00           H0.      0
ATOM    335  HD2 TYR A 194      41.040  91.771 114.646  1.00  0.00           H0.      0
ATOM    336  HE1 TYR A 194      36.501  93.302 115.922  1.00  0.00           H0.      0
ATOM    337  HE2 TYR A 194      40.045  93.763 113.554  1.00  0.00           H0.      0
ATOM    338  HH  TYR A 194      37.667  94.745 113.057  1.00  0.00           H0.      0
ATOM    339  CA  TYR A 220      43.846  93.411 125.149  1.00  0.00           C0.     -1
ATOM    340  CB  TYR A 220      43.534  93.504 123.677  1.00  0.00           C0.     -1
ATOM    341  CG  TYR A 220      42.128  93.932 123.265  1.00  0.00           C0.      0
ATOM    342  CD1 TYR A 220      41.613  95.209 123.558  1.00  0.00           C0.      0
ATOM    343  CD2 TYR A 220      41.342  93.092 122.459  1.00  0.00           C0.      0
ATOM    344  CE1 TYR A 220      40.387  95.640 123.037  1.00  0.00           C0.      0
ATOM    345  CE2 TYR A 220      40.113  93.504 121.933  1.00  0.00           C0.      0
ATOM    346  CZ  TYR A 220      39.646  94.794 122.199  1.00  0.00           C0.      0
ATOM    347  OH  TYR A 220      38.453  95.273 121.668  1.00  0.00           O0.      0
ATOM    348  H01 TYR A 220      44.889  93.114 125.307  1.00  0.00           H0.      0
ATOM    349  H02 TYR A 220      43.696  94.371 125.658  1.00  0.00           H0.      0
ATOM    350  HA  TYR A 220      43.207  92.673 125.650  1.00  0.00           H0.      0
ATOM    351  HB2 TYR A 220      44.246  94.204 123.212  1.00  0.00           H0.      0
ATOM    352  HB3 TYR A 220      43.735  92.532 123.206  1.00  0.00           H0.      0
ATOM    353  HD1 TYR A 220      42.189  95.892 124.176  1.00  0.00           H0.      0
ATOM    354  HD2 TYR A 220      41.714  92.103 122.206  1.00  0.00           H0.      0
ATOM    355  HE1 TYR A 220      40.016  96.637 123.248  1.00  0.00           H0.      0
ATOM    356  HE2 TYR A 220      39.553  92.853 121.272  1.00  0.00           H0.      0
ATOM    357  HH  TYR A 220      38.145  94.758 120.890  1.00  0.00           H0.      0
ATOM    358  CA  TYR A 242      32.338 100.706 123.185  1.00  0.00           C0.     -1
ATOM    359  CB  TYR A 242      32.310  99.228 122.848  1.00  0.00           C0.     -1
ATOM    360  CG  TYR A 242      33.617  98.719 122.264  1.00  0.00           C0.      0
ATOM    361  CD1 TYR A 242      33.946  98.939 120.913  1.00  0.00           C0.      0
ATOM    362  CD2 TYR A 242      34.554  98.043 123.062  1.00  0.00           C0.      0
ATOM    363  CE1 TYR A 242      35.174  98.523 120.391  1.00  0.00           C0.      0
ATOM    364  CE2 TYR A 242      35.784  97.614 122.551  1.00  0.00           C0.      0
ATOM    365  CZ  TYR A 242      36.106  97.866 121.211  1.00  0.00           C0.      0
ATOM    366  OH  TYR A 242      37.305  97.516 120.650  1.00  0.00           O0.      0
ATOM    367  H01 TYR A 242      31.381 101.038 123.605  1.00  0.00           H0.      0
ATOM    368  H02 TYR A 242      33.124 100.929 123.917  1.00  0.00           H0.      0
ATOM    369  HA  TYR A 242      32.539 101.312 122.293  1.00  0.00           H0.      0
ATOM    370  HB2 TYR A 242      32.073  98.650 123.751  1.00  0.00           H0.      0
ATOM    371  HB3 TYR A 242      31.495  99.034 122.136  1.00  0.00           H0.      0
ATOM    372  HD1 TYR A 242      33.228  99.428 120.260  1.00  0.00           H0.      0
ATOM    373  HD2 TYR A 242      34.319  97.848 124.105  1.00  0.00           H0.      0
ATOM    374  HE1 TYR A 242      35.423  98.667 119.348  1.00  0.00           H0.      0
ATOM    375  HE2 TYR A 242      36.491  97.087 123.185  1.00  0.00           H0.      0
ATOM    376  HH  TYR A 242      37.787  96.861 121.200  1.00  0.00           H0.      0
ATOM    377  N   ACT A 293      35.712  97.051 117.162  1.00  0.00           N0.      0
ATOM    378  CA  ACT A 293      36.780  96.232 117.750  1.00  0.00           C0.      0
ATOM    379  C   ACT A 293      36.312  95.105 118.672  1.00  0.00           C0.      0
ATOM    380  O   ACT A 293      35.074  94.942 118.861  1.00  0.00           O0.      0
ATOM    381  CE  ACT A 293      36.946  98.043 114.333  1.00  0.00           C0.      0
ATOM    382  OXT ACT A 293      37.224  94.377 119.223  1.00  0.00           O1-      0
ATOM    383  HE1 ACT A 293      36.012  97.930 113.780  1.00  0.00           H0.      0
ATOM    384  HE2 ACT A 293      36.725  98.252 115.383  1.00  0.00           H0.      0
ATOM    385  HE3 ACT A 293      37.534  97.127 114.269  1.00  0.00           H0.      0
ATOM    386  H1  ACT A 293      37.448  96.859 118.350  1.00  0.00           H0.      0
ATOM    387  H3  ACT A 293      37.379  95.787 116.947  1.00  0.00           H0.      0
ATOM    388  H01 ACT A 293      34.964  97.155 117.845  1.00  0.00           H0.      0
ATOM    389  H02 ACT A 293      35.276  96.550 116.389  1.00  0.00           H0.      0
ATOM    390  CA' SAM A 294      37.772  97.190 110.167  1.00  0.00           C0.      0
ATOM    391  CB  SAM A 294      37.394  98.370 111.094  1.00  0.00           C0.      0
ATOM    392  CG  SAM A 294      38.511  98.809 112.046  1.00  0.00           C0.      0
ATOM    393  SD  SAM A 294      37.920  99.435 113.669  1.00  0.00           S0.      0
ATOM    394  C5' SAM A 294      36.543 100.554 113.214  1.00  0.00           C0.      0
ATOM    395  C4' SAM A 294      36.947 101.773 112.392  1.00  0.00           C0.      0
ATOM    396  O4' SAM A 294      35.826 102.706 112.517  1.00  0.00           O0.      0
ATOM    397  C3' SAM A 294      38.238 102.544 112.791  1.00  0.00           C0.      0
ATOM    398  O3' SAM A 294      39.226 102.461 111.767  1.00  0.00           O0.      0
ATOM    399  C2' SAM A 294      37.719 103.987 113.070  1.00  0.00           C0.      0
ATOM    400  O2' SAM A 294      38.585 105.043 112.756  1.00  0.00           O0.      0
ATOM    401  C1' SAM A 294      36.378 104.032 112.311  1.00  0.00           C0.      0
ATOM    402  OXT SAM A 294      39.460  95.940 111.295  1.00  0.00           O0.      0
ATOM    403  N1  SAM A 294      33.310 107.962 110.983  1.00  0.00           N0.      0
ATOM    404  C2  SAM A 294      34.071 107.133 110.240  1.00  0.00           C0.      0
ATOM    405  N3  SAM A 294      34.837 106.109 110.655  1.00  0.00           N0.      0
ATOM    406  C4  SAM A 294      34.780 105.947 111.992  1.00  0.00           C0.      0
ATOM    407  C5  SAM A 294      34.049 106.742 112.885  1.00  0.00           C0.      0
ATOM    408  C6  SAM A 294      33.281 107.791 112.332  1.00  0.00           C0.      0
ATOM    409  N6  SAM A 294      32.557 108.637 113.090  1.00  0.00           N0.      0
ATOM    410  N7  SAM A 294      34.276 106.348 114.196  1.00  0.00           N0.      0
ATOM    411  C8  SAM A 294      35.120 105.340 114.106  1.00  0.00           C0.      0
ATOM    412  N9  SAM A 294      35.458 105.035 112.786  1.00  0.00           N0.      0
ATOM    413  C'  SAM A 294      38.244  95.956 110.988  1.00  0.00           C0.      0
ATOM    414  N'  SAM A 294      36.539  96.900 109.349  1.00  0.00           N0.      0
ATOM    415  O'  SAM A 294      37.351  95.118 111.358  1.00  0.00           O0.      0
ATOM    416 HN61 SAM A 294      32.468 108.453 114.076  1.00  0.00           H0.      0
ATOM    417 HN62 SAM A 294      32.108 109.453 112.674  1.00  0.00           H0.      0
ATOM    418  HA  SAM A 294      38.560  97.472 109.465  1.00  0.00           H0.      0
ATOM    419  HB1 SAM A 294      36.505  98.063 111.653  1.00  0.00           H0.      0
ATOM    420  HB2 SAM A 294      37.094  99.213 110.462  1.00  0.00           H0.      0
ATOM    421  HG1 SAM A 294      39.099  99.634 111.640  1.00  0.00           H0.      0
ATOM    422  HG2 SAM A 294      39.196  97.991 112.288  1.00  0.00           H0.      0
ATOM    423 HO2' SAM A 294      38.843 104.989 111.804  1.00  0.00           H0.      0
ATOM    424 HO3' SAM A 294      38.846 102.824 110.927  1.00  0.00           H0.      0
ATOM    425  H01 SAM A 294      35.548 104.820 114.946  1.00  0.00           H0.      0
ATOM    426  H02 SAM A 294      37.055 101.499 111.334  1.00  0.00           H0.      0
ATOM    427  H03 SAM A 294      38.707 102.140 113.687  1.00  0.00           H0.      0
ATOM    428  H04 SAM A 294      37.511 104.061 114.141  1.00  0.00           H0.      0
ATOM    429  H05 SAM A 294      36.535 104.216 111.243  1.00  0.00           H0.      0
ATOM    430  H06 SAM A 294      34.095 107.353 109.179  1.00  0.00           H0.      0
ATOM    431  H07 SAM A 294      36.676  96.053 108.715  1.00  0.00           H0.      0
ATOM    432  H08 SAM A 294      36.290  97.737 108.794  1.00  0.00           H0.      0
ATOM    433  H09 SAM A 294      35.742  96.659 109.953  1.00  0.00           H0.      0
ATOM    434 H5'1 SAM A 294      36.103 100.848 114.175  1.00  0.00           H0.      0
ATOM    435 H5'2 SAM A 294      35.814  99.946 112.678  1.00  0.00           H0.      0
