# Supplementary material for: Computational Investigation of GNMT-Catalyzed Methyl Transfer Reaction: Integrating MD, QM, and ML Approaches
Source: J Comput Chem. Author manuscript; Available in PMC 2026 Jun 29. (PMC13312424; doi:10.1002/jcc.70434)
Supplement: SI-2 [file NIHMS2188582-supplement-SI-2.zip › QM-cluster-pdbs/sampling_50123_P2_wo_ts.pdb]

ATOM      1  CA  ILE A  17      37.146 110.182 116.772  1.00  0.00           C0.     -1
ATOM      2  C   ILE A  17      37.891 109.647 117.992  1.00  0.00           C0.      0
ATOM      3  O   ILE A  17      38.749 110.327 118.578  1.00  0.00           O0.      0
ATOM      4  CB  ILE A  17      37.274 109.269 115.519  1.00  0.00           C0.     -1
ATOM      5  CG1 ILE A  17      38.752 108.919 115.243  1.00  0.00           C0.      0
ATOM      6  CG2 ILE A  17      36.585 109.951 114.326  1.00  0.00           C0.      0
ATOM      7  CD1 ILE A  17      38.963 107.997 114.034  1.00  0.00           C0.      0
ATOM      8  H01 ILE A  17      37.571 111.167 116.560  1.00  0.00           H0.      0
ATOM      9  HA  ILE A  17      36.083 110.321 117.014  1.00  0.00           H0.      0
ATOM     10  HB  ILE A  17      36.737 108.331 115.696  1.00  0.00           H0.      0
ATOM     11 HG12 ILE A  17      39.316 109.853 115.099  1.00  0.00           H0.      0
ATOM     12 HG13 ILE A  17      39.170 108.437 116.137  1.00  0.00           H0.      0
ATOM     13 HG21 ILE A  17      36.576 109.304 113.447  1.00  0.00           H0.      0
ATOM     14 HG22 ILE A  17      35.542 110.187 114.570  1.00  0.00           H0.      0
ATOM     15 HG23 ILE A  17      37.096 110.885 114.057  1.00  0.00           H0.      0
ATOM     16 HD11 ILE A  17      38.320 107.110 114.075  1.00  0.00           H0.      0
ATOM     17 HD12 ILE A  17      38.773 108.514 113.090  1.00  0.00           H0.      0
ATOM     18 HD13 ILE A  17      39.997 107.638 114.000  1.00  0.00           H0.      0
ATOM     19  N   PRO A  18      37.622 108.374 118.416  1.00  0.00           N0.      0
ATOM     20  CA  PRO A  18      38.338 107.860 119.592  1.00  0.00           C0.     -1
ATOM     21  C   PRO A  18      39.872 107.804 119.398  1.00  0.00           C0.      0
ATOM     22  O   PRO A  18      40.381 107.295 118.394  1.00  0.00           O0.      0
ATOM     23  CB  PRO A  18      37.746 106.447 119.787  1.00  0.00           C0.      0
ATOM     24  CG  PRO A  18      36.317 106.585 119.235  1.00  0.00           C0.      0
ATOM     25  CD  PRO A  18      36.514 107.482 118.003  1.00  0.00           C0.      0
ATOM     26  HA  PRO A  18      38.111 108.499 120.456  1.00  0.00           H0.      0
ATOM     27  HB2 PRO A  18      38.321 105.731 119.188  1.00  0.00           H0.      0
ATOM     28  HB3 PRO A  18      37.785 106.133 120.833  1.00  0.00           H0.      0
ATOM     29  HG2 PRO A  18      35.846 105.640 118.964  1.00  0.00           H0.      0
ATOM     30  HG3 PRO A  18      35.664 107.078 119.962  1.00  0.00           H0.      0
ATOM     31  HD2 PRO A  18      36.805 106.878 117.136  1.00  0.00           H0.      0
ATOM     32  HD3 PRO A  18      35.618 108.049 117.744  1.00  0.00           H0.      0
ATOM     33  N   ASP A  19      40.587 108.242 120.477  1.00  0.00           N0.      0
ATOM     34  CA  ASP A  19      42.056 108.253 120.548  1.00  0.00           C0.     -1
ATOM     35  H01 ASP A  19      42.433 107.482 119.874  1.00  0.00           H0.      0
ATOM     36  H02 ASP A  19      42.374 108.034 121.570  1.00  0.00           H0.      0
ATOM     37  H   ASP A  19      40.090 108.799 121.157  1.00  0.00           H0.      0
ATOM     38  HA  ASP A  19      42.467 109.221 120.240  1.00  0.00           H0.      0
ATOM     39  CA  TYR A  21      42.599 105.303 116.285  1.00  0.00           C0.     -1
ATOM     40  CB  TYR A  21      41.222 104.940 115.684  1.00  0.00           C0.     -1
ATOM     41  CG  TYR A  21      40.574 103.673 116.200  1.00  0.00           C0.      0
ATOM     42  CD1 TYR A  21      39.336 103.722 116.859  1.00  0.00           C0.      0
ATOM     43  CD2 TYR A  21      41.150 102.405 115.984  1.00  0.00           C0.      0
ATOM     44  CE1 TYR A  21      38.685 102.558 117.286  1.00  0.00           C0.      0
ATOM     45  CE2 TYR A  21      40.522 101.235 116.420  1.00  0.00           C0.      0
ATOM     46  CZ  TYR A  21      39.285 101.307 117.078  1.00  0.00           C0.      0
ATOM     47  OH  TYR A  21      38.697 100.118 117.469  1.00  0.00           O0.      0
ATOM     48  H01 TYR A  21      43.006 106.191 115.787  1.00  0.00           H0.      0
ATOM     49  H03 TYR A  21      42.505 105.527 117.353  1.00  0.00           H0.      0
ATOM     50  HA  TYR A  21      43.318 104.485 116.159  1.00  0.00           H0.      0
ATOM     51  HB2 TYR A  21      40.539 105.779 115.858  1.00  0.00           H0.      0
ATOM     52  HB3 TYR A  21      41.338 104.852 114.596  1.00  0.00           H0.      0
ATOM     53  HD1 TYR A  21      38.872 104.689 117.034  1.00  0.00           H0.      0
ATOM     54  HD2 TYR A  21      42.097 102.325 115.457  1.00  0.00           H0.      0
ATOM     55  HE1 TYR A  21      37.721 102.631 117.772  1.00  0.00           H0.      0
ATOM     56  HE2 TYR A  21      40.972 100.263 116.259  1.00  0.00           H0.      0
ATOM     57  HH  TYR A  21      37.973 100.281 118.107  1.00  0.00           H0.      0
ATOM     58  CA  TRP A  30      46.032  96.220 115.111  1.00  0.00           C0.     -1
ATOM     59  CB  TRP A  30      45.217  97.344 114.328  1.00  0.00           C0.     -1
ATOM     60  CG  TRP A  30      43.762  96.992 114.189  1.00  0.00           C0.      0
ATOM     61  CD1 TRP A  30      43.126  96.437 113.092  1.00  0.00           C0.      0
ATOM     62  CD2 TRP A  30      42.750  97.126 115.217  1.00  0.00           C0.      0
ATOM     63  CE2 TRP A  30      41.526  96.622 114.675  1.00  0.00           C0.      0
ATOM     64  CE3 TRP A  30      42.749  97.652 116.524  1.00  0.00           C0.      0
ATOM     65  NE1 TRP A  30      41.786  96.205 113.384  1.00  0.00           N0.      0
ATOM     66  CZ2 TRP A  30      40.333  96.611 115.412  1.00  0.00           C0.      0
ATOM     67  CZ3 TRP A  30      41.557  97.665 117.248  1.00  0.00           C0.      0
ATOM     68  CH2 TRP A  30      40.362  97.143 116.700  1.00  0.00           C0.      0
ATOM     69  H01 TRP A  30      45.975  95.273 114.564  1.00  0.00           H0.      0
ATOM     70  H02 TRP A  30      47.083  96.509 115.218  1.00  0.00           H0.      0
ATOM     71  HA  TRP A  30      45.602  96.071 116.107  1.00  0.00           H0.      0
ATOM     72  HB2 TRP A  30      45.326  98.295 114.864  1.00  0.00           H0.      0
ATOM     73  HB3 TRP A  30      45.670  97.481 113.339  1.00  0.00           H0.      0
ATOM     74  HD1 TRP A  30      43.530  96.194 112.121  1.00  0.00           H0.      0
ATOM     75  HE1 TRP A  30      41.061  95.895 112.743  1.00  0.00           H0.      0
ATOM     76  HE3 TRP A  30      43.660  98.053 116.956  1.00  0.00           H0.      0
ATOM     77  HZ2 TRP A  30      39.432  96.193 114.979  1.00  0.00           H0.      0
ATOM     78  HZ3 TRP A  30      41.538  98.085 118.248  1.00  0.00           H0.      0
ATOM     79  HH2 TRP A  30      39.454  97.178 117.292  1.00  0.00           H0.      0
ATOM     80  CA  ILE A  34      43.672  90.407 114.392  1.00  0.00           C0.     -1
ATOM     81  CB  ILE A  34      43.492  91.117 112.993  1.00  0.00           C0.     -1
ATOM     82  CG1 ILE A  34      42.248  92.034 113.045  1.00  0.00           C0.      0
ATOM     83  CG2 ILE A  34      43.393  90.068 111.873  1.00  0.00           C0.      0
ATOM     84  CD1 ILE A  34      41.994  92.884 111.791  1.00  0.00           C0.      0
ATOM     85  H01 ILE A  34      44.570  89.780 114.398  1.00  0.00           H0.      0
ATOM     86  H02 ILE A  34      43.758  91.148 115.194  1.00  0.00           H0.      0
ATOM     87  HA  ILE A  34      42.805  89.769 114.602  1.00  0.00           H0.      0
ATOM     88  HB  ILE A  34      44.377  91.746 112.814  1.00  0.00           H0.      0
ATOM     89 HG12 ILE A  34      41.367  91.405 113.251  1.00  0.00           H0.      0
ATOM     90 HG13 ILE A  34      42.344  92.708 113.909  1.00  0.00           H0.      0
ATOM     91 HG21 ILE A  34      42.501  89.442 112.013  1.00  0.00           H0.      0
ATOM     92 HG22 ILE A  34      43.329  90.531 110.883  1.00  0.00           H0.      0
ATOM     93 HG23 ILE A  34      44.268  89.407 111.876  1.00  0.00           H0.      0
ATOM     94 HD11 ILE A  34      42.841  93.554 111.599  1.00  0.00           H0.      0
ATOM     95 HD12 ILE A  34      41.852  92.266 110.898  1.00  0.00           H0.      0
ATOM     96 HD13 ILE A  34      41.098  93.502 111.916  1.00  0.00           H0.      0
ATOM     97  CA  ARG A  40      39.425  86.438 109.901  1.00  0.00           C0.     -1
ATOM     98  CB  ARG A  40      39.992  87.846 110.266  1.00  0.00           C0.     -1
ATOM     99  CG  ARG A  40      38.903  88.935 110.126  1.00  0.00           C0.      0
ATOM    100  CD  ARG A  40      39.480  90.344 109.891  1.00  0.00           C0.      0
ATOM    101  NE  ARG A  40      38.471  91.410 109.905  1.00  0.00           N0.      0
ATOM    102  CZ  ARG A  40      37.974  91.951 111.021  1.00  0.00           C0.      0
ATOM    103  NH1 ARG A  40      38.392  91.529 112.240  1.00  0.00           N1+      0
ATOM    104  NH2 ARG A  40      36.995  92.872 110.943  1.00  0.00           N0.      0
ATOM    105  H01 ARG A  40      39.091  86.424 108.858  1.00  0.00           H0.      0
ATOM    106  H02 ARG A  40      40.184  85.659 110.031  1.00  0.00           H0.      0
ATOM    107  HA  ARG A  40      38.567  86.189 110.537  1.00  0.00           H0.      0
ATOM    108  HB2 ARG A  40      40.394  87.843 111.287  1.00  0.00           H0.      0
ATOM    109  HB3 ARG A  40      40.832  88.074 109.595  1.00  0.00           H0.      0
ATOM    110  HG2 ARG A  40      38.248  88.694 109.279  1.00  0.00           H0.      0
ATOM    111  HG3 ARG A  40      38.266  88.941 111.020  1.00  0.00           H0.      0
ATOM    112  HD2 ARG A  40      40.265  90.570 110.626  1.00  0.00           H0.      0
ATOM    113  HD3 ARG A  40      39.966  90.386 108.912  1.00  0.00           H0.      0
ATOM    114  HE  ARG A  40      38.033  91.742 109.023  1.00  0.00           H0.      0
ATOM    115 HH11 ARG A  40      39.227  90.970 112.316  1.00  0.00           H0.      0
ATOM    116 HH12 ARG A  40      38.166  92.070 113.064  1.00  0.00           H0.      0
ATOM    117 HH21 ARG A  40      36.810  93.326 110.030  1.00  0.00           H0.      0
ATOM    118 HH22 ARG A  40      36.860  93.491 111.741  1.00  0.00           H0.      0
ATOM    119  CA  ALA A  64      34.459 100.702 108.072  1.00  0.00           C0.     -1
ATOM    120  C   ALA A  64      35.758  99.952 107.799  1.00  0.00           C0.      0
ATOM    121  O   ALA A  64      36.041  98.870 108.341  1.00  0.00           O0.      0
ATOM    122  H01 ALA A  64      33.672 100.310 107.418  1.00  0.00           H0.      0
ATOM    123  H02 ALA A  64      34.157 100.534 109.108  1.00  0.00           H0.      0
ATOM    124  HA  ALA A  64      34.557 101.777 107.896  1.00  0.00           H0.      0
ATOM    125  N   CYS A  65      36.583 100.520 106.875  1.00  0.00           N0.      0
ATOM    126  CA  CYS A  65      37.710  99.802 106.274  1.00  0.00           C0.     -1
ATOM    127  C   CYS A  65      38.930  99.569 107.175  1.00  0.00           C0.      0
ATOM    128  O   CYS A  65      39.742  98.692 106.848  1.00  0.00           O0.      0
ATOM    129  H02 CYS A  65      38.038 100.371 105.400  1.00  0.00           H0.      0
ATOM    130  H   CYS A  65      36.279 101.377 106.436  1.00  0.00           H0.      0
ATOM    131  HA  CYS A  65      37.388  98.812 105.937  1.00  0.00           H0.      0
ATOM    132  N   GLY A  66      39.091 100.367 108.251  1.00  0.00           N0.      0
ATOM    133  CA  GLY A  66      40.292 100.235 109.075  1.00  0.00           C0.     -1
ATOM    134  H01 GLY A  66      41.187 100.551 108.527  1.00  0.00           H0.      0
ATOM    135  H   GLY A  66      38.415 101.086 108.510  1.00  0.00           H0.      0
ATOM    136  HA2 GLY A  66      40.177 100.854 109.964  1.00  0.00           H0.      0
ATOM    137  HA3 GLY A  66      40.436  99.192 109.374  1.00  0.00           H0.      0
ATOM    138  CA  ASP A  70      37.607  93.440 105.245  1.00  0.00           C0.     -1
ATOM    139  CB  ASP A  70      36.675  94.209 106.146  1.00  0.00           C0.     -1
ATOM    140  CG  ASP A  70      36.800  93.667 107.598  1.00  0.00           C0.      0
ATOM    141  OD1 ASP A  70      37.157  92.462 107.727  1.00  0.00           O0.      0
ATOM    142  OD2 ASP A  70      36.528  94.432 108.594  1.00  0.00           O1-      0
ATOM    143  H01 ASP A  70      38.650  93.567 105.557  1.00  0.00           H0.      0
ATOM    144  H02 ASP A  70      37.529  93.771 104.202  1.00  0.00           H0.      0
ATOM    145  HA  ASP A  70      37.384  92.372 105.288  1.00  0.00           H0.      0
ATOM    146  HB2 ASP A  70      36.889  95.284 106.158  1.00  0.00           H0.      0
ATOM    147  HB3 ASP A  70      35.628  94.096 105.831  1.00  0.00           H0.      0
ATOM    148  CA  ASP A  85      37.053 105.220 107.587  1.00  0.00           C0.     -1
ATOM    149  C   ASP A  85      37.563 106.633 107.934  1.00  0.00           C0.      0
ATOM    150  O   ASP A  85      38.050 107.362 107.058  1.00  0.00           O0.      0
ATOM    151  CB  ASP A  85      38.178 104.164 107.839  1.00  0.00           C0.     -1
ATOM    152  CG  ASP A  85      38.417 103.774 109.298  1.00  0.00           C0.      0
ATOM    153  OD1 ASP A  85      37.960 102.646 109.697  1.00  0.00           O0.      0
ATOM    154  OD2 ASP A  85      39.063 104.576 110.039  1.00  0.00           O1-      0
ATOM    155  H03 ASP A  85      36.798 105.225 106.526  1.00  0.00           H0.      0
ATOM    156  HA  ASP A  85      36.162 104.964 108.172  1.00  0.00           H0.      0
ATOM    157  HB2 ASP A  85      37.924 103.252 107.290  1.00  0.00           H0.      0
ATOM    158  HB3 ASP A  85      39.114 104.556 107.425  1.00  0.00           H0.      0
ATOM    159  N   ALA A  86      37.517 106.983 109.251  1.00  0.00           N0.      0
ATOM    160  CA  ALA A  86      37.944 108.292 109.741  1.00  0.00           C0.     -1
ATOM    161  C   ALA A  86      39.384 108.344 110.377  1.00  0.00           C0.      0
ATOM    162  O   ALA A  86      39.779 109.445 110.798  1.00  0.00           O0.      0
ATOM    163  CB  ALA A  86      36.936 108.867 110.740  1.00  0.00           C0.      0
ATOM    164  H   ALA A  86      37.034 106.366 109.897  1.00  0.00           H0.      0
ATOM    165  HA  ALA A  86      38.001 108.941 108.862  1.00  0.00           H0.      0
ATOM    166  HB1 ALA A  86      37.314 109.814 111.129  1.00  0.00           H0.      0
ATOM    167  HB2 ALA A  86      35.977 109.025 110.246  1.00  0.00           H0.      0
ATOM    168  HB3 ALA A  86      36.791 108.182 111.582  1.00  0.00           H0.      0
ATOM    169  N   SER A  87      40.131 107.212 110.445  1.00  0.00           N0.      0
ATOM    170  CA  SER A  87      41.478 107.174 111.082  1.00  0.00           C0.     -1
ATOM    171  CB  SER A  87      41.624 105.943 111.974  1.00  0.00           C0.      0
ATOM    172  OG  SER A  87      42.930 105.920 112.600  1.00  0.00           O0.      0
ATOM    173  H01 SER A  87      42.262 107.174 110.315  1.00  0.00           H0.      0
ATOM    174  H   SER A  87      39.724 106.335 110.111  1.00  0.00           H0.      0
ATOM    175  HA  SER A  87      41.573 108.095 111.665  1.00  0.00           H0.      0
ATOM    176  HB2 SER A  87      40.819 105.905 112.711  1.00  0.00           H0.      0
ATOM    177  HB3 SER A  87      41.564 105.030 111.380  1.00  0.00           H0.      0
ATOM    178  HG  SER A  87      42.937 106.592 113.295  1.00  0.00           H0.      0
ATOM    179  CA  MET A  90      44.386 102.800 110.180  1.00  0.00           C0.     -1
ATOM    180  CB  MET A  90      42.994 102.517 110.805  1.00  0.00           C0.     -1
ATOM    181  CG  MET A  90      42.917 102.651 112.332  1.00  0.00           C0.      0
ATOM    182  SD  MET A  90      43.573 101.195 113.254  1.00  0.00           S0.      0
ATOM    183  CE  MET A  90      42.122 100.087 113.098  1.00  0.00           C0.      0
ATOM    184  H01 MET A  90      44.701 103.828 110.397  1.00  0.00           H0.      0
ATOM    185  H02 MET A  90      44.358 102.669 109.093  1.00  0.00           H0.      0
ATOM    186  HA  MET A  90      45.140 102.118 110.590  1.00  0.00           H0.      0
ATOM    187  HB2 MET A  90      42.264 103.214 110.367  1.00  0.00           H0.      0
ATOM    188  HB3 MET A  90      42.659 101.514 110.511  1.00  0.00           H0.      0
ATOM    189  HG2 MET A  90      43.466 103.533 112.675  1.00  0.00           H0.      0
ATOM    190  HG3 MET A  90      41.874 102.775 112.639  1.00  0.00           H0.      0
ATOM    191  HE1 MET A  90      42.363  99.153 113.607  1.00  0.00           H0.      0
ATOM    192  HE2 MET A  90      41.248 100.546 113.564  1.00  0.00           H0.      0
ATOM    193  HE3 MET A  90      41.902  99.876 112.048  1.00  0.00           H0.      0
ATOM    194  CA  ALA A 115      35.526 110.562 106.415  1.00  0.00           C0.     -1
ATOM    195  C   ALA A 115      34.809 110.049 107.619  1.00  0.00           C0.      0
ATOM    196  O   ALA A 115      34.909 108.890 108.038  1.00  0.00           O0.      0
ATOM    197  H01 ALA A 115      35.728 111.634 106.472  1.00  0.00           H0.      0
ATOM    198  H03 ALA A 115      36.470 110.021 106.309  1.00  0.00           H0.      0
ATOM    199  HA  ALA A 115      34.938 110.372 105.508  1.00  0.00           H0.      0
ATOM    200  N   ASN A 116      34.050 111.000 108.222  1.00  0.00           N0.      0
ATOM    201  CA  ASN A 116      33.380 110.734 109.458  1.00  0.00           C0.     -1
ATOM    202  C   ASN A 116      31.861 110.459 109.216  1.00  0.00           C0.      0
ATOM    203  O   ASN A 116      31.178 111.316 108.633  1.00  0.00           O0.      0
ATOM    204  CB  ASN A 116      33.552 111.945 110.404  1.00  0.00           C0.      0
ATOM    205  CG  ASN A 116      33.248 111.583 111.845  1.00  0.00           C0.      0
ATOM    206  ND2 ASN A 116      34.145 112.015 112.764  1.00  0.00           N0.      0
ATOM    207  OD1 ASN A 116      32.237 110.935 112.161  1.00  0.00           O0.      0
ATOM    208  H   ASN A 116      33.882 111.881 107.757  1.00  0.00           H0.      0
ATOM    209  HA  ASN A 116      33.843 109.847 109.895  1.00  0.00           H0.      0
ATOM    210  HB2 ASN A 116      34.572 112.327 110.304  1.00  0.00           H0.      0
ATOM    211  HB3 ASN A 116      32.862 112.737 110.084  1.00  0.00           H0.      0
ATOM    212 HD21 ASN A 116      34.006 111.779 113.737  1.00  0.00           H0.      0
ATOM    213 HD22 ASN A 116      35.011 112.460 112.500  1.00  0.00           H0.      0
ATOM    214  N   TRP A 117      31.375 109.268 109.636  1.00  0.00           N0.      0
ATOM    215  CA  TRP A 117      29.955 108.885 109.452  1.00  0.00           C0.     -1
ATOM    216  CB  TRP A 117      29.583 107.658 110.279  1.00  0.00           C0.     -1
ATOM    217  CG  TRP A 117      30.533 106.494 110.113  1.00  0.00           C0.      0
ATOM    218  CD1 TRP A 117      31.184 106.113 108.957  1.00  0.00           C0.      0
ATOM    219  CD2 TRP A 117      31.001 105.603 111.158  1.00  0.00           C0.      0
ATOM    220  CE2 TRP A 117      31.938 104.702 110.560  1.00  0.00           C0.      0
ATOM    221  CE3 TRP A 117      30.765 105.506 112.542  1.00  0.00           C0.      0
ATOM    222  NE1 TRP A 117      32.010 105.027 109.219  1.00  0.00           N0.      0
ATOM    223  CZ2 TRP A 117      32.630 103.737 111.304  1.00  0.00           C0.      0
ATOM    224  CZ3 TRP A 117      31.457 104.552 113.286  1.00  0.00           C0.      0
ATOM    225  CH2 TRP A 117      32.381 103.674 112.673  1.00  0.00           C0.      0
ATOM    226  H02 TRP A 117      29.327 109.739 109.726  1.00  0.00           H0.      0
ATOM    227  H   TRP A 117      32.000 108.640 110.144  1.00  0.00           H0.      0
ATOM    228  HA  TRP A 117      29.778 108.695 108.384  1.00  0.00           H0.      0
ATOM    229  HB2 TRP A 117      29.563 107.937 111.341  1.00  0.00           H0.      0
ATOM    230  HB3 TRP A 117      28.554 107.375 110.019  1.00  0.00           H0.      0
ATOM    231  HD1 TRP A 117      31.140 106.544 107.969  1.00  0.00           H0.      0
ATOM    232  HE1 TRP A 117      32.670 104.636 108.564  1.00  0.00           H0.      0
ATOM    233  HE3 TRP A 117      30.068 106.180 113.028  1.00  0.00           H0.      0
ATOM    234  HZ2 TRP A 117      33.363 103.087 110.838  1.00  0.00           H0.      0
ATOM    235  HZ3 TRP A 117      31.308 104.490 114.359  1.00  0.00           H0.      0
ATOM    236  HH2 TRP A 117      32.933 102.964 113.280  1.00  0.00           H0.      0
ATOM    237  CA  LEU A 136      31.977  94.754 110.004  1.00  0.00           C0.     -1
ATOM    238  C   LEU A 136      32.807  95.070 111.233  1.00  0.00           C0.      0
ATOM    239  O   LEU A 136      33.359  96.178 111.406  1.00  0.00           O0.      0
ATOM    240  H01 LEU A 136      32.651  94.580 109.157  1.00  0.00           H0.      0
ATOM    241  H02 LEU A 136      31.349  95.613 109.758  1.00  0.00           H0.      0
ATOM    242  HA  LEU A 136      31.348  93.871 110.137  1.00  0.00           H0.      0
ATOM    243  N   GLY A 137      32.937  94.066 112.139  1.00  0.00           N0.      0
ATOM    244  CA  GLY A 137      33.895  94.181 113.233  1.00  0.00           C0.     -1
ATOM    245  C   GLY A 137      33.423  95.081 114.392  1.00  0.00           C0.      0
ATOM    246  O   GLY A 137      34.254  95.678 115.080  1.00  0.00           O0.      0
ATOM    247  H   GLY A 137      32.566  93.156 111.906  1.00  0.00           H0.      0
ATOM    248  HA2 GLY A 137      34.119  93.188 113.627  1.00  0.00           H0.      0
ATOM    249  HA3 GLY A 137      34.826  94.621 112.876  1.00  0.00           H0.      0
ATOM    250  N   ASN A 138      32.081  95.202 114.628  1.00  0.00           N0.      0
ATOM    251  CA  ASN A 138      31.561  96.030 115.738  1.00  0.00           C0.     -1
ATOM    252  C   ASN A 138      32.263  97.432 115.709  1.00  0.00           C0.      0
ATOM    253  O   ASN A 138      32.781  97.916 116.721  1.00  0.00           O0.      0
ATOM    254  CB  ASN A 138      31.741  95.388 117.119  1.00  0.00           C0.      0
ATOM    255  CG  ASN A 138      31.077  96.253 118.193  1.00  0.00           C0.      0
ATOM    256  ND2 ASN A 138      31.843  96.515 119.284  1.00  0.00           N0.      0
ATOM    257  OD1 ASN A 138      29.907  96.636 118.064  1.00  0.00           O0.      0
ATOM    258  H   ASN A 138      31.436  94.674 114.057  1.00  0.00           H0.      0
ATOM    259  HA  ASN A 138      30.493  96.183 115.556  1.00  0.00           H0.      0
ATOM    260  HB2 ASN A 138      31.241  94.413 117.109  1.00  0.00           H0.      0
ATOM    261  HB3 ASN A 138      32.798  95.236 117.333  1.00  0.00           H0.      0
ATOM    262 HD21 ASN A 138      31.513  97.227 119.923  1.00  0.00           H0.      0
ATOM    263 HD22 ASN A 138      32.849  96.367 119.222  1.00  0.00           H0.      0
ATOM    264  N   SER A 139      32.221  98.093 114.521  1.00  0.00           N0.      0
ATOM    265  CA  SER A 139      33.000  99.322 114.266  1.00  0.00           C0.     -1
ATOM    266  CB  SER A 139      33.749  99.199 112.940  1.00  0.00           C0.      0
ATOM    267  OG  SER A 139      34.722  98.141 112.996  1.00  0.00           O0.      0
ATOM    268  H03 SER A 139      32.340 100.199 114.246  1.00  0.00           H0.      0
ATOM    269  H   SER A 139      31.864  97.591 113.718  1.00  0.00           H0.      0
ATOM    270  HA  SER A 139      33.698  99.436 115.098  1.00  0.00           H0.      0
ATOM    271  HB2 SER A 139      33.048  99.031 112.112  1.00  0.00           H0.      0
ATOM    272  HB3 SER A 139      34.286 100.131 112.738  1.00  0.00           H0.      0
ATOM    273  HG  SER A 139      34.297  97.302 112.747  1.00  0.00           H0.      0
ATOM    274  CA  HID A 142      32.796 103.505 118.332  1.00  0.00           C0.     -1
ATOM    275  C   HID A 142      32.466 104.993 118.181  1.00  0.00           C0.      0
ATOM    276  O   HID A 142      33.300 105.869 118.452  1.00  0.00           O0.      0
ATOM    277  CB  HID A 142      34.144 103.251 117.577  1.00  0.00           C0.     -1
ATOM    278  CG  HID A 142      35.066 102.329 118.293  1.00  0.00           C0.      0
ATOM    279  CD2 HID A 142      35.482 101.038 118.056  1.00  0.00           C0.      0
ATOM    280  ND1 HID A 142      35.722 102.701 119.463  1.00  0.00           N0.      0
ATOM    281  CE1 HID A 142      36.496 101.665 119.883  1.00  0.00           C0.      0
ATOM    282  NE2 HID A 142      36.377 100.636 119.045  1.00  0.00           N0.      0
ATOM    283  H01 HID A 142      32.005 102.852 117.955  1.00  0.00           H0.      0
ATOM    284  HA  HID A 142      32.922 103.294 119.400  1.00  0.00           H0.      0
ATOM    285  HB2 HID A 142      33.940 102.851 116.580  1.00  0.00           H0.      0
ATOM    286  HB3 HID A 142      34.636 104.221 117.444  1.00  0.00           H0.      0
ATOM    287  HD1 HID A 142      35.646 103.604 119.915  1.00  0.00           H0.      0
ATOM    288  HD2 HID A 142      35.179 100.374 117.263  1.00  0.00           H0.      0
ATOM    289  HE1 HID A 142      37.113 101.696 120.765  1.00  0.00           H0.      0
ATOM    290  N   LEU A 143      31.243 105.274 117.688  1.00  0.00           N0.      0
ATOM    291  CA  LEU A 143      30.821 106.604 117.217  1.00  0.00           C0.     -1
ATOM    292  CB  LEU A 143      29.608 106.370 116.358  1.00  0.00           C0.     -1
ATOM    293  CG  LEU A 143      28.913 107.661 115.865  1.00  0.00           C0.      0
ATOM    294  CD1 LEU A 143      29.880 108.588 115.106  1.00  0.00           C0.      0
ATOM    295  CD2 LEU A 143      27.698 107.305 114.990  1.00  0.00           C0.      0
ATOM    296  H01 LEU A 143      30.597 107.259 118.068  1.00  0.00           H0.      0
ATOM    297  H   LEU A 143      30.637 104.498 117.458  1.00  0.00           H0.      0
ATOM    298  HA  LEU A 143      31.652 107.051 116.662  1.00  0.00           H0.      0
ATOM    299  HB2 LEU A 143      29.892 105.769 115.484  1.00  0.00           H0.      0
ATOM    300  HB3 LEU A 143      28.871 105.781 116.923  1.00  0.00           H0.      0
ATOM    301  HG  LEU A 143      28.549 108.201 116.753  1.00  0.00           H0.      0
ATOM    302 HD11 LEU A 143      29.346 109.456 114.703  1.00  0.00           H0.      0
ATOM    303 HD12 LEU A 143      30.678 108.966 115.756  1.00  0.00           H0.      0
ATOM    304 HD13 LEU A 143      30.353 108.065 114.266  1.00  0.00           H0.      0
ATOM    305 HD21 LEU A 143      28.015 106.774 114.083  1.00  0.00           H0.      0
ATOM    306 HD22 LEU A 143      26.995 106.659 115.529  1.00  0.00           H0.      0
ATOM    307 HD23 LEU A 143      27.161 108.208 114.679  1.00  0.00           H0.      0
ATOM    308  CA  ARG A 175      28.265  92.984 119.899  1.00  0.00           C0.     -1
ATOM    309  CB  ARG A 175      29.176  93.684 120.938  1.00  0.00           C0.     -1
ATOM    310  CG  ARG A 175      30.651  93.388 120.611  1.00  0.00           C0.      0
ATOM    311  CD  ARG A 175      31.663  94.087 121.531  1.00  0.00           C0.      0
ATOM    312  NE  ARG A 175      33.050  93.747 121.179  1.00  0.00           N0.      0
ATOM    313  CZ  ARG A 175      33.650  92.618 121.557  1.00  0.00           C0.      0
ATOM    314  NH1 ARG A 175      33.036  91.753 122.405  1.00  0.00           N1+      0
ATOM    315  NH2 ARG A 175      34.924  92.377 121.185  1.00  0.00           N0.      0
ATOM    316  H01 ARG A 175      28.480  93.361 118.892  1.00  0.00           H0.      0
ATOM    317  H02 ARG A 175      27.205  93.160 120.109  1.00  0.00           H0.      0
ATOM    318  HA  ARG A 175      28.438  91.901 119.900  1.00  0.00           H0.      0
ATOM    319  HB2 ARG A 175      29.002  94.768 120.914  1.00  0.00           H0.      0
ATOM    320  HB3 ARG A 175      28.934  93.338 121.952  1.00  0.00           H0.      0
ATOM    321  HG2 ARG A 175      30.815  92.301 120.630  1.00  0.00           H0.      0
ATOM    322  HG3 ARG A 175      30.863  93.703 119.582  1.00  0.00           H0.      0
ATOM    323  HD2 ARG A 175      31.573  95.169 121.426  1.00  0.00           H0.      0
ATOM    324  HD3 ARG A 175      31.488  93.845 122.587  1.00  0.00           H0.      0
ATOM    325  HE  ARG A 175      33.524  94.304 120.438  1.00  0.00           H0.      0
ATOM    326 HH11 ARG A 175      32.033  91.773 122.502  1.00  0.00           H0.      0
ATOM    327 HH12 ARG A 175      33.481  90.869 122.602  1.00  0.00           H0.      0
ATOM    328 HH21 ARG A 175      35.272  92.889 120.350  1.00  0.00           H0.      0
ATOM    329 HH22 ARG A 175      35.217  91.408 121.198  1.00  0.00           H0.      0
ATOM    330  CA  TYR A 194      40.147  88.686 116.028  1.00  0.00           C0.     -1
ATOM    331  CB  TYR A 194      39.982  89.860 117.073  1.00  0.00           C0.     -1
ATOM    332  CG  TYR A 194      39.107  90.960 116.503  1.00  0.00           C0.      0
ATOM    333  CD1 TYR A 194      37.709  90.919 116.666  1.00  0.00           C0.      0
ATOM    334  CD2 TYR A 194      39.645  91.995 115.721  1.00  0.00           C0.      0
ATOM    335  CE1 TYR A 194      36.882  91.846 116.039  1.00  0.00           C0.      0
ATOM    336  CE2 TYR A 194      38.827  92.943 115.086  1.00  0.00           C0.      0
ATOM    337  CZ  TYR A 194      37.431  92.850 115.227  1.00  0.00           C0.      0
ATOM    338  OH  TYR A 194      36.539  93.684 114.608  1.00  0.00           O0.      0
ATOM    339  H01 TYR A 194      40.789  87.893 116.427  1.00  0.00           H0.      0
ATOM    340  H03 TYR A 194      39.168  88.259 115.785  1.00  0.00           H0.      0
ATOM    341  HA  TYR A 194      40.593  89.068 115.103  1.00  0.00           H0.      0
ATOM    342  HB2 TYR A 194      39.541  89.460 117.993  1.00  0.00           H0.      0
ATOM    343  HB3 TYR A 194      40.975  90.251 117.325  1.00  0.00           H0.      0
ATOM    344  HD1 TYR A 194      37.258  90.156 117.293  1.00  0.00           H0.      0
ATOM    345  HD2 TYR A 194      40.721  92.065 115.598  1.00  0.00           H0.      0
ATOM    346  HE1 TYR A 194      35.809  91.811 116.172  1.00  0.00           H0.      0
ATOM    347  HE2 TYR A 194      39.261  93.737 114.485  1.00  0.00           H0.      0
ATOM    348  HH  TYR A 194      36.928  94.328 113.967  1.00  0.00           H0.      0
ATOM    349  CA  LEU A 240      38.535  99.730 124.253  1.00  0.00           C0.     -1
ATOM    350  CB  LEU A 240      38.207  98.779 123.129  1.00  0.00           C0.     -1
ATOM    351  CG  LEU A 240      39.308  98.600 122.055  1.00  0.00           C0.      0
ATOM    352  CD1 LEU A 240      38.950  97.430 121.118  1.00  0.00           C0.      0
ATOM    353  CD2 LEU A 240      39.540  99.878 121.229  1.00  0.00           C0.      0
ATOM    354  H01 LEU A 240      37.723  99.771 124.989  1.00  0.00           H0.      0
ATOM    355  H02 LEU A 240      39.446  99.421 124.783  1.00  0.00           H0.      0
ATOM    356  HA  LEU A 240      38.699 100.753 123.893  1.00  0.00           H0.      0
ATOM    357  HB2 LEU A 240      37.985  97.787 123.550  1.00  0.00           H0.      0
ATOM    358  HB3 LEU A 240      37.283  99.096 122.619  1.00  0.00           H0.      0
ATOM    359  HG  LEU A 240      40.247  98.354 122.577  1.00  0.00           H0.      0
ATOM    360 HD11 LEU A 240      38.880  96.486 121.671  1.00  0.00           H0.      0
ATOM    361 HD12 LEU A 240      37.979  97.610 120.638  1.00  0.00           H0.      0
ATOM    362 HD13 LEU A 240      39.703  97.307 120.330  1.00  0.00           H0.      0
ATOM    363 HD21 LEU A 240      38.660 100.088 120.608  1.00  0.00           H0.      0
ATOM    364 HD22 LEU A 240      39.739 100.751 121.860  1.00  0.00           H0.      0
ATOM    365 HD23 LEU A 240      40.390  99.757 120.547  1.00  0.00           H0.      0
ATOM    366  CA  TYR A 242      31.523 100.739 124.668  1.00  0.00           C0.     -1
ATOM    367  CB  TYR A 242      31.239  99.549 123.831  1.00  0.00           C0.     -1
ATOM    368  CG  TYR A 242      32.322  99.196 122.817  1.00  0.00           C0.      0
ATOM    369  CD1 TYR A 242      32.751 100.134 121.863  1.00  0.00           C0.      0
ATOM    370  CD2 TYR A 242      32.920  97.923 122.787  1.00  0.00           C0.      0
ATOM    371  CE1 TYR A 242      33.759  99.835 120.944  1.00  0.00           C0.      0
ATOM    372  CE2 TYR A 242      33.934  97.607 121.875  1.00  0.00           C0.      0
ATOM    373  CZ  TYR A 242      34.381  98.574 120.965  1.00  0.00           C0.      0
ATOM    374  OH  TYR A 242      35.420  98.245 120.120  1.00  0.00           O0.      0
ATOM    375  H01 TYR A 242      30.706 100.937 125.372  1.00  0.00           H0.      0
ATOM    376  H02 TYR A 242      32.441 100.610 125.255  1.00  0.00           H0.      0
ATOM    377  HA  TYR A 242      31.654 101.646 124.065  1.00  0.00           H0.      0
ATOM    378  HB2 TYR A 242      31.073  98.671 124.470  1.00  0.00           H0.      0
ATOM    379  HB3 TYR A 242      30.290  99.699 123.292  1.00  0.00           H0.      0
ATOM    380  HD1 TYR A 242      32.291 101.117 121.832  1.00  0.00           H0.      0
ATOM    381  HD2 TYR A 242      32.598  97.169 123.500  1.00  0.00           H0.      0
ATOM    382  HE1 TYR A 242      34.048 100.571 120.207  1.00  0.00           H0.      0
ATOM    383  HE2 TYR A 242      34.396  96.626 121.864  1.00  0.00           H0.      0
ATOM    384  HH  TYR A 242      35.833  99.061 119.753  1.00  0.00           H0.      0
ATOM    385  CA  TYR A 283      28.417  89.376 117.504  1.00  0.00           C0.     -1
ATOM    386  CB  TYR A 283      29.563  89.569 116.530  1.00  0.00           C0.     -1
ATOM    387  CG  TYR A 283      30.901  89.962 117.140  1.00  0.00           C0.      0
ATOM    388  CD1 TYR A 283      31.806  88.976 117.575  1.00  0.00           C0.      0
ATOM    389  CD2 TYR A 283      31.311  91.303 117.237  1.00  0.00           C0.      0
ATOM    390  CE1 TYR A 283      33.075  89.308 118.049  1.00  0.00           C0.      0
ATOM    391  CE2 TYR A 283      32.581  91.655 117.712  1.00  0.00           C0.      0
ATOM    392  CZ  TYR A 283      33.483  90.651 118.101  1.00  0.00           C0.      0
ATOM    393  OH  TYR A 283      34.763  90.904 118.519  1.00  0.00           O0.      0
ATOM    394  H01 TYR A 283      27.499  89.085 116.980  1.00  0.00           H0.      0
ATOM    395  H02 TYR A 283      28.647  88.594 118.239  1.00  0.00           H0.      0
ATOM    396  HA  TYR A 283      28.210  90.299 118.060  1.00  0.00           H0.      0
ATOM    397  HB2 TYR A 283      29.705  88.642 115.958  1.00  0.00           H0.      0
ATOM    398  HB3 TYR A 283      29.279  90.334 115.794  1.00  0.00           H0.      0
ATOM    399  HD1 TYR A 283      31.521  87.929 117.513  1.00  0.00           H0.      0
ATOM    400  HD2 TYR A 283      30.633  92.089 116.912  1.00  0.00           H0.      0
ATOM    401  HE1 TYR A 283      33.777  88.540 118.356  1.00  0.00           H0.      0
ATOM    402  HE2 TYR A 283      32.881  92.697 117.766  1.00  0.00           H0.      0
ATOM    403  HH  TYR A 283      34.995  91.862 118.460  1.00  0.00           H0.      0
ATOM    404  N   ACT A 293      35.681  96.810 117.281  1.00  0.00           N0.      0
ATOM    405  CA  ACT A 293      36.103  95.424 117.503  1.00  0.00           C0.      0
ATOM    406  C   ACT A 293      35.306  94.637 118.553  1.00  0.00           C0.      0
ATOM    407  O   ACT A 293      34.349  95.194 119.170  1.00  0.00           O0.      0
ATOM    408  CE  ACT A 293      36.965  97.863 115.676  1.00  0.00           C0.      0
ATOM    409  OXT ACT A 293      35.685  93.433 118.754  1.00  0.00           O1-      0
ATOM    410  HE1 ACT A 293      36.078  97.837 115.055  1.00  0.00           H0.      0
ATOM    411  HE2 ACT A 293      37.080  98.586 116.468  1.00  0.00           H0.      0
ATOM    412  HE3 ACT A 293      37.587  96.984 115.712  1.00  0.00           H0.      0
ATOM    413  H1  ACT A 293      37.155  95.403 117.816  1.00  0.00           H0.      0
ATOM    414  H3  ACT A 293      36.039  94.886 116.553  1.00  0.00           H0.      0
ATOM    415  H01 ACT A 293      35.599  97.298 118.175  1.00  0.00           H0.      0
ATOM    416  H02 ACT A 293      34.761  96.825 116.844  1.00  0.00           H0.      0
ATOM    417  CA' SAM A 294      37.750  96.944 110.998  1.00  0.00           C0.      0
ATOM    418  CB  SAM A 294      37.540  98.305 111.709  1.00  0.00           C0.      0
ATOM    419  CG  SAM A 294      38.684  98.689 112.664  1.00  0.00           C0.      0
ATOM    420  SD  SAM A 294      38.272  99.182 114.404  1.00  0.00           S0.      0
ATOM    421  C5' SAM A 294      36.973 100.474 114.233  1.00  0.00           C0.      0
ATOM    422  C4' SAM A 294      37.188 101.443 113.078  1.00  0.00           C0.      0
ATOM    423  O4' SAM A 294      36.078 102.400 113.134  1.00  0.00           O0.      0
ATOM    424  C3' SAM A 294      38.512 102.256 113.116  1.00  0.00           C0.      0
ATOM    425  O3' SAM A 294      39.314 102.010 111.963  1.00  0.00           O0.      0
ATOM    426  C2' SAM A 294      38.016 103.724 113.255  1.00  0.00           C0.      0
ATOM    427  O2' SAM A 294      38.833 104.725 112.710  1.00  0.00           O0.      0
ATOM    428  C1' SAM A 294      36.596 103.665 112.652  1.00  0.00           C0.      0
ATOM    429  OXT SAM A 294      39.124  95.562 112.405  1.00  0.00           O0.      0
ATOM    430  N1  SAM A 294      33.648 107.682 111.224  1.00  0.00           N0.      0
ATOM    431  C2  SAM A 294      34.410 106.838 110.499  1.00  0.00           C0.      0
ATOM    432  N3  SAM A 294      35.171 105.818 110.933  1.00  0.00           N0.      0
ATOM    433  C4  SAM A 294      35.106 105.670 112.270  1.00  0.00           C0.      0
ATOM    434  C5  SAM A 294      34.382 106.490 113.149  1.00  0.00           C0.      0
ATOM    435  C6  SAM A 294      33.626 107.537 112.575  1.00  0.00           C0.      0
ATOM    436  N6  SAM A 294      32.877 108.380 113.318  1.00  0.00           N0.      0
ATOM    437  N7  SAM A 294      34.548 106.074 114.466  1.00  0.00           N0.      0
ATOM    438  C8  SAM A 294      35.348 105.028 114.387  1.00  0.00           C0.      0
ATOM    439  N9  SAM A 294      35.721 104.729 113.080  1.00  0.00           N0.      0
ATOM    440  C'  SAM A 294      37.954  95.811 112.033  1.00  0.00           C0.      0
ATOM    441  N'  SAM A 294      36.517  96.674 110.164  1.00  0.00           N0.      0
ATOM    442  O'  SAM A 294      36.884  95.267 112.473  1.00  0.00           O0.      0
ATOM    443 HN61 SAM A 294      32.972 108.332 114.321  1.00  0.00           H0.      0
ATOM    444 HN62 SAM A 294      32.522 109.242 112.902  1.00  0.00           H0.      0
ATOM    445  HA  SAM A 294      38.604  96.974 110.319  1.00  0.00           H0.      0
ATOM    446  HB1 SAM A 294      36.582  98.254 112.236  1.00  0.00           H0.      0
ATOM    447  HB2 SAM A 294      37.443  99.073 110.931  1.00  0.00           H0.      0
ATOM    448  HG1 SAM A 294      39.244  99.548 112.281  1.00  0.00           H0.      0
ATOM    449  HG2 SAM A 294      39.387  97.865 112.808  1.00  0.00           H0.      0
ATOM    450 HO2' SAM A 294      38.981 104.547 111.746  1.00  0.00           H0.      0
ATOM    451 HO3' SAM A 294      38.807 102.264 111.146  1.00  0.00           H0.      0
ATOM    452  H01 SAM A 294      35.689 104.432 115.218  1.00  0.00           H0.      0
ATOM    453  H02 SAM A 294      37.135 100.921 112.118  1.00  0.00           H0.      0
ATOM    454  H03 SAM A 294      39.131 101.987 113.973  1.00  0.00           H0.      0
ATOM    455  H04 SAM A 294      37.918 103.942 114.323  1.00  0.00           H0.      0
ATOM    456  H05 SAM A 294      36.627 103.684 111.558  1.00  0.00           H0.      0
ATOM    457  H06 SAM A 294      34.433 107.043 109.436  1.00  0.00           H0.      0
ATOM    458  H07 SAM A 294      35.736  96.441 110.792  1.00  0.00           H0.      0
ATOM    459  H08 SAM A 294      36.630  95.864 109.499  1.00  0.00           H0.      0
ATOM    460  H09 SAM A 294      36.260  97.503 109.597  1.00  0.00           H0.      0
ATOM    461 H5'1 SAM A 294      37.000 101.021 115.181  1.00  0.00           H0.      0
ATOM    462 H5'2 SAM A 294      36.006  99.981 114.134  1.00  0.00           H0.      0
