# Supplementary material for: Computational Investigation of GNMT-Catalyzed Methyl Transfer Reaction: Integrating MD, QM, and ML Approaches
Source: J Comput Chem. Author manuscript; Available in PMC 2026 Jun 29. (PMC13312424; doi:10.1002/jcc.70434)
Supplement: SI-2 [file NIHMS2188582-supplement-SI-2.zip › QM-cluster-pdbs/sampling_54321_P2_wo_ts.pdb]

ATOM      1  CA  ILE A  17      35.969 110.122 116.958  1.00  0.00           C0.     -1
ATOM      2  CB  ILE A  17      35.959 109.332 115.622  1.00  0.00           C0.     -1
ATOM      3  CG1 ILE A  17      37.376 109.163 115.035  1.00  0.00           C0.      0
ATOM      4  CG2 ILE A  17      35.028 110.007 114.599  1.00  0.00           C0.      0
ATOM      5  CD1 ILE A  17      38.297 108.253 115.858  1.00  0.00           C0.      0
ATOM      6  H01 ILE A  17      36.371 111.131 116.798  1.00  0.00           H0.      0
ATOM      7  H02 ILE A  17      36.585 109.627 117.716  1.00  0.00           H0.      0
ATOM      8  HA  ILE A  17      34.953 110.220 117.359  1.00  0.00           H0.      0
ATOM      9  HB  ILE A  17      35.559 108.324 115.821  1.00  0.00           H0.      0
ATOM     10 HG12 ILE A  17      37.285 108.747 114.025  1.00  0.00           H0.      0
ATOM     11 HG13 ILE A  17      37.835 110.157 114.921  1.00  0.00           H0.      0
ATOM     12 HG21 ILE A  17      34.005 110.090 114.985  1.00  0.00           H0.      0
ATOM     13 HG22 ILE A  17      35.380 111.019 114.360  1.00  0.00           H0.      0
ATOM     14 HG23 ILE A  17      34.988 109.436 113.664  1.00  0.00           H0.      0
ATOM     15 HD11 ILE A  17      39.274 108.148 115.373  1.00  0.00           H0.      0
ATOM     16 HD12 ILE A  17      38.466 108.641 116.868  1.00  0.00           H0.      0
ATOM     17 HD13 ILE A  17      37.862 107.249 115.949  1.00  0.00           H0.      0
ATOM     18  CA  TYR A  21      42.171 105.715 116.367  1.00  0.00           C0.     -1
ATOM     19  CB  TYR A  21      40.861 105.303 115.770  1.00  0.00           C0.     -1
ATOM     20  CG  TYR A  21      40.233 104.010 116.269  1.00  0.00           C0.      0
ATOM     21  CD1 TYR A  21      38.941 104.023 116.818  1.00  0.00           C0.      0
ATOM     22  CD2 TYR A  21      40.855 102.756 116.106  1.00  0.00           C0.      0
ATOM     23  CE1 TYR A  21      38.273 102.843 117.168  1.00  0.00           C0.      0
ATOM     24  CE2 TYR A  21      40.212 101.568 116.471  1.00  0.00           C0.      0
ATOM     25  CZ  TYR A  21      38.910 101.605 116.997  1.00  0.00           C0.      0
ATOM     26  OH  TYR A  21      38.295 100.403 117.289  1.00  0.00           O0.      0
ATOM     27  H01 TYR A  21      42.538 106.636 115.899  1.00  0.00           H0.      0
ATOM     28  H03 TYR A  21      42.089 105.896 117.446  1.00  0.00           H0.      0
ATOM     29  HA  TYR A  21      42.944 104.949 116.223  1.00  0.00           H0.      0
ATOM     30  HB2 TYR A  21      40.127 106.105 115.914  1.00  0.00           H0.      0
ATOM     31  HB3 TYR A  21      40.970 105.211 114.681  1.00  0.00           H0.      0
ATOM     32  HD1 TYR A  21      38.432 104.973 116.950  1.00  0.00           H0.      0
ATOM     33  HD2 TYR A  21      41.840 102.694 115.650  1.00  0.00           H0.      0
ATOM     34  HE1 TYR A  21      37.263 102.893 117.553  1.00  0.00           H0.      0
ATOM     35  HE2 TYR A  21      40.692 100.606 116.332  1.00  0.00           H0.      0
ATOM     36  HH  TYR A  21      37.427 100.548 117.725  1.00  0.00           H0.      0
ATOM     37  CA  TRP A  30      46.100  96.469 115.109  1.00  0.00           C0.     -1
ATOM     38  CB  TRP A  30      45.275  97.425 114.261  1.00  0.00           C0.     -1
ATOM     39  CG  TRP A  30      43.820  97.058 114.104  1.00  0.00           C0.      0
ATOM     40  CD1 TRP A  30      43.208  96.520 112.988  1.00  0.00           C0.      0
ATOM     41  CD2 TRP A  30      42.775  97.231 115.093  1.00  0.00           C0.      0
ATOM     42  CE2 TRP A  30      41.556  96.761 114.509  1.00  0.00           C0.      0
ATOM     43  CE3 TRP A  30      42.742  97.768 116.395  1.00  0.00           C0.      0
ATOM     44  NE1 TRP A  30      41.851  96.326 113.231  1.00  0.00           N0.      0
ATOM     45  CZ2 TRP A  30      40.338  96.788 115.203  1.00  0.00           C0.      0
ATOM     46  CZ3 TRP A  30      41.526  97.818 117.077  1.00  0.00           C0.      0
ATOM     47  CH2 TRP A  30      40.338  97.324 116.490  1.00  0.00           C0.      0
ATOM     48  H01 TRP A  30      46.105  95.463 114.673  1.00  0.00           H0.      0
ATOM     49  H02 TRP A  30      47.139  96.811 115.190  1.00  0.00           H0.      0
ATOM     50  HA  TRP A  30      45.692  96.385 116.124  1.00  0.00           H0.      0
ATOM     51  HB2 TRP A  30      45.339  98.434 114.694  1.00  0.00           H0.      0
ATOM     52  HB3 TRP A  30      45.727  97.502 113.263  1.00  0.00           H0.      0
ATOM     53  HD1 TRP A  30      43.638  96.270 112.030  1.00  0.00           H0.      0
ATOM     54  HE1 TRP A  30      41.148  96.057 112.549  1.00  0.00           H0.      0
ATOM     55  HE3 TRP A  30      43.649  98.144 116.859  1.00  0.00           H0.      0
ATOM     56  HZ2 TRP A  30      39.439  96.383 114.757  1.00  0.00           H0.      0
ATOM     57  HZ3 TRP A  30      41.486  98.237 118.077  1.00  0.00           H0.      0
ATOM     58  HH2 TRP A  30      39.412  97.368 117.052  1.00  0.00           H0.      0
ATOM     59  CA  ILE A  34      44.036  90.954 114.039  1.00  0.00           C0.     -1
ATOM     60  CB  ILE A  34      43.835  91.701 112.738  1.00  0.00           C0.     -1
ATOM     61  CG1 ILE A  34      42.498  92.480 112.759  1.00  0.00           C0.      0
ATOM     62  CG2 ILE A  34      43.911  90.728 111.544  1.00  0.00           C0.      0
ATOM     63  CD1 ILE A  34      42.182  93.284 111.490  1.00  0.00           C0.      0
ATOM     64  H01 ILE A  34      45.004  90.439 114.063  1.00  0.00           H0.      0
ATOM     65  H02 ILE A  34      43.995  91.629 114.903  1.00  0.00           H0.      0
ATOM     66  HA  ILE A  34      43.255  90.193 114.176  1.00  0.00           H0.      0
ATOM     67  HB  ILE A  34      44.643  92.441 112.625  1.00  0.00           H0.      0
ATOM     68 HG12 ILE A  34      41.692  91.754 112.956  1.00  0.00           H0.      0
ATOM     69 HG13 ILE A  34      42.504  93.165 113.618  1.00  0.00           H0.      0
ATOM     70 HG21 ILE A  34      43.087  90.002 111.590  1.00  0.00           H0.      0
ATOM     71 HG22 ILE A  34      43.854  91.249 110.583  1.00  0.00           H0.      0
ATOM     72 HG23 ILE A  34      44.850  90.163 111.563  1.00  0.00           H0.      0
ATOM     73 HD11 ILE A  34      41.246  93.841 111.598  1.00  0.00           H0.      0
ATOM     74 HD12 ILE A  34      42.981  94.005 111.284  1.00  0.00           H0.      0
ATOM     75 HD13 ILE A  34      42.086  92.642 110.608  1.00  0.00           H0.      0
ATOM     76  CA  ARG A  40      40.362  86.502 109.740  1.00  0.00           C0.     -1
ATOM     77  CB  ARG A  40      40.862  87.952 109.937  1.00  0.00           C0.     -1
ATOM     78  CG  ARG A  40      39.700  88.968 109.840  1.00  0.00           C0.      0
ATOM     79  CD  ARG A  40      40.185  90.412 109.617  1.00  0.00           C0.      0
ATOM     80  NE  ARG A  40      39.108  91.412 109.588  1.00  0.00           N0.      0
ATOM     81  CZ  ARG A  40      38.556  92.001 110.668  1.00  0.00           C0.      0
ATOM     82  NH1 ARG A  40      38.990  91.689 111.916  1.00  0.00           N1+      0
ATOM     83  NH2 ARG A  40      37.530  92.834 110.499  1.00  0.00           N0.      0
ATOM     84  H01 ARG A  40      39.915  86.381 108.746  1.00  0.00           H0.      0
ATOM     85  H02 ARG A  40      41.182  85.782 109.835  1.00  0.00           H0.      0
ATOM     86  HA  ARG A  40      39.600  86.247 110.486  1.00  0.00           H0.      0
ATOM     87  HB2 ARG A  40      41.365  88.053 110.908  1.00  0.00           H0.      0
ATOM     88  HB3 ARG A  40      41.614  88.181 109.168  1.00  0.00           H0.      0
ATOM     89  HG2 ARG A  40      39.043  88.694 109.005  1.00  0.00           H0.      0
ATOM     90  HG3 ARG A  40      39.089  88.922 110.751  1.00  0.00           H0.      0
ATOM     91  HD2 ARG A  40      40.924  90.694 110.376  1.00  0.00           H0.      0
ATOM     92  HD3 ARG A  40      40.703  90.485 108.656  1.00  0.00           H0.      0
ATOM     93  HE  ARG A  40      38.713  91.700 108.695  1.00  0.00           H0.      0
ATOM     94 HH11 ARG A  40      39.887  91.244 112.031  1.00  0.00           H0.      0
ATOM     95 HH12 ARG A  40      38.711  92.282 112.690  1.00  0.00           H0.      0
ATOM     96 HH21 ARG A  40      37.303  93.085 109.507  1.00  0.00           H0.      0
ATOM     97 HH22 ARG A  40      37.317  93.530 111.220  1.00  0.00           H0.      0
ATOM     98  CA  ALA A  64      34.153 101.201 108.133  1.00  0.00           C0.     -1
ATOM     99  C   ALA A  64      35.436 100.365 107.917  1.00  0.00           C0.      0
ATOM    100  O   ALA A  64      35.573  99.258 108.462  1.00  0.00           O0.      0
ATOM    101  H01 ALA A  64      33.364 100.808 107.483  1.00  0.00           H0.      0
ATOM    102  H02 ALA A  64      33.834 101.089 109.171  1.00  0.00           H0.      0
ATOM    103  HA  ALA A  64      34.304 102.259 107.905  1.00  0.00           H0.      0
ATOM    104  N   CYS A  65      36.387 100.876 107.074  1.00  0.00           N0.      0
ATOM    105  CA  CYS A  65      37.498 100.084 106.492  1.00  0.00           C0.     -1
ATOM    106  C   CYS A  65      38.678  99.716 107.413  1.00  0.00           C0.      0
ATOM    107  O   CYS A  65      39.425  98.798 107.045  1.00  0.00           O0.      0
ATOM    108  H02 CYS A  65      37.898 100.661 105.655  1.00  0.00           H0.      0
ATOM    109  H   CYS A  65      36.185 101.765 106.639  1.00  0.00           H0.      0
ATOM    110  HA  CYS A  65      37.112  99.137 106.106  1.00  0.00           H0.      0
ATOM    111  N   GLY A  66      38.897 100.436 108.537  1.00  0.00           N0.      0
ATOM    112  CA  GLY A  66      40.129 100.224 109.312  1.00  0.00           C0.     -1
ATOM    113  H01 GLY A  66      41.014 100.460 108.712  1.00  0.00           H0.      0
ATOM    114  H   GLY A  66      38.283 101.195 108.836  1.00  0.00           H0.      0
ATOM    115  HA2 GLY A  66      40.098 100.872 110.187  1.00  0.00           H0.      0
ATOM    116  HA3 GLY A  66      40.213  99.181 109.633  1.00  0.00           H0.      0
ATOM    117  CA  ASP A  70      37.638  93.328 104.927  1.00  0.00           C0.     -1
ATOM    118  CB  ASP A  70      36.337  93.837 105.735  1.00  0.00           C0.     -1
ATOM    119  CG  ASP A  70      36.696  94.069 107.216  1.00  0.00           C0.      0
ATOM    120  OD1 ASP A  70      37.213  93.083 107.841  1.00  0.00           O0.      0
ATOM    121  OD2 ASP A  70      36.454  95.214 107.709  1.00  0.00           O1-      0
ATOM    122  H01 ASP A  70      38.417  94.097 104.953  1.00  0.00           H0.      0
ATOM    123  H02 ASP A  70      37.382  93.116 103.884  1.00  0.00           H0.      0
ATOM    124  HA  ASP A  70      38.017  92.421 105.405  1.00  0.00           H0.      0
ATOM    125  HB2 ASP A  70      35.955  94.763 105.300  1.00  0.00           H0.      0
ATOM    126  HB3 ASP A  70      35.563  93.063 105.671  1.00  0.00           H0.      0
ATOM    127  CA  ASP A  85      37.417 105.066 107.622  1.00  0.00           C0.     -1
ATOM    128  C   ASP A  85      37.823 106.508 108.075  1.00  0.00           C0.      0
ATOM    129  O   ASP A  85      38.441 107.253 107.304  1.00  0.00           O0.      0
ATOM    130  CB  ASP A  85      38.408 104.082 108.102  1.00  0.00           C0.     -1
ATOM    131  CG  ASP A  85      38.536 103.809 109.598  1.00  0.00           C0.      0
ATOM    132  OD1 ASP A  85      38.003 102.733 110.044  1.00  0.00           O0.      0
ATOM    133  OD2 ASP A  85      39.199 104.618 110.312  1.00  0.00           O1-      0
ATOM    134  H03 ASP A  85      37.394 105.090 106.530  1.00  0.00           H0.      0
ATOM    135  HA  ASP A  85      36.407 104.827 107.985  1.00  0.00           H0.      0
ATOM    136  HB2 ASP A  85      38.212 103.114 107.627  1.00  0.00           H0.      0
ATOM    137  HB3 ASP A  85      39.405 104.394 107.760  1.00  0.00           H0.      0
ATOM    138  N   ALA A  86      37.551 106.854 109.368  1.00  0.00           N0.      0
ATOM    139  CA  ALA A  86      37.911 108.157 109.960  1.00  0.00           C0.     -1
ATOM    140  C   ALA A  86      39.419 108.394 110.266  1.00  0.00           C0.      0
ATOM    141  O   ALA A  86      39.786 109.564 110.462  1.00  0.00           O0.      0
ATOM    142  CB  ALA A  86      37.136 108.361 111.271  1.00  0.00           C0.      0
ATOM    143  H   ALA A  86      36.966 106.242 109.929  1.00  0.00           H0.      0
ATOM    144  HA  ALA A  86      37.630 108.940 109.250  1.00  0.00           H0.      0
ATOM    145  HB1 ALA A  86      36.068 108.454 111.071  1.00  0.00           H0.      0
ATOM    146  HB2 ALA A  86      37.312 107.523 111.955  1.00  0.00           H0.      0
ATOM    147  HB3 ALA A  86      37.484 109.280 111.747  1.00  0.00           H0.      0
ATOM    148  N   SER A  87      40.237 107.321 110.401  1.00  0.00           N0.      0
ATOM    149  CA  SER A  87      41.614 107.434 110.925  1.00  0.00           C0.     -1
ATOM    150  CB  SER A  87      41.797 106.374 112.063  1.00  0.00           C0.     -1
ATOM    151  OG  SER A  87      43.159 106.298 112.523  1.00  0.00           O0.      0
ATOM    152  H01 SER A  87      42.354 107.245 110.138  1.00  0.00           H0.      0
ATOM    153  H   SER A  87      39.854 106.388 110.227  1.00  0.00           H0.      0
ATOM    154  HA  SER A  87      41.745 108.453 111.295  1.00  0.00           H0.      0
ATOM    155  HB2 SER A  87      41.099 106.594 112.880  1.00  0.00           H0.      0
ATOM    156  HB3 SER A  87      41.551 105.384 111.679  1.00  0.00           H0.      0
ATOM    157  HG  SER A  87      43.358 107.109 113.011  1.00  0.00           H0.      0
ATOM    158  CA  MET A  90      44.286 103.170 110.333  1.00  0.00           C0.     -1
ATOM    159  CB  MET A  90      42.838 102.960 110.740  1.00  0.00           C0.     -1
ATOM    160  CG  MET A  90      42.610 102.988 112.263  1.00  0.00           C0.      0
ATOM    161  SD  MET A  90      43.336 101.567 113.195  1.00  0.00           S0.      0
ATOM    162  CE  MET A  90      42.069 100.275 112.896  1.00  0.00           C0.      0
ATOM    163  H01 MET A  90      44.644 104.148 110.679  1.00  0.00           H0.      0
ATOM    164  H02 MET A  90      44.409 103.131 109.244  1.00  0.00           H0.      0
ATOM    165  HA  MET A  90      44.930 102.401 110.775  1.00  0.00           H0.      0
ATOM    166  HB2 MET A  90      42.201 103.739 110.296  1.00  0.00           H0.      0
ATOM    167  HB3 MET A  90      42.466 102.007 110.339  1.00  0.00           H0.      0
ATOM    168  HG2 MET A  90      43.071 103.883 112.693  1.00  0.00           H0.      0
ATOM    169  HG3 MET A  90      41.539 103.006 112.484  1.00  0.00           H0.      0
ATOM    170  HE1 MET A  90      42.354  99.398 113.482  1.00  0.00           H0.      0
ATOM    171  HE2 MET A  90      41.089 100.635 113.211  1.00  0.00           H0.      0
ATOM    172  HE3 MET A  90      42.029  99.996 111.839  1.00  0.00           H0.      0
ATOM    173  CA  ALA A 115      34.815 110.780 106.692  1.00  0.00           C0.     -1
ATOM    174  C   ALA A 115      34.426 110.249 108.071  1.00  0.00           C0.      0
ATOM    175  O   ALA A 115      35.121 109.421 108.677  1.00  0.00           O0.      0
ATOM    176  H01 ALA A 115      35.069 109.936 106.046  1.00  0.00           H0.      0
ATOM    177  H03 ALA A 115      34.026 111.371 106.221  1.00  0.00           H0.      0
ATOM    178  HA  ALA A 115      35.711 111.402 106.790  1.00  0.00           H0.      0
ATOM    179  N   ASN A 116      33.276 110.769 108.588  1.00  0.00           N0.      0
ATOM    180  CA  ASN A 116      32.712 110.436 109.909  1.00  0.00           C0.     -1
ATOM    181  C   ASN A 116      31.240 110.125 109.643  1.00  0.00           C0.      0
ATOM    182  O   ASN A 116      30.475 111.006 109.218  1.00  0.00           O0.      0
ATOM    183  CB  ASN A 116      32.881 111.663 110.821  1.00  0.00           C0.      0
ATOM    184  CG  ASN A 116      32.352 111.461 112.229  1.00  0.00           C0.      0
ATOM    185  ND2 ASN A 116      32.822 112.331 113.157  1.00  0.00           N0.      0
ATOM    186  OD1 ASN A 116      31.511 110.594 112.515  1.00  0.00           O0.      0
ATOM    187  H   ASN A 116      32.727 111.410 108.030  1.00  0.00           H0.      0
ATOM    188  HA  ASN A 116      33.246 109.571 110.298  1.00  0.00           H0.      0
ATOM    189  HB2 ASN A 116      33.938 111.946 110.845  1.00  0.00           H0.      0
ATOM    190  HB3 ASN A 116      32.326 112.497 110.371  1.00  0.00           H0.      0
ATOM    191 HD21 ASN A 116      32.520 112.235 114.116  1.00  0.00           H0.      0
ATOM    192 HD22 ASN A 116      33.553 112.993 112.946  1.00  0.00           H0.      0
ATOM    193  N   TRP A 117      30.916 108.835 109.807  1.00  0.00           N0.      0
ATOM    194  CA  TRP A 117      29.593 108.315 109.483  1.00  0.00           C0.     -1
ATOM    195  CB  TRP A 117      29.355 107.046 110.238  1.00  0.00           C0.     -1
ATOM    196  CG  TRP A 117      30.427 105.995 110.050  1.00  0.00           C0.      0
ATOM    197  CD1 TRP A 117      31.162 105.746 108.908  1.00  0.00           C0.      0
ATOM    198  CD2 TRP A 117      30.939 105.100 111.070  1.00  0.00           C0.      0
ATOM    199  CE2 TRP A 117      31.996 104.340 110.479  1.00  0.00           C0.      0
ATOM    200  CE3 TRP A 117      30.644 104.901 112.432  1.00  0.00           C0.      0
ATOM    201  NE1 TRP A 117      32.090 104.740 109.158  1.00  0.00           N0.      0
ATOM    202  CZ2 TRP A 117      32.765 103.427 111.215  1.00  0.00           C0.      0
ATOM    203  CZ3 TRP A 117      31.402 103.989 113.164  1.00  0.00           C0.      0
ATOM    204  CH2 TRP A 117      32.456 103.263 112.564  1.00  0.00           C0.      0
ATOM    205  H02 TRP A 117      28.848 109.074 109.738  1.00  0.00           H0.      0
ATOM    206  H   TRP A 117      31.624 108.204 110.190  1.00  0.00           H0.      0
ATOM    207  HA  TRP A 117      29.513 108.151 108.398  1.00  0.00           H0.      0
ATOM    208  HB2 TRP A 117      29.296 107.277 111.310  1.00  0.00           H0.      0
ATOM    209  HB3 TRP A 117      28.368 106.647 109.962  1.00  0.00           H0.      0
ATOM    210  HD1 TRP A 117      31.114 106.218 107.940  1.00  0.00           H0.      0
ATOM    211  HE1 TRP A 117      32.821 104.467 108.521  1.00  0.00           H0.      0
ATOM    212  HE3 TRP A 117      29.856 105.471 112.912  1.00  0.00           H0.      0
ATOM    213  HZ2 TRP A 117      33.603 102.903 110.769  1.00  0.00           H0.      0
ATOM    214  HZ3 TRP A 117      31.199 103.849 114.221  1.00  0.00           H0.      0
ATOM    215  HH2 TRP A 117      33.070 102.604 113.168  1.00  0.00           H0.      0
ATOM    216  CA  LEU A 136      31.805  95.327 109.979  1.00  0.00           C0.     -1
ATOM    217  C   LEU A 136      32.911  95.545 111.000  1.00  0.00           C0.      0
ATOM    218  O   LEU A 136      33.684  96.527 110.929  1.00  0.00           O0.      0
ATOM    219  H01 LEU A 136      32.256  95.194 108.991  1.00  0.00           H0.      0
ATOM    220  H02 LEU A 136      31.180  96.223 109.937  1.00  0.00           H0.      0
ATOM    221  HA  LEU A 136      31.179  94.462 110.206  1.00  0.00           H0.      0
ATOM    222  N   GLY A 137      32.993  94.627 111.996  1.00  0.00           N0.      0
ATOM    223  CA  GLY A 137      34.019  94.619 113.037  1.00  0.00           C0.     -1
ATOM    224  C   GLY A 137      33.486  94.899 114.463  1.00  0.00           C0.      0
ATOM    225  O   GLY A 137      34.201  94.622 115.428  1.00  0.00           O0.      0
ATOM    226  H   GLY A 137      32.385  93.821 111.939  1.00  0.00           H0.      0
ATOM    227  HA2 GLY A 137      34.522  93.650 113.064  1.00  0.00           H0.      0
ATOM    228  HA3 GLY A 137      34.780  95.365 112.801  1.00  0.00           H0.      0
ATOM    229  N   ASN A 138      32.236  95.443 114.569  1.00  0.00           N0.      0
ATOM    230  CA  ASN A 138      31.716  96.191 115.746  1.00  0.00           C0.     -1
ATOM    231  C   ASN A 138      32.414  97.595 115.754  1.00  0.00           C0.      0
ATOM    232  O   ASN A 138      33.229  97.915 116.625  1.00  0.00           O0.      0
ATOM    233  CB  ASN A 138      31.892  95.496 117.098  1.00  0.00           C0.      0
ATOM    234  CG  ASN A 138      31.236  96.370 118.171  1.00  0.00           C0.      0
ATOM    235  ND2 ASN A 138      32.022  96.651 119.238  1.00  0.00           N0.      0
ATOM    236  OD1 ASN A 138      30.070  96.773 118.044  1.00  0.00           O0.      0
ATOM    237  H   ASN A 138      31.777  95.637 113.689  1.00  0.00           H0.      0
ATOM    238  HA  ASN A 138      30.646  96.338 115.570  1.00  0.00           H0.      0
ATOM    239  HB2 ASN A 138      31.378  94.529 117.063  1.00  0.00           H0.      0
ATOM    240  HB3 ASN A 138      32.942  95.323 117.320  1.00  0.00           H0.      0
ATOM    241 HD21 ASN A 138      31.702  97.364 119.881  1.00  0.00           H0.      0
ATOM    242 HD22 ASN A 138      33.027  96.469 119.183  1.00  0.00           H0.      0
ATOM    243  N   SER A 139      32.086  98.432 114.729  1.00  0.00           N0.      0
ATOM    244  CA  SER A 139      32.935  99.572 114.337  1.00  0.00           C0.     -1
ATOM    245  CB  SER A 139      33.576  99.308 112.976  1.00  0.00           C0.      0
ATOM    246  OG  SER A 139      34.411  98.138 113.076  1.00  0.00           O0.      0
ATOM    247  H03 SER A 139      32.345 100.495 114.304  1.00  0.00           H0.      0
ATOM    248  H   SER A 139      31.423  98.104 114.040  1.00  0.00           H0.      0
ATOM    249  HA  SER A 139      33.697  99.670 115.112  1.00  0.00           H0.      0
ATOM    250  HB2 SER A 139      32.801  99.160 112.212  1.00  0.00           H0.      0
ATOM    251  HB3 SER A 139      34.169 100.182 112.675  1.00  0.00           H0.      0
ATOM    252  HG  SER A 139      34.196  97.537 112.336  1.00  0.00           H0.      0
ATOM    253  CA  HID A 142      32.241 103.843 118.694  1.00  0.00           C0.     -1
ATOM    254  CB  HID A 142      33.513 103.875 117.839  1.00  0.00           C0.     -1
ATOM    255  CG  HID A 142      34.494 102.815 118.239  1.00  0.00           C0.      0
ATOM    256  CD2 HID A 142      34.820 101.593 117.685  1.00  0.00           C0.      0
ATOM    257  ND1 HID A 142      35.243 102.873 119.412  1.00  0.00           N0.      0
ATOM    258  CE1 HID A 142      35.971 101.730 119.529  1.00  0.00           C0.      0
ATOM    259  NE2 HID A 142      35.739 100.926 118.491  1.00  0.00           N0.      0
ATOM    260  H01 HID A 142      31.741 102.872 118.608  1.00  0.00           H0.      0
ATOM    261  H02 HID A 142      31.540 104.620 118.372  1.00  0.00           H0.      0
ATOM    262  HA  HID A 142      32.467 104.012 119.753  1.00  0.00           H0.      0
ATOM    263  HB2 HID A 142      33.257 103.728 116.784  1.00  0.00           H0.      0
ATOM    264  HB3 HID A 142      33.982 104.865 117.902  1.00  0.00           H0.      0
ATOM    265  HD1 HID A 142      35.247 103.641 120.070  1.00  0.00           H0.      0
ATOM    266  HD2 HID A 142      34.444 101.154 116.776  1.00  0.00           H0.      0
ATOM    267  HE1 HID A 142      36.638 101.523 120.349  1.00  0.00           H0.      0
ATOM    268  CA  ARG A 175      28.147  93.184 120.030  1.00  0.00           C0.     -1
ATOM    269  CB  ARG A 175      29.184  93.775 121.026  1.00  0.00           C0.     -1
ATOM    270  CG  ARG A 175      30.619  93.464 120.559  1.00  0.00           C0.      0
ATOM    271  CD  ARG A 175      31.718  94.114 121.417  1.00  0.00           C0.      0
ATOM    272  NE  ARG A 175      33.071  93.735 120.987  1.00  0.00           N0.      0
ATOM    273  CZ  ARG A 175      33.668  92.594 121.337  1.00  0.00           C0.      0
ATOM    274  NH1 ARG A 175      33.079  91.749 122.237  1.00  0.00           N1+      0
ATOM    275  NH2 ARG A 175      34.878  92.294 120.853  1.00  0.00           N0.      0
ATOM    276  H01 ARG A 175      27.121  93.383 120.358  1.00  0.00           H0.      0
ATOM    277  H03 ARG A 175      28.280  93.628 119.037  1.00  0.00           H0.      0
ATOM    278  HA  ARG A 175      28.272  92.098 119.938  1.00  0.00           H0.      0
ATOM    279  HB2 ARG A 175      29.047  94.863 121.094  1.00  0.00           H0.      0
ATOM    280  HB3 ARG A 175      29.018  93.365 122.032  1.00  0.00           H0.      0
ATOM    281  HG2 ARG A 175      30.762  92.373 120.536  1.00  0.00           H0.      0
ATOM    282  HG3 ARG A 175      30.749  93.812 119.526  1.00  0.00           H0.      0
ATOM    283  HD2 ARG A 175      31.660  95.200 121.324  1.00  0.00           H0.      0
ATOM    284  HD3 ARG A 175      31.590  93.873 122.480  1.00  0.00           H0.      0
ATOM    285  HE  ARG A 175      33.572  94.327 120.284  1.00  0.00           H0.      0
ATOM    286 HH11 ARG A 175      32.079  91.803 122.358  1.00  0.00           H0.      0
ATOM    287 HH12 ARG A 175      33.457  90.816 122.313  1.00  0.00           H0.      0
ATOM    288 HH21 ARG A 175      35.404  92.954 120.214  1.00  0.00           H0.      0
ATOM    289 HH22 ARG A 175      35.338  91.455 121.171  1.00  0.00           H0.      0
ATOM    290  CA  TYR A 194      40.267  89.601 116.015  1.00  0.00           C0.     -1
ATOM    291  CB  TYR A 194      39.967  90.620 117.076  1.00  0.00           C0.     -1
ATOM    292  CG  TYR A 194      39.259  91.819 116.449  1.00  0.00           C0.      0
ATOM    293  CD1 TYR A 194      37.963  92.198 116.832  1.00  0.00           C0.      0
ATOM    294  CD2 TYR A 194      39.856  92.517 115.383  1.00  0.00           C0.      0
ATOM    295  CE1 TYR A 194      37.273  93.212 116.164  1.00  0.00           C0.      0
ATOM    296  CE2 TYR A 194      39.182  93.539 114.704  1.00  0.00           C0.      0
ATOM    297  CZ  TYR A 194      37.876  93.884 115.093  1.00  0.00           C0.      0
ATOM    298  OH  TYR A 194      37.186  94.922 114.508  1.00  0.00           O0.      0
ATOM    299  H01 TYR A 194      40.747  88.706 116.431  1.00  0.00           H0.      0
ATOM    300  H02 TYR A 194      39.350  89.281 115.506  1.00  0.00           H0.      0
ATOM    301  HA  TYR A 194      40.941  90.002 115.250  1.00  0.00           H0.      0
ATOM    302  HB2 TYR A 194      39.330  90.193 117.859  1.00  0.00           H0.      0
ATOM    303  HB3 TYR A 194      40.897  90.939 117.568  1.00  0.00           H0.      0
ATOM    304  HD1 TYR A 194      37.479  91.698 117.665  1.00  0.00           H0.      0
ATOM    305  HD2 TYR A 194      40.868  92.269 115.082  1.00  0.00           H0.      0
ATOM    306  HE1 TYR A 194      36.269  93.487 116.454  1.00  0.00           H0.      0
ATOM    307  HE2 TYR A 194      39.668  94.095 113.908  1.00  0.00           H0.      0
ATOM    308  HH  TYR A 194      37.292  94.942 113.523  1.00  0.00           H0.      0
ATOM    309  CA  LEU A 240      38.446  98.803 123.926  1.00  0.00           C0.     -1
ATOM    310  CB  LEU A 240      37.576  97.766 123.053  1.00  0.00           C0.     -1
ATOM    311  CG  LEU A 240      38.311  97.276 121.790  1.00  0.00           C0.      0
ATOM    312  CD1 LEU A 240      37.668  95.975 121.285  1.00  0.00           C0.      0
ATOM    313  CD2 LEU A 240      38.323  98.352 120.686  1.00  0.00           C0.      0
ATOM    314  H01 LEU A 240      37.888  99.119 124.814  1.00  0.00           H0.      0
ATOM    315  H02 LEU A 240      39.378  98.325 124.246  1.00  0.00           H0.      0
ATOM    316  HA  LEU A 240      38.694  99.692 123.336  1.00  0.00           H0.      0
ATOM    317  HB2 LEU A 240      37.339  96.909 123.697  1.00  0.00           H0.      0
ATOM    318  HB3 LEU A 240      36.623  98.233 122.773  1.00  0.00           H0.      0
ATOM    319  HG  LEU A 240      39.354  97.057 122.070  1.00  0.00           H0.      0
ATOM    320 HD11 LEU A 240      38.161  95.594 120.385  1.00  0.00           H0.      0
ATOM    321 HD12 LEU A 240      37.715  95.189 122.049  1.00  0.00           H0.      0
ATOM    322 HD13 LEU A 240      36.613  96.141 121.041  1.00  0.00           H0.      0
ATOM    323 HD21 LEU A 240      38.783  99.284 121.035  1.00  0.00           H0.      0
ATOM    324 HD22 LEU A 240      38.888  98.013 119.808  1.00  0.00           H0.      0
ATOM    325 HD23 LEU A 240      37.298  98.572 120.362  1.00  0.00           H0.      0
ATOM    326  CA  TYR A 242      32.100 101.146 125.081  1.00  0.00           C0.     -1
ATOM    327  CB  TYR A 242      31.670  99.849 124.334  1.00  0.00           C0.     -1
ATOM    328  CG  TYR A 242      32.499  99.512 123.103  1.00  0.00           C0.      0
ATOM    329  CD1 TYR A 242      32.628 100.413 122.032  1.00  0.00           C0.      0
ATOM    330  CD2 TYR A 242      33.137  98.264 122.977  1.00  0.00           C0.      0
ATOM    331  CE1 TYR A 242      33.379 100.100 120.893  1.00  0.00           C0.      0
ATOM    332  CE2 TYR A 242      33.892  97.934 121.847  1.00  0.00           C0.      0
ATOM    333  CZ  TYR A 242      34.038  98.861 120.804  1.00  0.00           C0.      0
ATOM    334  OH  TYR A 242      34.812  98.493 119.732  1.00  0.00           O0.      0
ATOM    335  H01 TYR A 242      31.454 101.319 125.949  1.00  0.00           H0.      0
ATOM    336  H02 TYR A 242      33.136 101.066 125.428  1.00  0.00           H0.      0
ATOM    337  HA  TYR A 242      32.030 102.020 124.424  1.00  0.00           H0.      0
ATOM    338  HB2 TYR A 242      31.715  99.005 125.033  1.00  0.00           H0.      0
ATOM    339  HB3 TYR A 242      30.614  99.953 124.045  1.00  0.00           H0.      0
ATOM    340  HD1 TYR A 242      32.127 101.376 122.077  1.00  0.00           H0.      0
ATOM    341  HD2 TYR A 242      33.044  97.538 123.780  1.00  0.00           H0.      0
ATOM    342  HE1 TYR A 242      33.437 100.805 120.072  1.00  0.00           H0.      0
ATOM    343  HE2 TYR A 242      34.379  96.969 121.755  1.00  0.00           H0.      0
ATOM    344  HH  TYR A 242      35.040  99.267 119.176  1.00  0.00           H0.      0
ATOM    345  N   ACT A 293      35.769  96.595 116.916  1.00  0.00           N0.      0
ATOM    346  CA  ACT A 293      36.481  96.004 118.052  1.00  0.00           C0.      0
ATOM    347  C   ACT A 293      35.670  94.980 118.867  1.00  0.00           C0.      0
ATOM    348  O   ACT A 293      36.263  93.919 119.222  1.00  0.00           O0.      0
ATOM    349  CE  ACT A 293      36.989  97.899 115.480  1.00  0.00           C0.      0
ATOM    350  OXT ACT A 293      34.463  95.272 119.168  1.00  0.00           O1-      0
ATOM    351  HE1 ACT A 293      36.024  98.069 115.019  1.00  0.00           H0.      0
ATOM    352  HE2 ACT A 293      37.239  98.421 116.390  1.00  0.00           H0.      0
ATOM    353  HE3 ACT A 293      37.463  96.954 115.265  1.00  0.00           H0.      0
ATOM    354  H1  ACT A 293      36.764  96.812 118.734  1.00  0.00           H0.      0
ATOM    355  H3  ACT A 293      37.391  95.515 117.698  1.00  0.00           H0.      0
ATOM    356  H01 ACT A 293      34.930  97.082 117.225  1.00  0.00           H0.      0
ATOM    357  H02 ACT A 293      35.464  95.868 116.271  1.00  0.00           H0.      0
ATOM    358  CA' SAM A 294      37.705  97.176 110.696  1.00  0.00           C0.      0
ATOM    359  CB  SAM A 294      37.336  98.319 111.680  1.00  0.00           C0.      0
ATOM    360  CG  SAM A 294      38.528  98.728 112.563  1.00  0.00           C0.      0
ATOM    361  SD  SAM A 294      38.192  99.275 114.295  1.00  0.00           S0.      0
ATOM    362  C5' SAM A 294      36.844 100.497 114.111  1.00  0.00           C0.      0
ATOM    363  C4' SAM A 294      37.140 101.569 113.079  1.00  0.00           C0.      0
ATOM    364  O4' SAM A 294      36.008 102.485 113.102  1.00  0.00           O0.      0
ATOM    365  C3' SAM A 294      38.424 102.404 113.327  1.00  0.00           C0.      0
ATOM    366  O3' SAM A 294      39.377 102.185 112.289  1.00  0.00           O0.      0
ATOM    367  C2' SAM A 294      37.893 103.866 113.427  1.00  0.00           C0.      0
ATOM    368  O2' SAM A 294      38.739 104.885 112.952  1.00  0.00           O0.      0
ATOM    369  C1' SAM A 294      36.524 103.783 112.719  1.00  0.00           C0.      0
ATOM    370  OXT SAM A 294      39.289  95.747 111.810  1.00  0.00           O0.      0
ATOM    371  N1  SAM A 294      33.272 107.464 111.183  1.00  0.00           N0.      0
ATOM    372  C2  SAM A 294      34.200 106.760 110.503  1.00  0.00           C0.      0
ATOM    373  N3  SAM A 294      35.039 105.824 110.973  1.00  0.00           N0.      0
ATOM    374  C4  SAM A 294      34.886 105.636 112.298  1.00  0.00           C0.      0
ATOM    375  C5  SAM A 294      33.991 106.319 113.134  1.00  0.00           C0.      0
ATOM    376  C6  SAM A 294      33.140 107.261 112.520  1.00  0.00           C0.      0
ATOM    377  N6  SAM A 294      32.193 107.940 113.204  1.00  0.00           N0.      0
ATOM    378  N7  SAM A 294      34.117 105.892 114.451  1.00  0.00           N0.      0
ATOM    379  C8  SAM A 294      35.060 104.970 114.413  1.00  0.00           C0.      0
ATOM    380  N9  SAM A 294      35.569 104.775 113.133  1.00  0.00           N0.      0
ATOM    381  C'  SAM A 294      38.088  95.923 111.508  1.00  0.00           C0.      0
ATOM    382  N'  SAM A 294      36.510  96.882 109.826  1.00  0.00           N0.      0
ATOM    383  O'  SAM A 294      37.092  95.206 111.889  1.00  0.00           O0.      0
ATOM    384 HN61 SAM A 294      32.230 107.877 114.211  1.00  0.00           H0.      0
ATOM    385 HN62 SAM A 294      31.819 108.802 112.808  1.00  0.00           H0.      0
ATOM    386  HA  SAM A 294      38.526  97.463 110.035  1.00  0.00           H0.      0
ATOM    387  HB1 SAM A 294      36.493  97.984 112.292  1.00  0.00           H0.      0
ATOM    388  HB2 SAM A 294      36.986  99.179 111.097  1.00  0.00           H0.      0
ATOM    389  HG1 SAM A 294      39.086  99.560 112.123  1.00  0.00           H0.      0
ATOM    390  HG2 SAM A 294      39.227  97.898 112.696  1.00  0.00           H0.      0
ATOM    391 HO2' SAM A 294      38.990 104.690 112.015  1.00  0.00           H0.      0
ATOM    392 HO3' SAM A 294      38.931 102.403 111.431  1.00  0.00           H0.      0
ATOM    393  H01 SAM A 294      35.415 104.396 115.254  1.00  0.00           H0.      0
ATOM    394  H02 SAM A 294      37.208 101.134 112.077  1.00  0.00           H0.      0
ATOM    395  H03 SAM A 294      38.922 102.124 114.253  1.00  0.00           H0.      0
ATOM    396  H04 SAM A 294      37.711 104.078 114.483  1.00  0.00           H0.      0
ATOM    397  H05 SAM A 294      36.631 103.855 111.634  1.00  0.00           H0.      0
ATOM    398  H06 SAM A 294      34.293 107.009 109.454  1.00  0.00           H0.      0
ATOM    399  H07 SAM A 294      35.712  96.583 110.405  1.00  0.00           H0.      0
ATOM    400  H08 SAM A 294      36.666  96.109 109.107  1.00  0.00           H0.      0
ATOM    401  H09 SAM A 294      36.222  97.725 109.299  1.00  0.00           H0.      0
ATOM    402 H5'1 SAM A 294      36.738 100.947 115.102  1.00  0.00           H0.      0
ATOM    403 H5'2 SAM A 294      35.927  99.964 113.861  1.00  0.00           H0.      0
