# Supplementary material for: Computational Investigation of GNMT-Catalyzed Methyl Transfer Reaction: Integrating MD, QM, and ML Approaches
Source: J Comput Chem. Author manuscript; Available in PMC 2026 Jun 29. (PMC13312424; doi:10.1002/jcc.70434)
Supplement: SI-2 [file NIHMS2188582-supplement-SI-2.zip › QM-cluster-pdbs/sampling_12945_P2_wo_ts.pdb]

ATOM      1  CA  ILE A  17      34.806 112.582 119.369  1.00  0.00           C0.     -1
ATOM      2  C   ILE A  17      34.866 111.081 119.059  1.00  0.00           C0.      0
ATOM      3  O   ILE A  17      35.109 110.251 119.943  1.00  0.00           O0.      0
ATOM      4  H01 ILE A  17      35.205 112.731 120.372  1.00  0.00           H0.      0
ATOM      5  H02 ILE A  17      33.771 112.944 119.343  1.00  0.00           H0.      0
ATOM      6  HA  ILE A  17      35.385 113.170 118.650  1.00  0.00           H0.      0
ATOM      7  N   PRO A  18      34.677 110.674 117.755  1.00  0.00           N0.      0
ATOM      8  CA  PRO A  18      34.625 109.221 117.434  1.00  0.00           C0.     -1
ATOM      9  C   PRO A  18      35.954 108.483 117.632  1.00  0.00           C0.      0
ATOM     10  O   PRO A  18      35.973 107.255 117.790  1.00  0.00           O0.      0
ATOM     11  CB  PRO A  18      34.183 109.197 115.951  1.00  0.00           C0.      0
ATOM     12  CG  PRO A  18      33.350 110.484 115.798  1.00  0.00           C0.      0
ATOM     13  CD  PRO A  18      34.118 111.506 116.661  1.00  0.00           C0.      0
ATOM     14  HA  PRO A  18      33.895 108.725 118.081  1.00  0.00           H0.      0
ATOM     15  HB2 PRO A  18      35.065 109.240 115.302  1.00  0.00           H0.      0
ATOM     16  HB3 PRO A  18      33.646 108.277 115.712  1.00  0.00           H0.      0
ATOM     17  HG2 PRO A  18      33.246 110.797 114.754  1.00  0.00           H0.      0
ATOM     18  HG3 PRO A  18      32.344 110.337 116.207  1.00  0.00           H0.      0
ATOM     19  HD2 PRO A  18      34.924 111.982 116.088  1.00  0.00           H0.      0
ATOM     20  HD3 PRO A  18      33.471 112.291 117.059  1.00  0.00           H0.      0
ATOM     21  N   ASP A  19      37.062 109.256 117.513  1.00  0.00           N0.      0
ATOM     22  CA  ASP A  19      38.414 108.744 117.703  1.00  0.00           C0.     -1
ATOM     23  H01 ASP A  19      39.086 109.164 116.950  1.00  0.00           H0.      0
ATOM     24  H03 ASP A  19      38.799 108.986 118.700  1.00  0.00           H0.      0
ATOM     25  H   ASP A  19      36.917 110.255 117.492  1.00  0.00           H0.      0
ATOM     26  HA  ASP A  19      38.382 107.659 117.592  1.00  0.00           H0.      0
ATOM     27  CA  TYR A  21      43.192 105.799 118.315  1.00  0.00           C0.     -1
ATOM     28  CB  TYR A  21      43.258 105.202 116.928  1.00  0.00           C0.     -1
ATOM     29  CG  TYR A  21      42.332 104.001 116.800  1.00  0.00           C0.      0
ATOM     30  CD1 TYR A  21      40.977 104.153 116.459  1.00  0.00           C0.      0
ATOM     31  CD2 TYR A  21      42.792 102.706 117.088  1.00  0.00           C0.      0
ATOM     32  CE1 TYR A  21      40.111 103.055 116.409  1.00  0.00           C0.      0
ATOM     33  CE2 TYR A  21      41.942 101.599 117.042  1.00  0.00           C0.      0
ATOM     34  CZ  TYR A  21      40.596 101.774 116.698  1.00  0.00           C0.      0
ATOM     35  OH  TYR A  21      39.699 100.717 116.647  1.00  0.00           O0.      0
ATOM     36  H01 TYR A  21      43.861 106.663 118.418  1.00  0.00           H0.      0
ATOM     37  H02 TYR A  21      42.175 106.134 118.552  1.00  0.00           H0.      0
ATOM     38  HA  TYR A  21      43.478 105.061 119.074  1.00  0.00           H0.      0
ATOM     39  HB2 TYR A  21      42.993 105.948 116.167  1.00  0.00           H0.      0
ATOM     40  HB3 TYR A  21      44.286 104.887 116.704  1.00  0.00           H0.      0
ATOM     41  HD1 TYR A  21      40.594 105.141 116.220  1.00  0.00           H0.      0
ATOM     42  HD2 TYR A  21      43.837 102.558 117.342  1.00  0.00           H0.      0
ATOM     43  HE1 TYR A  21      39.068 103.179 116.141  1.00  0.00           H0.      0
ATOM     44  HE2 TYR A  21      42.322 100.605 117.253  1.00  0.00           H0.      0
ATOM     45  HH  TYR A  21      40.178  99.872 116.622  1.00  0.00           H0.      0
ATOM     46  CA  TRP A  30      45.989  96.198 114.298  1.00  0.00           C0.     -1
ATOM     47  CB  TRP A  30      45.147  97.378 113.829  1.00  0.00           C0.     -1
ATOM     48  CG  TRP A  30      43.669  97.082 113.779  1.00  0.00           C0.      0
ATOM     49  CD1 TRP A  30      42.958  96.539 112.723  1.00  0.00           C0.      0
ATOM     50  CD2 TRP A  30      42.718  97.255 114.856  1.00  0.00           C0.      0
ATOM     51  CE2 TRP A  30      41.449  96.784 114.381  1.00  0.00           C0.      0
ATOM     52  CE3 TRP A  30      42.805  97.771 116.163  1.00  0.00           C0.      0
ATOM     53  NE1 TRP A  30      41.629  96.349 113.083  1.00  0.00           N0.      0
ATOM     54  CZ2 TRP A  30      40.302  96.795 115.185  1.00  0.00           C0.      0
ATOM     55  CZ3 TRP A  30      41.657  97.806 116.959  1.00  0.00           C0.      0
ATOM     56  CH2 TRP A  30      40.419  97.316 116.476  1.00  0.00           C0.      0
ATOM     57  H01 TRP A  30      45.869  95.342 113.623  1.00  0.00           H0.      0
ATOM     58  H02 TRP A  30      47.054  96.457 114.334  1.00  0.00           H0.      0
ATOM     59  HA  TRP A  30      45.686  95.872 115.300  1.00  0.00           H0.      0
ATOM     60  HB2 TRP A  30      45.318  98.238 114.491  1.00  0.00           H0.      0
ATOM     61  HB3 TRP A  30      45.487  97.693 112.834  1.00  0.00           H0.      0
ATOM     62  HD1 TRP A  30      43.303  96.271 111.736  1.00  0.00           H0.      0
ATOM     63  HE1 TRP A  30      40.874  96.036 112.471  1.00  0.00           H0.      0
ATOM     64  HE3 TRP A  30      43.753  98.131 116.551  1.00  0.00           H0.      0
ATOM     65  HZ2 TRP A  30      39.372  96.368 114.828  1.00  0.00           H0.      0
ATOM     66  HZ3 TRP A  30      41.719  98.173 117.980  1.00  0.00           H0.      0
ATOM     67  HH2 TRP A  30      39.557  97.316 117.135  1.00  0.00           H0.      0
ATOM     68  CA  ILE A  34      44.105  90.269 113.210  1.00  0.00           C0.     -1
ATOM     69  CB  ILE A  34      43.645  91.027 111.924  1.00  0.00           C0.     -1
ATOM     70  CG1 ILE A  34      42.439  91.941 112.246  1.00  0.00           C0.      0
ATOM     71  CG2 ILE A  34      43.326  90.027 110.799  1.00  0.00           C0.      0
ATOM     72  CD1 ILE A  34      41.995  92.864 111.099  1.00  0.00           C0.      0
ATOM     73  H01 ILE A  34      45.010  89.683 113.014  1.00  0.00           H0.      0
ATOM     74  H02 ILE A  34      44.318  90.971 114.024  1.00  0.00           H0.      0
ATOM     75  HA  ILE A  34      43.322  89.579 113.547  1.00  0.00           H0.      0
ATOM     76  HB  ILE A  34      44.475  91.671 111.594  1.00  0.00           H0.      0
ATOM     77 HG12 ILE A  34      41.597  91.304 112.563  1.00  0.00           H0.      0
ATOM     78 HG13 ILE A  34      42.694  92.562 113.116  1.00  0.00           H0.      0
ATOM     79 HG21 ILE A  34      42.485  89.382 111.089  1.00  0.00           H0.      0
ATOM     80 HG22 ILE A  34      43.059  90.533 109.865  1.00  0.00           H0.      0
ATOM     81 HG23 ILE A  34      44.186  89.379 110.594  1.00  0.00           H0.      0
ATOM     82 HD11 ILE A  34      41.177  93.526 111.410  1.00  0.00           H0.      0
ATOM     83 HD12 ILE A  34      42.827  93.501 110.774  1.00  0.00           H0.      0
ATOM     84 HD13 ILE A  34      41.656  92.298 110.224  1.00  0.00           H0.      0
ATOM     85  CA  ARG A  40      39.746  86.192 108.893  1.00  0.00           C0.     -1
ATOM     86  CB  ARG A  40      40.143  87.746 109.003  1.00  0.00           C0.     -1
ATOM     87  CG  ARG A  40      38.947  88.706 109.124  1.00  0.00           C0.      0
ATOM     88  CD  ARG A  40      39.408  90.134 109.497  1.00  0.00           C0.      0
ATOM     89  NE  ARG A  40      38.333  91.121 109.351  1.00  0.00           N0.      0
ATOM     90  CZ  ARG A  40      37.877  92.000 110.266  1.00  0.00           C0.      0
ATOM     91  NH1 ARG A  40      38.415  92.125 111.508  1.00  0.00           N1+      0
ATOM     92  NH2 ARG A  40      36.793  92.720 109.953  1.00  0.00           N0.      0
ATOM     93  H01 ARG A  40      39.113  86.021 108.015  1.00  0.00           H0.      0
ATOM     94  H02 ARG A  40      40.650  85.584 108.801  1.00  0.00           H0.      0
ATOM     95  HA  ARG A  40      39.197  85.880 109.788  1.00  0.00           H0.      0
ATOM     96  HB2 ARG A  40      40.794  87.860 109.881  1.00  0.00           H0.      0
ATOM     97  HB3 ARG A  40      40.746  88.017 108.127  1.00  0.00           H0.      0
ATOM     98  HG2 ARG A  40      38.399  88.740 108.172  1.00  0.00           H0.      0
ATOM     99  HG3 ARG A  40      38.241  88.351 109.885  1.00  0.00           H0.      0
ATOM    100  HD2 ARG A  40      39.761  90.137 110.532  1.00  0.00           H0.      0
ATOM    101  HD3 ARG A  40      40.255  90.429 108.864  1.00  0.00           H0.      0
ATOM    102  HE  ARG A  40      37.935  91.255 108.424  1.00  0.00           H0.      0
ATOM    103 HH11 ARG A  40      39.376  91.850 111.648  1.00  0.00           H0.      0
ATOM    104 HH12 ARG A  40      38.146  92.980 111.997  1.00  0.00           H0.      0
ATOM    105 HH21 ARG A  40      36.601  92.776 108.930  1.00  0.00           H0.      0
ATOM    106 HH22 ARG A  40      36.671  93.578 110.499  1.00  0.00           H0.      0
ATOM    107  CA  ALA A  64      34.728 101.124 108.211  1.00  0.00           C0.     -1
ATOM    108  C   ALA A  64      36.065 100.377 107.963  1.00  0.00           C0.      0
ATOM    109  O   ALA A  64      36.208  99.189 108.319  1.00  0.00           O0.      0
ATOM    110  H01 ALA A  64      33.948 100.625 107.628  1.00  0.00           H0.      0
ATOM    111  H02 ALA A  64      34.469 101.041 109.270  1.00  0.00           H0.      0
ATOM    112  HA  ALA A  64      34.783 102.176 107.921  1.00  0.00           H0.      0
ATOM    113  N   CYS A  65      37.053 101.048 107.315  1.00  0.00           N0.      0
ATOM    114  CA  CYS A  65      38.240 100.388 106.708  1.00  0.00           C0.     -1
ATOM    115  C   CYS A  65      39.272  99.727 107.621  1.00  0.00           C0.      0
ATOM    116  O   CYS A  65      39.740  98.623 107.304  1.00  0.00           O0.      0
ATOM    117  H02 CYS A  65      38.745 101.161 106.121  1.00  0.00           H0.      0
ATOM    118  H   CYS A  65      36.871 102.014 107.045  1.00  0.00           H0.      0
ATOM    119  HA  CYS A  65      37.903  99.600 106.028  1.00  0.00           H0.      0
ATOM    120  N   GLY A  66      39.722 100.451 108.665  1.00  0.00           N0.      0
ATOM    121  CA  GLY A  66      40.940 100.026 109.352  1.00  0.00           C0.     -1
ATOM    122  H01 GLY A  66      41.831 100.204 108.738  1.00  0.00           H0.      0
ATOM    123  H   GLY A  66      39.296 101.353 108.890  1.00  0.00           H0.      0
ATOM    124  HA2 GLY A  66      41.027 100.589 110.283  1.00  0.00           H0.      0
ATOM    125  HA3 GLY A  66      40.892  98.957 109.577  1.00  0.00           H0.      0
ATOM    126  CA  ASP A  70      37.224  93.771 104.461  1.00  0.00           C0.     -1
ATOM    127  CB  ASP A  70      36.157  94.216 105.449  1.00  0.00           C0.     -1
ATOM    128  CG  ASP A  70      36.499  93.940 106.923  1.00  0.00           C0.      0
ATOM    129  OD1 ASP A  70      36.443  94.918 107.729  1.00  0.00           O0.      0
ATOM    130  OD2 ASP A  70      36.764  92.731 107.239  1.00  0.00           O1-      0
ATOM    131  H01 ASP A  70      38.159  94.325 104.611  1.00  0.00           H0.      0
ATOM    132  H02 ASP A  70      36.900  93.935 103.427  1.00  0.00           H0.      0
ATOM    133  HA  ASP A  70      37.443  92.706 104.589  1.00  0.00           H0.      0
ATOM    134  HB2 ASP A  70      35.956  95.287 105.346  1.00  0.00           H0.      0
ATOM    135  HB3 ASP A  70      35.219  93.684 105.233  1.00  0.00           H0.      0
ATOM    136  CA  VAL A  84      36.206 105.091 104.321  1.00  0.00           C0.     -1
ATOM    137  C   VAL A  84      36.645 104.805 105.764  1.00  0.00           C0.      0
ATOM    138  O   VAL A  84      36.324 103.732 106.317  1.00  0.00           O0.      0
ATOM    139  CB  VAL A  84      34.727 105.534 104.299  1.00  0.00           C0.     -1
ATOM    140  CG1 VAL A  84      34.524 106.901 104.979  1.00  0.00           C0.      0
ATOM    141  CG2 VAL A  84      34.206 105.564 102.851  1.00  0.00           C0.      0
ATOM    142  H03 VAL A  84      36.327 104.162 103.756  1.00  0.00           H0.      0
ATOM    143  HA  VAL A  84      36.833 105.863 103.859  1.00  0.00           H0.      0
ATOM    144  HB  VAL A  84      34.156 104.777 104.857  1.00  0.00           H0.      0
ATOM    145 HG11 VAL A  84      34.862 106.910 106.020  1.00  0.00           H0.      0
ATOM    146 HG12 VAL A  84      35.083 107.680 104.443  1.00  0.00           H0.      0
ATOM    147 HG13 VAL A  84      33.465 107.183 104.966  1.00  0.00           H0.      0
ATOM    148 HG21 VAL A  84      33.148 105.847 102.824  1.00  0.00           H0.      0
ATOM    149 HG22 VAL A  84      34.766 106.296 102.255  1.00  0.00           H0.      0
ATOM    150 HG23 VAL A  84      34.311 104.584 102.371  1.00  0.00           H0.      0
ATOM    151  N   ASP A  85      37.312 105.780 106.433  1.00  0.00           N0.      0
ATOM    152  CA  ASP A  85      37.714 105.649 107.842  1.00  0.00           C0.     -1
ATOM    153  C   ASP A  85      38.100 107.012 108.357  1.00  0.00           C0.      0
ATOM    154  O   ASP A  85      38.645 107.860 107.640  1.00  0.00           O0.      0
ATOM    155  CB  ASP A  85      38.915 104.643 107.939  1.00  0.00           C0.      0
ATOM    156  CG  ASP A  85      39.117 104.080 109.343  1.00  0.00           C0.      0
ATOM    157  OD1 ASP A  85      38.590 102.950 109.620  1.00  0.00           O0.      0
ATOM    158  OD2 ASP A  85      39.769 104.775 110.180  1.00  0.00           O1-      0
ATOM    159  H   ASP A  85      37.610 106.629 105.967  1.00  0.00           H0.      0
ATOM    160  HA  ASP A  85      36.865 105.237 108.398  1.00  0.00           H0.      0
ATOM    161  HB2 ASP A  85      38.698 103.817 107.262  1.00  0.00           H0.      0
ATOM    162  HB3 ASP A  85      39.823 105.156 107.609  1.00  0.00           H0.      0
ATOM    163  N   ALA A  86      37.850 107.144 109.673  1.00  0.00           N0.      0
ATOM    164  CA  ALA A  86      38.156 108.359 110.383  1.00  0.00           C0.     -1
ATOM    165  C   ALA A  86      39.621 108.516 110.788  1.00  0.00           C0.      0
ATOM    166  O   ALA A  86      40.021 109.593 111.256  1.00  0.00           O0.      0
ATOM    167  CB  ALA A  86      37.297 108.430 111.662  1.00  0.00           C0.      0
ATOM    168  H   ALA A  86      37.199 106.489 110.099  1.00  0.00           H0.      0
ATOM    169  HA  ALA A  86      37.920 109.214 109.738  1.00  0.00           H0.      0
ATOM    170  HB1 ALA A  86      37.577 109.315 112.237  1.00  0.00           H0.      0
ATOM    171  HB2 ALA A  86      36.234 108.489 111.415  1.00  0.00           H0.      0
ATOM    172  HB3 ALA A  86      37.476 107.540 112.278  1.00  0.00           H0.      0
ATOM    173  N   SER A  87      40.372 107.409 110.655  1.00  0.00           N0.      0
ATOM    174  CA  SER A  87      41.676 107.319 111.267  1.00  0.00           C0.     -1
ATOM    175  CB  SER A  87      41.578 106.884 112.741  1.00  0.00           C0.      0
ATOM    176  OG  SER A  87      42.880 106.653 113.324  1.00  0.00           O0.      0
ATOM    177  H01 SER A  87      42.276 106.584 110.721  1.00  0.00           H0.      0
ATOM    178  H   SER A  87      39.953 106.530 110.342  1.00  0.00           H0.      0
ATOM    179  HA  SER A  87      42.169 108.294 111.198  1.00  0.00           H0.      0
ATOM    180  HB2 SER A  87      41.016 107.640 113.308  1.00  0.00           H0.      0
ATOM    181  HB3 SER A  87      41.042 105.937 112.820  1.00  0.00           H0.      0
ATOM    182  HG  SER A  87      43.353 107.497 113.343  1.00  0.00           H0.      0
ATOM    183  CA  MET A  90      44.624 103.024 110.352  1.00  0.00           C0.     -1
ATOM    184  CB  MET A  90      43.184 102.741 110.870  1.00  0.00           C0.     -1
ATOM    185  CG  MET A  90      42.930 103.177 112.318  1.00  0.00           C0.      0
ATOM    186  SD  MET A  90      43.688 102.070 113.582  1.00  0.00           S0.      0
ATOM    187  CE  MET A  90      42.462 100.708 113.571  1.00  0.00           C0.      0
ATOM    188  H01 MET A  90      44.838 104.100 110.379  1.00  0.00           H0.      0
ATOM    189  H02 MET A  90      44.745 102.674 109.321  1.00  0.00           H0.      0
ATOM    190  HA  MET A  90      45.363 102.513 110.980  1.00  0.00           H0.      0
ATOM    191  HB2 MET A  90      42.460 103.269 110.231  1.00  0.00           H0.      0
ATOM    192  HB3 MET A  90      42.965 101.672 110.767  1.00  0.00           H0.      0
ATOM    193  HG2 MET A  90      43.328 104.180 112.506  1.00  0.00           H0.      0
ATOM    194  HG3 MET A  90      41.852 103.203 112.513  1.00  0.00           H0.      0
ATOM    195  HE1 MET A  90      42.684 100.052 114.415  1.00  0.00           H0.      0
ATOM    196  HE2 MET A  90      41.453 101.111 113.682  1.00  0.00           H0.      0
ATOM    197  HE3 MET A  90      42.517 100.120 112.650  1.00  0.00           H0.      0
ATOM    198  CA  ALA A 115      34.949 110.883 105.840  1.00  0.00           C0.     -1
ATOM    199  C   ALA A 115      34.471 110.327 107.170  1.00  0.00           C0.      0
ATOM    200  O   ALA A 115      35.046 109.393 107.743  1.00  0.00           O0.      0
ATOM    201  H01 ALA A 115      35.829 111.513 106.013  1.00  0.00           H0.      0
ATOM    202  H03 ALA A 115      35.253 110.058 105.192  1.00  0.00           H0.      0
ATOM    203  HA  ALA A 115      34.190 111.481 105.329  1.00  0.00           H0.      0
ATOM    204  N   ASN A 116      33.390 110.974 107.698  1.00  0.00           N0.      0
ATOM    205  CA  ASN A 116      32.909 110.759 109.056  1.00  0.00           C0.     -1
ATOM    206  C   ASN A 116      31.369 110.437 108.975  1.00  0.00           C0.      0
ATOM    207  O   ASN A 116      30.612 111.307 108.516  1.00  0.00           O0.      0
ATOM    208  CB  ASN A 116      33.140 112.036 109.881  1.00  0.00           C0.      0
ATOM    209  CG  ASN A 116      32.919 111.860 111.375  1.00  0.00           C0.      0
ATOM    210  ND2 ASN A 116      33.556 112.765 112.159  1.00  0.00           N0.      0
ATOM    211  OD1 ASN A 116      32.199 110.973 111.857  1.00  0.00           O0.      0
ATOM    212  H   ASN A 116      32.935 111.703 107.165  1.00  0.00           H0.      0
ATOM    213  HA  ASN A 116      33.459 109.913 109.472  1.00  0.00           H0.      0
ATOM    214  HB2 ASN A 116      34.158 112.396 109.695  1.00  0.00           H0.      0
ATOM    215  HB3 ASN A 116      32.446 112.806 109.519  1.00  0.00           H0.      0
ATOM    216 HD21 ASN A 116      33.376 112.767 113.153  1.00  0.00           H0.      0
ATOM    217 HD22 ASN A 116      34.101 113.520 111.769  1.00  0.00           H0.      0
ATOM    218  N   TRP A 117      30.951 109.208 109.372  1.00  0.00           N0.      0
ATOM    219  CA  TRP A 117      29.529 108.738 109.303  1.00  0.00           C0.     -1
ATOM    220  CB  TRP A 117      29.314 107.540 110.243  1.00  0.00           C0.     -1
ATOM    221  CG  TRP A 117      30.298 106.420 109.980  1.00  0.00           C0.      0
ATOM    222  CD1 TRP A 117      30.915 106.130 108.777  1.00  0.00           C0.      0
ATOM    223  CD2 TRP A 117      30.848 105.495 110.951  1.00  0.00           C0.      0
ATOM    224  CE2 TRP A 117      31.801 104.676 110.268  1.00  0.00           C0.      0
ATOM    225  CE3 TRP A 117      30.659 105.300 112.332  1.00  0.00           C0.      0
ATOM    226  NE1 TRP A 117      31.803 105.077 108.945  1.00  0.00           N0.      0
ATOM    227  CZ2 TRP A 117      32.560 103.698 110.926  1.00  0.00           C0.      0
ATOM    228  CZ3 TRP A 117      31.408 104.325 112.989  1.00  0.00           C0.      0
ATOM    229  CH2 TRP A 117      32.352 103.533 112.294  1.00  0.00           C0.      0
ATOM    230  H02 TRP A 117      28.884 109.577 109.577  1.00  0.00           H0.      0
ATOM    231  H   TRP A 117      31.651 108.564 109.738  1.00  0.00           H0.      0
ATOM    232  HA  TRP A 117      29.289 108.466 108.267  1.00  0.00           H0.      0
ATOM    233  HB2 TRP A 117      29.429 107.875 111.281  1.00  0.00           H0.      0
ATOM    234  HB3 TRP A 117      28.275 107.201 110.134  1.00  0.00           H0.      0
ATOM    235  HD1 TRP A 117      30.810 106.608 107.816  1.00  0.00           H0.      0
ATOM    236  HE1 TRP A 117      32.441 104.744 108.239  1.00  0.00           H0.      0
ATOM    237  HE3 TRP A 117      29.954 105.913 112.883  1.00  0.00           H0.      0
ATOM    238  HZ2 TRP A 117      33.304 103.113 110.398  1.00  0.00           H0.      0
ATOM    239  HZ3 TRP A 117      31.286 104.183 114.057  1.00  0.00           H0.      0
ATOM    240  HH2 TRP A 117      32.951 102.810 112.838  1.00  0.00           H0.      0
ATOM    241  CA  LEU A 136      32.003  94.877 109.813  1.00  0.00           C0.     -1
ATOM    242  C   LEU A 136      33.008  95.260 110.891  1.00  0.00           C0.      0
ATOM    243  O   LEU A 136      33.679  96.312 110.823  1.00  0.00           O0.      0
ATOM    244  H01 LEU A 136      32.552  94.589 108.910  1.00  0.00           H0.      0
ATOM    245  H02 LEU A 136      31.392  95.749 109.567  1.00  0.00           H0.      0
ATOM    246  HA  LEU A 136      31.355  94.051 110.112  1.00  0.00           H0.      0
ATOM    247  N   GLY A 137      33.139  94.388 111.929  1.00  0.00           N0.      0
ATOM    248  CA  GLY A 137      34.208  94.485 112.921  1.00  0.00           C0.     -1
ATOM    249  C   GLY A 137      33.807  95.062 114.299  1.00  0.00           C0.      0
ATOM    250  O   GLY A 137      34.705  95.179 115.155  1.00  0.00           O0.      0
ATOM    251  H   GLY A 137      32.640  93.511 111.864  1.00  0.00           H0.      0
ATOM    252  HA2 GLY A 137      34.621  93.488 113.100  1.00  0.00           H0.      0
ATOM    253  HA3 GLY A 137      35.029  95.091 112.528  1.00  0.00           H0.      0
ATOM    254  N   ASN A 138      32.507  95.379 114.519  1.00  0.00           N0.      0
ATOM    255  CA  ASN A 138      31.949  96.081 115.721  1.00  0.00           C0.     -1
ATOM    256  C   ASN A 138      32.528  97.524 115.751  1.00  0.00           C0.      0
ATOM    257  O   ASN A 138      33.268  97.919 116.653  1.00  0.00           O0.      0
ATOM    258  CB  ASN A 138      32.224  95.343 117.034  1.00  0.00           C0.      0
ATOM    259  CG  ASN A 138      31.512  96.079 118.170  1.00  0.00           C0.      0
ATOM    260  ND2 ASN A 138      32.302  96.399 119.224  1.00  0.00           N0.      0
ATOM    261  OD1 ASN A 138      30.303  96.337 118.107  1.00  0.00           O0.      0
ATOM    262  H   ASN A 138      31.882  95.229 113.737  1.00  0.00           H0.      0
ATOM    263  HA  ASN A 138      30.868  96.135 115.566  1.00  0.00           H0.      0
ATOM    264  HB2 ASN A 138      31.807  94.332 116.955  1.00  0.00           H0.      0
ATOM    265  HB3 ASN A 138      33.293  95.267 117.221  1.00  0.00           H0.      0
ATOM    266 HD21 ASN A 138      31.942  97.049 119.911  1.00  0.00           H0.      0
ATOM    267 HD22 ASN A 138      33.313  96.336 119.122  1.00  0.00           H0.      0
ATOM    268  N   SER A 139      32.148  98.305 114.703  1.00  0.00           N0.      0
ATOM    269  CA  SER A 139      32.932  99.469 114.276  1.00  0.00           C0.     -1
ATOM    270  CB  SER A 139      33.508  99.213 112.883  1.00  0.00           C0.      0
ATOM    271  OG  SER A 139      34.375  98.062 112.944  1.00  0.00           O0.      0
ATOM    272  H03 SER A 139      32.314 100.374 114.264  1.00  0.00           H0.      0
ATOM    273  H   SER A 139      31.595  97.861 113.981  1.00  0.00           H0.      0
ATOM    274  HA  SER A 139      33.731  99.608 115.008  1.00  0.00           H0.      0
ATOM    275  HB2 SER A 139      32.698  99.043 112.162  1.00  0.00           H0.      0
ATOM    276  HB3 SER A 139      34.063 100.099 112.547  1.00  0.00           H0.      0
ATOM    277  HG  SER A 139      34.149  97.450 112.218  1.00  0.00           H0.      0
ATOM    278  CA  HID A 142      32.845 104.144 118.417  1.00  0.00           C0.     -1
ATOM    279  CB  HID A 142      34.071 104.039 117.439  1.00  0.00           C0.     -1
ATOM    280  CG  HID A 142      34.932 102.821 117.553  1.00  0.00           C0.      0
ATOM    281  CD2 HID A 142      34.702 101.467 117.392  1.00  0.00           C0.      0
ATOM    282  ND1 HID A 142      36.292 102.906 117.835  1.00  0.00           N0.      0
ATOM    283  CE1 HID A 142      36.824 101.649 117.852  1.00  0.00           C0.      0
ATOM    284  NE2 HID A 142      35.878 100.749 117.594  1.00  0.00           N0.      0
ATOM    285  H01 HID A 142      32.165 103.296 118.284  1.00  0.00           H0.      0
ATOM    286  H02 HID A 142      32.297 105.069 118.213  1.00  0.00           H0.      0
ATOM    287  HA  HID A 142      33.181 104.157 119.459  1.00  0.00           H0.      0
ATOM    288  HB2 HID A 142      33.676 104.106 116.415  1.00  0.00           H0.      0
ATOM    289  HB3 HID A 142      34.691 104.935 117.575  1.00  0.00           H0.      0
ATOM    290  HD1 HID A 142      36.797 103.767 118.002  1.00  0.00           H0.      0
ATOM    291  HD2 HID A 142      33.776 100.959 117.176  1.00  0.00           H0.      0
ATOM    292  HE1 HID A 142      37.866 101.435 118.022  1.00  0.00           H0.      0
ATOM    293  CA  ARG A 175      28.617  93.006 120.086  1.00  0.00           C0.     -1
ATOM    294  CB  ARG A 175      29.794  93.558 120.853  1.00  0.00           C0.     -1
ATOM    295  CG  ARG A 175      31.181  93.106 120.358  1.00  0.00           C0.      0
ATOM    296  CD  ARG A 175      32.282  93.751 121.220  1.00  0.00           C0.      0
ATOM    297  NE  ARG A 175      33.656  93.515 120.756  1.00  0.00           N0.      0
ATOM    298  CZ  ARG A 175      34.458  92.564 121.237  1.00  0.00           C0.      0
ATOM    299  NH1 ARG A 175      33.949  91.571 122.021  1.00  0.00           N1+      0
ATOM    300  NH2 ARG A 175      35.771  92.607 120.977  1.00  0.00           N0.      0
ATOM    301  H01 ARG A 175      27.670  93.368 120.501  1.00  0.00           H0.      0
ATOM    302  H03 ARG A 175      28.655  93.312 119.033  1.00  0.00           H0.      0
ATOM    303  HA  ARG A 175      28.594  91.909 120.112  1.00  0.00           H0.      0
ATOM    304  HB2 ARG A 175      29.767  94.657 120.810  1.00  0.00           H0.      0
ATOM    305  HB3 ARG A 175      29.699  93.292 121.917  1.00  0.00           H0.      0
ATOM    306  HG2 ARG A 175      31.257  92.009 120.386  1.00  0.00           H0.      0
ATOM    307  HG3 ARG A 175      31.324  93.406 119.313  1.00  0.00           H0.      0
ATOM    308  HD2 ARG A 175      32.140  94.834 121.206  1.00  0.00           H0.      0
ATOM    309  HD3 ARG A 175      32.197  93.420 122.262  1.00  0.00           H0.      0
ATOM    310  HE  ARG A 175      34.103  94.207 120.122  1.00  0.00           H0.      0
ATOM    311 HH11 ARG A 175      32.985  91.304 121.890  1.00  0.00           H0.      0
ATOM    312 HH12 ARG A 175      34.566  90.830 122.318  1.00  0.00           H0.      0
ATOM    313 HH21 ARG A 175      36.219  93.484 120.626  1.00  0.00           H0.      0
ATOM    314 HH22 ARG A 175      36.363  91.846 121.273  1.00  0.00           H0.      0
ATOM    315  CA  TYR A 194      40.740  89.234 115.214  1.00  0.00           C0.     -1
ATOM    316  CB  TYR A 194      40.291  90.071 116.430  1.00  0.00           C0.     -1
ATOM    317  CG  TYR A 194      39.513  91.323 116.024  1.00  0.00           C0.      0
ATOM    318  CD1 TYR A 194      38.214  91.580 116.493  1.00  0.00           C0.      0
ATOM    319  CD2 TYR A 194      40.078  92.268 115.144  1.00  0.00           C0.      0
ATOM    320  CE1 TYR A 194      37.508  92.735 116.122  1.00  0.00           C0.      0
ATOM    321  CE2 TYR A 194      39.382  93.411 114.744  1.00  0.00           C0.      0
ATOM    322  CZ  TYR A 194      38.094  93.661 115.245  1.00  0.00           C0.      0
ATOM    323  OH  TYR A 194      37.486  94.840 114.876  1.00  0.00           O0.      0
ATOM    324  H01 TYR A 194      41.307  88.351 115.531  1.00  0.00           H0.      0
ATOM    325  H02 TYR A 194      39.873  88.897 114.634  1.00  0.00           H0.      0
ATOM    326  HA  TYR A 194      41.379  89.822 114.549  1.00  0.00           H0.      0
ATOM    327  HB2 TYR A 194      39.668  89.458 117.093  1.00  0.00           H0.      0
ATOM    328  HB3 TYR A 194      41.178  90.360 117.012  1.00  0.00           H0.      0
ATOM    329  HD1 TYR A 194      37.743  90.873 117.171  1.00  0.00           H0.      0
ATOM    330  HD2 TYR A 194      41.080  92.110 114.763  1.00  0.00           H0.      0
ATOM    331  HE1 TYR A 194      36.514  92.923 116.518  1.00  0.00           H0.      0
ATOM    332  HE2 TYR A 194      39.813  94.114 114.042  1.00  0.00           H0.      0
ATOM    333  HH  TYR A 194      36.514  94.820 114.999  1.00  0.00           H0.      0
ATOM    334  CA  TYR A 220      43.646  94.186 125.206  1.00  0.00           C0.     -1
ATOM    335  CB  TYR A 220      43.482  94.575 123.724  1.00  0.00           C0.     -1
ATOM    336  CG  TYR A 220      42.081  94.968 123.281  1.00  0.00           C0.      0
ATOM    337  CD1 TYR A 220      41.429  96.093 123.822  1.00  0.00           C0.      0
ATOM    338  CD2 TYR A 220      41.415  94.264 122.263  1.00  0.00           C0.      0
ATOM    339  CE1 TYR A 220      40.178  96.502 123.361  1.00  0.00           C0.      0
ATOM    340  CE2 TYR A 220      40.160  94.663 121.786  1.00  0.00           C0.      0
ATOM    341  CZ  TYR A 220      39.532  95.793 122.332  1.00  0.00           C0.      0
ATOM    342  OH  TYR A 220      38.315  96.255 121.910  1.00  0.00           O0.      0
ATOM    343  H01 TYR A 220      44.690  93.938 125.426  1.00  0.00           H0.      0
ATOM    344  H02 TYR A 220      43.348  95.008 125.868  1.00  0.00           H0.      0
ATOM    345  HA  TYR A 220      43.026  93.317 125.454  1.00  0.00           H0.      0
ATOM    346  HB2 TYR A 220      44.167  95.409 123.510  1.00  0.00           H0.      0
ATOM    347  HB3 TYR A 220      43.823  93.740 123.099  1.00  0.00           H0.      0
ATOM    348  HD1 TYR A 220      41.916  96.668 124.605  1.00  0.00           H0.      0
ATOM    349  HD2 TYR A 220      41.895  93.395 121.821  1.00  0.00           H0.      0
ATOM    350  HE1 TYR A 220      39.690  97.376 123.778  1.00  0.00           H0.      0
ATOM    351  HE2 TYR A 220      39.672  94.113 120.987  1.00  0.00           H0.      0
ATOM    352  HH  TYR A 220      37.944  95.723 121.165  1.00  0.00           H0.      0
ATOM    353  CA  LEU A 240      38.560 100.531 123.713  1.00  0.00           C0.     -1
ATOM    354  CB  LEU A 240      38.283  99.883 122.367  1.00  0.00           C0.     -1
ATOM    355  CG  LEU A 240      39.309 100.188 121.250  1.00  0.00           C0.      0
ATOM    356  CD1 LEU A 240      39.033  99.289 120.028  1.00  0.00           C0.      0
ATOM    357  CD2 LEU A 240      39.299 101.673 120.842  1.00  0.00           C0.      0
ATOM    358  H01 LEU A 240      37.807 100.238 124.454  1.00  0.00           H0.      0
ATOM    359  H02 LEU A 240      39.542 100.230 124.102  1.00  0.00           H0.      0
ATOM    360  HA  LEU A 240      38.552 101.626 123.653  1.00  0.00           H0.      0
ATOM    361  HB2 LEU A 240      38.228  98.793 122.487  1.00  0.00           H0.      0
ATOM    362  HB3 LEU A 240      37.289 100.191 122.004  1.00  0.00           H0.      0
ATOM    363  HG  LEU A 240      40.312  99.944 121.636  1.00  0.00           H0.      0
ATOM    364 HD11 LEU A 240      39.146  98.232 120.290  1.00  0.00           H0.      0
ATOM    365 HD12 LEU A 240      38.002  99.431 119.680  1.00  0.00           H0.      0
ATOM    366 HD13 LEU A 240      39.707  99.526 119.196  1.00  0.00           H0.      0
ATOM    367 HD21 LEU A 240      40.013 101.863 120.031  1.00  0.00           H0.      0
ATOM    368 HD22 LEU A 240      38.300 101.962 120.486  1.00  0.00           H0.      0
ATOM    369 HD23 LEU A 240      39.558 102.330 121.680  1.00  0.00           H0.      0
ATOM    370  CA  TYR A 242      31.351 101.197 124.126  1.00  0.00           C0.     -1
ATOM    371  CB  TYR A 242      31.063 100.046 123.057  1.00  0.00           C0.     -1
ATOM    372  CG  TYR A 242      32.252  99.730 122.171  1.00  0.00           C0.      0
ATOM    373  CD1 TYR A 242      32.774 100.698 121.295  1.00  0.00           C0.      0
ATOM    374  CD2 TYR A 242      32.870  98.466 122.181  1.00  0.00           C0.      0
ATOM    375  CE1 TYR A 242      33.846 100.417 120.446  1.00  0.00           C0.      0
ATOM    376  CE2 TYR A 242      33.939  98.165 121.329  1.00  0.00           C0.      0
ATOM    377  CZ  TYR A 242      34.419  99.134 120.435  1.00  0.00           C0.      0
ATOM    378  OH  TYR A 242      35.434  98.775 119.581  1.00  0.00           O0.      0
ATOM    379  H01 TYR A 242      30.456 101.386 124.728  1.00  0.00           H0.      0
ATOM    380  H02 TYR A 242      32.170 100.897 124.788  1.00  0.00           H0.      0
ATOM    381  HA  TYR A 242      31.636 102.124 123.619  1.00  0.00           H0.      0
ATOM    382  HB2 TYR A 242      30.751  99.142 123.593  1.00  0.00           H0.      0
ATOM    383  HB3 TYR A 242      30.210 100.363 122.442  1.00  0.00           H0.      0
ATOM    384  HD1 TYR A 242      32.331 101.689 121.267  1.00  0.00           H0.      0
ATOM    385  HD2 TYR A 242      32.503  97.701 122.861  1.00  0.00           H0.      0
ATOM    386  HE1 TYR A 242      34.222 101.184 119.782  1.00  0.00           H0.      0
ATOM    387  HE2 TYR A 242      34.401  97.183 121.331  1.00  0.00           H0.      0
ATOM    388  HH  TYR A 242      35.609  99.472 118.904  1.00  0.00           H0.      0
ATOM    389  N   ACT A 293      35.981  96.995 117.139  1.00  0.00           N0.      0
ATOM    390  CA  ACT A 293      36.880  96.358 118.099  1.00  0.00           C0.      0
ATOM    391  C   ACT A 293      36.199  95.445 119.128  1.00  0.00           C0.      0
ATOM    392  O   ACT A 293      36.954  94.883 119.995  1.00  0.00           O0.      0
ATOM    393  CE  ACT A 293      37.023  98.129 115.466  1.00  0.00           C0.      0
ATOM    394  OXT ACT A 293      34.947  95.264 119.047  1.00  0.00           O1-      0
ATOM    395  HE1 ACT A 293      36.119  97.984 114.887  1.00  0.00           H0.      0
ATOM    396  HE2 ACT A 293      37.029  98.902 116.223  1.00  0.00           H0.      0
ATOM    397  HE3 ACT A 293      37.710  97.305 115.536  1.00  0.00           H0.      0
ATOM    398  H1  ACT A 293      37.431  97.128 118.649  1.00  0.00           H0.      0
ATOM    399  H3  ACT A 293      37.615  95.749 117.559  1.00  0.00           H0.      0
ATOM    400  H01 ACT A 293      35.337  97.622 117.614  1.00  0.00           H0.      0
ATOM    401  H02 ACT A 293      35.409  96.309 116.653  1.00  0.00           H0.      0
ATOM    402  CA' SAM A 294      37.680  96.975 110.638  1.00  0.00           C0.      0
ATOM    403  CB  SAM A 294      37.312  98.100 111.636  1.00  0.00           C0.      0
ATOM    404  CG  SAM A 294      38.529  98.551 112.450  1.00  0.00           C0.      0
ATOM    405  SD  SAM A 294      38.198  99.368 114.068  1.00  0.00           S0.      0
ATOM    406  C5' SAM A 294      36.841 100.536 113.695  1.00  0.00           C0.      0
ATOM    407  C4' SAM A 294      37.215 101.591 112.661  1.00  0.00           C0.      0
ATOM    408  O4' SAM A 294      36.076 102.502 112.582  1.00  0.00           O0.      0
ATOM    409  C3' SAM A 294      38.474 102.437 112.999  1.00  0.00           C0.      0
ATOM    410  O3' SAM A 294      39.523 102.228 112.062  1.00  0.00           O0.      0
ATOM    411  C2' SAM A 294      37.919 103.893 113.068  1.00  0.00           C0.      0
ATOM    412  O2' SAM A 294      38.783 104.928 112.664  1.00  0.00           O0.      0
ATOM    413  C1' SAM A 294      36.598 103.812 112.265  1.00  0.00           C0.      0
ATOM    414  OXT SAM A 294      37.059  94.885 111.634  1.00  0.00           O0.      0
ATOM    415  N1  SAM A 294      33.558 107.696 110.673  1.00  0.00           N0.      0
ATOM    416  C2  SAM A 294      34.443 106.932 110.004  1.00  0.00           C0.      0
ATOM    417  N3  SAM A 294      35.202 105.926 110.480  1.00  0.00           N0.      0
ATOM    418  C4  SAM A 294      34.997 105.713 111.795  1.00  0.00           C0.      0
ATOM    419  C5  SAM A 294      34.128 106.446 112.618  1.00  0.00           C0.      0
ATOM    420  C6  SAM A 294      33.381 107.476 112.004  1.00  0.00           C0.      0
ATOM    421  N6  SAM A 294      32.499 108.248 112.675  1.00  0.00           N0.      0
ATOM    422  N7  SAM A 294      34.201 105.999 113.932  1.00  0.00           N0.      0
ATOM    423  C8  SAM A 294      35.086 105.023 113.906  1.00  0.00           C0.      0
ATOM    424  N9  SAM A 294      35.613 104.802 112.635  1.00  0.00           N0.      0
ATOM    425  C'  SAM A 294      38.033  95.670 111.401  1.00  0.00           C0.      0
ATOM    426  N'  SAM A 294      36.498  96.741 109.732  1.00  0.00           N0.      0
ATOM    427  O'  SAM A 294      39.228  95.521 111.762  1.00  0.00           O0.      0
ATOM    428 HN61 SAM A 294      32.460 108.148 113.678  1.00  0.00           H0.      0
ATOM    429 HN62 SAM A 294      32.236 109.147 112.274  1.00  0.00           H0.      0
ATOM    430  HA  SAM A 294      38.515  97.270 109.998  1.00  0.00           H0.      0
ATOM    431  HB1 SAM A 294      36.518  97.735 112.294  1.00  0.00           H0.      0
ATOM    432  HB2 SAM A 294      36.900  98.945 111.072  1.00  0.00           H0.      0
ATOM    433  HG1 SAM A 294      39.143  99.265 111.891  1.00  0.00           H0.      0
ATOM    434  HG2 SAM A 294      39.161  97.700 112.709  1.00  0.00           H0.      0
ATOM    435 HO2' SAM A 294      39.214 104.706 111.801  1.00  0.00           H0.      0
ATOM    436 HO3' SAM A 294      39.209 102.490 111.157  1.00  0.00           H0.      0
ATOM    437  H01 SAM A 294      35.385 104.425 114.752  1.00  0.00           H0.      0
ATOM    438  H02 SAM A 294      37.368 101.136 111.675  1.00  0.00           H0.      0
ATOM    439  H03 SAM A 294      38.893 102.154 113.967  1.00  0.00           H0.      0
ATOM    440  H04 SAM A 294      37.653 104.101 114.110  1.00  0.00           H0.      0
ATOM    441  H05 SAM A 294      36.783 103.911 111.190  1.00  0.00           H0.      0
ATOM    442  H06 SAM A 294      34.578 107.191 108.960  1.00  0.00           H0.      0
ATOM    443  H07 SAM A 294      35.665  96.482 110.278  1.00  0.00           H0.      0
ATOM    444  H08 SAM A 294      36.647  95.960 109.042  1.00  0.00           H0.      0
ATOM    445  H09 SAM A 294      36.288  97.603 109.193  1.00  0.00           H0.      0
ATOM    446 H5'1 SAM A 294      36.609 101.016 114.651  1.00  0.00           H0.      0
ATOM    447 H5'2 SAM A 294      35.973  99.961 113.373  1.00  0.00           H0.      0
