# Supplementary material for: Computational Investigation of GNMT-Catalyzed Methyl Transfer Reaction: Integrating MD, QM, and ML Approaches
Source: J Comput Chem. Author manuscript; Available in PMC 2026 Jun 29. (PMC13312424; doi:10.1002/jcc.70434)
Supplement: SI-2 [file NIHMS2188582-supplement-SI-2.zip › QM-cluster-pdbs/clustering_36131_P1_wo_p.pdb]

ATOM      1  CA  TYR A  21      42.703 105.067 116.598  1.00  0.00           C0.     -1
ATOM      2  CB  TYR A  21      41.769 104.394 115.602  1.00  0.00           C0.     -1
ATOM      3  CG  TYR A  21      41.042 103.173 116.124  1.00  0.00           C0.      0
ATOM      4  CD1 TYR A  21      39.747 103.277 116.654  1.00  0.00           C0.      0
ATOM      5  CD2 TYR A  21      41.628 101.893 116.071  1.00  0.00           C0.      0
ATOM      6  CE1 TYR A  21      39.047 102.152 117.104  1.00  0.00           C0.      0
ATOM      7  CE2 TYR A  21      40.946 100.762 116.522  1.00  0.00           C0.      0
ATOM      8  CZ  TYR A  21      39.645 100.883 117.032  1.00  0.00           C0.      0
ATOM      9  OH  TYR A  21      38.996  99.735 117.430  1.00  0.00           O0.      0
ATOM     10  H01 TYR A  21      42.158 105.419 117.483  1.00  0.00           H0.      0
ATOM     11  H02 TYR A  21      43.203 105.930 116.143  1.00  0.00           H0.      0
ATOM     12  HA  TYR A  21      43.479 104.373 116.942  1.00  0.00           H0.      0
ATOM     13  HB2 TYR A  21      41.023 105.123 115.261  1.00  0.00           H0.      0
ATOM     14  HB3 TYR A  21      42.344 104.121 114.709  1.00  0.00           H0.      0
ATOM     15  HD1 TYR A  21      39.269 104.252 116.700  1.00  0.00           H0.      0
ATOM     16  HD2 TYR A  21      42.617 101.779 115.636  1.00  0.00           H0.      0
ATOM     17  HE1 TYR A  21      38.042 102.260 117.494  1.00  0.00           H0.      0
ATOM     18  HE2 TYR A  21      41.387  99.775 116.452  1.00  0.00           H0.      0
ATOM     19  HH  TYR A  21      38.036  99.921 117.586  1.00  0.00           H0.      0
ATOM     20  CA  TRP A  30      46.642  96.247 115.003  1.00  0.00           C0.     -1
ATOM     21  CB  TRP A  30      45.791  97.313 114.335  1.00  0.00           C0.     -1
ATOM     22  CG  TRP A  30      44.362  96.876 114.111  1.00  0.00           C0.      0
ATOM     23  CD1 TRP A  30      43.783  96.371 112.960  1.00  0.00           C0.      0
ATOM     24  CD2 TRP A  30      43.318  96.895 115.112  1.00  0.00           C0.      0
ATOM     25  CE2 TRP A  30      42.125  96.394 114.499  1.00  0.00           C0.      0
ATOM     26  CE3 TRP A  30      43.270  97.328 116.450  1.00  0.00           C0.      0
ATOM     27  NE1 TRP A  30      42.443  96.066 113.192  1.00  0.00           N0.      0
ATOM     28  CZ2 TRP A  30      40.906  96.323 115.190  1.00  0.00           C0.      0
ATOM     29  CZ3 TRP A  30      42.058  97.269 117.133  1.00  0.00           C0.      0
ATOM     30  CH2 TRP A  30      40.891  96.775 116.507  1.00  0.00           C0.      0
ATOM     31  H01 TRP A  30      46.686  95.341 114.386  1.00  0.00           H0.      0
ATOM     32  H03 TRP A  30      47.669  96.595 115.167  1.00  0.00           H0.      0
ATOM     33  HA  TRP A  30      46.224  95.961 115.976  1.00  0.00           H0.      0
ATOM     34  HB2 TRP A  30      45.792  98.225 114.948  1.00  0.00           H0.      0
ATOM     35  HB3 TRP A  30      46.240  97.594 113.373  1.00  0.00           H0.      0
ATOM     36  HD1 TRP A  30      44.222  96.215 111.986  1.00  0.00           H0.      0
ATOM     37  HE1 TRP A  30      41.753  95.798 112.498  1.00  0.00           H0.      0
ATOM     38  HE3 TRP A  30      44.160  97.714 116.937  1.00  0.00           H0.      0
ATOM     39  HZ2 TRP A  30      40.010  95.943 114.716  1.00  0.00           H0.      0
ATOM     40  HZ3 TRP A  30      42.001  97.617 118.157  1.00  0.00           H0.      0
ATOM     41  HH2 TRP A  30      39.960  96.775 117.059  1.00  0.00           H0.      0
ATOM     42  CA  TYR A  33      45.821  91.923 117.132  1.00  0.00           C0.     -1
ATOM     43  C   TYR A  33      45.038  90.994 116.156  1.00  0.00           C0.      0
ATOM     44  O   TYR A  33      44.425  90.002 116.568  1.00  0.00           O0.      0
ATOM     45  CB  TYR A  33      45.086  93.252 117.403  1.00  0.00           C0.     -1
ATOM     46  CG  TYR A  33      43.706  93.073 118.017  1.00  0.00           C0.      0
ATOM     47  CD1 TYR A  33      42.572  93.692 117.469  1.00  0.00           C0.      0
ATOM     48  CD2 TYR A  33      43.526  92.274 119.162  1.00  0.00           C0.      0
ATOM     49  CE1 TYR A  33      41.301  93.520 118.031  1.00  0.00           C0.      0
ATOM     50  CE2 TYR A  33      42.266  92.088 119.726  1.00  0.00           C0.      0
ATOM     51  CZ  TYR A  33      41.137  92.705 119.159  1.00  0.00           C0.      0
ATOM     52  OH  TYR A  33      39.932  92.462 119.762  1.00  0.00           O0.      0
ATOM     53  H02 TYR A  33      46.818  92.134 116.725  1.00  0.00           H0.      0
ATOM     54  HA  TYR A  33      45.946  91.350 118.053  1.00  0.00           H0.      0
ATOM     55  HB2 TYR A  33      45.721  93.858 118.066  1.00  0.00           H0.      0
ATOM     56  HB3 TYR A  33      44.992  93.818 116.468  1.00  0.00           H0.      0
ATOM     57  HD1 TYR A  33      42.672  94.319 116.589  1.00  0.00           H0.      0
ATOM     58  HD2 TYR A  33      44.380  91.782 119.617  1.00  0.00           H0.      0
ATOM     59  HE1 TYR A  33      40.444  93.993 117.566  1.00  0.00           H0.      0
ATOM     60  HE2 TYR A  33      42.131  91.464 120.602  1.00  0.00           H0.      0
ATOM     61  HH  TYR A  33      39.178  92.897 119.310  1.00  0.00           H0.      0
ATOM     62  N   ILE A  34      45.032  91.328 114.820  1.00  0.00           N0.      0
ATOM     63  CA  ILE A  34      44.445  90.459 113.759  1.00  0.00           C0.     -1
ATOM     64  CB  ILE A  34      44.482  91.144 112.382  1.00  0.00           C0.     -1
ATOM     65  CG1 ILE A  34      43.572  92.398 112.282  1.00  0.00           C0.      0
ATOM     66  CG2 ILE A  34      44.194  90.109 111.279  1.00  0.00           C0.      0
ATOM     67  CD1 ILE A  34      42.098  92.112 111.954  1.00  0.00           C0.      0
ATOM     68  H01 ILE A  34      44.997  89.511 113.723  1.00  0.00           H0.      0
ATOM     69  H   ILE A  34      45.645  92.073 114.514  1.00  0.00           H0.      0
ATOM     70  HA  ILE A  34      43.417  90.220 114.051  1.00  0.00           H0.      0
ATOM     71  HB  ILE A  34      45.518  91.492 112.235  1.00  0.00           H0.      0
ATOM     72 HG12 ILE A  34      43.636  92.967 113.218  1.00  0.00           H0.      0
ATOM     73 HG13 ILE A  34      43.977  93.054 111.500  1.00  0.00           H0.      0
ATOM     74 HG21 ILE A  34      44.953  89.319 111.280  1.00  0.00           H0.      0
ATOM     75 HG22 ILE A  34      43.216  89.635 111.422  1.00  0.00           H0.      0
ATOM     76 HG23 ILE A  34      44.197  90.582 110.291  1.00  0.00           H0.      0
ATOM     77 HD11 ILE A  34      41.520  93.042 111.953  1.00  0.00           H0.      0
ATOM     78 HD12 ILE A  34      41.998  91.657 110.962  1.00  0.00           H0.      0
ATOM     79 HD13 ILE A  34      41.653  91.435 112.692  1.00  0.00           H0.      0
ATOM     80  CA  ARG A  40      39.822  85.772 109.036  1.00  0.00           C0.     -1
ATOM     81  CB  ARG A  40      40.230  87.328 109.319  1.00  0.00           C0.     -1
ATOM     82  CG  ARG A  40      39.028  88.285 109.301  1.00  0.00           C0.      0
ATOM     83  CD  ARG A  40      39.410  89.677 109.838  1.00  0.00           C0.      0
ATOM     84  NE  ARG A  40      38.299  90.630 109.702  1.00  0.00           N0.      0
ATOM     85  CZ  ARG A  40      38.028  91.655 110.536  1.00  0.00           C0.      0
ATOM     86  NH1 ARG A  40      38.721  91.855 111.680  1.00  0.00           N1+      0
ATOM     87  NH2 ARG A  40      36.977  92.441 110.269  1.00  0.00           N0.      0
ATOM     88  H01 ARG A  40      40.720  85.148 109.051  1.00  0.00           H0.      0
ATOM     89  H02 ARG A  40      39.339  85.683 108.058  1.00  0.00           H0.      0
ATOM     90  HA  ARG A  40      39.129  85.426 109.810  1.00  0.00           H0.      0
ATOM     91  HB2 ARG A  40      40.723  87.366 110.300  1.00  0.00           H0.      0
ATOM     92  HB3 ARG A  40      40.970  87.636 108.570  1.00  0.00           H0.      0
ATOM     93  HG2 ARG A  40      38.642  88.377 108.276  1.00  0.00           H0.      0
ATOM     94  HG3 ARG A  40      38.212  87.884 109.916  1.00  0.00           H0.      0
ATOM     95  HD2 ARG A  40      39.659  89.584 110.899  1.00  0.00           H0.      0
ATOM     96  HD3 ARG A  40      40.300  90.054 109.316  1.00  0.00           H0.      0
ATOM     97  HE  ARG A  40      37.834  90.685 108.802  1.00  0.00           H0.      0
ATOM     98 HH11 ARG A  40      39.644  91.463 111.785  1.00  0.00           H0.      0
ATOM     99 HH12 ARG A  40      38.582  92.774 112.103  1.00  0.00           H0.      0
ATOM    100 HH21 ARG A  40      36.665  92.464 109.276  1.00  0.00           H0.      0
ATOM    101 HH22 ARG A  40      36.979  93.343 110.745  1.00  0.00           H0.      0
ATOM    102  CA  ALA A  64      34.821 101.067 108.734  1.00  0.00           C0.     -1
ATOM    103  C   ALA A  64      35.877 100.063 108.282  1.00  0.00           C0.      0
ATOM    104  O   ALA A  64      36.013  98.951 108.820  1.00  0.00           O0.      0
ATOM    105  H01 ALA A  64      34.286 101.501 107.884  1.00  0.00           H0.      0
ATOM    106  H03 ALA A  64      34.115 100.563 109.394  1.00  0.00           H0.      0
ATOM    107  HA  ALA A  64      35.317 101.877 109.284  1.00  0.00           H0.      0
ATOM    108  N   CYS A  65      36.682 100.467 107.260  1.00  0.00           N0.      0
ATOM    109  CA  CYS A  65      37.715  99.609 106.673  1.00  0.00           C0.     -1
ATOM    110  C   CYS A  65      38.864  99.246 107.627  1.00  0.00           C0.      0
ATOM    111  O   CYS A  65      39.495  98.194 107.441  1.00  0.00           O0.      0
ATOM    112  H02 CYS A  65      38.129 100.129 105.805  1.00  0.00           H0.      0
ATOM    113  H   CYS A  65      36.530 101.384 106.866  1.00  0.00           H0.      0
ATOM    114  HA  CYS A  65      37.279  98.665 106.337  1.00  0.00           H0.      0
ATOM    115  N   GLY A  66      39.172 100.142 108.587  1.00  0.00           N0.      0
ATOM    116  CA  GLY A  66      40.347  99.940 109.432  1.00  0.00           C0.     -1
ATOM    117  H01 GLY A  66      41.271 100.133 108.873  1.00  0.00           H0.      0
ATOM    118  H   GLY A  66      38.580 100.951 108.782  1.00  0.00           H0.      0
ATOM    119  HA2 GLY A  66      40.295 100.623 110.280  1.00  0.00           H0.      0
ATOM    120  HA3 GLY A  66      40.389  98.909 109.791  1.00  0.00           H0.      0
ATOM    121  CA  ASP A  70      37.480  93.752 105.058  1.00  0.00           C0.     -1
ATOM    122  CB  ASP A  70      36.577  94.475 106.067  1.00  0.00           C0.     -1
ATOM    123  CG  ASP A  70      36.485  93.807 107.449  1.00  0.00           C0.      0
ATOM    124  OD1 ASP A  70      36.690  92.557 107.542  1.00  0.00           O0.      0
ATOM    125  OD2 ASP A  70      36.147  94.548 108.435  1.00  0.00           O1-      0
ATOM    126  H01 ASP A  70      38.520  93.741 105.403  1.00  0.00           H0.      0
ATOM    127  H02 ASP A  70      37.451  94.245 104.080  1.00  0.00           H0.      0
ATOM    128  HA  ASP A  70      37.161  92.712 104.939  1.00  0.00           H0.      0
ATOM    129  HB2 ASP A  70      36.908  95.509 106.222  1.00  0.00           H0.      0
ATOM    130  HB3 ASP A  70      35.551  94.540 105.674  1.00  0.00           H0.      0
ATOM    131  CA  ASP A  85      37.076 105.075 107.811  1.00  0.00           C0.     -1
ATOM    132  C   ASP A  85      37.529 106.481 108.257  1.00  0.00           C0.      0
ATOM    133  O   ASP A  85      37.946 107.313 107.443  1.00  0.00           O0.      0
ATOM    134  CB  ASP A  85      38.246 104.104 108.043  1.00  0.00           C0.     -1
ATOM    135  CG  ASP A  85      38.523 103.646 109.472  1.00  0.00           C0.      0
ATOM    136  OD1 ASP A  85      38.030 102.526 109.853  1.00  0.00           O0.      0
ATOM    137  OD2 ASP A  85      39.254 104.375 110.207  1.00  0.00           O1-      0
ATOM    138  H03 ASP A  85      36.846 105.131 106.746  1.00  0.00           H0.      0
ATOM    139  HA  ASP A  85      36.185 104.746 108.359  1.00  0.00           H0.      0
ATOM    140  HB2 ASP A  85      38.067 103.198 107.451  1.00  0.00           H0.      0
ATOM    141  HB3 ASP A  85      39.160 104.567 107.655  1.00  0.00           H0.      0
ATOM    142  N   ALA A  86      37.557 106.674 109.608  1.00  0.00           N0.      0
ATOM    143  CA  ALA A  86      37.928 107.939 110.231  1.00  0.00           C0.     -1
ATOM    144  C   ALA A  86      39.379 108.069 110.756  1.00  0.00           C0.      0
ATOM    145  O   ALA A  86      39.723 109.160 111.245  1.00  0.00           O0.      0
ATOM    146  CB  ALA A  86      36.965 108.243 111.394  1.00  0.00           C0.      0
ATOM    147  H   ALA A  86      37.106 105.981 110.194  1.00  0.00           H0.      0
ATOM    148  HA  ALA A  86      37.820 108.709 109.460  1.00  0.00           H0.      0
ATOM    149  HB1 ALA A  86      36.995 107.435 112.134  1.00  0.00           H0.      0
ATOM    150  HB2 ALA A  86      37.280 109.170 111.881  1.00  0.00           H0.      0
ATOM    151  HB3 ALA A  86      35.947 108.344 111.015  1.00  0.00           H0.      0
ATOM    152  N   SER A  87      40.190 106.992 110.673  1.00  0.00           N0.      0
ATOM    153  CA  SER A  87      41.530 106.987 111.279  1.00  0.00           C0.     -1
ATOM    154  CB  SER A  87      41.679 105.829 112.270  1.00  0.00           C0.      0
ATOM    155  OG  SER A  87      43.018 105.795 112.818  1.00  0.00           O0.      0
ATOM    156  H01 SER A  87      42.302 106.899 110.504  1.00  0.00           H0.      0
ATOM    157  H   SER A  87      39.811 106.112 110.309  1.00  0.00           H0.      0
ATOM    158  HA  SER A  87      41.657 107.952 111.779  1.00  0.00           H0.      0
ATOM    159  HB2 SER A  87      40.918 105.895 113.054  1.00  0.00           H0.      0
ATOM    160  HB3 SER A  87      41.537 104.872 111.764  1.00  0.00           H0.      0
ATOM    161  HG  SER A  87      43.102 106.530 113.441  1.00  0.00           H0.      0
ATOM    162  CA  MET A  90      44.579 102.829 109.911  1.00  0.00           C0.     -1
ATOM    163  CB  MET A  90      43.271 102.497 110.600  1.00  0.00           C0.     -1
ATOM    164  CG  MET A  90      43.274 102.566 112.136  1.00  0.00           C0.      0
ATOM    165  SD  MET A  90      44.022 101.102 112.976  1.00  0.00           S0.      0
ATOM    166  CE  MET A  90      42.600  99.948 112.881  1.00  0.00           C0.      0
ATOM    167  H01 MET A  90      44.898 103.853 110.144  1.00  0.00           H0.      0
ATOM    168  H02 MET A  90      44.486 102.745 108.822  1.00  0.00           H0.      0
ATOM    169  HA  MET A  90      45.380 102.150 110.232  1.00  0.00           H0.      0
ATOM    170  HB2 MET A  90      42.494 103.193 110.247  1.00  0.00           H0.      0
ATOM    171  HB3 MET A  90      42.928 101.499 110.291  1.00  0.00           H0.      0
ATOM    172  HG2 MET A  90      43.813 103.451 112.486  1.00  0.00           H0.      0
ATOM    173  HG3 MET A  90      42.245 102.642 112.502  1.00  0.00           H0.      0
ATOM    174  HE1 MET A  90      42.350  99.718 111.842  1.00  0.00           H0.      0
ATOM    175  HE2 MET A  90      42.894  99.025 113.386  1.00  0.00           H0.      0
ATOM    176  HE3 MET A  90      41.725 100.373 113.379  1.00  0.00           H0.      0
ATOM    177  CA  ALA A 115      35.417 110.411 106.651  1.00  0.00           C0.     -1
ATOM    178  C   ALA A 115      34.837 109.859 107.965  1.00  0.00           C0.      0
ATOM    179  O   ALA A 115      35.074 108.701 108.330  1.00  0.00           O0.      0
ATOM    180  H01 ALA A 115      36.401 109.959 106.511  1.00  0.00           H0.      0
ATOM    181  H03 ALA A 115      34.777 110.109 105.814  1.00  0.00           H0.      0
ATOM    182  HA  ALA A 115      35.501 111.501 106.653  1.00  0.00           H0.      0
ATOM    183  N   ASN A 116      34.056 110.709 108.714  1.00  0.00           N0.      0
ATOM    184  CA  ASN A 116      33.414 110.281 109.967  1.00  0.00           C0.     -1
ATOM    185  C   ASN A 116      31.880 110.217 109.774  1.00  0.00           C0.      0
ATOM    186  O   ASN A 116      31.254 111.219 109.398  1.00  0.00           O0.      0
ATOM    187  CB  ASN A 116      33.805 111.212 111.142  1.00  0.00           C0.      0
ATOM    188  CG  ASN A 116      33.403 110.573 112.466  1.00  0.00           C0.      0
ATOM    189  ND2 ASN A 116      34.406 110.077 113.232  1.00  0.00           N0.      0
ATOM    190  OD1 ASN A 116      32.206 110.469 112.783  1.00  0.00           O0.      0
ATOM    191  H   ASN A 116      33.758 111.592 108.320  1.00  0.00           H0.      0
ATOM    192  HA  ASN A 116      33.799 109.278 110.160  1.00  0.00           H0.      0
ATOM    193  HB2 ASN A 116      34.881 111.399 111.092  1.00  0.00           H0.      0
ATOM    194  HB3 ASN A 116      33.278 112.165 111.036  1.00  0.00           H0.      0
ATOM    195 HD21 ASN A 116      34.190 109.510 114.052  1.00  0.00           H0.      0
ATOM    196 HD22 ASN A 116      35.358 110.077 112.897  1.00  0.00           H0.      0
ATOM    197  N   TRP A 117      31.314 109.010 110.019  1.00  0.00           N0.      0
ATOM    198  CA  TRP A 117      29.872 108.760 109.858  1.00  0.00           C0.     -1
ATOM    199  CB  TRP A 117      29.440 107.437 110.606  1.00  0.00           C0.     -1
ATOM    200  CG  TRP A 117      30.294 106.242 110.275  1.00  0.00           C0.      0
ATOM    201  CD1 TRP A 117      30.909 105.952 109.073  1.00  0.00           C0.      0
ATOM    202  CD2 TRP A 117      30.707 105.210 111.205  1.00  0.00           C0.      0
ATOM    203  CE2 TRP A 117      31.590 104.332 110.503  1.00  0.00           C0.      0
ATOM    204  CE3 TRP A 117      30.455 104.971 112.568  1.00  0.00           C0.      0
ATOM    205  NE1 TRP A 117      31.672 104.798 109.204  1.00  0.00           N0.      0
ATOM    206  CZ2 TRP A 117      32.236 103.259 111.134  1.00  0.00           C0.      0
ATOM    207  CZ3 TRP A 117      31.094 103.905 113.198  1.00  0.00           C0.      0
ATOM    208  CH2 TRP A 117      31.980 103.060 112.489  1.00  0.00           C0.      0
ATOM    209  H02 TRP A 117      29.320 109.614 110.259  1.00  0.00           H0.      0
ATOM    210  H   TRP A 117      31.924 108.228 110.270  1.00  0.00           H0.      0
ATOM    211  HA  TRP A 117      29.623 108.680 108.791  1.00  0.00           H0.      0
ATOM    212  HB2 TRP A 117      29.498 107.622 111.685  1.00  0.00           H0.      0
ATOM    213  HB3 TRP A 117      28.381 107.263 110.371  1.00  0.00           H0.      0
ATOM    214  HD1 TRP A 117      30.885 106.491 108.139  1.00  0.00           H0.      0
ATOM    215  HE1 TRP A 117      32.291 104.435 108.496  1.00  0.00           H0.      0
ATOM    216  HE3 TRP A 117      29.795 105.625 113.128  1.00  0.00           H0.      0
ATOM    217  HZ2 TRP A 117      32.930 102.625 110.594  1.00  0.00           H0.      0
ATOM    218  HZ3 TRP A 117      30.925 103.727 114.256  1.00  0.00           H0.      0
ATOM    219  HH2 TRP A 117      32.484 102.254 113.013  1.00  0.00           H0.      0
ATOM    220  CA  LEU A 136      32.222  94.670 110.039  1.00  0.00           C0.     -1
ATOM    221  C   LEU A 136      33.278  94.839 111.134  1.00  0.00           C0.      0
ATOM    222  O   LEU A 136      33.880  95.917 111.309  1.00  0.00           O0.      0
ATOM    223  H01 LEU A 136      32.737  94.625 109.073  1.00  0.00           H0.      0
ATOM    224  H02 LEU A 136      31.572  95.547 110.036  1.00  0.00           H0.      0
ATOM    225  HA  LEU A 136      31.623  93.766 110.166  1.00  0.00           H0.      0
ATOM    226  N   GLY A 137      33.528  93.753 111.923  1.00  0.00           N0.      0
ATOM    227  CA  GLY A 137      34.599  93.732 112.928  1.00  0.00           C0.     -1
ATOM    228  C   GLY A 137      34.232  94.357 114.270  1.00  0.00           C0.      0
ATOM    229  O   GLY A 137      35.126  94.592 115.092  1.00  0.00           O0.      0
ATOM    230  H   GLY A 137      33.097  92.874 111.669  1.00  0.00           H0.      0
ATOM    231  HA2 GLY A 137      34.897  92.694 113.096  1.00  0.00           H0.      0
ATOM    232  HA3 GLY A 137      35.480  94.268 112.561  1.00  0.00           H0.      0
ATOM    233  N   ASN A 138      32.922  94.608 114.492  1.00  0.00           N0.      0
ATOM    234  CA  ASN A 138      32.439  95.275 115.702  1.00  0.00           C0.     -1
ATOM    235  C   ASN A 138      33.059  96.705 115.811  1.00  0.00           C0.      0
ATOM    236  O   ASN A 138      33.823  97.014 116.734  1.00  0.00           O0.      0
ATOM    237  CB  ASN A 138      32.676  94.479 116.993  1.00  0.00           C0.      0
ATOM    238  CG  ASN A 138      32.037  95.231 118.161  1.00  0.00           C0.      0
ATOM    239  ND2 ASN A 138      32.837  95.409 119.248  1.00  0.00           N0.      0
ATOM    240  OD1 ASN A 138      30.865  95.622 118.104  1.00  0.00           O0.      0
ATOM    241  H   ASN A 138      32.267  94.360 113.764  1.00  0.00           H0.      0
ATOM    242  HA  ASN A 138      31.358  95.399 115.583  1.00  0.00           H0.      0
ATOM    243  HB2 ASN A 138      32.180  93.507 116.889  1.00  0.00           H0.      0
ATOM    244  HB3 ASN A 138      33.737  94.310 117.163  1.00  0.00           H0.      0
ATOM    245 HD21 ASN A 138      32.530  96.095 119.927  1.00  0.00           H0.      0
ATOM    246 HD22 ASN A 138      33.842  95.305 119.123  1.00  0.00           H0.      0
ATOM    247  N   SER A 139      32.669  97.572 114.845  1.00  0.00           N0.      0
ATOM    248  CA  SER A 139      33.323  98.869 114.604  1.00  0.00           C0.     -1
ATOM    249  CB  SER A 139      34.014  98.865 113.236  1.00  0.00           C0.      0
ATOM    250  OG  SER A 139      34.961  97.787 113.156  1.00  0.00           O0.      0
ATOM    251  H03 SER A 139      32.586  99.679 114.659  1.00  0.00           H0.      0
ATOM    252  H   SER A 139      32.065  97.221 114.113  1.00  0.00           H0.      0
ATOM    253  HA  SER A 139      34.052  99.008 115.405  1.00  0.00           H0.      0
ATOM    254  HB2 SER A 139      33.271  98.786 112.430  1.00  0.00           H0.      0
ATOM    255  HB3 SER A 139      34.554  99.809 113.103  1.00  0.00           H0.      0
ATOM    256  HG  SER A 139      34.548  97.039 112.690  1.00  0.00           H0.      0
ATOM    257  CA  HID A 142      32.695 102.961 119.370  1.00  0.00           C0.     -1
ATOM    258  C   HID A 142      31.989 104.309 119.524  1.00  0.00           C0.      0
ATOM    259  O   HID A 142      32.550 105.257 120.090  1.00  0.00           O0.      0
ATOM    260  CB  HID A 142      34.029 103.221 118.571  1.00  0.00           C0.     -1
ATOM    261  CG  HID A 142      34.972 102.067 118.564  1.00  0.00           C0.      0
ATOM    262  CD2 HID A 142      35.488 101.282 117.550  1.00  0.00           C0.      0
ATOM    263  ND1 HID A 142      35.593 101.600 119.717  1.00  0.00           N0.      0
ATOM    264  CE1 HID A 142      36.436 100.584 119.376  1.00  0.00           C0.      0
ATOM    265  NE2 HID A 142      36.397 100.368 118.068  1.00  0.00           N0.      0
ATOM    266  H01 HID A 142      32.083 102.214 118.855  1.00  0.00           H0.      0
ATOM    267  HA  HID A 142      32.933 102.576 120.368  1.00  0.00           H0.      0
ATOM    268  HB2 HID A 142      33.776 103.485 117.539  1.00  0.00           H0.      0
ATOM    269  HB3 HID A 142      34.504 104.100 119.022  1.00  0.00           H0.      0
ATOM    270  HD1 HID A 142      35.431 101.939 120.655  1.00  0.00           H0.      0
ATOM    271  HD2 HID A 142      35.284 101.340 116.492  1.00  0.00           H0.      0
ATOM    272  HE1 HID A 142      37.048 100.055 120.086  1.00  0.00           H0.      0
ATOM    273  N   LEU A 143      30.764 104.429 118.949  1.00  0.00           N0.      0
ATOM    274  CA  LEU A 143      30.109 105.737 118.778  1.00  0.00           C0.     -1
ATOM    275  CB  LEU A 143      29.111 105.693 117.603  1.00  0.00           C0.     -1
ATOM    276  CG  LEU A 143      28.970 107.045 116.866  1.00  0.00           C0.      0
ATOM    277  CD1 LEU A 143      30.240 107.384 116.061  1.00  0.00           C0.      0
ATOM    278  CD2 LEU A 143      27.745 107.021 115.935  1.00  0.00           C0.      0
ATOM    279  H01 LEU A 143      29.603 106.033 119.705  1.00  0.00           H0.      0
ATOM    280  H   LEU A 143      30.375 103.635 118.460  1.00  0.00           H0.      0
ATOM    281  HA  LEU A 143      30.902 106.470 118.601  1.00  0.00           H0.      0
ATOM    282  HB2 LEU A 143      29.450 104.947 116.868  1.00  0.00           H0.      0
ATOM    283  HB3 LEU A 143      28.129 105.362 117.963  1.00  0.00           H0.      0
ATOM    284  HG  LEU A 143      28.813 107.832 117.620  1.00  0.00           H0.      0
ATOM    285 HD11 LEU A 143      30.405 106.640 115.271  1.00  0.00           H0.      0
ATOM    286 HD12 LEU A 143      30.148 108.364 115.580  1.00  0.00           H0.      0
ATOM    287 HD13 LEU A 143      31.140 107.406 116.686  1.00  0.00           H0.      0
ATOM    288 HD21 LEU A 143      27.853 106.230 115.180  1.00  0.00           H0.      0
ATOM    289 HD22 LEU A 143      26.822 106.829 116.495  1.00  0.00           H0.      0
ATOM    290 HD23 LEU A 143      27.633 107.974 115.407  1.00  0.00           H0.      0
ATOM    291  CA  ARG A 175      28.985  92.191 119.924  1.00  0.00           C0.     -1
ATOM    292  CB  ARG A 175      30.145  92.448 120.863  1.00  0.00           C0.     -1
ATOM    293  CG  ARG A 175      31.505  92.163 120.186  1.00  0.00           C0.      0
ATOM    294  CD  ARG A 175      32.705  92.619 121.035  1.00  0.00           C0.      0
ATOM    295  NE  ARG A 175      34.016  92.360 120.413  1.00  0.00           N0.      0
ATOM    296  CZ  ARG A 175      34.695  91.215 120.531  1.00  0.00           C0.      0
ATOM    297  NH1 ARG A 175      34.114  90.112 121.071  1.00  0.00           N1+      0
ATOM    298  NH2 ARG A 175      35.957  91.134 120.090  1.00  0.00           N0.      0
ATOM    299  H01 ARG A 175      29.046  92.846 119.046  1.00  0.00           H0.      0
ATOM    300  H02 ARG A 175      28.022  92.376 120.412  1.00  0.00           H0.      0
ATOM    301  HA  ARG A 175      28.982  91.153 119.566  1.00  0.00           H0.      0
ATOM    302  HB2 ARG A 175      30.128  93.496 121.194  1.00  0.00           H0.      0
ATOM    303  HB3 ARG A 175      30.053  91.833 121.770  1.00  0.00           H0.      0
ATOM    304  HG2 ARG A 175      31.585  91.090 119.958  1.00  0.00           H0.      0
ATOM    305  HG3 ARG A 175      31.548  92.689 119.225  1.00  0.00           H0.      0
ATOM    306  HD2 ARG A 175      32.647  93.699 121.181  1.00  0.00           H0.      0
ATOM    307  HD3 ARG A 175      32.683  92.154 122.029  1.00  0.00           H0.      0
ATOM    308  HE  ARG A 175      34.467  93.097 119.849  1.00  0.00           H0.      0
ATOM    309 HH11 ARG A 175      33.182  90.172 121.450  1.00  0.00           H0.      0
ATOM    310 HH12 ARG A 175      34.704  89.389 121.456  1.00  0.00           H0.      0
ATOM    311 HH21 ARG A 175      36.492  91.973 119.785  1.00  0.00           H0.      0
ATOM    312 HH22 ARG A 175      36.414  90.235 120.058  1.00  0.00           H0.      0
ATOM    313  CA  TYR A 194      41.108  88.588 115.612  1.00  0.00           C0.     -1
ATOM    314  CB  TYR A 194      40.795  89.645 116.691  1.00  0.00           C0.     -1
ATOM    315  CG  TYR A 194      40.078  90.860 116.127  1.00  0.00           C0.      0
ATOM    316  CD1 TYR A 194      38.741  91.140 116.446  1.00  0.00           C0.      0
ATOM    317  CD2 TYR A 194      40.743  91.744 115.257  1.00  0.00           C0.      0
ATOM    318  CE1 TYR A 194      38.085  92.256 115.915  1.00  0.00           C0.      0
ATOM    319  CE2 TYR A 194      40.103  92.866 114.724  1.00  0.00           C0.      0
ATOM    320  CZ  TYR A 194      38.765  93.127 115.054  1.00  0.00           C0.      0
ATOM    321  OH  TYR A 194      38.118  94.282 114.643  1.00  0.00           O0.      0
ATOM    322  H01 TYR A 194      41.634  87.730 116.046  1.00  0.00           H0.      0
ATOM    323  H03 TYR A 194      40.188  88.227 115.136  1.00  0.00           H0.      0
ATOM    324  HA  TYR A 194      41.750  89.011 114.832  1.00  0.00           H0.      0
ATOM    325  HB2 TYR A 194      40.182  89.197 117.483  1.00  0.00           H0.      0
ATOM    326  HB3 TYR A 194      41.739  89.963 117.152  1.00  0.00           H0.      0
ATOM    327  HD1 TYR A 194      38.206  90.483 117.127  1.00  0.00           H0.      0
ATOM    328  HD2 TYR A 194      41.793  91.580 115.040  1.00  0.00           H0.      0
ATOM    329  HE1 TYR A 194      37.049  92.468 116.155  1.00  0.00           H0.      0
ATOM    330  HE2 TYR A 194      40.639  93.565 114.093  1.00  0.00           H0.      0
ATOM    331  HH  TYR A 194      38.069  94.371 113.660  1.00  0.00           H0.      0
ATOM    332  CA  LEU A 240      39.255  99.294 123.287  1.00  0.00           C0.     -1
ATOM    333  CB  LEU A 240      39.039  98.242 122.148  1.00  0.00           C0.     -1
ATOM    334  CG  LEU A 240      40.271  97.915 121.280  1.00  0.00           C0.      0
ATOM    335  CD1 LEU A 240      39.905  96.822 120.255  1.00  0.00           C0.      0
ATOM    336  CD2 LEU A 240      40.821  99.158 120.557  1.00  0.00           C0.      0
ATOM    337  H01 LEU A 240      38.343  99.401 123.884  1.00  0.00           H0.      0
ATOM    338  H02 LEU A 240      40.067  98.978 123.953  1.00  0.00           H0.      0
ATOM    339  HA  LEU A 240      39.511 100.276 122.878  1.00  0.00           H0.      0
ATOM    340  HB2 LEU A 240      38.676  97.308 122.603  1.00  0.00           H0.      0
ATOM    341  HB3 LEU A 240      38.235  98.603 121.486  1.00  0.00           H0.      0
ATOM    342  HG  LEU A 240      41.054  97.519 121.945  1.00  0.00           H0.      0
ATOM    343 HD11 LEU A 240      40.779  96.478 119.693  1.00  0.00           H0.      0
ATOM    344 HD12 LEU A 240      39.460  95.943 120.739  1.00  0.00           H0.      0
ATOM    345 HD13 LEU A 240      39.190  97.232 119.527  1.00  0.00           H0.      0
ATOM    346 HD21 LEU A 240      40.083  99.548 119.845  1.00  0.00           H0.      0
ATOM    347 HD22 LEU A 240      41.085  99.954 121.261  1.00  0.00           H0.      0
ATOM    348 HD23 LEU A 240      41.723  98.909 119.987  1.00  0.00           H0.      0
ATOM    349  CA  TYR A 242      32.326 100.950 123.354  1.00  0.00           C0.     -1
ATOM    350  CB  TYR A 242      32.071  99.549 122.860  1.00  0.00           C0.     -1
ATOM    351  CG  TYR A 242      33.190  98.956 122.023  1.00  0.00           C0.      0
ATOM    352  CD1 TYR A 242      33.133  98.951 120.618  1.00  0.00           C0.      0
ATOM    353  CD2 TYR A 242      34.312  98.381 122.640  1.00  0.00           C0.      0
ATOM    354  CE1 TYR A 242      34.153  98.385 119.846  1.00  0.00           C0.      0
ATOM    355  CE2 TYR A 242      35.341  97.810 121.886  1.00  0.00           C0.      0
ATOM    356  CZ  TYR A 242      35.255  97.815 120.490  1.00  0.00           C0.      0
ATOM    357  OH  TYR A 242      36.256  97.271 119.696  1.00  0.00           O0.      0
ATOM    358  H01 TYR A 242      31.489 101.316 123.960  1.00  0.00           H0.      0
ATOM    359  H02 TYR A 242      33.232 100.998 123.970  1.00  0.00           H0.      0
ATOM    360  HA  TYR A 242      32.462 101.649 122.518  1.00  0.00           H0.      0
ATOM    361  HB2 TYR A 242      31.889  98.890 123.720  1.00  0.00           H0.      0
ATOM    362  HB3 TYR A 242      31.145  99.534 122.269  1.00  0.00           H0.      0
ATOM    363  HD1 TYR A 242      32.274  99.387 120.118  1.00  0.00           H0.      0
ATOM    364  HD2 TYR A 242      34.377  98.364 123.724  1.00  0.00           H0.      0
ATOM    365  HE1 TYR A 242      34.102  98.377 118.764  1.00  0.00           H0.      0
ATOM    366  HE2 TYR A 242      36.196  97.362 122.382  1.00  0.00           H0.      0
ATOM    367  HH  TYR A 242      36.946  96.891 120.257  1.00  0.00           H0.      0
ATOM    368  CA' SAM A 293      38.086  96.740 110.821  1.00  0.00           C0.      0
ATOM    369  CB  SAM A 293      37.843  97.860 111.863  1.00  0.00           C0.      0
ATOM    370  CG  SAM A 293      39.125  98.462 112.455  1.00  0.00           C0.      0
ATOM    371  SD  SAM A 293      38.974  99.022 114.197  1.00  0.00           S0.      0
ATOM    372  C5' SAM A 293      37.464 100.067 114.155  1.00  0.00           C0.      0
ATOM    373  C4' SAM A 293      37.500 101.182 113.123  1.00  0.00           C0.      0
ATOM    374  O4' SAM A 293      36.256 101.964 113.255  1.00  0.00           O0.      0
ATOM    375  C3' SAM A 293      38.680 102.185 113.248  1.00  0.00           C0.      0
ATOM    376  O3' SAM A 293      39.573 102.091 112.137  1.00  0.00           O0.      0
ATOM    377  C2' SAM A 293      37.964 103.565 113.366  1.00  0.00           C0.      0
ATOM    378  O2' SAM A 293      38.620 104.683 112.815  1.00  0.00           O0.      0
ATOM    379  C1' SAM A 293      36.578 103.275 112.746  1.00  0.00           C0.      0
ATOM    380  OXT SAM A 293      39.851  95.402 111.735  1.00  0.00           O0.      0
ATOM    381  N1  SAM A 293      33.414 107.033 111.125  1.00  0.00           N0.      0
ATOM    382  C2  SAM A 293      34.286 106.253 110.457  1.00  0.00           C0.      0
ATOM    383  N3  SAM A 293      35.057 105.262 110.939  1.00  0.00           N0.      0
ATOM    384  C4  SAM A 293      34.901 105.105 112.268  1.00  0.00           C0.      0
ATOM    385  C5  SAM A 293      34.062 105.870 113.092  1.00  0.00           C0.      0
ATOM    386  C6  SAM A 293      33.261 106.856 112.464  1.00  0.00           C0.      0
ATOM    387  N6  SAM A 293      32.344 107.595 113.126  1.00  0.00           N0.      0
ATOM    388  N7  SAM A 293      34.208 105.481 114.422  1.00  0.00           N0.      0
ATOM    389  C8  SAM A 293      35.095 104.500 114.398  1.00  0.00           C0.      0
ATOM    390  N9  SAM A 293      35.542 104.216 113.119  1.00  0.00           N0.      0
ATOM    391  C'  SAM A 293      38.622  95.481 111.538  1.00  0.00           C0.      0
ATOM    392  N'  SAM A 293      36.766  96.491 110.133  1.00  0.00           N0.      0
ATOM    393  O'  SAM A 293      37.735  94.641 111.968  1.00  0.00           O0.      0
ATOM    394 HN61 SAM A 293      32.010 108.441 112.674  1.00  0.00           H0.      0
ATOM    395 HN62 SAM A 293      32.490 107.703 114.128  1.00  0.00           H0.      0
ATOM    396  HA  SAM A 293      38.790  97.049 110.045  1.00  0.00           H0.      0
ATOM    397  HB1 SAM A 293      37.213  97.447 112.655  1.00  0.00           H0.      0
ATOM    398  HB2 SAM A 293      37.252  98.649 111.381  1.00  0.00           H0.      0
ATOM    399  HG1 SAM A 293      39.480  99.296 111.852  1.00  0.00           H0.      0
ATOM    400  HG2 SAM A 293      39.922  97.713 112.495  1.00  0.00           H0.      0
ATOM    401 HO2' SAM A 293      38.953 104.454 111.913  1.00  0.00           H0.      0
ATOM    402 HO3' SAM A 293      39.057 102.249 111.312  1.00  0.00           H0.      0
ATOM    403  H01 SAM A 293      35.454 103.958 115.258  1.00  0.00           H0.      0
ATOM    404  H02 SAM A 293      37.520 100.767 112.108  1.00  0.00           H0.      0
ATOM    405  H03 SAM A 293      39.284 101.984 114.132  1.00  0.00           H0.      0
ATOM    406  H04 SAM A 293      37.813 103.776 114.430  1.00  0.00           H0.      0
ATOM    407  H05 SAM A 293      36.636 103.273 111.652  1.00  0.00           H0.      0
ATOM    408  H06 SAM A 293      34.399 106.488 109.405  1.00  0.00           H0.      0
ATOM    409  H07 SAM A 293      36.751  95.710 109.417  1.00  0.00           H0.      0
ATOM    410  H08 SAM A 293      36.470  97.354 109.643  1.00  0.00           H0.      0
ATOM    411  H09 SAM A 293      36.033  96.255 110.813  1.00  0.00           H0.      0
ATOM    412 H5'1 SAM A 293      37.401 100.497 115.159  1.00  0.00           H0.      0
ATOM    413 H5'2 SAM A 293      36.590  99.433 113.992  1.00  0.00           H0.      0
ATOM    414  N   ACT A 294      36.414  96.068 117.058  1.00  0.00           N0.      0
ATOM    415  CA  ACT A 294      37.382  95.159 117.727  1.00  0.00           C0.      0
ATOM    416  C   ACT A 294      36.677  94.155 118.639  1.00  0.00           C0.      0
ATOM    417  O   ACT A 294      37.422  93.294 119.191  1.00  0.00           O0.      0
ATOM    418  CE  ACT A 294      37.064  97.050 116.129  1.00  0.00           C0.      0
ATOM    419  OXT ACT A 294      35.420  94.238 118.776  1.00  0.00           O1-      0
ATOM    420  HE1 ACT A 294      36.277  97.580 115.597  1.00  0.00           H0.      0
ATOM    421  HE2 ACT A 294      37.683  97.743 116.695  1.00  0.00           H0.      0
ATOM    422  HE3 ACT A 294      37.670  96.490 115.422  1.00  0.00           H0.      0
ATOM    423  H1  ACT A 294      38.087  95.760 118.305  1.00  0.00           H0.      0
ATOM    424  H3  ACT A 294      37.936  94.629 116.954  1.00  0.00           H0.      0
ATOM    425  H01 ACT A 294      35.875  96.561 117.778  1.00  0.00           H0.      0
ATOM    426  H02 ACT A 294      35.744  95.509 116.505  1.00  0.00           H0.      0
ATOM    427  O   WAT B  62      33.795 108.041 115.543  1.00  0.00           O0.      0
ATOM    428  H1  WAT B  62      34.038 107.094 115.433  1.00  0.00           H0.      0
ATOM    429  H2  WAT B  62      33.582 108.181 116.474  1.00  0.00           H0.      0
