# Supplementary material for: Computational Investigation of GNMT-Catalyzed Methyl Transfer Reaction: Integrating MD, QM, and ML Approaches
Source: J Comput Chem. Author manuscript; Available in PMC 2026 Jun 29. (PMC13312424; doi:10.1002/jcc.70434)
Supplement: SI-4 [file NIHMS2188582-supplement-SI-4.xlsx]

## Sheet: Table 5
Table 5: Training Dataset: donor-methyl-accept distances representation.
PDB_File	A_SAM293_SD_A_GLY294_N	A_SAM293_SD_A_SAM293_CE	A_SAM293_CE_A_GLY294_N	DeltaG‡ no explicit water	DeltaGrxn no explicit water	DeltaG‡ explicit water	DeltaGrxn explicit water
clustering-R1-17447	6.827	1.816	5.245	22.27	2.7	24.7	2.4
clustering-R1-3694	5.216	1.816	3.832	21.35	-15.46	15.88	-12.79
clustering-R1-30058	5.405	1.819	4.028	15.49	-8.28	16.38	-11.8
clustering-R1-1422	4.831	1.886	3.273	16.96	-13.21	16.11	-15.4
clustering-R1-2492	6.109	1.81	4.681	15.5	-15.52	17.04	-18.15
clustering-R1-9194	5.284	1.826	3.707	19.14	-13.13	19.64	-10.91
clustering-R1-141	5.265	1.871	3.791	12.5	-11.05	15.9	-12.94
clustering-R1-6544	6.294	1.823	4.874	15.86	-7.25	16.15	-6.54
clustering-R1-454	6.118	1.831	5.516	22.63	-10.86	21.82	-18.09
clustering-R1-316	5.435	1.851	3.927	16.5	-15.82	16.3	-15.34
clustering-R2-21104	9.821	1.86	8.388	21.74	-12.84
clustering-R2-27034	7.36	1.831	5.977	24.76	-12.71
clustering-R2-10481	5.074	1.859	3.332	18.1	-14.12	19.01	-13.01
clustering-R2-5107	5.26	1.82	3.56	13.02	-17.09	13.13	-17.82
clustering-R2-3085	5.488	1.776	4.106	18.09	-3.27	14.92	-8.98
clustering-R2-2121	4.886	1.841	3.156	18.59	-5.04	18.64	-6.8
clustering-R2-1145	5.453	1.84	3.803	22.59	-6.27	21.55	-8.04
clustering-R2-394	5.197	1.853	3.783	20.17	-6.5	17.4	-15.62
clustering-R2-201	5.013	1.833	3.782	14.69	-15.71	14.88	-16.38
clustering-R2-632	6.26	1.854	5.023	19.68	-6.06	19.47	-7.16
clustering-P1-54209	5.4	3.83	1.575	13.53	-22.33	11.32	-24.57
clustering-P1-25369	4.935	3.396	1.558	11.87	-23.39	9.8	-25.7
clustering-P1-5310	3.849	4.166	1.497	7.15	-25.21	7.9	-23.32
clustering-P1-36794	4.664	3.192	1.498	14.46	-23.74	12.36	-30.46
clustering-P1-11795	4.861	3.41	1.467	11.07	-23.66	11.68	-27.06
clustering-P1-12659	5.122	3.617	1.509	8.24	-33.83	10.67	-26.55
clustering-P1-36131	4.785	3.292	1.531	11.13	-24.44	16.38	-21.49
clustering-P1-385	3.076	3.465	1.523	14.1	-25.55	14.94	-26.33
clustering-P1-1646	3.15	3.961	1.479	11.47	-27.95	10.9	-29.06
clustering-P1-1016	3.304	3.697	1.507	9.79	-20.4	9.89	-20.99
clustering-P2-45992	4.875	3.461	1.529	19.23	-19.66	16.09	-20.25
clustering-P2-23066	4.659	3.222	1.489	12.93	-26.24	12.96	-27.7
clustering-P2-57472	5.016	3.63	1.464	14.93	-26.77	14.21	-29.26
clustering-P2-9253	4.852	3.537	1.573	12.2	-24.94	11.66	-25.25
clustering-P2-2473	4.276	3.252	1.512	13.03	-25.58	13.26	-26.17
clustering-P2-1040	4.652	3.393	1.513	10.63	-32.34	7.06	-26.75
clustering-P2-203	3.533	3.981	1.538	13.24	-17.38	12.14	-19.11
clustering-P2-1679	4.291	3.392	1.481	14.07	-33.32	14.82	-33.92
clustering-P2-1221	4.818	3.424	1.502	11.18	-22.67	10.81	-22.87
clustering-P2-584	4.341	3.499	1.54	9.17	-30.15	7.78	-36.07
Table 7: combined_solvent_distances_training -- Combined-solvent-distance representation set for training models.
PDB_File	A_SAM293_SD_A_GLY294_N	A_SAM293_SD_A_SAM293_CE	A_SAM293_CE_A_GLY294_N	A SAM 293 O2'	A SAM 293 C1'	A SAM 293 HO2'	A SAM 293 H01	A SAM 293 H04	A SAM 293 H09	DeltaG‡ explicit water	DeltaGrxn explicit water
clustering-R1-17447	6.827	1.816	5.245	1	1	1	2	1	0	24.7	2.4
clustering-R1-3694	5.216	1.816	3.832	1	1	1	3	1	0	15.88	-12.79
clustering-R1-30058	5.405	1.819	4.028	1	0	1	2	2	0	16.38	-11.8
clustering-R1-1422	4.831	1.886	3.273	1	0	1	2	2	0	16.11	-15.4
clustering-R1-2492	6.109	1.81	4.681	1	1	1	2	1	0	17.04	-18.15
clustering-R1-9194	5.284	1.826	3.707	0	0	0	1	1	0	19.64	-10.91
clustering-R1-141	5.265	1.871	3.791	1	0	1	2	2	0	15.9	-12.94
clustering-R1-6544	6.294	1.823	4.874	1	0	1	1	0	0	16.15	-6.54
clustering-R1-454	6.118	1.831	5.516	2	0	1	2	2	0	21.82	-18.09
clustering-R1-316	5.435	1.851	3.927	2	0	1	1	2	0	16.3	-15.34
clustering-R2-10481	5.074	1.859	3.332	0	0	0	0	0	1	19.01	-13.01
clustering-R2-5107	5.26	1.82	3.56	0	0	0	0	0	1	13.13	-17.82
clustering-R2-3085	5.488	1.776	4.106	0	0	0	0	0	0	14.92	-8.98
clustering-R2-2121	4.886	1.841	3.156	0	0	0	0	0	0	18.64	-6.8
clustering-R2-1145	5.453	1.84	3.803	0	0	0	0	0	0	21.55	-8.04
clustering-R2-394	5.197	1.853	3.783	0	0	0	0	0	0	17.4	-15.62
clustering-R2-201	5.013	1.833	3.782	0	0	0	0	0	0	14.88	-16.38
clustering-R2-632	6.26	1.854	5.023	0	0	0	0	0	0	19.47	-7.16
clustering-P1-54209	5.4	3.83	1.575	1	1	1	1	1	1	11.32	-24.57
clustering-P1-25369	4.935	3.396	1.558	1	1	1	2	1	1	9.8	-25.7
clustering-P1-5310	3.849	4.166	1.497	1	1	1	1	1	1	7.9	-23.32
clustering-P1-36794	4.664	3.192	1.498	1	0	1	0	1	1	12.36	-30.46
clustering-P1-11795	4.861	3.41	1.467	1	0	1	3	1	1	11.68	-27.06
clustering-P1-12659	5.122	3.617	1.509	1	1	1	2	1	0	10.67	-26.55
clustering-P1-36131	4.785	3.292	1.531	0	0	0	1	0	0	16.38	-21.49
clustering-P1-385	3.076	3.465	1.523	1	0	1	1	2	0	14.94	-26.33
clustering-P1-1646	3.15	3.961	1.479	1	0	1	2	1	1	10.9	-29.06
clustering-P1-1016	3.304	3.697	1.507	1	1	1	2	1	1	9.89	-20.99
clustering-P2-45992	4.875	3.461	1.529	0	0	0	1	0	0	16.09	-20.25
clustering-P2-23066	4.659	3.222	1.489	1	0	1	2	1	0	12.96	-27.7
clustering-P2-57472	5.016	3.63	1.464	0	0	0	0	0	1	14.21	-29.26
clustering-P2-9253	4.852	3.537	1.573	1	0	1	0	1	1	11.66	-25.25
clustering-P2-2473	4.276	3.252	1.512	0	0	0	0	0	1	13.26	-26.17
clustering-P2-1040	4.652	3.393	1.513	0	0	0	0	0	0	7.06	-26.75
clustering-P2-203	3.533	3.981	1.538	0	0	0	0	0	0	12.14	-19.11
clustering-P2-1679	4.291	3.392	1.481	0	0	0	0	0	1	14.82	-33.92
clustering-P2-1221	4.818	3.424	1.502	0	0	0	0	0	0	10.81	-22.87
clustering-P2-584	4.341	3.499	1.54	0	0	0	0	0	0	7.78	-36.07
Table 8: combined_solvent_distances_testing -- Combined solvent-distance representation set for testing models.
PDB_File	A_SAM293_SD_A_GLY294_N	A_SAM293_SD_A_SAM293_CE	A_SAM293_CE_A_GLY294_N	A SAM 293 O2'	A SAM 293 C1'	A SAM 293 HO2'	A SAM 293 H01	A SAM 293 H04	A SAM 293 H09	DeltaG‡ explicit water	DeltaGrxn explicit water
sampling-R1-12345	5.134	1.869	3.523	1	0	1	3	1	0	20.71	-12.68
sampling-R1-1500	6.652	1.843	5.465	1	0	1	2	1	0	19.88	-11.01
sampling-R1-19000	5.927	1.803	4.666	1	1	1	1	1	1	19.57	-6.86
sampling-R1-22222	5.106	1.836	3.289	1	0	1	2	1	0	14.94	-10.94
sampling-R1-25000	6.42	1.869	5.114	1	0	1	1	2	0	21.48	-16.6
sampling-R1-27500	4.905	1.839	3.131	1	1	1	1	1	0	19.18	-9.18
sampling-R1-31001	4.884	1.89	3.324	1	0	1	2	2	0	15.24	-11.93
sampling-R1-5050	4.947	1.797	3.383	1	0	1	3	2	0	21.68	-4.38
sampling-R1-8765	4.755	1.755	3.212	1	0	1	2	2	0	16.3	-2.34
sampling-R2-12000	6.055	1.871	4.612	1	1	1	2	1	1	27.15	-14.49
sampling-R2-13500	5.141	1.776	3.99	1	1	1	1	1	1	16.9	-22.9
sampling-R2-16543	6.98	1.878	5.513	1	0	1	2	1	2	20.35	-14.04
sampling-R2-339	5.428	1.756	4.257	1	0	1	1	1	0	16.41	-10.78
sampling-R2-5032	5.55	1.814	4.215	1	0	1	1	1	1	12.8	-21.78
sampling-R2-8764	4.738	1.796	3.038	1	0	1	2	1	1	9.1	-28.93
sampling-R2-96	4.47	1.818	3.263	1	0	1	1	1	0	15.43	-14.46
sampling-P1-11507	4.906	3.455	1.5	1	0	1	2	1	1	10.96	-25.36
sampling-P1-13	3.392	3.797	1.551	1	0	1	1	2	0	15.21	-20.96
sampling-P1-14432	4.804	3.428	1.483	1	0	1	3	1	3	7.81	-31.27
sampling-P1-18203	4.572	3.133	1.488	1	0	1	2	1	2	9.39	-23.96
sampling-P1-27105	5.313	3.82	1.505	1	0	1	2	1	1	13.63	-21.51
sampling-P1-30021	5.292	3.718	1.599	1	0	1	2	2	2	9.71	-26.09
sampling-P1-45212	5.306	3.858	1.496	0	0	0	0	0	1	14.89	-22.25
sampling-P1-45678	4.708	3.19	1.542	1	0	1	2	1	2	11.49	-25.71
sampling-P1-52143	5.297	3.8	1.502	1	0	1	1	1	1	8.78	-27.13
sampling-P2-12945	5.089	3.573	1.531	1	1	1	1	2	1	12.46	-26.38
sampling-P2-19432	4.607	3.193	1.459	1	0	1	1	1	2	9.99	-29.73
sampling-P2-22262	4.656	3.256	1.538	1	1	1	1	1	1	13.4	-25.46
sampling-P2-28567	4.839	3.717	1.508	0	0	0	0	0	1	14.07	-27.62
sampling-P2-31245	5.064	3.699	1.486	0	0	0	0	0	1	14.31	-27.09
sampling-P2-37654	5.292	5.466	1.5	0	0	0	1	0	1	15.09	-24.97
sampling-P2-41122	5.071	3.771	1.593	0	0	0	1	0	1	11.06	-30.5
sampling-P2-45210	5.091	3.775	1.525	0	0	0	0	0	0	19.47	-20.96
sampling-P2-50123	4.744	3.251	1.493	0	0	0	0	0	0	14.97	-24.69
sampling-P2-54321	4.526	3.39	1.505	0	0	0	1	0	1	13.38	-28.06
Table 9: solvent_only_training -- Solvent-only representation set for model training.
PDB_File	A SAM 293 O2'	A SAM 293 C1'	A SAM 293 HO2'	A SAM 293 H01	A SAM 293 H04	A SAM 293 H09	DeltaG‡ explicit water	DeltaGrxn explicit water
clustering-R1-17447	1	1	1	2	1	0	24.7	2.4
clustering-R1-3694	1	1	1	3	1	0	15.88	-12.79
clustering-R1-30058	1	0	1	2	2	0	16.38	-11.8
clustering-R1-1422	1	0	1	2	2	0	16.11	-15.4
clustering-R1-2492	1	1	1	2	1	0	17.04	-18.15
clustering-R1-9194	0	0	0	1	1	0	19.64	-10.91
clustering-R1-141	1	0	1	2	2	0	15.9	-12.94
clustering-R1-6544	1	0	1	1	0	0	16.15	-6.54
clustering-R1-454	2	0	1	2	2	0	21.82	-18.09
clustering-R1-316	2	0	1	1	2	0	16.3	-15.34
clustering-R2-10481	0	0	0	0	0	1	19.01	-13.01
clustering-R2-5107	0	0	0	0	0	1	13.13	-17.82
clustering-R2-3085	0	0	0	0	0	0	14.92	-8.98
clustering-R2-2121	0	0	0	0	0	0	18.64	-6.8
clustering-R2-1145	0	0	0	0	0	0	21.55	-8.04
clustering-R2-394	0	0	0	0	0	0	17.4	-15.62
clustering-R2-201	0	0	0	0	0	0	14.88	-16.38
clustering-R2-632	0	0	0	0	0	0	19.47	-7.16
clustering-P1-54209	1	1	1	1	1	1	11.32	-24.57
clustering-P1-25369	1	1	1	2	1	1	9.8	-25.7
clustering-P1-5310	1	1	1	1	1	1	7.9	-23.32
clustering-P1-36794	1	0	1	0	1	1	12.36	-30.46
clustering-P1-11795	1	0	1	3	1	1	11.68	-27.06
clustering-P1-12659	1	1	1	2	1	0	10.67	-26.55
clustering-P1-36131	0	0	0	1	0	0	16.38	-21.49
clustering-P1-385	1	0	1	1	2	0	14.94	-26.33
clustering-P1-1646	1	0	1	2	1	1	10.9	-29.06
clustering-P1-1016	1	1	1	2	1	1	9.89	-20.99
clustering-P2-45992	0	0	0	1	0	0	16.09	-20.25
clustering-P2-23066	1	0	1	2	1	0	12.96	-27.7
clustering-P2-57472	0	0	0	0	0	1	14.21	-29.26
clustering-P2-9253	1	0	1	0	1	1	11.66	-25.25
clustering-P2-2473	0	0	0	0	0	1	13.26	-26.17
clustering-P2-1040	0	0	0	0	0	0	7.06	-26.75
clustering-P2-203	0	0	0	0	0	0	12.14	-19.11
clustering-P2-1679	0	0	0	0	0	1	14.82	-33.92
clustering-P2-1221	0	0	0	0	0	0	10.81	-22.87
clustering-P2-584	0	0	0	0	0	0	7.78	-36.07
Table 10: solvent_only_testing -- Solvent-only representation set for model testing.
PDB_File	A SAM 293 O2'	A SAM 293 C1'	A SAM 293 HO2'	A SAM 293 H01	A SAM 293 H04	A SAM 293 H09	DeltaG‡ explicit water	DeltaGrxn explicit water
sampling-R1-12345	1	0	1	3	1	0	20.71	-12.68
sampling-R1-1500	1	0	1	2	1	0	19.88	-11.01
sampling-R1-19000	1	1	1	1	1	1	19.57	-6.86
sampling-R1-22222	1	0	1	2	1	0	14.94	-10.94
sampling-R1-25000	1	0	1	1	2	0	21.48	-16.6
sampling-R1-27500	1	1	1	1	1	0	19.18	-9.18
sampling-R1-31001	1	0	1	2	2	0	15.24	-11.93
sampling-R1-5050	1	0	1	3	2	0	21.68	-4.38
sampling-R1-8765	1	0	1	2	2	0	16.3	-2.34
sampling-R2-12000	1	1	1	2	1	1	27.15	-14.49
sampling-R2-13500	1	1	1	1	1	1	16.9	-22.9
sampling-R2-16543	1	0	1	2	1	2	20.35	-14.04
sampling-R2-339	1	0	1	1	1	0	16.41	-10.78
sampling-R2-5032	1	0	1	1	1	1	12.8	-21.78
sampling-R2-8764	1	0	1	2	1	1	9.1	-28.93
sampling-R2-96	1	0	1	1	1	0	15.43	-14.46
sampling-P1-11507	1	0	1	2	1	1	10.96	-25.36
sampling-P1-13	1	0	1	1	2	0	15.21	-20.96
sampling-P1-14432	1	0	1	3	1	3	7.81	-31.27
sampling-P1-18203	1	0	1	2	1	2	9.39	-23.96
sampling-P1-27105	1	0	1	2	1	1	13.63	-21.51
sampling-P1-30021	1	0	1	2	2	2	9.71	-26.09
sampling-P1-45212	0	0	0	0	0	1	14.89	-22.25
sampling-P1-45678	1	0	1	2	1	2	11.49	-25.71
sampling-P1-52143	1	0	1	1	1	1	8.78	-27.13
sampling-P2-12945	1	1	1	1	2	1	12.46	-26.38
sampling-P2-19432	1	0	1	1	1	2	9.99	-29.73
sampling-P2-22262	1	1	1	1	1	1	13.4	-25.46
sampling-P2-28567	0	0	0	0	0	1	14.07	-27.62
sampling-P2-31245	0	0	0	0	0	1	14.31	-27.09
sampling-P2-37654	0	0	0	1	0	1	15.09	-24.97
sampling-P2-41122	0	0	0	1	0	1	11.06	-30.5
sampling-P2-45210	0	0	0	0	0	0	19.47	-20.96
sampling-P2-50123	0	0	0	0	0	0	14.97	-24.69
sampling-P2-54321	0	0	0	1	0	1	13.38	-28.06
Table 11: pairwise_training -- Pairwise residue distance representation for model training.
PDB_File	A_GLY294_H01_A_GLY137_O	A_GLY294_H02_A_GLY137_O	A_GLY294_H01_A_ASN138_O	A_ARG175_HH22_A_TYR283_OH	A_HID142_NE2_A_GLY294_H01	A_SAM293_SD_A_GLY294_N	A_SAM293_SD_A_SAM293_CE	A_SAM293_CE_A_GLY294_N	DeltaG‡ no explicit water	DeltaGrxn no explicit water
clustering-R1-17447	7.199	6.459	8.936	3.813	7.046	6.827	1.816	5.245	22.27	2.7
clustering-R1-3694	5.711	4.814	7.148	2.859	5.398	5.216	1.816	3.832	21.35	-15.46
clustering-R1-30058	5.06	5.727	6.006	3.281	5.155	5.405	1.819	4.028	15.49	-8.28
clustering-R1-1422	5.204	4.395	5.312	3.562	3.647	4.831	1.886	3.273	16.96	-13.21
clustering-R1-2492	6.383	5.473	6.541	3.531	4.138	6.109	1.81	4.681	15.5	-15.52
clustering-R1-9194	5.464	5.685	6.923	4.079	5.979	5.284	1.826	3.707	19.14	-13.13
clustering-R1-141	4.923	5.897	4.815	3.051	3.627	5.265	1.871	3.791	12.5	-11.05
clustering-R1-6544	6.322	5.657	7.366	3.773	6.059	6.294	1.823	4.874	15.86	-7.25
clustering-R1-454	6.467	5.351	6.406	3.513	4.958	6.118	1.831	5.516	22.63	-10.86
clustering-R1-316	3.605	3.86	2.326	4.865	4.644	5.435	1.851	3.927	16.5	-15.82
clustering-R2-21104	8.316	8.148	8.463	4.154	9.595	9.821	1.86	8.388	21.74	-12.84
clustering-R2-27034	4.986	5.92	6.314	3.523	6.613	7.36	1.831	5.977	24.76	-12.71
clustering-R2-10481	2.205	3.201	3.691	3.642	6.113	5.074	1.859	3.332	18.1	-14.12
clustering-R2-5107	2.468	3.836	3.341	3.544	5.212	5.26	1.82	3.56	13.02	-17.09
clustering-R2-3085	6.094	5.757	6.937	4.226	5.898	5.488	1.776	4.106	18.09	-3.27
clustering-R2-2121	4.488	5.672	4.617	3.563	4.335	4.886	1.841	3.156	18.59	-5.04
clustering-R2-1145	6.134	5.574	6.504	3.824	6.386	5.453	1.84	3.803	22.59	-6.27
clustering-R2-394	4.963	5.775	4.705	3.765	3.185	5.197	1.853	3.783	20.17	-6.5
clustering-R2-201	4.359	2.753	3.821	3.149	4.076	5.013	1.833	3.782	14.69	-15.71
clustering-R2-632	6.919	5.831	7.282	3.259	6.116	6.26	1.854	5.023	19.68	-6.06
clustering-P1-54209	3.189	1.774	1.878	2.584	3.151	5.4	3.83	1.575	13.53	-22.33
clustering-P1-25369	3.105	1.754	1.776	2.92	3.35	4.935	3.396	1.558	11.87	-23.39
clustering-P1-5310	1.707	2.997	4.001	3.047	5.011	3.849	4.166	1.497	7.15	-25.21
clustering-P1-36794	3.275	1.848	2.05	2.6	3.278	4.664	3.192	1.498	14.46	-23.74
clustering-P1-11795	3.306	1.839	2.215	2.189	2.969	4.861	3.41	1.467	11.07	-23.66
clustering-P1-12659	3.156	1.957	2.012	3.384	3.06	5.122	3.617	1.509	8.24	-33.83
clustering-P1-36131	3.006	1.905	1.967	2.553	3.898	4.785	3.292	1.531	11.13	-24.44
clustering-P1-385	1.967	3.237	3.987	3.293	4.936	3.076	3.465	1.523	14.1	-25.55
clustering-P1-1646	1.948	3	3.712	3.333	5.433	3.15	3.961	1.479	11.47	-27.95
clustering-P1-1016	1.788	2.815	3.328	3.822	4.626	3.304	3.697	1.507	9.79	-20.4
clustering-P2-45992	2.987	1.793	2.061	2.979	3.701	4.875	3.461	1.529	19.23	-19.66
clustering-P2-23066	3.399	1.799	2.501	3.795	3.554	4.659	3.222	1.489	12.93	-26.24
clustering-P2-57472	3.122	1.703	2.675	3.628	3.861	5.016	3.63	1.464	14.93	-26.77
clustering-P2-9253	3.073	1.964	4.005	3.546	3.626	4.852	3.537	1.573	12.2	-24.94
clustering-P2-2473	3.732	2.343	4.619	3.736	3.492	4.276	3.252	1.512	13.03	-25.58
clustering-P2-1040	3.289	1.774	3.741	3.479	3.91	4.652	3.393	1.513	10.63	-32.34
clustering-P2-203	1.993	3.126	4.507	4.531	5.223	3.533	3.981	1.538	13.24	-17.38
clustering-P2-1679	3.441	1.851	3.719	3.361	3.82	4.291	3.392	1.481	14.07	-33.32
clustering-P2-1221	3.569	1.945	4.13	2.988	4.039	4.818	3.424	1.502	11.18	-22.67
clustering-P2-584	2.914	1.883	4.919	3.285	4.318	4.341	3.499	1.54	9.17	-30.15
Table 12: pairwise_testing -- Pairwise residue distance representation for model testing.
PDB_File	A_GLY294_H01_A_GLY137_O	A_GLY294_H02_A_GLY137_O	A_GLY294_H01_A_ASN138_O	A_ARG175_HH22_A_TYR283_OH	A_HID142_NE2_A_GLY294_H01	A_SAM293_SD_A_GLY294_N	A_SAM293_SD_A_SAM293_CE	A_SAM293_CE_A_GLY294_N	DeltaG‡ no explicit water	DeltaGrxn no explicit water
sampling-R1-12345	5.643	4.788	7.018	4.135	5.619	5.134	1.869	3.523	22.77	-12.19
sampling-R1-1500	6.204	5.829	6.675	4.359	5.073	6.652	1.843	5.465	19.69	-16.97
sampling-R1-19000	6.095	5.099	7.929	3.847	5.443	5.927	1.803	4.666	20.02	-6.94
sampling-R1-22222	4.496	5.372	3.808	3.745	4.883	5.106	1.836	3.289	15.78	-23.34
sampling-R1-25000	6.475	7.169	8.119	3.391	6.691	6.42	1.869	5.114	21.47	-14.73
sampling-R1-27500	4.785	5.563	3.994	3.284	2.515	4.905	1.839	3.131	19.18	-8.73
sampling-R1-31001	4.57	5.472	4.93	3.464	4.382	4.884	1.89	3.324	16.86	-10.41
sampling-R1-5050	5.461	5.819	5.703	3.971	4.052	4.947	1.797	3.383	19.02	-2.4
sampling-R1-8765	4.157	5.116	4.132	3.432	3.757	4.755	1.755	3.212	18.04	-1.22
sampling-R2-12000	5.298	6.356	5.435	3.086	4.904	6.055	1.871	4.612	18.06	-11.21
sampling-R2-13500	4.349	3.877	6.005	3.873	5.95	5.141	1.776	3.99	25.41	-6.2
sampling-R2-17234	4.805	5.944	5.6	3.982	6.933	7.289	1.825	5.81	16.45	-13.58
sampling-R2-339	3.957	5.424	3.713	3.788	4.171	5.428	1.756	4.257	16.82	-11.57
sampling-R2-5032	3.689	3.393	3.465	3.742	3.576	5.55	1.814	4.215	16	-16.38
sampling-R2-8764	2.363	3.92	2.38	3.57	4.831	4.738	1.796	3.038	12.86	-18.92
sampling-R2-96	4.098	2.463	3.709	4.447	3.809	4.47	1.818	3.263	14.73	-14.45
sampling-P1-11507	2.724	1.733	1.856	2.816	3.723	4.906	3.455	1.5	12.05	-22.04
sampling-P1-13	1.841	3.311	3.93	4.587	4.98	3.392	3.797	1.551	14.74	-19.76
sampling-P1-14432	2.99	1.931	1.952	3.126	4.234	4.804	3.428	1.483	7.92	-31.28
sampling-P1-18203	2.951	1.757	1.784	3.32	3.489	4.572	3.133	1.488	9.93	-20.45
sampling-P1-27105	4.204	2.741	2.956	3.068	2.216	5.313	3.82	1.505	16.33	-16.9
sampling-P1-30021	3.924	2.431	2.538	2.804	2.327	5.292	3.718	1.599	11.37	-23.4
sampling-P1-45212	3.221	1.698	2.066	3.243	3.466	5.306	3.858	1.496	15.55	-20
sampling-P1-45678	3.351	1.815	2.086	3.351	2.939	4.708	3.19	1.542	12.97	-17.59
sampling-P1-52143	3.034	1.711	1.915	3.371	3.596	5.297	3.8	1.502	10.7	-25.43
sampling-P2-12945	3.146	1.798	2.101	3.229	3.653	5.089	3.573	1.531	13.07	-25.04
sampling-P2-19432	3.722	2.088	2.604	3.265	3.913	4.607	3.193	1.459	13.83	-25.48
sampling-P2-22262	3.549	2.042	2.577	3.644	3.585	4.656	3.256	1.538	14.03	-24.79
sampling-P2-28567	3.093	1.875	4.052	3.142	2.985	4.839	3.717	1.508	19.09	-14.46
sampling-P2-31245	2.95	1.823	3.867	3.202	3.69	5.064	3.699	1.486	16.65	-22.77
sampling-P2-37654	3.291	1.766	4.933	3.844	4.34	5.292	5.466	1.5	12.03	-25.89
sampling-P2-41122	3.107	1.815	3.018	4.01	3.615	5.071	3.771	1.593	9.66	-27.01
sampling-P2-45210	3.179	1.82	2.521	3.177	3.279	5.091	3.775	1.525	25	-10.6
sampling-P2-50123	3.334	1.743	2.284	3.637	3.396	4.744	3.251	1.493	16.2	-25.16
sampling-P2-54321	2.998	1.769	2.495	2.972	3.814	4.526	3.39	1.505	16.11	-25.23
Table 13: interaction_training -- Interaction-based representation for model training.
File	A GLY 294_C	A GLY 294_CA	A GLY 294_CE	A GLY 294_H01	A GLY 294_H02	A GLY 294_H1	A GLY 294_H3	A GLY 294_HE1	A GLY 294_HE2	A GLY 294_HE3	A GLY 294_N	A GLY 294_O	A GLY 294_OXT	A SAM 293_C'	A SAM 293_C1'	A SAM 293_C2	A SAM 293_C2'	A SAM 293_C3'	A SAM 293_C4	A SAM 293_C4'	A SAM 293_C5	A SAM 293_C5'	A SAM 293_C6	A SAM 293_C8	A SAM 293_CA'	A SAM 293_CB	A SAM 293_CG	A SAM 293_H01	A SAM 293_H02	A SAM 293_H03	A SAM 293_H04	A SAM 293_H05	A SAM 293_H06	A SAM 293_H07	A SAM 293_H08	A SAM 293_H09	A SAM 293_H5'1	A SAM 293_H5'2	A SAM 293_HA	A SAM 293_HB1	A SAM 293_HB2	A SAM 293_HG1	A SAM 293_HG2	A SAM 293_HN61	A SAM 293_HN62	A SAM 293_HO2'	A SAM 293_HO3'	A SAM 293_N'	A SAM 293_N1
clustering-R2-3085	12	6	5	1	1	7	6	7	2	7	5	6	15	5	7	15	7	3	4	4	5	0	4	4	5	2	2	6	7	8	8	7	3	6	4	4	6	3	5	7	1	3	0	0	4	6	8	6	13
clustering-R2-201	4	3	4	5	4	2	7	6	7	5	2	10	8	3	1	16	6	1	9	3	9	3	7	4	1	1	2	4	5	8	7	8	0	6	2	5	6	12	10	4	3	4	9	3	5	6	7	5	12
clustering-R1-6544	12	7	5	7	5	10	2	7	6	2	9	10	13	4	1	11	3	1	7	1	11	3	6	7	6	7	6	11	3	8	5	6	5	1	8	2	7	4	11	4	4	11	3	3	7	2	7	5	8
clustering-R1-9194	8	4	11	8	5	4	9	6	8	13	3	13	7	3	0	14	2	2	10	0	10	3	11	3	4	3	4	5	2	6	7	5	7	4	2	3	11	4	12	5	5	9	2	6	2	4	7	3	16
clustering-R2-10481	4	5	3	8	6	7	10	10	3	5	9	8	7	2	2	18	6	5	8	1	7	0	10	3	1	0	3	4	1	10	5	7	4	3	3	4	8	10	0	2	1	6	4	4	2	5	6	3	12
clustering-R2-5107	12	6	1	4	4	6	8	4	3	5	4	11	8	5	1	19	5	1	4	0	12	2	9	6	2	0	3	4	1	7	7	7	4	2	2	5	10	11	1	4	2	3	4	6	8	4	6	3	16
clustering-R2-2121	10	11	11	8	6	3	16	17	12	8	17	13	9	4	0	10	7	6	2	1	4	0	6	3	3	1	3	4	4	9	5	7	6	4	4	1	7	2	4	2	4	6	2	5	4	5	7	6	13
clustering-R1-316	12	5	4	8	2	4	11	3	3	11	14	15	11	0	1	17	6	2	10	2	8	0	10	8	1	1	2	4	5	7	7	5	5	2	2	2	7	2	8	1	3	4	9	1	6	8	7	0	9
clustering-R1-1422	8	8	5	5	4	11	9	8	12	4	11	9	18	2	1	15	5	3	8	1	7	0	8	4	3	1	2	3	4	11	7	5	5	2	1	3	6	2	12	2	1	4	4	1	1	4	6	3	15
clustering-R1-2492	13	5	8	6	6	5	5	7	6	10	11	16	10	0	4	16	5	1	9	1	10	0	9	5	4	5	1	1	3	3	6	7	5	3	3	2	4	2	11	7	5	3	1	5	0	4	4	3	12
clustering-R2-632	11	4	3	7	6	6	2	6	2	8	16	12	13	2	4	13	4	0	6	2	4	0	3	3	4	2	0	1	2	4	6	7	8	2	6	3	8	2	8	1	2	3	1	3	4	6	3	6	15
clustering-R2-27034	15	11	12	6	5	9	5	3	7	12	12	18	11	5	1	15	3	0	6	1	13	1	6	9	0	2	0	1	1	10	4	6	3	2	2	5	10	8	7	2	2	1	2	6	6	5	5	2	11
clustering-R1-3694	8	14	10	11	10	17	8	5	8	14	10	11	16	6	0	18	5	0	10	0	7	2	6	5	8	7	2	0	0	6	7	7	6	3	4	2	9	4	11	4	6	3	2	5	2	4	6	3	12
clustering-R1-17447	8	14	5	9	5	12	2	4	8	9	5	10	7	1	0	17	5	1	9	0	11	2	7	10	1	3	3	6	1	6	10	6	5	2	2	1	13	3	10	0	2	3	6	7	10	4	6	3	12
clustering-R1-454	20	6	4	10	3	5	3	12	3	7	9	18	20	2	1	16	4	3	4	0	0	2	4	3	2	1	0	5	2	5	7	3	5	2	4	5	6	6	8	3	3	3	4	4	4	6	6	4	10
clustering-R1-30058	8	6	9	4	2	5	8	15	6	7	3	12	7	1	0	13	2	0	7	1	8	1	6	5	4	3	1	5	2	6	4	5	3	4	2	1	9	4	8	3	2	5	0	3	0	4	7	6	9
clustering-R1-141	12	5	7	6	5	5	9	7	13	4	4	14	12	4	1	19	3	0	8	1	13	0	14	5	2	1	0	7	2	6	4	4	5	3	1	4	4	1	4	4	2	5	5	11	3	4	5	2	15
clustering-R2-21104	9	12	8	6	4	10	13	7	9	7	8	8	6	5	2	22	3	3	5	0	4	3	9	0	5	4	1	2	1	9	6	6	7	4	4	4	13	9	8	2	2	4	4	1	4	3	4	9	13
clustering-R2-1145	4	2	5	1	4	3	5	5	9	3	9	12	7	3	3	12	4	3	4	2	2	0	9	5	0	3	1	5	2	6	8	9	3	2	5	2	8	3	1	3	8	4	1	1	8	4	4	4	13
clustering-R2-394	9	6	8	3	8	5	2	9	7	4	10	8	18	7	5	16	6	2	5	2	3	2	5	2	5	0	0	0	6	8	4	6	2	8	9	5	9	2	4	1	5	0	3	2	6	6	7	13	11
clustering-P1-385	11	13	16	3	2	7	14	11	15	10	6	13	8	9	1	15	5	6	12	3	16	4	16	7	4	1	1	8	5	11	4	4	6	2	2	4	9	3	10	4	5	1	2	1	6	5	6	5	11
clustering-P2-584	5	5	14	4	1	9	6	7	13	6	2	8	14	7	4	13	1	1	5	4	7	3	13	9	3	2	2	6	5	5	10	9	11	2	2	2	5	5	10	3	1	7	4	2	7	2	6	0	13
clustering-P1-36131	8	7	8	3	3	11	4	3	13	9	5	8	11	10	2	19	4	2	10	1	10	4	11	3	2	2	6	0	1	10	5	8	9	3	2	4	10	8	8	4	2	9	7	4	4	6	8	4	14
clustering-P1-5310	8	4	12	3	2	9	11	7	10	13	1	7	12	13	2	14	6	1	6	2	9	1	6	5	1	2	0	0	1	9	5	6	6	4	3	3	6	8	6	6	4	3	3	4	0	3	7	6	11
clustering-P1-11795	9	5	11	5	4	5	7	10	13	11	5	3	6	9	2	16	4	3	8	1	13	6	12	10	6	5	0	6	1	9	7	7	1	2	3	1	14	13	6	10	5	3	6	7	7	5	6	3	12
clustering-P1-54209	11	4	10	2	5	11	3	11	4	11	5	8	6	4	1	18	7	4	8	0	11	2	12	11	1	0	1	5	3	14	6	5	11	5	1	2	6	7	8	2	5	2	4	5	7	2	6	1	16
clustering-P2-9253	7	2	11	2	2	8	6	13	3	8	5	7	6	7	1	19	6	5	8	3	14	4	11	6	0	1	0	4	4	6	5	3	11	4	3	2	7	7	2	2	2	6	2	5	7	3	5	7	10
clustering-P2-203	8	6	8	3	2	7	12	11	9	10	4	5	7	8	2	17	3	3	4	0	6	2	10	5	0	1	0	6	0	9	1	6	7	2	2	3	6	7	2	4	1	3	11	5	11	6	6	2	13
clustering-P1-1016	8	4	9	4	1	4	8	5	10	4	3	9	6	9	1	17	5	1	8	3	11	0	9	12	1	1	2	7	4	4	0	8	5	2	3	2	6	3	6	2	1	8	6	8	7	4	4	4	12
clustering-P2-1679	4	1	11	3	3	9	6	5	7	11	2	6	10	7	0	9	0	1	6	3	11	6	12	10	0	5	3	4	9	6	6	0	6	3	2	1	8	20	1	3	7	6	0	10	7	3	5	4	13
clustering-P2-57472	11	7	4	4	3	10	5	5	4	9	3	8	9	9	2	20	2	2	7	0	4	1	3	9	1	2	2	4	2	10	2	8	11	3	2	8	4	7	7	3	3	7	9	3	2	4	7	3	7
clustering-P2-1040	2	1	19	4	4	8	8	6	8	17	5	7	9	9	1	12	3	3	4	2	12	2	9	7	1	5	3	7	3	11	9	4	7	2	2	2	5	2	4	4	1	6	4	3	8	4	5	2	14
clustering-P2-23066	8	5	5	3	7	3	9	4	7	9	7	8	8	5	3	16	5	4	9	2	8	4	9	11	1	0	4	7	3	7	3	6	5	1	1	1	4	6	5	2	1	4	4	4	4	6	4	2	13
clustering-P2-2473	6	2	11	3	6	8	4	8	11	9	4	12	9	7	6	16	2	1	7	3	10	3	11	11	0	1	5	6	4	7	11	6	4	2	2	4	8	5	0	2	3	8	3	5	3	6	4	1	9
clustering-P2-1221	7	0	12	5	3	2	7	8	7	4	3	8	5	5	5	11	2	2	2	2	7	1	14	7	2	3	1	2	2	7	6	9	7	2	2	1	4	2	0	3	4	5	0	1	8	3	5	2	10
clustering-P1-12659	11	6	9	2	7	7	6	7	10	3	4	7	10	11	2	16	6	4	3	2	7	0	11	3	1	6	2	0	9	13	6	8	6	2	2	2	1	2	2	7	6	2	5	4	6	3	7	0	12
clustering-P1-25369	17	6	15	3	5	13	6	12	14	15	4	10	19	5	0	16	3	0	7	0	4	6	4	3	0	7	1	5	1	13	8	4	5	5	2	2	14	16	5	9	10	2	4	3	2	3	8	0	11
clustering-P2-45992	11	2	6	3	3	5	4	4	11	6	3	8	10	9	1	16	1	0	6	0	2	3	3	10	0	0	7	9	1	4	2	7	3	2	1	2	6	5	6	1	3	6	10	7	5	6	5	0	8
clustering-P1-36794	9	5	6	3	3	3	4	14	7	10	4	12	6	10	1	19	2	0	8	0	7	2	6	4	0	1	1	2	2	7	5	8	5	5	2	3	10	6	3	5	3	4	7	7	3	4	6	5	8
clustering-P1-1646	6	3	11	3	2	2	7	3	7	6	4	12	6	7	1	15	2	0	1	1	3	0	6	5	0	1	1	7	1	0	0	7	9	2	2	3	0	2	8	3	0	4	5	5	2	2	5	2	10
Table 14: interaction_testing -- Interaction-based representation for model testing.
File	A GLY 294_C	A GLY 294_CA	A GLY 294_CE	A GLY 294_H01	A GLY 294_H02	A GLY 294_H1	A GLY 294_H3	A GLY 294_HE1	A GLY 294_HE2	A GLY 294_HE3	A GLY 294_N	A GLY 294_O	A GLY 294_OXT	A SAM 293_C'	A SAM 293_C1'	A SAM 293_C2	A SAM 293_C2'	A SAM 293_C3'	A SAM 293_C4	A SAM 293_C4'	A SAM 293_C5	A SAM 293_C5'	A SAM 293_C6	A SAM 293_C8	A SAM 293_CA'	A SAM 293_CB	A SAM 293_CG	A SAM 293_H01	A SAM 293_H02	A SAM 293_H03	A SAM 293_H04	A SAM 293_H05	A SAM 293_H06	A SAM 293_H07	A SAM 293_H08	A SAM 293_H09	A SAM 293_H5'1	A SAM 293_H5'2	A SAM 293_HA	A SAM 293_HB1	A SAM 293_HB2	A SAM 293_HG1	A SAM 293_HG2	A SAM 293_HN61	A SAM 293_HN62	A SAM 293_HO2'	A SAM 293_HO3'	A SAM 293_N'	A SAM 293_N1
sampling-R1-12345	8	12	14	3	6	13	10	11	8	9	9	13	1	0	3	18	2	2	9	1	11	5	9	1	1	2	3	0	2	4	6	6	5	3	1	2	12	4	6	4	2	6	2	5	0	5	7	3	14
sampling-R1-1500	6	5	7	6	5	8	1	2	5	10	12	9	15	1	1	17	2	0	1	0	0	1	5	0	1	0	4	0	1	12	5	8	3	2	3	3	2	0	13	1	1	4	7	2	0	6	6	3	12
sampling-R1-19000	9	6	5	6	7	3	5	11	3	10	8	6	12	3	1	19	2	2	15	2	10	2	8	5	2	3	0	0	3	6	4	8	3	2	2	2	7	5	6	3	3	4	2	4	0	3	8	0	12
sampling-R1-22222	8	7	13	9	9	4	7	6	10	12	14	13	10	2	1	16	4	2	13	0	12	0	14	2	1	2	4	0	1	9	6	6	4	2	2	2	6	2	4	2	2	6	2	4	0	4	5	1	14
sampling-R1-25000	9	5	10	8	6	8	10	14	4	7	14	16	10	2	0	16	2	1	6	0	7	1	7	5	5	5	1	2	1	7	5	7	7	5	2	2	9	5	11	2	8	5	4	0	4	2	5	1	14
sampling-R1-27500	10	11	10	10	3	8	8	11	6	12	12	8	18	3	3	16	3	3	5	2	6	1	12	4	3	4	0	8	2	9	6	6	4	3	2	2	9	1	5	5	4	2	2	3	0	5	8	2	12
sampling-R1-31001	13	6	9	9	10	5	10	8	5	12	18	19	7	1	3	14	4	1	13	3	14	0	11	3	3	1	2	5	3	7	5	7	4	2	2	2	5	5	5	7	5	3	5	4	1	7	7	1	14
sampling-R1-5050	8	9	11	2	5	11	11	6	6	12	18	20	6	5	1	16	3	0	6	1	7	4	12	3	1	2	0	7	2	6	4	6	2	3	5	2	7	4	5	4	7	3	4	0	7	3	5	7	15
sampling-R1-8765	8	8	13	6	10	7	8	11	4	12	14	6	7	0	0	14	6	2	5	0	6	0	5	2	3	5	1	7	2	6	8	7	6	2	2	2	7	4	11	3	4	1	3	3	2	5	6	2	12
sampling-R2-12000	4	2	1	1	7	4	2	4	2	5	8	14	4	1	3	16	3	2	3	1	3	1	7	2	0	1	0	0	1	3	2	5	3	1	2	2	3	9	3	2	1	2	2	5	0	7	5	2	13
sampling-R2-13500	6	12	6	2	6	10	9	9	10	3	6	14	11	1	1	19	1	0	8	1	9	2	10	1	2	2	3	2	1	5	4	8	7	2	2	2	9	8	12	2	1	5	3	4	0	5	7	2	14
sampling-R2-17234	9	4	5	4	8	2	4	7	2	8	7	10	10	3	4	11	4	1	6	1	8	0	8	2	1	1	0	1	1	4	4	7	3	2	1	1	6	8	2	1	2	1	3	6	0	5	6	2	11
sampling-R2-339	11	9	5	1	3	7	8	3	6	4	7	11	10	2	0	18	1	0	10	3	10	1	8	1	1	1	3	0	4	8	3	7	3	3	5	2	8	3	6	4	1	2	7	0	5	4	7	5	11
sampling-R2-5032	8	1	7	1	7	3	9	8	5	6	6	9	11	11	5	17	3	1	8	4	10	1	11	4	0	1	2	0	4	4	2	8	5	2	2	6	7	10	3	11	2	6	7	4	0	8	6	2	12
sampling-R2-8764	6	2	9	12	8	6	4	7	9	8	14	6	8	1	3	24	4	2	10	0	11	2	12	5	0	0	1	5	1	6	6	5	6	2	2	2	12	7	0	1	5	5	5	6	0	3	9	0	13
sampling-R2-96	9	4	10	2	5	3	12	11	5	6	7	9	11	2	1	11	3	1	6	3	5	5	8	3	1	0	2	0	4	5	3	3	4	4	4	3	8	12	4	1	2	6	3	0	7	6	9	4	16
sampling-P1-11507	7	3	9	3	4	9	0	6	8	7	4	2	8	4	4	17	3	4	9	1	9	4	10	3	0	1	2	2	2	9	6	7	1	1	3	2	10	6	0	3	2	7	4	8	1	5	5	0	12
sampling-P1-13	11	10	17	4	4	6	14	14	5	12	5	5	12	11	0	11	3	1	6	1	6	0	11	3	2	2	2	7	1	7	5	5	3	2	5	2	6	1	3	3	5	6	6	1	13	2	8	3	12
sampling-P1-14432	9	5	7	2	2	3	7	5	12	8	5	11	6	5	0	19	1	2	10	1	6	6	8	6	1	1	2	4	2	7	5	6	6	2	2	1	6	7	0	2	3	4	8	4	1	5	8	0	15
sampling-P1-18203	9	8	9	2	7	2	8	7	10	9	4	9	4	5	4	18	5	5	8	2	10	4	12	3	1	2	3	1	6	11	4	6	7	2	2	7	6	8	1	3	2	6	3	8	0	5	9	5	19
sampling-P1-27105	13	6	11	7	3	5	7	12	8	7	6	6	10	5	3	15	4	4	5	1	1	2	3	0	1	1	2	0	5	14	3	7	5	3	2	2	5	7	0	2	7	3	7	0	2	4	6	0	9
sampling-P1-30021	9	2	7	6	4	1	7	4	6	9	5	12	7	5	2	18	4	7	6	0	6	1	7	3	0	1	1	1	1	13	2	8	7	2	4	1	8	5	0	3	2	1	2	1	3	4	7	0	11
sampling-P1-45678	9	4	8	4	9	4	9	9	7	10	7	9	3	4	1	16	2	2	7	1	5	3	8	2	1	1	2	0	3	8	5	6	4	1	2	3	2	10	0	2	5	7	1	0	2	5	2	0	13
sampling-P1-52143	9	3	6	1	3	3	8	6	7	10	1	4	5	9	1	15	4	4	6	1	11	4	9	6	1	2	2	7	7	12	5	6	4	2	5	2	5	3	0	5	7	6	2	3	0	2	9	2	13
sampling-P2-12945	6	3	9	5	6	7	6	7	5	9	10	4	10	5	2	14	2	2	14	0	13	0	9	5	0	0	6	5	3	9	2	6	3	3	2	2	1	9	2	2	1	11	8	7	4	6	5	3	12
sampling-P2-22262	11	5	8	5	4	7	7	14	12	8	4	7	7	9	1	15	3	5	12	2	6	2	6	4	0	1	0	3	3	7	6	8	5	2	1	1	5	10	1	3	0	2	6	1	2	2	6	2	14
sampling-P2-28567	7	1	9	3	2	7	5	16	5	9	2	10	9	5	2	18	3	2	8	0	6	0	5	9	0	0	2	6	2	9	4	4	12	2	2	1	6	7	10	2	5	1	4	4	3	7	8	0	12
sampling-P2-31245	6	1	6	2	2	6	6	2	9	10	3	10	12	6	0	23	2	4	11	1	11	0	11	3	0	0	9	1	3	6	1	7	6	2	1	2	3	6	3	0	1	11	9	6	0	8	6	2	12
sampling-P2-37654	6	4	6	0	2	8	3	5	6	3	0	13	4	8	0	16	1	0	6	0	4	0	4	9	0	1	5	9	0	3	2	5	6	1	2	2	3	4	1	2	3	6	10	3	0	4	6	0	7
sampling-P2-41122	8	9	4	2	3	9	2	2	5	5	2	8	10	5	0	18	1	1	5	1	7	0	5	5	2	3	0	3	1	4	5	7	7	3	1	1	6	3	5	9	3	2	2	0	3	2	6	3	9
sampling-P2-45210	10	3	5	2	2	10	0	6	7	3	1	6	10	5	1	15	2	3	6	0	5	1	5	12	0	2	4	7	0	9	7	6	6	6	2	1	7	2	0	2	3	8	4	3	7	4	6	1	9
sampling-P2-50123	7	3	9	5	7	3	7	7	11	8	5	7	9	4	0	24	2	1	7	1	8	3	7	3	0	2	5	2	1	8	2	6	6	4	1	2	6	10	1	6	3	6	11	0	2	7	7	3	12
sampling-P2-54321	10	7	12	6	3	10	7	11	12	10	5	6	7	7	1	16	4	3	11	0	12	4	9	6	0	2	3	7	2	12	6	5	7	2	2	1	8	13	4	3	2	12	9	0	5	3	7	0	9
sampling-P1-45212	6	3	8	3	6	4	8	6	10	7	7	6	4	6	1	11	5	3	5	1	2	1	2	0	0	1	2	0	3	9	7	8	4	2	2	2	1	9	0	2	5	7	6	0	2	5	6	0	8
sampling-P2-19432	7	3	9	4	5	7	7	11	6	7	4	8	8	7	2	21	4	0	10	1	7	0	5	7	0	1	1	7	1	2	7	9	6	1	2	2	5	5	4	4	3	3	8	2	0	3	6	3	9
[truncated: 12 more columns]

## Sheet: Table 6
Table 6: Testing Dataset: donor-methyl-accept distances representation.
PDB_File	A_SAM293_SD_A_GLY294_N	A_SAM293_SD_A_SAM293_CE	A_SAM293_CE_A_GLY294_N	DeltaG‡ no explicit water	DeltaGrxn no explicit water	DeltaG‡ explicit water	DeltaGrxn explicit water
sampling-R1-12345	5.134	1.869	3.523	22.77	-12.19	20.71	-12.68
sampling-R1-1500	6.652	1.843	5.465	19.69	-16.97	19.88	-11.01
sampling-R1-19000	5.927	1.803	4.666	20.02	-6.94	19.57	-6.86
sampling-R1-22222	5.106	1.836	3.289	15.78	-23.34	14.94	-10.94
sampling-R1-25000	6.42	1.869	5.114	21.47	-14.73	21.48	-16.6
sampling-R1-27500	4.905	1.839	3.131	19.18	-8.73	19.18	-9.18
sampling-R1-31001	4.884	1.89	3.324	16.86	-10.41	15.24	-11.93
sampling-R1-5050	4.947	1.797	3.383	19.02	-2.4	21.68	-4.38
sampling-R1-8765	4.755	1.755	3.212	18.04	-1.22	16.3	-2.34
sampling-R2-12000	6.055	1.871	4.612	18.06	-11.21	27.15	-14.49
sampling-R2-13500	5.141	1.776	3.99	25.41	-6.2	16.9	-22.9
sampling-R2-17234	7.289	1.825	5.81	16.45	-13.58
sampling-R2-16543	6.98	1.878	5.513			20.35	-14.04
sampling-R2-339	5.428	1.756	4.257	16.82	-11.57	16.41	-10.78
sampling-R2-5032	5.55	1.814	4.215	16	-16.38	12.8	-21.78
sampling-R2-8764	4.738	1.796	3.038	12.86	-18.92	9.1	-28.93
sampling-R2-96	4.47	1.818	3.263	14.73	-14.45	15.43	-14.46
sampling-P1-11507	4.906	3.455	1.5	12.05	-22.04	10.96	-25.36
sampling-P1-13	3.392	3.797	1.551	14.74	-19.76	15.21	-20.96
sampling-P1-14432	4.804	3.428	1.483	7.92	-31.28	7.81	-31.27
sampling-P1-18203	4.572	3.133	1.488	9.93	-20.45	9.39	-23.96
sampling-P1-27105	5.313	3.82	1.505	16.33	-16.9	13.63	-21.51
sampling-P1-30021	5.292	3.718	1.599	11.37	-23.4	9.71	-26.09
sampling-P1-45212	5.306	3.858	1.496	15.55	-20	14.89	-22.25
sampling-P1-45678	4.708	3.19	1.542	12.97	-17.59	11.49	-25.71
sampling-P1-52143	5.297	3.8	1.502	10.7	-25.43	8.78	-27.13
sampling-P2-12945	5.089	3.573	1.531	13.07	-25.04	12.46	-26.38
sampling-P2-19432	4.607	3.193	1.459	13.83	-25.48	9.99	-29.73
sampling-P2-22262	4.656	3.256	1.538	14.03	-24.79	13.4	-25.46
sampling-P2-28567	4.839	3.717	1.508	19.09	-14.46	14.07	-27.62
sampling-P2-31245	5.064	3.699	1.486	16.65	-22.77	14.31	-27.09
sampling-P2-37654	5.292	5.466	1.5	12.03	-25.89	15.09	-24.97
sampling-P2-41122	5.071	3.771	1.593	9.66	-27.01	11.06	-30.5
sampling-P2-45210	5.091	3.775	1.525	25	-10.6	19.47	-20.96
sampling-P2-50123	4.744	3.251	1.493	16.2	-25.16	14.97	-24.69
sampling-P2-54321	4.526	3.39	1.505	16.11	-25.23	13.38	-28.06

## Sheet: Table 7
Table 7: Training dataset: combined representation with donor-methyl-acceptor distances and solvent-derived features.
PDB_File	A_SAM293_SD_A_GLY294_N	A_SAM293_SD_A_SAM293_CE	A_SAM293_CE_A_GLY294_N	A SAM 293 O2'	A SAM 293 C1'	A SAM 293 HO2'	A SAM 293 H01	A SAM 293 H04	A SAM 293 H09	DeltaG‡ explicit water	DeltaGrxn explicit water
clustering-R1-17447	6.827	1.816	5.245	1	1	1	2	1	0	24.7	2.4
clustering-R1-3694	5.216	1.816	3.832	1	1	1	3	1	0	15.88	-12.79
clustering-R1-30058	5.405	1.819	4.028	1	0	1	2	2	0	16.38	-11.8
clustering-R1-1422	4.831	1.886	3.273	1	0	1	2	2	0	16.11	-15.4
clustering-R1-2492	6.109	1.81	4.681	1	1	1	2	1	0	17.04	-18.15
clustering-R1-9194	5.284	1.826	3.707	0	0	0	1	1	0	19.64	-10.91
clustering-R1-141	5.265	1.871	3.791	1	0	1	2	2	0	15.9	-12.94
clustering-R1-6544	6.294	1.823	4.874	1	0	1	1	0	0	16.15	-6.54
clustering-R1-454	6.118	1.831	5.516	2	0	1	2	2	0	21.82	-18.09
clustering-R1-316	5.435	1.851	3.927	2	0	1	1	2	0	16.3	-15.34
clustering-R2-10481	5.074	1.859	3.332	0	0	0	0	0	1	19.01	-13.01
clustering-R2-5107	5.26	1.82	3.56	0	0	0	0	0	1	13.13	-17.82
clustering-R2-3085	5.488	1.776	4.106	0	0	0	0	0	0	14.92	-8.98
clustering-R2-2121	4.886	1.841	3.156	0	0	0	0	0	0	18.64	-6.8
clustering-R2-1145	5.453	1.84	3.803	0	0	0	0	0	0	21.55	-8.04
clustering-R2-394	5.197	1.853	3.783	0	0	0	0	0	0	17.4	-15.62
clustering-R2-201	5.013	1.833	3.782	0	0	0	0	0	0	14.88	-16.38
clustering-R2-632	6.26	1.854	5.023	0	0	0	0	0	0	19.47	-7.16
clustering-P1-54209	5.4	3.83	1.575	1	1	1	1	1	1	11.32	-24.57
clustering-P1-25369	4.935	3.396	1.558	1	1	1	2	1	1	9.8	-25.7
clustering-P1-5310	3.849	4.166	1.497	1	1	1	1	1	1	7.9	-23.32
clustering-P1-36794	4.664	3.192	1.498	1	0	1	0	1	1	12.36	-30.46
clustering-P1-11795	4.861	3.41	1.467	1	0	1	3	1	1	11.68	-27.06
clustering-P1-12659	5.122	3.617	1.509	1	1	1	2	1	0	10.67	-26.55
clustering-P1-36131	4.785	3.292	1.531	0	0	0	1	0	0	16.38	-21.49
clustering-P1-385	3.076	3.465	1.523	1	0	1	1	2	0	14.94	-26.33
clustering-P1-1646	3.15	3.961	1.479	1	0	1	2	1	1	10.9	-29.06
clustering-P1-1016	3.304	3.697	1.507	1	1	1	2	1	1	9.89	-20.99
clustering-P2-45992	4.875	3.461	1.529	0	0	0	1	0	0	16.09	-20.25
clustering-P2-23066	4.659	3.222	1.489	1	0	1	2	1	0	12.96	-27.7
clustering-P2-57472	5.016	3.63	1.464	0	0	0	0	0	1	14.21	-29.26
clustering-P2-9253	4.852	3.537	1.573	1	0	1	0	1	1	11.66	-25.25
clustering-P2-2473	4.276	3.252	1.512	0	0	0	0	0	1	13.26	-26.17
clustering-P2-1040	4.652	3.393	1.513	0	0	0	0	0	0	7.06	-26.75
clustering-P2-203	3.533	3.981	1.538	0	0	0	0	0	0	12.14	-19.11
clustering-P2-1679	4.291	3.392	1.481	0	0	0	0	0	1	14.82	-33.92
clustering-P2-1221	4.818	3.424	1.502	0	0	0	0	0	0	10.81	-22.87
clustering-P2-584	4.341	3.499	1.54	0	0	0	0	0	0	7.78	-36.07

## Sheet: Table 8
Table 8: Testing dataset: combined representation with donor-methyl-acceptor distances and solvent-derived features.
PDB_File	A_SAM293_SD_A_GLY294_N	A_SAM293_SD_A_SAM293_CE	A_SAM293_CE_A_GLY294_N	A SAM 293 O2'	A SAM 293 C1'	A SAM 293 HO2'	A SAM 293 H01	A SAM 293 H04	A SAM 293 H09	DeltaG‡ explicit water	DeltaGrxn explicit water
sampling-R1-12345	5.134	1.869	3.523	1	0	1	3	1	0	20.71	-12.68
sampling-R1-1500	6.652	1.843	5.465	1	0	1	2	1	0	19.88	-11.01
sampling-R1-19000	5.927	1.803	4.666	1	1	1	1	1	1	19.57	-6.86
sampling-R1-22222	5.106	1.836	3.289	1	0	1	2	1	0	14.94	-10.94
sampling-R1-25000	6.42	1.869	5.114	1	0	1	1	2	0	21.48	-16.6
sampling-R1-27500	4.905	1.839	3.131	1	1	1	1	1	0	19.18	-9.18
sampling-R1-31001	4.884	1.89	3.324	1	0	1	2	2	0	15.24	-11.93
sampling-R1-5050	4.947	1.797	3.383	1	0	1	3	2	0	21.68	-4.38
sampling-R1-8765	4.755	1.755	3.212	1	0	1	2	2	0	16.3	-2.34
sampling-R2-12000	6.055	1.871	4.612	1	1	1	2	1	1	27.15	-14.49
sampling-R2-13500	5.141	1.776	3.99	1	1	1	1	1	1	16.9	-22.9
sampling-R2-16543	6.98	1.878	5.513	1	0	1	2	1	2	20.35	-14.04
sampling-R2-339	5.428	1.756	4.257	1	0	1	1	1	0	16.41	-10.78
sampling-R2-5032	5.55	1.814	4.215	1	0	1	1	1	1	12.8	-21.78
sampling-R2-8764	4.738	1.796	3.038	1	0	1	2	1	1	9.1	-28.93
sampling-R2-96	4.47	1.818	3.263	1	0	1	1	1	0	15.43	-14.46
sampling-P1-11507	4.906	3.455	1.5	1	0	1	2	1	1	10.96	-25.36
sampling-P1-13	3.392	3.797	1.551	1	0	1	1	2	0	15.21	-20.96
sampling-P1-14432	4.804	3.428	1.483	1	0	1	3	1	3	7.81	-31.27
sampling-P1-18203	4.572	3.133	1.488	1	0	1	2	1	2	9.39	-23.96
sampling-P1-27105	5.313	3.82	1.505	1	0	1	2	1	1	13.63	-21.51
sampling-P1-30021	5.292	3.718	1.599	1	0	1	2	2	2	9.71	-26.09
sampling-P1-45212	5.306	3.858	1.496	0	0	0	0	0	1	14.89	-22.25
sampling-P1-45678	4.708	3.19	1.542	1	0	1	2	1	2	11.49	-25.71
sampling-P1-52143	5.297	3.8	1.502	1	0	1	1	1	1	8.78	-27.13
sampling-P2-12945	5.089	3.573	1.531	1	1	1	1	2	1	12.46	-26.38
sampling-P2-19432	4.607	3.193	1.459	1	0	1	1	1	2	9.99	-29.73
sampling-P2-22262	4.656	3.256	1.538	1	1	1	1	1	1	13.4	-25.46
sampling-P2-28567	4.839	3.717	1.508	0	0	0	0	0	1	14.07	-27.62
sampling-P2-31245	5.064	3.699	1.486	0	0	0	0	0	1	14.31	-27.09
sampling-P2-37654	5.292	5.466	1.5	0	0	0	1	0	1	15.09	-24.97
sampling-P2-41122	5.071	3.771	1.593	0	0	0	1	0	1	11.06	-30.5
sampling-P2-45210	5.091	3.775	1.525	0	0	0	0	0	0	19.47	-20.96
sampling-P2-50123	4.744	3.251	1.493	0	0	0	0	0	0	14.97	-24.69
sampling-P2-54321	4.526	3.39	1.505	0	0	0	1	0	1	13.38	-28.06

## Sheet: Table 9
Table 9: Training dataset: solvent-derived feature only representation.
PDB_File	A SAM 293 O2'	A SAM 293 C1'	A SAM 293 HO2'	A SAM 293 H01	A SAM 293 H04	A SAM 293 H09	DeltaG‡ explicit water	DeltaGrxn explicit water
clustering-R1-17447	1	1	1	2	1	0	24.7	2.4
clustering-R1-3694	1	1	1	3	1	0	15.88	-12.79
clustering-R1-30058	1	0	1	2	2	0	16.38	-11.8
clustering-R1-1422	1	0	1	2	2	0	16.11	-15.4
clustering-R1-2492	1	1	1	2	1	0	17.04	-18.15
clustering-R1-9194	0	0	0	1	1	0	19.64	-10.91
clustering-R1-141	1	0	1	2	2	0	15.9	-12.94
clustering-R1-6544	1	0	1	1	0	0	16.15	-6.54
clustering-R1-454	2	0	1	2	2	0	21.82	-18.09
clustering-R1-316	2	0	1	1	2	0	16.3	-15.34
clustering-R2-10481	0	0	0	0	0	1	19.01	-13.01
clustering-R2-5107	0	0	0	0	0	1	13.13	-17.82
clustering-R2-3085	0	0	0	0	0	0	14.92	-8.98
clustering-R2-2121	0	0	0	0	0	0	18.64	-6.8
clustering-R2-1145	0	0	0	0	0	0	21.55	-8.04
clustering-R2-394	0	0	0	0	0	0	17.4	-15.62
clustering-R2-201	0	0	0	0	0	0	14.88	-16.38
clustering-R2-632	0	0	0	0	0	0	19.47	-7.16
clustering-P1-54209	1	1	1	1	1	1	11.32	-24.57
clustering-P1-25369	1	1	1	2	1	1	9.8	-25.7
clustering-P1-5310	1	1	1	1	1	1	7.9	-23.32
clustering-P1-36794	1	0	1	0	1	1	12.36	-30.46
clustering-P1-11795	1	0	1	3	1	1	11.68	-27.06
clustering-P1-12659	1	1	1	2	1	0	10.67	-26.55
clustering-P1-36131	0	0	0	1	0	0	16.38	-21.49
clustering-P1-385	1	0	1	1	2	0	14.94	-26.33
clustering-P1-1646	1	0	1	2	1	1	10.9	-29.06
clustering-P1-1016	1	1	1	2	1	1	9.89	-20.99
clustering-P2-45992	0	0	0	1	0	0	16.09	-20.25
clustering-P2-23066	1	0	1	2	1	0	12.96	-27.7
clustering-P2-57472	0	0	0	0	0	1	14.21	-29.26
clustering-P2-9253	1	0	1	0	1	1	11.66	-25.25
clustering-P2-2473	0	0	0	0	0	1	13.26	-26.17
clustering-P2-1040	0	0	0	0	0	0	7.06	-26.75
clustering-P2-203	0	0	0	0	0	0	12.14	-19.11
clustering-P2-1679	0	0	0	0	0	1	14.82	-33.92
clustering-P2-1221	0	0	0	0	0	0	10.81	-22.87
clustering-P2-584	0	0	0	0	0	0	7.78	-36.07

## Sheet: Table 10
Table 10: Testing dataset: solvent-derived feature only representation.
PDB_File	A SAM 293 O2'	A SAM 293 C1'	A SAM 293 HO2'	A SAM 293 H01	A SAM 293 H04	A SAM 293 H09	DeltaG‡ explicit water	DeltaGrxn explicit water
sampling-R1-12345	1	0	1	3	1	0	20.71	-12.68
sampling-R1-1500	1	0	1	2	1	0	19.88	-11.01
sampling-R1-19000	1	1	1	1	1	1	19.57	-6.86
sampling-R1-22222	1	0	1	2	1	0	14.94	-10.94
sampling-R1-25000	1	0	1	1	2	0	21.48	-16.6
sampling-R1-27500	1	1	1	1	1	0	19.18	-9.18
sampling-R1-31001	1	0	1	2	2	0	15.24	-11.93
sampling-R1-5050	1	0	1	3	2	0	21.68	-4.38
sampling-R1-8765	1	0	1	2	2	0	16.3	-2.34
sampling-R2-12000	1	1	1	2	1	1	27.15	-14.49
sampling-R2-13500	1	1	1	1	1	1	16.9	-22.9
sampling-R2-16543	1	0	1	2	1	2	20.35	-14.04
sampling-R2-339	1	0	1	1	1	0	16.41	-10.78
sampling-R2-5032	1	0	1	1	1	1	12.8	-21.78
sampling-R2-8764	1	0	1	2	1	1	9.1	-28.93
sampling-R2-96	1	0	1	1	1	0	15.43	-14.46
sampling-P1-11507	1	0	1	2	1	1	10.96	-25.36
sampling-P1-13	1	0	1	1	2	0	15.21	-20.96
sampling-P1-14432	1	0	1	3	1	3	7.81	-31.27
sampling-P1-18203	1	0	1	2	1	2	9.39	-23.96
sampling-P1-27105	1	0	1	2	1	1	13.63	-21.51
sampling-P1-30021	1	0	1	2	2	2	9.71	-26.09
sampling-P1-45212	0	0	0	0	0	1	14.89	-22.25
sampling-P1-45678	1	0	1	2	1	2	11.49	-25.71
sampling-P1-52143	1	0	1	1	1	1	8.78	-27.13
sampling-P2-12945	1	1	1	1	2	1	12.46	-26.38
sampling-P2-19432	1	0	1	1	1	2	9.99	-29.73
sampling-P2-22262	1	1	1	1	1	1	13.4	-25.46
sampling-P2-28567	0	0	0	0	0	1	14.07	-27.62
sampling-P2-31245	0	0	0	0	0	1	14.31	-27.09
sampling-P2-37654	0	0	0	1	0	1	15.09	-24.97
sampling-P2-41122	0	0	0	1	0	1	11.06	-30.5
sampling-P2-45210	0	0	0	0	0	0	19.47	-20.96
sampling-P2-50123	0	0	0	0	0	0	14.97	-24.69
sampling-P2-54321	0	0	0	1	0	1	13.38	-28.06

## Sheet: Table 11
Table 11: Training dataset: Residue pairwise-distance representation.
PDB_File	A_GLY294_H01_A_GLY137_O	A_GLY294_H02_A_GLY137_O	A_GLY294_H01_A_ASN138_O	A_ARG175_HH22_A_TYR283_OH	A_HID142_NE2_A_GLY294_H01	A_SAM293_SD_A_GLY294_N	A_SAM293_SD_A_SAM293_CE	A_SAM293_CE_A_GLY294_N	DeltaG‡ no explicit water	DeltaGrxn no explicit water
clustering-R1-17447	7.199	6.459	8.936	3.813	7.046	6.827	1.816	5.245	22.27	2.7
clustering-R1-3694	5.711	4.814	7.148	2.859	5.398	5.216	1.816	3.832	21.35	-15.46
clustering-R1-30058	5.06	5.727	6.006	3.281	5.155	5.405	1.819	4.028	15.49	-8.28
clustering-R1-1422	5.204	4.395	5.312	3.562	3.647	4.831	1.886	3.273	16.96	-13.21
clustering-R1-2492	6.383	5.473	6.541	3.531	4.138	6.109	1.81	4.681	15.5	-15.52
clustering-R1-9194	5.464	5.685	6.923	4.079	5.979	5.284	1.826	3.707	19.14	-13.13
clustering-R1-141	4.923	5.897	4.815	3.051	3.627	5.265	1.871	3.791	12.5	-11.05
clustering-R1-6544	6.322	5.657	7.366	3.773	6.059	6.294	1.823	4.874	15.86	-7.25
clustering-R1-454	6.467	5.351	6.406	3.513	4.958	6.118	1.831	5.516	22.63	-10.86
clustering-R1-316	3.605	3.86	2.326	4.865	4.644	5.435	1.851	3.927	16.5	-15.82
clustering-R2-21104	8.316	8.148	8.463	4.154	9.595	9.821	1.86	8.388	21.74	-12.84
clustering-R2-27034	4.986	5.92	6.314	3.523	6.613	7.36	1.831	5.977	24.76	-12.71
clustering-R2-10481	2.205	3.201	3.691	3.642	6.113	5.074	1.859	3.332	18.1	-14.12
clustering-R2-5107	2.468	3.836	3.341	3.544	5.212	5.26	1.82	3.56	13.02	-17.09
clustering-R2-3085	6.094	5.757	6.937	4.226	5.898	5.488	1.776	4.106	18.09	-3.27
clustering-R2-2121	4.488	5.672	4.617	3.563	4.335	4.886	1.841	3.156	18.59	-5.04
clustering-R2-1145	6.134	5.574	6.504	3.824	6.386	5.453	1.84	3.803	22.59	-6.27
clustering-R2-394	4.963	5.775	4.705	3.765	3.185	5.197	1.853	3.783	20.17	-6.5
clustering-R2-201	4.359	2.753	3.821	3.149	4.076	5.013	1.833	3.782	14.69	-15.71
clustering-R2-632	6.919	5.831	7.282	3.259	6.116	6.26	1.854	5.023	19.68	-6.06
clustering-P1-54209	3.189	1.774	1.878	2.584	3.151	5.4	3.83	1.575	13.53	-22.33
clustering-P1-25369	3.105	1.754	1.776	2.92	3.35	4.935	3.396	1.558	11.87	-23.39
clustering-P1-5310	1.707	2.997	4.001	3.047	5.011	3.849	4.166	1.497	7.15	-25.21
clustering-P1-36794	3.275	1.848	2.05	2.6	3.278	4.664	3.192	1.498	14.46	-23.74
clustering-P1-11795	3.306	1.839	2.215	2.189	2.969	4.861	3.41	1.467	11.07	-23.66
clustering-P1-12659	3.156	1.957	2.012	3.384	3.06	5.122	3.617	1.509	8.24	-33.83
clustering-P1-36131	3.006	1.905	1.967	2.553	3.898	4.785	3.292	1.531	11.13	-24.44
clustering-P1-385	1.967	3.237	3.987	3.293	4.936	3.076	3.465	1.523	14.1	-25.55
clustering-P1-1646	1.948	3	3.712	3.333	5.433	3.15	3.961	1.479	11.47	-27.95
clustering-P1-1016	1.788	2.815	3.328	3.822	4.626	3.304	3.697	1.507	9.79	-20.4
clustering-P2-45992	2.987	1.793	2.061	2.979	3.701	4.875	3.461	1.529	19.23	-19.66
clustering-P2-23066	3.399	1.799	2.501	3.795	3.554	4.659	3.222	1.489	12.93	-26.24
clustering-P2-57472	3.122	1.703	2.675	3.628	3.861	5.016	3.63	1.464	14.93	-26.77
clustering-P2-9253	3.073	1.964	4.005	3.546	3.626	4.852	3.537	1.573	12.2	-24.94
clustering-P2-2473	3.732	2.343	4.619	3.736	3.492	4.276	3.252	1.512	13.03	-25.58
clustering-P2-1040	3.289	1.774	3.741	3.479	3.91	4.652	3.393	1.513	10.63	-32.34
clustering-P2-203	1.993	3.126	4.507	4.531	5.223	3.533	3.981	1.538	13.24	-17.38
clustering-P2-1679	3.441	1.851	3.719	3.361	3.82	4.291	3.392	1.481	14.07	-33.32
clustering-P2-1221	3.569	1.945	4.13	2.988	4.039	4.818	3.424	1.502	11.18	-22.67
clustering-P2-584	2.914	1.883	4.919	3.285	4.318	4.341	3.499	1.54	9.17	-30.15

## Sheet: Table 12
Table 12: Testing dataset: Residue pairwise-distance representation.
PDB_File	A_GLY294_H01_A_GLY137_O	A_GLY294_H02_A_GLY137_O	A_GLY294_H01_A_ASN138_O	A_ARG175_HH22_A_TYR283_OH	A_HID142_NE2_A_GLY294_H01	A_SAM293_SD_A_GLY294_N	A_SAM293_SD_A_SAM293_CE	A_SAM293_CE_A_GLY294_N	DeltaG‡ no explicit water	DeltaGrxn no explicit water
sampling-R1-12345	5.643	4.788	7.018	4.135	5.619	5.134	1.869	3.523	22.77	-12.19
sampling-R1-1500	6.204	5.829	6.675	4.359	5.073	6.652	1.843	5.465	19.69	-16.97
sampling-R1-19000	6.095	5.099	7.929	3.847	5.443	5.927	1.803	4.666	20.02	-6.94
sampling-R1-22222	4.496	5.372	3.808	3.745	4.883	5.106	1.836	3.289	15.78	-23.34
sampling-R1-25000	6.475	7.169	8.119	3.391	6.691	6.42	1.869	5.114	21.47	-14.73
sampling-R1-27500	4.785	5.563	3.994	3.284	2.515	4.905	1.839	3.131	19.18	-8.73
sampling-R1-31001	4.57	5.472	4.93	3.464	4.382	4.884	1.89	3.324	16.86	-10.41
sampling-R1-5050	5.461	5.819	5.703	3.971	4.052	4.947	1.797	3.383	19.02	-2.4
sampling-R1-8765	4.157	5.116	4.132	3.432	3.757	4.755	1.755	3.212	18.04	-1.22
sampling-R2-12000	5.298	6.356	5.435	3.086	4.904	6.055	1.871	4.612	18.06	-11.21
sampling-R2-13500	4.349	3.877	6.005	3.873	5.95	5.141	1.776	3.99	25.41	-6.2
sampling-R2-17234	4.805	5.944	5.6	3.982	6.933	7.289	1.825	5.81	16.45	-13.58
sampling-R2-339	3.957	5.424	3.713	3.788	4.171	5.428	1.756	4.257	16.82	-11.57
sampling-R2-5032	3.689	3.393	3.465	3.742	3.576	5.55	1.814	4.215	16	-16.38
sampling-R2-8764	2.363	3.92	2.38	3.57	4.831	4.738	1.796	3.038	12.86	-18.92
sampling-R2-96	4.098	2.463	3.709	4.447	3.809	4.47	1.818	3.263	14.73	-14.45
sampling-P1-11507	2.724	1.733	1.856	2.816	3.723	4.906	3.455	1.5	12.05	-22.04
sampling-P1-13	1.841	3.311	3.93	4.587	4.98	3.392	3.797	1.551	14.74	-19.76
sampling-P1-14432	2.99	1.931	1.952	3.126	4.234	4.804	3.428	1.483	7.92	-31.28
sampling-P1-18203	2.951	1.757	1.784	3.32	3.489	4.572	3.133	1.488	9.93	-20.45
sampling-P1-27105	4.204	2.741	2.956	3.068	2.216	5.313	3.82	1.505	16.33	-16.9
sampling-P1-30021	3.924	2.431	2.538	2.804	2.327	5.292	3.718	1.599	11.37	-23.4
sampling-P1-45212	3.221	1.698	2.066	3.243	3.466	5.306	3.858	1.496	15.55	-20
sampling-P1-45678	3.351	1.815	2.086	3.351	2.939	4.708	3.19	1.542	12.97	-17.59
sampling-P1-52143	3.034	1.711	1.915	3.371	3.596	5.297	3.8	1.502	10.7	-25.43
sampling-P2-12945	3.146	1.798	2.101	3.229	3.653	5.089	3.573	1.531	13.07	-25.04
sampling-P2-19432	3.722	2.088	2.604	3.265	3.913	4.607	3.193	1.459	13.83	-25.48
sampling-P2-22262	3.549	2.042	2.577	3.644	3.585	4.656	3.256	1.538	14.03	-24.79
sampling-P2-28567	3.093	1.875	4.052	3.142	2.985	4.839	3.717	1.508	19.09	-14.46
sampling-P2-31245	2.95	1.823	3.867	3.202	3.69	5.064	3.699	1.486	16.65	-22.77
sampling-P2-37654	3.291	1.766	4.933	3.844	4.34	5.292	5.466	1.5	12.03	-25.89
sampling-P2-41122	3.107	1.815	3.018	4.01	3.615	5.071	3.771	1.593	9.66	-27.01
sampling-P2-45210	3.179	1.82	2.521	3.177	3.279	5.091	3.775	1.525	25	-10.6
sampling-P2-50123	3.334	1.743	2.284	3.637	3.396	4.744	3.251	1.493	16.2	-25.16
sampling-P2-54321	2.998	1.769	2.495	2.972	3.814	4.526	3.39	1.505	16.11	-25.23

## Sheet: Table 13
Table 13: Training dataset: Interaction-type based representation.
File	A GLY 294_C	A GLY 294_CA	A GLY 294_CE	A GLY 294_H01	A GLY 294_H02	A GLY 294_H1	A GLY 294_H3	A GLY 294_HE1	A GLY 294_HE2	A GLY 294_HE3	A GLY 294_N	A GLY 294_O	A GLY 294_OXT	A SAM 293_C'	A SAM 293_C1'	A SAM 293_C2	A SAM 293_C2'	A SAM 293_C3'	A SAM 293_C4	A SAM 293_C4'	A SAM 293_C5	A SAM 293_C5'	A SAM 293_C6	A SAM 293_C8	A SAM 293_CA'	A SAM 293_CB	A SAM 293_CG	A SAM 293_H01	A SAM 293_H02	A SAM 293_H03	A SAM 293_H04	A SAM 293_H05	A SAM 293_H06	A SAM 293_H07	A SAM 293_H08	A SAM 293_H09	A SAM 293_H5'1	A SAM 293_H5'2	A SAM 293_HA	A SAM 293_HB1	A SAM 293_HB2	A SAM 293_HG1	A SAM 293_HG2	A SAM 293_HN61	A SAM 293_HN62	A SAM 293_HO2'	A SAM 293_HO3'	A SAM 293_N'	A SAM 293_N1
clustering-R2-3085	12	6	5	1	1	7	6	7	2	7	5	6	15	5	7	15	7	3	4	4	5	0	4	4	5	2	2	6	7	8	8	7	3	6	4	4	6	3	5	7	1	3	0	0	4	6	8	6	13
clustering-R2-201	4	3	4	5	4	2	7	6	7	5	2	10	8	3	1	16	6	1	9	3	9	3	7	4	1	1	2	4	5	8	7	8	0	6	2	5	6	12	10	4	3	4	9	3	5	6	7	5	12
clustering-R1-6544	12	7	5	7	5	10	2	7	6	2	9	10	13	4	1	11	3	1	7	1	11	3	6	7	6	7	6	11	3	8	5	6	5	1	8	2	7	4	11	4	4	11	3	3	7	2	7	5	8
clustering-R1-9194	8	4	11	8	5	4	9	6	8	13	3	13	7	3	0	14	2	2	10	0	10	3	11	3	4	3	4	5	2	6	7	5	7	4	2	3	11	4	12	5	5	9	2	6	2	4	7	3	16
clustering-R2-10481	4	5	3	8	6	7	10	10	3	5	9	8	7	2	2	18	6	5	8	1	7	0	10	3	1	0	3	4	1	10	5	7	4	3	3	4	8	10	0	2	1	6	4	4	2	5	6	3	12
clustering-R2-5107	12	6	1	4	4	6	8	4	3	5	4	11	8	5	1	19	5	1	4	0	12	2	9	6	2	0	3	4	1	7	7	7	4	2	2	5	10	11	1	4	2	3	4	6	8	4	6	3	16
clustering-R2-2121	10	11	11	8	6	3	16	17	12	8	17	13	9	4	0	10	7	6	2	1	4	0	6	3	3	1	3	4	4	9	5	7	6	4	4	1	7	2	4	2	4	6	2	5	4	5	7	6	13
clustering-R1-316	12	5	4	8	2	4	11	3	3	11	14	15	11	0	1	17	6	2	10	2	8	0	10	8	1	1	2	4	5	7	7	5	5	2	2	2	7	2	8	1	3	4	9	1	6	8	7	0	9
clustering-R1-1422	8	8	5	5	4	11	9	8	12	4	11	9	18	2	1	15	5	3	8	1	7	0	8	4	3	1	2	3	4	11	7	5	5	2	1	3	6	2	12	2	1	4	4	1	1	4	6	3	15
clustering-R1-2492	13	5	8	6	6	5	5	7	6	10	11	16	10	0	4	16	5	1	9	1	10	0	9	5	4	5	1	1	3	3	6	7	5	3	3	2	4	2	11	7	5	3	1	5	0	4	4	3	12
clustering-R2-632	11	4	3	7	6	6	2	6	2	8	16	12	13	2	4	13	4	0	6	2	4	0	3	3	4	2	0	1	2	4	6	7	8	2	6	3	8	2	8	1	2	3	1	3	4	6	3	6	15
clustering-R2-27034	15	11	12	6	5	9	5	3	7	12	12	18	11	5	1	15	3	0	6	1	13	1	6	9	0	2	0	1	1	10	4	6	3	2	2	5	10	8	7	2	2	1	2	6	6	5	5	2	11
clustering-R1-3694	8	14	10	11	10	17	8	5	8	14	10	11	16	6	0	18	5	0	10	0	7	2	6	5	8	7	2	0	0	6	7	7	6	3	4	2	9	4	11	4	6	3	2	5	2	4	6	3	12
clustering-R1-17447	8	14	5	9	5	12	2	4	8	9	5	10	7	1	0	17	5	1	9	0	11	2	7	10	1	3	3	6	1	6	10	6	5	2	2	1	13	3	10	0	2	3	6	7	10	4	6	3	12
clustering-R1-454	20	6	4	10	3	5	3	12	3	7	9	18	20	2	1	16	4	3	4	0	0	2	4	3	2	1	0	5	2	5	7	3	5	2	4	5	6	6	8	3	3	3	4	4	4	6	6	4	10
clustering-R1-30058	8	6	9	4	2	5	8	15	6	7	3	12	7	1	0	13	2	0	7	1	8	1	6	5	4	3	1	5	2	6	4	5	3	4	2	1	9	4	8	3	2	5	0	3	0	4	7	6	9
clustering-R1-141	12	5	7	6	5	5	9	7	13	4	4	14	12	4	1	19	3	0	8	1	13	0	14	5	2	1	0	7	2	6	4	4	5	3	1	4	4	1	4	4	2	5	5	11	3	4	5	2	15
clustering-R2-21104	9	12	8	6	4	10	13	7	9	7	8	8	6	5	2	22	3	3	5	0	4	3	9	0	5	4	1	2	1	9	6	6	7	4	4	4	13	9	8	2	2	4	4	1	4	3	4	9	13
clustering-R2-1145	4	2	5	1	4	3	5	5	9	3	9	12	7	3	3	12	4	3	4	2	2	0	9	5	0	3	1	5	2	6	8	9	3	2	5	2	8	3	1	3	8	4	1	1	8	4	4	4	13
clustering-R2-394	9	6	8	3	8	5	2	9	7	4	10	8	18	7	5	16	6	2	5	2	3	2	5	2	5	0	0	0	6	8	4	6	2	8	9	5	9	2	4	1	5	0	3	2	6	6	7	13	11
clustering-P1-385	11	13	16	3	2	7	14	11	15	10	6	13	8	9	1	15	5	6	12	3	16	4	16	7	4	1	1	8	5	11	4	4	6	2	2	4	9	3	10	4	5	1	2	1	6	5	6	5	11
clustering-P2-584	5	5	14	4	1	9	6	7	13	6	2	8	14	7	4	13	1	1	5	4	7	3	13	9	3	2	2	6	5	5	10	9	11	2	2	2	5	5	10	3	1	7	4	2	7	2	6	0	13
clustering-P1-36131	8	7	8	3	3	11	4	3	13	9	5	8	11	10	2	19	4	2	10	1	10	4	11	3	2	2	6	0	1	10	5	8	9	3	2	4	10	8	8	4	2	9	7	4	4	6	8	4	14
clustering-P1-5310	8	4	12	3	2	9	11	7	10	13	1	7	12	13	2	14	6	1	6	2	9	1	6	5	1	2	0	0	1	9	5	6	6	4	3	3	6	8	6	6	4	3	3	4	0	3	7	6	11
clustering-P1-11795	9	5	11	5	4	5	7	10	13	11	5	3	6	9	2	16	4	3	8	1	13	6	12	10	6	5	0	6	1	9	7	7	1	2	3	1	14	13	6	10	5	3	6	7	7	5	6	3	12
clustering-P1-54209	11	4	10	2	5	11	3	11	4	11	5	8	6	4	1	18	7	4	8	0	11	2	12	11	1	0	1	5	3	14	6	5	11	5	1	2	6	7	8	2	5	2	4	5	7	2	6	1	16
clustering-P2-9253	7	2	11	2	2	8	6	13	3	8	5	7	6	7	1	19	6	5	8	3	14	4	11	6	0	1	0	4	4	6	5	3	11	4	3	2	7	7	2	2	2	6	2	5	7	3	5	7	10
clustering-P2-203	8	6	8	3	2	7	12	11	9	10	4	5	7	8	2	17	3	3	4	0	6	2	10	5	0	1	0	6	0	9	1	6	7	2	2	3	6	7	2	4	1	3	11	5	11	6	6	2	13
clustering-P1-1016	8	4	9	4	1	4	8	5	10	4	3	9	6	9	1	17	5	1	8	3	11	0	9	12	1	1	2	7	4	4	0	8	5	2	3	2	6	3	6	2	1	8	6	8	7	4	4	4	12
clustering-P2-1679	4	1	11	3	3	9	6	5	7	11	2	6	10	7	0	9	0	1	6	3	11	6	12	10	0	5	3	4	9	6	6	0	6	3	2	1	8	20	1	3	7	6	0	10	7	3	5	4	13
clustering-P2-57472	11	7	4	4	3	10	5	5	4	9	3	8	9	9	2	20	2	2	7	0	4	1	3	9	1	2	2	4	2	10	2	8	11	3	2	8	4	7	7	3	3	7	9	3	2	4	7	3	7
clustering-P2-1040	2	1	19	4	4	8	8	6	8	17	5	7	9	9	1	12	3	3	4	2	12	2	9	7	1	5	3	7	3	11	9	4	7	2	2	2	5	2	4	4	1	6	4	3	8	4	5	2	14
clustering-P2-23066	8	5	5	3	7	3	9	4	7	9	7	8	8	5	3	16	5	4	9	2	8	4	9	11	1	0	4	7	3	7	3	6	5	1	1	1	4	6	5	2	1	4	4	4	4	6	4	2	13
clustering-P2-2473	6	2	11	3	6	8	4	8	11	9	4	12	9	7	6	16	2	1	7	3	10	3	11	11	0	1	5	6	4	7	11	6	4	2	2	4	8	5	0	2	3	8	3	5	3	6	4	1	9
clustering-P2-1221	7	0	12	5	3	2	7	8	7	4	3	8	5	5	5	11	2	2	2	2	7	1	14	7	2	3	1	2	2	7	6	9	7	2	2	1	4	2	0	3	4	5	0	1	8	3	5	2	10
clustering-P1-12659	11	6	9	2	7	7	6	7	10	3	4	7	10	11	2	16	6	4	3	2	7	0	11	3	1	6	2	0	9	13	6	8	6	2	2	2	1	2	2	7	6	2	5	4	6	3	7	0	12
clustering-P1-25369	17	6	15	3	5	13	6	12	14	15	4	10	19	5	0	16	3	0	7	0	4	6	4	3	0	7	1	5	1	13	8	4	5	5	2	2	14	16	5	9	10	2	4	3	2	3	8	0	11
clustering-P2-45992	11	2	6	3	3	5	4	4	11	6	3	8	10	9	1	16	1	0	6	0	2	3	3	10	0	0	7	9	1	4	2	7	3	2	1	2	6	5	6	1	3	6	10	7	5	6	5	0	8
clustering-P1-36794	9	5	6	3	3	3	4	14	7	10	4	12	6	10	1	19	2	0	8	0	7	2	6	4	0	1	1	2	2	7	5	8	5	5	2	3	10	6	3	5	3	4	7	7	3	4	6	5	8
clustering-P1-1646	6	3	11	3	2	2	7	3	7	6	4	12	6	7	1	15	2	0	1	1	3	0	6	5	0	1	1	7	1	0	0	7	9	2	2	3	0	2	8	3	0	4	5	5	2	2	5	2	10
[truncated: 12 more columns]

## Sheet: Table 14
Table 14: Testing dataset: Interaction-type based representation.
File	A GLY 294_C	A GLY 294_CA	A GLY 294_CE	A GLY 294_H01	A GLY 294_H02	A GLY 294_H1	A GLY 294_H3	A GLY 294_HE1	A GLY 294_HE2	A GLY 294_HE3	A GLY 294_N	A GLY 294_O	A GLY 294_OXT	A SAM 293_C'	A SAM 293_C1'	A SAM 293_C2	A SAM 293_C2'	A SAM 293_C3'	A SAM 293_C4	A SAM 293_C4'	A SAM 293_C5	A SAM 293_C5'	A SAM 293_C6	A SAM 293_C8	A SAM 293_CA'	A SAM 293_CB	A SAM 293_CG	A SAM 293_H01	A SAM 293_H02	A SAM 293_H03	A SAM 293_H04	A SAM 293_H05	A SAM 293_H06	A SAM 293_H07	A SAM 293_H08	A SAM 293_H09	A SAM 293_H5'1	A SAM 293_H5'2	A SAM 293_HA	A SAM 293_HB1	A SAM 293_HB2	A SAM 293_HG1	A SAM 293_HG2	A SAM 293_HN61	A SAM 293_HN62	A SAM 293_HO2'	A SAM 293_HO3'	A SAM 293_N'	A SAM 293_N1
sampling-R1-12345	8	12	14	3	6	13	10	11	8	9	9	13	1	0	3	18	2	2	9	1	11	5	9	1	1	2	3	0	2	4	6	6	5	3	1	2	12	4	6	4	2	6	2	5	0	5	7	3	14
sampling-R1-1500	6	5	7	6	5	8	1	2	5	10	12	9	15	1	1	17	2	0	1	0	0	1	5	0	1	0	4	0	1	12	5	8	3	2	3	3	2	0	13	1	1	4	7	2	0	6	6	3	12
sampling-R1-19000	9	6	5	6	7	3	5	11	3	10	8	6	12	3	1	19	2	2	15	2	10	2	8	5	2	3	0	0	3	6	4	8	3	2	2	2	7	5	6	3	3	4	2	4	0	3	8	0	12
sampling-R1-22222	8	7	13	9	9	4	7	6	10	12	14	13	10	2	1	16	4	2	13	0	12	0	14	2	1	2	4	0	1	9	6	6	4	2	2	2	6	2	4	2	2	6	2	4	0	4	5	1	14
sampling-R1-25000	9	5	10	8	6	8	10	14	4	7	14	16	10	2	0	16	2	1	6	0	7	1	7	5	5	5	1	2	1	7	5	7	7	5	2	2	9	5	11	2	8	5	4	0	4	2	5	1	14
sampling-R1-27500	10	11	10	10	3	8	8	11	6	12	12	8	18	3	3	16	3	3	5	2	6	1	12	4	3	4	0	8	2	9	6	6	4	3	2	2	9	1	5	5	4	2	2	3	0	5	8	2	12
sampling-R1-31001	13	6	9	9	10	5	10	8	5	12	18	19	7	1	3	14	4	1	13	3	14	0	11	3	3	1	2	5	3	7	5	7	4	2	2	2	5	5	5	7	5	3	5	4	1	7	7	1	14
sampling-R1-5050	8	9	11	2	5	11	11	6	6	12	18	20	6	5	1	16	3	0	6	1	7	4	12	3	1	2	0	7	2	6	4	6	2	3	5	2	7	4	5	4	7	3	4	0	7	3	5	7	15
sampling-R1-8765	8	8	13	6	10	7	8	11	4	12	14	6	7	0	0	14	6	2	5	0	6	0	5	2	3	5	1	7	2	6	8	7	6	2	2	2	7	4	11	3	4	1	3	3	2	5	6	2	12
sampling-R2-12000	4	2	1	1	7	4	2	4	2	5	8	14	4	1	3	16	3	2	3	1	3	1	7	2	0	1	0	0	1	3	2	5	3	1	2	2	3	9	3	2	1	2	2	5	0	7	5	2	13
sampling-R2-13500	6	12	6	2	6	10	9	9	10	3	6	14	11	1	1	19	1	0	8	1	9	2	10	1	2	2	3	2	1	5	4	8	7	2	2	2	9	8	12	2	1	5	3	4	0	5	7	2	14
sampling-R2-17234	9	4	5	4	8	2	4	7	2	8	7	10	10	3	4	11	4	1	6	1	8	0	8	2	1	1	0	1	1	4	4	7	3	2	1	1	6	8	2	1	2	1	3	6	0	5	6	2	11
sampling-R2-339	11	9	5	1	3	7	8	3	6	4	7	11	10	2	0	18	1	0	10	3	10	1	8	1	1	1	3	0	4	8	3	7	3	3	5	2	8	3	6	4	1	2	7	0	5	4	7	5	11
sampling-R2-5032	8	1	7	1	7	3	9	8	5	6	6	9	11	11	5	17	3	1	8	4	10	1	11	4	0	1	2	0	4	4	2	8	5	2	2	6	7	10	3	11	2	6	7	4	0	8	6	2	12
sampling-R2-8764	6	2	9	12	8	6	4	7	9	8	14	6	8	1	3	24	4	2	10	0	11	2	12	5	0	0	1	5	1	6	6	5	6	2	2	2	12	7	0	1	5	5	5	6	0	3	9	0	13
sampling-R2-96	9	4	10	2	5	3	12	11	5	6	7	9	11	2	1	11	3	1	6	3	5	5	8	3	1	0	2	0	4	5	3	3	4	4	4	3	8	12	4	1	2	6	3	0	7	6	9	4	16
sampling-P1-11507	7	3	9	3	4	9	0	6	8	7	4	2	8	4	4	17	3	4	9	1	9	4	10	3	0	1	2	2	2	9	6	7	1	1	3	2	10	6	0	3	2	7	4	8	1	5	5	0	12
sampling-P1-13	11	10	17	4	4	6	14	14	5	12	5	5	12	11	0	11	3	1	6	1	6	0	11	3	2	2	2	7	1	7	5	5	3	2	5	2	6	1	3	3	5	6	6	1	13	2	8	3	12
sampling-P1-14432	9	5	7	2	2	3	7	5	12	8	5	11	6	5	0	19	1	2	10	1	6	6	8	6	1	1	2	4	2	7	5	6	6	2	2	1	6	7	0	2	3	4	8	4	1	5	8	0	15
sampling-P1-18203	9	8	9	2	7	2	8	7	10	9	4	9	4	5	4	18	5	5	8	2	10	4	12	3	1	2	3	1	6	11	4	6	7	2	2	7	6	8	1	3	2	6	3	8	0	5	9	5	19
sampling-P1-27105	13	6	11	7	3	5	7	12	8	7	6	6	10	5	3	15	4	4	5	1	1	2	3	0	1	1	2	0	5	14	3	7	5	3	2	2	5	7	0	2	7	3	7	0	2	4	6	0	9
sampling-P1-30021	9	2	7	6	4	1	7	4	6	9	5	12	7	5	2	18	4	7	6	0	6	1	7	3	0	1	1	1	1	13	2	8	7	2	4	1	8	5	0	3	2	1	2	1	3	4	7	0	11
sampling-P1-45678	9	4	8	4	9	4	9	9	7	10	7	9	3	4	1	16	2	2	7	1	5	3	8	2	1	1	2	0	3	8	5	6	4	1	2	3	2	10	0	2	5	7	1	0	2	5	2	0	13
sampling-P1-52143	9	3	6	1	3	3	8	6	7	10	1	4	5	9	1	15	4	4	6	1	11	4	9	6	1	2	2	7	7	12	5	6	4	2	5	2	5	3	0	5	7	6	2	3	0	2	9	2	13
sampling-P2-12945	6	3	9	5	6	7	6	7	5	9	10	4	10	5	2	14	2	2	14	0	13	0	9	5	0	0	6	5	3	9	2	6	3	3	2	2	1	9	2	2	1	11	8	7	4	6	5	3	12
sampling-P2-22262	11	5	8	5	4	7	7	14	12	8	4	7	7	9	1	15	3	5	12	2	6	2	6	4	0	1	0	3	3	7	6	8	5	2	1	1	5	10	1	3	0	2	6	1	2	2	6	2	14
sampling-P2-28567	7	1	9	3	2	7	5	16	5	9	2	10	9	5	2	18	3	2	8	0	6	0	5	9	0	0	2	6	2	9	4	4	12	2	2	1	6	7	10	2	5	1	4	4	3	7	8	0	12
sampling-P2-31245	6	1	6	2	2	6	6	2	9	10	3	10	12	6	0	23	2	4	11	1	11	0	11	3	0	0	9	1	3	6	1	7	6	2	1	2	3	6	3	0	1	11	9	6	0	8	6	2	12
sampling-P2-37654	6	4	6	0	2	8	3	5	6	3	0	13	4	8	0	16	1	0	6	0	4	0	4	9	0	1	5	9	0	3	2	5	6	1	2	2	3	4	1	2	3	6	10	3	0	4	6	0	7
sampling-P2-41122	8	9	4	2	3	9	2	2	5	5	2	8	10	5	0	18	1	1	5	1	7	0	5	5	2	3	0	3	1	4	5	7	7	3	1	1	6	3	5	9	3	2	2	0	3	2	6	3	9
sampling-P2-45210	10	3	5	2	2	10	0	6	7	3	1	6	10	5	1	15	2	3	6	0	5	1	5	12	0	2	4	7	0	9	7	6	6	6	2	1	7	2	0	2	3	8	4	3	7	4	6	1	9
sampling-P2-50123	7	3	9	5	7	3	7	7	11	8	5	7	9	4	0	24	2	1	7	1	8	3	7	3	0	2	5	2	1	8	2	6	6	4	1	2	6	10	1	6	3	6	11	0	2	7	7	3	12
sampling-P2-54321	10	7	12	6	3	10	7	11	12	10	5	6	7	7	1	16	4	3	11	0	12	4	9	6	0	2	3	7	2	12	6	5	7	2	2	1	8	13	4	3	2	12	9	0	5	3	7	0	9
sampling-P1-45212	6	3	8	3	6	4	8	6	10	7	7	6	4	6	1	11	5	3	5	1	2	1	2	0	0	1	2	0	3	9	7	8	4	2	2	2	1	9	0	2	5	7	6	0	2	5	6	0	8
sampling-P2-19432	7	3	9	4	5	7	7	11	6	7	4	8	8	7	2	21	4	0	10	1	7	0	5	7	0	1	1	7	1	2	7	9	6	1	2	2	5	5	4	4	3	3	8	2	0	3	6	3	9
[truncated: 12 more columns]
