# Supplementary material for: Computational Investigation of GNMT-Catalyzed Methyl Transfer Reaction: Integrating MD, QM, and ML Approaches
Source: J Comput Chem. Author manuscript; Available in PMC 2026 Jun 29. (PMC13312424; doi:10.1002/jcc.70434)
Supplement: SI-3 [file NIHMS2188582-supplement-SI-3.zip]

Archive with 169 entries (168 files):
- MD-frame-pdbs/
- MD-frame-pdbs/clustering-P2-57472.pdb
- __MACOSX/MD-frame-pdbs/._clustering-P2-57472.pdb
- MD-frame-pdbs/sampling-R1-29999.pdb
- __MACOSX/MD-frame-pdbs/._sampling-R1-29999.pdb
- MD-frame-pdbs/clustering-R2-394.pdb
- __MACOSX/MD-frame-pdbs/._clustering-R2-394.pdb
- MD-frame-pdbs/sampling-R1-1500.pdb
- __MACOSX/MD-frame-pdbs/._sampling-R1-1500.pdb
- MD-frame-pdbs/sampling-P1-37520.pdb
- __MACOSX/MD-frame-pdbs/._sampling-P1-37520.pdb
- MD-frame-pdbs/clustering-R2-632.pdb
- __MACOSX/MD-frame-pdbs/._clustering-R2-632.pdb
- MD-frame-pdbs/clustering-P2-2473.pdb
- __MACOSX/MD-frame-pdbs/._clustering-P2-2473.pdb
- MD-frame-pdbs/clustering-P1-36131.pdb
- __MACOSX/MD-frame-pdbs/._clustering-P1-36131.pdb
- MD-frame-pdbs/sampling-R2-339.pdb
- __MACOSX/MD-frame-pdbs/._sampling-R2-339.pdb
- MD-frame-pdbs/clustering-P2-9253.pdb
- __MACOSX/MD-frame-pdbs/._clustering-P2-9253.pdb
- MD-frame-pdbs/sampling-P2-41122.pdb
- __MACOSX/MD-frame-pdbs/._sampling-P2-41122.pdb
- MD-frame-pdbs/sampling-P1-52143.pdb
- __MACOSX/MD-frame-pdbs/._sampling-P1-52143.pdb
- MD-frame-pdbs/sampling-R2-96.pdb
- __MACOSX/MD-frame-pdbs/._sampling-R2-96.pdb
- MD-frame-pdbs/clustering-R1-454.pdb
- __MACOSX/MD-frame-pdbs/._clustering-R1-454.pdb
- MD-frame-pdbs/sampling-R2-16543.pdb
- __MACOSX/MD-frame-pdbs/._sampling-R2-16543.pdb
- MD-frame-pdbs/clustering-R1-1422.pdb
- __MACOSX/MD-frame-pdbs/._clustering-R1-1422.pdb
- MD-frame-pdbs/sampling-R2-8764.pdb
- __MACOSX/MD-frame-pdbs/._sampling-R2-8764.pdb
- MD-frame-pdbs/clustering-P2-1221.pdb
- __MACOSX/MD-frame-pdbs/._clustering-P2-1221.pdb
- MD-frame-pdbs/sampling-P1-45212.pdb
- __MACOSX/MD-frame-pdbs/._sampling-P1-45212.pdb
- MD-frame-pdbs/clustering-R1-3694.pdb
- __MACOSX/MD-frame-pdbs/._clustering-R1-3694.pdb
- MD-frame-pdbs/clustering-P1-1016.pdb
- __MACOSX/MD-frame-pdbs/._clustering-P1-1016.pdb
- MD-frame-pdbs/sampling-R2-13500.pdb
- __MACOSX/MD-frame-pdbs/._sampling-R2-13500.pdb
- MD-frame-pdbs/clustering-P1-36794.pdb
- __MACOSX/MD-frame-pdbs/._clustering-P1-36794.pdb
- MD-frame-pdbs/clustering-P1-5310.pdb
- __MACOSX/MD-frame-pdbs/._clustering-P1-5310.pdb
- MD-frame-pdbs/clustering-R2-27034.pdb
- __MACOSX/MD-frame-pdbs/._clustering-R2-27034.pdb
- MD-frame-pdbs/clustering-R1-141.pdb
- __MACOSX/MD-frame-pdbs/._clustering-R1-141.pdb
- MD-frame-pdbs/early_stage-Frame_D.pdb
- __MACOSX/MD-frame-pdbs/._early_stage-Frame_D.pdb
- MD-frame-pdbs/clustering-R2-2121.pdb
- __MACOSX/MD-frame-pdbs/._clustering-R2-2121.pdb
- MD-frame-pdbs/sampling-R2-5032.pdb
- __MACOSX/MD-frame-pdbs/._sampling-R2-5032.pdb
- MD-frame-pdbs/sampling-P1-13.pdb
- __MACOSX/MD-frame-pdbs/._sampling-P1-13.pdb
- MD-frame-pdbs/early_stage-Frame_A.pdb
- __MACOSX/MD-frame-pdbs/._early_stage-Frame_A.pdb
- MD-frame-pdbs/sampling-P1-18203.pdb
- __MACOSX/MD-frame-pdbs/._sampling-P1-18203.pdb
- MD-frame-pdbs/sampling-R2-31002.pdb
- __MACOSX/MD-frame-pdbs/._sampling-R2-31002.pdb
- MD-frame-pdbs/clustering-R1-9194.pdb
- __MACOSX/MD-frame-pdbs/._clustering-R1-9194.pdb
- MD-frame-pdbs/clustering-P2-1679.pdb
- __MACOSX/MD-frame-pdbs/._clustering-P2-1679.pdb
- MD-frame-pdbs/sampling-R2-23000.pdb
- __MACOSX/MD-frame-pdbs/._sampling-R2-23000.pdb
- MD-frame-pdbs/clustering-P2-45992.pdb
- __MACOSX/MD-frame-pdbs/._clustering-P2-45992.pdb
- MD-frame-pdbs/early_stage-Frame_B.pdb
- __MACOSX/MD-frame-pdbs/._early_stage-Frame_B.pdb
- MD-frame-pdbs/clustering-P2-1040.pdb
- __MACOSX/MD-frame-pdbs/._clustering-P2-1040.pdb
- MD-frame-pdbs/clustering-R2-5107.pdb
- __MACOSX/MD-frame-pdbs/._clustering-R2-5107.pdb
- MD-frame-pdbs/early_stage-Frame_C.pdb
- __MACOSX/MD-frame-pdbs/._early_stage-Frame_C.pdb
- MD-frame-pdbs/clustering-P2-203.pdb
- __MACOSX/MD-frame-pdbs/._clustering-P2-203.pdb
- MD-frame-pdbs/sampling-P2-50123.pdb
- __MACOSX/MD-frame-pdbs/._sampling-P2-50123.pdb
- MD-frame-pdbs/sampling-R1-8765.pdb
- __MACOSX/MD-frame-pdbs/._sampling-R1-8765.pdb
- MD-frame-pdbs/sampling-P1-45678.pdb
- __MACOSX/MD-frame-pdbs/._sampling-P1-45678.pdb
- MD-frame-pdbs/clustering-R1-17447.pdb
- __MACOSX/MD-frame-pdbs/._clustering-R1-17447.pdb
- MD-frame-pdbs/sampling-P2-31245.pdb
- __MACOSX/MD-frame-pdbs/._sampling-P2-31245.pdb
- MD-frame-pdbs/sampling-R1-12345.pdb
- __MACOSX/MD-frame-pdbs/._sampling-R1-12345.pdb
- MD-frame-pdbs/clustering-R2-1145.pdb
- __MACOSX/MD-frame-pdbs/._clustering-R2-1145.pdb
- MD-frame-pdbs/sampling-R2-17234.pdb
- __MACOSX/MD-frame-pdbs/._sampling-R2-17234.pdb
- MD-frame-pdbs/sampling-R1-5050.pdb
- __MACOSX/MD-frame-pdbs/._sampling-R1-5050.pdb
- MD-frame-pdbs/sampling-P1-30021.pdb
- __MACOSX/MD-frame-pdbs/._sampling-P1-30021.pdb
- MD-frame-pdbs/clustering-R2-21104.pdb
- __MACOSX/MD-frame-pdbs/._clustering-R2-21104.pdb
- MD-frame-pdbs/clustering-P2-584.pdb
- __MACOSX/MD-frame-pdbs/._clustering-P2-584.pdb
- MD-frame-pdbs/clustering-R2-10481.pdb
- __MACOSX/MD-frame-pdbs/._clustering-R2-10481.pdb
- MD-frame-pdbs/sampling-R1-19000.pdb
- __MACOSX/MD-frame-pdbs/._sampling-R1-19000.pdb
- MD-frame-pdbs/sampling-P1-14432.pdb
- __MACOSX/MD-frame-pdbs/._sampling-P1-14432.pdb
- MD-frame-pdbs/sampling-R1-31001.pdb
- __MACOSX/MD-frame-pdbs/._sampling-R1-31001.pdb
- MD-frame-pdbs/sampling-R1-27500.pdb
- __MACOSX/MD-frame-pdbs/._sampling-R1-27500.pdb
- MD-frame-pdbs/sampling-R2-12000.pdb
- __MACOSX/MD-frame-pdbs/._sampling-R2-12000.pdb
- MD-frame-pdbs/clustering-R1-316.pdb
- __MACOSX/MD-frame-pdbs/._clustering-R1-316.pdb
- MD-frame-pdbs/clustering-P2-23066.pdb
- __MACOSX/MD-frame-pdbs/._clustering-P2-23066.pdb
- MD-frame-pdbs/sampling-P2-12945.pdb
- __MACOSX/MD-frame-pdbs/._sampling-P2-12945.pdb
- MD-frame-pdbs/clustering-R1-30058.pdb
- __MACOSX/MD-frame-pdbs/._clustering-R1-30058.pdb
- MD-frame-pdbs/clustering-P1-1646.pdb
- __MACOSX/MD-frame-pdbs/._clustering-P1-1646.pdb
- MD-frame-pdbs/clustering-P1-385.pdb
- __MACOSX/MD-frame-pdbs/._clustering-P1-385.pdb
- MD-frame-pdbs/clustering-R2-201.pdb
- __MACOSX/MD-frame-pdbs/._clustering-R2-201.pdb
- MD-frame-pdbs/clustering-R1-6544.pdb
- __MACOSX/MD-frame-pdbs/._clustering-R1-6544.pdb
- MD-frame-pdbs/sampling-P1-11507.pdb
- __MACOSX/MD-frame-pdbs/._sampling-P1-11507.pdb
- MD-frame-pdbs/sampling-P2-37654.pdb
- __MACOSX/MD-frame-pdbs/._sampling-P2-37654.pdb
- MD-frame-pdbs/clustering-P1-11795.pdb
- __MACOSX/MD-frame-pdbs/._clustering-P1-11795.pdb
- MD-frame-pdbs/clustering-R1-2492.pdb
- __MACOSX/MD-frame-pdbs/._clustering-R1-2492.pdb
- MD-frame-pdbs/sampling-P2-19432.pdb
- __MACOSX/MD-frame-pdbs/._sampling-P2-19432.pdb
- MD-frame-pdbs/sampling-R1-25000.pdb
- __MACOSX/MD-frame-pdbs/._sampling-R1-25000.pdb
- MD-frame-pdbs/clustering-R2-3085.pdb
- __MACOSX/MD-frame-pdbs/._clustering-R2-3085.pdb
- MD-frame-pdbs/sampling-R1-22222.pdb
- __MACOSX/MD-frame-pdbs/._sampling-R1-22222.pdb
- MD-frame-pdbs/sampling-P2-28567.pdb
- __MACOSX/MD-frame-pdbs/._sampling-P2-28567.pdb
- MD-frame-pdbs/sampling-P2-45210.pdb
- __MACOSX/MD-frame-pdbs/._sampling-P2-45210.pdb
- MD-frame-pdbs/sampling-P2-54321.pdb
- __MACOSX/MD-frame-pdbs/._sampling-P2-54321.pdb
- MD-frame-pdbs/sampling-P2-22262.pdb
- __MACOSX/MD-frame-pdbs/._sampling-P2-22262.pdb
- MD-frame-pdbs/clustering-P1-25369.pdb
- __MACOSX/MD-frame-pdbs/._clustering-P1-25369.pdb
- MD-frame-pdbs/clustering-P1-54209.pdb
- __MACOSX/MD-frame-pdbs/._clustering-P1-54209.pdb
- MD-frame-pdbs/clustering-P1-12659.pdb
- __MACOSX/MD-frame-pdbs/._clustering-P1-12659.pdb
- MD-frame-pdbs/sampling-P1-27105.pdb
- __MACOSX/MD-frame-pdbs/._sampling-P1-27105.pdb
