# Supplementary material for: Computational Investigation of GNMT-Catalyzed Methyl Transfer Reaction: Integrating MD, QM, and ML Approaches
Source: J Comput Chem. Author manuscript; Available in PMC 2026 Jun 29. (PMC13312424; doi:10.1002/jcc.70434)
Supplement: SI-3 [file NIHMS2188582-supplement-SI-3.zip › MD-frame-pdbs/clustering-P2-57472.pdb]

ATOM      1  N   VAL A   1      45.681  69.327  45.968  1.00  0.00           N0.      0
ATOM      2  H1  VAL A   1      45.719  68.904  45.052  1.00  0.00           H0.      0
ATOM      3  H2  VAL A   1      46.567  69.780  46.136  1.00  0.00           H0.      0
ATOM      4  H3  VAL A   1      44.998  70.070  45.939  1.00  0.00           H0.      0
ATOM      5  CA  VAL A   1      45.441  68.239  46.999  1.00  0.00           C0.      0
ATOM      6  HA  VAL A   1      44.411  67.916  46.846  1.00  0.00           H0.      0
ATOM      7  CB  VAL A   1      46.407  67.076  46.808  1.00  0.00           C0.      0
ATOM      8  HB  VAL A   1      47.361  67.370  47.247  1.00  0.00           H0.      0
ATOM      9  CG1 VAL A   1      46.029  65.923  47.739  1.00  0.00           C0.      0
ATOM     10 HG11 VAL A   1      46.649  65.077  47.442  1.00  0.00           H0.      0
ATOM     11 HG12 VAL A   1      46.283  66.014  48.795  1.00  0.00           H0.      0
ATOM     12 HG13 VAL A   1      44.970  65.694  47.620  1.00  0.00           H0.      0
ATOM     13  CG2 VAL A   1      46.558  66.712  45.326  1.00  0.00           C0.      0
ATOM     14 HG21 VAL A   1      47.209  65.846  45.212  1.00  0.00           H0.      0
ATOM     15 HG22 VAL A   1      45.611  66.484  44.837  1.00  0.00           H0.      0
ATOM     16 HG23 VAL A   1      47.041  67.527  44.787  1.00  0.00           H0.      0
ATOM     17  C   VAL A   1      45.537  68.783  48.419  1.00  0.00           C0.      0
ATOM     18  O   VAL A   1      46.541  69.356  48.777  1.00  0.00           O0.      0
ATOM     19  N   ASP A   2      44.612  68.457  49.244  1.00  0.00           N0.      0
ATOM     20  H   ASP A   2      43.887  67.907  48.806  1.00  0.00           H0.      0
ATOM     21  CA  ASP A   2      44.224  68.993  50.545  1.00  0.00           C0.      0
ATOM     22  HA  ASP A   2      45.095  69.284  51.131  1.00  0.00           H0.      0
ATOM     23  CB  ASP A   2      43.275  70.186  50.321  1.00  0.00           C0.      0
ATOM     24  HB2 ASP A   2      43.739  70.929  49.673  1.00  0.00           H0.      0
ATOM     25  HB3 ASP A   2      42.306  69.927  49.895  1.00  0.00           H0.      0
ATOM     26  CG  ASP A   2      42.954  70.827  51.667  1.00  0.00           C0.      0
ATOM     27  OD1 ASP A   2      43.527  70.439  52.740  1.00  0.00           O0.      0
ATOM     28  OD2 ASP A   2      42.128  71.754  51.627  1.00  0.00           O0.      0
ATOM     29  C   ASP A   2      43.520  67.854  51.257  1.00  0.00           C0.      0
ATOM     30  O   ASP A   2      43.935  67.432  52.315  1.00  0.00           O0.      0
ATOM     31  N   SER A   3      42.341  67.427  50.788  1.00  0.00           N0.      0
ATOM     32  H   SER A   3      42.001  67.671  49.869  1.00  0.00           H0.      0
ATOM     33  CA  SER A   3      41.577  66.414  51.449  1.00  0.00           C0.      0
ATOM     34  HA  SER A   3      42.163  65.537  51.725  1.00  0.00           H0.      0
ATOM     35  CB  SER A   3      40.907  67.005  52.685  1.00  0.00           C0.      0
ATOM     36  HB2 SER A   3      41.614  67.379  53.425  1.00  0.00           H0.      0
ATOM     37  HB3 SER A   3      40.333  67.813  52.231  1.00  0.00           H0.      0
ATOM     38  OG  SER A   3      39.986  66.147  53.353  1.00  0.00           O0.      0
ATOM     39  HG  SER A   3      39.482  66.782  53.869  1.00  0.00           H0.      0
ATOM     40  C   SER A   3      40.364  65.955  50.509  1.00  0.00           C0.      0
ATOM     41  O   SER A   3      39.818  66.703  49.676  1.00  0.00           O0.      0
ATOM     42  N   VAL A   4      39.971  64.674  50.530  1.00  0.00           N0.      0
ATOM     43  H   VAL A   4      40.613  63.996  50.914  1.00  0.00           H0.      0
ATOM     44  CA  VAL A   4      38.695  64.193  49.933  1.00  0.00           C0.      0
ATOM     45  HA  VAL A   4      38.687  64.536  48.898  1.00  0.00           H0.      0
ATOM     46  CB  VAL A   4      38.640  62.632  49.798  1.00  0.00           C0.      0
ATOM     47  HB  VAL A   4      37.717  62.357  49.288  1.00  0.00           H0.      0
ATOM     48  CG1 VAL A   4      39.775  62.098  48.909  1.00  0.00           C0.      0
ATOM     49 HG11 VAL A   4      40.785  62.271  49.281  1.00  0.00           H0.      0
ATOM     50 HG12 VAL A   4      39.659  61.025  48.758  1.00  0.00           H0.      0
ATOM     51 HG13 VAL A   4      39.682  62.660  47.980  1.00  0.00           H0.      0
ATOM     52  CG2 VAL A   4      38.627  61.896  51.103  1.00  0.00           C0.      0
ATOM     53 HG21 VAL A   4      38.638  60.808  51.027  1.00  0.00           H0.      0
ATOM     54 HG22 VAL A   4      39.435  62.259  51.738  1.00  0.00           H0.      0
ATOM     55 HG23 VAL A   4      37.756  62.229  51.668  1.00  0.00           H0.      0
ATOM     56  C   VAL A   4      37.456  64.795  50.698  1.00  0.00           C0.      0
ATOM     57  O   VAL A   4      36.466  65.228  50.099  1.00  0.00           O0.      0
ATOM     58  N   TYR A   5      37.534  64.943  51.963  1.00  0.00           N0.      0
ATOM     59  H   TYR A   5      38.284  64.540  52.507  1.00  0.00           H0.      0
ATOM     60  CA  TYR A   5      36.454  65.360  52.848  1.00  0.00           C0.      0
ATOM     61  HA  TYR A   5      35.575  64.782  52.563  1.00  0.00           H0.      0
ATOM     62  CB  TYR A   5      36.924  64.979  54.235  1.00  0.00           C0.      0
ATOM     63  HB2 TYR A   5      37.787  65.559  54.562  1.00  0.00           H0.      0
ATOM     64  HB3 TYR A   5      36.134  65.110  54.976  1.00  0.00           H0.      0
ATOM     65  CG  TYR A   5      37.275  63.529  54.274  1.00  0.00           C0.      0
ATOM     66  CD1 TYR A   5      38.603  63.094  54.397  1.00  0.00           C0.      0
ATOM     67  HD1 TYR A   5      39.368  63.850  54.493  1.00  0.00           H0.      0
ATOM     68  CE1 TYR A   5      38.916  61.722  54.583  1.00  0.00           C0.      0
ATOM     69  HE1 TYR A   5      39.898  61.353  54.839  1.00  0.00           H0.      0
ATOM     70  CZ  TYR A   5      37.860  60.799  54.619  1.00  0.00           C0.      0
ATOM     71  OH  TYR A   5      38.067  59.491  54.881  1.00  0.00           O0.      0
ATOM     72  HH  TYR A   5      37.505  59.130  55.571  1.00  0.00           H0.      0
ATOM     73  CE2 TYR A   5      36.503  61.174  54.401  1.00  0.00           C0.      0
ATOM     74  HE2 TYR A   5      35.730  60.423  54.342  1.00  0.00           H0.      0
ATOM     75  CD2 TYR A   5      36.289  62.578  54.231  1.00  0.00           C0.      0
ATOM     76  HD2 TYR A   5      35.271  62.811  53.958  1.00  0.00           H0.      0
ATOM     77  C   TYR A   5      35.967  66.850  52.761  1.00  0.00           C0.      0
ATOM     78  O   TYR A   5      35.432  67.230  53.786  1.00  0.00           O0.      0
ATOM     79  N   ARG A   6      36.231  67.557  51.643  1.00  0.00           N0.      0
ATOM     80  H   ARG A   6      36.704  66.990  50.953  1.00  0.00           H0.      0
ATOM     81  CA  ARG A   6      35.473  68.701  51.162  1.00  0.00           C0.      0
ATOM     82  HA  ARG A   6      35.167  69.159  52.102  1.00  0.00           H0.      0
ATOM     83  CB  ARG A   6      36.244  69.671  50.304  1.00  0.00           C0.      0
ATOM     84  HB2 ARG A   6      35.678  70.565  50.042  1.00  0.00           H0.      0
ATOM     85  HB3 ARG A   6      37.148  69.997  50.818  1.00  0.00           H0.      0
ATOM     86  CG  ARG A   6      36.792  69.004  49.095  1.00  0.00           C0.      0
ATOM     87  HG2 ARG A   6      36.845  67.926  49.243  1.00  0.00           H0.      0
ATOM     88  HG3 ARG A   6      36.147  69.132  48.225  1.00  0.00           H0.      0
ATOM     89  CD  ARG A   6      38.185  69.561  48.623  1.00  0.00           C0.      0
ATOM     90  HD2 ARG A   6      38.927  69.283  49.371  1.00  0.00           H0.      0
ATOM     91  HD3 ARG A   6      38.505  69.041  47.720  1.00  0.00           H0.      0
ATOM     92  NE  ARG A   6      38.188  71.034  48.250  1.00  0.00           N0.      0
ATOM     93  HE  ARG A   6      38.441  71.631  49.024  1.00  0.00           H0.      0
ATOM     94  CZ  ARG A   6      38.050  71.598  47.054  1.00  0.00           C0.      0
ATOM     95  NH1 ARG A   6      37.982  72.855  46.976  1.00  0.00           N0.      0
ATOM     96 HH11 ARG A   6      38.202  73.428  47.778  1.00  0.00           H0.      0
ATOM     97 HH12 ARG A   6      37.607  73.361  46.187  1.00  0.00           H0.      0
ATOM     98  NH2 ARG A   6      37.731  70.960  45.981  1.00  0.00           N0.      0
ATOM     99 HH21 ARG A   6      37.560  69.969  45.893  1.00  0.00           H0.      0
ATOM    100 HH22 ARG A   6      37.629  71.540  45.161  1.00  0.00           H0.      0
ATOM    101  C   ARG A   6      34.148  68.414  50.435  1.00  0.00           C0.      0
ATOM    102  O   ARG A   6      33.266  69.320  50.281  1.00  0.00           O0.      0
ATOM    103  N   THR A   7      34.032  67.179  49.911  1.00  0.00           N0.      0
ATOM    104  H   THR A   7      34.724  66.451  50.015  1.00  0.00           H0.      0
ATOM    105  CA  THR A   7      32.789  66.729  49.244  1.00  0.00           C0.      0
ATOM    106  HA  THR A   7      31.913  67.300  49.549  1.00  0.00           H0.      0
ATOM    107  CB  THR A   7      32.915  66.648  47.673  1.00  0.00           C0.      0
ATOM    108  HB  THR A   7      31.945  66.475  47.208  1.00  0.00           H0.      0
ATOM    109  CG2 THR A   7      33.336  67.988  47.068  1.00  0.00           C0.      0
ATOM    110 HG21 THR A   7      32.669  68.808  47.336  1.00  0.00           H0.      0
ATOM    111 HG22 THR A   7      34.387  68.186  47.279  1.00  0.00           H0.      0
ATOM    112 HG23 THR A   7      33.432  67.957  45.983  1.00  0.00           H0.      0
ATOM    113  OG1 THR A   7      33.792  65.633  47.222  1.00  0.00           O0.      0
ATOM    114  HG1 THR A   7      33.389  65.274  46.429  1.00  0.00           H0.      0
ATOM    115  C   THR A   7      32.371  65.340  49.773  1.00  0.00           C0.      0
ATOM    116  O   THR A   7      31.190  64.995  49.765  1.00  0.00           O0.      0
ATOM    117  N   ARG A   8      33.337  64.449  50.145  1.00  0.00           N0.      0
ATOM    118  H   ARG A   8      34.328  64.636  50.110  1.00  0.00           H0.      0
ATOM    119  CA  ARG A   8      33.015  63.174  50.861  1.00  0.00           C0.      0
ATOM    120  HA  ARG A   8      32.152  62.677  50.417  1.00  0.00           H0.      0
ATOM    121  CB  ARG A   8      34.141  62.201  50.865  1.00  0.00           C0.      0
ATOM    122  HB2 ARG A   8      34.963  62.756  51.317  1.00  0.00           H0.      0
ATOM    123  HB3 ARG A   8      33.920  61.277  51.399  1.00  0.00           H0.      0
ATOM    124  CG  ARG A   8      34.675  61.855  49.473  1.00  0.00           C0.      0
ATOM    125  HG2 ARG A   8      35.205  62.756  49.163  1.00  0.00           H0.      0
ATOM    126  HG3 ARG A   8      35.483  61.136  49.607  1.00  0.00           H0.      0
ATOM    127  CD  ARG A   8      33.653  61.299  48.461  1.00  0.00           C0.      0
ATOM    128  HD2 ARG A   8      34.157  60.597  47.797  1.00  0.00           H0.      0
ATOM    129  HD3 ARG A   8      32.945  60.688  49.021  1.00  0.00           H0.      0
ATOM    130  NE  ARG A   8      33.104  62.376  47.566  1.00  0.00           N0.      0
ATOM    131  HE  ARG A   8      33.653  62.799  46.831  1.00  0.00           H0.      0
ATOM    132  CZ  ARG A   8      31.825  62.557  47.305  1.00  0.00           C0.      0
ATOM    133  NH1 ARG A   8      31.462  63.260  46.251  1.00  0.00           N0.      0
ATOM    134 HH11 ARG A   8      32.233  63.545  45.665  1.00  0.00           H0.      0
ATOM    135 HH12 ARG A   8      30.506  63.419  45.966  1.00  0.00           H0.      0
ATOM    136  NH2 ARG A   8      30.754  62.139  47.988  1.00  0.00           N0.      0
ATOM    137 HH21 ARG A   8      30.904  61.485  48.743  1.00  0.00           H0.      0
ATOM    138 HH22 ARG A   8      29.798  62.139  47.663  1.00  0.00           H0.      0
ATOM    139  C   ARG A   8      32.532  63.570  52.273  1.00  0.00           C0.      0
ATOM    140  O   ARG A   8      33.246  64.256  52.976  1.00  0.00           O0.      0
ATOM    141  N   SER A   9      31.378  63.074  52.784  1.00  0.00           N0.      0
ATOM    142  H   SER A   9      30.669  62.614  52.230  1.00  0.00           H0.      0
ATOM    143  CA  SER A   9      31.152  63.111  54.259  1.00  0.00           C0.      0
ATOM    144  HA  SER A   9      31.223  64.074  54.766  1.00  0.00           H0.      0
ATOM    145  CB  SER A   9      29.786  62.567  54.641  1.00  0.00           C0.      0
ATOM    146  HB2 SER A   9      29.816  61.484  54.520  1.00  0.00           H0.      0
ATOM    147  HB3 SER A   9      29.704  62.819  55.699  1.00  0.00           H0.      0
ATOM    148  OG  SER A   9      28.676  63.089  53.897  1.00  0.00           O0.      0
ATOM    149  HG  SER A   9      27.895  63.076  54.456  1.00  0.00           H0.      0
ATOM    150  C   SER A   9      32.196  62.210  55.038  1.00  0.00           C0.      0
ATOM    151  O   SER A   9      32.660  61.144  54.625  1.00  0.00           O0.      0
ATOM    152  N   LEU A  10      32.472  62.641  56.284  1.00  0.00           N0.      0
ATOM    153  H   LEU A  10      32.180  63.558  56.591  1.00  0.00           H0.      0
ATOM    154  CA  LEU A  10      33.223  61.860  57.305  1.00  0.00           C0.      0
ATOM    155  HA  LEU A  10      33.974  61.261  56.789  1.00  0.00           H0.      0
ATOM    156  CB  LEU A  10      34.015  62.857  58.212  1.00  0.00           C0.      0
ATOM    157  HB2 LEU A  10      33.325  63.522  58.731  1.00  0.00           H0.      0
ATOM    158  HB3 LEU A  10      34.487  62.338  59.046  1.00  0.00           H0.      0
ATOM    159  CG  LEU A  10      35.045  63.780  57.613  1.00  0.00           C0.      0
ATOM    160  HG  LEU A  10      34.711  63.947  56.589  1.00  0.00           H0.      0
ATOM    161  CD1 LEU A  10      35.212  65.149  58.288  1.00  0.00           C0.      0
ATOM    162 HD11 LEU A  10      35.400  65.070  59.359  1.00  0.00           H0.      0
ATOM    163 HD12 LEU A  10      35.969  65.750  57.784  1.00  0.00           H0.      0
ATOM    164 HD13 LEU A  10      34.376  65.826  58.113  1.00  0.00           H0.      0
ATOM    165  CD2 LEU A  10      36.390  63.177  57.522  1.00  0.00           C0.      0
ATOM    166 HD21 LEU A  10      36.913  63.186  58.478  1.00  0.00           H0.      0
ATOM    167 HD22 LEU A  10      36.396  62.167  57.113  1.00  0.00           H0.      0
ATOM    168 HD23 LEU A  10      37.164  63.687  56.948  1.00  0.00           H0.      0
ATOM    169  C   LEU A  10      32.283  61.035  58.093  1.00  0.00           C0.      0
ATOM    170  O   LEU A  10      31.100  61.388  58.273  1.00  0.00           O0.      0
ATOM    171  N   GLY A  11      32.749  59.857  58.518  1.00  0.00           N0.      0
ATOM    172  H   GLY A  11      33.707  59.601  58.325  1.00  0.00           H0.      0
ATOM    173  CA  GLY A  11      32.030  58.933  59.397  1.00  0.00           C0.      0
ATOM    174  HA2 GLY A  11      32.710  58.102  59.583  1.00  0.00           H0.      0
ATOM    175  HA3 GLY A  11      31.859  59.394  60.370  1.00  0.00           H0.      0
ATOM    176  C   GLY A  11      30.860  58.250  58.782  1.00  0.00           C0.      0
ATOM    177  O   GLY A  11      30.041  57.694  59.505  1.00  0.00           O0.      0
ATOM    178  N   VAL A  12      30.791  58.314  57.481  1.00  0.00           N0.      0
ATOM    179  H   VAL A  12      31.582  58.654  56.952  1.00  0.00           H0.      0
ATOM    180  CA  VAL A  12      29.701  57.687  56.800  1.00  0.00           C0.      0
ATOM    181  HA  VAL A  12      29.048  57.089  57.435  1.00  0.00           H0.      0
ATOM    182  CB  VAL A  12      28.761  58.710  56.131  1.00  0.00           C0.      0
ATOM    183  HB  VAL A  12      29.343  59.397  55.515  1.00  0.00           H0.      0
ATOM    184  CG1 VAL A  12      27.635  58.167  55.175  1.00  0.00           C0.      0
ATOM    185 HG11 VAL A  12      26.938  57.625  55.815  1.00  0.00           H0.      0
ATOM    186 HG12 VAL A  12      27.054  58.988  54.756  1.00  0.00           H0.      0
ATOM    187 HG13 VAL A  12      28.061  57.443  54.480  1.00  0.00           H0.      0
ATOM    188  CG2 VAL A  12      28.003  59.363  57.271  1.00  0.00           C0.      0
ATOM    189 HG21 VAL A  12      27.237  60.011  56.844  1.00  0.00           H0.      0
ATOM    190 HG22 VAL A  12      27.643  58.660  58.022  1.00  0.00           H0.      0
ATOM    191 HG23 VAL A  12      28.704  60.029  57.775  1.00  0.00           H0.      0
ATOM    192  C   VAL A  12      30.181  56.696  55.773  1.00  0.00           C0.      0
ATOM    193  O   VAL A  12      31.308  56.749  55.345  1.00  0.00           O0.      0
ATOM    194  N   ALA A  13      29.344  55.673  55.564  1.00  0.00           N0.      0
ATOM    195  H   ALA A  13      28.493  55.671  56.107  1.00  0.00           H0.      0
ATOM    196  CA  ALA A  13      29.693  54.451  54.811  1.00  0.00           C0.      0
ATOM    197  HA  ALA A  13      30.639  54.123  55.242  1.00  0.00           H0.      0
ATOM    198  CB  ALA A  13      28.574  53.319  55.032  1.00  0.00           C0.      0
ATOM    199  HB1 ALA A  13      28.421  52.747  54.116  1.00  0.00           H0.      0
ATOM    200  HB2 ALA A  13      28.900  52.749  55.902  1.00  0.00           H0.      0
ATOM    201  HB3 ALA A  13      27.609  53.811  55.156  1.00  0.00           H0.      0
ATOM    202  C   ALA A  13      29.806  54.735  53.278  1.00  0.00           C0.      0
ATOM    203  O   ALA A  13      29.004  55.388  52.629  1.00  0.00           O0.      0
ATOM    204  N   ALA A  14      30.744  53.944  52.700  1.00  0.00           N0.      0
ATOM    205  H   ALA A  14      31.298  53.374  53.323  1.00  0.00           H0.      0
ATOM    206  CA  ALA A  14      30.935  53.876  51.237  1.00  0.00           C0.      0
ATOM    207  HA  ALA A  14      31.813  53.239  51.136  1.00  0.00           H0.      0
ATOM    208  CB  ALA A  14      29.744  53.135  50.447  1.00  0.00           C0.      0
ATOM    209  HB1 ALA A  14      28.834  53.734  50.449  1.00  0.00           H0.      0
ATOM    210  HB2 ALA A  14      29.991  52.929  49.406  1.00  0.00           H0.      0
ATOM    211  HB3 ALA A  14      29.463  52.238  50.999  1.00  0.00           H0.      0
ATOM    212  C   ALA A  14      31.348  55.245  50.662  1.00  0.00           C0.      0
ATOM    213  O   ALA A  14      30.813  55.591  49.621  1.00  0.00           O0.      0
ATOM    214  N   GLU A  15      32.236  56.048  51.277  1.00  0.00           N0.      0
ATOM    215  H   GLU A  15      32.719  55.605  52.046  1.00  0.00           H0.      0
ATOM    216  CA  GLU A  15      32.306  57.482  51.056  1.00  0.00           C0.      0
ATOM    217  HA  GLU A  15      31.988  57.678  50.032  1.00  0.00           H0.      0
ATOM    218  CB  GLU A  15      31.333  58.164  52.010  1.00  0.00           C0.      0
ATOM    219  HB2 GLU A  15      30.333  57.768  51.829  1.00  0.00           H0.      0
ATOM    220  HB3 GLU A  15      31.528  57.978  53.066  1.00  0.00           H0.      0
ATOM    221  CG  GLU A  15      31.168  59.711  51.980  1.00  0.00           C0.      0
ATOM    222  HG2 GLU A  15      30.577  59.865  52.882  1.00  0.00           H0.      0
ATOM    223  HG3 GLU A  15      32.123  60.202  52.168  1.00  0.00           H0.      0
ATOM    224  CD  GLU A  15      30.508  60.330  50.784  1.00  0.00           C0.      0
ATOM    225  OE1 GLU A  15      29.710  61.243  50.996  1.00  0.00           O0.      0
ATOM    226  OE2 GLU A  15      30.771  59.859  49.655  1.00  0.00           O0.      0
ATOM    227  C   GLU A  15      33.755  58.055  51.158  1.00  0.00           C0.      0
ATOM    228  O   GLU A  15      34.192  58.856  50.356  1.00  0.00           O0.      0
ATOM    229  N   GLY A  16      34.471  57.711  52.227  1.00  0.00           N0.      0
ATOM    230  H   GLY A  16      33.979  57.136  52.896  1.00  0.00           H0.      0
ATOM    231  CA  GLY A  16      35.884  58.097  52.560  1.00  0.00           C0.      0
ATOM    232  HA2 GLY A  16      36.215  59.034  52.113  1.00  0.00           H0.      0
ATOM    233  HA3 GLY A  16      35.897  58.090  53.650  1.00  0.00           H0.      0
ATOM    234  C   GLY A  16      36.933  57.149  51.948  1.00  0.00           C0.      0
ATOM    235  O   GLY A  16      36.726  56.401  50.972  1.00  0.00           O0.      0
ATOM    236  N   ILE A  17      38.030  57.154  52.760  1.00  0.00           N0.      0
ATOM    237  H   ILE A  17      37.975  57.559  53.683  1.00  0.00           H0.      0
ATOM    238  CA  ILE A  17      39.303  56.435  52.578  1.00  0.00           C0.      0
ATOM    239  HA  ILE A  17      39.255  56.040  51.563  1.00  0.00           H0.      0
ATOM    240  CB  ILE A  17      40.612  57.342  52.777  1.00  0.00           C0.      0
ATOM    241  HB  ILE A  17      40.622  57.579  53.841  1.00  0.00           H0.      0
ATOM    242  CG2 ILE A  17      41.928  56.611  52.526  1.00  0.00           C0.      0
ATOM    243 HG21 ILE A  17      42.752  56.973  53.141  1.00  0.00           H0.      0
ATOM    244 HG22 ILE A  17      41.838  55.577  52.859  1.00  0.00           H0.      0
ATOM    245 HG23 ILE A  17      42.157  56.477  51.469  1.00  0.00           H0.      0
ATOM    246  CG1 ILE A  17      40.580  58.763  52.097  1.00  0.00           C0.      0
ATOM    247 HG12 ILE A  17      40.821  58.684  51.037  1.00  0.00           H0.      0
ATOM    248 HG13 ILE A  17      39.598  59.221  52.218  1.00  0.00           H0.      0
ATOM    249  CD1 ILE A  17      41.589  59.698  52.851  1.00  0.00           C0.      0
ATOM    250 HD11 ILE A  17      41.556  60.712  52.453  1.00  0.00           H0.      0
ATOM    251 HD12 ILE A  17      41.497  59.688  53.937  1.00  0.00           H0.      0
ATOM    252 HD13 ILE A  17      42.580  59.391  52.515  1.00  0.00           H0.      0
ATOM    253  C   ILE A  17      39.420  55.236  53.531  1.00  0.00           C0.      0
ATOM    254  O   ILE A  17      39.144  55.400  54.719  1.00  0.00           O0.      0
ATOM    255  N   PRO A  18      39.824  54.020  53.143  1.00  0.00           N0.      0
ATOM    256  CD  PRO A  18      39.983  53.524  51.831  1.00  0.00           C0.      0
ATOM    257  HD2 PRO A  18      40.931  53.836  51.393  1.00  0.00           H0.      0
ATOM    258  HD3 PRO A  18      39.089  53.797  51.270  1.00  0.00           H0.      0
ATOM    259  CG  PRO A  18      39.990  51.982  51.885  1.00  0.00           C0.      0
ATOM    260  HG2 PRO A  18      40.571  51.466  51.120  1.00  0.00           H0.      0
ATOM    261  HG3 PRO A  18      38.955  51.643  51.856  1.00  0.00           H0.      0
ATOM    262  CB  PRO A  18      40.611  51.694  53.267  1.00  0.00           C0.      0
ATOM    263  HB2 PRO A  18      41.693  51.703  53.137  1.00  0.00           H0.      0
ATOM    264  HB3 PRO A  18      40.201  50.743  53.606  1.00  0.00           H0.      0
ATOM    265  CA  PRO A  18      40.077  52.923  54.085  1.00  0.00           C0.      0
ATOM    266  HA  PRO A  18      39.206  52.616  54.664  1.00  0.00           H0.      0
ATOM    267  C   PRO A  18      41.168  53.202  55.139  1.00  0.00           C0.      0
ATOM    268  O   PRO A  18      42.273  53.608  54.791  1.00  0.00           O0.      0
ATOM    269  N   ASP A  19      40.875  52.917  56.379  1.00  0.00           N0.      0
ATOM    270  H   ASP A  19      40.082  52.298  56.469  1.00  0.00           H0.      0
ATOM    271  CA  ASP A  19      41.583  53.427  57.608  1.00  0.00           C0.      0
ATOM    272  HA  ASP A  19      41.428  54.501  57.703  1.00  0.00           H0.      0
ATOM    273  CB  ASP A  19      41.247  52.732  58.899  1.00  0.00           C0.      0
ATOM    274  HB2 ASP A  19      41.582  51.695  58.884  1.00  0.00           H0.      0
ATOM    275  HB3 ASP A  19      41.874  53.224  59.642  1.00  0.00           H0.      0
ATOM    276  CG  ASP A  19      39.801  52.733  59.473  1.00  0.00           C0.      0
ATOM    277  OD1 ASP A  19      39.380  51.752  60.122  1.00  0.00           O0.      0
ATOM    278  OD2 ASP A  19      39.090  53.735  59.373  1.00  0.00           O0.      0
ATOM    279  C   ASP A  19      43.161  53.390  57.529  1.00  0.00           C0.      0
ATOM    280  O   ASP A  19      43.863  54.307  58.082  1.00  0.00           O0.      0
ATOM    281  N   GLN A  20      43.745  52.352  57.010  1.00  0.00           N0.      0
ATOM    282  H   GLN A  20      43.094  51.620  56.764  1.00  0.00           H0.      0
ATOM    283  CA  GLN A  20      45.193  52.134  56.874  1.00  0.00           C0.      0
ATOM    284  HA  GLN A  20      45.694  52.128  57.843  1.00  0.00           H0.      0
ATOM    285  CB  GLN A  20      45.423  50.738  56.283  1.00  0.00           C0.      0
ATOM    286  HB2 GLN A  20      45.040  50.605  55.272  1.00  0.00           H0.      0
ATOM    287  HB3 GLN A  20      46.489  50.569  56.130  1.00  0.00           H0.      0
ATOM    288  CG  GLN A  20      45.043  49.584  57.142  1.00  0.00           C0.      0
ATOM    289  HG2 GLN A  20      45.658  48.704  56.952  1.00  0.00           H0.      0
ATOM    290  HG3 GLN A  20      45.327  49.849  58.160  1.00  0.00           H0.      0
ATOM    291  CD  GLN A  20      43.579  49.229  57.038  1.00  0.00           C0.      0
ATOM    292  OE1 GLN A  20      42.756  49.763  56.332  1.00  0.00           O0.      0
ATOM    293  NE2 GLN A  20      43.186  48.184  57.717  1.00  0.00           N0.      0
ATOM    294 HE21 GLN A  20      42.196  47.985  57.736  1.00  0.00           H0.      0
ATOM    295 HE22 GLN A  20      43.839  47.754  58.356  1.00  0.00           H0.      0
ATOM    296  C   GLN A  20      45.907  53.094  55.974  1.00  0.00           C0.      0
ATOM    297  O   GLN A  20      47.168  53.329  55.999  1.00  0.00           O0.      0
ATOM    298  N   TYR A  21      45.114  53.660  55.114  1.00  0.00           N0.      0
ATOM    299  H   TYR A  21      44.152  53.456  55.344  1.00  0.00           H0.      0
ATOM    300  CA  TYR A  21      45.440  54.704  54.169  1.00  0.00           C0.      0
ATOM    301  HA  TYR A  21      46.514  54.835  54.038  1.00  0.00           H0.      0
ATOM    302  CB  TYR A  21      45.007  54.309  52.738  1.00  0.00           C0.      0
ATOM    303  HB2 TYR A  21      43.925  54.181  52.726  1.00  0.00           H0.      0
ATOM    304  HB3 TYR A  21      45.229  55.069  51.989  1.00  0.00           H0.      0
ATOM    305  CG  TYR A  21      45.597  53.001  52.222  1.00  0.00           C0.      0
ATOM    306  CD1 TYR A  21      44.821  51.850  52.370  1.00  0.00           C0.      0
ATOM    307  HD1 TYR A  21      43.803  51.941  52.717  1.00  0.00           H0.      0
ATOM    308  CE1 TYR A  21      45.324  50.625  51.899  1.00  0.00           C0.      0
ATOM    309  HE1 TYR A  21      44.733  49.753  52.135  1.00  0.00           H0.      0
ATOM    310  CZ  TYR A  21      46.640  50.546  51.374  1.00  0.00           C0.      0
ATOM    311  OH  TYR A  21      47.091  49.291  51.060  1.00  0.00           O0.      0
ATOM    312  HH  TYR A  21      48.023  49.369  50.841  1.00  0.00           H0.      0
ATOM    313  CE2 TYR A  21      47.402  51.679  51.183  1.00  0.00           C0.      0
ATOM    314  HE2 TYR A  21      48.357  51.645  50.680  1.00  0.00           H0.      0
ATOM    315  CD2 TYR A  21      46.852  52.939  51.607  1.00  0.00           C0.      0
ATOM    316  HD2 TYR A  21      47.441  53.838  51.501  1.00  0.00           H0.      0
ATOM    317  C   TYR A  21      44.994  56.086  54.663  1.00  0.00           C0.      0
ATOM    318  O   TYR A  21      45.580  57.095  54.236  1.00  0.00           O0.      0
ATOM    319  N   ALA A  22      43.963  56.174  55.485  1.00  0.00           N0.      0
ATOM    320  H   ALA A  22      43.512  55.330  55.808  1.00  0.00           H0.      0
ATOM    321  CA  ALA A  22      43.558  57.444  56.046  1.00  0.00           C0.      0
ATOM    322  HA  ALA A  22      43.584  58.234  55.296  1.00  0.00           H0.      0
ATOM    323  CB  ALA A  22      42.205  57.274  56.715  1.00  0.00           C0.      0
ATOM    324  HB1 ALA A  22      42.339  56.727  57.648  1.00  0.00           H0.      0
ATOM    325  HB2 ALA A  22      41.817  58.282  56.864  1.00  0.00           H0.      0
ATOM    326  HB3 ALA A  22      41.462  56.748  56.115  1.00  0.00           H0.      0
ATOM    327  C   ALA A  22      44.574  57.987  57.068  1.00  0.00           C0.      0
ATOM    328  O   ALA A  22      44.965  59.119  56.870  1.00  0.00           O0.      0
ATOM    329  N   ASP A  23      44.941  57.146  58.041  1.00  0.00           N0.      0
ATOM    330  H   ASP A  23      44.541  56.219  58.070  1.00  0.00           H0.      0
ATOM    331  CA  ASP A  23      46.064  57.492  58.894  1.00  0.00           C0.      0
ATOM    332  HA  ASP A  23      45.962  58.541  59.174  1.00  0.00           H0.      0
ATOM    333  CB  ASP A  23      46.040  56.717  60.212  1.00  0.00           C0.      0
ATOM    334  HB2 ASP A  23      46.051  55.655  59.967  1.00  0.00           H0.      0
ATOM    335  HB3 ASP A  23      46.917  57.032  60.777  1.00  0.00           H0.      0
ATOM    336  CG  ASP A  23      44.885  56.957  61.186  1.00  0.00           C0.      0
ATOM    337  OD1 ASP A  23      44.604  56.059  62.026  1.00  0.00           O0.      0
ATOM    338  OD2 ASP A  23      44.172  57.971  61.068  1.00  0.00           O0.      0
ATOM    339  C   ASP A  23      47.428  57.285  58.229  1.00  0.00           C0.      0
ATOM    340  O   ASP A  23      48.514  57.635  58.696  1.00  0.00           O0.      0
ATOM    341  N   GLY A  24      47.459  56.572  57.071  1.00  0.00           N0.      0
ATOM    342  H   GLY A  24      46.553  56.266  56.744  1.00  0.00           H0.      0
ATOM    343  CA  GLY A  24      48.756  56.252  56.366  1.00  0.00           C0.      0
ATOM    344  HA2 GLY A  24      48.535  55.813  55.394  1.00  0.00           H0.      0
ATOM    345  HA3 GLY A  24      49.309  57.168  56.160  1.00  0.00           H0.      0
ATOM    346  C   GLY A  24      49.584  55.129  57.124  1.00  0.00           C0.      0
ATOM    347  O   GLY A  24      50.764  55.007  56.795  1.00  0.00           O0.      0
ATOM    348  N   GLU A  25      49.069  54.313  58.048  1.00  0.00           N0.      0
ATOM    349  H   GLU A  25      48.063  54.243  58.098  1.00  0.00           H0.      0
ATOM    350  CA  GLU A  25      49.753  53.187  58.591  1.00  0.00           C0.      0
ATOM    351  HA  GLU A  25      50.573  53.561  59.205  1.00  0.00           H0.      0
ATOM    352  CB  GLU A  25      48.804  52.345  59.455  1.00  0.00           C0.      0
ATOM    353  HB2 GLU A  25      48.020  51.990  58.786  1.00  0.00           H0.      0
ATOM    354  HB3 GLU A  25      49.223  51.410  59.825  1.00  0.00           H0.      0
ATOM    355  CG  GLU A  25      48.169  53.137  60.531  1.00  0.00           C0.      0
ATOM    356  HG2 GLU A  25      47.626  53.978  60.100  1.00  0.00           H0.      0
ATOM    357  HG3 GLU A  25      47.404  52.455  60.902  1.00  0.00           H0.      0
ATOM    358  CD  GLU A  25      49.237  53.602  61.551  1.00  0.00           C0.      0
ATOM    359  OE1 GLU A  25      50.155  54.444  61.273  1.00  0.00           O0.      0
ATOM    360  OE2 GLU A  25      49.228  53.042  62.683  1.00  0.00           O0.      0
ATOM    361  C   GLU A  25      50.470  52.389  57.490  1.00  0.00           C0.      0
ATOM    362  O   GLU A  25      51.556  51.895  57.838  1.00  0.00           O0.      0
ATOM    363  N   ALA A  26      49.880  52.095  56.316  1.00  0.00           N0.      0
ATOM    364  H   ALA A  26      48.988  52.508  56.084  1.00  0.00           H0.      0
ATOM    365  CA  ALA A  26      50.533  51.431  55.200  1.00  0.00           C0.      0
ATOM    366  HA  ALA A  26      51.113  50.554  55.487  1.00  0.00           H0.      0
ATOM    367  CB  ALA A  26      49.417  51.114  54.243  1.00  0.00           C0.      0
ATOM    368  HB1 ALA A  26      48.596  50.661  54.800  1.00  0.00           H0.      0
ATOM    369  HB2 ALA A  26      48.863  52.003  53.942  1.00  0.00           H0.      0
ATOM    370  HB3 ALA A  26      49.788  50.563  53.379  1.00  0.00           H0.      0
ATOM    371  C   ALA A  26      51.535  52.351  54.453  1.00  0.00           C0.      0
ATOM    372  O   ALA A  26      52.492  51.806  53.846  1.00  0.00           O0.      0
ATOM    373  N   ALA A  27      51.258  53.693  54.396  1.00  0.00           N0.      0
ATOM    374  H   ALA A  27      50.585  54.125  55.013  1.00  0.00           H0.      0
ATOM    375  CA  ALA A  27      52.007  54.679  53.560  1.00  0.00           C0.      0
ATOM    376  HA  ALA A  27      52.125  54.414  52.510  1.00  0.00           H0.      0
ATOM    377  CB  ALA A  27      51.035  55.833  53.555  1.00  0.00           C0.      0
ATOM    378  HB1 ALA A  27      50.894  56.273  54.543  1.00  0.00           H0.      0
ATOM    379  HB2 ALA A  27      51.218  56.650  52.857  1.00  0.00           H0.      0
ATOM    380  HB3 ALA A  27      50.067  55.458  53.222  1.00  0.00           H0.      0
ATOM    381  C   ALA A  27      53.361  55.113  54.201  1.00  0.00           C0.      0
ATOM    382  O   ALA A  27      54.306  55.498  53.545  1.00  0.00           O0.      0
ATOM    383  N   ARG A  28      53.530  54.782  55.472  1.00  0.00           N0.      0
ATOM    384  H   ARG A  28      52.706  54.558  56.012  1.00  0.00           H0.      0
ATOM    385  CA  ARG A  28      54.861  54.704  56.030  1.00  0.00           C0.      0
ATOM    386  HA  ARG A  28      55.365  55.644  55.802  1.00  0.00           H0.      0
ATOM    387  CB  ARG A  28      54.818  54.632  57.580  1.00  0.00           C0.      0
ATOM    388  HB2 ARG A  28      54.175  55.488  57.787  1.00  0.00           H0.      0
ATOM    389  HB3 ARG A  28      54.351  53.682  57.839  1.00  0.00           H0.      0
ATOM    390  CG  ARG A  28      56.146  54.713  58.272  1.00  0.00           C0.      0
ATOM    391  HG2 ARG A  28      56.744  53.802  58.247  1.00  0.00           H0.      0
ATOM    392  HG3 ARG A  28      56.641  55.491  57.692  1.00  0.00           H0.      0
ATOM    393  CD  ARG A  28      55.944  55.205  59.688  1.00  0.00           C0.      0
ATOM    394  HD2 ARG A  28      56.883  55.046  60.216  1.00  0.00           H0.      0
ATOM    395  HD3 ARG A  28      55.822  56.283  59.585  1.00  0.00           H0.      0
ATOM    396  NE  ARG A  28      54.872  54.430  60.453  1.00  0.00           N0.      0
ATOM    397  HE  ARG A  28      55.191  53.512  60.727  1.00  0.00           H0.      0
ATOM    398  CZ  ARG A  28      53.712  54.855  60.665  1.00  0.00           C0.      0
ATOM    399  NH1 ARG A  28      53.272  56.049  60.253  1.00  0.00           N0.      0
ATOM    400 HH11 ARG A  28      54.007  56.660  59.927  1.00  0.00           H0.      0
ATOM    401 HH12 ARG A  28      52.356  56.457  60.366  1.00  0.00           H0.      0
ATOM    402  NH2 ARG A  28      52.856  54.018  61.325  1.00  0.00           N0.      0
ATOM    403 HH21 ARG A  28      53.142  53.065  61.492  1.00  0.00           H0.      0
ATOM    404 HH22 ARG A  28      51.923  54.318  61.571  1.00  0.00           H0.      0
ATOM    405  C   ARG A  28      55.830  53.535  55.542  1.00  0.00           C0.      0
ATOM    406  O   ARG A  28      57.026  53.634  55.615  1.00  0.00           O0.      0
ATOM    407  N   VAL A  29      55.257  52.389  55.114  1.00  0.00           N0.      0
ATOM    408  H   VAL A  29      54.274  52.295  55.323  1.00  0.00           H0.      0
ATOM    409  CA  VAL A  29      56.007  51.198  54.757  1.00  0.00           C0.      0
ATOM    410  HA  VAL A  29      57.093  51.267  54.820  1.00  0.00           H0.      0
ATOM    411  CB  VAL A  29      55.728  49.991  55.676  1.00  0.00           C0.      0
ATOM    412  HB  VAL A  29      56.473  49.221  55.476  1.00  0.00           H0.      0
ATOM    413  CG1 VAL A  29      55.900  50.284  57.241  1.00  0.00           C0.      0
ATOM    414 HG11 VAL A  29      55.974  49.322  57.748  1.00  0.00           H0.      0
ATOM    415 HG12 VAL A  29      56.774  50.928  57.346  1.00  0.00           H0.      0
ATOM    416 HG13 VAL A  29      55.035  50.734  57.727  1.00  0.00           H0.      0
ATOM    417  CG2 VAL A  29      54.305  49.400  55.417  1.00  0.00           C0.      0
ATOM    418 HG21 VAL A  29      53.577  49.982  55.981  1.00  0.00           H0.      0
ATOM    419 HG22 VAL A  29      53.898  49.335  54.408  1.00  0.00           H0.      0
ATOM    420 HG23 VAL A  29      54.348  48.417  55.886  1.00  0.00           H0.      0
ATOM    421  C   VAL A  29      55.806  50.720  53.274  1.00  0.00           C0.      0
ATOM    422  O   VAL A  29      56.552  49.780  52.933  1.00  0.00           O0.      0
ATOM    423  N   TRP A  30      54.924  51.313  52.439  1.00  0.00           N0.      0
ATOM    424  H   TRP A  30      54.439  52.144  52.747  1.00  0.00           H0.      0
ATOM    425  CA  TRP A  30      54.591  50.749  51.185  1.00  0.00           C0.      0
ATOM    426  HA  TRP A  30      54.383  49.688  51.321  1.00  0.00           H0.      0
ATOM    427  CB  TRP A  30      53.288  51.521  50.681  1.00  0.00           C0.      0
ATOM    428  HB2 TRP A  30      52.584  51.759  51.478  1.00  0.00           H0.      0
ATOM    429  HB3 TRP A  30      53.672  52.435  50.228  1.00  0.00           H0.      0
ATOM    430  CG  TRP A  30      52.512  50.778  49.673  1.00  0.00           C0.      0
ATOM    431  CD1 TRP A  30      52.337  51.041  48.390  1.00  0.00           C0.      0
ATOM    432  HD1 TRP A  30      52.857  51.837  47.878  1.00  0.00           H0.      0
ATOM    433  NE1 TRP A  30      51.533  50.084  47.804  1.00  0.00           N0.      0
ATOM    434  HE1 TRP A  30      51.306  50.013  46.822  1.00  0.00           H0.      0
ATOM    435  CE2 TRP A  30      51.104  49.189  48.758  1.00  0.00           C0.      0
ATOM    436  CZ2 TRP A  30      50.243  48.061  48.678  1.00  0.00           C0.      0
ATOM    437  HZ2 TRP A  30      49.753  47.883  47.732  1.00  0.00           H0.      0
ATOM    438  CH2 TRP A  30      50.124  47.239  49.830  1.00  0.00           C0.      0
ATOM    439  HH2 TRP A  30      49.570  46.315  49.762  1.00  0.00           H0.      0
ATOM    440  CZ3 TRP A  30      50.835  47.565  51.014  1.00  0.00           C0.      0
ATOM    441  HZ3 TRP A  30      50.693  46.941  51.885  1.00  0.00           H0.      0
ATOM    442  CE3 TRP A  30      51.570  48.793  51.056  1.00  0.00           C0.      0
ATOM    443  HE3 TRP A  30      52.180  49.034  51.914  1.00  0.00           H0.      0
ATOM    444  CD2 TRP A  30      51.734  49.568  49.941  1.00  0.00           C0.      0
ATOM    445  C   TRP A  30      55.722  50.769  50.172  1.00  0.00           C0.      0
ATOM    446  O   TRP A  30      55.990  49.791  49.511  1.00  0.00           O0.      0
ATOM    447  N   GLN A  31      56.494  51.884  50.107  1.00  0.00           N0.      0
ATOM    448  H   GLN A  31      56.217  52.649  50.706  1.00  0.00           H0.      0
ATOM    449  CA  GLN A  31      57.575  52.048  49.112  1.00  0.00           C0.      0
ATOM    450  HA  GLN A  31      57.206  51.919  48.094  1.00  0.00           H0.      0
ATOM    451  CB  GLN A  31      58.130  53.526  49.148  1.00  0.00           C0.      0
ATOM    452  HB2 GLN A  31      58.457  53.680  50.176  1.00  0.00           H0.      0
ATOM    453  HB3 GLN A  31      59.075  53.654  48.621  1.00  0.00           H0.      0
ATOM    454  CG  GLN A  31      57.065  54.578  48.771  1.00  0.00           C0.      0
ATOM    455  HG2 GLN A  31      57.039  54.552  47.682  1.00  0.00           H0.      0
ATOM    456  HG3 GLN A  31      56.091  54.346  49.200  1.00  0.00           H0.      0
ATOM    457  CD  GLN A  31      57.486  55.956  49.247  1.00  0.00           C0.      0
ATOM    458  OE1 GLN A  31      58.024  56.825  48.573  1.00  0.00           O0.      0
ATOM    459  NE2 GLN A  31      57.177  56.267  50.495  1.00  0.00           N0.      0
ATOM    460 HE21 GLN A  31      57.249  57.223  50.815  1.00  0.00           H0.      0
ATOM    461 HE22 GLN A  31      56.611  55.672  51.083  1.00  0.00           H0.      0
ATOM    462  C   GLN A  31      58.601  50.949  49.364  1.00  0.00           C0.      0
ATOM    463  O   GLN A  31      58.930  50.114  48.524  1.00  0.00           O0.      0
ATOM    464  N   LEU A  32      59.022  50.729  50.625  1.00  0.00           N0.      0
ATOM    465  H   LEU A  32      58.790  51.405  51.338  1.00  0.00           H0.      0
ATOM    466  CA  LEU A  32      59.893  49.626  50.934  1.00  0.00           C0.      0
ATOM    467  HA  LEU A  32      60.716  49.635  50.219  1.00  0.00           H0.      0
ATOM    468  CB  LEU A  32      60.400  49.860  52.366  1.00  0.00           C0.      0
ATOM    469  HB2 LEU A  32      59.514  50.089  52.958  1.00  0.00           H0.      0
ATOM    470  HB3 LEU A  32      60.784  48.953  52.833  1.00  0.00           H0.      0
ATOM    471  CG  LEU A  32      61.393  51.050  52.508  1.00  0.00           C0.      0
ATOM    472  HG  LEU A  32      60.928  52.029  52.392  1.00  0.00           H0.      0
ATOM    473  CD1 LEU A  32      61.794  51.029  53.984  1.00  0.00           C0.      0
ATOM    474 HD11 LEU A  32      60.924  51.042  54.640  1.00  0.00           H0.      0
ATOM    475 HD12 LEU A  32      62.412  50.161  54.217  1.00  0.00           H0.      0
ATOM    476 HD13 LEU A  32      62.484  51.848  54.190  1.00  0.00           H0.      0
ATOM    477  CD2 LEU A  32      62.698  51.022  51.709  1.00  0.00           C0.      0
ATOM    478 HD21 LEU A  32      63.366  51.859  51.914  1.00  0.00           H0.      0
ATOM    479 HD22 LEU A  32      63.309  50.158  51.970  1.00  0.00           H0.      0
ATOM    480 HD23 LEU A  32      62.395  50.881  50.671  1.00  0.00           H0.      0
ATOM    481  C   LEU A  32      59.240  48.259  50.888  1.00  0.00           C0.      0
ATOM    482  O   LEU A  32      59.900  47.257  50.598  1.00  0.00           O0.      0
ATOM    483  N   TYR A  33      57.898  48.104  51.061  1.00  0.00           N0.      0
ATOM    484  H   TYR A  33      57.417  48.953  51.320  1.00  0.00           H0.      0
ATOM    485  CA  TYR A  33      57.055  46.913  50.621  1.00  0.00           C0.      0
ATOM    486  HA  TYR A  33      57.409  46.050  51.184  1.00  0.00           H0.      0
ATOM    487  CB  TYR A  33      55.656  47.033  51.240  1.00  0.00           C0.      0
ATOM    488  HB2 TYR A  33      55.708  47.254  52.306  1.00  0.00           H0.      0
ATOM    489  HB3 TYR A  33      55.061  47.858  50.849  1.00  0.00           H0.      0
ATOM    490  CG  TYR A  33      54.774  45.825  51.039  1.00  0.00           C0.      0
ATOM    491  CD1 TYR A  33      53.626  45.929  50.235  1.00  0.00           C0.      0
ATOM    492  HD1 TYR A  33      53.381  46.827  49.686  1.00  0.00           H0.      0
ATOM    493  CE1 TYR A  33      52.821  44.804  49.945  1.00  0.00           C0.      0
ATOM    494  HE1 TYR A  33      52.057  44.864  49.183  1.00  0.00           H0.      0
ATOM    495  CZ  TYR A  33      53.117  43.559  50.590  1.00  0.00           C0.      0
ATOM    496  OH  TYR A  33      52.419  42.428  50.312  1.00  0.00           O0.      0
ATOM    497  HH  TYR A  33      51.633  42.402  50.864  1.00  0.00           H0.      0
ATOM    498  CE2 TYR A  33      54.237  43.496  51.467  1.00  0.00           C0.      0
ATOM    499  HE2 TYR A  33      54.334  42.549  51.977  1.00  0.00           H0.      0
ATOM    500  CD2 TYR A  33      55.084  44.596  51.699  1.00  0.00           C0.      0
ATOM    501  HD2 TYR A  33      55.967  44.539  52.318  1.00  0.00           H0.      0
ATOM    502  C   TYR A  33      57.189  46.564  49.090  1.00  0.00           C0.      0
ATOM    503  O   TYR A  33      57.271  45.377  48.774  1.00  0.00           O0.      0
ATOM    504  N   ILE A  34      57.222  47.540  48.196  1.00  0.00           N0.      0
ATOM    505  H   ILE A  34      57.060  48.442  48.621  1.00  0.00           H0.      0
ATOM    506  CA  ILE A  34      57.487  47.390  46.736  1.00  0.00           C0.      0
ATOM    507  HA  ILE A  34      56.892  46.539  46.405  1.00  0.00           H0.      0
ATOM    508  CB  ILE A  34      56.907  48.686  46.085  1.00  0.00           C0.      0
ATOM    509  HB  ILE A  34      57.145  49.544  46.714  1.00  0.00           H0.      0
ATOM    510  CG2 ILE A  34      57.525  48.924  44.740  1.00  0.00           C0.      0
ATOM    511 HG21 ILE A  34      56.924  49.676  44.228  1.00  0.00           H0.      0
ATOM    512 HG22 ILE A  34      58.554  49.280  44.700  1.00  0.00           H0.      0
ATOM    513 HG23 ILE A  34      57.450  47.991  44.181  1.00  0.00           H0.      0
ATOM    514  CG1 ILE A  34      55.397  48.735  46.043  1.00  0.00           C0.      0
ATOM    515 HG12 ILE A  34      55.002  48.426  45.075  1.00  0.00           H0.      0
ATOM    516 HG13 ILE A  34      55.058  48.156  46.902  1.00  0.00           H0.      0
ATOM    517  CD1 ILE A  34      54.858  50.155  46.208  1.00  0.00           C0.      0
ATOM    518 HD11 ILE A  34      55.340  50.871  45.543  1.00  0.00           H0.      0
ATOM    519 HD12 ILE A  34      53.804  50.111  45.934  1.00  0.00           H0.      0
ATOM    520 HD13 ILE A  34      55.073  50.488  47.224  1.00  0.00           H0.      0
ATOM    521  C   ILE A  34      58.998  47.210  46.472  1.00  0.00           C0.      0
ATOM    522  O   ILE A  34      59.310  46.743  45.385  1.00  0.00           O0.      0
ATOM    523  N   GLY A  35      59.828  47.590  47.435  1.00  0.00           N0.      0
ATOM    524  H   GLY A  35      59.390  48.032  48.231  1.00  0.00           H0.      0
ATOM    525  CA  GLY A  35      61.315  47.458  47.358  1.00  0.00           C0.      0
ATOM    526  HA2 GLY A  35      61.719  47.368  48.366  1.00  0.00           H0.      0
ATOM    527  HA3 GLY A  35      61.513  46.472  46.938  1.00  0.00           H0.      0
ATOM    528  C   GLY A  35      62.103  48.458  46.432  1.00  0.00           C0.      0
ATOM    529  O   GLY A  35      62.589  49.487  46.978  1.00  0.00           O0.      0
ATOM    530  N   ASP A  36      62.129  48.284  45.136  1.00  0.00           N0.      0
ATOM    531  H   ASP A  36      61.787  47.431  44.716  1.00  0.00           H0.      0
ATOM    532  CA  ASP A  36      62.588  49.231  44.068  1.00  0.00           C0.      0
ATOM    533  HA  ASP A  36      62.738  50.211  44.520  1.00  0.00           H0.      0
ATOM    534  CB  ASP A  36      63.971  48.865  43.500  1.00  0.00           C0.      0
ATOM    535  HB2 ASP A  36      64.634  48.704  44.350  1.00  0.00           H0.      0
ATOM    536  HB3 ASP A  36      63.854  47.912  42.984  1.00  0.00           H0.      0
ATOM    537  CG  ASP A  36      64.528  49.911  42.510  1.00  0.00           C0.      0
ATOM    538  OD1 ASP A  36      63.855  50.878  42.058  1.00  0.00           O0.      0
ATOM    539  OD2 ASP A  36      65.731  49.693  42.186  1.00  0.00           O0.      0
ATOM    540  C   ASP A  36      61.512  49.459  42.994  1.00  0.00           C0.      0
ATOM    541  O   ASP A  36      61.247  48.495  42.254  1.00  0.00           O0.      0
ATOM    542  N   THR A  37      60.895  50.681  42.865  1.00  0.00           N0.      0
ATOM    543  H   THR A  37      61.209  51.448  43.443  1.00  0.00           H0.      0
ATOM    544  CA  THR A  37      59.843  50.837  41.800  1.00  0.00           C0.      0
ATOM    545  HA  THR A  37      59.011  50.153  41.964  1.00  0.00           H0.      0
ATOM    546  CB  THR A  37      59.183  52.211  41.934  1.00  0.00           C0.      0
ATOM    547  HB  THR A  37      59.929  53.005  41.924  1.00  0.00           H0.      0
ATOM    548  CG2 THR A  37      58.212  52.599  40.779  1.00  0.00           C0.      0
ATOM    549 HG21 THR A  37      57.272  52.048  40.754  1.00  0.00           H0.      0
ATOM    550 HG22 THR A  37      57.765  53.551  41.068  1.00  0.00           H0.      0
ATOM    551 HG23 THR A  37      58.746  52.743  39.840  1.00  0.00           H0.      0
ATOM    552  OG1 THR A  37      58.366  52.203  43.069  1.00  0.00           O0.      0
ATOM    553  HG1 THR A  37      58.882  52.013  43.856  1.00  0.00           H0.      0
ATOM    554  C   THR A  37      60.358  50.628  40.380  1.00  0.00           C0.      0
ATOM    555  O   THR A  37      59.537  50.315  39.501  1.00  0.00           O0.      0
ATOM    556  N   ARG A  38      61.698  50.679  40.118  1.00  0.00           N0.      0
ATOM    557  H   ARG A  38      62.283  50.925  40.904  1.00  0.00           H0.      0
ATOM    558  CA  ARG A  38      62.269  50.368  38.808  1.00  0.00           C0.      0
ATOM    559  HA  ARG A  38      61.635  50.648  37.967  1.00  0.00           H0.      0
ATOM    560  CB  ARG A  38      63.675  51.000  38.766  1.00  0.00           C0.      0
ATOM    561  HB2 ARG A  38      64.314  50.472  39.475  1.00  0.00           H0.      0
ATOM    562  HB3 ARG A  38      64.089  50.828  37.772  1.00  0.00           H0.      0
ATOM    563  CG  ARG A  38      63.719  52.594  39.031  1.00  0.00           C0.      0
ATOM    564  HG2 ARG A  38      63.311  53.063  38.136  1.00  0.00           H0.      0
ATOM    565  HG3 ARG A  38      63.093  52.868  39.881  1.00  0.00           H0.      0
ATOM    566  CD  ARG A  38      65.131  53.191  39.219  1.00  0.00           C0.      0
ATOM    567  HD2 ARG A  38      65.763  52.750  38.448  1.00  0.00           H0.      0
ATOM    568  HD3 ARG A  38      65.195  54.274  39.106  1.00  0.00           H0.      0
ATOM    569  NE  ARG A  38      65.602  52.602  40.469  1.00  0.00           N0.      0
ATOM    570  HE  ARG A  38      65.108  51.806  40.846  1.00  0.00           H0.      0
ATOM    571  CZ  ARG A  38      66.625  52.996  41.211  1.00  0.00           C0.      0
ATOM    572  NH1 ARG A  38      67.234  54.102  40.974  1.00  0.00           N0.      0
ATOM    573 HH11 ARG A  38      66.898  54.638  40.187  1.00  0.00           H0.      0
ATOM    574 HH12 ARG A  38      68.026  54.480  41.475  1.00  0.00           H0.      0
ATOM    575  NH2 ARG A  38      67.056  52.245  42.203  1.00  0.00           N0.      0
ATOM    576 HH21 ARG A  38      66.579  51.378  42.405  1.00  0.00           H0.      0
ATOM    577 HH22 ARG A  38      67.953  52.447  42.619  1.00  0.00           H0.      0
ATOM    578  C   ARG A  38      62.306  48.833  38.661  1.00  0.00           C0.      0
ATOM    579  O   ARG A  38      61.788  48.407  37.609  1.00  0.00           O0.      0
ATOM    580  N   SER A  39      62.710  48.104  39.733  1.00  0.00           N0.      0
ATOM    581  H   SER A  39      63.163  48.519  40.534  1.00  0.00           H0.      0
ATOM    582  CA  SER A  39      62.767  46.614  39.675  1.00  0.00           C0.      0
ATOM    583  HA  SER A  39      63.449  46.411  38.850  1.00  0.00           H0.      0
ATOM    584  CB  SER A  39      63.315  46.006  40.970  1.00  0.00           C0.      0
ATOM    585  HB2 SER A  39      62.744  46.348  41.834  1.00  0.00           H0.      0
ATOM    586  HB3 SER A  39      63.114  44.937  40.897  1.00  0.00           H0.      0
ATOM    587  OG  SER A  39      64.755  46.337  40.986  1.00  0.00           O0.      0
ATOM    588  HG  SER A  39      65.165  46.065  41.811  1.00  0.00           H0.      0
ATOM    589  C   SER A  39      61.325  46.066  39.337  1.00  0.00           C0.      0
ATOM    590  O   SER A  39      61.161  45.222  38.457  1.00  0.00           O0.      0
ATOM    591  N   ARG A  40      60.293  46.566  40.000  1.00  0.00           N0.      0
ATOM    592  H   ARG A  40      60.540  47.256  40.694  1.00  0.00           H0.      0
ATOM    593  CA  ARG A  40      58.878  46.410  39.789  1.00  0.00           C0.      0
ATOM    594  HA  ARG A  40      58.617  45.352  39.767  1.00  0.00           H0.      0
ATOM    595  CB  ARG A  40      58.094  47.224  40.898  1.00  0.00           C0.      0
ATOM    596  HB2 ARG A  40      58.556  47.083  41.875  1.00  0.00           H0.      0
ATOM    597  HB3 ARG A  40      58.194  48.291  40.695  1.00  0.00           H0.      0
ATOM    598  CG  ARG A  40      56.614  46.796  40.993  1.00  0.00           C0.      0
ATOM    599  HG2 ARG A  40      56.183  46.844  39.993  1.00  0.00           H0.      0
ATOM    600  HG3 ARG A  40      56.632  45.717  41.149  1.00  0.00           H0.      0
ATOM    601  CD  ARG A  40      55.755  47.512  42.069  1.00  0.00           C0.      0
ATOM    602  HD2 ARG A  40      55.758  46.907  42.976  1.00  0.00           H0.      0
ATOM    603  HD3 ARG A  40      56.255  48.422  42.400  1.00  0.00           H0.      0
ATOM    604  NE  ARG A  40      54.347  47.625  41.559  1.00  0.00           N0.      0
ATOM    605  HE  ARG A  40      54.330  47.945  40.601  1.00  0.00           H0.      0
ATOM    606  CZ  ARG A  40      53.230  47.734  42.242  1.00  0.00           C0.      0
ATOM    607  NH1 ARG A  40      53.267  47.501  43.521  1.00  0.00           N0.      0
ATOM    608 HH11 ARG A  40      53.936  46.775  43.736  1.00  0.00           H0.      0
ATOM    609 HH12 ARG A  40      52.615  47.942  44.154  1.00  0.00           H0.      0
ATOM    610  NH2 ARG A  40      52.154  48.132  41.661  1.00  0.00           N0.      0
ATOM    611 HH21 ARG A  40      52.094  48.147  40.653  1.00  0.00           H0.      0
ATOM    612 HH22 ARG A  40      51.310  47.906  42.167  1.00  0.00           H0.      0
ATOM    613  C   ARG A  40      58.375  46.949  38.422  1.00  0.00           C0.      0
ATOM    614  O   ARG A  40      57.587  46.263  37.831  1.00  0.00           O0.      0
ATOM    615  N   THR A  41      58.874  48.124  37.910  1.00  0.00           N0.      0
ATOM    616  H   THR A  41      59.576  48.630  38.430  1.00  0.00           H0.      0
ATOM    617  CA  THR A  41      58.345  48.582  36.623  1.00  0.00           C0.      0
ATOM    618  HA  THR A  41      57.257  48.538  36.587  1.00  0.00           H0.      0
ATOM    619  CB  THR A  41      58.810  50.026  36.329  1.00  0.00           C0.      0
ATOM    620  HB  THR A  41      59.837  50.187  36.654  1.00  0.00           H0.      0
ATOM    621  CG2 THR A  41      58.825  50.416  34.860  1.00  0.00           C0.      0
ATOM    622 HG21 THR A  41      57.849  50.199  34.426  1.00  0.00           H0.      0
ATOM    623 HG22 THR A  41      59.075  51.464  34.694  1.00  0.00           H0.      0
ATOM    624 HG23 THR A  41      59.562  49.762  34.394  1.00  0.00           H0.      0
ATOM    625  OG1 THR A  41      57.955  50.865  37.112  1.00  0.00           O0.      0
ATOM    626  HG1 THR A  41      58.307  50.845  38.005  1.00  0.00           H0.      0
ATOM    627  C   THR A  41      58.698  47.631  35.406  1.00  0.00           C0.      0
ATOM    628  O   THR A  41      57.839  47.305  34.577  1.00  0.00           O0.      0
ATOM    629  N   ALA A  42      59.916  47.053  35.414  1.00  0.00           N0.      0
ATOM    630  H   ALA A  42      60.521  47.100  36.221  1.00  0.00           H0.      0
ATOM    631  CA  ALA A  42      60.347  46.132  34.349  1.00  0.00           C0.      0
ATOM    632  HA  ALA A  42      60.336  46.611  33.370  1.00  0.00           H0.      0
ATOM    633  CB  ALA A  42      61.720  45.692  34.586  1.00  0.00           C0.      0
ATOM    634  HB1 ALA A  42      62.438  46.511  34.634  1.00  0.00           H0.      0
ATOM    635  HB2 ALA A  42      61.877  45.297  35.589  1.00  0.00           H0.      0
ATOM    636  HB3 ALA A  42      62.071  44.900  33.925  1.00  0.00           H0.      0
ATOM    637  C   ALA A  42      59.484  44.831  34.185  1.00  0.00           C0.      0
ATOM    638  O   ALA A  42      59.234  44.360  33.029  1.00  0.00           O0.      0
ATOM    639  N   GLU A  43      58.787  44.473  35.208  1.00  0.00           N0.      0
ATOM    640  H   GLU A  43      59.099  44.817  36.105  1.00  0.00           H0.      0
ATOM    641  CA  GLU A  43      57.869  43.275  35.212  1.00  0.00           C0.      0
ATOM    642  HA  GLU A  43      58.285  42.352  34.807  1.00  0.00           H0.      0
ATOM    643  CB  GLU A  43      57.482  42.997  36.660  1.00  0.00           C0.      0
ATOM    644  HB2 GLU A  43      57.162  43.969  37.036  1.00  0.00           H0.      0
ATOM    645  HB3 GLU A  43      56.701  42.253  36.822  1.00  0.00           H0.      0
ATOM    646  CG  GLU A  43      58.556  42.653  37.691  1.00  0.00           C0.      0
ATOM    647  HG2 GLU A  43      59.289  43.459  37.731  1.00  0.00           H0.      0
ATOM    648  HG3 GLU A  43      58.068  42.660  38.665  1.00  0.00           H0.      0
ATOM    649  CD  GLU A  43      59.199  41.239  37.397  1.00  0.00           C0.      0
ATOM    650  OE1 GLU A  43      58.565  40.463  36.704  1.00  0.00           O0.      0
ATOM    651  OE2 GLU A  43      60.292  40.886  37.881  1.00  0.00           O0.      0
ATOM    652  C   GLU A  43      56.603  43.449  34.400  1.00  0.00           C0.      0
ATOM    653  O   GLU A  43      55.984  42.402  34.116  1.00  0.00           O0.      0
ATOM    654  N   TYR A  44      56.146  44.678  34.029  1.00  0.00           N0.      0
ATOM    655  H   TYR A  44      56.450  45.435  34.624  1.00  0.00           H0.      0
ATOM    656  CA  TYR A  44      55.029  44.953  33.094  1.00  0.00           C0.      0
ATOM    657  HA  TYR A  44      54.892  44.072  32.467  1.00  0.00           H0.      0
ATOM    658  CB  TYR A  44      53.739  44.992  33.887  1.00  0.00           C0.      0
ATOM    659  HB2 TYR A  44      52.936  45.256  33.199  1.00  0.00           H0.      0
ATOM    660  HB3 TYR A  44      53.416  44.010  34.233  1.00  0.00           H0.      0
ATOM    661  CG  TYR A  44      53.656  45.961  35.122  1.00  0.00           C0.      0
ATOM    662  CD1 TYR A  44      52.942  47.198  35.053  1.00  0.00           C0.      0
ATOM    663  HD1 TYR A  44      52.651  47.646  34.114  1.00  0.00           H0.      0
ATOM    664  CE1 TYR A  44      52.698  47.873  36.241  1.00  0.00           C0.      0
ATOM    665  HE1 TYR A  44      52.131  48.792  36.253  1.00  0.00           H0.      0
ATOM    666  CZ  TYR A  44      53.137  47.350  37.441  1.00  0.00           C0.      0
ATOM    667  OH  TYR A  44      52.957  48.015  38.674  1.00  0.00           O0.      0
ATOM    668  HH  TYR A  44      53.591  48.723  38.809  1.00  0.00           H0.      0
ATOM    669  CE2 TYR A  44      53.891  46.186  37.479  1.00  0.00           C0.      0
ATOM    670  HE2 TYR A  44      54.302  45.778  38.390  1.00  0.00           H0.      0
ATOM    671  CD2 TYR A  44      54.054  45.418  36.317  1.00  0.00           C0.      0
ATOM    672  HD2 TYR A  44      54.365  44.384  36.268  1.00  0.00           H0.      0
ATOM    673  C   TYR A  44      55.229  46.226  32.135  1.00  0.00           C0.      0
ATOM    674  O   TYR A  44      54.232  46.520  31.452  1.00  0.00           O0.      0
ATOM    675  N   LYS A  45      56.361  46.956  32.092  1.00  0.00           N0.      0
ATOM    676  H   LYS A  45      57.144  46.620  32.635  1.00  0.00           H0.      0
ATOM    677  CA  LYS A  45      56.598  48.181  31.220  1.00  0.00           C0.      0
ATOM    678  HA  LYS A  45      55.870  48.951  31.476  1.00  0.00           H0.      0
ATOM    679  CB  LYS A  45      57.941  48.659  31.454  1.00  0.00           C0.      0
ATOM    680  HB2 LYS A  45      58.109  48.838  32.516  1.00  0.00           H0.      0
ATOM    681  HB3 LYS A  45      58.622  47.812  31.379  1.00  0.00           H0.      0
ATOM    682  CG  LYS A  45      58.345  49.941  30.642  1.00  0.00           C0.      0
ATOM    683  HG2 LYS A  45      58.157  49.837  29.573  1.00  0.00           H0.      0
ATOM    684  HG3 LYS A  45      57.691  50.695  31.081  1.00  0.00           H0.      0
ATOM    685  CD  LYS A  45      59.820  50.298  30.899  1.00  0.00           C0.      0
ATOM    686  HD2 LYS A  45      59.919  50.425  31.977  1.00  0.00           H0.      0
ATOM    687  HD3 LYS A  45      60.414  49.440  30.585  1.00  0.00           H0.      0
ATOM    688  CE  LYS A  45      60.424  51.543  30.139  1.00  0.00           C0.      0
ATOM    689  HE2 LYS A  45      60.365  51.400  29.060  1.00  0.00           H0.      0
ATOM    690  HE3 LYS A  45      59.813  52.417  30.364  1.00  0.00           H0.      0
ATOM    691  NZ  LYS A  45      61.837  51.743  30.533  1.00  0.00           N0.      0
ATOM    692  HZ1 LYS A  45      62.047  51.786  31.520  1.00  0.00           H0.      0
ATOM    693  HZ2 LYS A  45      62.460  51.064  30.118  1.00  0.00           H0.      0
ATOM    694  HZ3 LYS A  45      61.968  52.676  30.169  1.00  0.00           H0.      0
ATOM    695  C   LYS A  45      56.475  47.776  29.715  1.00  0.00           C0.      0
ATOM    696  O   LYS A  45      55.570  48.378  29.152  1.00  0.00           O0.      0
ATOM    697  N   ALA A  46      57.215  46.837  29.089  1.00  0.00           N0.      0
ATOM    698  H   ALA A  46      57.950  46.353  29.584  1.00  0.00           H0.      0
ATOM    699  CA  ALA A  46      56.988  46.452  27.710  1.00  0.00           C0.      0
ATOM    700  HA  ALA A  46      57.130  47.310  27.052  1.00  0.00           H0.      0
ATOM    701  CB  ALA A  46      58.063  45.419  27.324  1.00  0.00           C0.      0
ATOM    702  HB1 ALA A  46      57.798  44.959  26.372  1.00  0.00           H0.      0
ATOM    703  HB2 ALA A  46      59.040  45.900  27.369  1.00  0.00           H0.      0
ATOM    704  HB3 ALA A  46      58.074  44.528  27.951  1.00  0.00           H0.      0
ATOM    705  C   ALA A  46      55.551  45.950  27.408  1.00  0.00           C0.      0
ATOM    706  O   ALA A  46      55.005  46.275  26.343  1.00  0.00           O0.      0
ATOM    707  N   TRP A  47      54.924  45.216  28.330  1.00  0.00           N0.      0
ATOM    708  H   TRP A  47      55.417  44.903  29.154  1.00  0.00           H0.      0
ATOM    709  CA  TRP A  47      53.511  44.823  28.122  1.00  0.00           C0.      0
ATOM    710  HA  TRP A  47      53.466  44.365  27.133  1.00  0.00           H0.      0
ATOM    711  CB  TRP A  47      53.138  43.747  29.229  1.00  0.00           C0.      0
ATOM    712  HB2 TRP A  47      53.946  43.039  29.412  1.00  0.00           H0.      0
ATOM    713  HB3 TRP A  47      52.970  44.311  30.146  1.00  0.00           H0.      0
ATOM    714  CG  TRP A  47      51.849  43.005  29.026  1.00  0.00           C0.      0
ATOM    715  CD1 TRP A  47      51.673  41.747  28.576  1.00  0.00           C0.      0
ATOM    716  HD1 TRP A  47      52.522  41.152  28.273  1.00  0.00           H0.      0
ATOM    717  NE1 TRP A  47      50.393  41.429  28.533  1.00  0.00           N0.      0
ATOM    718  HE1 TRP A  47      49.980  40.739  27.922  1.00  0.00           H0.      0
ATOM    719  CE2 TRP A  47      49.614  42.373  29.097  1.00  0.00           C0.      0
ATOM    720  CZ2 TRP A  47      48.238  42.528  29.324  1.00  0.00           C0.      0
ATOM    721  HZ2 TRP A  47      47.475  41.826  29.023  1.00  0.00           H0.      0
ATOM    722  CH2 TRP A  47      47.777  43.722  29.993  1.00  0.00           C0.      0
ATOM    723  HH2 TRP A  47      46.735  43.817  30.257  1.00  0.00           H0.      0
ATOM    724  CZ3 TRP A  47      48.657  44.718  30.370  1.00  0.00           C0.      0
ATOM    725  HZ3 TRP A  47      48.239  45.407  31.089  1.00  0.00           H0.      0
ATOM    726  CE3 TRP A  47      50.028  44.612  30.051  1.00  0.00           C0.      0
ATOM    727  HE3 TRP A  47      50.640  45.453  30.341  1.00  0.00           H0.      0
ATOM    728  CD2 TRP A  47      50.518  43.445  29.427  1.00  0.00           C0.      0
ATOM    729  C   TRP A  47      52.674  46.078  28.093  1.00  0.00           C0.      0
ATOM    730  O   TRP A  47      52.047  46.363  27.110  1.00  0.00           O0.      0
ATOM    731  N   LEU A  48      52.730  46.872  29.133  1.00  0.00           N0.      0
ATOM    732  H   LEU A  48      53.385  46.717  29.886  1.00  0.00           H0.      0
ATOM    733  CA  LEU A  48      51.778  47.968  29.286  1.00  0.00           C0.      0
ATOM    734  HA  LEU A  48      50.796  47.682  28.909  1.00  0.00           H0.      0
ATOM    735  CB  LEU A  48      51.794  48.452  30.771  1.00  0.00           C0.      0
ATOM    736  HB2 LEU A  48      51.446  47.579  31.323  1.00  0.00           H0.      0
ATOM    737  HB3 LEU A  48      52.832  48.700  30.993  1.00  0.00           H0.      0
ATOM    738  CG  LEU A  48      50.893  49.701  31.096  1.00  0.00           C0.      0
ATOM    739  HG  LEU A  48      51.234  50.541  30.490  1.00  0.00           H0.      0
ATOM    740  CD1 LEU A  48      49.465  49.400  30.790  1.00  0.00           C0.      0
ATOM    741 HD11 LEU A  48      48.922  50.319  31.008  1.00  0.00           H0.      0
ATOM    742 HD12 LEU A  48      49.226  49.279  29.733  1.00  0.00           H0.      0
ATOM    743 HD13 LEU A  48      49.106  48.510  31.306  1.00  0.00           H0.      0
ATOM    744  CD2 LEU A  48      51.051  50.011  32.562  1.00  0.00           C0.      0
ATOM    745 HD21 LEU A  48      50.479  50.891  32.857  1.00  0.00           H0.      0
ATOM    746 HD22 LEU A  48      50.739  49.143  33.142  1.00  0.00           H0.      0
ATOM    747 HD23 LEU A  48      52.089  50.274  32.766  1.00  0.00           H0.      0
ATOM    748  C   LEU A  48      52.103  49.194  28.359  1.00  0.00           C0.      0
ATOM    749  O   LEU A  48      51.150  49.791  27.901  1.00  0.00           O0.      0
ATOM    750  N   LEU A  49      53.331  49.585  28.056  1.00  0.00           N0.      0
ATOM    751  H   LEU A  49      54.081  49.241  28.637  1.00  0.00           H0.      0
ATOM    752  CA  LEU A  49      53.620  50.649  27.068  1.00  0.00           C0.      0
ATOM    753  HA  LEU A  49      53.048  51.561  27.240  1.00  0.00           H0.      0
ATOM    754  CB  LEU A  49      55.060  51.081  27.165  1.00  0.00           C0.      0
ATOM    755  HB2 LEU A  49      55.667  50.281  26.742  1.00  0.00           H0.      0
ATOM    756  HB3 LEU A  49      55.061  51.955  26.513  1.00  0.00           H0.      0
ATOM    757  CG  LEU A  49      55.566  51.603  28.556  1.00  0.00           C0.      0
ATOM    758  HG  LEU A  49      55.941  50.807  29.199  1.00  0.00           H0.      0
ATOM    759  CD1 LEU A  49      56.869  52.346  28.370  1.00  0.00           C0.      0
ATOM    760 HD11 LEU A  49      57.330  52.640  29.313  1.00  0.00           H0.      0
ATOM    761 HD12 LEU A  49      57.638  51.710  27.932  1.00  0.00           H0.      0
ATOM    762 HD13 LEU A  49      56.754  53.223  27.734  1.00  0.00           H0.      0
ATOM    763  CD2 LEU A  49      54.552  52.431  29.334  1.00  0.00           C0.      0
ATOM    764 HD21 LEU A  49      53.832  51.652  29.587  1.00  0.00           H0.      0
ATOM    765 HD22 LEU A  49      55.011  52.970  30.163  1.00  0.00           H0.      0
ATOM    766 HD23 LEU A  49      54.170  53.111  28.573  1.00  0.00           H0.      0
ATOM    767  C   LEU A  49      53.392  50.218  25.624  1.00  0.00           C0.      0
ATOM    768  O   LEU A  49      52.921  51.006  24.817  1.00  0.00           O0.      0
ATOM    769  N   GLY A  50      53.584  48.944  25.264  1.00  0.00           N0.      0
ATOM    770  H   GLY A  50      54.050  48.304  25.892  1.00  0.00           H0.      0
ATOM    771  CA  GLY A  50      53.226  48.435  23.950  1.00  0.00           C0.      0
ATOM    772  HA2 GLY A  50      53.830  49.052  23.284  1.00  0.00           H0.      0
ATOM    773  HA3 GLY A  50      53.482  47.387  23.800  1.00  0.00           H0.      0
ATOM    774  C   GLY A  50      51.686  48.639  23.682  1.00  0.00           C0.      0
ATOM    775  O   GLY A  50      51.280  49.171  22.675  1.00  0.00           O0.      0
ATOM    776  N   LEU A  51      50.941  48.215  24.662  1.00  0.00           N0.      0
ATOM    777  H   LEU A  51      51.368  47.927  25.531  1.00  0.00           H0.      0
ATOM    778  CA  LEU A  51      49.444  48.222  24.766  1.00  0.00           C0.      0
ATOM    779  HA  LEU A  51      49.155  47.440  24.065  1.00  0.00           H0.      0
ATOM    780  CB  LEU A  51      48.932  47.766  26.182  1.00  0.00           C0.      0
ATOM    781  HB2 LEU A  51      49.587  46.964  26.522  1.00  0.00           H0.      0
ATOM    782  HB3 LEU A  51      49.150  48.586  26.867  1.00  0.00           H0.      0
ATOM    783  CG  LEU A  51      47.457  47.344  26.305  1.00  0.00           C0.      0
ATOM    784  HG  LEU A  51      46.773  48.120  25.961  1.00  0.00           H0.      0
ATOM    785  CD1 LEU A  51      47.047  46.107  25.491  1.00  0.00           C0.      0
ATOM    786 HD11 LEU A  51      47.240  46.111  24.418  1.00  0.00           H0.      0
ATOM    787 HD12 LEU A  51      47.389  45.152  25.891  1.00  0.00           H0.      0
ATOM    788 HD13 LEU A  51      45.981  45.887  25.541  1.00  0.00           H0.      0
ATOM    789  CD2 LEU A  51      47.233  46.907  27.760  1.00  0.00           C0.      0
ATOM    790 HD21 LEU A  51      47.770  45.993  28.013  1.00  0.00           H0.      0
ATOM    791 HD22 LEU A  51      47.450  47.624  28.552  1.00  0.00           H0.      0
ATOM    792 HD23 LEU A  51      46.187  46.602  27.756  1.00  0.00           H0.      0
ATOM    793  C   LEU A  51      48.943  49.625  24.440  1.00  0.00           C0.      0
ATOM    794  O   LEU A  51      48.042  49.723  23.652  1.00  0.00           O0.      0
ATOM    795  N   LEU A  52      49.575  50.659  25.028  1.00  0.00           N0.      0
ATOM    796  H   LEU A  52      50.252  50.406  25.734  1.00  0.00           H0.      0
ATOM    797  CA  LEU A  52      49.215  52.064  24.729  1.00  0.00           C0.      0
ATOM    798  HA  LEU A  52      48.128  52.005  24.682  1.00  0.00           H0.      0
ATOM    799  CB  LEU A  52      49.748  52.829  25.906  1.00  0.00           C0.      0
ATOM    800  HB2 LEU A  52      50.806  52.620  26.068  1.00  0.00           H0.      0
ATOM    801  HB3 LEU A  52      49.719  53.887  25.646  1.00  0.00           H0.      0
ATOM    802  CG  LEU A  52      49.116  52.595  27.296  1.00  0.00           C0.      0
ATOM    803  HG  LEU A  52      48.957  51.526  27.439  1.00  0.00           H0.      0
ATOM    804  CD1 LEU A  52      49.960  53.202  28.407  1.00  0.00           C0.      0
ATOM    805 HD11 LEU A  52      49.530  52.804  29.326  1.00  0.00           H0.      0
ATOM    806 HD12 LEU A  52      50.979  52.831  28.289  1.00  0.00           H0.      0
ATOM    807 HD13 LEU A  52      49.904  54.288  28.332  1.00  0.00           H0.      0
ATOM    808  CD2 LEU A  52      47.670  53.231  27.329  1.00  0.00           C0.      0
ATOM    809 HD21 LEU A  52      47.800  54.310  27.415  1.00  0.00           H0.      0
ATOM    810 HD22 LEU A  52      47.079  52.857  26.492  1.00  0.00           H0.      0
ATOM    811 HD23 LEU A  52      47.155  52.898  28.230  1.00  0.00           H0.      0
ATOM    812  C   LEU A  52      49.822  52.498  23.368  1.00  0.00           C0.      0
ATOM    813  O   LEU A  52      49.147  53.237  22.612  1.00  0.00           O0.      0
ATOM    814  N   ARG A  53      50.994  52.057  22.986  1.00  0.00           N0.      0
ATOM    815  H   ARG A  53      51.489  51.424  23.599  1.00  0.00           H0.      0
ATOM    816  CA  ARG A  53      51.584  52.428  21.740  1.00  0.00           C0.      0
ATOM    817  HA  ARG A  53      51.568  53.517  21.715  1.00  0.00           H0.      0
ATOM    818  CB  ARG A  53      53.030  51.956  21.526  1.00  0.00           C0.      0
ATOM    819  HB2 ARG A  53      53.087  50.909  21.825  1.00  0.00           H0.      0
ATOM    820  HB3 ARG A  53      53.334  51.954  20.479  1.00  0.00           H0.      0
ATOM    821  CG  ARG A  53      53.969  52.791  22.358  1.00  0.00           C0.      0
ATOM    822  HG2 ARG A  53      54.109  53.772  21.904  1.00  0.00           H0.      0
ATOM    823  HG3 ARG A  53      53.522  53.075  23.311  1.00  0.00           H0.      0
ATOM    824  CD  ARG A  53      55.263  52.070  22.575  1.00  0.00           C0.      0
ATOM    825  HD2 ARG A  53      55.151  51.052  22.948  1.00  0.00           H0.      0
ATOM    826  HD3 ARG A  53      55.868  51.828  21.702  1.00  0.00           H0.      0
ATOM    827  NE  ARG A  53      56.187  52.826  23.479  1.00  0.00           N0.      0
ATOM    828  HE  ARG A  53      55.982  53.780  23.740  1.00  0.00           H0.      0
ATOM    829  CZ  ARG A  53      57.230  52.264  24.083  1.00  0.00           C0.      0
ATOM    830  NH1 ARG A  53      57.622  51.014  23.834  1.00  0.00           N0.      0
ATOM    831 HH11 ARG A  53      57.209  50.541  23.044  1.00  0.00           H0.      0
ATOM    832 HH12 ARG A  53      58.394  50.579  24.320  1.00  0.00           H0.      0
ATOM    833  NH2 ARG A  53      57.846  52.834  25.103  1.00  0.00           N0.      0
ATOM    834 HH21 ARG A  53      57.590  53.749  25.445  1.00  0.00           H0.      0
ATOM    835 HH22 ARG A  53      58.547  52.274  25.567  1.00  0.00           H0.      0
ATOM    836  C   ARG A  53      50.750  51.990  20.548  1.00  0.00           C0.      0
ATOM    837  O   ARG A  53      50.471  52.773  19.708  1.00  0.00           O0.      0
ATOM    838  N   GLN A  54      50.254  50.715  20.498  1.00  0.00           N0.      0
ATOM    839  H   GLN A  54      50.448  50.142  21.307  1.00  0.00           H0.      0
ATOM    840  CA  GLN A  54      49.107  50.325  19.624  1.00  0.00           C0.      0
ATOM    841  HA  GLN A  54      49.439  50.388  18.587  1.00  0.00           H0.      0
ATOM    842  CB  GLN A  54      48.697  48.892  19.891  1.00  0.00           C0.      0
ATOM    843  HB2 GLN A  54      48.410  48.844  20.941  1.00  0.00           H0.      0
ATOM    844  HB3 GLN A  54      47.881  48.619  19.222  1.00  0.00           H0.      0
ATOM    845  CG  GLN A  54      49.700  47.736  19.771  1.00  0.00           C0.      0
ATOM    846  HG2 GLN A  54      49.665  47.274  18.785  1.00  0.00           H0.      0
ATOM    847  HG3 GLN A  54      50.695  48.131  19.974  1.00  0.00           H0.      0
ATOM    848  CD  GLN A  54      49.302  46.558  20.809  1.00  0.00           C0.      0
ATOM    849  OE1 GLN A  54      48.124  46.367  21.228  1.00  0.00           O0.      0
ATOM    850  NE2 GLN A  54      50.259  45.800  21.277  1.00  0.00           N0.      0
ATOM    851 HE21 GLN A  54      50.035  45.190  22.051  1.00  0.00           H0.      0
ATOM    852 HE22 GLN A  54      51.176  46.055  20.940  1.00  0.00           H0.      0
ATOM    853  C   GLN A  54      47.776  51.159  19.651  1.00  0.00           C0.      0
ATOM    854  O   GLN A  54      47.007  50.855  18.753  1.00  0.00           O0.      0
ATOM    855  N   HIP A  55      47.565  52.110  20.571  1.00  0.00           N0.      0
ATOM    856  H   HIP A  55      48.286  52.373  21.227  1.00  0.00           H0.      0
ATOM    857  CA  HIP A  55      46.298  52.878  20.617  1.00  0.00           C0.      0
ATOM    858  HA  HIP A  55      45.761  52.551  19.726  1.00  0.00           H0.      0
ATOM    859  CB  HIP A  55      45.592  52.432  21.870  1.00  0.00           C0.      0
ATOM    860  HB2 HIP A  55      45.642  51.354  22.024  1.00  0.00           H0.      0
ATOM    861  HB3 HIP A  55      46.226  52.956  22.586  1.00  0.00           H0.      0
ATOM    862  CG  HIP A  55      44.234  52.915  21.948  1.00  0.00           C0.      0
ATOM    863  ND1 HIP A  55      43.300  52.584  21.027  1.00  0.00           N0.      0
ATOM    864  HD1 HIP A  55      43.375  51.943  20.251  1.00  0.00           H0.      0
ATOM    865  CE1 HIP A  55      42.191  53.326  21.320  1.00  0.00           C0.      0
ATOM    866  HE1 HIP A  55      41.326  53.250  20.677  1.00  0.00           H0.      0
ATOM    867  NE2 HIP A  55      42.451  54.136  22.391  1.00  0.00           N0.      0
ATOM    868  HE2 HIP A  55      41.736  54.800  22.652  1.00  0.00           H0.      0
ATOM    869  CD2 HIP A  55      43.756  53.879  22.804  1.00  0.00           C0.      0
ATOM    870  HD2 HIP A  55      44.214  54.259  23.705  1.00  0.00           H0.      0
ATOM    871  C   HIP A  55      46.504  54.417  20.497  1.00  0.00           C0.      0
ATOM    872  O   HIP A  55      45.562  55.192  20.769  1.00  0.00           O0.      0
ATOM    873  N   GLY A  56      47.744  54.858  20.017  1.00  0.00           N0.      0
ATOM    874  H   GLY A  56      48.343  54.139  19.637  1.00  0.00           H0.      0
ATOM    875  CA  GLY A  56      48.022  56.263  19.751  1.00  0.00           C0.      0
ATOM    876  HA2 GLY A  56      49.027  56.404  19.352  1.00  0.00           H0.      0
ATOM    877  HA3 GLY A  56      47.314  56.604  18.996  1.00  0.00           H0.      0
ATOM    878  C   GLY A  56      47.838  57.263  20.916  1.00  0.00           C0.      0
ATOM    879  O   GLY A  56      47.627  58.464  20.729  1.00  0.00           O0.      0
ATOM    880  N   CYS A  57      48.034  56.709  22.098  1.00  0.00           N0.      0
ATOM    881  H   CYS A  57      48.360  55.753  22.102  1.00  0.00           H0.      0
ATOM    882  CA  CYS A  57      47.839  57.390  23.320  1.00  0.00           C0.      0
ATOM    883  HA  CYS A  57      46.796  57.682  23.444  1.00  0.00           H0.      0
ATOM    884  CB  CYS A  57      48.215  56.339  24.320  1.00  0.00           C0.      0
ATOM    885  HB2 CYS A  57      49.138  55.872  23.975  1.00  0.00           H0.      0
ATOM    886  HB3 CYS A  57      48.291  56.737  25.332  1.00  0.00           H0.      0
ATOM    887  SG  CYS A  57      46.955  55.023  24.398  1.00  0.00           S0.      0
ATOM    888  HG  CYS A  57      47.586  54.101  23.665  1.00  0.00           H0.      0
ATOM    889  C   CYS A  57      48.640  58.703  23.434  1.00  0.00           C0.      0
ATOM    890  O   CYS A  57      49.796  58.741  23.074  1.00  0.00           O0.      0
ATOM    891  N   HIE A  58      48.017  59.672  24.059  1.00  0.00           N0.      0
ATOM    892  H   HIE A  58      47.025  59.591  24.231  1.00  0.00           H0.      0
ATOM    893  CA  HIE A  58      48.555  61.014  24.513  1.00  0.00           C0.      0
ATOM    894  HA  HIE A  58      49.620  60.909  24.723  1.00  0.00           H0.      0
ATOM    895  CB  HIE A  58      48.392  62.056  23.375  1.00  0.00           C0.      0
ATOM    896  HB2 HIE A  58      48.960  61.651  22.537  1.00  0.00           H0.      0
ATOM    897  HB3 HIE A  58      47.348  62.230  23.116  1.00  0.00           H0.      0
ATOM    898  CG  HIE A  58      48.936  63.424  23.673  1.00  0.00           C0.      0
ATOM    899  ND1 HIE A  58      48.507  64.573  22.966  1.00  0.00           N0.      0
ATOM    900  CE1 HIE A  58      49.161  65.632  23.525  1.00  0.00           C0.      0
ATOM    901  HE1 HIE A  58      49.036  66.644  23.169  1.00  0.00           H0.      0
ATOM    902  NE2 HIE A  58      50.057  65.167  24.430  1.00  0.00           N0.      0
ATOM    903  HE2 HIE A  58      50.691  65.736  24.973  1.00  0.00           H0.      0
ATOM    904  CD2 HIE A  58      49.916  63.766  24.569  1.00  0.00           C0.      0
ATOM    905  HD2 HIE A  58      50.420  63.133  25.284  1.00  0.00           H0.      0
ATOM    906  C   HIE A  58      47.898  61.511  25.886  1.00  0.00           C0.      0
ATOM    907  O   HIE A  58      48.690  62.016  26.694  1.00  0.00           O0.      0
ATOM    908  N   ARG A  59      46.602  61.283  26.179  1.00  0.00           N0.      0
ATOM    909  H   ARG A  59      45.977  60.855  25.510  1.00  0.00           H0.      0
ATOM    910  CA  ARG A  59      45.958  61.625  27.470  1.00  0.00           C0.      0
ATOM    911  HA  ARG A  59      46.703  62.103  28.106  1.00  0.00           H0.      0
ATOM    912  CB  ARG A  59      44.825  62.647  27.301  1.00  0.00           C0.      0
ATOM    913  HB2 ARG A  59      45.117  63.390  26.558  1.00  0.00           H0.      0
ATOM    914  HB3 ARG A  59      43.955  62.117  26.913  1.00  0.00           H0.      0
ATOM    915  CG  ARG A  59      44.426  63.306  28.634  1.00  0.00           C0.      0
ATOM    916  HG2 ARG A  59      43.635  62.712  29.090  1.00  0.00           H0.      0
ATOM    917  HG3 ARG A  59      45.369  63.353  29.178  1.00  0.00           H0.      0
ATOM    918  CD  ARG A  59      43.897  64.748  28.555  1.00  0.00           C0.      0
ATOM    919  HD2 ARG A  59      44.600  65.442  28.094  1.00  0.00           H0.      0
ATOM    920  HD3 ARG A  59      43.067  64.813  27.852  1.00  0.00           H0.      0
ATOM    921  NE  ARG A  59      43.666  65.249  29.925  1.00  0.00           N0.      0
ATOM    922  HE  ARG A  59      44.411  65.761  30.376  1.00  0.00           H0.      0
ATOM    923  CZ  ARG A  59      42.495  65.358  30.517  1.00  0.00           C0.      0
ATOM    924  NH1 ARG A  59      41.420  64.899  30.014  1.00  0.00           N0.      0
ATOM    925 HH11 ARG A  59      41.491  64.274  29.224  1.00  0.00           H0.      0
ATOM    926 HH12 ARG A  59      40.680  64.876  30.701  1.00  0.00           H0.      0
ATOM    927  NH2 ARG A  59      42.436  65.903  31.687  1.00  0.00           N0.      0
ATOM    928 HH21 ARG A  59      43.143  66.251  32.319  1.00  0.00           H0.      0
ATOM    929 HH22 ARG A  59      41.469  65.964  31.972  1.00  0.00           H0.      0
ATOM    930  C   ARG A  59      45.575  60.415  28.271  1.00  0.00           C0.      0
ATOM    931  O   ARG A  59      44.843  59.616  27.779  1.00  0.00           O0.      0
ATOM    932  N   VAL A  60      46.114  60.227  29.480  1.00  0.00           N0.      0
ATOM    933  H   VAL A  60      46.895  60.812  29.741  1.00  0.00           H0.      0
ATOM    934  CA  VAL A  60      45.743  59.016  30.178  1.00  0.00           C0.      0
ATOM    935  HA  VAL A  60      44.756  58.616  29.944  1.00  0.00           H0.      0
ATOM    936  CB  VAL A  60      46.791  57.951  29.870  1.00  0.00           C0.      0
ATOM    937  HB  VAL A  60      46.691  57.794  28.796  1.00  0.00           H0.      0
ATOM    938  CG1 VAL A  60      48.275  58.366  30.237  1.00  0.00           C0.      0
ATOM    939 HG11 VAL A  60      49.000  57.634  29.881  1.00  0.00           H0.      0
ATOM    940 HG12 VAL A  60      48.637  59.310  29.830  1.00  0.00           H0.      0
ATOM    941 HG13 VAL A  60      48.452  58.459  31.309  1.00  0.00           H0.      0
ATOM    942  CG2 VAL A  60      46.648  56.567  30.622  1.00  0.00           C0.      0
ATOM    943 HG21 VAL A  60      45.640  56.167  30.515  1.00  0.00           H0.      0
ATOM    944 HG22 VAL A  60      47.365  55.854  30.216  1.00  0.00           H0.      0
ATOM    945 HG23 VAL A  60      46.902  56.683  31.675  1.00  0.00           H0.      0
ATOM    946  C   VAL A  60      45.628  59.231  31.714  1.00  0.00           C0.      0
ATOM    947  O   VAL A  60      46.280  60.075  32.276  1.00  0.00           O0.      0
ATOM    948  N   LEU A  61      44.624  58.570  32.312  1.00  0.00           N0.      0
ATOM    949  H   LEU A  61      43.967  58.111  31.697  1.00  0.00           H0.      0
ATOM    950  CA  LEU A  61      44.425  58.555  33.731  1.00  0.00           C0.      0
ATOM    951  HA  LEU A  61      44.806  59.468  34.187  1.00  0.00           H0.      0
ATOM    952  CB  LEU A  61      42.890  58.573  33.949  1.00  0.00           C0.      0
ATOM    953  HB2 LEU A  61      42.434  59.472  33.534  1.00  0.00           H0.      0
ATOM    954  HB3 LEU A  61      42.590  57.650  33.453  1.00  0.00           H0.      0
ATOM    955  CG  LEU A  61      42.344  58.477  35.392  1.00  0.00           C0.      0
ATOM    956  HG  LEU A  61      42.799  57.615  35.881  1.00  0.00           H0.      0
ATOM    957  CD1 LEU A  61      42.631  59.804  36.166  1.00  0.00           C0.      0
ATOM    958 HD11 LEU A  61      43.543  59.569  36.714  1.00  0.00           H0.      0
ATOM    959 HD12 LEU A  61      42.768  60.636  35.475  1.00  0.00           H0.      0
ATOM    960 HD13 LEU A  61      41.771  60.085  36.774  1.00  0.00           H0.      0
ATOM    961  CD2 LEU A  61      40.790  58.214  35.306  1.00  0.00           C0.      0
ATOM    962 HD21 LEU A  61      40.374  58.056  36.301  1.00  0.00           H0.      0
ATOM    963 HD22 LEU A  61      40.426  59.110  34.803  1.00  0.00           H0.      0
ATOM    964 HD23 LEU A  61      40.539  57.366  34.668  1.00  0.00           H0.      0
ATOM    965  C   LEU A  61      45.035  57.306  34.359  1.00  0.00           C0.      0
ATOM    966  O   LEU A  61      44.936  56.181  33.806  1.00  0.00           O0.      0
ATOM    967  N   ASH A  62      45.401  57.361  35.591  1.00  0.00           N0.      0
ATOM    968  H   ASH A  62      45.323  58.246  36.072  1.00  0.00           H0.      0
ATOM    969  CA  ASH A  62      45.786  56.271  36.458  1.00  0.00           C0.      0
ATOM    970  HA  ASH A  62      45.596  55.260  36.098  1.00  0.00           H0.      0
ATOM    971  CB  ASH A  62      47.333  56.372  36.620  1.00  0.00           C0.      0
ATOM    972  HB2 ASH A  62      47.832  56.277  35.656  1.00  0.00           H0.      0
ATOM    973  HB3 ASH A  62      47.575  57.252  37.215  1.00  0.00           H0.      0
ATOM    974  CG  ASH A  62      47.786  55.233  37.549  1.00  0.00           C0.      0
ATOM    975  OD1 ASH A  62      47.378  55.092  38.678  1.00  0.00           O0.      0
ATOM    976  OD2 ASH A  62      48.609  54.316  36.994  1.00  0.00           O0.      0
ATOM    977  HD2 ASH A  62      48.856  53.733  37.715  1.00  0.00           H0.      0
ATOM    978  C   ASH A  62      45.024  56.452  37.790  1.00  0.00           C0.      0
ATOM    979  O   ASH A  62      45.291  57.365  38.609  1.00  0.00           O0.      0
ATOM    980  N   VAL A  63      43.916  55.712  37.915  1.00  0.00           N0.      0
ATOM    981  H   VAL A  63      43.722  54.916  37.323  1.00  0.00           H0.      0
ATOM    982  CA  VAL A  63      42.898  56.087  38.914  1.00  0.00           C0.      0
ATOM    983  HA  VAL A  63      42.847  57.172  39.007  1.00  0.00           H0.      0
ATOM    984  CB  VAL A  63      41.483  55.691  38.349  1.00  0.00           C0.      0
ATOM    985  HB  VAL A  63      41.444  55.819  37.267  1.00  0.00           H0.      0
ATOM    986  CG1 VAL A  63      41.082  54.205  38.590  1.00  0.00           C0.      0
ATOM    987 HG11 VAL A  63      40.357  53.975  37.809  1.00  0.00           H0.      0
ATOM    988 HG12 VAL A  63      41.976  53.584  38.529  1.00  0.00           H0.      0
ATOM    989 HG13 VAL A  63      40.578  54.109  39.552  1.00  0.00           H0.      0
ATOM    990  CG2 VAL A  63      40.454  56.717  38.870  1.00  0.00           C0.      0
ATOM    991 HG21 VAL A  63      40.438  56.765  39.959  1.00  0.00           H0.      0
ATOM    992 HG22 VAL A  63      40.654  57.703  38.451  1.00  0.00           H0.      0
ATOM    993 HG23 VAL A  63      39.474  56.431  38.489  1.00  0.00           H0.      0
ATOM    994  C   VAL A  63      43.189  55.505  40.348  1.00  0.00           C0.      0
ATOM    995  O   VAL A  63      42.480  55.883  41.230  1.00  0.00           O0.      0
ATOM    996  N   ALA A  64      44.251  54.703  40.614  1.00  0.00           N0.      0
ATOM    997  H   ALA A  64      44.859  54.557  39.821  1.00  0.00           H0.      0
ATOM    998  CA  ALA A  64      44.497  54.042  41.888  1.00  0.00           C0.      0
ATOM    999  HA  ALA A  64      44.005  54.690  42.613  1.00  0.00           H0.      0
ATOM   1000  CB  ALA A  64      43.883  52.675  41.938  1.00  0.00           C0.      0
ATOM   1001  HB1 ALA A  64      43.891  52.313  42.966  1.00  0.00           H0.      0
ATOM   1002  HB2 ALA A  64      42.894  52.719  41.483  1.00  0.00           H0.      0
ATOM   1003  HB3 ALA A  64      44.465  51.998  41.313  1.00  0.00           H0.      0
ATOM   1004  C   ALA A  64      45.971  54.030  42.239  1.00  0.00           C0.      0
ATOM   1005  O   ALA A  64      46.659  52.983  42.193  1.00  0.00           O0.      0
ATOM   1006  N   CYS A  65      46.433  55.283  42.260  1.00  0.00           N0.      0
ATOM   1007  H   CYS A  65      45.747  56.023  42.217  1.00  0.00           H0.      0
ATOM   1008  CA  CYS A  65      47.854  55.522  42.126  1.00  0.00           C0.      0
ATOM   1009  HA  CYS A  65      48.068  55.089  41.149  1.00  0.00           H0.      0
ATOM   1010  CB  CYS A  65      47.952  57.031  42.056  1.00  0.00           C0.      0
ATOM   1011  HB2 CYS A  65      47.648  57.335  41.054  1.00  0.00           H0.      0
ATOM   1012  HB3 CYS A  65      47.243  57.561  42.692  1.00  0.00           H0.      0
ATOM   1013  SG  CYS A  65      49.559  57.774  42.423  1.00  0.00           S0.      0
ATOM   1014  HG  CYS A  65      49.625  57.849  43.756  1.00  0.00           H0.      0
ATOM   1015  C   CYS A  65      48.831  54.955  43.181  1.00  0.00           C0.      0
ATOM   1016  O   CYS A  65      49.924  54.532  42.852  1.00  0.00           O0.      0
ATOM   1017  N   GLY A  66      48.371  54.962  44.429  1.00  0.00           N0.      0
ATOM   1018  H   GLY A  66      47.490  55.371  44.707  1.00  0.00           H0.      0
ATOM   1019  CA  GLY A  66      49.176  54.843  45.600  1.00  0.00           C0.      0
ATOM   1020  HA2 GLY A  66      48.600  54.955  46.519  1.00  0.00           H0.      0
ATOM   1021  HA3 GLY A  66      49.570  53.829  45.534  1.00  0.00           H0.      0
ATOM   1022  C   GLY A  66      50.285  55.839  45.529  1.00  0.00           C0.      0
ATOM   1023  O   GLY A  66      50.072  57.073  45.628  1.00  0.00           O0.      0
ATOM   1024  N   THR A  67      51.570  55.384  45.496  1.00  0.00           N0.      0
ATOM   1025  H   THR A  67      51.651  54.384  45.375  1.00  0.00           H0.      0
ATOM   1026  CA  THR A  67      52.803  56.153  45.545  1.00  0.00           C0.      0
ATOM   1027  HA  THR A  67      52.722  57.074  46.122  1.00  0.00           H0.      0
ATOM   1028  CB  THR A  67      53.945  55.273  46.171  1.00  0.00           C0.      0
ATOM   1029  HB  THR A  67      54.889  55.807  46.275  1.00  0.00           H0.      0
ATOM   1030  CG2 THR A  67      53.589  54.778  47.579  1.00  0.00           C0.      0
ATOM   1031 HG21 THR A  67      52.589  54.346  47.610  1.00  0.00           H0.      0
ATOM   1032 HG22 THR A  67      54.327  54.033  47.875  1.00  0.00           H0.      0
ATOM   1033 HG23 THR A  67      53.679  55.532  48.361  1.00  0.00           H0.      0
ATOM   1034  OG1 THR A  67      54.086  54.067  45.391  1.00  0.00           O0.      0
ATOM   1035  HG1 THR A  67      55.023  53.894  45.279  1.00  0.00           H0.      0
ATOM   1036  C   THR A  67      53.267  56.678  44.210  1.00  0.00           C0.      0
ATOM   1037  O   THR A  67      54.311  57.381  44.149  1.00  0.00           O0.      0
ATOM   1038  N   GLY A  68      52.508  56.350  43.172  1.00  0.00           N0.      0
ATOM   1039  H   GLY A  68      51.703  55.793  43.422  1.00  0.00           H0.      0
ATOM   1040  CA  GLY A  68      52.832  56.673  41.802  1.00  0.00           C0.      0
ATOM   1041  HA2 GLY A  68      51.880  56.722  41.274  1.00  0.00           H0.      0
ATOM   1042  HA3 GLY A  68      53.381  57.614  41.828  1.00  0.00           H0.      0
ATOM   1043  C   GLY A  68      53.589  55.537  41.058  1.00  0.00           C0.      0
ATOM   1044  O   GLY A  68      53.957  55.649  39.889  1.00  0.00           O0.      0
ATOM   1045  N   VAL A  69      53.770  54.429  41.814  1.00  0.00           N0.      0
ATOM   1046  H   VAL A  69      53.251  54.320  42.674  1.00  0.00           H0.      0
ATOM   1047  CA  VAL A  69      54.581  53.262  41.396  1.00  0.00           C0.      0
ATOM   1048  HA  VAL A  69      55.625  53.529  41.559  1.00  0.00           H0.      0
ATOM   1049  CB  VAL A  69      54.295  52.183  42.492  1.00  0.00           C0.      0
ATOM   1050  HB  VAL A  69      54.548  52.584  43.474  1.00  0.00           H0.      0
ATOM   1051  CG1 VAL A  69      52.844  51.683  42.575  1.00  0.00           C0.      0
ATOM   1052 HG11 VAL A  69      52.032  52.404  42.484  1.00  0.00           H0.      0
ATOM   1053 HG12 VAL A  69      52.612  51.155  41.651  1.00  0.00           H0.      0
ATOM   1054 HG13 VAL A  69      52.681  51.093  43.478  1.00  0.00           H0.      0
ATOM   1055  CG2 VAL A  69      55.009  50.849  42.393  1.00  0.00           C0.      0
ATOM   1056 HG21 VAL A  69      54.775  50.271  43.286  1.00  0.00           H0.      0
ATOM   1057 HG22 VAL A  69      54.591  50.320  41.536  1.00  0.00           H0.      0
ATOM   1058 HG23 VAL A  69      56.090  50.878  42.252  1.00  0.00           H0.      0
ATOM   1059  C   VAL A  69      54.308  52.661  40.043  1.00  0.00           C0.      0
ATOM   1060  O   VAL A  69      55.193  52.085  39.491  1.00  0.00           O0.      0
ATOM   1061  N   ASP A  70      53.154  52.824  39.386  1.00  0.00           N0.      0
ATOM   1062  H   ASP A  70      52.463  53.433  39.798  1.00  0.00           H0.      0
ATOM   1063  CA  ASP A  70      52.828  52.547  38.035  1.00  0.00           C0.      0
ATOM   1064  HA  ASP A  70      53.716  52.238  37.482  1.00  0.00           H0.      0
ATOM   1065  CB  ASP A  70      51.728  51.427  38.055  1.00  0.00           C0.      0
ATOM   1066  HB2 ASP A  70      51.386  51.282  37.030  1.00  0.00           H0.      0
ATOM   1067  HB3 ASP A  70      52.177  50.525  38.469  1.00  0.00           H0.      0
ATOM   1068  CG  ASP A  70      50.390  51.602  38.889  1.00  0.00           C0.      0
ATOM   1069  OD1 ASP A  70      50.200  50.922  39.948  1.00  0.00           O0.      0
ATOM   1070  OD2 ASP A  70      49.616  52.607  38.701  1.00  0.00           O0.      0
ATOM   1071  C   ASP A  70      52.470  53.780  37.195  1.00  0.00           C0.      0
ATOM   1072  O   ASP A  70      52.719  53.762  35.981  1.00  0.00           O0.      0
ATOM   1073  N   SER A  71      51.994  54.911  37.760  1.00  0.00           N0.      0
ATOM   1074  H   SER A  71      51.451  54.752  38.596  1.00  0.00           H0.      0
ATOM   1075  CA  SER A  71      52.014  56.257  37.119  1.00  0.00           C0.      0
ATOM   1076  HA  SER A  71      51.281  56.323  36.315  1.00  0.00           H0.      0
ATOM   1077  CB  SER A  71      51.748  57.294  38.251  1.00  0.00           C0.      0
ATOM   1078  HB2 SER A  71      52.523  57.373  39.014  1.00  0.00           H0.      0
ATOM   1079  HB3 SER A  71      51.602  58.273  37.794  1.00  0.00           H0.      0
ATOM   1080  OG  SER A  71      50.510  57.031  38.850  1.00  0.00           O0.      0
ATOM   1081  HG  SER A  71      50.513  56.225  39.372  1.00  0.00           H0.      0
ATOM   1082  C   SER A  71      53.397  56.624  36.519  1.00  0.00           C0.      0
ATOM   1083  O   SER A  71      53.338  57.026  35.372  1.00  0.00           O0.      0
ATOM   1084  N   ILE A  72      54.545  56.414  37.220  1.00  0.00           N0.      0
ATOM   1085  H   ILE A  72      54.535  55.930  38.106  1.00  0.00           H0.      0
ATOM   1086  CA  ILE A  72      55.826  56.908  36.909  1.00  0.00           C0.      0
ATOM   1087  HA  ILE A  72      55.768  57.973  36.683  1.00  0.00           H0.      0
ATOM   1088  CB  ILE A  72      56.818  56.892  38.067  1.00  0.00           C0.      0
ATOM   1089  HB  ILE A  72      56.922  55.864  38.415  1.00  0.00           H0.      0
ATOM   1090  CG2 ILE A  72      58.247  57.443  37.669  1.00  0.00           C0.      0
ATOM   1091 HG21 ILE A  72      58.826  56.705  37.115  1.00  0.00           H0.      0
ATOM   1092 HG22 ILE A  72      58.183  58.292  36.988  1.00  0.00           H0.      0
ATOM   1093 HG23 ILE A  72      58.849  57.720  38.534  1.00  0.00           H0.      0
ATOM   1094  CG1 ILE A  72      56.316  57.749  39.176  1.00  0.00           C0.      0
ATOM   1095 HG12 ILE A  72      56.355  58.768  38.791  1.00  0.00           H0.      0
ATOM   1096 HG13 ILE A  72      55.234  57.695  39.297  1.00  0.00           H0.      0
ATOM   1097  CD1 ILE A  72      56.932  57.644  40.594  1.00  0.00           C0.      0
ATOM   1098 HD11 ILE A  72      56.405  58.296  41.290  1.00  0.00           H0.      0
ATOM   1099 HD12 ILE A  72      56.900  56.666  41.075  1.00  0.00           H0.      0
ATOM   1100 HD13 ILE A  72      58.000  57.852  40.518  1.00  0.00           H0.      0
ATOM   1101  C   ILE A  72      56.382  56.401  35.526  1.00  0.00           C0.      0
ATOM   1102  O   ILE A  72      56.857  57.258  34.790  1.00  0.00           O0.      0
ATOM   1103  N   MET A  73      56.116  55.127  35.021  1.00  0.00           N0.      0
ATOM   1104  H   MET A  73      55.704  54.453  35.651  1.00  0.00           H0.      0
ATOM   1105  CA  MET A  73      56.442  54.778  33.678  1.00  0.00           C0.      0
ATOM   1106  HA  MET A  73      57.501  55.023  33.597  1.00  0.00           H0.      0
ATOM   1107  CB  MET A  73      56.300  53.245  33.580  1.00  0.00           C0.      0
ATOM   1108  HB2 MET A  73      56.721  52.927  32.626  1.00  0.00           H0.      0
ATOM   1109  HB3 MET A  73      56.969  52.876  34.357  1.00  0.00           H0.      0
ATOM   1110  CG  MET A  73      54.878  52.696  33.720  1.00  0.00           C0.      0
ATOM   1111  HG2 MET A  73      54.660  52.830  34.780  1.00  0.00           H0.      0
ATOM   1112  HG3 MET A  73      54.115  53.241  33.166  1.00  0.00           H0.      0
ATOM   1113  SD  MET A  73      54.641  50.931  33.370  1.00  0.00           S0.      0
ATOM   1114  CE  MET A  73      54.979  50.320  35.049  1.00  0.00           C0.      0
ATOM   1115  HE1 MET A  73      54.115  50.706  35.590  1.00  0.00           H0.      0
ATOM   1116  HE2 MET A  73      54.957  49.230  35.065  1.00  0.00           H0.      0
ATOM   1117  HE3 MET A  73      55.879  50.719  35.516  1.00  0.00           H0.      0
ATOM   1118  C   MET A  73      55.585  55.453  32.582  1.00  0.00           C0.      0
ATOM   1119  O   MET A  73      55.957  55.451  31.417  1.00  0.00           O0.      0
ATOM   1120  N   LEU A  74      54.349  55.825  32.945  1.00  0.00           N0.      0
ATOM   1121  H   LEU A  74      54.082  55.818  33.919  1.00  0.00           H0.      0
ATOM   1122  CA  LEU A  74      53.413  56.613  32.127  1.00  0.00           C0.      0
ATOM   1123  HA  LEU A  74      53.423  56.168  31.132  1.00  0.00           H0.      0
ATOM   1124  CB  LEU A  74      51.931  56.561  32.708  1.00  0.00           C0.      0
ATOM   1125  HB2 LEU A  74      51.861  56.903  33.741  1.00  0.00           H0.      0
ATOM   1126  HB3 LEU A  74      51.323  57.211  32.079  1.00  0.00           H0.      0
ATOM   1127  CG  LEU A  74      51.297  55.197  32.875  1.00  0.00           C0.      0
ATOM   1128  HG  LEU A  74      51.998  54.654  33.509  1.00  0.00           H0.      0
ATOM   1129  CD1 LEU A  74      49.969  55.305  33.563  1.00  0.00           C0.      0
ATOM   1130 HD11 LEU A  74      49.597  54.341  33.910  1.00  0.00           H0.      0
ATOM   1131 HD12 LEU A  74      50.122  55.853  34.493  1.00  0.00           H0.      0
ATOM   1132 HD13 LEU A  74      49.332  55.837  32.857  1.00  0.00           H0.      0
ATOM   1133  CD2 LEU A  74      51.144  54.438  31.617  1.00  0.00           C0.      0
ATOM   1134 HD21 LEU A  74      50.805  55.195  30.910  1.00  0.00           H0.      0
ATOM   1135 HD22 LEU A  74      52.133  54.003  31.469  1.00  0.00           H0.      0
ATOM   1136 HD23 LEU A  74      50.498  53.565  31.703  1.00  0.00           H0.      0
ATOM   1137  C   LEU A  74      53.829  58.048  31.894  1.00  0.00           C0.      0
ATOM   1138  O   LEU A  74      53.738  58.615  30.814  1.00  0.00           O0.      0
ATOM   1139  N   VAL A  75      54.406  58.638  32.944  1.00  0.00           N0.      0
ATOM   1140  H   VAL A  75      54.517  58.110  33.799  1.00  0.00           H0.      0
ATOM   1141  CA  VAL A  75      55.176  59.864  32.872  1.00  0.00           C0.      0
ATOM   1142  HA  VAL A  75      54.589  60.496  32.206  1.00  0.00           H0.      0
ATOM   1143  CB  VAL A  75      55.351  60.521  34.261  1.00  0.00           C0.      0
ATOM   1144  HB  VAL A  75      56.237  60.095  34.730  1.00  0.00           H0.      0
ATOM   1145  CG1 VAL A  75      55.467  62.052  33.989  1.00  0.00           C0.      0
ATOM   1146 HG11 VAL A  75      54.610  62.299  33.363  1.00  0.00           H0.      0
ATOM   1147 HG12 VAL A  75      55.663  62.669  34.866  1.00  0.00           H0.      0
ATOM   1148 HG13 VAL A  75      56.358  62.152  33.369  1.00  0.00           H0.      0
ATOM   1149  CG2 VAL A  75      54.213  60.329  35.260  1.00  0.00           C0.      0
ATOM   1150 HG21 VAL A  75      54.181  60.984  36.131  1.00  0.00           H0.      0
ATOM   1151 HG22 VAL A  75      53.217  60.350  34.817  1.00  0.00           H0.      0
ATOM   1152 HG23 VAL A  75      54.399  59.345  35.688  1.00  0.00           H0.      0
ATOM   1153  C   VAL A  75      56.469  59.757  32.059  1.00  0.00           C0.      0
ATOM   1154  O   VAL A  75      56.704  60.619  31.254  1.00  0.00           O0.      0
ATOM   1155  N   GLU A  76      57.210  58.669  32.312  1.00  0.00           N0.      0
ATOM   1156  H   GLU A  76      56.967  58.044  33.067  1.00  0.00           H0.      0
ATOM   1157  CA  GLU A  76      58.562  58.428  31.648  1.00  0.00           C0.      0
ATOM   1158  HA  GLU A  76      59.062  59.391  31.743  1.00  0.00           H0.      0
ATOM   1159  CB  GLU A  76      59.385  57.327  32.406  1.00  0.00           C0.      0
ATOM   1160  HB2 GLU A  76      58.755  56.438  32.431  1.00  0.00           H0.      0
ATOM   1161  HB3 GLU A  76      60.255  57.015  31.828  1.00  0.00           H0.      0
ATOM   1162  CG  GLU A  76      59.922  57.649  33.770  1.00  0.00           C0.      0
ATOM   1163  HG2 GLU A  76      59.304  58.189  34.487  1.00  0.00           H0.      0
ATOM   1164  HG3 GLU A  76      59.999  56.662  34.225  1.00  0.00           H0.      0
ATOM   1165  CD  GLU A  76      61.237  58.476  33.635  1.00  0.00           C0.      0
ATOM   1166  OE1 GLU A  76      62.074  58.326  34.577  1.00  0.00           O0.      0
ATOM   1167  OE2 GLU A  76      61.490  59.319  32.717  1.00  0.00           O0.      0
ATOM   1168  C   GLU A  76      58.439  58.187  30.136  1.00  0.00           C0.      0
ATOM   1169  O   GLU A  76      59.338  58.503  29.368  1.00  0.00           O0.      0
ATOM   1170  N   GLU A  77      57.272  57.646  29.678  1.00  0.00           N0.      0
ATOM   1171  H   GLU A  77      56.608  57.228  30.313  1.00  0.00           H0.      0
ATOM   1172  CA  GLU A  77      56.977  57.457  28.271  1.00  0.00           C0.      0
ATOM   1173  HA  GLU A  77      57.835  57.125  27.687  1.00  0.00           H0.      0
ATOM   1174  CB  GLU A  77      55.927  56.373  28.222  1.00  0.00           C0.      0
ATOM   1175  HB2 GLU A  77      56.359  55.464  28.641  1.00  0.00           H0.      0
ATOM   1176  HB3 GLU A  77      55.150  56.671  28.927  1.00  0.00           H0.      0
ATOM   1177  CG  GLU A  77      55.252  55.915  26.864  1.00  0.00           C0.      0
ATOM   1178  HG2 GLU A  77      54.729  54.997  27.132  1.00  0.00           H0.      0
ATOM   1179  HG3 GLU A  77      54.540  56.651  26.493  1.00  0.00           H0.      0
ATOM   1180  CD  GLU A  77      56.271  55.491  25.881  1.00  0.00           C0.      0
ATOM   1181  OE1 GLU A  77      56.001  55.365  24.659  1.00  0.00           O0.      0
ATOM   1182  OE2 GLU A  77      57.438  55.176  26.247  1.00  0.00           O0.      0
ATOM   1183  C   GLU A  77      56.427  58.800  27.657  1.00  0.00           C0.      0
ATOM   1184  O   GLU A  77      56.120  58.884  26.471  1.00  0.00           O0.      0
ATOM   1185  N   GLY A  78      56.245  59.854  28.431  1.00  0.00           N0.      0
ATOM   1186  H   GLY A  78      56.622  59.784  29.365  1.00  0.00           H0.      0
ATOM   1187  CA  GLY A  78      55.913  61.166  27.899  1.00  0.00           C0.      0
ATOM   1188  HA2 GLY A  78      56.123  61.942  28.635  1.00  0.00           H0.      0
ATOM   1189  HA3 GLY A  78      56.532  61.460  27.051  1.00  0.00           H0.      0
ATOM   1190  C   GLY A  78      54.444  61.388  27.538  1.00  0.00           C0.      0
ATOM   1191  O   GLY A  78      54.201  62.132  26.595  1.00  0.00           O0.      0
ATOM   1192  N   PHE A  79      53.483  60.676  28.111  1.00  0.00           N0.      0
ATOM   1193  H   PHE A  79      53.640  59.985  28.831  1.00  0.00           H0.      0
ATOM   1194  CA  PHE A  79      52.066  60.966  27.875  1.00  0.00           C0.      0
ATOM   1195  HA  PHE A  79      51.831  61.216  26.840  1.00  0.00           H0.      0
ATOM   1196  CB  PHE A  79      51.144  59.738  28.126  1.00  0.00           C0.      0
ATOM   1197  HB2 PHE A  79      51.154  59.493  29.188  1.00  0.00           H0.      0
ATOM   1198  HB3 PHE A  79      50.140  59.980  27.776  1.00  0.00           H0.      0
ATOM   1199  CG  PHE A  79      51.498  58.531  27.443  1.00  0.00           C0.      0
ATOM   1200  CD1 PHE A  79      51.358  58.302  26.072  1.00  0.00           C0.      0
ATOM   1201  HD1 PHE A  79      51.036  59.153  25.490  1.00  0.00           H0.      0
ATOM   1202  CE1 PHE A  79      51.625  57.050  25.416  1.00  0.00           C0.      0
ATOM   1203  HE1 PHE A  79      51.524  57.082  24.342  1.00  0.00           H0.      0
ATOM   1204  CZ  PHE A  79      52.075  55.962  26.193  1.00  0.00           C0.      0
ATOM   1205  HZ  PHE A  79      52.304  55.068  25.631  1.00  0.00           H0.      0
ATOM   1206  CE2 PHE A  79      52.233  56.169  27.574  1.00  0.00           C0.      0
ATOM   1207  HE2 PHE A  79      52.580  55.382  28.226  1.00  0.00           H0.      0
ATOM   1208  CD2 PHE A  79      51.946  57.406  28.189  1.00  0.00           C0.      0
ATOM   1209  HD2 PHE A  79      51.981  57.457  29.267  1.00  0.00           H0.      0
ATOM   1210  C   PHE A  79      51.711  62.111  28.854  1.00  0.00           C0.      0
ATOM   1211  O   PHE A  79      52.383  62.350  29.854  1.00  0.00           O0.      0
ATOM   1212  N   SER A  80      50.617  62.771  28.582  1.00  0.00           N0.      0
ATOM   1213  H   SER A  80      50.125  62.554  27.728  1.00  0.00           H0.      0
ATOM   1214  CA  SER A  80      49.882  63.577  29.654  1.00  0.00           C0.      0
ATOM   1215  HA  SER A  80      50.605  64.153  30.231  1.00  0.00           H0.      0
ATOM   1216  CB  SER A  80      48.827  64.522  29.072  1.00  0.00           C0.      0
ATOM   1217  HB2 SER A  80      48.009  63.967  28.614  1.00  0.00           H0.      0
ATOM   1218  HB3 SER A  80      48.339  65.103  29.855  1.00  0.00           H0.      0
ATOM   1219  OG  SER A  80      49.363  65.414  28.148  1.00  0.00           O0.      0
ATOM   1220  HG  SER A  80      49.755  64.953  27.403  1.00  0.00           H0.      0
ATOM   1221  C   SER A  80      49.146  62.730  30.655  1.00  0.00           C0.      0
ATOM   1222  O   SER A  80      48.146  62.025  30.294  1.00  0.00           O0.      0
ATOM   1223  N   VAL A  81      49.744  62.488  31.795  1.00  0.00           N0.      0
ATOM   1224  H   VAL A  81      50.615  62.968  31.973  1.00  0.00           H0.      0
ATOM   1225  CA  VAL A  81      49.153  61.700  32.825  1.00  0.00           C0.      0
ATOM   1226  HA  VAL A  81      48.532  60.947  32.340  1.00  0.00           H0.      0
ATOM   1227  CB  VAL A  81      50.171  60.825  33.605  1.00  0.00           C0.      0
ATOM   1228  HB  VAL A  81      50.769  61.531  34.180  1.00  0.00           H0.      0
ATOM   1229  CG1 VAL A  81      49.682  59.910  34.734  1.00  0.00           C0.      0
ATOM   1230 HG11 VAL A  81      49.314  60.456  35.602  1.00  0.00           H0.      0
ATOM   1231 HG12 VAL A  81      48.897  59.269  34.331  1.00  0.00           H0.      0
ATOM   1232 HG13 VAL A  81      50.506  59.333  35.153  1.00  0.00           H0.      0
ATOM   1233  CG2 VAL A  81      51.139  60.006  32.783  1.00  0.00           C0.      0
ATOM   1234 HG21 VAL A  81      51.625  59.264  33.417  1.00  0.00           H0.      0
ATOM   1235 HG22 VAL A  81      50.631  59.400  32.033  1.00  0.00           H0.      0
ATOM   1236 HG23 VAL A  81      51.857  60.696  32.339  1.00  0.00           H0.      0
ATOM   1237  C   VAL A  81      48.378  62.436  33.819  1.00  0.00           C0.      0
ATOM   1238  O   VAL A  81      48.732  63.583  34.108  1.00  0.00           O0.      0
ATOM   1239  N   THR A  82      47.347  61.843  34.410  1.00  0.00           N0.      0
ATOM   1240  H   THR A  82      46.919  61.082  33.902  1.00  0.00           H0.      0
ATOM   1241  CA  THR A  82      46.680  62.285  35.645  1.00  0.00           C0.      0
ATOM   1242  HA  THR A  82      47.327  62.946  36.221  1.00  0.00           H0.      0
ATOM   1243  CB  THR A  82      45.293  62.847  35.201  1.00  0.00           C0.      0
ATOM   1244  HB  THR A  82      44.863  62.139  34.492  1.00  0.00           H0.      0
ATOM   1245  CG2 THR A  82      44.327  63.122  36.334  1.00  0.00           C0.      0
ATOM   1246 HG21 THR A  82      43.397  63.548  35.957  1.00  0.00           H0.      0
ATOM   1247 HG22 THR A  82      44.213  62.160  36.834  1.00  0.00           H0.      0
ATOM   1248 HG23 THR A  82      44.800  63.770  37.071  1.00  0.00           H0.      0
ATOM   1249  OG1 THR A  82      45.451  64.050  34.437  1.00  0.00           O0.      0
ATOM   1250  HG1 THR A  82      45.871  63.736  33.632  1.00  0.00           H0.      0
ATOM   1251  C   THR A  82      46.549  61.146  36.640  1.00  0.00           C0.      0
ATOM   1252  O   THR A  82      46.093  60.077  36.272  1.00  0.00           O0.      0
ATOM   1253  N   SER A  83      46.961  61.403  37.933  1.00  0.00           N0.      0
ATOM   1254  H   SER A  83      47.465  62.269  38.057  1.00  0.00           H0.      0
ATOM   1255  CA  SER A  83      46.942  60.425  39.024  1.00  0.00           C0.      0
ATOM   1256  HA  SER A  83      46.601  59.479  38.601  1.00  0.00           H0.      0
ATOM   1257  CB  SER A  83      48.395  60.350  39.543  1.00  0.00           C0.      0
ATOM   1258  HB2 SER A  83      48.788  61.286  39.939  1.00  0.00           H0.      0
ATOM   1259  HB3 SER A  83      48.390  59.606  40.340  1.00  0.00           H0.      0
ATOM   1260  OG  SER A  83      49.385  59.946  38.630  1.00  0.00           O0.      0
ATOM   1261  HG  SER A  83      49.483  59.007  38.803  1.00  0.00           H0.      0
ATOM   1262  C   SER A  83      45.852  60.713  40.029  1.00  0.00           C0.      0
ATOM   1263  O   SER A  83      45.606  61.884  40.331  1.00  0.00           O0.      0
ATOM   1264  N   VAL A  84      45.118  59.675  40.387  1.00  0.00           N0.      0
ATOM   1265  H   VAL A  84      45.360  58.734  40.110  1.00  0.00           H0.      0
ATOM   1266  CA  VAL A  84      44.022  59.746  41.374  1.00  0.00           C0.      0
ATOM   1267  HA  VAL A  84      44.217  60.659  41.937  1.00  0.00           H0.      0
ATOM   1268  CB  VAL A  84      42.634  59.681  40.747  1.00  0.00           C0.      0
ATOM   1269  HB  VAL A  84      42.547  58.932  39.959  1.00  0.00           H0.      0
ATOM   1270  CG1 VAL A  84      41.435  59.404  41.677  1.00  0.00           C0.      0
ATOM   1271 HG11 VAL A  84      40.517  59.451  41.091  1.00  0.00           H0.      0
ATOM   1272 HG12 VAL A  84      41.436  58.421  42.146  1.00  0.00           H0.      0
ATOM   1273 HG13 VAL A  84      41.333  60.218  42.396  1.00  0.00           H0.      0
ATOM   1274  CG2 VAL A  84      42.445  61.011  39.932  1.00  0.00           C0.      0
ATOM   1275 HG21 VAL A  84      42.640  61.815  40.642  1.00  0.00           H0.      0
ATOM   1276 HG22 VAL A  84      43.117  61.145  39.085  1.00  0.00           H0.      0
ATOM   1277 HG23 VAL A  84      41.433  61.034  39.528  1.00  0.00           H0.      0
ATOM   1278  C   VAL A  84      44.246  58.623  42.400  1.00  0.00           C0.      0
ATOM   1279  O   VAL A  84      44.618  57.500  42.097  1.00  0.00           O0.      0
ATOM   1280  N   ASP A  85      43.937  59.019  43.639  1.00  0.00           N0.      0
ATOM   1281  H   ASP A  85      43.777  60.003  43.795  1.00  0.00           H0.      0
ATOM   1282  CA  ASP A  85      43.919  58.140  44.816  1.00  0.00           C0.      0
ATOM   1283  HA  ASP A  85      43.341  57.224  44.693  1.00  0.00           H0.      0
ATOM   1284  CB  ASP A  85      45.351  57.746  45.347  1.00  0.00           C0.      0
ATOM   1285  HB2 ASP A  85      45.950  57.614  44.446  1.00  0.00           H0.      0
ATOM   1286  HB3 ASP A  85      45.692  58.581  45.960  1.00  0.00           H0.      0
ATOM   1287  CG  ASP A  85      45.393  56.476  46.233  1.00  0.00           C0.      0
ATOM   1288  OD1 ASP A  85      46.012  55.513  45.747  1.00  0.00           O0.      0
ATOM   1289  OD2 ASP A  85      44.812  56.521  47.339  1.00  0.00           O0.      0
ATOM   1290  C   ASP A  85      43.242  58.971  45.931  1.00  0.00           C0.      0
ATOM   1291  O   ASP A  85      43.501  60.182  46.154  1.00  0.00           O0.      0
ATOM   1292  N   ALA A  86      42.374  58.295  46.643  1.00  0.00           N0.      0
ATOM   1293  H   ALA A  86      42.225  57.325  46.402  1.00  0.00           H0.      0
ATOM   1294  CA  ALA A  86      41.769  58.863  47.840  1.00  0.00           C0.      0
ATOM   1295  HA  ALA A  86      41.253  59.788  47.581  1.00  0.00           H0.      0
ATOM   1296  CB  ALA A  86      40.723  57.962  48.324  1.00  0.00           C0.      0
ATOM   1297  HB1 ALA A  86      41.139  56.990  48.588  1.00  0.00           H0.      0
ATOM   1298  HB2 ALA A  86      40.016  58.405  49.026  1.00  0.00           H0.      0
ATOM   1299  HB3 ALA A  86      40.066  57.722  47.488  1.00  0.00           H0.      0
ATOM   1300  C   ALA A  86      42.832  59.235  49.020  1.00  0.00           C0.      0
ATOM   1301  O   ALA A  86      42.654  60.235  49.663  1.00  0.00           O0.      0
ATOM   1302  N   SER A  87      43.965  58.522  49.155  1.00  0.00           N0.      0
ATOM   1303  H   SER A  87      44.118  57.783  48.484  1.00  0.00           H0.      0
ATOM   1304  CA  SER A  87      45.001  58.850  50.162  1.00  0.00           C0.      0
ATOM   1305  HA  SER A  87      44.468  59.319  50.989  1.00  0.00           H0.      0
ATOM   1306  CB  SER A  87      45.648  57.535  50.723  1.00  0.00           C0.      0
ATOM   1307  HB2 SER A  87      44.850  56.957  51.190  1.00  0.00           H0.      0
ATOM   1308  HB3 SER A  87      46.033  57.025  49.840  1.00  0.00           H0.      0
ATOM   1309  OG  SER A  87      46.619  57.793  51.729  1.00  0.00           O0.      0
ATOM   1310  HG  SER A  87      46.193  57.673  52.581  1.00  0.00           H0.      0
ATOM   1311  C   SER A  87      46.067  59.872  49.674  1.00  0.00           C0.      0
ATOM   1312  O   SER A  87      47.104  59.611  49.033  1.00  0.00           O0.      0
ATOM   1313  N   ASP A  88      45.809  61.100  50.073  1.00  0.00           N0.      0
ATOM   1314  H   ASP A  88      44.883  61.390  50.353  1.00  0.00           H0.      0
ATOM   1315  CA  ASP A  88      46.831  62.161  49.844  1.00  0.00           C0.      0
ATOM   1316  HA  ASP A  88      47.104  62.231  48.791  1.00  0.00           H0.      0
ATOM   1317  CB  ASP A  88      46.301  63.459  50.312  1.00  0.00           C0.      0
ATOM   1318  HB2 ASP A  88      46.962  64.214  49.887  1.00  0.00           H0.      0
ATOM   1319  HB3 ASP A  88      45.359  63.601  49.783  1.00  0.00           H0.      0
ATOM   1320  CG  ASP A  88      45.972  63.693  51.843  1.00  0.00           C0.      0
ATOM   1321  OD1 ASP A  88      46.758  64.457  52.491  1.00  0.00           O0.      0
ATOM   1322  OD2 ASP A  88      44.951  63.220  52.390  1.00  0.00           O0.      0
ATOM   1323  C   ASP A  88      48.109  61.832  50.659  1.00  0.00           C0.      0
ATOM   1324  O   ASP A  88      49.172  62.196  50.223  1.00  0.00           O0.      0
ATOM   1325  N   LYS A  89      48.027  61.125  51.821  1.00  0.00           N0.      0
ATOM   1326  H   LYS A  89      47.113  60.782  52.082  1.00  0.00           H0.      0
ATOM   1327  CA  LYS A  89      49.126  60.535  52.464  1.00  0.00           C0.      0
ATOM   1328  HA  LYS A  89      49.860  61.284  52.760  1.00  0.00           H0.      0
ATOM   1329  CB  LYS A  89      48.730  59.971  53.833  1.00  0.00           C0.      0
ATOM   1330  HB2 LYS A  89      47.777  59.442  53.811  1.00  0.00           H0.      0
ATOM   1331  HB3 LYS A  89      49.489  59.322  54.270  1.00  0.00           H0.      0
ATOM   1332  CG  LYS A  89      48.621  61.119  54.934  1.00  0.00           C0.      0
ATOM   1333  HG2 LYS A  89      49.543  61.361  55.463  1.00  0.00           H0.      0
ATOM   1334  HG3 LYS A  89      48.370  62.086  54.499  1.00  0.00           H0.      0
ATOM   1335  CD  LYS A  89      47.709  60.733  56.072  1.00  0.00           C0.      0
ATOM   1336  HD2 LYS A  89      46.715  60.576  55.651  1.00  0.00           H0.      0
ATOM   1337  HD3 LYS A  89      48.068  59.828  56.562  1.00  0.00           H0.      0
ATOM   1338  CE  LYS A  89      47.429  61.851  57.085  1.00  0.00           C0.      0
ATOM   1339  HE2 LYS A  89      48.341  62.014  57.659  1.00  0.00           H0.      0
ATOM   1340  HE3 LYS A  89      47.332  62.810  56.576  1.00  0.00           H0.      0
ATOM   1341  NZ  LYS A  89      46.258  61.713  57.953  1.00  0.00           N0.      0
ATOM   1342  HZ1 LYS A  89      45.445  61.647  57.358  1.00  0.00           H0.      0
ATOM   1343  HZ2 LYS A  89      46.303  60.904  58.556  1.00  0.00           H0.      0
ATOM   1344  HZ3 LYS A  89      46.132  62.588  58.441  1.00  0.00           H0.      0
ATOM   1345  C   LYS A  89      49.885  59.499  51.622  1.00  0.00           C0.      0
ATOM   1346  O   LYS A  89      51.037  59.403  51.915  1.00  0.00           O0.      0
ATOM   1347  N   MET A  90      49.322  58.948  50.488  1.00  0.00           N0.      0
ATOM   1348  H   MET A  90      48.339  59.132  50.347  1.00  0.00           H0.      0
ATOM   1349  CA  MET A  90      50.120  58.191  49.530  1.00  0.00           C0.      0
ATOM   1350  HA  MET A  90      50.967  57.745  50.053  1.00  0.00           H0.      0
ATOM   1351  CB  MET A  90      49.217  57.026  48.987  1.00  0.00           C0.      0
ATOM   1352  HB2 MET A  90      48.283  57.374  48.544  1.00  0.00           H0.      0
ATOM   1353  HB3 MET A  90      49.814  56.469  48.265  1.00  0.00           H0.      0
ATOM   1354  CG  MET A  90      48.985  56.020  50.109  1.00  0.00           C0.      0
ATOM   1355  HG2 MET A  90      48.880  56.650  50.992  1.00  0.00           H0.      0
ATOM   1356  HG3 MET A  90      48.034  55.495  50.013  1.00  0.00           H0.      0
ATOM   1357  SD  MET A  90      50.289  54.805  50.363  1.00  0.00           S0.      0
ATOM   1358  CE  MET A  90      50.000  53.818  48.919  1.00  0.00           C0.      0
ATOM   1359  HE1 MET A  90      48.971  53.550  48.678  1.00  0.00           H0.      0
ATOM   1360  HE2 MET A  90      50.414  54.378  48.081  1.00  0.00           H0.      0
ATOM   1361  HE3 MET A  90      50.449  52.826  48.968  1.00  0.00           H0.      0
ATOM   1362  C   MET A  90      50.623  59.003  48.361  1.00  0.00           C0.      0
ATOM   1363  O   MET A  90      51.816  58.997  48.009  1.00  0.00           O0.      0
ATOM   1364  N   LEU A  91      49.735  59.905  47.884  1.00  0.00           N0.      0
ATOM   1365  H   LEU A  91      48.826  59.832  48.318  1.00  0.00           H0.      0
ATOM   1366  CA  LEU A  91      50.044  60.900  46.867  1.00  0.00           C0.      0
ATOM   1367  HA  LEU A  91      50.348  60.293  46.014  1.00  0.00           H0.      0
ATOM   1368  CB  LEU A  91      48.894  61.793  46.444  1.00  0.00           C0.      0
ATOM   1369  HB2 LEU A  91      48.481  62.166  47.381  1.00  0.00           H0.      0
ATOM   1370  HB3 LEU A  91      49.288  62.500  45.713  1.00  0.00           H0.      0
ATOM   1371  CG  LEU A  91      47.671  61.125  45.851  1.00  0.00           C0.      0
ATOM   1372  HG  LEU A  91      47.368  60.312  46.511  1.00  0.00           H0.      0
ATOM   1373  CD1 LEU A  91      46.490  62.162  45.677  1.00  0.00           C0.      0
ATOM   1374 HD11 LEU A  91      45.493  61.730  45.593  1.00  0.00           H0.      0
ATOM   1375 HD12 LEU A  91      46.468  62.767  46.583  1.00  0.00           H0.      0
ATOM   1376 HD13 LEU A  91      46.582  62.847  44.834  1.00  0.00           H0.      0
ATOM   1377  CD2 LEU A  91      47.815  60.406  44.514  1.00  0.00           C0.      0
ATOM   1378 HD21 LEU A  91      47.043  60.684  43.797  1.00  0.00           H0.      0
ATOM   1379 HD22 LEU A  91      48.792  60.672  44.110  1.00  0.00           H0.      0
ATOM   1380 HD23 LEU A  91      47.816  59.322  44.633  1.00  0.00           H0.      0
ATOM   1381  C   LEU A  91      51.183  61.852  47.210  1.00  0.00           C0.      0
ATOM   1382  O   LEU A  91      51.845  62.327  46.297  1.00  0.00           O0.      0
ATOM   1383  N   LYS A  92      51.507  62.076  48.484  1.00  0.00           N0.      0
ATOM   1384  H   LYS A  92      50.800  61.824  49.160  1.00  0.00           H0.      0
ATOM   1385  CA  LYS A  92      52.807  62.716  48.974  1.00  0.00           C0.      0
ATOM   1386  HA  LYS A  92      52.678  63.771  48.734  1.00  0.00           H0.      0
ATOM   1387  CB  LYS A  92      52.760  62.614  50.473  1.00  0.00           C0.      0
ATOM   1388  HB2 LYS A  92      51.824  63.042  50.831  1.00  0.00           H0.      0
ATOM   1389  HB3 LYS A  92      52.740  61.583  50.828  1.00  0.00           H0.      0
ATOM   1390  CG  LYS A  92      53.934  63.473  51.061  1.00  0.00           C0.      0
ATOM   1391  HG2 LYS A  92      54.838  63.175  50.529  1.00  0.00           H0.      0
ATOM   1392  HG3 LYS A  92      53.826  64.535  50.839  1.00  0.00           H0.      0
ATOM   1393  CD  LYS A  92      54.090  63.181  52.581  1.00  0.00           C0.      0
ATOM   1394  HD2 LYS A  92      54.288  62.129  52.782  1.00  0.00           H0.      0
ATOM   1395  HD3 LYS A  92      54.829  63.829  53.051  1.00  0.00           H0.      0
ATOM   1396  CE  LYS A  92      52.845  63.575  53.394  1.00  0.00           C0.      0
ATOM   1397  HE2 LYS A  92      52.757  64.652  53.252  1.00  0.00           H0.      0
ATOM   1398  HE3 LYS A  92      51.981  63.106  52.924  1.00  0.00           H0.      0
ATOM   1399  NZ  LYS A  92      53.086  63.334  54.810  1.00  0.00           N0.      0
ATOM   1400  HZ1 LYS A  92      54.089  63.408  54.899  1.00  0.00           H0.      0
ATOM   1401  HZ2 LYS A  92      52.733  64.078  55.394  1.00  0.00           H0.      0
ATOM   1402  HZ3 LYS A  92      52.734  62.436  55.110  1.00  0.00           H0.      0
ATOM   1403  C   LYS A  92      54.026  62.251  48.242  1.00  0.00           C0.      0
ATOM   1404  O   LYS A  92      54.915  63.005  47.883  1.00  0.00           O0.      0
ATOM   1405  N   TYR A  93      54.068  60.911  48.044  1.00  0.00           N0.      0
ATOM   1406  H   TYR A  93      53.314  60.293  48.307  1.00  0.00           H0.      0
ATOM   1407  CA  TYR A  93      55.148  60.288  47.361  1.00  0.00           C0.      0
ATOM   1408  HA  TYR A  93      56.046  60.798  47.709  1.00  0.00           H0.      0
ATOM   1409  CB  TYR A  93      55.215  58.760  47.745  1.00  0.00           C0.      0
ATOM   1410  HB2 TYR A  93      54.343  58.229  47.364  1.00  0.00           H0.      0
ATOM   1411  HB3 TYR A  93      56.111  58.391  47.245  1.00  0.00           H0.      0
ATOM   1412  CG  TYR A  93      55.256  58.615  49.233  1.00  0.00           C0.      0
ATOM   1413  CD1 TYR A  93      56.260  59.155  50.025  1.00  0.00           C0.      0
ATOM   1414  HD1 TYR A  93      57.136  59.497  49.493  1.00  0.00           H0.      0
ATOM   1415  CE1 TYR A  93      56.246  59.167  51.413  1.00  0.00           C0.      0
ATOM   1416  HE1 TYR A  93      56.961  59.708  52.016  1.00  0.00           H0.      0
ATOM   1417  CZ  TYR A  93      55.166  58.655  52.115  1.00  0.00           C0.      0
ATOM   1418  OH  TYR A  93      55.177  58.748  53.482  1.00  0.00           O0.      0
ATOM   1419  HH  TYR A  93      55.955  59.192  53.828  1.00  0.00           H0.      0
ATOM   1420  CE2 TYR A  93      54.108  58.071  51.414  1.00  0.00           C0.      0
ATOM   1421  HE2 TYR A  93      53.352  57.566  51.997  1.00  0.00           H0.      0
ATOM   1422  CD2 TYR A  93      54.175  57.980  49.979  1.00  0.00           C0.      0
ATOM   1423  HD2 TYR A  93      53.396  57.428  49.474  1.00  0.00           H0.      0
ATOM   1424  C   TYR A  93      55.157  60.424  45.784  1.00  0.00           C0.      0
ATOM   1425  O   TYR A  93      56.220  60.405  45.182  1.00  0.00           O0.      0
ATOM   1426  N   ALA A  94      53.920  60.419  45.235  1.00  0.00           N0.      0
ATOM   1427  H   ALA A  94      53.074  60.380  45.785  1.00  0.00           H0.      0
ATOM   1428  CA  ALA A  94      53.760  60.703  43.800  1.00  0.00           C0.      0
ATOM   1429  HA  ALA A  94      54.418  60.043  43.235  1.00  0.00           H0.      0
ATOM   1430  CB  ALA A  94      52.285  60.399  43.424  1.00  0.00           C0.      0
ATOM   1431  HB1 ALA A  94      52.167  60.641  42.368  1.00  0.00           H0.      0
ATOM   1432  HB2 ALA A  94      52.078  59.333  43.514  1.00  0.00           H0.      0
ATOM   1433  HB3 ALA A  94      51.579  60.987  44.011  1.00  0.00           H0.      0
ATOM   1434  C   ALA A  94      54.168  62.204  43.461  1.00  0.00           C0.      0
ATOM   1435  O   ALA A  94      55.075  62.597  42.683  1.00  0.00           O0.      0
ATOM   1436  N   LEU A  95      53.620  63.157  44.219  1.00  0.00           N0.      0
ATOM   1437  H   LEU A  95      52.910  62.907  44.893  1.00  0.00           H0.      0
ATOM   1438  CA  LEU A  95      53.959  64.574  44.337  1.00  0.00           C0.      0
ATOM   1439  HA  LEU A  95      53.641  65.072  43.421  1.00  0.00           H0.      0
ATOM   1440  CB  LEU A  95      53.173  65.215  45.505  1.00  0.00           C0.      0
ATOM   1441  HB2 LEU A  95      53.307  64.537  46.347  1.00  0.00           H0.      0
ATOM   1442  HB3 LEU A  95      53.627  66.154  45.823  1.00  0.00           H0.      0
ATOM   1443  CG  LEU A  95      51.676  65.367  45.388  1.00  0.00           C0.      0
ATOM   1444  HG  LEU A  95      51.223  64.449  45.013  1.00  0.00           H0.      0
ATOM   1445  CD1 LEU A  95      51.114  65.823  46.723  1.00  0.00           C0.      0
ATOM   1446 HD11 LEU A  95      51.614  66.744  47.022  1.00  0.00           H0.      0
ATOM   1447 HD12 LEU A  95      50.032  65.950  46.705  1.00  0.00           H0.      0
ATOM   1448 HD13 LEU A  95      51.296  65.044  47.464  1.00  0.00           H0.      0
ATOM   1449  CD2 LEU A  95      51.207  66.401  44.406  1.00  0.00           C0.      0
ATOM   1450 HD21 LEU A  95      51.759  66.233  43.481  1.00  0.00           H0.      0
ATOM   1451 HD22 LEU A  95      50.142  66.207  44.277  1.00  0.00           H0.      0
ATOM   1452 HD23 LEU A  95      51.420  67.425  44.713  1.00  0.00           H0.      0
ATOM   1453  C   LEU A  95      55.450  64.775  44.543  1.00  0.00           C0.      0
ATOM   1454  O   LEU A  95      55.831  65.808  43.946  1.00  0.00           O0.      0
ATOM   1455  N   LYS A  96      56.193  63.994  45.265  1.00  0.00           N0.      0
ATOM   1456  H   LYS A  96      55.796  63.176  45.705  1.00  0.00           H0.      0
ATOM   1457  CA  LYS A  96      57.631  64.175  45.529  1.00  0.00           C0.      0
ATOM   1458  HA  LYS A  96      57.918  65.187  45.816  1.00  0.00           H0.      0
ATOM   1459  CB  LYS A  96      58.127  63.334  46.696  1.00  0.00           C0.      0
ATOM   1460  HB2 LYS A  96      57.650  63.539  47.654  1.00  0.00           H0.      0
ATOM   1461  HB3 LYS A  96      57.786  62.355  46.362  1.00  0.00           H0.      0
ATOM   1462  CG  LYS A  96      59.639  63.320  47.067  1.00  0.00           C0.      0
ATOM   1463  HG2 LYS A  96      60.248  63.122  46.184  1.00  0.00           H0.      0
ATOM   1464  HG3 LYS A  96      59.928  64.336  47.336  1.00  0.00           H0.      0
ATOM   1465  CD  LYS A  96      59.900  62.338  48.179  1.00  0.00           C0.      0
ATOM   1466  HD2 LYS A  96      59.106  62.551  48.894  1.00  0.00           H0.      0
ATOM   1467  HD3 LYS A  96      59.727  61.299  47.897  1.00  0.00           H0.      0
ATOM   1468  CE  LYS A  96      61.266  62.475  48.872  1.00  0.00           C0.      0
ATOM   1469  HE2 LYS A  96      61.337  63.526  49.151  1.00  0.00           H0.      0
ATOM   1470  HE3 LYS A  96      61.217  61.896  49.794  1.00  0.00           H0.      0
ATOM   1471  NZ  LYS A  96      62.355  62.065  47.929  1.00  0.00           N0.      0
ATOM   1472  HZ1 LYS A  96      62.549  62.840  47.312  1.00  0.00           H0.      0
ATOM   1473  HZ2 LYS A  96      63.203  61.897  48.450  1.00  0.00           H0.      0
ATOM   1474  HZ3 LYS A  96      62.049  61.226  47.458  1.00  0.00           H0.      0
ATOM   1475  C   LYS A  96      58.474  63.922  44.248  1.00  0.00           C0.      0
ATOM   1476  O   LYS A  96      59.276  64.808  43.876  1.00  0.00           O0.      0
ATOM   1477  N   GLU A  97      58.271  62.818  43.568  1.00  0.00           N0.      0
ATOM   1478  H   GLU A  97      57.552  62.183  43.884  1.00  0.00           H0.      0
ATOM   1479  CA  GLU A  97      58.898  62.560  42.254  1.00  0.00           C0.      0
ATOM   1480  HA  GLU A  97      59.966  62.549  42.475  1.00  0.00           H0.      0
ATOM   1481  CB  GLU A  97      58.442  61.257  41.687  1.00  0.00           C0.      0
ATOM   1482  HB2 GLU A  97      58.853  60.456  42.301  1.00  0.00           H0.      0
ATOM   1483  HB3 GLU A  97      57.357  61.158  41.708  1.00  0.00           H0.      0
ATOM   1484  CG  GLU A  97      59.078  60.883  40.283  1.00  0.00           C0.      0
ATOM   1485  HG2 GLU A  97      58.475  60.090  39.841  1.00  0.00           H0.      0
ATOM   1486  HG3 GLU A  97      58.972  61.728  39.602  1.00  0.00           H0.      0
ATOM   1487  CD  GLU A  97      60.527  60.469  40.327  1.00  0.00           C0.      0
ATOM   1488  OE1 GLU A  97      61.237  60.586  41.388  1.00  0.00           O0.      0
ATOM   1489  OE2 GLU A  97      61.058  60.066  39.233  1.00  0.00           O0.      0
ATOM   1490  C   GLU A  97      58.710  63.700  41.163  1.00  0.00           C0.      0
ATOM   1491  O   GLU A  97      59.719  64.092  40.557  1.00  0.00           O0.      0
ATOM   1492  N   ARG A  98      57.431  64.288  41.052  1.00  0.00           N0.      0
ATOM   1493  H   ARG A  98      56.788  63.664  41.518  1.00  0.00           H0.      0
ATOM   1494  CA  ARG A  98      56.985  65.429  40.262  1.00  0.00           C0.      0
ATOM   1495  HA  ARG A  98      57.262  65.368  39.209  1.00  0.00           H0.      0
ATOM   1496  CB  ARG A  98      55.415  65.474  40.319  1.00  0.00           C0.      0
ATOM   1497  HB2 ARG A  98      55.049  64.705  39.639  1.00  0.00           H0.      0
ATOM   1498  HB3 ARG A  98      55.092  65.213  41.327  1.00  0.00           H0.      0
ATOM   1499  CG  ARG A  98      54.815  66.796  39.912  1.00  0.00           C0.      0
ATOM   1500  HG2 ARG A  98      55.128  67.599  40.578  1.00  0.00           H0.      0
ATOM   1501  HG3 ARG A  98      55.315  67.057  38.979  1.00  0.00           H0.      0
ATOM   1502  CD  ARG A  98      53.298  66.805  39.764  1.00  0.00           C0.      0
ATOM   1503  HD2 ARG A  98      52.972  66.300  38.855  1.00  0.00           H0.      0
ATOM   1504  HD3 ARG A  98      52.945  66.285  40.654  1.00  0.00           H0.      0
ATOM   1505  NE  ARG A  98      52.669  68.112  39.841  1.00  0.00           N0.      0
ATOM   1506  HE  ARG A  98      52.049  68.279  40.620  1.00  0.00           H0.      0
ATOM   1507  CZ  ARG A  98      52.646  69.029  38.927  1.00  0.00           C0.      0
ATOM   1508  NH1 ARG A  98      53.370  68.906  37.866  1.00  0.00           N0.      0
ATOM   1509 HH11 ARG A  98      53.947  68.108  37.641  1.00  0.00           H0.      0
ATOM   1510 HH12 ARG A  98      53.175  69.431  37.026  1.00  0.00           H0.      0
ATOM   1511  NH2 ARG A  98      52.043  70.199  39.075  1.00  0.00           N0.      0
ATOM   1512 HH21 ARG A  98      51.668  70.518  39.956  1.00  0.00           H0.      0
ATOM   1513 HH22 ARG A  98      52.158  70.880  38.338  1.00  0.00           H0.      0
ATOM   1514  C   ARG A  98      57.592  66.810  40.740  1.00  0.00           C0.      0
ATOM   1515  O   ARG A  98      58.076  67.539  39.858  1.00  0.00           O0.      0
ATOM   1516  N   TRP A  99      57.542  67.088  42.044  1.00  0.00           N0.      0
ATOM   1517  H   TRP A  99      56.969  66.459  42.587  1.00  0.00           H0.      0
ATOM   1518  CA  TRP A  99      58.173  68.232  42.660  1.00  0.00           C0.      0
ATOM   1519  HA  TRP A  99      57.667  69.108  42.255  1.00  0.00           H0.      0
ATOM   1520  CB  TRP A  99      57.971  68.209  44.147  1.00  0.00           C0.      0
ATOM   1521  HB2 TRP A  99      56.909  68.440  44.232  1.00  0.00           H0.      0
ATOM   1522  HB3 TRP A  99      58.202  67.208  44.514  1.00  0.00           H0.      0
ATOM   1523  CG  TRP A  99      58.682  69.273  44.886  1.00  0.00           C0.      0
ATOM   1524  CD1 TRP A  99      58.213  70.547  45.036  1.00  0.00           C0.      0
ATOM   1525  HD1 TRP A  99      57.315  70.892  44.545  1.00  0.00           H0.      0
ATOM   1526  NE1 TRP A  99      59.064  71.330  45.831  1.00  0.00           N0.      0
ATOM   1527  HE1 TRP A  99      58.844  72.261  46.155  1.00  0.00           H0.      0
ATOM   1528  CE2 TRP A  99      60.176  70.625  46.116  1.00  0.00           C0.      0
ATOM   1529  CZ2 TRP A  99      61.440  70.976  46.623  1.00  0.00           C0.      0
ATOM   1530  HZ2 TRP A  99      61.628  71.989  46.948  1.00  0.00           H0.      0
ATOM   1531  CH2 TRP A  99      62.441  70.049  46.743  1.00  0.00           C0.      0
ATOM   1532  HH2 TRP A  99      63.408  70.261  47.174  1.00  0.00           H0.      0
ATOM   1533  CZ3 TRP A  99      62.194  68.686  46.384  1.00  0.00           C0.      0
ATOM   1534  HZ3 TRP A  99      62.960  67.938  46.528  1.00  0.00           H0.      0
ATOM   1535  CE3 TRP A  99      60.962  68.374  45.762  1.00  0.00           C0.      0
ATOM   1536  HE3 TRP A  99      60.762  67.360  45.450  1.00  0.00           H0.      0
ATOM   1537  CD2 TRP A  99      59.965  69.321  45.598  1.00  0.00           C0.      0
ATOM   1538  C   TRP A  99      59.693  68.400  42.355  1.00  0.00           C0.      0
ATOM   1539  O   TRP A  99      60.162  69.484  42.040  1.00  0.00           O0.      0
ATOM   1540  N   ASN A 100      60.406  67.242  42.386  1.00  0.00           N0.      0
ATOM   1541  H   ASN A 100      59.951  66.411  42.738  1.00  0.00           H0.      0
ATOM   1542  CA  ASN A 100      61.789  67.122  42.077  1.00  0.00           C0.      0
ATOM   1543  HA  ASN A 100      62.295  67.780  42.784  1.00  0.00           H0.      0
ATOM   1544  CB  ASN A 100      62.244  65.747  42.519  1.00  0.00           C0.      0
ATOM   1545  HB2 ASN A 100      61.997  65.754  43.581  1.00  0.00           H0.      0
ATOM   1546  HB3 ASN A 100      61.825  64.965  41.887  1.00  0.00           H0.      0
ATOM   1547  CG  ASN A 100      63.793  65.599  42.377  1.00  0.00           C0.      0
ATOM   1548  OD1 ASN A 100      64.548  66.571  42.170  1.00  0.00           O0.      0
ATOM   1549  ND2 ASN A 100      64.260  64.371  42.419  1.00  0.00           N0.      0
ATOM   1550 HD21 ASN A 100      65.229  64.212  42.182  1.00  0.00           H0.      0
ATOM   1551 HD22 ASN A 100      63.733  63.600  42.803  1.00  0.00           H0.      0
ATOM   1552  C   ASN A 100      62.193  67.381  40.622  1.00  0.00           C0.      0
ATOM   1553  O   ASN A 100      63.002  68.282  40.345  1.00  0.00           O0.      0
ATOM   1554  N   ARG A 101      61.447  66.736  39.724  1.00  0.00           N0.      0
ATOM   1555  H   ARG A 101      60.733  66.165  40.153  1.00  0.00           H0.      0
ATOM   1556  CA  ARG A 101      61.627  66.745  38.249  1.00  0.00           C0.      0
ATOM   1557  HA  ARG A 101      62.690  66.920  38.083  1.00  0.00           H0.      0
ATOM   1558  CB  ARG A 101      61.353  65.300  37.677  1.00  0.00           C0.      0
ATOM   1559  HB2 ARG A 101      60.314  65.050  37.892  1.00  0.00           H0.      0
ATOM   1560  HB3 ARG A 101      61.564  65.297  36.608  1.00  0.00           H0.      0
ATOM   1561  CG  ARG A 101      62.408  64.310  38.212  1.00  0.00           C0.      0
ATOM   1562  HG2 ARG A 101      63.387  64.395  37.741  1.00  0.00           H0.      0
ATOM   1563  HG3 ARG A 101      62.566  64.366  39.289  1.00  0.00           H0.      0
ATOM   1564  CD  ARG A 101      61.893  62.891  37.910  1.00  0.00           C0.      0
ATOM   1565  HD2 ARG A 101      62.434  62.153  38.503  1.00  0.00           H0.      0
ATOM   1566  HD3 ARG A 101      60.822  62.801  38.092  1.00  0.00           H0.      0
ATOM   1567  NE  ARG A 101      62.158  62.446  36.598  1.00  0.00           N0.      0
ATOM   1568  HE  ARG A 101      62.627  63.173  36.077  1.00  0.00           H0.      0
ATOM   1569  CZ  ARG A 101      61.958  61.294  36.013  1.00  0.00           C0.      0
ATOM   1570  NH1 ARG A 101      61.426  60.250  36.523  1.00  0.00           N0.      0
ATOM   1571 HH11 ARG A 101      61.366  60.191  37.529  1.00  0.00           H0.      0
ATOM   1572 HH12 ARG A 101      61.286  59.411  35.978  1.00  0.00           H0.      0
ATOM   1573  NH2 ARG A 101      62.353  61.164  34.781  1.00  0.00           N0.      0
ATOM   1574 HH21 ARG A 101      62.516  61.953  34.172  1.00  0.00           H0.      0
ATOM   1575 HH22 ARG A 101      62.126  60.377  34.191  1.00  0.00           H0.      0
ATOM   1576  C   ARG A 101      60.831  67.816  37.454  1.00  0.00           C0.      0
ATOM   1577  O   ARG A 101      60.811  67.698  36.227  1.00  0.00           O0.      0
ATOM   1578  N   ARG A 102      60.005  68.742  38.045  1.00  0.00           N0.      0
ATOM   1579  H   ARG A 102      59.948  68.721  39.053  1.00  0.00           H0.      0
ATOM   1580  CA  ARG A 102      59.222  69.784  37.326  1.00  0.00           C0.      0
ATOM   1581  HA  ARG A 102      58.276  69.357  36.995  1.00  0.00           H0.      0
ATOM   1582  CB  ARG A 102      59.052  70.965  38.362  1.00  0.00           C0.      0
ATOM   1583  HB2 ARG A 102      60.009  71.190  38.832  1.00  0.00           H0.      0
ATOM   1584  HB3 ARG A 102      58.732  71.809  37.752  1.00  0.00           H0.      0
ATOM   1585  CG  ARG A 102      57.979  70.716  39.343  1.00  0.00           C0.      0
ATOM   1586  HG2 ARG A 102      58.285  69.939  40.043  1.00  0.00           H0.      0
ATOM   1587  HG3 ARG A 102      57.799  71.599  39.957  1.00  0.00           H0.      0
ATOM   1588  CD  ARG A 102      56.525  70.463  38.777  1.00  0.00           C0.      0
ATOM   1589  HD2 ARG A 102      56.590  69.603  38.111  1.00  0.00           H0.      0
ATOM   1590  HD3 ARG A 102      55.860  70.176  39.592  1.00  0.00           H0.      0
ATOM   1591  NE  ARG A 102      55.831  71.662  38.172  1.00  0.00           N0.      0
ATOM   1592  HE  ARG A 102      55.951  71.774  37.175  1.00  0.00           H0.      0
ATOM   1593  CZ  ARG A 102      55.291  72.648  38.849  1.00  0.00           C0.      0
ATOM   1594  NH1 ARG A 102      55.164  72.648  40.160  1.00  0.00           N0.      0
ATOM   1595 HH11 ARG A 102      55.398  71.763  40.586  1.00  0.00           H0.      0
ATOM   1596 HH12 ARG A 102      54.858  73.472  40.659  1.00  0.00           H0.      0
ATOM   1597  NH2 ARG A 102      54.885  73.731  38.237  1.00  0.00           N0.      0
ATOM   1598 HH21 ARG A 102      54.898  73.647  37.230  1.00  0.00           H0.      0
ATOM   1599 HH22 ARG A 102      54.267  74.455  38.575  1.00  0.00           H0.      0
ATOM   1600  C   ARG A 102      59.796  70.440  36.075  1.00  0.00           C0.      0
ATOM   1601  O   ARG A 102      59.089  70.818  35.113  1.00  0.00           O0.      0
ATOM   1602  N   LYS A 103      61.139  70.646  35.950  1.00  0.00           N0.      0
ATOM   1603  H   LYS A 103      61.598  70.440  36.826  1.00  0.00           H0.      0
ATOM   1604  CA  LYS A 103      61.974  71.019  34.760  1.00  0.00           C0.      0
ATOM   1605  HA  LYS A 103      61.590  71.985  34.435  1.00  0.00           H0.      0
ATOM   1606  CB  LYS A 103      63.489  71.182  35.217  1.00  0.00           C0.      0
ATOM   1607  HB2 LYS A 103      63.626  70.350  35.908  1.00  0.00           H0.      0
ATOM   1608  HB3 LYS A 103      64.115  71.194  34.324  1.00  0.00           H0.      0
ATOM   1609  CG  LYS A 103      63.679  72.547  35.889  1.00  0.00           C0.      0
ATOM   1610  HG2 LYS A 103      63.327  73.368  35.264  1.00  0.00           H0.      0
ATOM   1611  HG3 LYS A 103      63.110  72.533  36.819  1.00  0.00           H0.      0
ATOM   1612  CD  LYS A 103      65.146  72.590  36.312  1.00  0.00           C0.      0
ATOM   1613  HD2 LYS A 103      65.410  71.728  36.926  1.00  0.00           H0.      0
ATOM   1614  HD3 LYS A 103      65.735  72.410  35.413  1.00  0.00           H0.      0
ATOM   1615  CE  LYS A 103      65.542  73.870  37.126  1.00  0.00           C0.      0
ATOM   1616  HE2 LYS A 103      65.287  73.766  38.181  1.00  0.00           H0.      0
ATOM   1617  HE3 LYS A 103      66.630  73.916  37.155  1.00  0.00           H0.      0
ATOM   1618  NZ  LYS A 103      65.198  75.148  36.430  1.00  0.00           N0.      0
ATOM   1619  HZ1 LYS A 103      65.571  75.905  36.985  1.00  0.00           H0.      0
ATOM   1620  HZ2 LYS A 103      65.691  75.071  35.552  1.00  0.00           H0.      0
ATOM   1621  HZ3 LYS A 103      64.207  75.260  36.265  1.00  0.00           H0.      0
ATOM   1622  C   LYS A 103      61.858  69.936  33.610  1.00  0.00           C0.      0
ATOM   1623  O   LYS A 103      62.256  70.232  32.512  1.00  0.00           O0.      0
ATOM   1624  N   GLU A 104      61.616  68.660  33.845  1.00  0.00           N0.      0
ATOM   1625  H   GLU A 104      61.255  68.299  34.716  1.00  0.00           H0.      0
ATOM   1626  CA  GLU A 104      61.412  67.672  32.738  1.00  0.00           C0.      0
ATOM   1627  HA  GLU A 104      62.132  67.806  31.931  1.00  0.00           H0.      0
ATOM   1628  CB  GLU A 104      61.577  66.224  33.252  1.00  0.00           C0.      0
ATOM   1629  HB2 GLU A 104      60.788  66.019  33.976  1.00  0.00           H0.      0
ATOM   1630  HB3 GLU A 104      61.492  65.504  32.439  1.00  0.00           H0.      0
ATOM   1631  CG  GLU A 104      62.892  65.956  33.956  1.00  0.00           C0.      0
ATOM   1632  HG2 GLU A 104      63.661  66.452  33.364  1.00  0.00           H0.      0
ATOM   1633  HG3 GLU A 104      62.960  66.320  34.981  1.00  0.00           H0.      0
ATOM   1634  CD  GLU A 104      63.206  64.448  34.184  1.00  0.00           C0.      0
ATOM   1635  OE1 GLU A 104      64.080  64.168  35.038  1.00  0.00           O0.      0
ATOM   1636  OE2 GLU A 104      62.730  63.512  33.460  1.00  0.00           O0.      0
ATOM   1637  C   GLU A 104      59.995  67.784  32.183  1.00  0.00           C0.      0
ATOM   1638  O   GLU A 104      59.080  67.915  32.991  1.00  0.00           O0.      0
ATOM   1639  N   PRO A 105      59.636  67.865  30.870  1.00  0.00           N0.      0
ATOM   1640  CD  PRO A 105      60.642  68.152  29.772  1.00  0.00           C0.      0
ATOM   1641  HD2 PRO A 105      60.870  67.194  29.304  1.00  0.00           H0.      0
ATOM   1642  HD3 PRO A 105      61.574  68.637  30.064  1.00  0.00           H0.      0
ATOM   1643  CG  PRO A 105      59.863  69.073  28.851  1.00  0.00           C0.      0
ATOM   1644  HG2 PRO A 105      60.227  69.012  27.826  1.00  0.00           H0.      0
ATOM   1645  HG3 PRO A 105      60.002  70.138  29.039  1.00  0.00           H0.      0
ATOM   1646  CB  PRO A 105      58.355  68.737  28.986  1.00  0.00           C0.      0
ATOM   1647  HB2 PRO A 105      58.118  67.880  28.356  1.00  0.00           H0.      0
ATOM   1648  HB3 PRO A 105      57.676  69.522  28.653  1.00  0.00           H0.      0
ATOM   1649  CA  PRO A 105      58.289  68.373  30.453  1.00  0.00           C0.      0
ATOM   1650  HA  PRO A 105      58.086  69.323  30.947  1.00  0.00           H0.      0
ATOM   1651  C   PRO A 105      57.054  67.617  30.876  1.00  0.00           C0.      0
ATOM   1652  O   PRO A 105      56.016  68.187  31.147  1.00  0.00           O0.      0
ATOM   1653  N   ALA A 106      57.128  66.278  30.921  1.00  0.00           N0.      0
ATOM   1654  H   ALA A 106      58.047  65.888  30.766  1.00  0.00           H0.      0
ATOM   1655  CA  ALA A 106      56.006  65.388  31.301  1.00  0.00           C0.      0
ATOM   1656  HA  ALA A 106      55.088  65.686  30.795  1.00  0.00           H0.      0
ATOM   1657  CB  ALA A 106      56.275  64.001  30.804  1.00  0.00           C0.      0
ATOM   1658  HB1 ALA A 106      55.516  63.273  31.089  1.00  0.00           H0.      0
ATOM   1659  HB2 ALA A 106      56.374  63.979  29.719  1.00  0.00           H0.      0
ATOM   1660  HB3 ALA A 106      57.214  63.651  31.232  1.00  0.00           H0.      0
ATOM   1661  C   ALA A 106      55.648  65.510  32.765  1.00  0.00           C0.      0
ATOM   1662  O   ALA A 106      54.544  65.240  33.216  1.00  0.00           O0.      0
ATOM   1663  N   PHE A 107      56.693  65.813  33.630  1.00  0.00           N0.      0
ATOM   1664  H   PHE A 107      57.590  66.091  33.258  1.00  0.00           H0.      0
ATOM   1665  CA  PHE A 107      56.603  66.025  35.098  1.00  0.00           C0.      0
ATOM   1666  HA  PHE A 107      55.888  65.310  35.505  1.00  0.00           H0.      0
ATOM   1667  CB  PHE A 107      57.959  65.712  35.819  1.00  0.00           C0.      0
ATOM   1668  HB2 PHE A 107      58.721  66.307  35.316  1.00  0.00           H0.      0
ATOM   1669  HB3 PHE A 107      57.897  65.908  36.890  1.00  0.00           H0.      0
ATOM   1670  CG  PHE A 107      58.384  64.260  35.663  1.00  0.00           C0.      0
ATOM   1671  CD1 PHE A 107      58.951  63.808  34.504  1.00  0.00           C0.      0
ATOM   1672  HD1 PHE A 107      59.192  64.551  33.758  1.00  0.00           H0.      0
ATOM   1673  CE1 PHE A 107      59.114  62.420  34.185  1.00  0.00           C0.      0
ATOM   1674  HE1 PHE A 107      59.405  62.153  33.179  1.00  0.00           H0.      0
ATOM   1675  CZ  PHE A 107      58.679  61.520  35.207  1.00  0.00           C0.      0
ATOM   1676  HZ  PHE A 107      58.713  60.455  35.026  1.00  0.00           H0.      0
ATOM   1677  CE2 PHE A 107      58.133  61.966  36.386  1.00  0.00           C0.      0
ATOM   1678  HE2 PHE A 107      57.811  61.189  37.062  1.00  0.00           H0.      0
ATOM   1679  CD2 PHE A 107      58.089  63.327  36.660  1.00  0.00           C0.      0
ATOM   1680  HD2 PHE A 107      57.712  63.624  37.628  1.00  0.00           H0.      0
ATOM   1681  C   PHE A 107      56.124  67.420  35.412  1.00  0.00           C0.      0
ATOM   1682  O   PHE A 107      55.525  67.561  36.461  1.00  0.00           O0.      0
ATOM   1683  N   ASP A 108      56.284  68.498  34.646  1.00  0.00           N0.      0
ATOM   1684  H   ASP A 108      56.961  68.356  33.910  1.00  0.00           H0.      0
ATOM   1685  CA  ASP A 108      55.485  69.702  34.786  1.00  0.00           C0.      0
ATOM   1686  HA  ASP A 108      55.506  69.983  35.839  1.00  0.00           H0.      0
ATOM   1687  CB  ASP A 108      56.027  70.849  33.883  1.00  0.00           C0.      0
ATOM   1688  HB2 ASP A 108      57.098  70.866  33.680  1.00  0.00           H0.      0
ATOM   1689  HB3 ASP A 108      55.435  70.953  32.974  1.00  0.00           H0.      0
ATOM   1690  CG  ASP A 108      55.686  72.244  34.501  1.00  0.00           C0.      0
ATOM   1691  OD1 ASP A 108      56.047  73.289  33.884  1.00  0.00           O0.      0
ATOM   1692  OD2 ASP A 108      55.126  72.227  35.628  1.00  0.00           O0.      0
ATOM   1693  C   ASP A 108      54.034  69.440  34.405  1.00  0.00           C0.      0
ATOM   1694  O   ASP A 108      53.165  69.797  35.216  1.00  0.00           O0.      0
ATOM   1695  N   LYS A 109      53.769  68.722  33.327  1.00  0.00           N0.      0
ATOM   1696  H   LYS A 109      54.560  68.576  32.716  1.00  0.00           H0.      0
ATOM   1697  CA  LYS A 109      52.447  68.408  32.786  1.00  0.00           C0.      0
ATOM   1698  HA  LYS A 109      51.831  69.293  32.624  1.00  0.00           H0.      0
ATOM   1699  CB  LYS A 109      52.679  67.756  31.360  1.00  0.00           C0.      0
ATOM   1700  HB2 LYS A 109      53.396  68.384  30.830  1.00  0.00           H0.      0
ATOM   1701  HB3 LYS A 109      53.104  66.753  31.406  1.00  0.00           H0.      0
ATOM   1702  CG  LYS A 109      51.472  67.733  30.458  1.00  0.00           C0.      0
ATOM   1703  HG2 LYS A 109      51.702  67.182  29.546  1.00  0.00           H0.      0
ATOM   1704  HG3 LYS A 109      50.649  67.335  31.051  1.00  0.00           H0.      0
ATOM   1705  CD  LYS A 109      51.122  69.074  29.940  1.00  0.00           C0.      0
ATOM   1706  HD2 LYS A 109      51.035  69.800  30.749  1.00  0.00           H0.      0
ATOM   1707  HD3 LYS A 109      51.873  69.423  29.232  1.00  0.00           H0.      0
ATOM   1708  CE  LYS A 109      49.768  69.043  29.230  1.00  0.00           C0.      0
ATOM   1709  HE2 LYS A 109      49.074  68.524  29.890  1.00  0.00           H0.      0
ATOM   1710  HE3 LYS A 109      49.356  70.035  29.045  1.00  0.00           H0.      0
ATOM   1711  NZ  LYS A 109      49.830  68.371  27.920  1.00  0.00           N0.      0
ATOM   1712  HZ1 LYS A 109      48.982  68.400  27.371  1.00  0.00           H0.      0
ATOM   1713  HZ2 LYS A 109      50.513  68.834  27.338  1.00  0.00           H0.      0
ATOM   1714  HZ3 LYS A 109      50.022  67.380  27.966  1.00  0.00           H0.      0
ATOM   1715  C   LYS A 109      51.678  67.430  33.671  1.00  0.00           C0.      0
ATOM   1716  O   LYS A 109      50.499  67.558  33.707  1.00  0.00           O0.      0
ATOM   1717  N   TRP A 110      52.324  66.544  34.452  1.00  0.00           N0.      0
ATOM   1718  H   TRP A 110      53.301  66.351  34.286  1.00  0.00           H0.      0
ATOM   1719  CA  TRP A 110      51.627  65.643  35.403  1.00  0.00           C0.      0
ATOM   1720  HA  TRP A 110      51.205  64.895  34.732  1.00  0.00           H0.      0
ATOM   1721  CB  TRP A 110      52.764  64.947  36.120  1.00  0.00           C0.      0
ATOM   1722  HB2 TRP A 110      53.614  64.647  35.506  1.00  0.00           H0.      0
ATOM   1723  HB3 TRP A 110      53.169  65.709  36.786  1.00  0.00           H0.      0
ATOM   1724  CG  TRP A 110      52.384  63.769  36.940  1.00  0.00           C0.      0
ATOM   1725  CD1 TRP A 110      51.155  63.140  36.846  1.00  0.00           C0.      0
ATOM   1726  HD1 TRP A 110      50.289  63.340  36.232  1.00  0.00           H0.      0
ATOM   1727  NE1 TRP A 110      51.211  62.047  37.689  1.00  0.00           N0.      0
ATOM   1728  HE1 TRP A 110      50.436  61.401  37.713  1.00  0.00           H0.      0
ATOM   1729  CE2 TRP A 110      52.448  61.916  38.321  1.00  0.00           C0.      0
ATOM   1730  CZ2 TRP A 110      53.004  60.953  39.205  1.00  0.00           C0.      0
ATOM   1731  HZ2 TRP A 110      52.322  60.274  39.695  1.00  0.00           H0.      0
ATOM   1732  CH2 TRP A 110      54.359  60.958  39.464  1.00  0.00           C0.      0
ATOM   1733  HH2 TRP A 110      54.690  60.285  40.242  1.00  0.00           H0.      0
ATOM   1734  CZ3 TRP A 110      55.224  61.841  38.889  1.00  0.00           C0.      0
ATOM   1735  HZ3 TRP A 110      56.282  61.864  39.101  1.00  0.00           H0.      0
ATOM   1736  CE3 TRP A 110      54.695  62.766  37.965  1.00  0.00           C0.      0
ATOM   1737  HE3 TRP A 110      55.258  63.592  37.557  1.00  0.00           H0.      0
ATOM   1738  CD2 TRP A 110      53.271  62.891  37.750  1.00  0.00           C0.      0
ATOM   1739  C   TRP A 110      50.643  66.322  36.370  1.00  0.00           C0.      0
ATOM   1740  O   TRP A 110      51.047  67.341  36.976  1.00  0.00           O0.      0
ATOM   1741  N   VAL A 111      49.435  65.826  36.478  1.00  0.00           N0.      0
ATOM   1742  H   VAL A 111      49.287  65.040  35.862  1.00  0.00           H0.      0
ATOM   1743  CA  VAL A 111      48.348  66.338  37.311  1.00  0.00           C0.      0
ATOM   1744  HA  VAL A 111      48.665  67.224  37.860  1.00  0.00           H0.      0
ATOM   1745  CB  VAL A 111      47.097  66.632  36.505  1.00  0.00           C0.      0
ATOM   1746  HB  VAL A 111      46.741  65.710  36.043  1.00  0.00           H0.      0
ATOM   1747  CG1 VAL A 111      45.943  67.113  37.464  1.00  0.00           C0.      0
ATOM   1748 HG11 VAL A 111      45.518  68.072  37.169  1.00  0.00           H0.      0
ATOM   1749 HG12 VAL A 111      45.198  66.328  37.592  1.00  0.00           H0.      0
ATOM   1750 HG13 VAL A 111      46.453  67.144  38.427  1.00  0.00           H0.      0
ATOM   1751  CG2 VAL A 111      47.247  67.759  35.502  1.00  0.00           C0.      0
ATOM   1752 HG21 VAL A 111      47.386  68.684  36.061  1.00  0.00           H0.      0
ATOM   1753 HG22 VAL A 111      48.109  67.591  34.855  1.00  0.00           H0.      0
ATOM   1754 HG23 VAL A 111      46.395  67.804  34.824  1.00  0.00           H0.      0
ATOM   1755  C   VAL A 111      48.096  65.283  38.448  1.00  0.00           C0.      0
ATOM   1756  O   VAL A 111      48.082  64.077  38.194  1.00  0.00           O0.      0
ATOM   1757  N   ILE A 112      47.965  65.654  39.669  1.00  0.00           N0.      0
ATOM   1758  H   ILE A 112      48.113  66.628  39.892  1.00  0.00           H0.      0
ATOM   1759  CA  ILE A 112      47.654  64.772  40.811  1.00  0.00           C0.      0
ATOM   1760  HA  ILE A 112      47.402  63.795  40.398  1.00  0.00           H0.      0
ATOM   1761  CB  ILE A 112      48.856  64.592  41.734  1.00  0.00           C0.      0
ATOM   1762  HB  ILE A 112      49.161  65.591  42.047  1.00  0.00           H0.      0
ATOM   1763  CG2 ILE A 112      48.435  63.856  43.012  1.00  0.00           C0.      0
ATOM   1764 HG21 ILE A 112      47.830  64.437  43.708  1.00  0.00           H0.      0
ATOM   1765 HG22 ILE A 112      47.929  62.945  42.692  1.00  0.00           H0.      0
ATOM   1766 HG23 ILE A 112      49.307  63.601  43.613  1.00  0.00           H0.      0
ATOM   1767  CG1 ILE A 112      49.979  63.794  41.072  1.00  0.00           C0.      0
ATOM   1768 HG12 ILE A 112      49.730  62.733  41.078  1.00  0.00           H0.      0
ATOM   1769 HG13 ILE A 112      50.162  64.050  40.029  1.00  0.00           H0.      0
ATOM   1770  CD1 ILE A 112      51.311  63.906  41.699  1.00  0.00           C0.      0
ATOM   1771 HD11 ILE A 112      51.604  64.953  41.617  1.00  0.00           H0.      0
ATOM   1772 HD12 ILE A 112      51.364  63.579  42.737  1.00  0.00           H0.      0
ATOM   1773 HD13 ILE A 112      52.046  63.414  41.062  1.00  0.00           H0.      0
ATOM   1774  C   ILE A 112      46.437  65.284  41.629  1.00  0.00           C0.      0
ATOM   1775  O   ILE A 112      46.414  66.483  42.023  1.00  0.00           O0.      0
ATOM   1776  N   GLU A 113      45.378  64.462  41.672  1.00  0.00           N0.      0
ATOM   1777  H   GLU A 113      45.511  63.501  41.391  1.00  0.00           H0.      0
ATOM   1778  CA  GLU A 113      44.078  64.798  42.191  1.00  0.00           C0.      0
ATOM   1779  HA  GLU A 113      44.067  65.739  42.742  1.00  0.00           H0.      0
ATOM   1780  CB  GLU A 113      43.025  64.975  41.049  1.00  0.00           C0.      0
ATOM   1781  HB2 GLU A 113      42.948  63.980  40.611  1.00  0.00           H0.      0
ATOM   1782  HB3 GLU A 113      42.072  65.246  41.503  1.00  0.00           H0.      0
ATOM   1783  CG  GLU A 113      43.330  66.051  39.972  1.00  0.00           C0.      0
ATOM   1784  HG2 GLU A 113      44.398  65.974  39.768  1.00  0.00           H0.      0
ATOM   1785  HG3 GLU A 113      42.725  65.865  39.085  1.00  0.00           H0.      0
ATOM   1786  CD  GLU A 113      42.976  67.506  40.277  1.00  0.00           C0.      0
ATOM   1787  OE1 GLU A 113      42.570  68.237  39.355  1.00  0.00           O0.      0
ATOM   1788  OE2 GLU A 113      43.128  67.972  41.442  1.00  0.00           O0.      0
ATOM   1789  C   GLU A 113      43.566  63.735  43.172  1.00  0.00           C0.      0
ATOM   1790  O   GLU A 113      43.539  62.569  42.867  1.00  0.00           O0.      0
ATOM   1791  N   GLU A 114      43.127  64.168  44.364  1.00  0.00           N0.      0
ATOM   1792  H   GLU A 114      43.046  65.147  44.596  1.00  0.00           H0.      0
ATOM   1793  CA  GLU A 114      42.478  63.213  45.245  1.00  0.00           C0.      0
ATOM   1794  HA  GLU A 114      42.959  62.240  45.146  1.00  0.00           H0.      0
ATOM   1795  CB  GLU A 114      42.741  63.594  46.771  1.00  0.00           C0.      0
ATOM   1796  HB2 GLU A 114      42.481  62.716  47.364  1.00  0.00           H0.      0
ATOM   1797  HB3 GLU A 114      43.800  63.753  46.971  1.00  0.00           H0.      0
ATOM   1798  CG  GLU A 114      41.914  64.768  47.337  1.00  0.00           C0.      0
ATOM   1799  HG2 GLU A 114      40.847  64.552  47.270  1.00  0.00           H0.      0
ATOM   1800  HG3 GLU A 114      41.935  64.725  48.426  1.00  0.00           H0.      0
ATOM   1801  CD  GLU A 114      42.426  66.138  46.909  1.00  0.00           C0.      0
ATOM   1802  OE1 GLU A 114      42.307  66.541  45.725  1.00  0.00           O0.      0
ATOM   1803  OE2 GLU A 114      42.848  66.865  47.804  1.00  0.00           O0.      0
ATOM   1804  C   GLU A 114      40.924  63.014  44.943  1.00  0.00           C0.      0
ATOM   1805  O   GLU A 114      40.261  63.994  44.613  1.00  0.00           O0.      0
ATOM   1806  N   ALA A 115      40.478  61.744  45.006  1.00  0.00           N0.      0
ATOM   1807  H   ALA A 115      41.134  60.983  45.108  1.00  0.00           H0.      0
ATOM   1808  CA  ALA A 115      39.160  61.314  44.942  1.00  0.00           C0.      0
ATOM   1809  HA  ALA A 115      38.628  61.996  45.605  1.00  0.00           H0.      0
ATOM   1810  CB  ALA A 115      38.552  61.470  43.555  1.00  0.00           C0.      0
ATOM   1811  HB1 ALA A 115      38.443  62.554  43.502  1.00  0.00           H0.      0
ATOM   1812  HB2 ALA A 115      39.157  61.117  42.720  1.00  0.00           H0.      0
ATOM   1813  HB3 ALA A 115      37.532  61.106  43.434  1.00  0.00           H0.      0
ATOM   1814  C   ALA A 115      39.004  59.875  45.288  1.00  0.00           C0.      0
ATOM   1815  O   ALA A 115      39.806  59.009  44.904  1.00  0.00           O0.      0
ATOM   1816  N   ASN A 116      37.865  59.626  45.905  1.00  0.00           N0.      0
ATOM   1817  H   ASN A 116      37.347  60.442  46.199  1.00  0.00           H0.      0
ATOM   1818  CA  ASN A 116      37.175  58.311  45.886  1.00  0.00           C0.      0
ATOM   1819  HA  ASN A 116      37.857  57.517  46.191  1.00  0.00           H0.      0
ATOM   1820  CB  ASN A 116      35.963  58.479  46.822  1.00  0.00           C0.      0
ATOM   1821  HB2 ASN A 116      36.313  58.780  47.809  1.00  0.00           H0.      0
ATOM   1822  HB3 ASN A 116      35.253  59.167  46.365  1.00  0.00           H0.      0
ATOM   1823  CG  ASN A 116      35.177  57.180  47.030  1.00  0.00           C0.      0
ATOM   1824  OD1 ASN A 116      35.237  56.125  46.327  1.00  0.00           O0.      0
ATOM   1825  ND2 ASN A 116      34.399  57.185  48.058  1.00  0.00           N0.      0
ATOM   1826 HD21 ASN A 116      33.863  56.348  48.237  1.00  0.00           H0.      0
ATOM   1827 HD22 ASN A 116      34.495  57.914  48.750  1.00  0.00           H0.      0
ATOM   1828  C   ASN A 116      36.648  57.934  44.491  1.00  0.00           C0.      0
ATOM   1829  O   ASN A 116      35.965  58.693  43.839  1.00  0.00           O0.      0
ATOM   1830  N   TRP A 117      36.994  56.667  44.053  1.00  0.00           N0.      0
ATOM   1831  H   TRP A 117      37.558  56.016  44.581  1.00  0.00           H0.      0
ATOM   1832  CA  TRP A 117      36.589  56.156  42.670  1.00  0.00           C0.      0
ATOM   1833  HA  TRP A 117      37.017  56.724  41.844  1.00  0.00           H0.      0
ATOM   1834  CB  TRP A 117      36.986  54.651  42.536  1.00  0.00           C0.      0
ATOM   1835  HB2 TRP A 117      36.383  54.036  43.204  1.00  0.00           H0.      0
ATOM   1836  HB3 TRP A 117      36.763  54.418  41.495  1.00  0.00           H0.      0
ATOM   1837  CG  TRP A 117      38.454  54.377  42.749  1.00  0.00           C0.      0
ATOM   1838  CD1 TRP A 117      39.464  55.113  42.333  1.00  0.00           C0.      0
ATOM   1839  HD1 TRP A 117      39.442  55.968  41.674  1.00  0.00           H0.      0
ATOM   1840  NE1 TRP A 117      40.595  54.645  42.826  1.00  0.00           N0.      0
ATOM   1841  HE1 TRP A 117      41.462  55.139  42.668  1.00  0.00           H0.      0
ATOM   1842  CE2 TRP A 117      40.451  53.522  43.620  1.00  0.00           C0.      0
ATOM   1843  CZ2 TRP A 117      41.255  52.693  44.383  1.00  0.00           C0.      0
ATOM   1844  HZ2 TRP A 117      42.292  52.939  44.563  1.00  0.00           H0.      0
ATOM   1845  CH2 TRP A 117      40.731  51.528  44.974  1.00  0.00           C0.      0
ATOM   1846  HH2 TRP A 117      41.395  51.017  45.656  1.00  0.00           H0.      0
ATOM   1847  CZ3 TRP A 117      39.356  51.290  44.932  1.00  0.00           C0.      0
ATOM   1848  HZ3 TRP A 117      38.888  50.514  45.520  1.00  0.00           H0.      0
ATOM   1849  CE3 TRP A 117      38.530  52.129  44.179  1.00  0.00           C0.      0
ATOM   1850  HE3 TRP A 117      37.451  52.078  44.205  1.00  0.00           H0.      0
ATOM   1851  CD2 TRP A 117      39.048  53.237  43.464  1.00  0.00           C0.      0
ATOM   1852  C   TRP A 117      35.062  56.433  42.427  1.00  0.00           C0.      0
ATOM   1853  O   TRP A 117      34.705  56.664  41.295  1.00  0.00           O0.      0
ATOM   1854  N   LEU A 118      34.235  56.086  43.459  1.00  0.00           N0.      0
ATOM   1855  H   LEU A 118      34.602  55.987  44.396  1.00  0.00           H0.      0
ATOM   1856  CA  LEU A 118      32.784  56.130  43.337  1.00  0.00           C0.      0
ATOM   1857  HA  LEU A 118      32.473  55.416  42.575  1.00  0.00           H0.      0
ATOM   1858  CB  LEU A 118      32.107  55.608  44.656  1.00  0.00           C0.      0
ATOM   1859  HB2 LEU A 118      32.356  56.255  45.497  1.00  0.00           H0.      0
ATOM   1860  HB3 LEU A 118      31.017  55.593  44.632  1.00  0.00           H0.      0
ATOM   1861  CG  LEU A 118      32.494  54.227  45.133  1.00  0.00           C0.      0
ATOM   1862  HG  LEU A 118      33.557  54.070  44.947  1.00  0.00           H0.      0
ATOM   1863  CD1 LEU A 118      32.222  53.977  46.573  1.00  0.00           C0.      0
ATOM   1864 HD11 LEU A 118      32.747  53.087  46.919  1.00  0.00           H0.      0
ATOM   1865 HD12 LEU A 118      32.436  54.856  47.181  1.00  0.00           H0.      0
ATOM   1866 HD13 LEU A 118      31.164  53.769  46.734  1.00  0.00           H0.      0
ATOM   1867  CD2 LEU A 118      31.719  53.216  44.344  1.00  0.00           C0.      0
ATOM   1868 HD21 LEU A 118      31.960  53.110  43.286  1.00  0.00           H0.      0
ATOM   1869 HD22 LEU A 118      32.002  52.246  44.753  1.00  0.00           H0.      0
ATOM   1870 HD23 LEU A 118      30.654  53.445  44.398  1.00  0.00           H0.      0
ATOM   1871  C   LEU A 118      32.203  57.547  42.883  1.00  0.00           C0.      0
ATOM   1872  O   LEU A 118      31.117  57.632  42.325  1.00  0.00           O0.      0
ATOM   1873  N   THR A 119      33.030  58.598  43.126  1.00  0.00           N0.      0
ATOM   1874  H   THR A 119      33.884  58.353  43.606  1.00  0.00           H0.      0
ATOM   1875  CA  THR A 119      32.721  60.071  42.880  1.00  0.00           C0.      0
ATOM   1876  HA  THR A 119      31.840  60.087  42.239  1.00  0.00           H0.      0
ATOM   1877  CB  THR A 119      32.168  60.701  44.137  1.00  0.00           C0.      0
ATOM   1878  HB  THR A 119      32.164  61.775  43.948  1.00  0.00           H0.      0
ATOM   1879  CG2 THR A 119      30.752  60.347  44.404  1.00  0.00           C0.      0
ATOM   1880 HG21 THR A 119      30.419  60.817  45.329  1.00  0.00           H0.      0
ATOM   1881 HG22 THR A 119      30.130  60.695  43.579  1.00  0.00           H0.      0
ATOM   1882 HG23 THR A 119      30.797  59.258  44.411  1.00  0.00           H0.      0
ATOM   1883  OG1 THR A 119      33.060  60.432  45.186  1.00  0.00           O0.      0
ATOM   1884  HG1 THR A 119      33.694  61.153  45.170  1.00  0.00           H0.      0
ATOM   1885  C   THR A 119      33.853  60.860  42.049  1.00  0.00           C0.      0
ATOM   1886  O   THR A 119      33.747  62.036  41.791  1.00  0.00           O0.      0
ATOM   1887  N   LEU A 120      34.776  60.058  41.490  1.00  0.00           N0.      0
ATOM   1888  H   LEU A 120      34.741  59.108  41.831  1.00  0.00           H0.      0
ATOM   1889  CA  LEU A 120      35.628  60.438  40.377  1.00  0.00           C0.      0
ATOM   1890  HA  LEU A 120      36.430  61.063  40.768  1.00  0.00           H0.      0
ATOM   1891  CB  LEU A 120      36.223  59.172  39.743  1.00  0.00           C0.      0
ATOM   1892  HB2 LEU A 120      36.574  58.514  40.537  1.00  0.00           H0.      0
ATOM   1893  HB3 LEU A 120      35.379  58.577  39.395  1.00  0.00           H0.      0
ATOM   1894  CG  LEU A 120      37.067  59.427  38.508  1.00  0.00           C0.      0
ATOM   1895  HG  LEU A 120      36.706  60.256  37.899  1.00  0.00           H0.      0
ATOM   1896  CD1 LEU A 120      38.434  59.865  38.886  1.00  0.00           C0.      0
ATOM   1897 HD11 LEU A 120      38.906  59.021  39.389  1.00  0.00           H0.      0
ATOM   1898 HD12 LEU A 120      39.021  60.224  38.041  1.00  0.00           H0.      0
ATOM   1899 HD13 LEU A 120      38.329  60.733  39.537  1.00  0.00           H0.      0
ATOM   1900  CD2 LEU A 120      37.158  58.114  37.672  1.00  0.00           C0.      0
ATOM   1901 HD21 LEU A 120      36.207  57.954  37.164  1.00  0.00           H0.      0
ATOM   1902 HD22 LEU A 120      37.911  58.341  36.917  1.00  0.00           H0.      0
ATOM   1903 HD23 LEU A 120      37.443  57.328  38.372  1.00  0.00           H0.      0
ATOM   1904  C   LEU A 120      34.947  61.470  39.392  1.00  0.00           C0.      0
ATOM   1905  O   LEU A 120      35.423  62.565  39.015  1.00  0.00           O0.      0
ATOM   1906  N   ASP A 121      33.744  61.118  38.976  1.00  0.00           N0.      0
ATOM   1907  H   ASP A 121      33.438  60.215  39.311  1.00  0.00           H0.      0
ATOM   1908  CA  ASP A 121      33.061  61.875  37.909  1.00  0.00           C0.      0
ATOM   1909  HA  ASP A 121      33.806  61.919  37.115  1.00  0.00           H0.      0
ATOM   1910  CB  ASP A 121      31.864  61.056  37.464  1.00  0.00           C0.      0
ATOM   1911  HB2 ASP A 121      32.084  60.108  36.972  1.00  0.00           H0.      0
ATOM   1912  HB3 ASP A 121      31.270  60.822  38.347  1.00  0.00           H0.      0
ATOM   1913  CG  ASP A 121      30.882  61.761  36.483  1.00  0.00           C0.      0
ATOM   1914  OD1 ASP A 121      31.279  61.842  35.242  1.00  0.00           O0.      0
ATOM   1915  OD2 ASP A 121      29.673  62.046  36.785  1.00  0.00           O0.      0
ATOM   1916  C   ASP A 121      32.550  63.222  38.245  1.00  0.00           C0.      0
ATOM   1917  O   ASP A 121      32.364  64.137  37.461  1.00  0.00           O0.      0
ATOM   1918  N   LYS A 122      32.451  63.406  39.574  1.00  0.00           N0.      0
ATOM   1919  H   LYS A 122      32.810  62.672  40.168  1.00  0.00           H0.      0
ATOM   1920  CA  LYS A 122      31.986  64.613  40.264  1.00  0.00           C0.      0
ATOM   1921  HA  LYS A 122      31.423  65.240  39.573  1.00  0.00           H0.      0
ATOM   1922  CB  LYS A 122      31.015  64.208  41.406  1.00  0.00           C0.      0
ATOM   1923  HB2 LYS A 122      31.623  63.890  42.253  1.00  0.00           H0.      0
ATOM   1924  HB3 LYS A 122      30.453  65.074  41.755  1.00  0.00           H0.      0
ATOM   1925  CG  LYS A 122      29.965  63.096  41.080  1.00  0.00           C0.      0
ATOM   1926  HG2 LYS A 122      30.483  62.174  40.816  1.00  0.00           H0.      0
ATOM   1927  HG3 LYS A 122      29.361  62.896  41.965  1.00  0.00           H0.      0
ATOM   1928  CD  LYS A 122      28.989  63.561  39.981  1.00  0.00           C0.      0
ATOM   1929  HD2 LYS A 122      28.544  64.509  40.284  1.00  0.00           H0.      0
ATOM   1930  HD3 LYS A 122      29.523  63.657  39.036  1.00  0.00           H0.      0
ATOM   1931  CE  LYS A 122      27.912  62.508  39.646  1.00  0.00           C0.      0
ATOM   1932  HE2 LYS A 122      27.251  62.247  40.473  1.00  0.00           H0.      0
ATOM   1933  HE3 LYS A 122      27.252  63.026  38.950  1.00  0.00           H0.      0
ATOM   1934  NZ  LYS A 122      28.356  61.229  39.078  1.00  0.00           N0.      0
ATOM   1935  HZ1 LYS A 122      28.965  60.765  39.738  1.00  0.00           H0.      0
ATOM   1936  HZ2 LYS A 122      27.570  60.651  38.814  1.00  0.00           H0.      0
ATOM   1937  HZ3 LYS A 122      28.909  61.344  38.241  1.00  0.00           H0.      0
ATOM   1938  C   LYS A 122      33.240  65.331  40.860  1.00  0.00           C0.      0
ATOM   1939  O   LYS A 122      33.432  66.505  40.574  1.00  0.00           O0.      0
ATOM   1940  N   ASP A 123      34.105  64.691  41.648  1.00  0.00           N0.      0
ATOM   1941  H   ASP A 123      33.828  63.721  41.706  1.00  0.00           H0.      0
ATOM   1942  CA  ASP A 123      35.117  65.369  42.417  1.00  0.00           C0.      0
ATOM   1943  HA  ASP A 123      34.704  66.264  42.881  1.00  0.00           H0.      0
ATOM   1944  CB  ASP A 123      35.581  64.346  43.556  1.00  0.00           C0.      0
ATOM   1945  HB2 ASP A 123      36.037  63.488  43.063  1.00  0.00           H0.      0
ATOM   1946  HB3 ASP A 123      36.293  64.762  44.269  1.00  0.00           H0.      0
ATOM   1947  CG  ASP A 123      34.409  63.906  44.436  1.00  0.00           C0.      0
ATOM   1948  OD1 ASP A 123      34.472  62.820  45.064  1.00  0.00           O0.      0
ATOM   1949  OD2 ASP A 123      33.404  64.601  44.676  1.00  0.00           O0.      0
ATOM   1950  C   ASP A 123      36.265  65.696  41.457  1.00  0.00           C0.      0
ATOM   1951  O   ASP A 123      37.014  66.614  41.767  1.00  0.00           O0.      0
ATOM   1952  N   VAL A 124      36.482  65.123  40.286  1.00  0.00           N0.      0
ATOM   1953  H   VAL A 124      35.797  64.424  40.035  1.00  0.00           H0.      0
ATOM   1954  CA  VAL A 124      37.633  65.351  39.427  1.00  0.00           C0.      0
ATOM   1955  HA  VAL A 124      38.275  66.114  39.867  1.00  0.00           H0.      0
ATOM   1956  CB  VAL A 124      38.485  64.148  39.234  1.00  0.00           C0.      0
ATOM   1957  HB  VAL A 124      37.896  63.424  38.672  1.00  0.00           H0.      0
ATOM   1958  CG1 VAL A 124      39.935  64.295  38.603  1.00  0.00           C0.      0
ATOM   1959 HG11 VAL A 124      39.919  64.917  37.708  1.00  0.00           H0.      0
ATOM   1960 HG12 VAL A 124      40.696  64.526  39.348  1.00  0.00           H0.      0
ATOM   1961 HG13 VAL A 124      40.259  63.271  38.417  1.00  0.00           H0.      0
ATOM   1962  CG2 VAL A 124      38.710  63.449  40.587  1.00  0.00           C0.      0
ATOM   1963 HG21 VAL A 124      38.874  64.091  41.452  1.00  0.00           H0.      0
ATOM   1964 HG22 VAL A 124      37.876  62.776  40.788  1.00  0.00           H0.      0
ATOM   1965 HG23 VAL A 124      39.561  62.768  40.578  1.00  0.00           H0.      0
ATOM   1966  C   VAL A 124      37.125  65.937  38.057  1.00  0.00           C0.      0
ATOM   1967  O   VAL A 124      36.289  65.333  37.364  1.00  0.00           O0.      0
ATOM   1968  N   PRO A 125      37.874  66.938  37.526  1.00  0.00           N0.      0
ATOM   1969  CD  PRO A 125      38.672  67.929  38.225  1.00  0.00           C0.      0
ATOM   1970  HD2 PRO A 125      39.722  67.645  38.154  1.00  0.00           H0.      0
ATOM   1971  HD3 PRO A 125      38.390  67.951  39.277  1.00  0.00           H0.      0
ATOM   1972  CG  PRO A 125      38.403  69.234  37.501  1.00  0.00           C0.      0
ATOM   1973  HG2 PRO A 125      39.190  69.967  37.679  1.00  0.00           H0.      0
ATOM   1974  HG3 PRO A 125      37.510  69.619  37.994  1.00  0.00           H0.      0
ATOM   1975  CB  PRO A 125      38.223  68.837  36.068  1.00  0.00           C0.      0
ATOM   1976  HB2 PRO A 125      39.140  68.602  35.527  1.00  0.00           H0.      0
ATOM   1977  HB3 PRO A 125      37.531  69.542  35.607  1.00  0.00           H0.      0
ATOM   1978  CA  PRO A 125      37.486  67.482  36.180  1.00  0.00           C0.      0
ATOM   1979  HA  PRO A 125      36.438  67.775  36.116  1.00  0.00           H0.      0
ATOM   1980  C   PRO A 125      37.887  66.536  35.046  1.00  0.00           C0.      0
ATOM   1981  O   PRO A 125      38.905  65.864  35.021  1.00  0.00           O0.      0
ATOM   1982  N   ALA A 126      37.003  66.381  34.021  1.00  0.00           N0.      0
ATOM   1983  H   ALA A 126      36.050  66.661  34.206  1.00  0.00           H0.      0
ATOM   1984  CA  ALA A 126      37.297  65.491  32.905  1.00  0.00           C0.      0
ATOM   1985  HA  ALA A 126      37.659  64.557  33.332  1.00  0.00           H0.      0
ATOM   1986  CB  ALA A 126      35.951  65.037  32.314  1.00  0.00           C0.      0
ATOM   1987  HB1 ALA A 126      35.228  64.668  33.042  1.00  0.00           H0.      0
ATOM   1988  HB2 ALA A 126      35.562  65.857  31.709  1.00  0.00           H0.      0
ATOM   1989  HB3 ALA A 126      36.232  64.262  31.601  1.00  0.00           H0.      0
ATOM   1990  C   ALA A 126      38.328  65.982  31.878  1.00  0.00           C0.      0
ATOM   1991  O   ALA A 126      39.023  65.192  31.224  1.00  0.00           O0.      0
ATOM   1992  N   GLY A 127      38.396  67.273  31.584  1.00  0.00           N0.      0
ATOM   1993  H   GLY A 127      37.751  67.883  32.065  1.00  0.00           H0.      0
ATOM   1994  CA  GLY A 127      39.082  67.823  30.390  1.00  0.00           C0.      0
ATOM   1995  HA2 GLY A 127      39.023  68.911  30.416  1.00  0.00           H0.      0
ATOM   1996  HA3 GLY A 127      40.099  67.465  30.231  1.00  0.00           H0.      0
ATOM   1997  C   GLY A 127      38.342  67.284  29.219  1.00  0.00           C0.      0
ATOM   1998  O   GLY A 127      37.114  67.100  29.084  1.00  0.00           O0.      0
ATOM   1999  N   ASP A 128      39.073  67.013  28.179  1.00  0.00           N0.      0
ATOM   2000  H   ASP A 128      40.029  67.324  28.277  1.00  0.00           H0.      0
ATOM   2001  CA  ASP A 128      38.694  66.369  26.880  1.00  0.00           C0.      0
ATOM   2002  HA  ASP A 128      37.636  66.549  26.692  1.00  0.00           H0.      0
ATOM   2003  CB  ASP A 128      39.341  67.053  25.672  1.00  0.00           C0.      0
ATOM   2004  HB2 ASP A 128      38.851  66.588  24.816  1.00  0.00           H0.      0
ATOM   2005  HB3 ASP A 128      39.212  68.130  25.569  1.00  0.00           H0.      0
ATOM   2006  CG  ASP A 128      40.922  66.834  25.501  1.00  0.00           C0.      0
ATOM   2007  OD1 ASP A 128      41.532  66.389  26.484  1.00  0.00           O0.      0
ATOM   2008  OD2 ASP A 128      41.347  67.144  24.393  1.00  0.00           O0.      0
ATOM   2009  C   ASP A 128      38.856  64.842  26.952  1.00  0.00           C0.      0
ATOM   2010  O   ASP A 128      39.118  64.124  25.997  1.00  0.00           O0.      0
ATOM   2011  N   GLY A 129      38.776  64.314  28.207  1.00  0.00           N0.      0
ATOM   2012  H   GLY A 129      38.424  64.968  28.891  1.00  0.00           H0.      0
ATOM   2013  CA  GLY A 129      38.817  62.811  28.449  1.00  0.00           C0.      0
ATOM   2014  HA2 GLY A 129      38.518  62.600  29.475  1.00  0.00           H0.      0
ATOM   2015  HA3 GLY A 129      38.021  62.340  27.871  1.00  0.00           H0.      0
ATOM   2016  C   GLY A 129      40.167  62.160  28.208  1.00  0.00           C0.      0
ATOM   2017  O   GLY A 129      41.137  62.829  27.770  1.00  0.00           O0.      0
ATOM   2018  N   PHE A 130      40.238  60.813  28.327  1.00  0.00           N0.      0
ATOM   2019  H   PHE A 130      39.457  60.278  28.676  1.00  0.00           H0.      0
ATOM   2020  CA  PHE A 130      41.502  60.118  28.320  1.00  0.00           C0.      0
ATOM   2021  HA  PHE A 130      42.248  60.854  28.022  1.00  0.00           H0.      0
ATOM   2022  CB  PHE A 130      41.768  59.701  29.781  1.00  0.00           C0.      0
ATOM   2023  HB2 PHE A 130      40.984  59.016  30.103  1.00  0.00           H0.      0
ATOM   2024  HB3 PHE A 130      42.687  59.115  29.799  1.00  0.00           H0.      0
ATOM   2025  CG  PHE A 130      41.839  60.808  30.777  1.00  0.00           C0.      0
ATOM   2026  CD1 PHE A 130      40.585  61.315  31.291  1.00  0.00           C0.      0
ATOM   2027  HD1 PHE A 130      39.637  60.849  31.067  1.00  0.00           H0.      0
ATOM   2028  CE1 PHE A 130      40.704  62.247  32.323  1.00  0.00           C0.      0
ATOM   2029  HE1 PHE A 130      39.836  62.564  32.881  1.00  0.00           H0.      0
ATOM   2030  CZ  PHE A 130      41.977  62.755  32.721  1.00  0.00           C0.      0
ATOM   2031  HZ  PHE A 130      42.086  63.526  33.469  1.00  0.00           H0.      0
ATOM   2032  CE2 PHE A 130      43.157  62.240  32.176  1.00  0.00           C0.      0
ATOM   2033  HE2 PHE A 130      44.084  62.566  32.625  1.00  0.00           H0.      0
ATOM   2034  CD2 PHE A 130      43.034  61.287  31.237  1.00  0.00           C0.      0
ATOM   2035  HD2 PHE A 130      43.968  60.922  30.838  1.00  0.00           H0.      0
ATOM   2036  C   PHE A 130      41.412  58.878  27.454  1.00  0.00           C0.      0
ATOM   2037  O   PHE A 130      40.349  58.292  27.342  1.00  0.00           O0.      0
ATOM   2038  N   ASP A 131      42.527  58.496  26.798  1.00  0.00           N0.      0
ATOM   2039  H   ASP A 131      43.417  58.932  26.988  1.00  0.00           H0.      0
ATOM   2040  CA  ASP A 131      42.564  57.416  25.778  1.00  0.00           C0.      0
ATOM   2041  HA  ASP A 131      41.719  57.404  25.090  1.00  0.00           H0.      0
ATOM   2042  CB  ASP A 131      43.868  57.583  25.032  1.00  0.00           C0.      0
ATOM   2043  HB2 ASP A 131      44.635  57.457  25.796  1.00  0.00           H0.      0
ATOM   2044  HB3 ASP A 131      44.014  56.756  24.337  1.00  0.00           H0.      0
ATOM   2045  CG  ASP A 131      44.057  58.901  24.223  1.00  0.00           C0.      0
ATOM   2046  OD1 ASP A 131      43.125  59.375  23.562  1.00  0.00           O0.      0
ATOM   2047  OD2 ASP A 131      45.157  59.491  24.200  1.00  0.00           O0.      0
ATOM   2048  C   ASP A 131      42.548  56.050  26.415  1.00  0.00           C0.      0
ATOM   2049  O   ASP A 131      42.188  55.021  25.814  1.00  0.00           O0.      0
ATOM   2050  N   ALA A 132      42.880  56.085  27.695  1.00  0.00           N0.      0
ATOM   2051  H   ALA A 132      43.214  56.992  27.989  1.00  0.00           H0.      0
ATOM   2052  CA  ALA A 132      43.080  54.858  28.499  1.00  0.00           C0.      0
ATOM   2053  HA  ALA A 132      42.232  54.195  28.334  1.00  0.00           H0.      0
ATOM   2054  CB  ALA A 132      44.363  54.114  28.086  1.00  0.00           C0.      0
ATOM   2055  HB1 ALA A 132      45.176  54.839  28.131  1.00  0.00           H0.      0
ATOM   2056  HB2 ALA A 132      44.435  53.328  28.838  1.00  0.00           H0.      0
ATOM   2057  HB3 ALA A 132      44.379  53.707  27.075  1.00  0.00           H0.      0
ATOM   2058  C   ALA A 132      42.911  55.190  29.951  1.00  0.00           C0.      0
ATOM   2059  O   ALA A 132      43.171  56.331  30.411  1.00  0.00           O0.      0
ATOM   2060  N   VAL A 133      42.601  54.153  30.825  1.00  0.00           N0.      0
ATOM   2061  H   VAL A 133      42.232  53.332  30.368  1.00  0.00           H0.      0
ATOM   2062  CA  VAL A 133      42.574  54.214  32.307  1.00  0.00           C0.      0
ATOM   2063  HA  VAL A 133      43.141  55.122  32.510  1.00  0.00           H0.      0
ATOM   2064  CB  VAL A 133      41.146  54.386  32.899  1.00  0.00           C0.      0
ATOM   2065  HB  VAL A 133      40.599  53.474  32.663  1.00  0.00           H0.      0
ATOM   2066  CG1 VAL A 133      41.184  54.564  34.408  1.00  0.00           C0.      0
ATOM   2067 HG11 VAL A 133      41.903  55.321  34.720  1.00  0.00           H0.      0
ATOM   2068 HG12 VAL A 133      40.173  54.735  34.779  1.00  0.00           H0.      0
ATOM   2069 HG13 VAL A 133      41.342  53.555  34.788  1.00  0.00           H0.      0
ATOM   2070  CG2 VAL A 133      40.383  55.560  32.225  1.00  0.00           C0.      0
ATOM   2071 HG21 VAL A 133      39.441  55.674  32.762  1.00  0.00           H0.      0
ATOM   2072 HG22 VAL A 133      40.873  56.516  32.407  1.00  0.00           H0.      0
ATOM   2073 HG23 VAL A 133      40.241  55.480  31.147  1.00  0.00           H0.      0
ATOM   2074  C   VAL A 133      43.354  53.075  32.933  1.00  0.00           C0.      0
ATOM   2075  O   VAL A 133      43.160  51.878  32.650  1.00  0.00           O0.      0
ATOM   2076  N   ILE A 134      44.229  53.436  33.823  1.00  0.00           N0.      0
ATOM   2077  H   ILE A 134      44.419  54.412  34.004  1.00  0.00           H0.      0
ATOM   2078  CA  ILE A 134      45.086  52.467  34.559  1.00  0.00           C0.      0
ATOM   2079  HA  ILE A 134      44.896  51.505  34.085  1.00  0.00           H0.      0
ATOM   2080  CB  ILE A 134      46.594  52.681  34.300  1.00  0.00           C0.      0
ATOM   2081  HB  ILE A 134      46.896  53.721  34.416  1.00  0.00           H0.      0
ATOM   2082  CG2 ILE A 134      47.407  51.783  35.257  1.00  0.00           C0.      0
ATOM   2083 HG21 ILE A 134      47.228  51.880  36.328  1.00  0.00           H0.      0
ATOM   2084 HG22 ILE A 134      47.289  50.747  34.939  1.00  0.00           H0.      0
ATOM   2085 HG23 ILE A 134      48.466  51.968  35.077  1.00  0.00           H0.      0
ATOM   2086  CG1 ILE A 134      47.052  52.238  32.898  1.00  0.00           C0.      0
ATOM   2087 HG12 ILE A 134      48.135  52.351  32.862  1.00  0.00           H0.      0
ATOM   2088 HG13 ILE A 134      46.922  51.167  32.744  1.00  0.00           H0.      0
ATOM   2089  CD1 ILE A 134      46.646  53.166  31.724  1.00  0.00           C0.      0
ATOM   2090 HD11 ILE A 134      47.448  53.252  30.990  1.00  0.00           H0.      0
ATOM   2091 HD12 ILE A 134      45.723  52.835  31.249  1.00  0.00           H0.      0
ATOM   2092 HD13 ILE A 134      46.478  54.142  32.180  1.00  0.00           H0.      0
ATOM   2093  C   ILE A 134      44.503  52.330  35.993  1.00  0.00           C0.      0
ATOM   2094  O   ILE A 134      44.265  53.309  36.599  1.00  0.00           O0.      0
ATOM   2095  N   CYS A 135      44.416  51.078  36.535  1.00  0.00           N0.      0
ATOM   2096  H   CYS A 135      44.660  50.266  35.986  1.00  0.00           H0.      0
ATOM   2097  CA  CYS A 135      43.975  50.795  37.909  1.00  0.00           C0.      0
ATOM   2098  HA  CYS A 135      44.215  51.621  38.577  1.00  0.00           H0.      0
ATOM   2099  CB  CYS A 135      42.421  50.724  37.863  1.00  0.00           C0.      0
ATOM   2100  HB2 CYS A 135      42.055  51.544  37.244  1.00  0.00           H0.      0
ATOM   2101  HB3 CYS A 135      42.106  49.761  37.461  1.00  0.00           H0.      0
ATOM   2102  SG  CYS A 135      41.618  50.685  39.529  1.00  0.00           S0.      0
ATOM   2103  HG  CYS A 135      42.221  49.594  40.011  1.00  0.00           H0.      0
ATOM   2104  C   CYS A 135      44.542  49.461  38.416  1.00  0.00           C0.      0
ATOM   2105  O   CYS A 135      43.855  48.432  38.265  1.00  0.00           O0.      0
ATOM   2106  N   LEU A 136      45.821  49.451  38.789  1.00  0.00           N0.      0
ATOM   2107  H   LEU A 136      46.140  50.355  39.105  1.00  0.00           H0.      0
ATOM   2108  CA  LEU A 136      46.532  48.171  39.107  1.00  0.00           C0.      0
ATOM   2109  HA  LEU A 136      45.994  47.331  38.668  1.00  0.00           H0.      0
ATOM   2110  CB  LEU A 136      47.891  48.177  38.417  1.00  0.00           C0.      0
ATOM   2111  HB2 LEU A 136      48.451  48.950  38.944  1.00  0.00           H0.      0
ATOM   2112  HB3 LEU A 136      48.333  47.213  38.669  1.00  0.00           H0.      0
ATOM   2113  CG  LEU A 136      47.938  48.331  36.876  1.00  0.00           C0.      0
ATOM   2114  HG  LEU A 136      47.521  49.305  36.623  1.00  0.00           H0.      0
ATOM   2115  CD1 LEU A 136      49.427  48.445  36.336  1.00  0.00           C0.      0
ATOM   2116 HD11 LEU A 136      49.435  48.678  35.271  1.00  0.00           H0.      0
ATOM   2117 HD12 LEU A 136      49.975  49.303  36.726  1.00  0.00           H0.      0
ATOM   2118 HD13 LEU A 136      49.990  47.560  36.631  1.00  0.00           H0.      0
ATOM   2119  CD2 LEU A 136      47.343  47.164  36.177  1.00  0.00           C0.      0
ATOM   2120 HD21 LEU A 136      47.763  46.230  36.549  1.00  0.00           H0.      0
ATOM   2121 HD22 LEU A 136      46.254  47.145  36.222  1.00  0.00           H0.      0
ATOM   2122 HD23 LEU A 136      47.461  47.252  35.097  1.00  0.00           H0.      0
ATOM   2123  C   LEU A 136      46.761  47.866  40.589  1.00  0.00           C0.      0
ATOM   2124  O   LEU A 136      46.736  48.740  41.443  1.00  0.00           O0.      0
ATOM   2125  N   GLY A 137      46.997  46.584  40.927  1.00  0.00           N0.      0
ATOM   2126  H   GLY A 137      46.634  45.926  40.252  1.00  0.00           H0.      0
ATOM   2127  CA  GLY A 137      47.654  46.068  42.119  1.00  0.00           C0.      0
ATOM   2128  HA2 GLY A 137      48.573  45.538  41.869  1.00  0.00           H0.      0
ATOM   2129  HA3 GLY A 137      47.957  46.894  42.763  1.00  0.00           H0.      0
ATOM   2130  C   GLY A 137      46.790  45.242  43.040  1.00  0.00           C0.      0
ATOM   2131  O   GLY A 137      47.114  45.055  44.184  1.00  0.00           O0.      0
ATOM   2132  N   ASN A 138      45.643  44.758  42.514  1.00  0.00           N0.      0
ATOM   2133  H   ASN A 138      45.429  44.897  41.537  1.00  0.00           H0.      0
ATOM   2134  CA  ASN A 138      44.516  44.393  43.348  1.00  0.00           C0.      0
ATOM   2135  HA  ASN A 138      43.750  44.203  42.596  1.00  0.00           H0.      0
ATOM   2136  CB  ASN A 138      44.696  43.002  44.091  1.00  0.00           C0.      0
ATOM   2137  HB2 ASN A 138      45.150  42.280  43.413  1.00  0.00           H0.      0
ATOM   2138  HB3 ASN A 138      45.452  43.154  44.862  1.00  0.00           H0.      0
ATOM   2139  CG  ASN A 138      43.421  42.553  44.802  1.00  0.00           C0.      0
ATOM   2140  OD1 ASN A 138      42.349  42.427  44.208  1.00  0.00           O0.      0
ATOM   2141  ND2 ASN A 138      43.495  42.376  46.103  1.00  0.00           N0.      0
ATOM   2142 HD21 ASN A 138      42.707  42.124  46.682  1.00  0.00           H0.      0
ATOM   2143 HD22 ASN A 138      44.441  42.437  46.452  1.00  0.00           H0.      0
ATOM   2144  C   ASN A 138      43.873  45.618  44.148  1.00  0.00           C0.      0
ATOM   2145  O   ASN A 138      43.553  45.501  45.362  1.00  0.00           O0.      0
ATOM   2146  N   SER A 139      43.781  46.762  43.476  1.00  0.00           N0.      0
ATOM   2147  H   SER A 139      43.912  46.865  42.480  1.00  0.00           H0.      0
ATOM   2148  CA  SER A 139      43.316  47.949  44.244  1.00  0.00           C0.      0
ATOM   2149  HA  SER A 139      43.531  47.874  45.310  1.00  0.00           H0.      0
ATOM   2150  CB  SER A 139      44.002  49.162  43.642  1.00  0.00           C0.      0
ATOM   2151  HB2 SER A 139      43.638  49.269  42.620  1.00  0.00           H0.      0
ATOM   2152  HB3 SER A 139      43.770  50.054  44.224  1.00  0.00           H0.      0
ATOM   2153  OG  SER A 139      45.415  48.992  43.729  1.00  0.00           O0.      0
ATOM   2154  HG  SER A 139      45.797  48.926  42.851  1.00  0.00           H0.      0
ATOM   2155  C   SER A 139      41.807  48.131  44.077  1.00  0.00           C0.      0
ATOM   2156  O   SER A 139      41.175  48.609  45.022  1.00  0.00           O0.      0
ATOM   2157  N   PHE A 140      41.096  47.677  43.036  1.00  0.00           N0.      0
ATOM   2158  H   PHE A 140      41.674  47.126  42.417  1.00  0.00           H0.      0
ATOM   2159  CA  PHE A 140      39.636  47.635  42.933  1.00  0.00           C0.      0
ATOM   2160  HA  PHE A 140      39.374  48.693  42.927  1.00  0.00           H0.      0
ATOM   2161  CB  PHE A 140      39.181  47.032  41.606  1.00  0.00           C0.      0
ATOM   2162  HB2 PHE A 140      39.745  47.464  40.778  1.00  0.00           H0.      0
ATOM   2163  HB3 PHE A 140      39.295  45.949  41.561  1.00  0.00           H0.      0
ATOM   2164  CG  PHE A 140      37.771  47.316  41.290  1.00  0.00           C0.      0
ATOM   2165  CD1 PHE A 140      37.393  48.528  40.800  1.00  0.00           C0.      0
ATOM   2166  HD1 PHE A 140      38.109  49.323  40.653  1.00  0.00           H0.      0
ATOM   2167  CE1 PHE A 140      36.103  48.714  40.239  1.00  0.00           C0.      0
ATOM   2168  HE1 PHE A 140      35.777  49.636  39.781  1.00  0.00           H0.      0
ATOM   2169  CZ  PHE A 140      35.199  47.610  40.257  1.00  0.00           C0.      0
ATOM   2170  HZ  PHE A 140      34.261  47.689  39.728  1.00  0.00           H0.      0
ATOM   2171  CE2 PHE A 140      35.524  46.374  40.881  1.00  0.00           C0.      0
ATOM   2172  HE2 PHE A 140      34.836  45.546  40.794  1.00  0.00           H0.      0
ATOM   2173  CD2 PHE A 140      36.811  46.207  41.389  1.00  0.00           C0.      0
ATOM   2174  HD2 PHE A 140      37.100  45.236  41.763  1.00  0.00           H0.      0
ATOM   2175  C   PHE A 140      38.919  46.981  44.194  1.00  0.00           C0.      0
ATOM   2176  O   PHE A 140      37.787  47.241  44.561  1.00  0.00           O0.      0
ATOM   2177  N   ALA A 141      39.622  46.024  44.903  1.00  0.00           N0.      0
ATOM   2178  H   ALA A 141      40.492  45.684  44.519  1.00  0.00           H0.      0
ATOM   2179  CA  ALA A 141      39.027  45.150  45.856  1.00  0.00           C0.      0
ATOM   2180  HA  ALA A 141      37.995  44.900  45.610  1.00  0.00           H0.      0
ATOM   2181  CB  ALA A 141      39.892  43.896  45.917  1.00  0.00           C0.      0
ATOM   2182  HB1 ALA A 141      40.951  44.099  46.079  1.00  0.00           H0.      0
ATOM   2183  HB2 ALA A 141      39.510  43.271  46.725  1.00  0.00           H0.      0
ATOM   2184  HB3 ALA A 141      39.848  43.340  44.981  1.00  0.00           H0.      0
ATOM   2185  C   ALA A 141      38.990  45.807  47.218  1.00  0.00           C0.      0
ATOM   2186  O   ALA A 141      38.335  45.265  48.116  1.00  0.00           O0.      0
ATOM   2187  N   HID A 142      39.507  47.021  47.398  1.00  0.00           N0.      0
ATOM   2188  H   HID A 142      40.103  47.411  46.682  1.00  0.00           H0.      0
ATOM   2189  CA  HID A 142      39.229  47.884  48.589  1.00  0.00           C0.      0
ATOM   2190  HA  HID A 142      39.307  47.396  49.561  1.00  0.00           H0.      0
ATOM   2191  CB  HID A 142      40.283  48.958  48.671  1.00  0.00           C0.      0
ATOM   2192  HB2 HID A 142      40.544  49.334  47.681  1.00  0.00           H0.      0
ATOM   2193  HB3 HID A 142      40.004  49.800  49.304  1.00  0.00           H0.      0
ATOM   2194  CG  HID A 142      41.635  48.477  49.082  1.00  0.00           C0.      0
ATOM   2195  ND1 HID A 142      42.006  48.046  50.303  1.00  0.00           N0.      0
ATOM   2196  HD1 HID A 142      41.346  48.221  51.046  1.00  0.00           H0.      0
ATOM   2197  CE1 HID A 142      43.338  47.721  50.284  1.00  0.00           C0.      0
ATOM   2198  HE1 HID A 142      43.900  47.413  51.153  1.00  0.00           H0.      0
ATOM   2199  NE2 HID A 142      43.816  47.798  49.034  1.00  0.00           N0.      0
ATOM   2200  CD2 HID A 142      42.741  48.326  48.271  1.00  0.00           C0.      0
ATOM   2201  HD2 HID A 142      42.750  48.377  47.193  1.00  0.00           H0.      0
ATOM   2202  C   HID A 142      37.877  48.539  48.556  1.00  0.00           C0.      0
ATOM   2203  O   HID A 142      37.448  49.192  49.514  1.00  0.00           O0.      0
ATOM   2204  N   LEU A 143      37.121  48.426  47.425  1.00  0.00           N0.      0
ATOM   2205  H   LEU A 143      37.504  47.870  46.673  1.00  0.00           H0.      0
ATOM   2206  CA  LEU A 143      35.689  48.657  47.535  1.00  0.00           C0.      0
ATOM   2207  HA  LEU A 143      35.588  49.701  47.828  1.00  0.00           H0.      0
ATOM   2208  CB  LEU A 143      35.009  48.617  46.128  1.00  0.00           C0.      0
ATOM   2209  HB2 LEU A 143      35.329  47.647  45.748  1.00  0.00           H0.      0
ATOM   2210  HB3 LEU A 143      33.976  48.691  46.470  1.00  0.00           H0.      0
ATOM   2211  CG  LEU A 143      35.382  49.795  45.216  1.00  0.00           C0.      0
ATOM   2212  HG  LEU A 143      36.452  49.989  45.292  1.00  0.00           H0.      0
ATOM   2213  CD1 LEU A 143      35.160  49.400  43.752  1.00  0.00           C0.      0
ATOM   2214 HD11 LEU A 143      35.686  50.054  43.056  1.00  0.00           H0.      0
ATOM   2215 HD12 LEU A 143      35.511  48.372  43.652  1.00  0.00           H0.      0
ATOM   2216 HD13 LEU A 143      34.114  49.217  43.508  1.00  0.00           H0.      0
ATOM   2217  CD2 LEU A 143      34.600  51.102  45.630  1.00  0.00           C0.      0
ATOM   2218 HD21 LEU A 143      35.110  51.603  46.453  1.00  0.00           H0.      0
ATOM   2219 HD22 LEU A 143      34.492  51.753  44.763  1.00  0.00           H0.      0
ATOM   2220 HD23 LEU A 143      33.593  50.770  45.881  1.00  0.00           H0.      0
ATOM   2221  C   LEU A 143      35.020  47.716  48.605  1.00  0.00           C0.      0
ATOM   2222  O   LEU A 143      35.452  46.585  48.602  1.00  0.00           O0.      0
ATOM   2223  N   PRO A 144      34.185  48.230  49.571  1.00  0.00           N0.      0
ATOM   2224  CD  PRO A 144      33.859  49.580  49.872  1.00  0.00           C0.      0
ATOM   2225  HD2 PRO A 144      33.898  50.194  48.972  1.00  0.00           H0.      0
ATOM   2226  HD3 PRO A 144      34.503  49.950  50.670  1.00  0.00           H0.      0
ATOM   2227  CG  PRO A 144      32.392  49.644  50.387  1.00  0.00           C0.      0
ATOM   2228  HG2 PRO A 144      31.640  49.623  49.597  1.00  0.00           H0.      0
ATOM   2229  HG3 PRO A 144      32.151  50.503  51.014  1.00  0.00           H0.      0
ATOM   2230  CB  PRO A 144      32.344  48.258  51.120  1.00  0.00           C0.      0
ATOM   2231  HB2 PRO A 144      31.327  47.868  51.118  1.00  0.00           H0.      0
ATOM   2232  HB3 PRO A 144      32.746  48.240  52.133  1.00  0.00           H0.      0
ATOM   2233  CA  PRO A 144      33.290  47.341  50.269  1.00  0.00           C0.      0
ATOM   2234  HA  PRO A 144      33.797  46.613  50.903  1.00  0.00           H0.      0
ATOM   2235  C   PRO A 144      32.395  46.635  49.248  1.00  0.00           C0.      0
ATOM   2236  O   PRO A 144      31.894  47.203  48.296  1.00  0.00           O0.      0
ATOM   2237  N   ASP A 145      32.249  45.297  49.425  1.00  0.00           N0.      0
ATOM   2238  H   ASP A 145      32.868  44.882  50.106  1.00  0.00           H0.      0
ATOM   2239  CA  ASP A 145      31.134  44.501  49.000  1.00  0.00           C0.      0
ATOM   2240  HA  ASP A 145      30.638  45.208  48.334  1.00  0.00           H0.      0
ATOM   2241  CB  ASP A 145      31.674  43.161  48.349  1.00  0.00           C0.      0
ATOM   2242  HB2 ASP A 145      32.418  43.254  47.558  1.00  0.00           H0.      0
ATOM   2243  HB3 ASP A 145      32.208  42.532  49.061  1.00  0.00           H0.      0
ATOM   2244  CG  ASP A 145      30.631  42.251  47.726  1.00  0.00           C0.      0
ATOM   2245  OD1 ASP A 145      30.985  41.084  47.406  1.00  0.00           O0.      0
ATOM   2246  OD2 ASP A 145      29.533  42.682  47.385  1.00  0.00           O0.      0
ATOM   2247  C   ASP A 145      30.244  44.250  50.267  1.00  0.00           C0.      0
ATOM   2248  O   ASP A 145      30.311  43.243  50.924  1.00  0.00           O0.      0
ATOM   2249  N   SER A 146      29.324  45.215  50.653  1.00  0.00           N0.      0
ATOM   2250  H   SER A 146      29.208  46.021  50.055  1.00  0.00           H0.      0
ATOM   2251  CA  SER A 146      28.635  45.245  51.967  1.00  0.00           C0.      0
ATOM   2252  HA  SER A 146      29.077  44.586  52.714  1.00  0.00           H0.      0
ATOM   2253  CB  SER A 146      28.777  46.630  52.630  1.00  0.00           C0.      0
ATOM   2254  HB2 SER A 146      28.336  46.596  53.626  1.00  0.00           H0.      0
ATOM   2255  HB3 SER A 146      29.852  46.794  52.705  1.00  0.00           H0.      0
ATOM   2256  OG  SER A 146      28.148  47.676  51.916  1.00  0.00           O0.      0
ATOM   2257  HG  SER A 146      28.609  47.937  51.116  1.00  0.00           H0.      0
ATOM   2258  C   SER A 146      27.172  44.691  51.925  1.00  0.00           C0.      0
ATOM   2259  O   SER A 146      26.684  44.532  53.061  1.00  0.00           O0.      0
ATOM   2260  N   LYS A 147      26.519  44.438  50.805  1.00  0.00           N0.      0
ATOM   2261  H   LYS A 147      27.101  44.297  49.991  1.00  0.00           H0.      0
ATOM   2262  CA  LYS A 147      25.052  44.163  50.644  1.00  0.00           C0.      0
ATOM   2263  HA  LYS A 147      24.622  43.667  51.515  1.00  0.00           H0.      0
ATOM   2264  CB  LYS A 147      24.276  45.528  50.301  1.00  0.00           C0.      0
ATOM   2265  HB2 LYS A 147      23.190  45.479  50.221  1.00  0.00           H0.      0
ATOM   2266  HB3 LYS A 147      24.574  46.270  51.042  1.00  0.00           H0.      0
ATOM   2267  CG  LYS A 147      24.792  46.117  49.018  1.00  0.00           C0.      0
ATOM   2268  HG2 LYS A 147      25.828  46.453  49.067  1.00  0.00           H0.      0
ATOM   2269  HG3 LYS A 147      24.674  45.374  48.230  1.00  0.00           H0.      0
ATOM   2270  CD  LYS A 147      24.113  47.307  48.368  1.00  0.00           C0.      0
ATOM   2271  HD2 LYS A 147      24.514  47.421  47.361  1.00  0.00           H0.      0
ATOM   2272  HD3 LYS A 147      23.062  47.165  48.115  1.00  0.00           H0.      0
ATOM   2273  CE  LYS A 147      24.285  48.605  49.098  1.00  0.00           C0.      0
ATOM   2274  HE2 LYS A 147      23.456  48.782  49.783  1.00  0.00           H0.      0
ATOM   2275  HE3 LYS A 147      25.249  48.628  49.606  1.00  0.00           H0.      0
ATOM   2276  NZ  LYS A 147      24.288  49.693  48.098  1.00  0.00           N0.      0
ATOM   2277  HZ1 LYS A 147      25.184  49.855  47.661  1.00  0.00           H0.      0
ATOM   2278  HZ2 LYS A 147      23.657  49.528  47.327  1.00  0.00           H0.      0
ATOM   2279  HZ3 LYS A 147      23.923  50.557  48.474  1.00  0.00           H0.      0
ATOM   2280  C   LYS A 147      24.776  43.067  49.648  1.00  0.00           C0.      0
ATOM   2281  O   LYS A 147      25.623  42.426  49.019  1.00  0.00           O0.      0
ATOM   2282  N   GLY A 148      23.545  42.680  49.499  1.00  0.00           N0.      0
ATOM   2283  H   GLY A 148      22.840  43.180  50.021  1.00  0.00           H0.      0
ATOM   2284  CA  GLY A 148      23.088  41.661  48.565  1.00  0.00           C0.      0
ATOM   2285  HA2 GLY A 148      23.841  40.887  48.424  1.00  0.00           H0.      0
ATOM   2286  HA3 GLY A 148      22.198  41.216  49.011  1.00  0.00           H0.      0
ATOM   2287  C   GLY A 148      22.767  42.185  47.153  1.00  0.00           C0.      0
ATOM   2288  O   GLY A 148      21.742  41.927  46.565  1.00  0.00           O0.      0
ATOM   2289  N   ASP A 149      23.753  42.977  46.707  1.00  0.00           N0.      0
ATOM   2290  H   ASP A 149      24.625  42.940  47.215  1.00  0.00           H0.      0
ATOM   2291  CA  ASP A 149      23.813  43.753  45.460  1.00  0.00           C0.      0
ATOM   2292  HA  ASP A 149      23.523  43.037  44.691  1.00  0.00           H0.      0
ATOM   2293  CB  ASP A 149      22.852  44.970  45.553  1.00  0.00           C0.      0
ATOM   2294  HB2 ASP A 149      21.853  44.616  45.809  1.00  0.00           H0.      0
ATOM   2295  HB3 ASP A 149      23.196  45.748  46.234  1.00  0.00           H0.      0
ATOM   2296  CG  ASP A 149      22.675  45.590  44.167  1.00  0.00           C0.      0
ATOM   2297  OD1 ASP A 149      22.303  46.754  44.102  1.00  0.00           O0.      0
ATOM   2298  OD2 ASP A 149      22.681  44.803  43.163  1.00  0.00           O0.      0
ATOM   2299  C   ASP A 149      25.187  44.245  45.133  1.00  0.00           C0.      0
ATOM   2300  O   ASP A 149      25.981  44.345  46.092  1.00  0.00           O0.      0
ATOM   2301  N   GLN A 150      25.458  44.500  43.853  1.00  0.00           N0.      0
ATOM   2302  H   GLN A 150      24.801  44.361  43.098  1.00  0.00           H0.      0
ATOM   2303  CA  GLN A 150      26.726  45.031  43.356  1.00  0.00           C0.      0
ATOM   2304  HA  GLN A 150      27.396  45.088  44.214  1.00  0.00           H0.      0
ATOM   2305  CB  GLN A 150      27.326  43.976  42.329  1.00  0.00           C0.      0
ATOM   2306  HB2 GLN A 150      26.758  44.060  41.403  1.00  0.00           H0.      0
ATOM   2307  HB3 GLN A 150      28.376  44.204  42.142  1.00  0.00           H0.      0
ATOM   2308  CG  GLN A 150      27.323  42.516  42.781  1.00  0.00           C0.      0
ATOM   2309  HG2 GLN A 150      26.286  42.285  43.026  1.00  0.00           H0.      0
ATOM   2310  HG3 GLN A 150      27.575  41.957  41.880  1.00  0.00           H0.      0
ATOM   2311  CD  GLN A 150      28.279  42.175  43.925  1.00  0.00           C0.      0
ATOM   2312  OE1 GLN A 150      29.263  41.435  43.680  1.00  0.00           O0.      0
ATOM   2313  NE2 GLN A 150      28.072  42.792  45.117  1.00  0.00           N0.      0
ATOM   2314 HE21 GLN A 150      28.725  42.428  45.796  1.00  0.00           H0.      0
ATOM   2315 HE22 GLN A 150      27.179  43.187  45.376  1.00  0.00           H0.      0
ATOM   2316  C   GLN A 150      26.709  46.518  42.868  1.00  0.00           C0.      0
ATOM   2317  O   GLN A 150      27.462  46.942  42.020  1.00  0.00           O0.      0
ATOM   2318  N   SER A 151      25.909  47.283  43.560  1.00  0.00           N0.      0
ATOM   2319  H   SER A 151      25.351  46.913  44.316  1.00  0.00           H0.      0
ATOM   2320  CA  SER A 151      25.636  48.637  43.178  1.00  0.00           C0.      0
ATOM   2321  HA  SER A 151      25.166  48.693  42.196  1.00  0.00           H0.      0
ATOM   2322  CB  SER A 151      24.607  49.332  44.150  1.00  0.00           C0.      0
ATOM   2323  HB2 SER A 151      24.736  50.410  44.045  1.00  0.00           H0.      0
ATOM   2324  HB3 SER A 151      23.604  49.127  43.776  1.00  0.00           H0.      0
ATOM   2325  OG  SER A 151      24.695  48.861  45.410  1.00  0.00           O0.      0
ATOM   2326  HG  SER A 151      25.387  49.328  45.884  1.00  0.00           H0.      0
ATOM   2327  C   SER A 151      26.882  49.550  43.045  1.00  0.00           C0.      0
ATOM   2328  O   SER A 151      27.070  50.380  42.151  1.00  0.00           O0.      0
ATOM   2329  N   GLU A 152      27.766  49.467  44.011  1.00  0.00           N0.      0
ATOM   2330  H   GLU A 152      27.500  48.868  44.779  1.00  0.00           H0.      0
ATOM   2331  CA  GLU A 152      28.962  50.303  44.182  1.00  0.00           C0.      0
ATOM   2332  HA  GLU A 152      28.793  51.345  43.909  1.00  0.00           H0.      0
ATOM   2333  CB  GLU A 152      29.459  50.088  45.677  1.00  0.00           C0.      0
ATOM   2334  HB2 GLU A 152      29.473  49.025  45.915  1.00  0.00           H0.      0
ATOM   2335  HB3 GLU A 152      30.449  50.540  45.736  1.00  0.00           H0.      0
ATOM   2336  CG  GLU A 152      28.737  50.831  46.805  1.00  0.00           C0.      0
ATOM   2337  HG2 GLU A 152      29.262  50.812  47.760  1.00  0.00           H0.      0
ATOM   2338  HG3 GLU A 152      28.478  51.862  46.565  1.00  0.00           H0.      0
ATOM   2339  CD  GLU A 152      27.498  50.105  47.221  1.00  0.00           C0.      0
ATOM   2340  OE1 GLU A 152      27.539  49.259  48.113  1.00  0.00           O0.      0
ATOM   2341  OE2 GLU A 152      26.469  50.252  46.566  1.00  0.00           O0.      0
ATOM   2342  C   GLU A 152      30.011  49.926  43.125  1.00  0.00           C0.      0
ATOM   2343  O   GLU A 152      30.587  50.876  42.528  1.00  0.00           O0.      0
ATOM   2344  N   HIE A 153      30.323  48.658  42.982  1.00  0.00           N0.      0
ATOM   2345  H   HIE A 153      29.687  47.946  43.313  1.00  0.00           H0.      0
ATOM   2346  CA  HIE A 153      31.236  48.203  41.877  1.00  0.00           C0.      0
ATOM   2347  HA  HIE A 153      32.227  48.622  42.049  1.00  0.00           H0.      0
ATOM   2348  CB  HIE A 153      31.369  46.657  42.037  1.00  0.00           C0.      0
ATOM   2349  HB2 HIE A 153      30.637  46.196  41.374  1.00  0.00           H0.      0
ATOM   2350  HB3 HIE A 153      32.327  46.361  41.610  1.00  0.00           H0.      0
ATOM   2351  CG  HIE A 153      31.198  46.101  43.483  1.00  0.00           C0.      0
ATOM   2352  ND1 HIE A 153      30.027  45.467  43.960  1.00  0.00           N0.      0
ATOM   2353  CE1 HIE A 153      30.100  45.391  45.300  1.00  0.00           C0.      0
ATOM   2354  HE1 HIE A 153      29.295  44.953  45.871  1.00  0.00           H0.      0
ATOM   2355  NE2 HIE A 153      31.246  45.891  45.711  1.00  0.00           N0.      0
ATOM   2356  HE2 HIE A 153      31.398  46.079  46.692  1.00  0.00           H0.      0
ATOM   2357  CD2 HIE A 153      31.956  46.351  44.581  1.00  0.00           C0.      0
ATOM   2358  HD2 HIE A 153      32.883  46.905  44.617  1.00  0.00           H0.      0
ATOM   2359  C   HIE A 153      30.772  48.488  40.452  1.00  0.00           C0.      0
ATOM   2360  O   HIE A 153      31.681  48.874  39.709  1.00  0.00           O0.      0
ATOM   2361  N   ARG A 154      29.450  48.431  40.199  1.00  0.00           N0.      0
ATOM   2362  H   ARG A 154      28.850  47.996  40.885  1.00  0.00           H0.      0
ATOM   2363  CA  ARG A 154      28.806  48.964  38.998  1.00  0.00           C0.      0
ATOM   2364  HA  ARG A 154      29.320  48.652  38.089  1.00  0.00           H0.      0
ATOM   2365  CB  ARG A 154      27.367  48.488  38.980  1.00  0.00           C0.      0
ATOM   2366  HB2 ARG A 154      26.773  48.783  39.845  1.00  0.00           H0.      0
ATOM   2367  HB3 ARG A 154      26.929  49.032  38.144  1.00  0.00           H0.      0
ATOM   2368  CG  ARG A 154      27.167  46.994  38.774  1.00  0.00           C0.      0
ATOM   2369  HG2 ARG A 154      27.404  46.776  37.732  1.00  0.00           H0.      0
ATOM   2370  HG3 ARG A 154      27.626  46.328  39.504  1.00  0.00           H0.      0
ATOM   2371  CD  ARG A 154      25.661  46.744  38.859  1.00  0.00           C0.      0
ATOM   2372  HD2 ARG A 154      25.372  46.758  39.909  1.00  0.00           H0.      0
ATOM   2373  HD3 ARG A 154      25.161  47.540  38.307  1.00  0.00           H0.      0
ATOM   2374  NE  ARG A 154      25.383  45.413  38.276  1.00  0.00           N0.      0
ATOM   2375  HE  ARG A 154      25.879  44.649  38.713  1.00  0.00           H0.      0
ATOM   2376  CZ  ARG A 154      24.465  45.132  37.358  1.00  0.00           C0.      0
ATOM   2377  NH1 ARG A 154      24.422  43.959  36.773  1.00  0.00           N0.      0
ATOM   2378 HH11 ARG A 154      25.149  43.289  36.978  1.00  0.00           H0.      0
ATOM   2379 HH12 ARG A 154      23.999  44.000  35.857  1.00  0.00           H0.      0
ATOM   2380  NH2 ARG A 154      23.548  45.985  36.978  1.00  0.00           N0.      0
ATOM   2381 HH21 ARG A 154      23.513  46.821  37.544  1.00  0.00           H0.      0
ATOM   2382 HH22 ARG A 154      22.879  45.859  36.232  1.00  0.00           H0.      0
ATOM   2383  C   ARG A 154      28.907  50.517  38.946  1.00  0.00           C0.      0
ATOM   2384  O   ARG A 154      29.024  51.033  37.839  1.00  0.00           O0.      0
ATOM   2385  N   LEU A 155      28.845  51.208  40.087  1.00  0.00           N0.      0
ATOM   2386  H   LEU A 155      28.648  50.783  40.981  1.00  0.00           H0.      0
ATOM   2387  CA  LEU A 155      29.114  52.635  40.060  1.00  0.00           C0.      0
ATOM   2388  HA  LEU A 155      28.665  53.051  39.158  1.00  0.00           H0.      0
ATOM   2389  CB  LEU A 155      28.467  53.335  41.234  1.00  0.00           C0.      0
ATOM   2390  HB2 LEU A 155      27.489  52.898  41.435  1.00  0.00           H0.      0
ATOM   2391  HB3 LEU A 155      29.004  52.992  42.119  1.00  0.00           H0.      0
ATOM   2392  CG  LEU A 155      28.484  54.931  41.336  1.00  0.00           C0.      0
ATOM   2393  HG  LEU A 155      29.404  55.322  40.900  1.00  0.00           H0.      0
ATOM   2394  CD1 LEU A 155      27.366  55.610  40.433  1.00  0.00           C0.      0
ATOM   2395 HD11 LEU A 155      26.387  55.253  40.751  1.00  0.00           H0.      0
ATOM   2396 HD12 LEU A 155      27.412  56.695  40.334  1.00  0.00           H0.      0
ATOM   2397 HD13 LEU A 155      27.617  55.275  39.427  1.00  0.00           H0.      0
ATOM   2398  CD2 LEU A 155      28.182  55.455  42.729  1.00  0.00           C0.      0
ATOM   2399 HD21 LEU A 155      28.454  56.503  42.857  1.00  0.00           H0.      0
ATOM   2400 HD22 LEU A 155      27.114  55.361  42.925  1.00  0.00           H0.      0
ATOM   2401 HD23 LEU A 155      28.762  54.892  43.461  1.00  0.00           H0.      0
ATOM   2402  C   LEU A 155      30.575  53.093  39.955  1.00  0.00           C0.      0
ATOM   2403  O   LEU A 155      30.757  54.018  39.235  1.00  0.00           O0.      0
ATOM   2404  N   ALA A 156      31.561  52.339  40.394  1.00  0.00           N0.      0
ATOM   2405  H   ALA A 156      31.287  51.598  41.024  1.00  0.00           H0.      0
ATOM   2406  CA  ALA A 156      32.970  52.677  40.170  1.00  0.00           C0.      0
ATOM   2407  HA  ALA A 156      33.086  53.735  40.403  1.00  0.00           H0.      0
ATOM   2408  CB  ALA A 156      33.901  51.844  41.133  1.00  0.00           C0.      0
ATOM   2409  HB1 ALA A 156      33.567  51.966  42.164  1.00  0.00           H0.      0
ATOM   2410  HB2 ALA A 156      34.039  50.821  40.783  1.00  0.00           H0.      0
ATOM   2411  HB3 ALA A 156      34.925  52.217  41.089  1.00  0.00           H0.      0
ATOM   2412  C   ALA A 156      33.412  52.484  38.721  1.00  0.00           C0.      0
ATOM   2413  O   ALA A 156      33.894  53.420  38.090  1.00  0.00           O0.      0
ATOM   2414  N   LEU A 157      33.018  51.393  38.122  1.00  0.00           N0.      0
ATOM   2415  H   LEU A 157      32.537  50.682  38.655  1.00  0.00           H0.      0
ATOM   2416  CA  LEU A 157      33.298  51.157  36.723  1.00  0.00           C0.      0
ATOM   2417  HA  LEU A 157      34.337  51.373  36.475  1.00  0.00           H0.      0
ATOM   2418  CB  LEU A 157      33.005  49.648  36.319  1.00  0.00           C0.      0
ATOM   2419  HB2 LEU A 157      32.016  49.437  36.725  1.00  0.00           H0.      0
ATOM   2420  HB3 LEU A 157      32.888  49.546  35.240  1.00  0.00           H0.      0
ATOM   2421  CG  LEU A 157      34.122  48.780  36.800  1.00  0.00           C0.      0
ATOM   2422  HG  LEU A 157      34.457  49.134  37.775  1.00  0.00           H0.      0
ATOM   2423  CD1 LEU A 157      33.638  47.323  36.982  1.00  0.00           C0.      0
ATOM   2424 HD11 LEU A 157      33.507  46.882  35.994  1.00  0.00           H0.      0
ATOM   2425 HD12 LEU A 157      34.427  46.826  37.546  1.00  0.00           H0.      0
ATOM   2426 HD13 LEU A 157      32.674  47.354  37.489  1.00  0.00           H0.      0
ATOM   2427  CD2 LEU A 157      35.378  48.750  35.940  1.00  0.00           C0.      0
ATOM   2428 HD21 LEU A 157      35.263  48.564  34.872  1.00  0.00           H0.      0
ATOM   2429 HD22 LEU A 157      36.054  49.597  36.049  1.00  0.00           H0.      0
ATOM   2430 HD23 LEU A 157      35.983  47.894  36.238  1.00  0.00           H0.      0
ATOM   2431  C   LEU A 157      32.422  52.028  35.738  1.00  0.00           C0.      0
ATOM   2432  O   LEU A 157      32.981  52.472  34.707  1.00  0.00           O0.      0
ATOM   2433  N   LYS A 158      31.229  52.453  36.167  1.00  0.00           N0.      0
ATOM   2434  H   LYS A 158      30.897  52.083  37.046  1.00  0.00           H0.      0
ATOM   2435  CA  LYS A 158      30.521  53.582  35.472  1.00  0.00           C0.      0
ATOM   2436  HA  LYS A 158      30.428  53.349  34.411  1.00  0.00           H0.      0
ATOM   2437  CB  LYS A 158      29.123  53.742  36.179  1.00  0.00           C0.      0
ATOM   2438  HB2 LYS A 158      28.555  52.822  36.036  1.00  0.00           H0.      0
ATOM   2439  HB3 LYS A 158      29.263  53.964  37.237  1.00  0.00           H0.      0
ATOM   2440  CG  LYS A 158      28.359  54.905  35.544  1.00  0.00           C0.      0
ATOM   2441  HG2 LYS A 158      28.907  55.826  35.745  1.00  0.00           H0.      0
ATOM   2442  HG3 LYS A 158      28.478  54.792  34.467  1.00  0.00           H0.      0
ATOM   2443  CD  LYS A 158      26.885  54.802  36.065  1.00  0.00           C0.      0
ATOM   2444  HD2 LYS A 158      26.391  53.859  35.830  1.00  0.00           H0.      0
ATOM   2445  HD3 LYS A 158      26.867  54.948  37.145  1.00  0.00           H0.      0
ATOM   2446  CE  LYS A 158      26.172  55.967  35.306  1.00  0.00           C0.      0
ATOM   2447  HE2 LYS A 158      26.445  56.964  35.652  1.00  0.00           H0.      0
ATOM   2448  HE3 LYS A 158      26.385  55.833  34.245  1.00  0.00           H0.      0
ATOM   2449  NZ  LYS A 158      24.712  55.844  35.422  1.00  0.00           N0.      0
ATOM   2450  HZ1 LYS A 158      24.208  56.552  34.908  1.00  0.00           H0.      0
ATOM   2451  HZ2 LYS A 158      24.387  54.939  35.115  1.00  0.00           H0.      0
ATOM   2452  HZ3 LYS A 158      24.401  55.927  36.379  1.00  0.00           H0.      0
ATOM   2453  C   LYS A 158      31.317  54.897  35.513  1.00  0.00           C0.      0
ATOM   2454  O   LYS A 158      31.354  55.603  34.528  1.00  0.00           O0.      0
ATOM   2455  N   ASN A 159      31.931  55.230  36.665  1.00  0.00           N0.      0
ATOM   2456  H   ASN A 159      31.863  54.650  37.490  1.00  0.00           H0.      0
ATOM   2457  CA  ASN A 159      32.706  56.494  36.828  1.00  0.00           C0.      0
ATOM   2458  HA  ASN A 159      32.050  57.261  36.415  1.00  0.00           H0.      0
ATOM   2459  CB  ASN A 159      33.114  56.694  38.301  1.00  0.00           C0.      0
ATOM   2460  HB2 ASN A 159      33.440  55.817  38.861  1.00  0.00           H0.      0
ATOM   2461  HB3 ASN A 159      33.969  57.366  38.370  1.00  0.00           H0.      0
ATOM   2462  CG  ASN A 159      32.069  57.343  39.220  1.00  0.00           C0.      0
ATOM   2463  OD1 ASN A 159      32.221  58.460  39.600  1.00  0.00           O0.      0
ATOM   2464  ND2 ASN A 159      31.102  56.621  39.645  1.00  0.00           N0.      0
ATOM   2465 HD21 ASN A 159      30.596  56.994  40.436  1.00  0.00           H0.      0
ATOM   2466 HD22 ASN A 159      30.952  55.680  39.311  1.00  0.00           H0.      0
ATOM   2467  C   ASN A 159      33.922  56.444  35.858  1.00  0.00           C0.      0
ATOM   2468  O   ASN A 159      34.096  57.384  35.044  1.00  0.00           O0.      0
ATOM   2469  N   ILE A 160      34.651  55.298  35.789  1.00  0.00           N0.      0
ATOM   2470  H   ILE A 160      34.548  54.627  36.537  1.00  0.00           H0.      0
ATOM   2471  CA  ILE A 160      35.756  55.086  34.860  1.00  0.00           C0.      0
ATOM   2472  HA  ILE A 160      36.653  55.692  34.987  1.00  0.00           H0.      0
ATOM   2473  CB  ILE A 160      36.268  53.635  35.136  1.00  0.00           C0.      0
ATOM   2474  HB  ILE A 160      35.450  52.931  35.290  1.00  0.00           H0.      0
ATOM   2475  CG2 ILE A 160      37.123  53.206  33.987  1.00  0.00           C0.      0
ATOM   2476 HG21 ILE A 160      37.650  52.325  34.354  1.00  0.00           H0.      0
ATOM   2477 HG22 ILE A 160      36.463  53.043  33.135  1.00  0.00           H0.      0
ATOM   2478 HG23 ILE A 160      37.847  53.995  33.785  1.00  0.00           H0.      0
ATOM   2479  CG1 ILE A 160      37.095  53.667  36.448  1.00  0.00           C0.      0
ATOM   2480 HG12 ILE A 160      38.026  54.170  36.187  1.00  0.00           H0.      0
ATOM   2481 HG13 ILE A 160      36.680  54.397  37.143  1.00  0.00           H0.      0
ATOM   2482  CD1 ILE A 160      37.317  52.420  37.170  1.00  0.00           C0.      0
ATOM   2483 HD11 ILE A 160      36.409  51.818  37.129  1.00  0.00           H0.      0
ATOM   2484 HD12 ILE A 160      38.060  51.887  36.577  1.00  0.00           H0.      0
ATOM   2485 HD13 ILE A 160      37.554  52.551  38.226  1.00  0.00           H0.      0
ATOM   2486  C   ILE A 160      35.153  55.309  33.403  1.00  0.00           C0.      0
ATOM   2487  O   ILE A 160      35.704  56.152  32.688  1.00  0.00           O0.      0
ATOM   2488  N   ALA A 161      34.017  54.704  33.019  1.00  0.00           N0.      0
ATOM   2489  H   ALA A 161      33.552  54.220  33.774  1.00  0.00           H0.      0
ATOM   2490  CA  ALA A 161      33.397  54.792  31.688  1.00  0.00           C0.      0
ATOM   2491  HA  ALA A 161      34.173  54.417  31.021  1.00  0.00           H0.      0
ATOM   2492  CB  ALA A 161      32.179  53.763  31.679  1.00  0.00           C0.      0
ATOM   2493  HB1 ALA A 161      32.091  53.558  30.612  1.00  0.00           H0.      0
ATOM   2494  HB2 ALA A 161      32.477  52.841  32.179  1.00  0.00           H0.      0
ATOM   2495  HB3 ALA A 161      31.347  54.122  32.286  1.00  0.00           H0.      0
ATOM   2496  C   ALA A 161      33.103  56.247  31.180  1.00  0.00           C0.      0
ATOM   2497  O   ALA A 161      32.844  56.462  30.002  1.00  0.00           O0.      0
ATOM   2498  N   SER A 162      32.927  57.241  32.105  1.00  0.00           N0.      0
ATOM   2499  H   SER A 162      33.013  56.895  33.050  1.00  0.00           H0.      0
ATOM   2500  CA  SER A 162      32.776  58.665  31.806  1.00  0.00           C0.      0
ATOM   2501  HA  SER A 162      31.985  58.765  31.063  1.00  0.00           H0.      0
ATOM   2502  CB  SER A 162      32.146  59.407  33.070  1.00  0.00           C0.      0
ATOM   2503  HB2 SER A 162      31.146  59.012  33.251  1.00  0.00           H0.      0
ATOM   2504  HB3 SER A 162      32.755  59.104  33.922  1.00  0.00           H0.      0
ATOM   2505  OG  SER A 162      32.221  60.866  32.982  1.00  0.00           O0.      0
ATOM   2506  HG  SER A 162      31.614  61.171  33.661  1.00  0.00           H0.      0
ATOM   2507  C   SER A 162      34.096  59.381  31.407  1.00  0.00           C0.      0
ATOM   2508  O   SER A 162      34.108  60.320  30.613  1.00  0.00           O0.      0
ATOM   2509  N   MET A 163      35.191  58.811  31.896  1.00  0.00           N0.      0
ATOM   2510  H   MET A 163      35.192  58.092  32.605  1.00  0.00           H0.      0
ATOM   2511  CA  MET A 163      36.514  59.422  31.617  1.00  0.00           C0.      0
ATOM   2512  HA  MET A 163      36.406  60.480  31.376  1.00  0.00           H0.      0
ATOM   2513  CB  MET A 163      37.419  59.166  32.882  1.00  0.00           C0.      0
ATOM   2514  HB2 MET A 163      37.328  58.125  33.191  1.00  0.00           H0.      0
ATOM   2515  HB3 MET A 163      38.476  59.420  32.802  1.00  0.00           H0.      0
ATOM   2516  CG  MET A 163      36.839  60.080  33.910  1.00  0.00           C0.      0
ATOM   2517  HG2 MET A 163      36.215  60.815  33.403  1.00  0.00           H0.      0
ATOM   2518  HG3 MET A 163      36.114  59.520  34.502  1.00  0.00           H0.      0
ATOM   2519  SD  MET A 163      38.046  60.992  34.916  1.00  0.00           S0.      0
ATOM   2520  CE  MET A 163      36.901  62.317  35.469  1.00  0.00           C0.      0
ATOM   2521  HE1 MET A 163      36.335  62.750  34.643  1.00  0.00           H0.      0
ATOM   2522  HE2 MET A 163      36.202  61.893  36.189  1.00  0.00           H0.      0
ATOM   2523  HE3 MET A 163      37.528  63.076  35.937  1.00  0.00           H0.      0
ATOM   2524  C   MET A 163      37.211  58.749  30.406  1.00  0.00           C0.      0
ATOM   2525  O   MET A 163      38.069  59.394  29.722  1.00  0.00           O0.      0
ATOM   2526  N   VAL A 164      36.837  57.525  30.046  1.00  0.00           N0.      0
ATOM   2527  H   VAL A 164      36.215  57.058  30.691  1.00  0.00           H0.      0
ATOM   2528  CA  VAL A 164      37.195  56.811  28.796  1.00  0.00           C0.      0
ATOM   2529  HA  VAL A 164      38.271  56.975  28.735  1.00  0.00           H0.      0
ATOM   2530  CB  VAL A 164      36.944  55.306  29.018  1.00  0.00           C0.      0
ATOM   2531  HB  VAL A 164      35.865  55.189  29.123  1.00  0.00           H0.      0
ATOM   2532  CG1 VAL A 164      37.564  54.523  27.807  1.00  0.00           C0.      0
ATOM   2533 HG11 VAL A 164      38.579  54.815  27.538  1.00  0.00           H0.      0
ATOM   2534 HG12 VAL A 164      37.421  53.445  27.881  1.00  0.00           H0.      0
ATOM   2535 HG13 VAL A 164      36.961  54.831  26.952  1.00  0.00           H0.      0
ATOM   2536  CG2 VAL A 164      37.460  54.676  30.332  1.00  0.00           C0.      0
ATOM   2537 HG21 VAL A 164      36.961  53.768  30.671  1.00  0.00           H0.      0
ATOM   2538 HG22 VAL A 164      38.529  54.479  30.244  1.00  0.00           H0.      0
ATOM   2539 HG23 VAL A 164      37.402  55.408  31.137  1.00  0.00           H0.      0
ATOM   2540  C   VAL A 164      36.528  57.384  27.475  1.00  0.00           C0.      0
ATOM   2541  O   VAL A 164      35.335  57.460  27.402  1.00  0.00           O0.      0
ATOM   2542  N   ARG A 165      37.329  57.966  26.567  1.00  0.00           N0.      0
ATOM   2543  H   ARG A 165      38.285  58.029  26.887  1.00  0.00           H0.      0
ATOM   2544  CA  ARG A 165      37.022  58.411  25.255  1.00  0.00           C0.      0
ATOM   2545  HA  ARG A 165      36.205  59.124  25.370  1.00  0.00           H0.      0
ATOM   2546  CB  ARG A 165      38.289  58.962  24.560  1.00  0.00           C0.      0
ATOM   2547  HB2 ARG A 165      39.071  58.232  24.770  1.00  0.00           H0.      0
ATOM   2548  HB3 ARG A 165      38.177  59.013  23.477  1.00  0.00           H0.      0
ATOM   2549  CG  ARG A 165      38.826  60.280  24.920  1.00  0.00           C0.      0
ATOM   2550  HG2 ARG A 165      38.070  61.043  24.734  1.00  0.00           H0.      0
ATOM   2551  HG3 ARG A 165      38.962  60.250  26.001  1.00  0.00           H0.      0
ATOM   2552  CD  ARG A 165      40.151  60.650  24.327  1.00  0.00           C0.      0
ATOM   2553  HD2 ARG A 165      40.843  59.922  24.751  1.00  0.00           H0.      0
ATOM   2554  HD3 ARG A 165      40.069  60.641  23.240  1.00  0.00           H0.      0
ATOM   2555  NE  ARG A 165      40.547  62.015  24.720  1.00  0.00           N0.      0
ATOM   2556  HE  ARG A 165      39.925  62.558  25.302  1.00  0.00           H0.      0
ATOM   2557  CZ  ARG A 165      41.727  62.612  24.479  1.00  0.00           C0.      0
ATOM   2558  NH1 ARG A 165      42.000  63.784  24.870  1.00  0.00           N0.      0
ATOM   2559 HH11 ARG A 165      41.349  64.177  25.534  1.00  0.00           H0.      0
ATOM   2560 HH12 ARG A 165      42.910  64.184  24.690  1.00  0.00           H0.      0
ATOM   2561  NH2 ARG A 165      42.712  62.129  23.817  1.00  0.00           N0.      0
ATOM   2562 HH21 ARG A 165      42.757  61.162  23.528  1.00  0.00           H0.      0
ATOM   2563 HH22 ARG A 165      43.562  62.626  23.595  1.00  0.00           H0.      0
ATOM   2564  C   ARG A 165      36.519  57.204  24.440  1.00  0.00           C0.      0
ATOM   2565  O   ARG A 165      36.674  56.065  24.852  1.00  0.00           O0.      0
ATOM   2566  N   PRO A 166      35.898  57.479  23.249  1.00  0.00           N0.      0
ATOM   2567  CD  PRO A 166      35.568  58.777  22.590  1.00  0.00           C0.      0
ATOM   2568  HD2 PRO A 166      36.336  59.123  21.899  1.00  0.00           H0.      0
ATOM   2569  HD3 PRO A 166      35.381  59.529  23.357  1.00  0.00           H0.      0
ATOM   2570  CG  PRO A 166      34.245  58.471  21.807  1.00  0.00           C0.      0
ATOM   2571  HG2 PRO A 166      34.116  59.180  20.990  1.00  0.00           H0.      0
ATOM   2572  HG3 PRO A 166      33.401  58.405  22.493  1.00  0.00           H0.      0
ATOM   2573  CB  PRO A 166      34.546  57.035  21.354  1.00  0.00           C0.      0
ATOM   2574  HB2 PRO A 166      35.167  57.116  20.463  1.00  0.00           H0.      0
ATOM   2575  HB3 PRO A 166      33.612  56.501  21.179  1.00  0.00           H0.      0
ATOM   2576  CA  PRO A 166      35.313  56.396  22.440  1.00  0.00           C0.      0
ATOM   2577  HA  PRO A 166      34.686  55.860  23.153  1.00  0.00           H0.      0
ATOM   2578  C   PRO A 166      36.325  55.378  21.963  1.00  0.00           C0.      0
ATOM   2579  O   PRO A 166      37.429  55.754  21.585  1.00  0.00           O0.      0
ATOM   2580  N   GLY A 167      36.008  54.084  22.072  1.00  0.00           N0.      0
ATOM   2581  H   GLY A 167      35.068  53.822  22.334  1.00  0.00           H0.      0
ATOM   2582  CA  GLY A 167      36.970  53.026  21.734  1.00  0.00           C0.      0
ATOM   2583  HA2 GLY A 167      36.489  52.048  21.768  1.00  0.00           H0.      0
ATOM   2584  HA3 GLY A 167      37.336  53.007  20.708  1.00  0.00           H0.      0
ATOM   2585  C   GLY A 167      38.195  53.003  22.646  1.00  0.00           C0.      0
ATOM   2586  O   GLY A 167      39.165  52.359  22.349  1.00  0.00           O0.      0
ATOM   2587  N   GLY A 168      38.084  53.718  23.791  1.00  0.00           N0.      0
ATOM   2588  H   GLY A 168      37.177  54.106  24.008  1.00  0.00           H0.      0
ATOM   2589  CA  GLY A 168      39.123  53.792  24.859  1.00  0.00           C0.      0
ATOM   2590  HA2 GLY A 168      40.002  54.112  24.300  1.00  0.00           H0.      0
ATOM   2591  HA3 GLY A 168      38.902  54.563  25.598  1.00  0.00           H0.      0
ATOM   2592  C   GLY A 168      39.332  52.511  25.599  1.00  0.00           C0.      0
ATOM   2593  O   GLY A 168      38.559  51.547  25.453  1.00  0.00           O0.      0
ATOM   2594  N   LEU A 169      40.373  52.390  26.391  1.00  0.00           N0.      0
ATOM   2595  H   LEU A 169      40.951  53.219  26.397  1.00  0.00           H0.      0
ATOM   2596  CA  LEU A 169      40.804  51.226  27.161  1.00  0.00           C0.      0
ATOM   2597  HA  LEU A 169      40.155  50.360  27.027  1.00  0.00           H0.      0
ATOM   2598  CB  LEU A 169      42.210  50.844  26.704  1.00  0.00           C0.      0
ATOM   2599  HB2 LEU A 169      42.842  51.705  26.922  1.00  0.00           H0.      0
ATOM   2600  HB3 LEU A 169      42.561  50.069  27.385  1.00  0.00           H0.      0
ATOM   2601  CG  LEU A 169      42.555  50.423  25.305  1.00  0.00           C0.      0
ATOM   2602  HG  LEU A 169      42.069  50.967  24.495  1.00  0.00           H0.      0
ATOM   2603  CD1 LEU A 169      44.048  50.401  25.051  1.00  0.00           C0.      0
ATOM   2604 HD11 LEU A 169      44.358  51.445  25.006  1.00  0.00           H0.      0
ATOM   2605 HD12 LEU A 169      44.536  49.824  25.836  1.00  0.00           H0.      0
ATOM   2606 HD13 LEU A 169      44.195  50.010  24.044  1.00  0.00           H0.      0
ATOM   2607  CD2 LEU A 169      42.034  48.989  25.224  1.00  0.00           C0.      0
ATOM   2608 HD21 LEU A 169      40.971  49.010  25.461  1.00  0.00           H0.      0
ATOM   2609 HD22 LEU A 169      42.107  48.695  24.177  1.00  0.00           H0.      0
ATOM   2610 HD23 LEU A 169      42.568  48.242  25.812  1.00  0.00           H0.      0
ATOM   2611  C   LEU A 169      40.761  51.468  28.733  1.00  0.00           C0.      0
ATOM   2612  O   LEU A 169      40.886  52.563  29.293  1.00  0.00           O0.      0
ATOM   2613  N   LEU A 170      40.609  50.308  29.430  1.00  0.00           N0.      0
ATOM   2614  H   LEU A 170      40.395  49.442  28.955  1.00  0.00           H0.      0
ATOM   2615  CA  LEU A 170      40.814  50.150  30.883  1.00  0.00           C0.      0
ATOM   2616  HA  LEU A 170      41.427  50.991  31.207  1.00  0.00           H0.      0
ATOM   2617  CB  LEU A 170      39.397  50.113  31.447  1.00  0.00           C0.      0
ATOM   2618  HB2 LEU A 170      38.975  51.117  31.463  1.00  0.00           H0.      0
ATOM   2619  HB3 LEU A 170      38.749  49.484  30.836  1.00  0.00           H0.      0
ATOM   2620  CG  LEU A 170      39.148  49.511  32.807  1.00  0.00           C0.      0
ATOM   2621  HG  LEU A 170      39.431  48.459  32.857  1.00  0.00           H0.      0
ATOM   2622  CD1 LEU A 170      40.011  50.082  33.930  1.00  0.00           C0.      0
ATOM   2623 HD11 LEU A 170      40.970  49.566  33.970  1.00  0.00           H0.      0
ATOM   2624 HD12 LEU A 170      40.185  51.145  33.759  1.00  0.00           H0.      0
ATOM   2625 HD13 LEU A 170      39.538  50.056  34.911  1.00  0.00           H0.      0
ATOM   2626  CD2 LEU A 170      37.629  49.635  33.114  1.00  0.00           C0.      0
ATOM   2627 HD21 LEU A 170      37.315  50.677  33.168  1.00  0.00           H0.      0
ATOM   2628 HD22 LEU A 170      37.168  48.989  32.367  1.00  0.00           H0.      0
ATOM   2629 HD23 LEU A 170      37.546  49.177  34.100  1.00  0.00           H0.      0
ATOM   2630  C   LEU A 170      41.571  48.910  31.252  1.00  0.00           C0.      0
ATOM   2631  O   LEU A 170      41.137  47.792  30.948  1.00  0.00           O0.      0
ATOM   2632  N   VAL A 171      42.714  49.052  31.897  1.00  0.00           N0.      0
ATOM   2633  H   VAL A 171      42.985  50.012  32.055  1.00  0.00           H0.      0
ATOM   2634  CA  VAL A 171      43.591  48.041  32.471  1.00  0.00           C0.      0
ATOM   2635  HA  VAL A 171      43.523  47.114  31.901  1.00  0.00           H0.      0
ATOM   2636  CB  VAL A 171      45.113  48.423  32.385  1.00  0.00           C0.      0
ATOM   2637  HB  VAL A 171      45.267  49.041  33.270  1.00  0.00           H0.      0
ATOM   2638  CG1 VAL A 171      46.018  47.227  32.453  1.00  0.00           C0.      0
ATOM   2639 HG11 VAL A 171      45.935  46.593  33.336  1.00  0.00           H0.      0
ATOM   2640 HG12 VAL A 171      45.800  46.690  31.530  1.00  0.00           H0.      0
ATOM   2641 HG13 VAL A 171      47.035  47.619  32.455  1.00  0.00           H0.      0
ATOM   2642  CG2 VAL A 171      45.432  49.285  31.135  1.00  0.00           C0.      0
ATOM   2643 HG21 VAL A 171      46.433  49.676  31.316  1.00  0.00           H0.      0
ATOM   2644 HG22 VAL A 171      45.496  48.643  30.256  1.00  0.00           H0.      0
ATOM   2645 HG23 VAL A 171      44.788  50.162  31.081  1.00  0.00           H0.      0
ATOM   2646  C   VAL A 171      43.225  47.793  33.954  1.00  0.00           C0.      0
ATOM   2647  O   VAL A 171      43.253  48.727  34.733  1.00  0.00           O0.      0
ATOM   2648  N   ILE A 172      42.843  46.609  34.309  1.00  0.00           N0.      0
ATOM   2649  H   ILE A 172      42.869  45.901  33.589  1.00  0.00           H0.      0
ATOM   2650  CA  ILE A 172      42.274  46.428  35.650  1.00  0.00           C0.      0
ATOM   2651  HA  ILE A 172      42.804  47.153  36.267  1.00  0.00           H0.      0
ATOM   2652  CB  ILE A 172      40.750  46.663  35.742  1.00  0.00           C0.      0
ATOM   2653  HB  ILE A 172      40.683  47.665  35.319  1.00  0.00           H0.      0
ATOM   2654  CG2 ILE A 172      39.870  45.721  34.912  1.00  0.00           C0.      0
ATOM   2655 HG21 ILE A 172      39.910  46.036  33.869  1.00  0.00           H0.      0
ATOM   2656 HG22 ILE A 172      40.177  44.679  35.008  1.00  0.00           H0.      0
ATOM   2657 HG23 ILE A 172      38.801  45.748  35.125  1.00  0.00           H0.      0
ATOM   2658  CG1 ILE A 172      40.257  46.814  37.179  1.00  0.00           C0.      0
ATOM   2659 HG12 ILE A 172      40.145  45.845  37.666  1.00  0.00           H0.      0
ATOM   2660 HG13 ILE A 172      40.973  47.325  37.822  1.00  0.00           H0.      0
ATOM   2661  CD1 ILE A 172      38.908  47.517  37.323  1.00  0.00           C0.      0
ATOM   2662 HD11 ILE A 172      38.689  47.874  38.329  1.00  0.00           H0.      0
ATOM   2663 HD12 ILE A 172      38.805  48.431  36.737  1.00  0.00           H0.      0
ATOM   2664 HD13 ILE A 172      38.143  46.867  36.898  1.00  0.00           H0.      0
ATOM   2665  C   ILE A 172      42.571  44.970  36.103  1.00  0.00           C0.      0
ATOM   2666  O   ILE A 172      42.711  44.111  35.254  1.00  0.00           O0.      0
ATOM   2667  N   ASP A 173      42.612  44.711  37.436  1.00  0.00           N0.      0
ATOM   2668  H   ASP A 173      42.423  45.401  38.150  1.00  0.00           H0.      0
ATOM   2669  CA  ASP A 173      43.087  43.450  38.032  1.00  0.00           C0.      0
ATOM   2670  HA  ASP A 173      42.722  42.655  37.381  1.00  0.00           H0.      0
ATOM   2671  CB  ASP A 173      44.600  43.404  38.038  1.00  0.00           C0.      0
ATOM   2672  HB2 ASP A 173      44.966  42.403  38.268  1.00  0.00           H0.      0
ATOM   2673  HB3 ASP A 173      44.988  43.565  37.033  1.00  0.00           H0.      0
ATOM   2674  CG  ASP A 173      45.273  44.246  39.178  1.00  0.00           C0.      0
ATOM   2675  OD1 ASP A 173      46.490  44.207  39.304  1.00  0.00           O0.      0
ATOM   2676  OD2 ASP A 173      44.691  45.038  39.897  1.00  0.00           O0.      0
ATOM   2677  C   ASP A 173      42.440  43.067  39.329  1.00  0.00           C0.      0
ATOM   2678  O   ASP A 173      42.074  43.891  40.178  1.00  0.00           O0.      0
ATOM   2679  N   HIE A 174      42.395  41.724  39.579  1.00  0.00           N0.      0
ATOM   2680  H   HIE A 174      42.747  41.092  38.874  1.00  0.00           H0.      0
ATOM   2681  CA  HIE A 174      41.862  41.102  40.807  1.00  0.00           C0.      0
ATOM   2682  HA  HIE A 174      41.937  41.858  41.589  1.00  0.00           H0.      0
ATOM   2683  CB  HIE A 174      40.420  40.810  40.483  1.00  0.00           C0.      0
ATOM   2684  HB2 HIE A 174      39.938  41.775  40.321  1.00  0.00           H0.      0
ATOM   2685  HB3 HIE A 174      40.158  40.323  39.544  1.00  0.00           H0.      0
ATOM   2686  CG  HIE A 174      39.775  40.099  41.645  1.00  0.00           C0.      0
ATOM   2687  ND1 HIE A 174      39.898  40.347  42.979  1.00  0.00           N0.      0
ATOM   2688  CE1 HIE A 174      39.112  39.467  43.575  1.00  0.00           C0.      0
ATOM   2689  HE1 HIE A 174      39.059  39.291  44.639  1.00  0.00           H0.      0
ATOM   2690  NE2 HIE A 174      38.527  38.719  42.655  1.00  0.00           N0.      0
ATOM   2691  HE2 HIE A 174      38.107  37.831  42.889  1.00  0.00           H0.      0
ATOM   2692  CD2 HIE A 174      38.933  39.063  41.377  1.00  0.00           C0.      0
ATOM   2693  HD2 HIE A 174      38.595  38.647  40.440  1.00  0.00           H0.      0
ATOM   2694  C   HIE A 174      42.664  39.873  41.190  1.00  0.00           C0.      0
ATOM   2695  O   HIE A 174      43.098  39.027  40.407  1.00  0.00           O0.      0
ATOM   2696  N   ARG A 175      42.839  39.618  42.522  1.00  0.00           N0.      0
ATOM   2697  H   ARG A 175      42.458  40.316  43.144  1.00  0.00           H0.      0
ATOM   2698  CA  ARG A 175      43.612  38.472  43.144  1.00  0.00           C0.      0
ATOM   2699  HA  ARG A 175      44.650  38.485  42.809  1.00  0.00           H0.      0
ATOM   2700  CB  ARG A 175      43.717  38.712  44.661  1.00  0.00           C0.      0
ATOM   2701  HB2 ARG A 175      42.970  39.437  44.985  1.00  0.00           H0.      0
ATOM   2702  HB3 ARG A 175      43.527  37.751  45.137  1.00  0.00           H0.      0
ATOM   2703  CG  ARG A 175      45.148  39.273  45.048  1.00  0.00           C0.      0
ATOM   2704  HG2 ARG A 175      45.936  38.666  44.603  1.00  0.00           H0.      0
ATOM   2705  HG3 ARG A 175      45.248  40.306  44.716  1.00  0.00           H0.      0
ATOM   2706  CD  ARG A 175      45.235  39.229  46.563  1.00  0.00           C0.      0
ATOM   2707  HD2 ARG A 175      44.583  39.991  46.989  1.00  0.00           H0.      0
ATOM   2708  HD3 ARG A 175      45.156  38.221  46.971  1.00  0.00           H0.      0
ATOM   2709  NE  ARG A 175      46.646  39.684  46.864  1.00  0.00           N0.      0
ATOM   2710  HE  ARG A 175      46.756  40.674  47.031  1.00  0.00           H0.      0
ATOM   2711  CZ  ARG A 175      47.716  38.910  47.071  1.00  0.00           C0.      0
ATOM   2712  NH1 ARG A 175      47.690  37.664  46.895  1.00  0.00           N0.      0
ATOM   2713 HH11 ARG A 175      46.931  37.133  46.494  1.00  0.00           H0.      0
ATOM   2714 HH12 ARG A 175      48.555  37.165  47.046  1.00  0.00           H0.      0
ATOM   2715  NH2 ARG A 175      48.817  39.477  47.397  1.00  0.00           N0.      0
ATOM   2716 HH21 ARG A 175      48.863  40.481  47.488  1.00  0.00           H0.      0
ATOM   2717 HH22 ARG A 175      49.636  38.936  47.635  1.00  0.00           H0.      0
ATOM   2718  C   ARG A 175      43.024  37.079  42.944  1.00  0.00           C0.      0
ATOM   2719  O   ARG A 175      41.788  36.843  43.070  1.00  0.00           O0.      0
ATOM   2720  N   ASN A 176      43.835  36.071  42.638  1.00  0.00           N0.      0
ATOM   2721  H   ASN A 176      44.805  36.315  42.496  1.00  0.00           H0.      0
ATOM   2722  CA  ASN A 176      43.535  34.664  42.604  1.00  0.00           C0.      0
ATOM   2723  HA  ASN A 176      42.547  34.503  42.173  1.00  0.00           H0.      0
ATOM   2724  CB  ASN A 176      44.685  34.064  41.757  1.00  0.00           C0.      0
ATOM   2725  HB2 ASN A 176      44.593  34.363  40.712  1.00  0.00           H0.      0
ATOM   2726  HB3 ASN A 176      45.651  34.150  42.254  1.00  0.00           H0.      0
ATOM   2727  CG  ASN A 176      44.443  32.593  41.641  1.00  0.00           C0.      0
ATOM   2728  OD1 ASN A 176      43.315  32.083  41.692  1.00  0.00           O0.      0
ATOM   2729  ND2 ASN A 176      45.464  31.835  41.448  1.00  0.00           N0.      0
ATOM   2730 HD21 ASN A 176      45.321  30.838  41.370  1.00  0.00           H0.      0
ATOM   2731 HD22 ASN A 176      46.387  32.244  41.471  1.00  0.00           H0.      0
ATOM   2732  C   ASN A 176      43.519  33.968  44.000  1.00  0.00           C0.      0
ATOM   2733  O   ASN A 176      44.596  33.847  44.577  1.00  0.00           O0.      0
ATOM   2734  N   TYR A 177      42.427  33.466  44.524  1.00  0.00           N0.      0
ATOM   2735  H   TYR A 177      41.542  33.610  44.059  1.00  0.00           H0.      0
ATOM   2736  CA  TYR A 177      42.385  32.796  45.842  1.00  0.00           C0.      0
ATOM   2737  HA  TYR A 177      43.265  33.053  46.433  1.00  0.00           H0.      0
ATOM   2738  CB  TYR A 177      41.213  33.337  46.650  1.00  0.00           C0.      0
ATOM   2739  HB2 TYR A 177      40.314  33.066  46.097  1.00  0.00           H0.      0
ATOM   2740  HB3 TYR A 177      41.259  32.988  47.682  1.00  0.00           H0.      0
ATOM   2741  CG  TYR A 177      41.512  34.813  46.853  1.00  0.00           C0.      0
ATOM   2742  CD1 TYR A 177      42.412  35.262  47.874  1.00  0.00           C0.      0
ATOM   2743  HD1 TYR A 177      42.907  34.501  48.457  1.00  0.00           H0.      0
ATOM   2744  CE1 TYR A 177      42.599  36.608  48.130  1.00  0.00           C0.      0
ATOM   2745  HE1 TYR A 177      43.147  36.943  48.998  1.00  0.00           H0.      0
ATOM   2746  CZ  TYR A 177      42.000  37.593  47.303  1.00  0.00           C0.      0
ATOM   2747  OH  TYR A 177      42.347  38.858  47.501  1.00  0.00           O0.      0
ATOM   2748  HH  TYR A 177      41.739  39.480  47.096  1.00  0.00           H0.      0
ATOM   2749  CE2 TYR A 177      41.063  37.149  46.304  1.00  0.00           C0.      0
ATOM   2750  HE2 TYR A 177      40.646  37.901  45.651  1.00  0.00           H0.      0
ATOM   2751  CD2 TYR A 177      40.902  35.800  46.041  1.00  0.00           C0.      0
ATOM   2752  HD2 TYR A 177      40.264  35.525  45.214  1.00  0.00           H0.      0
ATOM   2753  C   TYR A 177      42.306  31.245  45.874  1.00  0.00           C0.      0
ATOM   2754  O   TYR A 177      42.389  30.663  46.916  1.00  0.00           O0.      0
ATOM   2755  N   ASP A 178      42.145  30.562  44.733  1.00  0.00           N0.      0
ATOM   2756  H   ASP A 178      42.253  31.086  43.877  1.00  0.00           H0.      0
ATOM   2757  CA  ASP A 178      41.901  29.107  44.636  1.00  0.00           C0.      0
ATOM   2758  HA  ASP A 178      40.902  28.988  45.055  1.00  0.00           H0.      0
ATOM   2759  CB  ASP A 178      41.724  28.743  43.122  1.00  0.00           C0.      0
ATOM   2760  HB2 ASP A 178      42.581  29.155  42.589  1.00  0.00           H0.      0
ATOM   2761  HB3 ASP A 178      41.650  27.656  43.095  1.00  0.00           H0.      0
ATOM   2762  CG  ASP A 178      40.460  29.223  42.444  1.00  0.00           C0.      0
ATOM   2763  OD1 ASP A 178      39.638  29.994  42.990  1.00  0.00           O0.      0
ATOM   2764  OD2 ASP A 178      40.193  28.827  41.312  1.00  0.00           O0.      0
ATOM   2765  C   ASP A 178      42.960  28.177  45.231  1.00  0.00           C0.      0
ATOM   2766  O   ASP A 178      42.689  27.049  45.676  1.00  0.00           O0.      0
ATOM   2767  N   TYR A 179      44.124  28.748  45.419  1.00  0.00           N0.      0
ATOM   2768  H   TYR A 179      44.324  29.686  45.104  1.00  0.00           H0.      0
ATOM   2769  CA  TYR A 179      45.292  28.027  46.088  1.00  0.00           C0.      0
ATOM   2770  HA  TYR A 179      45.101  26.961  45.966  1.00  0.00           H0.      0
ATOM   2771  CB  TYR A 179      46.661  28.385  45.337  1.00  0.00           C0.      0
ATOM   2772  HB2 TYR A 179      46.373  28.071  44.334  1.00  0.00           H0.      0
ATOM   2773  HB3 TYR A 179      47.013  29.417  45.319  1.00  0.00           H0.      0
ATOM   2774  CG  TYR A 179      47.794  27.557  45.832  1.00  0.00           C0.      0
ATOM   2775  CD1 TYR A 179      48.412  27.896  47.034  1.00  0.00           C0.      0
ATOM   2776  HD1 TYR A 179      48.075  28.682  47.694  1.00  0.00           H0.      0
ATOM   2777  CE1 TYR A 179      49.422  27.112  47.557  1.00  0.00           C0.      0
ATOM   2778  HE1 TYR A 179      49.713  27.366  48.566  1.00  0.00           H0.      0
ATOM   2779  CZ  TYR A 179      50.034  26.077  46.807  1.00  0.00           C0.      0
ATOM   2780  OH  TYR A 179      51.174  25.466  47.246  1.00  0.00           O0.      0
ATOM   2781  HH  TYR A 179      51.604  26.024  47.898  1.00  0.00           H0.      0
ATOM   2782  CE2 TYR A 179      49.436  25.745  45.525  1.00  0.00           C0.      0
ATOM   2783  HE2 TYR A 179      49.932  24.940  45.002  1.00  0.00           H0.      0
ATOM   2784  CD2 TYR A 179      48.329  26.476  45.067  1.00  0.00           C0.      0
ATOM   2785  HD2 TYR A 179      47.868  26.246  44.118  1.00  0.00           H0.      0
ATOM   2786  C   TYR A 179      45.371  28.397  47.578  1.00  0.00           C0.      0
ATOM   2787  O   TYR A 179      45.657  27.553  48.459  1.00  0.00           O0.      0
ATOM   2788  N   ILE A 180      44.961  29.620  47.913  1.00  0.00           N0.      0
ATOM   2789  H   ILE A 180      44.743  30.295  47.194  1.00  0.00           H0.      0
ATOM   2790  CA  ILE A 180      44.851  30.096  49.352  1.00  0.00           C0.      0
ATOM   2791  HA  ILE A 180      45.750  29.713  49.837  1.00  0.00           H0.      0
ATOM   2792  CB  ILE A 180      44.688  31.645  49.513  1.00  0.00           C0.      0
ATOM   2793  HB  ILE A 180      43.893  31.884  48.806  1.00  0.00           H0.      0
ATOM   2794  CG2 ILE A 180      44.243  32.076  50.954  1.00  0.00           C0.      0
ATOM   2795 HG21 ILE A 180      44.279  33.165  50.960  1.00  0.00           H0.      0
ATOM   2796 HG22 ILE A 180      43.252  31.729  51.246  1.00  0.00           H0.      0
ATOM   2797 HG23 ILE A 180      44.973  31.756  51.697  1.00  0.00           H0.      0
ATOM   2798  CG1 ILE A 180      45.972  32.342  49.016  1.00  0.00           C0.      0
ATOM   2799 HG12 ILE A 180      46.716  32.143  49.788  1.00  0.00           H0.      0
ATOM   2800 HG13 ILE A 180      46.458  31.789  48.213  1.00  0.00           H0.      0
ATOM   2801  CD1 ILE A 180      45.852  33.824  48.611  1.00  0.00           C0.      0
ATOM   2802 HD11 ILE A 180      46.815  34.190  48.257  1.00  0.00           H0.      0
ATOM   2803 HD12 ILE A 180      45.087  33.998  47.854  1.00  0.00           H0.      0
ATOM   2804 HD13 ILE A 180      45.676  34.294  49.579  1.00  0.00           H0.      0
ATOM   2805  C   ILE A 180      43.811  29.218  49.992  1.00  0.00           C0.      0
ATOM   2806  O   ILE A 180      43.993  28.729  51.087  1.00  0.00           O0.      0
ATOM   2807  N   LEU A 181      42.681  28.947  49.332  1.00  0.00           N0.      0
ATOM   2808  H   LEU A 181      42.584  29.337  48.406  1.00  0.00           H0.      0
ATOM   2809  CA  LEU A 181      41.524  28.167  49.801  1.00  0.00           C0.      0
ATOM   2810  HA  LEU A 181      41.292  28.550  50.795  1.00  0.00           H0.      0
ATOM   2811  CB  LEU A 181      40.399  28.550  48.823  1.00  0.00           C0.      0
ATOM   2812  HB2 LEU A 181      40.769  28.289  47.832  1.00  0.00           H0.      0
ATOM   2813  HB3 LEU A 181      39.609  27.839  49.064  1.00  0.00           H0.      0
ATOM   2814  CG  LEU A 181      39.862  29.994  48.856  1.00  0.00           C0.      0
ATOM   2815  HG  LEU A 181      40.627  30.740  48.637  1.00  0.00           H0.      0
ATOM   2816  CD1 LEU A 181      38.836  30.344  47.780  1.00  0.00           C0.      0
ATOM   2817 HD11 LEU A 181      38.716  31.425  47.714  1.00  0.00           H0.      0
ATOM   2818 HD12 LEU A 181      39.230  30.054  46.806  1.00  0.00           H0.      0
ATOM   2819 HD13 LEU A 181      37.835  29.933  47.914  1.00  0.00           H0.      0
ATOM   2820  CD2 LEU A 181      39.153  30.264  50.239  1.00  0.00           C0.      0
ATOM   2821 HD21 LEU A 181      38.433  31.063  50.065  1.00  0.00           H0.      0
ATOM   2822 HD22 LEU A 181      38.687  29.329  50.550  1.00  0.00           H0.      0
ATOM   2823 HD23 LEU A 181      39.862  30.649  50.972  1.00  0.00           H0.      0
ATOM   2824  C   LEU A 181      41.838  26.612  49.820  1.00  0.00           C0.      0
ATOM   2825  O   LEU A 181      41.298  25.847  50.613  1.00  0.00           O0.      0
ATOM   2826  N   SER A 182      42.782  26.257  48.917  1.00  0.00           N0.      0
ATOM   2827  H   SER A 182      43.163  26.927  48.264  1.00  0.00           H0.      0
ATOM   2828  CA  SER A 182      43.316  24.894  48.981  1.00  0.00           C0.      0
ATOM   2829  HA  SER A 182      42.510  24.160  48.968  1.00  0.00           H0.      0
ATOM   2830  CB  SER A 182      44.060  24.612  47.683  1.00  0.00           C0.      0
ATOM   2831  HB2 SER A 182      43.332  24.767  46.886  1.00  0.00           H0.      0
ATOM   2832  HB3 SER A 182      44.929  25.216  47.424  1.00  0.00           H0.      0
ATOM   2833  OG  SER A 182      44.392  23.262  47.476  1.00  0.00           O0.      0
ATOM   2834  HG  SER A 182      45.264  23.096  47.841  1.00  0.00           H0.      0
ATOM   2835  C   SER A 182      44.278  24.661  50.160  1.00  0.00           C0.      0
ATOM   2836  O   SER A 182      44.261  23.521  50.718  1.00  0.00           O0.      0
ATOM   2837  N   THR A 183      45.123  25.650  50.573  1.00  0.00           N0.      0
ATOM   2838  H   THR A 183      45.231  26.367  49.869  1.00  0.00           H0.      0
ATOM   2839  CA  THR A 183      46.261  25.515  51.509  1.00  0.00           C0.      0
ATOM   2840  HA  THR A 183      46.371  24.443  51.678  1.00  0.00           H0.      0
ATOM   2841  CB  THR A 183      47.589  25.871  50.915  1.00  0.00           C0.      0
ATOM   2842  HB  THR A 183      48.319  25.955  51.720  1.00  0.00           H0.      0
ATOM   2843  CG2 THR A 183      48.107  24.872  49.808  1.00  0.00           C0.      0
ATOM   2844 HG21 THR A 183      49.161  24.975  49.551  1.00  0.00           H0.      0
ATOM   2845 HG22 THR A 183      48.081  23.878  50.254  1.00  0.00           H0.      0
ATOM   2846 HG23 THR A 183      47.605  25.114  48.871  1.00  0.00           H0.      0
ATOM   2847  OG1 THR A 183      47.463  27.205  50.398  1.00  0.00           O0.      0
ATOM   2848  HG1 THR A 183      46.758  27.195  49.747  1.00  0.00           H0.      0
ATOM   2849  C   THR A 183      46.051  26.186  52.882  1.00  0.00           C0.      0
ATOM   2850  O   THR A 183      46.268  25.529  53.873  1.00  0.00           O0.      0
ATOM   2851  N   GLY A 184      45.766  27.515  52.874  1.00  0.00           N0.      0
ATOM   2852  H   GLY A 184      45.465  27.870  51.979  1.00  0.00           H0.      0
ATOM   2853  CA  GLY A 184      45.920  28.414  54.044  1.00  0.00           C0.      0
ATOM   2854  HA2 GLY A 184      45.294  29.304  53.990  1.00  0.00           H0.      0
ATOM   2855  HA3 GLY A 184      45.690  27.891  54.972  1.00  0.00           H0.      0
ATOM   2856  C   GLY A 184      47.409  28.824  54.059  1.00  0.00           C0.      0
ATOM   2857  O   GLY A 184      47.914  28.949  55.183  1.00  0.00           O0.      0
ATOM   2858  N   CYS A 185      48.021  28.916  52.927  1.00  0.00           N0.      0
ATOM   2859  H   CYS A 185      47.496  28.906  52.065  1.00  0.00           H0.      0
ATOM   2860  CA  CYS A 185      49.419  29.219  52.837  1.00  0.00           C0.      0
ATOM   2861  HA  CYS A 185      49.677  29.764  53.745  1.00  0.00           H0.      0
ATOM   2862  CB  CYS A 185      50.316  27.951  52.870  1.00  0.00           C0.      0
ATOM   2863  HB2 CYS A 185      49.897  27.400  53.711  1.00  0.00           H0.      0
ATOM   2864  HB3 CYS A 185      50.259  27.343  51.967  1.00  0.00           H0.      0
ATOM   2865  SG  CYS A 185      52.019  28.379  53.116  1.00  0.00           S0.      0
ATOM   2866  HG  CYS A 185      52.063  28.278  54.448  1.00  0.00           H0.      0
ATOM   2867  C   CYS A 185      49.719  30.200  51.730  1.00  0.00           C0.      0
ATOM   2868  O   CYS A 185      48.870  30.552  50.925  1.00  0.00           O0.      0
ATOM   2869  N   ALA A 186      50.908  30.803  51.768  1.00  0.00           N0.      0
ATOM   2870  H   ALA A 186      51.585  30.463  52.436  1.00  0.00           H0.      0
ATOM   2871  CA  ALA A 186      51.317  31.821  50.858  1.00  0.00           C0.      0
ATOM   2872  HA  ALA A 186      50.590  32.627  50.759  1.00  0.00           H0.      0
ATOM   2873  CB  ALA A 186      52.607  32.470  51.426  1.00  0.00           C0.      0
ATOM   2874  HB1 ALA A 186      52.872  33.423  50.968  1.00  0.00           H0.      0
ATOM   2875  HB2 ALA A 186      52.474  32.610  52.499  1.00  0.00           H0.      0
ATOM   2876  HB3 ALA A 186      53.419  31.773  51.218  1.00  0.00           H0.      0
ATOM   2877  C   ALA A 186      51.525  31.193  49.477  1.00  0.00           C0.      0
ATOM   2878  O   ALA A 186      52.081  30.082  49.360  1.00  0.00           O0.      0
ATOM   2879  N   PRO A 187      50.929  31.757  48.408  1.00  0.00           N0.      0
ATOM   2880  CD  PRO A 187      50.239  33.003  48.390  1.00  0.00           C0.      0
ATOM   2881  HD2 PRO A 187      50.803  33.828  48.827  1.00  0.00           H0.      0
ATOM   2882  HD3 PRO A 187      49.181  32.947  48.645  1.00  0.00           H0.      0
ATOM   2883  CG  PRO A 187      50.222  33.323  46.899  1.00  0.00           C0.      0
ATOM   2884  HG2 PRO A 187      51.182  33.782  46.662  1.00  0.00           H0.      0
ATOM   2885  HG3 PRO A 187      49.419  34.017  46.654  1.00  0.00           H0.      0
ATOM   2886  CB  PRO A 187      50.028  31.982  46.209  1.00  0.00           C0.      0
ATOM   2887  HB2 PRO A 187      50.384  32.075  45.183  1.00  0.00           H0.      0
ATOM   2888  HB3 PRO A 187      49.035  31.535  46.161  1.00  0.00           H0.      0
ATOM   2889  CA  PRO A 187      50.842  31.072  47.084  1.00  0.00           C0.      0
ATOM   2890  HA  PRO A 187      50.353  30.104  47.195  1.00  0.00           H0.      0
ATOM   2891  C   PRO A 187      52.191  30.776  46.460  1.00  0.00           C0.      0
ATOM   2892  O   PRO A 187      53.290  31.280  46.805  1.00  0.00           O0.      0
ATOM   2893  N   PRO A 188      52.236  30.021  45.364  1.00  0.00           N0.      0
ATOM   2894  CD  PRO A 188      51.177  29.226  44.841  1.00  0.00           C0.      0
ATOM   2895  HD2 PRO A 188      50.247  29.792  44.807  1.00  0.00           H0.      0
ATOM   2896  HD3 PRO A 188      50.929  28.546  45.656  1.00  0.00           H0.      0
ATOM   2897  CG  PRO A 188      51.502  28.671  43.462  1.00  0.00           C0.      0
ATOM   2898  HG2 PRO A 188      50.944  29.286  42.756  1.00  0.00           H0.      0
ATOM   2899  HG3 PRO A 188      51.181  27.630  43.438  1.00  0.00           H0.      0
ATOM   2900  CB  PRO A 188      52.983  28.850  43.373  1.00  0.00           C0.      0
ATOM   2901  HB2 PRO A 188      53.204  29.190  42.361  1.00  0.00           H0.      0
ATOM   2902  HB3 PRO A 188      53.463  27.880  43.506  1.00  0.00           H0.      0
ATOM   2903  CA  PRO A 188      53.397  29.829  44.506  1.00  0.00           C0.      0
ATOM   2904  HA  PRO A 188      54.205  29.457  45.136  1.00  0.00           H0.      0
ATOM   2905  C   PRO A 188      53.923  31.135  43.928  1.00  0.00           C0.      0
ATOM   2906  O   PRO A 188      53.216  32.118  43.761  1.00  0.00           O0.      0
ATOM   2907  N   GLY A 189      55.252  31.099  43.797  1.00  0.00           N0.      0
ATOM   2908  H   GLY A 189      55.845  30.305  43.991  1.00  0.00           H0.      0
ATOM   2909  CA  GLY A 189      56.001  32.116  43.102  1.00  0.00           C0.      0
ATOM   2910  HA2 GLY A 189      56.967  31.742  42.762  1.00  0.00           H0.      0
ATOM   2911  HA3 GLY A 189      55.439  32.477  42.241  1.00  0.00           H0.      0
ATOM   2912  C   GLY A 189      56.376  33.366  43.921  1.00  0.00           C0.      0
ATOM   2913  O   GLY A 189      55.955  33.459  45.106  1.00  0.00           O0.      0
ATOM   2914  N   LYS A 190      57.240  34.255  43.397  1.00  0.00           N0.      0
ATOM   2915  H   LYS A 190      57.376  34.119  42.405  1.00  0.00           H0.      0
ATOM   2916  CA  LYS A 190      57.499  35.571  43.994  1.00  0.00           C0.      0
ATOM   2917  HA  LYS A 190      57.282  35.426  45.052  1.00  0.00           H0.      0
ATOM   2918  CB  LYS A 190      58.970  35.973  43.792  1.00  0.00           C0.      0
ATOM   2919  HB2 LYS A 190      59.062  36.472  42.828  1.00  0.00           H0.      0
ATOM   2920  HB3 LYS A 190      59.169  36.707  44.573  1.00  0.00           H0.      0
ATOM   2921  CG  LYS A 190      60.070  34.889  44.014  1.00  0.00           C0.      0
ATOM   2922  HG2 LYS A 190      59.908  34.096  43.283  1.00  0.00           H0.      0
ATOM   2923  HG3 LYS A 190      61.042  35.302  43.745  1.00  0.00           H0.      0
ATOM   2924  CD  LYS A 190      60.163  34.309  45.476  1.00  0.00           C0.      0
ATOM   2925  HD2 LYS A 190      60.714  35.043  46.064  1.00  0.00           H0.      0
ATOM   2926  HD3 LYS A 190      59.214  34.051  45.947  1.00  0.00           H0.      0
ATOM   2927  CE  LYS A 190      60.952  33.010  45.528  1.00  0.00           C0.      0
ATOM   2928  HE2 LYS A 190      60.260  32.211  45.262  1.00  0.00           H0.      0
ATOM   2929  HE3 LYS A 190      61.807  33.016  44.852  1.00  0.00           H0.      0
ATOM   2930  NZ  LYS A 190      61.419  32.897  46.939  1.00  0.00           N0.      0
ATOM   2931  HZ1 LYS A 190      61.878  32.010  47.092  1.00  0.00           H0.      0
ATOM   2932  HZ2 LYS A 190      62.104  33.639  46.952  1.00  0.00           H0.      0
ATOM   2933  HZ3 LYS A 190      60.720  33.033  47.655  1.00  0.00           H0.      0
ATOM   2934  C   LYS A 190      56.608  36.693  43.471  1.00  0.00           C0.      0
ATOM   2935  O   LYS A 190      56.491  36.803  42.248  1.00  0.00           O0.      0
ATOM   2936  N   ASN A 191      55.911  37.384  44.355  1.00  0.00           N0.      0
ATOM   2937  H   ASN A 191      56.135  37.219  45.326  1.00  0.00           H0.      0
ATOM   2938  CA  ASN A 191      54.916  38.387  44.020  1.00  0.00           C0.      0
ATOM   2939  HA  ASN A 191      54.174  37.820  43.460  1.00  0.00           H0.      0
ATOM   2940  CB  ASN A 191      54.160  38.849  45.320  1.00  0.00           C0.      0
ATOM   2941  HB2 ASN A 191      53.913  37.956  45.895  1.00  0.00           H0.      0
ATOM   2942  HB3 ASN A 191      54.799  39.386  46.020  1.00  0.00           H0.      0
ATOM   2943  CG  ASN A 191      52.924  39.664  45.063  1.00  0.00           C0.      0
ATOM   2944  OD1 ASN A 191      52.921  40.501  44.197  1.00  0.00           O0.      0
ATOM   2945  ND2 ASN A 191      51.786  39.314  45.630  1.00  0.00           N0.      0
ATOM   2946 HD21 ASN A 191      51.021  39.891  45.312  1.00  0.00           H0.      0
ATOM   2947 HD22 ASN A 191      51.727  38.622  46.363  1.00  0.00           H0.      0
ATOM   2948  C   ASN A 191      55.434  39.547  43.124  1.00  0.00           C0.      0
ATOM   2949  O   ASN A 191      56.141  40.379  43.605  1.00  0.00           O0.      0
ATOM   2950  N   ILE A 192      54.976  39.589  41.880  1.00  0.00           N0.      0
ATOM   2951  H   ILE A 192      54.601  38.690  41.615  1.00  0.00           H0.      0
ATOM   2952  CA  ILE A 192      55.410  40.542  40.831  1.00  0.00           C0.      0
ATOM   2953  HA  ILE A 192      56.499  40.574  40.801  1.00  0.00           H0.      0
ATOM   2954  CB  ILE A 192      54.905  40.232  39.429  1.00  0.00           C0.      0
ATOM   2955  HB  ILE A 192      55.361  40.994  38.797  1.00  0.00           H0.      0
ATOM   2956  CG2 ILE A 192      55.335  38.784  39.024  1.00  0.00           C0.      0
ATOM   2957 HG21 ILE A 192      54.631  38.090  39.483  1.00  0.00           H0.      0
ATOM   2958 HG22 ILE A 192      55.162  38.634  37.958  1.00  0.00           H0.      0
ATOM   2959 HG23 ILE A 192      56.357  38.593  39.352  1.00  0.00           H0.      0
ATOM   2960  CG1 ILE A 192      53.350  40.473  39.238  1.00  0.00           C0.      0
ATOM   2961 HG12 ILE A 192      52.741  39.811  39.855  1.00  0.00           H0.      0
ATOM   2962 HG13 ILE A 192      53.119  41.427  39.712  1.00  0.00           H0.      0
ATOM   2963  CD1 ILE A 192      52.800  40.354  37.818  1.00  0.00           C0.      0
ATOM   2964 HD11 ILE A 192      51.714  40.273  37.766  1.00  0.00           H0.      0
ATOM   2965 HD12 ILE A 192      53.337  41.000  37.124  1.00  0.00           H0.      0
ATOM   2966 HD13 ILE A 192      53.145  39.384  37.461  1.00  0.00           H0.      0
ATOM   2967  C   ILE A 192      55.032  41.987  41.191  1.00  0.00           C0.      0
ATOM   2968  O   ILE A 192      55.596  42.832  40.483  1.00  0.00           O0.      0
ATOM   2969  N   TYR A 193      54.195  42.249  42.161  1.00  0.00           N0.      0
ATOM   2970  H   TYR A 193      53.746  41.480  42.637  1.00  0.00           H0.      0
ATOM   2971  CA  TYR A 193      53.840  43.574  42.549  1.00  0.00           C0.      0
ATOM   2972  HA  TYR A 193      54.152  44.268  41.768  1.00  0.00           H0.      0
ATOM   2973  CB  TYR A 193      52.273  43.677  42.613  1.00  0.00           C0.      0
ATOM   2974  HB2 TYR A 193      51.905  42.864  43.238  1.00  0.00           H0.      0
ATOM   2975  HB3 TYR A 193      52.134  44.613  43.153  1.00  0.00           H0.      0
ATOM   2976  CG  TYR A 193      51.440  43.726  41.300  1.00  0.00           C0.      0
ATOM   2977  CD1 TYR A 193      50.083  43.345  41.476  1.00  0.00           C0.      0
ATOM   2978  HD1 TYR A 193      49.670  43.057  42.431  1.00  0.00           H0.      0
ATOM   2979  CE1 TYR A 193      49.223  43.469  40.391  1.00  0.00           C0.      0
ATOM   2980  HE1 TYR A 193      48.176  43.212  40.464  1.00  0.00           H0.      0
ATOM   2981  CZ  TYR A 193      49.729  43.993  39.167  1.00  0.00           C0.      0
ATOM   2982  OH  TYR A 193      48.849  44.342  38.196  1.00  0.00           O0.      0
ATOM   2983  HH  TYR A 193      47.943  44.194  38.477  1.00  0.00           H0.      0
ATOM   2984  CE2 TYR A 193      51.081  44.427  39.003  1.00  0.00           C0.      0
ATOM   2985  HE2 TYR A 193      51.419  44.893  38.089  1.00  0.00           H0.      0
ATOM   2986  CD2 TYR A 193      51.958  44.122  40.038  1.00  0.00           C0.      0
ATOM   2987  HD2 TYR A 193      52.973  44.440  39.850  1.00  0.00           H0.      0
ATOM   2988  C   TYR A 193      54.563  44.054  43.820  1.00  0.00           C0.      0
ATOM   2989  O   TYR A 193      54.670  45.243  44.102  1.00  0.00           O0.      0
ATOM   2990  N   TYR A 194      54.882  43.131  44.708  1.00  0.00           N0.      0
ATOM   2991  H   TYR A 194      54.858  42.166  44.410  1.00  0.00           H0.      0
ATOM   2992  CA  TYR A 194      55.359  43.426  46.096  1.00  0.00           C0.      0
ATOM   2993  HA  TYR A 194      55.810  44.419  46.110  1.00  0.00           H0.      0
ATOM   2994  CB  TYR A 194      54.178  43.382  47.038  1.00  0.00           C0.      0
ATOM   2995  HB2 TYR A 194      53.946  42.328  47.191  1.00  0.00           H0.      0
ATOM   2996  HB3 TYR A 194      54.475  43.830  47.987  1.00  0.00           H0.      0
ATOM   2997  CG  TYR A 194      53.002  44.264  46.560  1.00  0.00           C0.      0
ATOM   2998  CD1 TYR A 194      51.861  43.589  46.056  1.00  0.00           C0.      0
ATOM   2999  HD1 TYR A 194      51.849  42.511  46.117  1.00  0.00           H0.      0
ATOM   3000  CE1 TYR A 194      50.750  44.360  45.651  1.00  0.00           C0.      0
ATOM   3001  HE1 TYR A 194      49.830  43.876  45.358  1.00  0.00           H0.      0
ATOM   3002  CZ  TYR A 194      50.816  45.691  45.692  1.00  0.00           C0.      0
ATOM   3003  OH  TYR A 194      49.709  46.376  45.266  1.00  0.00           O0.      0
ATOM   3004  HH  TYR A 194      49.944  47.137  44.729  1.00  0.00           H0.      0
ATOM   3005  CE2 TYR A 194      51.913  46.375  46.196  1.00  0.00           C0.      0
ATOM   3006  HE2 TYR A 194      51.878  47.451  46.272  1.00  0.00           H0.      0
ATOM   3007  CD2 TYR A 194      53.053  45.645  46.650  1.00  0.00           C0.      0
ATOM   3008  HD2 TYR A 194      53.817  46.189  47.186  1.00  0.00           H0.      0
ATOM   3009  C   TYR A 194      56.513  42.476  46.533  1.00  0.00           C0.      0
ATOM   3010  O   TYR A 194      56.585  42.029  47.711  1.00  0.00           O0.      0
ATOM   3011  N   LYS A 195      57.360  42.073  45.638  1.00  0.00           N0.      0
ATOM   3012  H   LYS A 195      57.242  42.402  44.691  1.00  0.00           H0.      0
ATOM   3013  CA  LYS A 195      58.626  41.349  45.937  1.00  0.00           C0.      0
ATOM   3014  HA  LYS A 195      58.510  40.646  46.761  1.00  0.00           H0.      0
ATOM   3015  CB  LYS A 195      59.195  40.473  44.778  1.00  0.00           C0.      0
ATOM   3016  HB2 LYS A 195      60.233  40.294  45.057  1.00  0.00           H0.      0
ATOM   3017  HB3 LYS A 195      58.827  39.447  44.748  1.00  0.00           H0.      0
ATOM   3018  CG  LYS A 195      59.198  41.068  43.344  1.00  0.00           C0.      0
ATOM   3019  HG2 LYS A 195      58.265  41.609  43.182  1.00  0.00           H0.      0
ATOM   3020  HG3 LYS A 195      60.011  41.794  43.338  1.00  0.00           H0.      0
ATOM   3021  CD  LYS A 195      59.562  39.950  42.413  1.00  0.00           C0.      0
ATOM   3022  HD2 LYS A 195      60.474  39.420  42.684  1.00  0.00           H0.      0
ATOM   3023  HD3 LYS A 195      58.723  39.257  42.341  1.00  0.00           H0.      0
ATOM   3024  CE  LYS A 195      59.788  40.560  40.973  1.00  0.00           C0.      0
ATOM   3025  HE2 LYS A 195      58.893  41.099  40.661  1.00  0.00           H0.      0
ATOM   3026  HE3 LYS A 195      60.616  41.267  41.026  1.00  0.00           H0.      0
ATOM   3027  NZ  LYS A 195      60.143  39.369  40.067  1.00  0.00           N0.      0
ATOM   3028  HZ1 LYS A 195      59.357  38.757  39.902  1.00  0.00           H0.      0
ATOM   3029  HZ2 LYS A 195      60.418  39.717  39.160  1.00  0.00           H0.      0
ATOM   3030  HZ3 LYS A 195      60.923  38.830  40.415  1.00  0.00           H0.      0
ATOM   3031  C   LYS A 195      59.657  42.460  46.377  1.00  0.00           C0.      0
ATOM   3032  O   LYS A 195      59.985  43.390  45.593  1.00  0.00           O0.      0
ATOM   3033  N   SER A 196      60.145  42.289  47.603  1.00  0.00           N0.      0
ATOM   3034  H   SER A 196      59.705  41.550  48.133  1.00  0.00           H0.      0
ATOM   3035  CA  SER A 196      61.088  43.172  48.331  1.00  0.00           C0.      0
ATOM   3036  HA  SER A 196      61.717  43.661  47.587  1.00  0.00           H0.      0
ATOM   3037  CB  SER A 196      60.322  44.294  49.056  1.00  0.00           C0.      0
ATOM   3038  HB2 SER A 196      59.702  44.901  48.397  1.00  0.00           H0.      0
ATOM   3039  HB3 SER A 196      59.697  43.839  49.825  1.00  0.00           H0.      0
ATOM   3040  OG  SER A 196      61.270  45.171  49.677  1.00  0.00           O0.      0
ATOM   3041  HG  SER A 196      60.770  45.873  50.101  1.00  0.00           H0.      0
ATOM   3042  C   SER A 196      62.019  42.310  49.258  1.00  0.00           C0.      0
ATOM   3043  O   SER A 196      61.592  41.366  49.893  1.00  0.00           O0.      0
ATOM   3044  N   ASP A 197      63.310  42.701  49.284  1.00  0.00           N0.      0
ATOM   3045  H   ASP A 197      63.606  43.381  48.598  1.00  0.00           H0.      0
ATOM   3046  CA  ASP A 197      64.396  42.162  50.150  1.00  0.00           C0.      0
ATOM   3047  HA  ASP A 197      64.531  41.138  49.802  1.00  0.00           H0.      0
ATOM   3048  CB  ASP A 197      65.628  43.030  49.849  1.00  0.00           C0.      0
ATOM   3049  HB2 ASP A 197      65.403  44.092  49.941  1.00  0.00           H0.      0
ATOM   3050  HB3 ASP A 197      66.382  42.766  50.590  1.00  0.00           H0.      0
ATOM   3051  CG  ASP A 197      66.218  42.843  48.419  1.00  0.00           C0.      0
ATOM   3052  OD1 ASP A 197      65.420  42.856  47.405  1.00  0.00           O0.      0
ATOM   3053  OD2 ASP A 197      67.431  42.791  48.299  1.00  0.00           O0.      0
ATOM   3054  C   ASP A 197      64.016  42.339  51.640  1.00  0.00           C0.      0
ATOM   3055  O   ASP A 197      64.557  41.660  52.515  1.00  0.00           O0.      0
ATOM   3056  N   LEU A 198      63.098  43.208  51.991  1.00  0.00           N0.      0
ATOM   3057  H   LEU A 198      62.836  43.790  51.208  1.00  0.00           H0.      0
ATOM   3058  CA  LEU A 198      62.864  43.779  53.357  1.00  0.00           C0.      0
ATOM   3059  HA  LEU A 198      63.751  43.640  53.975  1.00  0.00           H0.      0
ATOM   3060  CB  LEU A 198      62.621  45.312  53.096  1.00  0.00           C0.      0
ATOM   3061  HB2 LEU A 198      61.794  45.530  52.420  1.00  0.00           H0.      0
ATOM   3062  HB3 LEU A 198      62.413  45.843  54.025  1.00  0.00           H0.      0
ATOM   3063  CG  LEU A 198      63.811  46.064  52.343  1.00  0.00           C0.      0
ATOM   3064  HG  LEU A 198      63.962  45.574  51.381  1.00  0.00           H0.      0
ATOM   3065  CD1 LEU A 198      63.446  47.559  52.124  1.00  0.00           C0.      0
ATOM   3066 HD11 LEU A 198      63.190  48.035  53.070  1.00  0.00           H0.      0
ATOM   3067 HD12 LEU A 198      64.324  48.012  51.662  1.00  0.00           H0.      0
ATOM   3068 HD13 LEU A 198      62.487  47.650  51.615  1.00  0.00           H0.      0
ATOM   3069  CD2 LEU A 198      65.052  45.878  53.155  1.00  0.00           C0.      0
ATOM   3070 HD21 LEU A 198      65.541  44.911  53.035  1.00  0.00           H0.      0
ATOM   3071 HD22 LEU A 198      65.811  46.644  52.993  1.00  0.00           H0.      0
ATOM   3072 HD23 LEU A 198      64.833  45.963  54.220  1.00  0.00           H0.      0
ATOM   3073  C   LEU A 198      61.712  43.108  54.176  1.00  0.00           C0.      0
ATOM   3074  O   LEU A 198      61.407  43.571  55.274  1.00  0.00           O0.      0
ATOM   3075  N   THR A 199      61.036  42.087  53.585  1.00  0.00           N0.      0
ATOM   3076  H   THR A 199      61.374  41.586  52.776  1.00  0.00           H0.      0
ATOM   3077  CA  THR A 199      59.726  41.573  54.041  1.00  0.00           C0.      0
ATOM   3078  HA  THR A 199      59.433  42.139  54.925  1.00  0.00           H0.      0
ATOM   3079  CB  THR A 199      58.698  41.785  52.898  1.00  0.00           C0.      0
ATOM   3080  HB  THR A 199      59.266  41.459  52.027  1.00  0.00           H0.      0
ATOM   3081  CG2 THR A 199      57.429  40.952  52.994  1.00  0.00           C0.      0
ATOM   3082 HG21 THR A 199      57.013  41.118  53.988  1.00  0.00           H0.      0
ATOM   3083 HG22 THR A 199      56.811  41.184  52.127  1.00  0.00           H0.      0
ATOM   3084 HG23 THR A 199      57.701  39.912  52.815  1.00  0.00           H0.      0
ATOM   3085  OG1 THR A 199      58.171  43.074  52.776  1.00  0.00           O0.      0
ATOM   3086  HG1 THR A 199      57.633  43.071  51.981  1.00  0.00           H0.      0
ATOM   3087  C   THR A 199      59.889  40.050  54.347  1.00  0.00           C0.      0
ATOM   3088  O   THR A 199      60.462  39.362  53.512  1.00  0.00           O0.      0
ATOM   3089  N   LYS A 200      59.254  39.528  55.414  1.00  0.00           N0.      0
ATOM   3090  H   LYS A 200      58.650  40.165  55.914  1.00  0.00           H0.      0
ATOM   3091  CA  LYS A 200      59.374  38.183  55.858  1.00  0.00           C0.      0
ATOM   3092  HA  LYS A 200      59.331  37.455  55.047  1.00  0.00           H0.      0
ATOM   3093  CB  LYS A 200      60.652  38.084  56.655  1.00  0.00           C0.      0
ATOM   3094  HB2 LYS A 200      60.834  37.037  56.896  1.00  0.00           H0.      0
ATOM   3095  HB3 LYS A 200      61.451  38.454  56.013  1.00  0.00           H0.      0
ATOM   3096  CG  LYS A 200      60.664  38.951  57.905  1.00  0.00           C0.      0
ATOM   3097  HG2 LYS A 200      60.660  39.997  57.600  1.00  0.00           H0.      0
ATOM   3098  HG3 LYS A 200      59.810  38.675  58.524  1.00  0.00           H0.      0
ATOM   3099  CD  LYS A 200      61.943  38.788  58.694  1.00  0.00           C0.      0
ATOM   3100  HD2 LYS A 200      62.092  37.767  59.047  1.00  0.00           H0.      0
ATOM   3101  HD3 LYS A 200      62.760  39.079  58.033  1.00  0.00           H0.      0
ATOM   3102  CE  LYS A 200      61.818  39.781  59.860  1.00  0.00           C0.      0
ATOM   3103  HE2 LYS A 200      62.855  40.062  60.043  1.00  0.00           H0.      0
ATOM   3104  HE3 LYS A 200      61.236  40.606  59.448  1.00  0.00           H0.      0
ATOM   3105  NZ  LYS A 200      61.237  39.187  61.111  1.00  0.00           N0.      0
ATOM   3106  HZ1 LYS A 200      60.314  38.782  61.051  1.00  0.00           H0.      0
ATOM   3107  HZ2 LYS A 200      61.908  38.476  61.364  1.00  0.00           H0.      0
ATOM   3108  HZ3 LYS A 200      61.245  39.855  61.868  1.00  0.00           H0.      0
ATOM   3109  C   LYS A 200      58.120  37.812  56.656  1.00  0.00           C0.      0
ATOM   3110  O   LYS A 200      57.071  38.525  56.604  1.00  0.00           O0.      0
ATOM   3111  N   ASP A 201      58.247  36.679  57.349  1.00  0.00           N0.      0
ATOM   3112  H   ASP A 201      59.177  36.303  57.465  1.00  0.00           H0.      0
ATOM   3113  CA  ASP A 201      57.317  36.065  58.224  1.00  0.00           C0.      0
ATOM   3114  HA  ASP A 201      57.805  35.109  58.414  1.00  0.00           H0.      0
ATOM   3115  CB  ASP A 201      57.223  36.750  59.565  1.00  0.00           C0.      0
ATOM   3116  HB2 ASP A 201      56.797  37.739  59.397  1.00  0.00           H0.      0
ATOM   3117  HB3 ASP A 201      56.460  36.265  60.175  1.00  0.00           H0.      0
ATOM   3118  CG  ASP A 201      58.626  36.910  60.252  1.00  0.00           C0.      0
ATOM   3119  OD1 ASP A 201      59.360  35.878  60.258  1.00  0.00           O0.      0
ATOM   3120  OD2 ASP A 201      58.841  37.896  60.961  1.00  0.00           O0.      0
ATOM   3121  C   ASP A 201      55.836  35.886  57.634  1.00  0.00           C0.      0
ATOM   3122  O   ASP A 201      54.804  35.833  58.341  1.00  0.00           O0.      0
ATOM   3123  N   ILE A 202      55.799  35.703  56.301  1.00  0.00           N0.      0
ATOM   3124  H   ILE A 202      56.677  35.544  55.828  1.00  0.00           H0.      0
ATOM   3125  CA  ILE A 202      54.506  35.738  55.538  1.00  0.00           C0.      0
ATOM   3126  HA  ILE A 202      53.934  36.643  55.747  1.00  0.00           H0.      0
ATOM   3127  CB  ILE A 202      54.808  35.943  53.997  1.00  0.00           C0.      0
ATOM   3128  HB  ILE A 202      55.232  35.000  53.650  1.00  0.00           H0.      0
ATOM   3129  CG2 ILE A 202      53.512  36.203  53.213  1.00  0.00           C0.      0
ATOM   3130 HG21 ILE A 202      53.192  37.223  53.422  1.00  0.00           H0.      0
ATOM   3131 HG22 ILE A 202      53.638  36.012  52.147  1.00  0.00           H0.      0
ATOM   3132 HG23 ILE A 202      52.680  35.610  53.593  1.00  0.00           H0.      0
ATOM   3133  CG1 ILE A 202      55.753  37.075  53.680  1.00  0.00           C0.      0
ATOM   3134 HG12 ILE A 202      55.379  38.002  54.114  1.00  0.00           H0.      0
ATOM   3135 HG13 ILE A 202      56.658  36.926  54.270  1.00  0.00           H0.      0
ATOM   3136  CD1 ILE A 202      56.101  37.352  52.287  1.00  0.00           C0.      0
ATOM   3137 HD11 ILE A 202      57.125  37.720  52.231  1.00  0.00           H0.      0
ATOM   3138 HD12 ILE A 202      56.104  36.487  51.624  1.00  0.00           H0.      0
ATOM   3139 HD13 ILE A 202      55.570  38.218  51.891  1.00  0.00           H0.      0
ATOM   3140  C   ILE A 202      53.592  34.547  55.825  1.00  0.00           C0.      0
ATOM   3141  O   ILE A 202      54.012  33.404  55.650  1.00  0.00           O0.      0
ATOM   3142  N   THR A 203      52.356  34.735  56.299  1.00  0.00           N0.      0
ATOM   3143  H   THR A 203      52.016  35.665  56.500  1.00  0.00           H0.      0
ATOM   3144  CA  THR A 203      51.233  33.707  56.306  1.00  0.00           C0.      0
ATOM   3145  HA  THR A 203      51.566  32.890  55.666  1.00  0.00           H0.      0
ATOM   3146  CB  THR A 203      51.080  33.049  57.725  1.00  0.00           C0.      0
ATOM   3147  HB  THR A 203      52.100  32.853  58.054  1.00  0.00           H0.      0
ATOM   3148  CG2 THR A 203      50.434  34.143  58.654  1.00  0.00           C0.      0
ATOM   3149 HG21 THR A 203      49.464  34.454  58.267  1.00  0.00           H0.      0
ATOM   3150 HG22 THR A 203      50.181  33.739  59.634  1.00  0.00           H0.      0
ATOM   3151 HG23 THR A 203      51.083  35.004  58.815  1.00  0.00           H0.      0
ATOM   3152  OG1 THR A 203      50.313  31.890  57.587  1.00  0.00           O0.      0
ATOM   3153  HG1 THR A 203      50.944  31.246  57.259  1.00  0.00           H0.      0
ATOM   3154  C   THR A 203      49.895  34.301  55.707  1.00  0.00           C0.      0
ATOM   3155  O   THR A 203      49.951  35.469  55.318  1.00  0.00           O0.      0
ATOM   3156  N   THR A 204      48.815  33.473  55.593  1.00  0.00           N0.      0
ATOM   3157  H   THR A 204      48.988  32.504  55.818  1.00  0.00           H0.      0
ATOM   3158  CA  THR A 204      47.388  33.839  55.166  1.00  0.00           C0.      0
ATOM   3159  HA  THR A 204      47.203  34.825  55.594  1.00  0.00           H0.      0
ATOM   3160  CB  THR A 204      47.290  33.959  53.603  1.00  0.00           C0.      0
ATOM   3161  HB  THR A 204      47.962  34.719  53.206  1.00  0.00           H0.      0
ATOM   3162  CG2 THR A 204      47.633  32.571  52.981  1.00  0.00           C0.      0
ATOM   3163 HG21 THR A 204      47.784  32.672  51.907  1.00  0.00           H0.      0
ATOM   3164 HG22 THR A 204      48.548  32.171  53.416  1.00  0.00           H0.      0
ATOM   3165 HG23 THR A 204      46.785  31.909  53.158  1.00  0.00           H0.      0
ATOM   3166  OG1 THR A 204      45.919  34.282  53.253  1.00  0.00           O0.      0
ATOM   3167  HG1 THR A 204      45.620  35.060  53.729  1.00  0.00           H0.      0
ATOM   3168  C   THR A 204      46.328  32.829  55.670  1.00  0.00           C0.      0
ATOM   3169  O   THR A 204      46.609  31.672  55.959  1.00  0.00           O0.      0
ATOM   3170  N   SER A 205      45.072  33.252  55.786  1.00  0.00           N0.      0
ATOM   3171  H   SER A 205      44.779  34.212  55.671  1.00  0.00           H0.      0
ATOM   3172  CA  SER A 205      43.980  32.380  56.272  1.00  0.00           C0.      0
ATOM   3173  HA  SER A 205      44.123  31.384  55.854  1.00  0.00           H0.      0
ATOM   3174  CB  SER A 205      43.902  32.253  57.830  1.00  0.00           C0.      0
ATOM   3175  HB2 SER A 205      44.865  31.805  58.075  1.00  0.00           H0.      0
ATOM   3176  HB3 SER A 205      43.738  33.273  58.176  1.00  0.00           H0.      0
ATOM   3177  OG  SER A 205      42.907  31.301  58.159  1.00  0.00           O0.      0
ATOM   3178  HG  SER A 205      43.289  30.505  57.782  1.00  0.00           H0.      0
ATOM   3179  C   SER A 205      42.588  32.892  55.787  1.00  0.00           C0.      0
ATOM   3180  O   SER A 205      42.427  34.064  55.715  1.00  0.00           O0.      0
ATOM   3181  N   VAL A 206      41.649  31.934  55.595  1.00  0.00           N0.      0
ATOM   3182  H   VAL A 206      41.919  30.981  55.797  1.00  0.00           H0.      0
ATOM   3183  CA  VAL A 206      40.187  32.193  55.299  1.00  0.00           C0.      0
ATOM   3184  HA  VAL A 206      40.168  33.248  55.025  1.00  0.00           H0.      0
ATOM   3185  CB  VAL A 206      39.654  31.305  54.121  1.00  0.00           C0.      0
ATOM   3186  HB  VAL A 206      40.191  31.373  53.175  1.00  0.00           H0.      0
ATOM   3187  CG1 VAL A 206      39.547  29.855  54.472  1.00  0.00           C0.      0
ATOM   3188 HG11 VAL A 206      39.008  29.736  55.411  1.00  0.00           H0.      0
ATOM   3189 HG12 VAL A 206      39.080  29.209  53.729  1.00  0.00           H0.      0
ATOM   3190 HG13 VAL A 206      40.541  29.437  54.631  1.00  0.00           H0.      0
ATOM   3191  CG2 VAL A 206      38.219  31.724  53.652  1.00  0.00           C0.      0
ATOM   3192 HG21 VAL A 206      37.570  31.494  54.497  1.00  0.00           H0.      0
ATOM   3193 HG22 VAL A 206      38.294  32.773  53.367  1.00  0.00           H0.      0
ATOM   3194 HG23 VAL A 206      37.841  31.130  52.820  1.00  0.00           H0.      0
ATOM   3195  C   VAL A 206      39.272  32.111  56.614  1.00  0.00           C0.      0
ATOM   3196  O   VAL A 206      39.546  31.244  57.421  1.00  0.00           O0.      0
ATOM   3197  N   LEU A 207      38.201  32.921  56.783  1.00  0.00           N0.      0
ATOM   3198  H   LEU A 207      38.321  33.712  56.167  1.00  0.00           H0.      0
ATOM   3199  CA  LEU A 207      37.194  32.807  57.835  1.00  0.00           C0.      0
ATOM   3200  HA  LEU A 207      37.714  32.365  58.685  1.00  0.00           H0.      0
ATOM   3201  CB  LEU A 207      36.720  34.247  58.233  1.00  0.00           C0.      0
ATOM   3202  HB2 LEU A 207      37.633  34.713  58.604  1.00  0.00           H0.      0
ATOM   3203  HB3 LEU A 207      36.363  34.650  57.285  1.00  0.00           H0.      0
ATOM   3204  CG  LEU A 207      35.601  34.410  59.288  1.00  0.00           C0.      0
ATOM   3205  HG  LEU A 207      34.661  33.904  59.071  1.00  0.00           H0.      0
ATOM   3206  CD1 LEU A 207      36.124  33.894  60.629  1.00  0.00           C0.      0
ATOM   3207 HD11 LEU A 207      37.108  34.352  60.725  1.00  0.00           H0.      0
ATOM   3208 HD12 LEU A 207      35.413  34.176  61.406  1.00  0.00           H0.      0
ATOM   3209 HD13 LEU A 207      36.253  32.812  60.614  1.00  0.00           H0.      0
ATOM   3210  CD2 LEU A 207      35.282  35.938  59.277  1.00  0.00           C0.      0
ATOM   3211 HD21 LEU A 207      36.162  36.393  59.730  1.00  0.00           H0.      0
ATOM   3212 HD22 LEU A 207      35.079  36.277  58.261  1.00  0.00           H0.      0
ATOM   3213 HD23 LEU A 207      34.429  36.112  59.934  1.00  0.00           H0.      0
ATOM   3214  C   LEU A 207      35.992  31.864  57.504  1.00  0.00           C0.      0
ATOM   3215  O   LEU A 207      35.622  31.845  56.374  1.00  0.00           O0.      0
ATOM   3216  N   THR A 208      35.524  31.058  58.436  1.00  0.00           N0.      0
ATOM   3217  H   THR A 208      36.009  31.012  59.321  1.00  0.00           H0.      0
ATOM   3218  CA  THR A 208      34.538  29.991  58.144  1.00  0.00           C0.      0
ATOM   3219  HA  THR A 208      34.381  29.765  57.089  1.00  0.00           H0.      0
ATOM   3220  CB  THR A 208      34.985  28.634  58.655  1.00  0.00           C0.      0
ATOM   3221  HB  THR A 208      34.931  28.488  59.734  1.00  0.00           H0.      0
ATOM   3222  CG2 THR A 208      34.030  27.570  58.038  1.00  0.00           C0.      0
ATOM   3223 HG21 THR A 208      34.327  26.546  58.265  1.00  0.00           H0.      0
ATOM   3224 HG22 THR A 208      33.102  27.616  58.607  1.00  0.00           H0.      0
ATOM   3225 HG23 THR A 208      33.736  27.741  57.002  1.00  0.00           H0.      0
ATOM   3226  OG1 THR A 208      36.245  28.244  58.213  1.00  0.00           O0.      0
ATOM   3227  HG1 THR A 208      36.813  28.218  58.986  1.00  0.00           H0.      0
ATOM   3228  C   THR A 208      33.230  30.493  58.836  1.00  0.00           C0.      0
ATOM   3229  O   THR A 208      33.301  30.839  60.035  1.00  0.00           O0.      0
ATOM   3230  N   VAL A 209      32.125  30.611  58.130  1.00  0.00           N0.      0
ATOM   3231  H   VAL A 209      32.277  30.443  57.145  1.00  0.00           H0.      0
ATOM   3232  CA  VAL A 209      30.875  31.232  58.589  1.00  0.00           C0.      0
ATOM   3233  HA  VAL A 209      30.896  31.435  59.660  1.00  0.00           H0.      0
ATOM   3234  CB  VAL A 209      30.896  32.683  58.002  1.00  0.00           C0.      0
ATOM   3235  HB  VAL A 209      31.004  32.751  56.920  1.00  0.00           H0.      0
ATOM   3236  CG1 VAL A 209      29.577  33.369  58.268  1.00  0.00           C0.      0
ATOM   3237 HG11 VAL A 209      29.727  34.418  58.013  1.00  0.00           H0.      0
ATOM   3238 HG12 VAL A 209      28.849  33.261  57.464  1.00  0.00           H0.      0
ATOM   3239 HG13 VAL A 209      29.250  33.185  59.292  1.00  0.00           H0.      0
ATOM   3240  CG2 VAL A 209      32.000  33.395  58.787  1.00  0.00           C0.      0
ATOM   3241 HG21 VAL A 209      31.712  33.214  59.822  1.00  0.00           H0.      0
ATOM   3242 HG22 VAL A 209      32.919  32.955  58.401  1.00  0.00           H0.      0
ATOM   3243 HG23 VAL A 209      32.092  34.477  58.690  1.00  0.00           H0.      0
ATOM   3244  C   VAL A 209      29.639  30.433  58.173  1.00  0.00           C0.      0
ATOM   3245  O   VAL A 209      29.462  30.360  56.954  1.00  0.00           O0.      0
ATOM   3246  N   ASN A 210      28.924  29.793  59.108  1.00  0.00           N0.      0
ATOM   3247  H   ASN A 210      29.067  30.175  60.032  1.00  0.00           H0.      0
ATOM   3248  CA  ASN A 210      27.928  28.719  58.933  1.00  0.00           C0.      0
ATOM   3249  HA  ASN A 210      27.746  28.271  59.910  1.00  0.00           H0.      0
ATOM   3250  CB  ASN A 210      26.558  29.272  58.393  1.00  0.00           C0.      0
ATOM   3251  HB2 ASN A 210      26.669  29.612  57.363  1.00  0.00           H0.      0
ATOM   3252  HB3 ASN A 210      25.794  28.496  58.358  1.00  0.00           H0.      0
ATOM   3253  CG  ASN A 210      26.046  30.500  59.228  1.00  0.00           C0.      0
ATOM   3254  OD1 ASN A 210      26.333  31.657  58.876  1.00  0.00           O0.      0
ATOM   3255  ND2 ASN A 210      25.436  30.311  60.335  1.00  0.00           N0.      0
ATOM   3256 HD21 ASN A 210      25.143  31.167  60.784  1.00  0.00           H0.      0
ATOM   3257 HD22 ASN A 210      25.333  29.418  60.794  1.00  0.00           H0.      0
ATOM   3258  C   ASN A 210      28.492  27.534  58.124  1.00  0.00           C0.      0
ATOM   3259  O   ASN A 210      27.818  27.138  57.172  1.00  0.00           O0.      0
ATOM   3260  N   ASN A 211      29.697  27.116  58.395  1.00  0.00           N0.      0
ATOM   3261  H   ASN A 211      30.007  27.399  59.314  1.00  0.00           H0.      0
ATOM   3262  CA  ASN A 211      30.363  26.032  57.643  1.00  0.00           C0.      0
ATOM   3263  HA  ASN A 211      31.326  25.913  58.139  1.00  0.00           H0.      0
ATOM   3264  CB  ASN A 211      29.573  24.682  57.743  1.00  0.00           C0.      0
ATOM   3265  HB2 ASN A 211      28.587  24.788  57.292  1.00  0.00           H0.      0
ATOM   3266  HB3 ASN A 211      30.105  23.898  57.204  1.00  0.00           H0.      0
ATOM   3267  CG  ASN A 211      29.369  24.299  59.183  1.00  0.00           C0.      0
ATOM   3268  OD1 ASN A 211      28.410  24.730  59.856  1.00  0.00           O0.      0
ATOM   3269  ND2 ASN A 211      30.319  23.600  59.783  1.00  0.00           N0.      0
ATOM   3270 HD21 ASN A 211      30.287  23.529  60.789  1.00  0.00           H0.      0
ATOM   3271 HD22 ASN A 211      31.140  23.356  59.248  1.00  0.00           H0.      0
ATOM   3272  C   ASN A 211      30.592  26.309  56.143  1.00  0.00           C0.      0
ATOM   3273  O   ASN A 211      30.744  25.441  55.308  1.00  0.00           O0.      0
ATOM   3274  N   LYS A 212      30.669  27.568  55.775  1.00  0.00           N0.      0
ATOM   3275  H   LYS A 212      30.487  28.246  56.501  1.00  0.00           H0.      0
ATOM   3276  CA  LYS A 212      30.840  28.112  54.434  1.00  0.00           C0.      0
ATOM   3277  HA  LYS A 212      31.263  27.350  53.779  1.00  0.00           H0.      0
ATOM   3278  CB  LYS A 212      29.557  28.826  53.837  1.00  0.00           C0.      0
ATOM   3279  HB2 LYS A 212      29.150  29.526  54.566  1.00  0.00           H0.      0
ATOM   3280  HB3 LYS A 212      29.832  29.301  52.895  1.00  0.00           H0.      0
ATOM   3281  CG  LYS A 212      28.583  27.745  53.531  1.00  0.00           C0.      0
ATOM   3282  HG2 LYS A 212      28.971  26.975  52.864  1.00  0.00           H0.      0
ATOM   3283  HG3 LYS A 212      28.254  27.269  54.455  1.00  0.00           H0.      0
ATOM   3284  CD  LYS A 212      27.358  28.407  52.787  1.00  0.00           C0.      0
ATOM   3285  HD2 LYS A 212      27.841  29.065  52.065  1.00  0.00           H0.      0
ATOM   3286  HD3 LYS A 212      26.749  27.714  52.207  1.00  0.00           H0.      0
ATOM   3287  CE  LYS A 212      26.496  29.320  53.650  1.00  0.00           C0.      0
ATOM   3288  HE2 LYS A 212      26.310  28.916  54.645  1.00  0.00           H0.      0
ATOM   3289  HE3 LYS A 212      26.955  30.306  53.718  1.00  0.00           H0.      0
ATOM   3290  NZ  LYS A 212      25.154  29.404  53.050  1.00  0.00           N0.      0
ATOM   3291  HZ1 LYS A 212      25.066  29.935  52.196  1.00  0.00           H0.      0
ATOM   3292  HZ2 LYS A 212      24.722  28.495  52.961  1.00  0.00           H0.      0
ATOM   3293  HZ3 LYS A 212      24.489  29.759  53.723  1.00  0.00           H0.      0
ATOM   3294  C   LYS A 212      31.910  29.208  54.462  1.00  0.00           C0.      0
ATOM   3295  O   LYS A 212      32.057  29.914  55.455  1.00  0.00           O0.      0
ATOM   3296  N   ALA A 213      32.684  29.343  53.376  1.00  0.00           N0.      0
ATOM   3297  H   ALA A 213      32.476  28.824  52.535  1.00  0.00           H0.      0
ATOM   3298  CA  ALA A 213      33.862  30.223  53.396  1.00  0.00           C0.      0
ATOM   3299  HA  ALA A 213      34.406  30.226  54.341  1.00  0.00           H0.      0
ATOM   3300  CB  ALA A 213      34.803  29.678  52.261  1.00  0.00           C0.      0
ATOM   3301  HB1 ALA A 213      35.837  29.832  52.570  1.00  0.00           H0.      0
ATOM   3302  HB2 ALA A 213      34.545  28.665  51.953  1.00  0.00           H0.      0
ATOM   3303  HB3 ALA A 213      34.688  30.349  51.409  1.00  0.00           H0.      0
ATOM   3304  C   ALA A 213      33.550  31.680  53.099  1.00  0.00           C0.      0
ATOM   3305  O   ALA A 213      32.649  32.049  52.318  1.00  0.00           O0.      0
ATOM   3306  N   HIE A 214      34.264  32.460  53.851  1.00  0.00           N0.      0
ATOM   3307  H   HIE A 214      34.926  32.033  54.483  1.00  0.00           H0.      0
ATOM   3308  CA  HIE A 214      34.089  33.889  53.964  1.00  0.00           C0.      0
ATOM   3309  HA  HIE A 214      33.488  34.265  53.136  1.00  0.00           H0.      0
ATOM   3310  CB  HIE A 214      33.487  34.069  55.360  1.00  0.00           C0.      0
ATOM   3311  HB2 HIE A 214      32.794  33.260  55.589  1.00  0.00           H0.      0
ATOM   3312  HB3 HIE A 214      34.215  33.996  56.167  1.00  0.00           H0.      0
ATOM   3313  CG  HIE A 214      32.626  35.310  55.543  1.00  0.00           C0.      0
ATOM   3314  ND1 HIE A 214      33.070  36.645  55.585  1.00  0.00           N0.      0
ATOM   3315  CE1 HIE A 214      32.006  37.406  55.836  1.00  0.00           C0.      0
ATOM   3316  HE1 HIE A 214      32.120  38.479  55.821  1.00  0.00           H0.      0
ATOM   3317  NE2 HIE A 214      30.910  36.629  56.039  1.00  0.00           N0.      0
ATOM   3318  HE2 HIE A 214      29.981  37.000  56.176  1.00  0.00           H0.      0
ATOM   3319  CD2 HIE A 214      31.294  35.322  55.889  1.00  0.00           C0.      0
ATOM   3320  HD2 HIE A 214      30.720  34.412  55.798  1.00  0.00           H0.      0
ATOM   3321  C   HIE A 214      35.317  34.713  53.668  1.00  0.00           C0.      0
ATOM   3322  O   HIE A 214      36.018  34.340  52.778  1.00  0.00           O0.      0
ATOM   3323  N   MET A 215      35.489  35.884  54.279  1.00  0.00           N0.      0
ATOM   3324  H   MET A 215      34.932  36.147  55.079  1.00  0.00           H0.      0
ATOM   3325  CA  MET A 215      36.587  36.762  54.041  1.00  0.00           C0.      0
ATOM   3326  HA  MET A 215      36.640  36.975  52.974  1.00  0.00           H0.      0
ATOM   3327  CB  MET A 215      36.453  38.030  54.928  1.00  0.00           C0.      0
ATOM   3328  HB2 MET A 215      36.335  37.579  55.914  1.00  0.00           H0.      0
ATOM   3329  HB3 MET A 215      37.361  38.633  54.958  1.00  0.00           H0.      0
ATOM   3330  CG  MET A 215      35.336  38.979  54.598  1.00  0.00           C0.      0
ATOM   3331  HG2 MET A 215      34.486  38.395  54.244  1.00  0.00           H0.      0
ATOM   3332  HG3 MET A 215      35.153  39.473  55.552  1.00  0.00           H0.      0
ATOM   3333  SD  MET A 215      35.695  40.230  53.344  1.00  0.00           S0.      0
ATOM   3334  CE  MET A 215      37.274  40.894  54.081  1.00  0.00           C0.      0
ATOM   3335  HE1 MET A 215      37.399  41.857  53.586  1.00  0.00           H0.      0
ATOM   3336  HE2 MET A 215      37.175  41.005  55.161  1.00  0.00           H0.      0
ATOM   3337  HE3 MET A 215      38.126  40.256  53.847  1.00  0.00           H0.      0
ATOM   3338  C   MET A 215      37.949  36.098  54.304  1.00  0.00           C0.      0
ATOM   3339  O   MET A 215      38.129  35.317  55.248  1.00  0.00           O0.      0
ATOM   3340  N   VAL A 216      39.013  36.513  53.538  1.00  0.00           N0.      0
ATOM   3341  H   VAL A 216      38.812  37.190  52.816  1.00  0.00           H0.      0
ATOM   3342  CA  VAL A 216      40.447  36.157  53.615  1.00  0.00           C0.      0
ATOM   3343  HA  VAL A 216      40.588  35.296  54.268  1.00  0.00           H0.      0
ATOM   3344  CB  VAL A 216      40.904  35.916  52.208  1.00  0.00           C0.      0
ATOM   3345  HB  VAL A 216      40.294  36.423  51.461  1.00  0.00           H0.      0
ATOM   3346  CG1 VAL A 216      42.364  36.222  51.883  1.00  0.00           C0.      0
ATOM   3347 HG11 VAL A 216      42.555  36.017  50.829  1.00  0.00           H0.      0
ATOM   3348 HG12 VAL A 216      42.496  37.301  51.959  1.00  0.00           H0.      0
ATOM   3349 HG13 VAL A 216      43.021  35.656  52.543  1.00  0.00           H0.      0
ATOM   3350  CG2 VAL A 216      40.723  34.371  51.912  1.00  0.00           C0.      0
ATOM   3351 HG21 VAL A 216      41.317  33.751  52.584  1.00  0.00           H0.      0
ATOM   3352 HG22 VAL A 216      39.680  34.059  51.857  1.00  0.00           H0.      0
ATOM   3353 HG23 VAL A 216      41.061  34.222  50.887  1.00  0.00           H0.      0
ATOM   3354  C   VAL A 216      41.268  37.289  54.319  1.00  0.00           C0.      0
ATOM   3355  O   VAL A 216      41.051  38.507  54.090  1.00  0.00           O0.      0
ATOM   3356  N   THR A 217      42.254  36.867  55.117  1.00  0.00           N0.      0
ATOM   3357  H   THR A 217      42.283  35.880  55.327  1.00  0.00           H0.      0
ATOM   3358  CA  THR A 217      43.369  37.785  55.650  1.00  0.00           C0.      0
ATOM   3359  HA  THR A 217      43.237  38.809  55.301  1.00  0.00           H0.      0
ATOM   3360  CB  THR A 217      43.196  37.917  57.230  1.00  0.00           C0.      0
ATOM   3361  HB  THR A 217      43.923  38.680  57.508  1.00  0.00           H0.      0
ATOM   3362  CG2 THR A 217      41.721  38.139  57.639  1.00  0.00           C0.      0
ATOM   3363 HG21 THR A 217      41.306  39.019  57.146  1.00  0.00           H0.      0
ATOM   3364 HG22 THR A 217      41.140  37.328  57.200  1.00  0.00           H0.      0
ATOM   3365 HG23 THR A 217      41.660  38.244  58.722  1.00  0.00           H0.      0
ATOM   3366  OG1 THR A 217      43.497  36.750  57.873  1.00  0.00           O0.      0
ATOM   3367  HG1 THR A 217      44.441  36.576  57.898  1.00  0.00           H0.      0
ATOM   3368  C   THR A 217      44.739  37.356  55.146  1.00  0.00           C0.      0
ATOM   3369  O   THR A 217      44.959  36.179  55.024  1.00  0.00           O0.      0
ATOM   3370  N   LEU A 218      45.651  38.295  54.880  1.00  0.00           N0.      0
ATOM   3371  H   LEU A 218      45.333  39.252  54.947  1.00  0.00           H0.      0
ATOM   3372  CA  LEU A 218      47.069  38.055  54.559  1.00  0.00           C0.      0
ATOM   3373  HA  LEU A 218      47.294  37.000  54.712  1.00  0.00           H0.      0
ATOM   3374  CB  LEU A 218      47.322  38.329  53.060  1.00  0.00           C0.      0
ATOM   3375  HB2 LEU A 218      47.384  39.411  52.947  1.00  0.00           H0.      0
ATOM   3376  HB3 LEU A 218      48.203  37.830  52.655  1.00  0.00           H0.      0
ATOM   3377  CG  LEU A 218      46.185  37.825  52.168  1.00  0.00           C0.      0
ATOM   3378  HG  LEU A 218      45.793  36.949  52.686  1.00  0.00           H0.      0
ATOM   3379  CD1 LEU A 218      45.095  38.815  51.873  1.00  0.00           C0.      0
ATOM   3380 HD11 LEU A 218      44.391  38.421  51.139  1.00  0.00           H0.      0
ATOM   3381 HD12 LEU A 218      44.577  38.957  52.821  1.00  0.00           H0.      0
ATOM   3382 HD13 LEU A 218      45.485  39.784  51.564  1.00  0.00           H0.      0
ATOM   3383  CD2 LEU A 218      46.825  37.445  50.871  1.00  0.00           C0.      0
ATOM   3384 HD21 LEU A 218      46.052  37.085  50.192  1.00  0.00           H0.      0
ATOM   3385 HD22 LEU A 218      47.273  38.337  50.432  1.00  0.00           H0.      0
ATOM   3386 HD23 LEU A 218      47.602  36.693  51.003  1.00  0.00           H0.      0
ATOM   3387  C   LEU A 218      47.981  38.896  55.461  1.00  0.00           C0.      0
ATOM   3388  O   LEU A 218      47.785  40.112  55.567  1.00  0.00           O0.      0
ATOM   3389  N   ASP A 219      48.967  38.270  56.079  1.00  0.00           N0.      0
ATOM   3390  H   ASP A 219      49.235  37.320  55.866  1.00  0.00           H0.      0
ATOM   3391  CA  ASP A 219      49.838  38.947  57.058  1.00  0.00           C0.      0
ATOM   3392  HA  ASP A 219      49.455  39.935  57.317  1.00  0.00           H0.      0
ATOM   3393  CB  ASP A 219      49.964  38.162  58.393  1.00  0.00           C0.      0
ATOM   3394  HB2 ASP A 219      50.258  37.129  58.203  1.00  0.00           H0.      0
ATOM   3395  HB3 ASP A 219      50.698  38.601  59.069  1.00  0.00           H0.      0
ATOM   3396  CG  ASP A 219      48.659  38.126  59.162  1.00  0.00           C0.      0
ATOM   3397  OD1 ASP A 219      48.208  39.262  59.488  1.00  0.00           O0.      0
ATOM   3398  OD2 ASP A 219      48.038  37.097  59.437  1.00  0.00           O0.      0
ATOM   3399  C   ASP A 219      51.280  39.119  56.552  1.00  0.00           C0.      0
ATOM   3400  O   ASP A 219      51.725  38.222  55.825  1.00  0.00           O0.      0
ATOM   3401  N   TYR A 220      51.984  40.136  57.015  1.00  0.00           N0.      0
ATOM   3402  H   TYR A 220      51.471  40.755  57.627  1.00  0.00           H0.      0
ATOM   3403  CA  TYR A 220      53.352  40.505  56.685  1.00  0.00           C0.      0
ATOM   3404  HA  TYR A 220      53.891  39.594  56.424  1.00  0.00           H0.      0
ATOM   3405  CB  TYR A 220      53.268  41.492  55.491  1.00  0.00           C0.      0
ATOM   3406  HB2 TYR A 220      52.963  42.508  55.744  1.00  0.00           H0.      0
ATOM   3407  HB3 TYR A 220      54.280  41.642  55.114  1.00  0.00           H0.      0
ATOM   3408  CG  TYR A 220      52.471  41.085  54.287  1.00  0.00           C0.      0
ATOM   3409  CD1 TYR A 220      51.157  41.488  54.219  1.00  0.00           C0.      0
ATOM   3410  HD1 TYR A 220      50.640  42.028  54.998  1.00  0.00           H0.      0
ATOM   3411  CE1 TYR A 220      50.294  41.137  53.163  1.00  0.00           C0.      0
ATOM   3412  HE1 TYR A 220      49.235  41.348  53.155  1.00  0.00           H0.      0
ATOM   3413  CZ  TYR A 220      50.898  40.355  52.116  1.00  0.00           C0.      0
ATOM   3414  OH  TYR A 220      50.192  39.990  51.072  1.00  0.00           O0.      0
ATOM   3415  HH  TYR A 220      50.645  39.631  50.306  1.00  0.00           H0.      0
ATOM   3416  CE2 TYR A 220      52.303  40.034  52.154  1.00  0.00           C0.      0
ATOM   3417  HE2 TYR A 220      52.752  39.423  51.385  1.00  0.00           H0.      0
ATOM   3418  CD2 TYR A 220      53.134  40.389  53.209  1.00  0.00           C0.      0
ATOM   3419  HD2 TYR A 220      54.208  40.273  53.227  1.00  0.00           H0.      0
ATOM   3420  C   TYR A 220      54.120  41.071  57.870  1.00  0.00           C0.      0
ATOM   3421  O   TYR A 220      53.525  41.681  58.728  1.00  0.00           O0.      0
ATOM   3422  N   THR A 221      55.439  41.097  57.676  1.00  0.00           N0.      0
ATOM   3423  H   THR A 221      55.810  40.656  56.846  1.00  0.00           H0.      0
ATOM   3424  CA  THR A 221      56.399  41.842  58.513  1.00  0.00           C0.      0
ATOM   3425  HA  THR A 221      55.935  42.682  59.031  1.00  0.00           H0.      0
ATOM   3426  CB  THR A 221      57.060  40.925  59.515  1.00  0.00           C0.      0
ATOM   3427  HB  THR A 221      57.464  40.127  58.891  1.00  0.00           H0.      0
ATOM   3428  CG2 THR A 221      58.219  41.504  60.318  1.00  0.00           C0.      0
ATOM   3429 HG21 THR A 221      59.050  41.669  59.632  1.00  0.00           H0.      0
ATOM   3430 HG22 THR A 221      58.079  42.527  60.665  1.00  0.00           H0.      0
ATOM   3431 HG23 THR A 221      58.516  40.846  61.135  1.00  0.00           H0.      0
ATOM   3432  OG1 THR A 221      56.069  40.504  60.435  1.00  0.00           O0.      0
ATOM   3433  HG1 THR A 221      55.539  39.802  60.049  1.00  0.00           H0.      0
ATOM   3434  C   THR A 221      57.481  42.408  57.659  1.00  0.00           C0.      0
ATOM   3435  O   THR A 221      58.173  41.703  56.934  1.00  0.00           O0.      0
ATOM   3436  N   VAL A 222      57.710  43.736  57.815  1.00  0.00           N0.      0
ATOM   3437  H   VAL A 222      57.192  44.183  58.558  1.00  0.00           H0.      0
ATOM   3438  CA  VAL A 222      58.628  44.544  56.967  1.00  0.00           C0.      0
ATOM   3439  HA  VAL A 222      59.221  43.840  56.383  1.00  0.00           H0.      0
ATOM   3440  CB  VAL A 222      57.860  45.290  55.851  1.00  0.00           C0.      0
ATOM   3441  HB  VAL A 222      57.416  44.636  55.101  1.00  0.00           H0.      0
ATOM   3442  CG1 VAL A 222      56.609  46.051  56.440  1.00  0.00           C0.      0
ATOM   3443 HG11 VAL A 222      56.815  46.680  57.306  1.00  0.00           H0.      0
ATOM   3444 HG12 VAL A 222      56.237  46.731  55.673  1.00  0.00           H0.      0
ATOM   3445 HG13 VAL A 222      55.865  45.324  56.767  1.00  0.00           H0.      0
ATOM   3446  CG2 VAL A 222      58.703  46.223  54.976  1.00  0.00           C0.      0
ATOM   3447 HG21 VAL A 222      58.148  46.628  54.131  1.00  0.00           H0.      0
ATOM   3448 HG22 VAL A 222      59.027  47.015  55.652  1.00  0.00           H0.      0
ATOM   3449 HG23 VAL A 222      59.515  45.634  54.550  1.00  0.00           H0.      0
ATOM   3450  C   VAL A 222      59.514  45.414  57.843  1.00  0.00           C0.      0
ATOM   3451  O   VAL A 222      59.111  45.964  58.865  1.00  0.00           O0.      0
ATOM   3452  N   GLN A 223      60.724  45.599  57.390  1.00  0.00           N0.      0
ATOM   3453  H   GLN A 223      61.091  45.107  56.588  1.00  0.00           H0.      0
ATOM   3454  CA  GLN A 223      61.812  46.411  58.017  1.00  0.00           C0.      0
ATOM   3455  HA  GLN A 223      61.787  46.069  59.051  1.00  0.00           H0.      0
ATOM   3456  CB  GLN A 223      63.120  46.185  57.253  1.00  0.00           C0.      0
ATOM   3457  HB2 GLN A 223      63.325  45.120  57.366  1.00  0.00           H0.      0
ATOM   3458  HB3 GLN A 223      63.056  46.481  56.206  1.00  0.00           H0.      0
ATOM   3459  CG  GLN A 223      64.241  46.911  57.839  1.00  0.00           C0.      0
ATOM   3460  HG2 GLN A 223      64.046  47.983  57.802  1.00  0.00           H0.      0
ATOM   3461  HG3 GLN A 223      64.399  46.651  58.886  1.00  0.00           H0.      0
ATOM   3462  CD  GLN A 223      65.612  46.610  57.146  1.00  0.00           C0.      0
ATOM   3463  OE1 GLN A 223      66.431  47.494  56.994  1.00  0.00           O0.      0
ATOM   3464  NE2 GLN A 223      66.030  45.343  56.991  1.00  0.00           N0.      0
ATOM   3465 HE21 GLN A 223      66.958  45.267  56.600  1.00  0.00           H0.      0
ATOM   3466 HE22 GLN A 223      65.429  44.560  57.203  1.00  0.00           H0.      0
ATOM   3467  C   GLN A 223      61.427  47.903  57.945  1.00  0.00           C0.      0
ATOM   3468  O   GLN A 223      60.866  48.337  56.969  1.00  0.00           O0.      0
ATOM   3469  N   VAL A 224      61.867  48.741  58.920  1.00  0.00           N0.      0
ATOM   3470  H   VAL A 224      62.459  48.347  59.636  1.00  0.00           H0.      0
ATOM   3471  CA  VAL A 224      61.862  50.162  58.737  1.00  0.00           C0.      0
ATOM   3472  HA  VAL A 224      61.708  50.389  57.683  1.00  0.00           H0.      0
ATOM   3473  CB  VAL A 224      60.722  50.762  59.539  1.00  0.00           C0.      0
ATOM   3474  HB  VAL A 224      60.969  50.736  60.600  1.00  0.00           H0.      0
ATOM   3475  CG1 VAL A 224      60.609  52.256  59.349  1.00  0.00           C0.      0
ATOM   3476 HG11 VAL A 224      59.675  52.595  59.799  1.00  0.00           H0.      0
ATOM   3477 HG12 VAL A 224      61.406  52.747  59.907  1.00  0.00           H0.      0
ATOM   3478 HG13 VAL A 224      60.563  52.504  58.289  1.00  0.00           H0.      0
ATOM   3479  CG2 VAL A 224      59.294  50.179  59.374  1.00  0.00           C0.      0
ATOM   3480 HG21 VAL A 224      58.905  50.132  58.357  1.00  0.00           H0.      0
ATOM   3481 HG22 VAL A 224      59.356  49.188  59.823  1.00  0.00           H0.      0
ATOM   3482 HG23 VAL A 224      58.609  50.726  60.021  1.00  0.00           H0.      0
ATOM   3483  C   VAL A 224      63.265  50.751  59.147  1.00  0.00           C0.      0
ATOM   3484  O   VAL A 224      63.661  50.641  60.284  1.00  0.00           O0.      0
ATOM   3485  N   PRO A 225      64.028  51.393  58.242  1.00  0.00           N0.      0
ATOM   3486  CD  PRO A 225      63.889  51.346  56.840  1.00  0.00           C0.      0
ATOM   3487  HD2 PRO A 225      63.074  51.938  56.425  1.00  0.00           H0.      0
ATOM   3488  HD3 PRO A 225      63.808  50.305  56.528  1.00  0.00           H0.      0
ATOM   3489  CG  PRO A 225      65.205  51.979  56.299  1.00  0.00           C0.      0
ATOM   3490  HG2 PRO A 225      65.042  52.464  55.336  1.00  0.00           H0.      0
ATOM   3491  HG3 PRO A 225      66.040  51.286  56.199  1.00  0.00           H0.      0
ATOM   3492  CB  PRO A 225      65.520  52.955  57.463  1.00  0.00           C0.      0
ATOM   3493  HB2 PRO A 225      64.838  53.805  57.458  1.00  0.00           H0.      0
ATOM   3494  HB3 PRO A 225      66.511  53.406  57.413  1.00  0.00           H0.      0
ATOM   3495  CA  PRO A 225      65.261  52.008  58.632  1.00  0.00           C0.      0
ATOM   3496  HA  PRO A 225      65.948  51.172  58.763  1.00  0.00           H0.      0
ATOM   3497  C   PRO A 225      65.148  52.861  59.976  1.00  0.00           C0.      0
ATOM   3498  O   PRO A 225      64.201  53.613  60.138  1.00  0.00           O0.      0
ATOM   3499  N   GLY A 226      66.061  52.749  60.940  1.00  0.00           N0.      0
ATOM   3500  H   GLY A 226      66.807  52.071  60.880  1.00  0.00           H0.      0
ATOM   3501  CA  GLY A 226      66.229  53.670  62.049  1.00  0.00           C0.      0
ATOM   3502  HA2 GLY A 226      67.138  53.308  62.530  1.00  0.00           H0.      0
ATOM   3503  HA3 GLY A 226      66.188  54.669  61.615  1.00  0.00           H0.      0
ATOM   3504  C   GLY A 226      65.199  53.611  63.186  1.00  0.00           C0.      0
ATOM   3505  O   GLY A 226      65.320  54.208  64.229  1.00  0.00           O0.      0
ATOM   3506  N   ALA A 227      64.165  52.690  62.952  1.00  0.00           N0.      0
ATOM   3507  H   ALA A 227      64.055  52.150  62.105  1.00  0.00           H0.      0
ATOM   3508  CA  ALA A 227      63.173  52.396  63.993  1.00  0.00           C0.      0
ATOM   3509  HA  ALA A 227      62.681  53.330  64.266  1.00  0.00           H0.      0
ATOM   3510  CB  ALA A 227      62.003  51.803  63.104  1.00  0.00           C0.      0
ATOM   3511  HB1 ALA A 227      62.326  50.938  62.524  1.00  0.00           H0.      0
ATOM   3512  HB2 ALA A 227      61.264  51.409  63.802  1.00  0.00           H0.      0
ATOM   3513  HB3 ALA A 227      61.658  52.517  62.357  1.00  0.00           H0.      0
ATOM   3514  C   ALA A 227      63.637  51.440  65.160  1.00  0.00           C0.      0
ATOM   3515  O   ALA A 227      62.814  50.882  65.766  1.00  0.00           O0.      0
ATOM   3516  N   GLY A 228      64.888  51.215  65.338  1.00  0.00           N0.      0
ATOM   3517  H   GLY A 228      65.593  51.563  64.704  1.00  0.00           H0.      0
ATOM   3518  CA  GLY A 228      65.386  50.323  66.399  1.00  0.00           C0.      0
ATOM   3519  HA2 GLY A 228      64.611  49.658  66.780  1.00  0.00           H0.      0
ATOM   3520  HA3 GLY A 228      66.015  49.595  65.887  1.00  0.00           H0.      0
ATOM   3521  C   GLY A 228      66.195  50.932  67.495  1.00  0.00           C0.      0
ATOM   3522  O   GLY A 228      66.403  52.147  67.482  1.00  0.00           O0.      0
ATOM   3523  N   ARG A 229      66.723  50.140  68.423  1.00  0.00           N0.      0
ATOM   3524  H   ARG A 229      66.512  49.155  68.487  1.00  0.00           H0.      0
ATOM   3525  CA  ARG A 229      67.597  50.570  69.556  1.00  0.00           C0.      0
ATOM   3526  HA  ARG A 229      67.045  51.253  70.203  1.00  0.00           H0.      0
ATOM   3527  CB  ARG A 229      68.069  49.332  70.441  1.00  0.00           C0.      0
ATOM   3528  HB2 ARG A 229      68.563  48.689  69.711  1.00  0.00           H0.      0
ATOM   3529  HB3 ARG A 229      68.906  49.525  71.112  1.00  0.00           H0.      0
ATOM   3530  CG  ARG A 229      67.050  48.579  71.373  1.00  0.00           C0.      0
ATOM   3531  HG2 ARG A 229      66.866  49.276  72.191  1.00  0.00           H0.      0
ATOM   3532  HG3 ARG A 229      66.114  48.352  70.863  1.00  0.00           H0.      0
ATOM   3533  CD  ARG A 229      67.633  47.262  71.857  1.00  0.00           C0.      0
ATOM   3534  HD2 ARG A 229      68.047  46.921  70.909  1.00  0.00           H0.      0
ATOM   3535  HD3 ARG A 229      68.390  47.575  72.576  1.00  0.00           H0.      0
ATOM   3536  NE  ARG A 229      66.622  46.365  72.447  1.00  0.00           N0.      0
ATOM   3537  HE  ARG A 229      65.643  46.605  72.518  1.00  0.00           H0.      0
ATOM   3538  CZ  ARG A 229      66.899  45.177  72.907  1.00  0.00           C0.      0
ATOM   3539  NH1 ARG A 229      68.047  44.598  72.838  1.00  0.00           N0.      0
ATOM   3540 HH11 ARG A 229      68.804  45.087  72.381  1.00  0.00           H0.      0
ATOM   3541 HH12 ARG A 229      68.167  43.657  73.183  1.00  0.00           H0.      0
ATOM   3542  NH2 ARG A 229      65.921  44.435  73.412  1.00  0.00           N0.      0
ATOM   3543 HH21 ARG A 229      64.980  44.799  73.358  1.00  0.00           H0.      0
ATOM   3544 HH22 ARG A 229      66.187  43.495  73.667  1.00  0.00           H0.      0
ATOM   3545  C   ARG A 229      68.920  51.211  68.968  1.00  0.00           C0.      0
ATOM   3546  O   ARG A 229      69.539  50.578  68.110  1.00  0.00           O0.      0
ATOM   3547  N   ASP A 230      69.281  52.360  69.474  1.00  0.00           N0.      0
ATOM   3548  H   ASP A 230      68.746  52.791  70.214  1.00  0.00           H0.      0
ATOM   3549  CA  ASP A 230      70.651  52.906  69.182  1.00  0.00           C0.      0
ATOM   3550  HA  ASP A 230      70.721  53.941  69.517  1.00  0.00           H0.      0
ATOM   3551  CB  ASP A 230      71.744  52.110  69.877  1.00  0.00           C0.      0
ATOM   3552  HB2 ASP A 230      71.833  51.113  69.447  1.00  0.00           H0.      0
ATOM   3553  HB3 ASP A 230      72.691  52.648  69.831  1.00  0.00           H0.      0
ATOM   3554  CG  ASP A 230      71.477  51.745  71.384  1.00  0.00           C0.      0
ATOM   3555  OD1 ASP A 230      70.502  52.280  71.985  1.00  0.00           O0.      0
ATOM   3556  OD2 ASP A 230      72.197  50.998  72.036  1.00  0.00           O0.      0
ATOM   3557  C   ASP A 230      70.877  53.102  67.708  1.00  0.00           C0.      0
ATOM   3558  O   ASP A 230      71.863  52.717  67.061  1.00  0.00           O0.      0
ATOM   3559  N   GLY A 231      69.901  53.752  67.042  1.00  0.00           N0.      0
ATOM   3560  H   GLY A 231      69.041  54.002  67.510  1.00  0.00           H0.      0
ATOM   3561  CA  GLY A 231      69.943  54.181  65.607  1.00  0.00           C0.      0
ATOM   3562  HA2 GLY A 231      69.216  54.930  65.295  1.00  0.00           H0.      0
ATOM   3563  HA3 GLY A 231      70.856  54.764  65.488  1.00  0.00           H0.      0
ATOM   3564  C   GLY A 231      69.699  53.116  64.606  1.00  0.00           C0.      0
ATOM   3565  O   GLY A 231      69.825  53.355  63.372  1.00  0.00           O0.      0
ATOM   3566  N   ALA A 232      69.509  51.816  65.013  1.00  0.00           N0.      0
ATOM   3567  H   ALA A 232      69.563  51.629  66.005  1.00  0.00           H0.      0
ATOM   3568  CA  ALA A 232      69.601  50.772  64.139  1.00  0.00           C0.      0
ATOM   3569  HA  ALA A 232      70.417  50.985  63.449  1.00  0.00           H0.      0
ATOM   3570  CB  ALA A 232      70.052  49.510  64.893  1.00  0.00           C0.      0
ATOM   3571  HB1 ALA A 232      70.359  48.839  64.091  1.00  0.00           H0.      0
ATOM   3572  HB2 ALA A 232      70.942  49.722  65.486  1.00  0.00           H0.      0
ATOM   3573  HB3 ALA A 232      69.231  49.125  65.497  1.00  0.00           H0.      0
ATOM   3574  C   ALA A 232      68.291  50.590  63.327  1.00  0.00           C0.      0
ATOM   3575  O   ALA A 232      67.259  51.089  63.739  1.00  0.00           O0.      0
ATOM   3576  N   PRO A 233      68.304  49.712  62.336  1.00  0.00           N0.      0
ATOM   3577  CD  PRO A 233      69.429  49.431  61.551  1.00  0.00           C0.      0
ATOM   3578  HD2 PRO A 233      70.215  48.784  61.941  1.00  0.00           H0.      0
ATOM   3579  HD3 PRO A 233      69.925  50.382  61.360  1.00  0.00           H0.      0
ATOM   3580  CG  PRO A 233      68.854  48.730  60.256  1.00  0.00           C0.      0
ATOM   3581  HG2 PRO A 233      69.486  47.897  59.948  1.00  0.00           H0.      0
ATOM   3582  HG3 PRO A 233      68.733  49.428  59.428  1.00  0.00           H0.      0
ATOM   3583  CB  PRO A 233      67.442  48.266  60.600  1.00  0.00           C0.      0
ATOM   3584  HB2 PRO A 233      67.607  47.279  61.031  1.00  0.00           H0.      0
ATOM   3585  HB3 PRO A 233      66.806  48.043  59.744  1.00  0.00           H0.      0
ATOM   3586  CA  PRO A 233      67.012  49.216  61.712  1.00  0.00           C0.      0
ATOM   3587  HA  PRO A 233      66.523  50.013  61.151  1.00  0.00           H0.      0
ATOM   3588  C   PRO A 233      65.966  48.640  62.702  1.00  0.00           C0.      0
ATOM   3589  O   PRO A 233      66.404  48.053  63.695  1.00  0.00           O0.      0
ATOM   3590  N   GLY A 234      64.707  48.869  62.464  1.00  0.00           N0.      0
ATOM   3591  H   GLY A 234      64.406  49.453  61.696  1.00  0.00           H0.      0
ATOM   3592  CA  GLY A 234      63.557  48.429  63.259  1.00  0.00           C0.      0
ATOM   3593  HA2 GLY A 234      63.926  47.857  64.110  1.00  0.00           H0.      0
ATOM   3594  HA3 GLY A 234      62.992  49.226  63.742  1.00  0.00           H0.      0
ATOM   3595  C   GLY A 234      62.459  47.661  62.375  1.00  0.00           C0.      0
ATOM   3596  O   GLY A 234      62.728  47.339  61.176  1.00  0.00           O0.      0
ATOM   3597  N   PHE A 235      61.251  47.389  62.883  1.00  0.00           N0.      0
ATOM   3598  H   PHE A 235      60.973  47.436  63.853  1.00  0.00           H0.      0
ATOM   3599  CA  PHE A 235      60.262  46.701  61.982  1.00  0.00           C0.      0
ATOM   3600  HA  PHE A 235      60.585  46.754  60.942  1.00  0.00           H0.      0
ATOM   3601  CB  PHE A 235      60.285  45.218  62.178  1.00  0.00           C0.      0
ATOM   3602  HB2 PHE A 235      59.824  44.892  63.110  1.00  0.00           H0.      0
ATOM   3603  HB3 PHE A 235      59.582  44.809  61.453  1.00  0.00           H0.      0
ATOM   3604  CG  PHE A 235      61.630  44.443  62.060  1.00  0.00           C0.      0
ATOM   3605  CD1 PHE A 235      61.825  43.598  60.938  1.00  0.00           C0.      0
ATOM   3606  HD1 PHE A 235      61.175  43.548  60.077  1.00  0.00           H0.      0
ATOM   3607  CE1 PHE A 235      63.080  42.975  60.796  1.00  0.00           C0.      0
ATOM   3608  HE1 PHE A 235      63.452  42.421  59.947  1.00  0.00           H0.      0
ATOM   3609  CZ  PHE A 235      63.982  42.972  61.879  1.00  0.00           C0.      0
ATOM   3610  HZ  PHE A 235      64.987  42.579  61.852  1.00  0.00           H0.      0
ATOM   3611  CE2 PHE A 235      63.684  43.694  63.013  1.00  0.00           C0.      0
ATOM   3612  HE2 PHE A 235      64.385  43.689  63.834  1.00  0.00           H0.      0
ATOM   3613  CD2 PHE A 235      62.515  44.375  63.159  1.00  0.00           C0.      0
ATOM   3614  HD2 PHE A 235      62.330  44.880  64.096  1.00  0.00           H0.      0
ATOM   3615  C   PHE A 235      58.806  47.289  62.214  1.00  0.00           C0.      0
ATOM   3616  O   PHE A 235      58.603  48.001  63.178  1.00  0.00           O0.      0
ATOM   3617  N   SER A 236      57.846  46.932  61.383  1.00  0.00           N0.      0
ATOM   3618  H   SER A 236      58.065  46.228  60.692  1.00  0.00           H0.      0
ATOM   3619  CA  SER A 236      56.406  47.074  61.703  1.00  0.00           C0.      0
ATOM   3620  HA  SER A 236      56.287  47.037  62.786  1.00  0.00           H0.      0
ATOM   3621  CB  SER A 236      55.742  48.412  61.258  1.00  0.00           C0.      0
ATOM   3622  HB2 SER A 236      56.408  49.265  61.389  1.00  0.00           H0.      0
ATOM   3623  HB3 SER A 236      55.445  48.348  60.212  1.00  0.00           H0.      0
ATOM   3624  OG  SER A 236      54.556  48.655  62.039  1.00  0.00           O0.      0
ATOM   3625  HG  SER A 236      54.864  48.936  62.903  1.00  0.00           H0.      0
ATOM   3626  C   SER A 236      55.622  45.914  61.049  1.00  0.00           C0.      0
ATOM   3627  O   SER A 236      56.026  45.554  59.946  1.00  0.00           O0.      0
ATOM   3628  N   LYS A 237      54.610  45.279  61.708  1.00  0.00           N0.      0
ATOM   3629  H   LYS A 237      54.308  45.731  62.560  1.00  0.00           H0.      0
ATOM   3630  CA  LYS A 237      53.715  44.344  61.052  1.00  0.00           C0.      0
ATOM   3631  HA  LYS A 237      54.377  43.746  60.426  1.00  0.00           H0.      0
ATOM   3632  CB  LYS A 237      53.027  43.514  62.120  1.00  0.00           C0.      0
ATOM   3633  HB2 LYS A 237      52.689  42.589  61.653  1.00  0.00           H0.      0
ATOM   3634  HB3 LYS A 237      53.828  43.243  62.807  1.00  0.00           H0.      0
ATOM   3635  CG  LYS A 237      51.800  44.145  62.902  1.00  0.00           C0.      0
ATOM   3636  HG2 LYS A 237      52.138  45.103  63.297  1.00  0.00           H0.      0
ATOM   3637  HG3 LYS A 237      50.967  44.222  62.203  1.00  0.00           H0.      0
ATOM   3638  CD  LYS A 237      51.354  43.286  64.060  1.00  0.00           C0.      0
ATOM   3639  HD2 LYS A 237      50.875  42.370  63.715  1.00  0.00           H0.      0
ATOM   3640  HD3 LYS A 237      52.238  42.845  64.521  1.00  0.00           H0.      0
ATOM   3641  CE  LYS A 237      50.474  44.064  65.012  1.00  0.00           C0.      0
ATOM   3642  HE2 LYS A 237      50.923  44.999  65.346  1.00  0.00           H0.      0
ATOM   3643  HE3 LYS A 237      49.507  44.377  64.618  1.00  0.00           H0.      0
ATOM   3644  NZ  LYS A 237      50.322  43.378  66.316  1.00  0.00           N0.      0
ATOM   3645  HZ1 LYS A 237      49.752  43.861  66.996  1.00  0.00           H0.      0
ATOM   3646  HZ2 LYS A 237      49.804  42.540  66.092  1.00  0.00           H0.      0
ATOM   3647  HZ3 LYS A 237      51.163  43.063  66.777  1.00  0.00           H0.      0
ATOM   3648  C   LYS A 237      52.670  45.021  60.124  1.00  0.00           C0.      0
ATOM   3649  O   LYS A 237      52.307  46.176  60.330  1.00  0.00           O0.      0
ATOM   3650  N   PHE A 238      52.074  44.192  59.257  1.00  0.00           N0.      0
ATOM   3651  H   PHE A 238      52.350  43.222  59.303  1.00  0.00           H0.      0
ATOM   3652  CA  PHE A 238      50.954  44.528  58.402  1.00  0.00           C0.      0
ATOM   3653  HA  PHE A 238      50.460  45.367  58.892  1.00  0.00           H0.      0
ATOM   3654  CB  PHE A 238      51.467  45.225  57.073  1.00  0.00           C0.      0
ATOM   3655  HB2 PHE A 238      52.240  45.975  57.242  1.00  0.00           H0.      0
ATOM   3656  HB3 PHE A 238      51.962  44.451  56.487  1.00  0.00           H0.      0
ATOM   3657  CG  PHE A 238      50.363  45.905  56.311  1.00  0.00           C0.      0
ATOM   3658  CD1 PHE A 238      49.903  47.127  56.739  1.00  0.00           C0.      0
ATOM   3659  HD1 PHE A 238      50.392  47.496  57.629  1.00  0.00           H0.      0
ATOM   3660  CE1 PHE A 238      48.898  47.840  56.057  1.00  0.00           C0.      0
ATOM   3661  HE1 PHE A 238      48.420  48.694  56.512  1.00  0.00           H0.      0
ATOM   3662  CZ  PHE A 238      48.443  47.344  54.819  1.00  0.00           C0.      0
ATOM   3663  HZ  PHE A 238      47.646  47.798  54.248  1.00  0.00           H0.      0
ATOM   3664  CE2 PHE A 238      48.973  46.187  54.307  1.00  0.00           C0.      0
ATOM   3665  HE2 PHE A 238      48.593  45.871  53.346  1.00  0.00           H0.      0
ATOM   3666  CD2 PHE A 238      49.931  45.458  55.032  1.00  0.00           C0.      0
ATOM   3667  HD2 PHE A 238      50.331  44.533  54.643  1.00  0.00           H0.      0
ATOM   3668  C   PHE A 238      49.962  43.453  58.057  1.00  0.00           C0.      0
ATOM   3669  O   PHE A 238      50.352  42.246  58.044  1.00  0.00           O0.      0
ATOM   3670  N   ARG A 239      48.720  43.837  57.806  1.00  0.00           N0.      0
ATOM   3671  H   ARG A 239      48.484  44.807  57.961  1.00  0.00           H0.      0
ATOM   3672  CA  ARG A 239      47.694  42.928  57.340  1.00  0.00           C0.      0
ATOM   3673  HA  ARG A 239      48.120  42.011  56.934  1.00  0.00           H0.      0
ATOM   3674  CB  ARG A 239      46.827  42.594  58.611  1.00  0.00           C0.      0
ATOM   3675  HB2 ARG A 239      47.387  42.024  59.353  1.00  0.00           H0.      0
ATOM   3676  HB3 ARG A 239      46.577  43.418  59.279  1.00  0.00           H0.      0
ATOM   3677  CG  ARG A 239      45.529  41.876  58.250  1.00  0.00           C0.      0
ATOM   3678  HG2 ARG A 239      44.875  42.594  57.757  1.00  0.00           H0.      0
ATOM   3679  HG3 ARG A 239      45.816  41.024  57.634  1.00  0.00           H0.      0
ATOM   3680  CD  ARG A 239      44.954  41.251  59.567  1.00  0.00           C0.      0
ATOM   3681  HD2 ARG A 239      45.007  41.965  60.389  1.00  0.00           H0.      0
ATOM   3682  HD3 ARG A 239      43.888  41.114  59.384  1.00  0.00           H0.      0
ATOM   3683  NE  ARG A 239      45.492  39.939  59.894  1.00  0.00           N0.      0
ATOM   3684  HE  ARG A 239      46.464  39.750  59.695  1.00  0.00           H0.      0
ATOM   3685  CZ  ARG A 239      44.951  38.900  60.475  1.00  0.00           C0.      0
ATOM   3686  NH1 ARG A 239      43.763  39.017  60.869  1.00  0.00           N0.      0
ATOM   3687 HH11 ARG A 239      43.190  39.833  60.710  1.00  0.00           H0.      0
ATOM   3688 HH12 ARG A 239      43.358  38.197  61.298  1.00  0.00           H0.      0
ATOM   3689  NH2 ARG A 239      45.525  37.737  60.597  1.00  0.00           N0.      0
ATOM   3690 HH21 ARG A 239      46.407  37.492  60.170  1.00  0.00           H0.      0
ATOM   3691 HH22 ARG A 239      44.990  37.001  61.035  1.00  0.00           H0.      0
ATOM   3692  C   ARG A 239      46.847  43.421  56.207  1.00  0.00           C0.      0
ATOM   3693  O   ARG A 239      46.229  44.483  56.422  1.00  0.00           O0.      0
ATOM   3694  N   LEU A 240      46.723  42.650  55.108  1.00  0.00           N0.      0
ATOM   3695  H   LEU A 240      46.982  41.674  55.143  1.00  0.00           H0.      0
ATOM   3696  CA  LEU A 240      45.587  42.842  54.144  1.00  0.00           C0.      0
ATOM   3697  HA  LEU A 240      45.255  43.878  54.210  1.00  0.00           H0.      0
ATOM   3698  CB  LEU A 240      46.070  42.571  52.722  1.00  0.00           C0.      0
ATOM   3699  HB2 LEU A 240      46.464  41.556  52.691  1.00  0.00           H0.      0
ATOM   3700  HB3 LEU A 240      45.157  42.719  52.145  1.00  0.00           H0.      0
ATOM   3701  CG  LEU A 240      47.191  43.528  52.212  1.00  0.00           C0.      0
ATOM   3702  HG  LEU A 240      47.936  43.683  52.992  1.00  0.00           H0.      0
ATOM   3703  CD1 LEU A 240      47.716  42.989  50.877  1.00  0.00           C0.      0
ATOM   3704 HD11 LEU A 240      46.887  42.746  50.213  1.00  0.00           H0.      0
ATOM   3705 HD12 LEU A 240      48.372  43.680  50.347  1.00  0.00           H0.      0
ATOM   3706 HD13 LEU A 240      48.289  42.108  51.169  1.00  0.00           H0.      0
ATOM   3707  CD2 LEU A 240      46.568  44.931  51.997  1.00  0.00           C0.      0
ATOM   3708 HD21 LEU A 240      45.706  44.992  51.333  1.00  0.00           H0.      0
ATOM   3709 HD22 LEU A 240      46.264  45.364  52.951  1.00  0.00           H0.      0
ATOM   3710 HD23 LEU A 240      47.339  45.610  51.633  1.00  0.00           H0.      0
ATOM   3711  C   LEU A 240      44.366  41.999  54.458  1.00  0.00           C0.      0
ATOM   3712  O   LEU A 240      44.464  41.042  55.224  1.00  0.00           O0.      0
ATOM   3713  N   SER A 241      43.209  42.286  53.860  1.00  0.00           N0.      0
ATOM   3714  H   SER A 241      43.151  43.117  53.288  1.00  0.00           H0.      0
ATOM   3715  CA  SER A 241      42.037  41.410  53.956  1.00  0.00           C0.      0
ATOM   3716  HA  SER A 241      42.394  40.398  53.765  1.00  0.00           H0.      0
ATOM   3717  CB  SER A 241      41.465  41.599  55.412  1.00  0.00           C0.      0
ATOM   3718  HB2 SER A 241      42.132  41.214  56.184  1.00  0.00           H0.      0
ATOM   3719  HB3 SER A 241      41.292  42.656  55.614  1.00  0.00           H0.      0
ATOM   3720  OG  SER A 241      40.254  40.806  55.490  1.00  0.00           O0.      0
ATOM   3721  HG  SER A 241      40.380  39.887  55.242  1.00  0.00           H0.      0
ATOM   3722  C   SER A 241      40.944  41.752  52.887  1.00  0.00           C0.      0
ATOM   3723  O   SER A 241      40.435  42.915  52.750  1.00  0.00           O0.      0
ATOM   3724  N   TYR A 242      40.549  40.687  52.173  1.00  0.00           N0.      0
ATOM   3725  H   TYR A 242      40.830  39.781  52.521  1.00  0.00           H0.      0
ATOM   3726  CA  TYR A 242      39.689  40.785  50.986  1.00  0.00           C0.      0
ATOM   3727  HA  TYR A 242      39.149  41.731  51.024  1.00  0.00           H0.      0
ATOM   3728  CB  TYR A 242      40.500  40.743  49.684  1.00  0.00           C0.      0
ATOM   3729  HB2 TYR A 242      40.996  39.773  49.645  1.00  0.00           H0.      0
ATOM   3730  HB3 TYR A 242      39.816  40.772  48.836  1.00  0.00           H0.      0
ATOM   3731  CG  TYR A 242      41.513  41.815  49.545  1.00  0.00           C0.      0
ATOM   3732  CD1 TYR A 242      41.176  43.094  49.022  1.00  0.00           C0.      0
ATOM   3733  HD1 TYR A 242      40.172  43.445  48.833  1.00  0.00           H0.      0
ATOM   3734  CE1 TYR A 242      42.108  44.133  48.920  1.00  0.00           C0.      0
ATOM   3735  HE1 TYR A 242      41.845  45.105  48.528  1.00  0.00           H0.      0
ATOM   3736  CZ  TYR A 242      43.484  43.822  49.085  1.00  0.00           C0.      0
ATOM   3737  OH  TYR A 242      44.435  44.752  48.879  1.00  0.00           O0.      0
ATOM   3738  HH  TYR A 242      44.104  45.653  48.876  1.00  0.00           H0.      0
ATOM   3739  CE2 TYR A 242      43.888  42.502  49.445  1.00  0.00           C0.      0
ATOM   3740  HE2 TYR A 242      44.945  42.282  49.475  1.00  0.00           H0.      0
ATOM   3741  CD2 TYR A 242      42.916  41.551  49.657  1.00  0.00           C0.      0
ATOM   3742  HD2 TYR A 242      43.245  40.524  49.722  1.00  0.00           H0.      0
ATOM   3743  C   TYR A 242      38.616  39.659  51.004  1.00  0.00           C0.      0
ATOM   3744  O   TYR A 242      38.874  38.591  51.521  1.00  0.00           O0.      0
ATOM   3745  N   TYR A 243      37.414  39.864  50.443  1.00  0.00           N0.      0
ATOM   3746  H   TYR A 243      37.362  40.692  49.868  1.00  0.00           H0.      0
ATOM   3747  CA  TYR A 243      36.490  38.731  50.027  1.00  0.00           C0.      0
ATOM   3748  HA  TYR A 243      36.427  38.040  50.867  1.00  0.00           H0.      0
ATOM   3749  CB  TYR A 243      35.041  39.135  49.724  1.00  0.00           C0.      0
ATOM   3750  HB2 TYR A 243      34.630  39.942  50.330  1.00  0.00           H0.      0
ATOM   3751  HB3 TYR A 243      34.992  39.657  48.768  1.00  0.00           H0.      0
ATOM   3752  CG  TYR A 243      34.040  38.012  49.714  1.00  0.00           C0.      0
ATOM   3753  CD1 TYR A 243      33.936  37.156  48.621  1.00  0.00           C0.      0
ATOM   3754  HD1 TYR A 243      34.378  37.437  47.677  1.00  0.00           H0.      0
ATOM   3755  CE1 TYR A 243      32.959  36.118  48.624  1.00  0.00           C0.      0
ATOM   3756  HE1 TYR A 243      32.815  35.536  47.726  1.00  0.00           H0.      0
ATOM   3757  CZ  TYR A 243      32.183  35.900  49.829  1.00  0.00           C0.      0
ATOM   3758  OH  TYR A 243      31.220  34.927  49.857  1.00  0.00           O0.      0
ATOM   3759  HH  TYR A 243      30.868  34.760  50.734  1.00  0.00           H0.      0
ATOM   3760  CE2 TYR A 243      32.528  36.645  50.981  1.00  0.00           C0.      0
ATOM   3761  HE2 TYR A 243      31.971  36.376  51.866  1.00  0.00           H0.      0
ATOM   3762  CD2 TYR A 243      33.484  37.623  50.962  1.00  0.00           C0.      0
ATOM   3763  HD2 TYR A 243      33.765  38.100  51.889  1.00  0.00           H0.      0
ATOM   3764  C   TYR A 243      37.115  38.019  48.820  1.00  0.00           C0.      0
ATOM   3765  O   TYR A 243      37.583  38.710  47.883  1.00  0.00           O0.      0
ATOM   3766  N   PRO A 244      37.215  36.662  48.762  1.00  0.00           N0.      0
ATOM   3767  CD  PRO A 244      36.932  35.736  49.880  1.00  0.00           C0.      0
ATOM   3768  HD2 PRO A 244      35.896  35.802  50.211  1.00  0.00           H0.      0
ATOM   3769  HD3 PRO A 244      37.596  35.975  50.711  1.00  0.00           H0.      0
ATOM   3770  CG  PRO A 244      37.336  34.299  49.462  1.00  0.00           C0.      0
ATOM   3771  HG2 PRO A 244      36.564  33.645  49.057  1.00  0.00           H0.      0
ATOM   3772  HG3 PRO A 244      37.885  33.813  50.268  1.00  0.00           H0.      0
ATOM   3773  CB  PRO A 244      38.310  34.636  48.265  1.00  0.00           C0.      0
ATOM   3774  HB2 PRO A 244      38.386  33.824  47.542  1.00  0.00           H0.      0
ATOM   3775  HB3 PRO A 244      39.291  34.907  48.655  1.00  0.00           H0.      0
ATOM   3776  CA  PRO A 244      37.813  35.936  47.671  1.00  0.00           C0.      0
ATOM   3777  HA  PRO A 244      38.666  36.475  47.258  1.00  0.00           H0.      0
ATOM   3778  C   PRO A 244      36.747  35.787  46.573  1.00  0.00           C0.      0
ATOM   3779  O   PRO A 244      36.133  34.722  46.449  1.00  0.00           O0.      0
ATOM   3780  N   HIE A 245      36.586  36.870  45.802  1.00  0.00           N0.      0
ATOM   3781  H   HIE A 245      37.010  37.734  46.110  1.00  0.00           H0.      0
ATOM   3782  CA  HIE A 245      35.638  36.895  44.655  1.00  0.00           C0.      0
ATOM   3783  HA  HIE A 245      34.710  36.475  45.042  1.00  0.00           H0.      0
ATOM   3784  CB  HIE A 245      35.319  38.318  44.109  1.00  0.00           C0.      0
ATOM   3785  HB2 HIE A 245      36.318  38.636  43.809  1.00  0.00           H0.      0
ATOM   3786  HB3 HIE A 245      34.694  38.262  43.218  1.00  0.00           H0.      0
ATOM   3787  CG  HIE A 245      34.774  39.370  45.071  1.00  0.00           C0.      0
ATOM   3788  ND1 HIE A 245      35.481  40.501  45.659  1.00  0.00           N0.      0
ATOM   3789  CE1 HIE A 245      34.600  41.084  46.480  1.00  0.00           C0.      0
ATOM   3790  HE1 HIE A 245      34.872  41.914  47.116  1.00  0.00           H0.      0
ATOM   3791  NE2 HIE A 245      33.423  40.351  46.472  1.00  0.00           N0.      0
ATOM   3792  HE2 HIE A 245      32.569  40.600  46.950  1.00  0.00           H0.      0
ATOM   3793  CD2 HIE A 245      33.531  39.293  45.647  1.00  0.00           C0.      0
ATOM   3794  HD2 HIE A 245      32.771  38.544  45.479  1.00  0.00           H0.      0
ATOM   3795  C   HIE A 245      36.246  35.926  43.607  1.00  0.00           C0.      0
ATOM   3796  O   HIE A 245      37.474  35.997  43.215  1.00  0.00           O0.      0
ATOM   3797  N   CYS A 246      35.382  35.063  43.069  1.00  0.00           N0.      0
ATOM   3798  H   CYS A 246      34.418  35.120  43.363  1.00  0.00           H0.      0
ATOM   3799  CA  CYS A 246      35.840  34.182  41.987  1.00  0.00           C0.      0
ATOM   3800  HA  CYS A 246      36.865  33.906  42.238  1.00  0.00           H0.      0
ATOM   3801  CB  CYS A 246      34.898  32.972  41.944  1.00  0.00           C0.      0
ATOM   3802  HB2 CYS A 246      35.284  32.265  41.209  1.00  0.00           H0.      0
ATOM   3803  HB3 CYS A 246      34.879  32.451  42.901  1.00  0.00           H0.      0
ATOM   3804  SG  CYS A 246      33.245  33.398  41.377  1.00  0.00           S0.      0
ATOM   3805  HG  CYS A 246      32.893  34.168  42.411  1.00  0.00           H0.      0
ATOM   3806  C   CYS A 246      35.917  34.880  40.664  1.00  0.00           C0.      0
ATOM   3807  O   CYS A 246      35.135  35.820  40.354  1.00  0.00           O0.      0
ATOM   3808  N   LEU A 247      36.862  34.459  39.788  1.00  0.00           N0.      0
ATOM   3809  H   LEU A 247      37.360  33.619  40.046  1.00  0.00           H0.      0
ATOM   3810  CA  LEU A 247      37.113  35.034  38.498  1.00  0.00           C0.      0
ATOM   3811  HA  LEU A 247      37.263  36.110  38.585  1.00  0.00           H0.      0
ATOM   3812  CB  LEU A 247      38.329  34.302  37.840  1.00  0.00           C0.      0
ATOM   3813  HB2 LEU A 247      39.234  34.332  38.446  1.00  0.00           H0.      0
ATOM   3814  HB3 LEU A 247      37.917  33.306  37.684  1.00  0.00           H0.      0
ATOM   3815  CG  LEU A 247      38.713  34.792  36.444  1.00  0.00           C0.      0
ATOM   3816  HG  LEU A 247      37.822  34.959  35.839  1.00  0.00           H0.      0
ATOM   3817  CD1 LEU A 247      39.403  36.105  36.565  1.00  0.00           C0.      0
ATOM   3818 HD11 LEU A 247      39.724  36.504  35.602  1.00  0.00           H0.      0
ATOM   3819 HD12 LEU A 247      38.605  36.726  36.973  1.00  0.00           H0.      0
ATOM   3820 HD13 LEU A 247      40.296  36.008  37.181  1.00  0.00           H0.      0
ATOM   3821  CD2 LEU A 247      39.440  33.765  35.614  1.00  0.00           C0.      0
ATOM   3822 HD21 LEU A 247      39.710  34.110  34.615  1.00  0.00           H0.      0
ATOM   3823 HD22 LEU A 247      40.352  33.414  36.097  1.00  0.00           H0.      0
ATOM   3824 HD23 LEU A 247      38.734  32.948  35.468  1.00  0.00           H0.      0
ATOM   3825  C   LEU A 247      35.781  34.875  37.598  1.00  0.00           C0.      0
ATOM   3826  O   LEU A 247      35.490  35.828  36.909  1.00  0.00           O0.      0
ATOM   3827  N   ALA A 248      35.114  33.687  37.734  1.00  0.00           N0.      0
ATOM   3828  H   ALA A 248      35.620  32.953  38.209  1.00  0.00           H0.      0
ATOM   3829  CA  ALA A 248      33.874  33.396  36.974  1.00  0.00           C0.      0
ATOM   3830  HA  ALA A 248      34.148  33.487  35.923  1.00  0.00           H0.      0
ATOM   3831  CB  ALA A 248      33.340  31.986  37.372  1.00  0.00           C0.      0
ATOM   3832  HB1 ALA A 248      34.050  31.196  37.128  1.00  0.00           H0.      0
ATOM   3833  HB2 ALA A 248      33.104  31.943  38.435  1.00  0.00           H0.      0
ATOM   3834  HB3 ALA A 248      32.426  31.718  36.841  1.00  0.00           H0.      0
ATOM   3835  C   ALA A 248      32.760  34.447  37.271  1.00  0.00           C0.      0
ATOM   3836  O   ALA A 248      32.127  35.012  36.302  1.00  0.00           O0.      0
ATOM   3837  N   SER A 249      32.595  34.938  38.499  1.00  0.00           N0.      0
ATOM   3838  H   SER A 249      33.130  34.394  39.161  1.00  0.00           H0.      0
ATOM   3839  CA  SER A 249      31.804  36.127  38.826  1.00  0.00           C0.      0
ATOM   3840  HA  SER A 249      30.846  35.986  38.324  1.00  0.00           H0.      0
ATOM   3841  CB  SER A 249      31.628  36.292  40.313  1.00  0.00           C0.      0
ATOM   3842  HB2 SER A 249      31.175  35.389  40.721  1.00  0.00           H0.      0
ATOM   3843  HB3 SER A 249      32.605  36.285  40.798  1.00  0.00           H0.      0
ATOM   3844  OG  SER A 249      30.950  37.447  40.715  1.00  0.00           O0.      0
ATOM   3845  HG  SER A 249      31.053  37.531  41.666  1.00  0.00           H0.      0
ATOM   3846  C   SER A 249      32.379  37.469  38.282  1.00  0.00           C0.      0
ATOM   3847  O   SER A 249      31.619  38.229  37.694  1.00  0.00           O0.      0
ATOM   3848  N   PHE A 250      33.585  37.792  38.601  1.00  0.00           N0.      0
ATOM   3849  H   PHE A 250      34.037  37.176  39.261  1.00  0.00           H0.      0
ATOM   3850  CA  PHE A 250      34.155  39.124  38.416  1.00  0.00           C0.      0
ATOM   3851  HA  PHE A 250      33.451  39.834  38.850  1.00  0.00           H0.      0
ATOM   3852  CB  PHE A 250      35.622  39.174  38.951  1.00  0.00           C0.      0
ATOM   3853  HB2 PHE A 250      35.576  38.889  40.002  1.00  0.00           H0.      0
ATOM   3854  HB3 PHE A 250      36.196  38.436  38.391  1.00  0.00           H0.      0
ATOM   3855  CG  PHE A 250      36.291  40.493  38.871  1.00  0.00           C0.      0
ATOM   3856  CD1 PHE A 250      37.270  40.781  37.858  1.00  0.00           C0.      0
ATOM   3857  HD1 PHE A 250      37.716  39.991  37.272  1.00  0.00           H0.      0
ATOM   3858  CE1 PHE A 250      37.693  42.066  37.599  1.00  0.00           C0.      0
ATOM   3859  HE1 PHE A 250      38.385  42.259  36.793  1.00  0.00           H0.      0
ATOM   3860  CZ  PHE A 250      37.140  43.078  38.381  1.00  0.00           C0.      0
ATOM   3861  HZ  PHE A 250      37.397  44.112  38.205  1.00  0.00           H0.      0
ATOM   3862  CE2 PHE A 250      36.232  42.868  39.429  1.00  0.00           C0.      0
ATOM   3863  HE2 PHE A 250      35.864  43.673  40.047  1.00  0.00           H0.      0
ATOM   3864  CD2 PHE A 250      35.729  41.566  39.588  1.00  0.00           C0.      0
ATOM   3865  HD2 PHE A 250      34.917  41.338  40.263  1.00  0.00           H0.      0
ATOM   3866  C   PHE A 250      34.217  39.447  36.939  1.00  0.00           C0.      0
ATOM   3867  O   PHE A 250      33.832  40.522  36.623  1.00  0.00           O0.      0
ATOM   3868  N   THR A 251      34.571  38.467  36.107  1.00  0.00           N0.      0
ATOM   3869  H   THR A 251      34.981  37.666  36.565  1.00  0.00           H0.      0
ATOM   3870  CA  THR A 251      34.346  38.484  34.610  1.00  0.00           C0.      0
ATOM   3871  HA  THR A 251      34.729  39.458  34.305  1.00  0.00           H0.      0
ATOM   3872  CB  THR A 251      35.256  37.508  33.846  1.00  0.00           C0.      0
ATOM   3873  HB  THR A 251      35.054  37.726  32.798  1.00  0.00           H0.      0
ATOM   3874  CG2 THR A 251      36.691  37.752  34.062  1.00  0.00           C0.      0
ATOM   3875 HG21 THR A 251      36.957  37.720  35.119  1.00  0.00           H0.      0
ATOM   3876 HG22 THR A 251      37.367  37.117  33.489  1.00  0.00           H0.      0
ATOM   3877 HG23 THR A 251      36.891  38.721  33.605  1.00  0.00           H0.      0
ATOM   3878  OG1 THR A 251      34.954  36.106  34.182  1.00  0.00           O0.      0
ATOM   3879  HG1 THR A 251      35.323  36.019  35.064  1.00  0.00           H0.      0
ATOM   3880  C   THR A 251      32.972  38.515  34.016  1.00  0.00           C0.      0
ATOM   3881  O   THR A 251      32.814  39.242  33.062  1.00  0.00           O0.      0
ATOM   3882  N   GLU A 252      31.931  37.961  34.674  1.00  0.00           N0.      0
ATOM   3883  H   GLU A 252      32.107  37.394  35.491  1.00  0.00           H0.      0
ATOM   3884  CA  GLU A 252      30.512  38.284  34.335  1.00  0.00           C0.      0
ATOM   3885  HA  GLU A 252      30.417  38.103  33.265  1.00  0.00           H0.      0
ATOM   3886  CB  GLU A 252      29.745  37.107  34.972  1.00  0.00           C0.      0
ATOM   3887  HB2 GLU A 252      30.165  36.219  34.499  1.00  0.00           H0.      0
ATOM   3888  HB3 GLU A 252      30.003  37.057  36.030  1.00  0.00           H0.      0
ATOM   3889  CG  GLU A 252      28.253  37.270  34.677  1.00  0.00           C0.      0
ATOM   3890  HG2 GLU A 252      27.781  36.487  35.271  1.00  0.00           H0.      0
ATOM   3891  HG3 GLU A 252      27.961  38.216  35.133  1.00  0.00           H0.      0
ATOM   3892  CD  GLU A 252      27.789  37.140  33.228  1.00  0.00           C0.      0
ATOM   3893  OE1 GLU A 252      26.903  37.951  32.803  1.00  0.00           O0.      0
ATOM   3894  OE2 GLU A 252      28.262  36.172  32.537  1.00  0.00           O0.      0
ATOM   3895  C   GLU A 252      30.049  39.734  34.698  1.00  0.00           C0.      0
ATOM   3896  O   GLU A 252      29.259  40.308  33.987  1.00  0.00           O0.      0
ATOM   3897  N   LEU A 253      30.742  40.337  35.683  1.00  0.00           N0.      0
ATOM   3898  H   LEU A 253      31.462  39.758  36.090  1.00  0.00           H0.      0
ATOM   3899  CA  LEU A 253      30.357  41.689  36.171  1.00  0.00           C0.      0
ATOM   3900  HA  LEU A 253      29.270  41.681  36.090  1.00  0.00           H0.      0
ATOM   3901  CB  LEU A 253      30.866  41.914  37.618  1.00  0.00           C0.      0
ATOM   3902  HB2 LEU A 253      30.218  41.328  38.270  1.00  0.00           H0.      0
ATOM   3903  HB3 LEU A 253      31.881  41.549  37.777  1.00  0.00           H0.      0
ATOM   3904  CG  LEU A 253      30.690  43.414  38.135  1.00  0.00           C0.      0
ATOM   3905  HG  LEU A 253      31.231  44.109  37.493  1.00  0.00           H0.      0
ATOM   3906  CD1 LEU A 253      29.223  43.841  38.171  1.00  0.00           C0.      0
ATOM   3907 HD11 LEU A 253      28.720  43.482  37.273  1.00  0.00           H0.      0
ATOM   3908 HD12 LEU A 253      28.690  43.385  39.005  1.00  0.00           H0.      0
ATOM   3909 HD13 LEU A 253      29.230  44.929  38.236  1.00  0.00           H0.      0
ATOM   3910  CD2 LEU A 253      31.332  43.583  39.495  1.00  0.00           C0.      0
ATOM   3911 HD21 LEU A 253      31.011  42.802  40.183  1.00  0.00           H0.      0
ATOM   3912 HD22 LEU A 253      32.401  43.789  39.444  1.00  0.00           H0.      0
ATOM   3913 HD23 LEU A 253      30.833  44.439  39.948  1.00  0.00           H0.      0
ATOM   3914  C   LEU A 253      30.869  42.850  35.361  1.00  0.00           C0.      0
ATOM   3915  O   LEU A 253      30.100  43.696  34.989  1.00  0.00           O0.      0
ATOM   3916  N   VAL A 254      32.182  42.865  35.179  1.00  0.00           N0.      0
ATOM   3917  H   VAL A 254      32.724  42.248  35.767  1.00  0.00           H0.      0
ATOM   3918  CA  VAL A 254      32.860  44.027  34.570  1.00  0.00           C0.      0
ATOM   3919  HA  VAL A 254      32.712  44.842  35.278  1.00  0.00           H0.      0
ATOM   3920  CB  VAL A 254      34.387  43.769  34.347  1.00  0.00           C0.      0
ATOM   3921  HB  VAL A 254      34.793  44.672  33.893  1.00  0.00           H0.      0
ATOM   3922  CG1 VAL A 254      35.030  43.560  35.749  1.00  0.00           C0.      0
ATOM   3923 HG11 VAL A 254      34.946  44.474  36.338  1.00  0.00           H0.      0
ATOM   3924 HG12 VAL A 254      34.546  42.778  36.334  1.00  0.00           H0.      0
ATOM   3925 HG13 VAL A 254      36.101  43.395  35.632  1.00  0.00           H0.      0
ATOM   3926  CG2 VAL A 254      34.619  42.605  33.414  1.00  0.00           C0.      0
ATOM   3927 HG21 VAL A 254      33.874  41.838  33.626  1.00  0.00           H0.      0
ATOM   3928 HG22 VAL A 254      34.556  42.875  32.360  1.00  0.00           H0.      0
ATOM   3929 HG23 VAL A 254      35.637  42.235  33.538  1.00  0.00           H0.      0
ATOM   3930  C   VAL A 254      32.377  44.433  33.185  1.00  0.00           C0.      0
ATOM   3931  O   VAL A 254      32.324  45.639  32.862  1.00  0.00           O0.      0
ATOM   3932  N   GLN A 255      31.853  43.462  32.365  1.00  0.00           N0.      0
ATOM   3933  H   GLN A 255      32.016  42.495  32.604  1.00  0.00           H0.      0
ATOM   3934  CA  GLN A 255      31.407  43.706  30.992  1.00  0.00           C0.      0
ATOM   3935  HA  GLN A 255      32.088  44.251  30.339  1.00  0.00           H0.      0
ATOM   3936  CB  GLN A 255      31.322  42.280  30.369  1.00  0.00           C0.      0
ATOM   3937  HB2 GLN A 255      30.926  42.437  29.366  1.00  0.00           H0.      0
ATOM   3938  HB3 GLN A 255      32.320  41.883  30.187  1.00  0.00           H0.      0
ATOM   3939  CG  GLN A 255      30.574  41.107  31.004  1.00  0.00           C0.      0
ATOM   3940  HG2 GLN A 255      30.910  40.859  32.011  1.00  0.00           H0.      0
ATOM   3941  HG3 GLN A 255      29.512  41.344  31.067  1.00  0.00           H0.      0
ATOM   3942  CD  GLN A 255      30.754  39.826  30.217  1.00  0.00           C0.      0
ATOM   3943  OE1 GLN A 255      30.217  39.545  29.165  1.00  0.00           O0.      0
ATOM   3944  NE2 GLN A 255      31.472  38.879  30.710  1.00  0.00           N0.      0
ATOM   3945 HE21 GLN A 255      31.700  38.129  30.074  1.00  0.00           H0.      0
ATOM   3946 HE22 GLN A 255      31.902  38.849  31.624  1.00  0.00           H0.      0
ATOM   3947  C   GLN A 255      30.075  44.436  30.986  1.00  0.00           C0.      0
ATOM   3948  O   GLN A 255      29.924  45.273  30.067  1.00  0.00           O0.      0
ATOM   3949  N   GLU A 256      29.190  44.209  31.952  1.00  0.00           N0.      0
ATOM   3950  H   GLU A 256      29.439  43.528  32.656  1.00  0.00           H0.      0
ATOM   3951  CA  GLU A 256      27.867  44.840  31.986  1.00  0.00           C0.      0
ATOM   3952  HA  GLU A 256      27.373  44.974  31.024  1.00  0.00           H0.      0
ATOM   3953  CB  GLU A 256      26.955  44.008  32.923  1.00  0.00           C0.      0
ATOM   3954  HB2 GLU A 256      27.511  43.805  33.838  1.00  0.00           H0.      0
ATOM   3955  HB3 GLU A 256      25.997  44.476  33.149  1.00  0.00           H0.      0
ATOM   3956  CG  GLU A 256      26.502  42.744  32.239  1.00  0.00           C0.      0
ATOM   3957  HG2 GLU A 256      27.336  42.076  32.024  1.00  0.00           H0.      0
ATOM   3958  HG3 GLU A 256      25.873  42.325  33.024  1.00  0.00           H0.      0
ATOM   3959  CD  GLU A 256      25.537  42.889  31.051  1.00  0.00           C0.      0
ATOM   3960  OE1 GLU A 256      25.598  41.944  30.250  1.00  0.00           O0.      0
ATOM   3961  OE2 GLU A 256      24.653  43.809  30.945  1.00  0.00           O0.      0
ATOM   3962  C   GLU A 256      28.036  46.206  32.641  1.00  0.00           C0.      0
ATOM   3963  O   GLU A 256      27.599  47.250  32.069  1.00  0.00           O0.      0
ATOM   3964  N   ALA A 257      28.769  46.220  33.779  1.00  0.00           N0.      0
ATOM   3965  H   ALA A 257      29.240  45.355  34.004  1.00  0.00           H0.      0
ATOM   3966  CA  ALA A 257      29.070  47.454  34.602  1.00  0.00           C0.      0
ATOM   3967  HA  ALA A 257      28.151  47.918  34.959  1.00  0.00           H0.      0
ATOM   3968  CB  ALA A 257      29.902  46.934  35.754  1.00  0.00           C0.      0
ATOM   3969  HB1 ALA A 257      30.386  47.742  36.302  1.00  0.00           H0.      0
ATOM   3970  HB2 ALA A 257      29.349  46.423  36.542  1.00  0.00           H0.      0
ATOM   3971  HB3 ALA A 257      30.721  46.307  35.403  1.00  0.00           H0.      0
ATOM   3972  C   ALA A 257      29.846  48.579  33.845  1.00  0.00           C0.      0
ATOM   3973  O   ALA A 257      29.344  49.670  33.851  1.00  0.00           O0.      0
ATOM   3974  N   PHE A 258      30.892  48.258  33.131  1.00  0.00           N0.      0
ATOM   3975  H   PHE A 258      31.171  47.310  32.922  1.00  0.00           H0.      0
ATOM   3976  CA  PHE A 258      31.477  49.312  32.159  1.00  0.00           C0.      0
ATOM   3977  HA  PHE A 258      31.368  50.283  32.642  1.00  0.00           H0.      0
ATOM   3978  CB  PHE A 258      32.879  48.777  31.976  1.00  0.00           C0.      0
ATOM   3979  HB2 PHE A 258      33.442  48.746  32.909  1.00  0.00           H0.      0
ATOM   3980  HB3 PHE A 258      32.752  47.756  31.618  1.00  0.00           H0.      0
ATOM   3981  CG  PHE A 258      33.761  49.536  30.982  1.00  0.00           C0.      0
ATOM   3982  CD1 PHE A 258      34.762  50.425  31.483  1.00  0.00           C0.      0
ATOM   3983  HD1 PHE A 258      34.753  50.667  32.536  1.00  0.00           H0.      0
ATOM   3984  CE1 PHE A 258      35.723  50.976  30.607  1.00  0.00           C0.      0
ATOM   3985  HE1 PHE A 258      36.522  51.641  30.902  1.00  0.00           H0.      0
ATOM   3986  CZ  PHE A 258      35.834  50.495  29.306  1.00  0.00           C0.      0
ATOM   3987  HZ  PHE A 258      36.583  50.853  28.616  1.00  0.00           H0.      0
ATOM   3988  CE2 PHE A 258      34.969  49.560  28.856  1.00  0.00           C0.      0
ATOM   3989  HE2 PHE A 258      35.167  49.142  27.881  1.00  0.00           H0.      0
ATOM   3990  CD2 PHE A 258      33.905  49.106  29.614  1.00  0.00           C0.      0
ATOM   3991  HD2 PHE A 258      33.241  48.390  29.153  1.00  0.00           H0.      0
ATOM   3992  C   PHE A 258      30.750  49.464  30.770  1.00  0.00           C0.      0
ATOM   3993  O   PHE A 258      31.136  50.233  29.881  1.00  0.00           O0.      0
ATOM   3994  N   GLY A 259      29.669  48.681  30.555  1.00  0.00           N0.      0
ATOM   3995  H   GLY A 259      29.421  47.908  31.156  1.00  0.00           H0.      0
ATOM   3996  CA  GLY A 259      28.708  48.988  29.484  1.00  0.00           C0.      0
ATOM   3997  HA2 GLY A 259      27.667  48.908  29.795  1.00  0.00           H0.      0
ATOM   3998  HA3 GLY A 259      28.969  49.986  29.133  1.00  0.00           H0.      0
ATOM   3999  C   GLY A 259      28.824  48.024  28.271  1.00  0.00           C0.      0
ATOM   4000  O   GLY A 259      29.832  47.434  27.943  1.00  0.00           O0.      0
ATOM   4001  N   GLY A 260      27.672  47.993  27.597  1.00  0.00           N0.      0
ATOM   4002  H   GLY A 260      26.943  48.554  28.015  1.00  0.00           H0.      0
ATOM   4003  CA  GLY A 260      27.429  47.323  26.306  1.00  0.00           C0.      0
ATOM   4004  HA2 GLY A 260      26.373  47.407  26.050  1.00  0.00           H0.      0
ATOM   4005  HA3 GLY A 260      28.050  47.873  25.599  1.00  0.00           H0.      0
ATOM   4006  C   GLY A 260      27.827  45.832  26.214  1.00  0.00           C0.      0
ATOM   4007  O   GLY A 260      28.034  45.380  25.106  1.00  0.00           O0.      0
ATOM   4008  N   ARG A 261      27.952  45.050  27.321  1.00  0.00           N0.      0
ATOM   4009  H   ARG A 261      27.637  45.450  28.193  1.00  0.00           H0.      0
ATOM   4010  CA  ARG A 261      28.584  43.712  27.416  1.00  0.00           C0.      0
ATOM   4011  HA  ARG A 261      28.763  43.573  28.482  1.00  0.00           H0.      0
ATOM   4012  CB  ARG A 261      27.595  42.566  27.068  1.00  0.00           C0.      0
ATOM   4013  HB2 ARG A 261      26.614  42.874  27.430  1.00  0.00           H0.      0
ATOM   4014  HB3 ARG A 261      27.633  42.458  25.984  1.00  0.00           H0.      0
ATOM   4015  CG  ARG A 261      27.930  41.218  27.826  1.00  0.00           C0.      0
ATOM   4016  HG2 ARG A 261      28.808  40.720  27.413  1.00  0.00           H0.      0
ATOM   4017  HG3 ARG A 261      28.023  41.438  28.889  1.00  0.00           H0.      0
ATOM   4018  CD  ARG A 261      26.870  40.146  27.657  1.00  0.00           C0.      0
ATOM   4019  HD2 ARG A 261      25.995  40.474  28.218  1.00  0.00           H0.      0
ATOM   4020  HD3 ARG A 261      26.551  39.973  26.629  1.00  0.00           H0.      0
ATOM   4021  NE  ARG A 261      27.321  38.941  28.358  1.00  0.00           N0.      0
ATOM   4022  HE  ARG A 261      27.834  38.287  27.784  1.00  0.00           H0.      0
ATOM   4023  CZ  ARG A 261      27.291  38.656  29.634  1.00  0.00           C0.      0
ATOM   4024  NH1 ARG A 261      27.754  37.452  29.973  1.00  0.00           N0.      0
ATOM   4025 HH11 ARG A 261      28.322  36.850  29.393  1.00  0.00           H0.      0
ATOM   4026 HH12 ARG A 261      27.764  37.245  30.961  1.00  0.00           H0.      0
ATOM   4027  NH2 ARG A 261      26.877  39.528  30.486  1.00  0.00           N0.      0
ATOM   4028 HH21 ARG A 261      26.525  40.452  30.281  1.00  0.00           H0.      0
ATOM   4029 HH22 ARG A 261      26.947  39.135  31.414  1.00  0.00           H0.      0
ATOM   4030  C   ARG A 261      29.937  43.673  26.745  1.00  0.00           C0.      0
ATOM   4031  O   ARG A 261      30.174  42.895  25.820  1.00  0.00           O0.      0
ATOM   4032  N   CYS A 262      30.821  44.549  27.260  1.00  0.00           N0.      0
ATOM   4033  H   CYS A 262      30.525  45.019  28.104  1.00  0.00           H0.      0
ATOM   4034  CA  CYS A 262      32.164  44.798  26.792  1.00  0.00           C0.      0
ATOM   4035  HA  CYS A 262      32.132  45.208  25.783  1.00  0.00           H0.      0
ATOM   4036  CB  CYS A 262      32.777  45.839  27.750  1.00  0.00           C0.      0
ATOM   4037  HB2 CYS A 262      32.327  46.814  27.564  1.00  0.00           H0.      0
ATOM   4038  HB3 CYS A 262      32.485  45.542  28.757  1.00  0.00           H0.      0
ATOM   4039  SG  CYS A 262      34.654  46.053  27.718  1.00  0.00           S0.      0
ATOM   4040  HG  CYS A 262      34.784  46.781  26.606  1.00  0.00           H0.      0
ATOM   4041  C   CYS A 262      32.983  43.492  26.808  1.00  0.00           C0.      0
ATOM   4042  O   CYS A 262      33.210  42.926  27.896  1.00  0.00           O0.      0
ATOM   4043  N   GLN A 263      33.257  43.053  25.592  1.00  0.00           N0.      0
ATOM   4044  H   GLN A 263      32.928  43.585  24.799  1.00  0.00           H0.      0
ATOM   4045  CA  GLN A 263      34.181  41.917  25.436  1.00  0.00           C0.      0
ATOM   4046  HA  GLN A 263      33.762  41.023  25.898  1.00  0.00           H0.      0
ATOM   4047  CB  GLN A 263      34.317  41.597  23.942  1.00  0.00           C0.      0
ATOM   4048  HB2 GLN A 263      33.314  41.369  23.579  1.00  0.00           H0.      0
ATOM   4049  HB3 GLN A 263      34.733  42.406  23.341  1.00  0.00           H0.      0
ATOM   4050  CG  GLN A 263      35.121  40.354  23.672  1.00  0.00           C0.      0
ATOM   4051  HG2 GLN A 263      35.057  39.660  24.510  1.00  0.00           H0.      0
ATOM   4052  HG3 GLN A 263      34.766  39.817  22.792  1.00  0.00           H0.      0
ATOM   4053  CD  GLN A 263      36.582  40.674  23.439  1.00  0.00           C0.      0
ATOM   4054  OE1 GLN A 263      36.884  41.525  22.633  1.00  0.00           O0.      0
ATOM   4055  NE2 GLN A 263      37.440  39.967  24.157  1.00  0.00           N0.      0
ATOM   4056 HE21 GLN A 263      38.395  40.185  23.911  1.00  0.00           H0.      0
ATOM   4057 HE22 GLN A 263      37.161  39.262  24.825  1.00  0.00           H0.      0
ATOM   4058  C   GLN A 263      35.536  42.308  26.057  1.00  0.00           C0.      0
ATOM   4059  O   GLN A 263      36.029  43.393  25.692  1.00  0.00           O0.      0
ATOM   4060  N   HID A 264      36.102  41.490  26.876  1.00  0.00           N0.      0
ATOM   4061  H   HID A 264      35.574  40.714  27.249  1.00  0.00           H0.      0
ATOM   4062  CA  HID A 264      37.513  41.668  27.431  1.00  0.00           C0.      0
ATOM   4063  HA  HID A 264      38.001  42.357  26.741  1.00  0.00           H0.      0
ATOM   4064  CB  HID A 264      37.304  42.267  28.804  1.00  0.00           C0.      0
ATOM   4065  HB2 HID A 264      38.278  42.314  29.291  1.00  0.00           H0.      0
ATOM   4066  HB3 HID A 264      36.929  43.289  28.759  1.00  0.00           H0.      0
ATOM   4067  CG  HID A 264      36.481  41.411  29.672  1.00  0.00           C0.      0
ATOM   4068  ND1 HID A 264      35.111  41.397  29.780  1.00  0.00           N0.      0
ATOM   4069  HD1 HID A 264      34.486  41.872  29.146  1.00  0.00           H0.      0
ATOM   4070  CE1 HID A 264      34.770  40.426  30.655  1.00  0.00           C0.      0
ATOM   4071  HE1 HID A 264      33.757  40.118  30.866  1.00  0.00           H0.      0
ATOM   4072  NE2 HID A 264      35.826  39.773  31.139  1.00  0.00           N0.      0
ATOM   4073  CD2 HID A 264      36.952  40.434  30.572  1.00  0.00           C0.      0
ATOM   4074  HD2 HID A 264      38.002  40.280  30.769  1.00  0.00           H0.      0
ATOM   4075  C   HID A 264      38.398  40.440  27.512  1.00  0.00           C0.      0
ATOM   4076  O   HID A 264      37.973  39.315  27.724  1.00  0.00           O0.      0
ATOM   4077  N   SER A 265      39.708  40.661  27.391  1.00  0.00           N0.      0
ATOM   4078  H   SER A 265      40.049  41.599  27.237  1.00  0.00           H0.      0
ATOM   4079  CA  SER A 265      40.750  39.682  27.725  1.00  0.00           C0.      0
ATOM   4080  HA  SER A 265      40.380  38.790  27.221  1.00  0.00           H0.      0
ATOM   4081  CB  SER A 265      42.064  40.217  27.057  1.00  0.00           C0.      0
ATOM   4082  HB2 SER A 265      42.950  39.687  27.407  1.00  0.00           H0.      0
ATOM   4083  HB3 SER A 265      41.984  40.209  25.970  1.00  0.00           H0.      0
ATOM   4084  OG  SER A 265      42.222  41.588  27.402  1.00  0.00           O0.      0
ATOM   4085  HG  SER A 265      42.976  41.882  26.885  1.00  0.00           H0.      0
ATOM   4086  C   SER A 265      41.017  39.437  29.216  1.00  0.00           C0.      0
ATOM   4087  O   SER A 265      40.772  40.300  30.003  1.00  0.00           O0.      0
ATOM   4088  N   VAL A 266      41.537  38.251  29.563  1.00  0.00           N0.      0
ATOM   4089  H   VAL A 266      41.548  37.524  28.863  1.00  0.00           H0.      0
ATOM   4090  CA  VAL A 266      42.075  37.937  30.927  1.00  0.00           C0.      0
ATOM   4091  HA  VAL A 266      42.176  38.845  31.521  1.00  0.00           H0.      0
ATOM   4092  CB  VAL A 266      40.934  37.118  31.632  1.00  0.00           C0.      0
ATOM   4093  HB  VAL A 266      40.079  37.782  31.767  1.00  0.00           H0.      0
ATOM   4094  CG1 VAL A 266      40.419  35.921  30.724  1.00  0.00           C0.      0
ATOM   4095 HG11 VAL A 266      41.266  35.248  30.592  1.00  0.00           H0.      0
ATOM   4096 HG12 VAL A 266      39.574  35.478  31.251  1.00  0.00           H0.      0
ATOM   4097 HG13 VAL A 266      39.965  36.329  29.821  1.00  0.00           H0.      0
ATOM   4098  CG2 VAL A 266      41.384  36.633  33.017  1.00  0.00           C0.      0
ATOM   4099 HG21 VAL A 266      40.653  36.074  33.602  1.00  0.00           H0.      0
ATOM   4100 HG22 VAL A 266      42.269  36.032  32.810  1.00  0.00           H0.      0
ATOM   4101 HG23 VAL A 266      41.720  37.466  33.635  1.00  0.00           H0.      0
ATOM   4102  C   VAL A 266      43.416  37.149  30.830  1.00  0.00           C0.      0
ATOM   4103  O   VAL A 266      43.546  36.255  29.931  1.00  0.00           O0.      0
ATOM   4104  N   LEU A 267      44.369  37.421  31.721  1.00  0.00           N0.      0
ATOM   4105  H   LEU A 267      44.177  38.143  32.401  1.00  0.00           H0.      0
ATOM   4106  CA  LEU A 267      45.731  36.983  31.692  1.00  0.00           C0.      0
ATOM   4107  HA  LEU A 267      45.670  36.108  31.045  1.00  0.00           H0.      0
ATOM   4108  CB  LEU A 267      46.680  37.842  30.902  1.00  0.00           C0.      0
ATOM   4109  HB2 LEU A 267      46.806  38.727  31.526  1.00  0.00           H0.      0
ATOM   4110  HB3 LEU A 267      47.620  37.294  30.961  1.00  0.00           H0.      0
ATOM   4111  CG  LEU A 267      46.527  38.408  29.497  1.00  0.00           C0.      0
ATOM   4112  HG  LEU A 267      46.197  37.543  28.922  1.00  0.00           H0.      0
ATOM   4113  CD1 LEU A 267      45.513  39.572  29.426  1.00  0.00           C0.      0
ATOM   4114 HD11 LEU A 267      44.497  39.225  29.614  1.00  0.00           H0.      0
ATOM   4115 HD12 LEU A 267      45.750  40.328  30.174  1.00  0.00           H0.      0
ATOM   4116 HD13 LEU A 267      45.631  39.986  28.424  1.00  0.00           H0.      0
ATOM   4117  CD2 LEU A 267      47.899  38.768  29.010  1.00  0.00           C0.      0
ATOM   4118 HD21 LEU A 267      48.589  37.928  29.085  1.00  0.00           H0.      0
ATOM   4119 HD22 LEU A 267      47.800  39.266  28.045  1.00  0.00           H0.      0
ATOM   4120 HD23 LEU A 267      48.194  39.575  29.680  1.00  0.00           H0.      0
ATOM   4121  C   LEU A 267      46.258  36.716  33.099  1.00  0.00           C0.      0
ATOM   4122  O   LEU A 267      46.431  37.663  33.835  1.00  0.00           O0.      0
ATOM   4123  N   GLY A 268      46.594  35.492  33.536  1.00  0.00           N0.      0
ATOM   4124  H   GLY A 268      46.500  34.636  33.008  1.00  0.00           H0.      0
ATOM   4125  CA  GLY A 268      47.069  35.372  34.952  1.00  0.00           C0.      0
ATOM   4126  HA2 GLY A 268      46.459  35.902  35.683  1.00  0.00           H0.      0
ATOM   4127  HA3 GLY A 268      46.888  34.339  35.250  1.00  0.00           H0.      0
ATOM   4128  C   GLY A 268      48.616  35.793  35.075  1.00  0.00           C0.      0
ATOM   4129  O   GLY A 268      49.437  35.209  34.327  1.00  0.00           O0.      0
ATOM   4130  N   ASP A 269      48.902  36.800  35.897  1.00  0.00           N0.      0
ATOM   4131  H   ASP A 269      48.259  37.142  36.597  1.00  0.00           H0.      0
ATOM   4132  CA  ASP A 269      50.237  37.431  35.963  1.00  0.00           C0.      0
ATOM   4133  HA  ASP A 269      50.151  38.231  36.699  1.00  0.00           H0.      0
ATOM   4134  CB  ASP A 269      51.266  36.442  36.683  1.00  0.00           C0.      0
ATOM   4135  HB2 ASP A 269      51.234  35.566  36.035  1.00  0.00           H0.      0
ATOM   4136  HB3 ASP A 269      52.250  36.911  36.648  1.00  0.00           H0.      0
ATOM   4137  CG  ASP A 269      50.911  35.978  38.075  1.00  0.00           C0.      0
ATOM   4138  OD1 ASP A 269      51.514  34.943  38.476  1.00  0.00           O0.      0
ATOM   4139  OD2 ASP A 269      50.078  36.578  38.802  1.00  0.00           O0.      0
ATOM   4140  C   ASP A 269      50.820  38.146  34.721  1.00  0.00           C0.      0
ATOM   4141  O   ASP A 269      52.031  38.100  34.519  1.00  0.00           O0.      0
ATOM   4142  N   PHE A 270      49.937  38.679  33.858  1.00  0.00           N0.      0
ATOM   4143  H   PHE A 270      48.968  38.695  34.144  1.00  0.00           H0.      0
ATOM   4144  CA  PHE A 270      50.209  39.177  32.512  1.00  0.00           C0.      0
ATOM   4145  HA  PHE A 270      49.218  39.463  32.161  1.00  0.00           H0.      0
ATOM   4146  CB  PHE A 270      51.170  40.399  32.410  1.00  0.00           C0.      0
ATOM   4147  HB2 PHE A 270      52.171  39.972  32.474  1.00  0.00           H0.      0
ATOM   4148  HB3 PHE A 270      51.082  40.726  31.374  1.00  0.00           H0.      0
ATOM   4149  CG  PHE A 270      51.005  41.534  33.349  1.00  0.00           C0.      0
ATOM   4150  CD1 PHE A 270      51.630  41.553  34.640  1.00  0.00           C0.      0
ATOM   4151  HD1 PHE A 270      52.382  40.817  34.883  1.00  0.00           H0.      0
ATOM   4152  CE1 PHE A 270      51.417  42.732  35.394  1.00  0.00           C0.      0
ATOM   4153  HE1 PHE A 270      51.766  42.793  36.415  1.00  0.00           H0.      0
ATOM   4154  CZ  PHE A 270      50.744  43.916  34.882  1.00  0.00           C0.      0
ATOM   4155  HZ  PHE A 270      50.671  44.817  35.473  1.00  0.00           H0.      0
ATOM   4156  CE2 PHE A 270      50.076  43.803  33.672  1.00  0.00           C0.      0
ATOM   4157  HE2 PHE A 270      49.525  44.656  33.304  1.00  0.00           H0.      0
ATOM   4158  CD2 PHE A 270      50.212  42.604  32.914  1.00  0.00           C0.      0
ATOM   4159  HD2 PHE A 270      49.670  42.541  31.982  1.00  0.00           H0.      0
ATOM   4160  C   PHE A 270      50.618  37.953  31.568  1.00  0.00           C0.      0
ATOM   4161  O   PHE A 270      51.029  38.113  30.419  1.00  0.00           O0.      0
ATOM   4162  N   LYS A 271      50.569  36.662  32.029  1.00  0.00           N0.      0
ATOM   4163  H   LYS A 271      50.101  36.475  32.905  1.00  0.00           H0.      0
ATOM   4164  CA  LYS A 271      50.994  35.518  31.215  1.00  0.00           C0.      0
ATOM   4165  HA  LYS A 271      51.629  35.942  30.437  1.00  0.00           H0.      0
ATOM   4166  CB  LYS A 271      51.728  34.464  32.063  1.00  0.00           C0.      0
ATOM   4167  HB2 LYS A 271      51.181  34.139  32.948  1.00  0.00           H0.      0
ATOM   4168  HB3 LYS A 271      51.919  33.579  31.456  1.00  0.00           H0.      0
ATOM   4169  CG  LYS A 271      53.079  34.933  32.662  1.00  0.00           C0.      0
ATOM   4170  HG2 LYS A 271      52.878  35.866  33.187  1.00  0.00           H0.      0
ATOM   4171  HG3 LYS A 271      53.318  34.220  33.451  1.00  0.00           H0.      0
ATOM   4172  CD  LYS A 271      54.116  35.177  31.612  1.00  0.00           C0.      0
ATOM   4173  HD2 LYS A 271      54.196  34.303  30.966  1.00  0.00           H0.      0
ATOM   4174  HD3 LYS A 271      53.815  36.080  31.079  1.00  0.00           H0.      0
ATOM   4175  CE  LYS A 271      55.444  35.551  32.326  1.00  0.00           C0.      0
ATOM   4176  HE2 LYS A 271      55.427  36.559  32.740  1.00  0.00           H0.      0
ATOM   4177  HE3 LYS A 271      55.511  34.879  33.181  1.00  0.00           H0.      0
ATOM   4178  NZ  LYS A 271      56.634  35.452  31.408  1.00  0.00           N0.      0
ATOM   4179  HZ1 LYS A 271      56.475  35.552  30.415  1.00  0.00           H0.      0
ATOM   4180  HZ2 LYS A 271      57.330  36.113  31.720  1.00  0.00           H0.      0
ATOM   4181  HZ3 LYS A 271      57.095  34.560  31.520  1.00  0.00           H0.      0
ATOM   4182  C   LYS A 271      49.857  34.803  30.527  1.00  0.00           C0.      0
ATOM   4183  O   LYS A 271      48.759  34.898  31.109  1.00  0.00           O0.      0
ATOM   4184  N   PRO A 272      50.074  34.204  29.330  1.00  0.00           N0.      0
ATOM   4185  CD  PRO A 272      51.280  34.304  28.546  1.00  0.00           C0.      0
ATOM   4186  HD2 PRO A 272      52.060  33.774  29.094  1.00  0.00           H0.      0
ATOM   4187  HD3 PRO A 272      51.592  35.338  28.401  1.00  0.00           H0.      0
ATOM   4188  CG  PRO A 272      51.039  33.653  27.126  1.00  0.00           C0.      0
ATOM   4189  HG2 PRO A 272      51.753  32.862  26.895  1.00  0.00           H0.      0
ATOM   4190  HG3 PRO A 272      51.065  34.447  26.381  1.00  0.00           H0.      0
ATOM   4191  CB  PRO A 272      49.567  33.115  27.304  1.00  0.00           C0.      0
ATOM   4192  HB2 PRO A 272      49.544  32.026  27.302  1.00  0.00           H0.      0
ATOM   4193  HB3 PRO A 272      48.989  33.596  26.515  1.00  0.00           H0.      0
ATOM   4194  CA  PRO A 272      49.013  33.627  28.580  1.00  0.00           C0.      0
ATOM   4195  HA  PRO A 272      48.364  34.502  28.614  1.00  0.00           H0.      0
ATOM   4196  C   PRO A 272      48.232  32.624  29.322  1.00  0.00           C0.      0
ATOM   4197  O   PRO A 272      48.814  31.957  30.183  1.00  0.00           O0.      0
ATOM   4198  N   TYR A 273      46.871  32.456  29.123  1.00  0.00           N0.      0
ATOM   4199  H   TYR A 273      46.552  32.804  28.231  1.00  0.00           H0.      0
ATOM   4200  CA  TYR A 273      46.038  31.800  30.121  1.00  0.00           C0.      0
ATOM   4201  HA  TYR A 273      46.674  31.135  30.703  1.00  0.00           H0.      0
ATOM   4202  CB  TYR A 273      45.429  32.873  30.952  1.00  0.00           C0.      0
ATOM   4203  HB2 TYR A 273      46.272  33.353  31.449  1.00  0.00           H0.      0
ATOM   4204  HB3 TYR A 273      44.991  33.593  30.260  1.00  0.00           H0.      0
ATOM   4205  CG  TYR A 273      44.362  32.509  31.982  1.00  0.00           C0.      0
ATOM   4206  CD1 TYR A 273      44.619  31.876  33.170  1.00  0.00           C0.      0
ATOM   4207  HD1 TYR A 273      45.649  31.776  33.479  1.00  0.00           H0.      0
ATOM   4208  CE1 TYR A 273      43.589  31.328  33.961  1.00  0.00           C0.      0
ATOM   4209  HE1 TYR A 273      43.852  30.855  34.896  1.00  0.00           H0.      0
ATOM   4210  CZ  TYR A 273      42.228  31.541  33.621  1.00  0.00           C0.      0
ATOM   4211  OH  TYR A 273      41.199  31.243  34.460  1.00  0.00           O0.      0
ATOM   4212  HH  TYR A 273      40.342  31.362  34.045  1.00  0.00           H0.      0
ATOM   4213  CE2 TYR A 273      41.962  32.178  32.404  1.00  0.00           C0.      0
ATOM   4214  HE2 TYR A 273      40.931  32.248  32.092  1.00  0.00           H0.      0
ATOM   4215  CD2 TYR A 273      43.001  32.698  31.626  1.00  0.00           C0.      0
ATOM   4216  HD2 TYR A 273      42.790  33.137  30.662  1.00  0.00           H0.      0
ATOM   4217  C   TYR A 273      44.919  30.957  29.519  1.00  0.00           C0.      0
ATOM   4218  O   TYR A 273      44.269  31.414  28.552  1.00  0.00           O0.      0
ATOM   4219  N   ARG A 274      44.575  29.837  30.145  1.00  0.00           N0.      0
ATOM   4220  H   ARG A 274      45.171  29.563  30.912  1.00  0.00           H0.      0
ATOM   4221  CA  ARG A 274      43.320  29.123  29.844  1.00  0.00           C0.      0
ATOM   4222  HA  ARG A 274      42.519  29.825  29.613  1.00  0.00           H0.      0
ATOM   4223  CB  ARG A 274      43.506  28.272  28.603  1.00  0.00           C0.      0
ATOM   4224  HB2 ARG A 274      42.827  27.422  28.675  1.00  0.00           H0.      0
ATOM   4225  HB3 ARG A 274      43.453  28.859  27.686  1.00  0.00           H0.      0
ATOM   4226  CG  ARG A 274      44.925  27.585  28.609  1.00  0.00           C0.      0
ATOM   4227  HG2 ARG A 274      45.740  28.306  28.555  1.00  0.00           H0.      0
ATOM   4228  HG3 ARG A 274      45.056  27.033  29.540  1.00  0.00           H0.      0
ATOM   4229  CD  ARG A 274      45.196  26.568  27.509  1.00  0.00           C0.      0
ATOM   4230  HD2 ARG A 274      44.407  25.816  27.485  1.00  0.00           H0.      0
ATOM   4231  HD3 ARG A 274      45.174  27.041  26.527  1.00  0.00           H0.      0
ATOM   4232  NE  ARG A 274      46.565  26.073  27.703  1.00  0.00           N0.      0
ATOM   4233  HE  ARG A 274      47.275  26.435  27.082  1.00  0.00           H0.      0
ATOM   4234  CZ  ARG A 274      46.801  24.894  28.251  1.00  0.00           C0.      0
ATOM   4235  NH1 ARG A 274      45.907  24.146  28.818  1.00  0.00           N0.      0
ATOM   4236 HH11 ARG A 274      44.940  24.377  28.993  1.00  0.00           H0.      0
ATOM   4237 HH12 ARG A 274      46.226  23.391  29.409  1.00  0.00           H0.      0
ATOM   4238  NH2 ARG A 274      47.953  24.325  28.226  1.00  0.00           N0.      0
ATOM   4239 HH21 ARG A 274      48.743  24.878  27.924  1.00  0.00           H0.      0
ATOM   4240 HH22 ARG A 274      47.997  23.353  28.497  1.00  0.00           H0.      0
ATOM   4241  C   ARG A 274      42.931  28.231  31.034  1.00  0.00           C0.      0
ATOM   4242  O   ARG A 274      43.835  27.686  31.698  1.00  0.00           O0.      0
ATOM   4243  N   PRO A 275      41.642  28.003  31.326  1.00  0.00           N0.      0
ATOM   4244  CD  PRO A 275      40.416  28.339  30.557  1.00  0.00           C0.      0
ATOM   4245  HD2 PRO A 275      40.571  27.888  29.577  1.00  0.00           H0.      0
ATOM   4246  HD3 PRO A 275      40.321  29.391  30.288  1.00  0.00           H0.      0
ATOM   4247  CG  PRO A 275      39.298  27.614  31.297  1.00  0.00           C0.      0
ATOM   4248  HG2 PRO A 275      39.138  26.645  30.824  1.00  0.00           H0.      0
ATOM   4249  HG3 PRO A 275      38.408  28.238  31.384  1.00  0.00           H0.      0
ATOM   4250  CB  PRO A 275      39.855  27.298  32.705  1.00  0.00           C0.      0
ATOM   4251  HB2 PRO A 275      39.332  26.405  33.048  1.00  0.00           H0.      0
ATOM   4252  HB3 PRO A 275      39.648  28.122  33.387  1.00  0.00           H0.      0
ATOM   4253  CA  PRO A 275      41.303  27.155  32.543  1.00  0.00           C0.      0
ATOM   4254  HA  PRO A 275      41.818  27.674  33.352  1.00  0.00           H0.      0
ATOM   4255  C   PRO A 275      41.954  25.769  32.412  1.00  0.00           C0.      0
ATOM   4256  O   PRO A 275      41.623  25.034  31.458  1.00  0.00           O0.      0
ATOM   4257  N   GLY A 276      42.661  25.345  33.488  1.00  0.00           N0.      0
ATOM   4258  H   GLY A 276      42.751  26.006  34.246  1.00  0.00           H0.      0
ATOM   4259  CA  GLY A 276      43.235  24.030  33.642  1.00  0.00           C0.      0
ATOM   4260  HA2 GLY A 276      42.916  23.752  34.647  1.00  0.00           H0.      0
ATOM   4261  HA3 GLY A 276      42.691  23.312  33.028  1.00  0.00           H0.      0
ATOM   4262  C   GLY A 276      44.777  23.853  33.463  1.00  0.00           C0.      0
ATOM   4263  O   GLY A 276      45.242  22.705  33.484  1.00  0.00           O0.      0
ATOM   4264  N   GLN A 277      45.499  24.984  33.214  1.00  0.00           N0.      0
ATOM   4265  H   GLN A 277      44.975  25.838  33.086  1.00  0.00           H0.      0
ATOM   4266  CA  GLN A 277      46.957  25.085  33.091  1.00  0.00           C0.      0
ATOM   4267  HA  GLN A 277      47.322  24.313  32.414  1.00  0.00           H0.      0
ATOM   4268  CB  GLN A 277      47.289  26.458  32.447  1.00  0.00           C0.      0
ATOM   4269  HB2 GLN A 277      48.338  26.417  32.153  1.00  0.00           H0.      0
ATOM   4270  HB3 GLN A 277      46.758  26.644  31.513  1.00  0.00           H0.      0
ATOM   4271  CG  GLN A 277      47.080  27.655  33.381  1.00  0.00           C0.      0
ATOM   4272  HG2 GLN A 277      46.069  27.690  33.789  1.00  0.00           H0.      0
ATOM   4273  HG3 GLN A 277      47.652  27.425  34.280  1.00  0.00           H0.      0
ATOM   4274  CD  GLN A 277      47.418  28.967  32.708  1.00  0.00           C0.      0
ATOM   4275  OE1 GLN A 277      47.397  29.133  31.479  1.00  0.00           O0.      0
ATOM   4276  NE2 GLN A 277      47.713  29.933  33.561  1.00  0.00           N0.      0
ATOM   4277 HE21 GLN A 277      48.046  30.798  33.158  1.00  0.00           H0.      0
ATOM   4278 HE22 GLN A 277      47.532  29.813  34.547  1.00  0.00           H0.      0
ATOM   4279  C   GLN A 277      47.785  24.747  34.383  1.00  0.00           C0.      0
ATOM   4280  O   GLN A 277      47.244  25.056  35.496  1.00  0.00           O0.      0
ATOM   4281  N   ALA A 278      48.975  24.190  34.265  1.00  0.00           N0.      0
ATOM   4282  H   ALA A 278      49.357  24.081  33.336  1.00  0.00           H0.      0
ATOM   4283  CA  ALA A 278      49.742  23.905  35.455  1.00  0.00           C0.      0
ATOM   4284  HA  ALA A 278      49.086  23.353  36.129  1.00  0.00           H0.      0
ATOM   4285  CB  ALA A 278      50.930  22.996  35.068  1.00  0.00           C0.      0
ATOM   4286  HB1 ALA A 278      50.536  22.261  34.367  1.00  0.00           H0.      0
ATOM   4287  HB2 ALA A 278      51.697  23.543  34.519  1.00  0.00           H0.      0
ATOM   4288  HB3 ALA A 278      51.273  22.475  35.962  1.00  0.00           H0.      0
ATOM   4289  C   ALA A 278      50.151  25.181  36.182  1.00  0.00           C0.      0
ATOM   4290  O   ALA A 278      50.343  25.118  37.445  1.00  0.00           O0.      0
ATOM   4291  N   TYR A 279      50.203  26.348  35.472  1.00  0.00           N0.      0
ATOM   4292  H   TYR A 279      49.931  26.281  34.501  1.00  0.00           H0.      0
ATOM   4293  CA  TYR A 279      50.596  27.553  36.088  1.00  0.00           C0.      0
ATOM   4294  HA  TYR A 279      51.480  27.361  36.696  1.00  0.00           H0.      0
ATOM   4295  CB  TYR A 279      50.868  28.691  35.099  1.00  0.00           C0.      0
ATOM   4296  HB2 TYR A 279      51.519  28.201  34.375  1.00  0.00           H0.      0
ATOM   4297  HB3 TYR A 279      49.931  28.942  34.601  1.00  0.00           H0.      0
ATOM   4298  CG  TYR A 279      51.415  30.000  35.696  1.00  0.00           C0.      0
ATOM   4299  CD1 TYR A 279      50.704  31.172  35.639  1.00  0.00           C0.      0
ATOM   4300  HD1 TYR A 279      49.717  31.238  35.206  1.00  0.00           H0.      0
ATOM   4301  CE1 TYR A 279      51.344  32.356  36.070  1.00  0.00           C0.      0
ATOM   4302  HE1 TYR A 279      50.680  33.207  36.042  1.00  0.00           H0.      0
ATOM   4303  CZ  TYR A 279      52.667  32.369  36.554  1.00  0.00           C0.      0
ATOM   4304  OH  TYR A 279      53.231  33.538  36.831  1.00  0.00           O0.      0
ATOM   4305  HH  TYR A 279      52.633  34.123  37.302  1.00  0.00           H0.      0
ATOM   4306  CE2 TYR A 279      53.394  31.168  36.472  1.00  0.00           C0.      0
ATOM   4307  HE2 TYR A 279      54.436  31.175  36.756  1.00  0.00           H0.      0
ATOM   4308  CD2 TYR A 279      52.725  29.956  36.121  1.00  0.00           C0.      0
ATOM   4309  HD2 TYR A 279      53.245  29.019  36.255  1.00  0.00           H0.      0
ATOM   4310  C   TYR A 279      49.543  28.002  37.185  1.00  0.00           C0.      0
ATOM   4311  O   TYR A 279      48.356  28.185  36.802  1.00  0.00           O0.      0
ATOM   4312  N   VAL A 280      49.905  28.205  38.453  1.00  0.00           N0.      0
ATOM   4313  H   VAL A 280      50.869  28.025  38.697  1.00  0.00           H0.      0
ATOM   4314  CA  VAL A 280      49.145  28.896  39.501  1.00  0.00           C0.      0
ATOM   4315  HA  VAL A 280      48.088  28.856  39.238  1.00  0.00           H0.      0
ATOM   4316  CB  VAL A 280      49.080  28.056  40.762  1.00  0.00           C0.      0
ATOM   4317  HB  VAL A 280      50.076  27.811  41.130  1.00  0.00           H0.      0
ATOM   4318  CG1 VAL A 280      48.328  28.718  41.896  1.00  0.00           C0.      0
ATOM   4319 HG11 VAL A 280      47.253  28.547  41.827  1.00  0.00           H0.      0
ATOM   4320 HG12 VAL A 280      48.625  28.332  42.872  1.00  0.00           H0.      0
ATOM   4321 HG13 VAL A 280      48.548  29.781  41.986  1.00  0.00           H0.      0
ATOM   4322  CG2 VAL A 280      48.339  26.700  40.486  1.00  0.00           C0.      0
ATOM   4323 HG21 VAL A 280      47.332  27.008  40.203  1.00  0.00           H0.      0
ATOM   4324 HG22 VAL A 280      48.743  26.202  39.604  1.00  0.00           H0.      0
ATOM   4325 HG23 VAL A 280      48.253  26.118  41.404  1.00  0.00           H0.      0
ATOM   4326  C   VAL A 280      49.498  30.407  39.661  1.00  0.00           C0.      0
ATOM   4327  O   VAL A 280      50.532  30.708  40.303  1.00  0.00           O0.      0
ATOM   4328  N   PRO A 281      48.632  31.410  39.176  1.00  0.00           N0.      0
ATOM   4329  CD  PRO A 281      47.344  31.131  38.555  1.00  0.00           C0.      0
ATOM   4330  HD2 PRO A 281      46.775  30.642  39.345  1.00  0.00           H0.      0
ATOM   4331  HD3 PRO A 281      47.539  30.602  37.622  1.00  0.00           H0.      0
ATOM   4332  CG  PRO A 281      46.661  32.425  38.166  1.00  0.00           C0.      0
ATOM   4333  HG2 PRO A 281      46.142  32.746  39.069  1.00  0.00           H0.      0
ATOM   4334  HG3 PRO A 281      45.974  32.353  37.323  1.00  0.00           H0.      0
ATOM   4335  CB  PRO A 281      47.810  33.404  38.051  1.00  0.00           C0.      0
ATOM   4336  HB2 PRO A 281      47.681  34.463  38.276  1.00  0.00           H0.      0
ATOM   4337  HB3 PRO A 281      48.078  33.188  37.017  1.00  0.00           H0.      0
ATOM   4338  CA  PRO A 281      48.895  32.857  39.044  1.00  0.00           C0.      0
ATOM   4339  HA  PRO A 281      49.897  32.885  38.615  1.00  0.00           H0.      0
ATOM   4340  C   PRO A 281      48.778  33.492  40.439  1.00  0.00           C0.      0
ATOM   4341  O   PRO A 281      48.144  32.882  41.319  1.00  0.00           O0.      0
ATOM   4342  N   CYS A 282      49.216  34.735  40.581  1.00  0.00           N0.      0
ATOM   4343  H   CYS A 282      49.690  35.163  39.799  1.00  0.00           H0.      0
ATOM   4344  CA  CYS A 282      49.014  35.594  41.788  1.00  0.00           C0.      0
ATOM   4345  HA  CYS A 282      48.981  34.956  42.671  1.00  0.00           H0.      0
ATOM   4346  CB  CYS A 282      50.312  36.448  41.946  1.00  0.00           C0.      0
ATOM   4347  HB2 CYS A 282      51.177  35.792  41.850  1.00  0.00           H0.      0
ATOM   4348  HB3 CYS A 282      50.344  37.290  41.254  1.00  0.00           H0.      0
ATOM   4349  SG  CYS A 282      50.179  37.165  43.573  1.00  0.00           S0.      0
ATOM   4350  HG  CYS A 282      49.381  38.157  43.167  1.00  0.00           H0.      0
ATOM   4351  C   CYS A 282      47.791  36.489  41.657  1.00  0.00           C0.      0
ATOM   4352  O   CYS A 282      46.830  36.541  42.392  1.00  0.00           O0.      0
ATOM   4353  N   TYR A 283      47.710  37.050  40.442  1.00  0.00           N0.      0
ATOM   4354  H   TYR A 283      48.525  36.968  39.850  1.00  0.00           H0.      0
ATOM   4355  CA  TYR A 283      46.758  37.972  39.990  1.00  0.00           C0.      0
ATOM   4356  HA  TYR A 283      45.903  37.869  40.658  1.00  0.00           H0.      0
ATOM   4357  CB  TYR A 283      47.292  39.407  40.015  1.00  0.00           C0.      0
ATOM   4358  HB2 TYR A 283      47.997  39.624  39.213  1.00  0.00           H0.      0
ATOM   4359  HB3 TYR A 283      46.369  39.950  39.814  1.00  0.00           H0.      0
ATOM   4360  CG  TYR A 283      47.839  39.904  41.345  1.00  0.00           C0.      0
ATOM   4361  CD1 TYR A 283      49.250  39.786  41.505  1.00  0.00           C0.      0
ATOM   4362  HD1 TYR A 283      49.782  39.427  40.637  1.00  0.00           H0.      0
ATOM   4363  CE1 TYR A 283      49.883  40.254  42.628  1.00  0.00           C0.      0
ATOM   4364  HE1 TYR A 283      50.960  40.324  42.591  1.00  0.00           H0.      0
ATOM   4365  CZ  TYR A 283      49.051  40.799  43.692  1.00  0.00           C0.      0
ATOM   4366  OH  TYR A 283      49.622  41.213  44.810  1.00  0.00           O0.      0
ATOM   4367  HH  TYR A 283      49.059  41.519  45.525  1.00  0.00           H0.      0
ATOM   4368  CE2 TYR A 283      47.663  40.925  43.452  1.00  0.00           C0.      0
ATOM   4369  HE2 TYR A 283      47.088  41.327  44.274  1.00  0.00           H0.      0
ATOM   4370  CD2 TYR A 283      47.052  40.576  42.292  1.00  0.00           C0.      0
ATOM   4371  HD2 TYR A 283      45.985  40.683  42.167  1.00  0.00           H0.      0
ATOM   4372  C   TYR A 283      46.167  37.670  38.597  1.00  0.00           C0.      0
ATOM   4373  O   TYR A 283      46.844  37.104  37.774  1.00  0.00           O0.      0
ATOM   4374  N   PHE A 284      44.927  38.120  38.296  1.00  0.00           N0.      0
ATOM   4375  H   PHE A 284      44.474  38.606  39.057  1.00  0.00           H0.      0
ATOM   4376  CA  PHE A 284      44.288  38.201  36.928  1.00  0.00           C0.      0
ATOM   4377  HA  PHE A 284      44.932  37.778  36.157  1.00  0.00           H0.      0
ATOM   4378  CB  PHE A 284      42.927  37.530  36.992  1.00  0.00           C0.      0
ATOM   4379  HB2 PHE A 284      42.210  38.001  37.665  1.00  0.00           H0.      0
ATOM   4380  HB3 PHE A 284      42.379  37.584  36.051  1.00  0.00           H0.      0
ATOM   4381  CG  PHE A 284      42.892  36.040  37.366  1.00  0.00           C0.      0
ATOM   4382  CD1 PHE A 284      42.545  35.555  38.655  1.00  0.00           C0.      0
ATOM   4383  HD1 PHE A 284      42.159  36.135  39.480  1.00  0.00           H0.      0
ATOM   4384  CE1 PHE A 284      42.548  34.156  38.942  1.00  0.00           C0.      0
ATOM   4385  HE1 PHE A 284      42.204  33.698  39.857  1.00  0.00           H0.      0
ATOM   4386  CZ  PHE A 284      42.986  33.248  37.882  1.00  0.00           C0.      0
ATOM   4387  HZ  PHE A 284      43.141  32.209  38.134  1.00  0.00           H0.      0
ATOM   4388  CE2 PHE A 284      43.200  33.743  36.577  1.00  0.00           C0.      0
ATOM   4389  HE2 PHE A 284      43.431  33.098  35.743  1.00  0.00           H0.      0
ATOM   4390  CD2 PHE A 284      43.146  35.092  36.334  1.00  0.00           C0.      0
ATOM   4391  HD2 PHE A 284      43.484  35.414  35.360  1.00  0.00           H0.      0
ATOM   4392  C   PHE A 284      44.208  39.639  36.432  1.00  0.00           C0.      0
ATOM   4393  O   PHE A 284      43.422  40.382  37.011  1.00  0.00           O0.      0
ATOM   4394  N   ILE A 285      45.023  39.908  35.428  1.00  0.00           N0.      0
ATOM   4395  H   ILE A 285      45.498  39.119  35.013  1.00  0.00           H0.      0
ATOM   4396  CA  ILE A 285      44.967  41.157  34.699  1.00  0.00           C0.      0
ATOM   4397  HA  ILE A 285      44.621  41.900  35.417  1.00  0.00           H0.      0
ATOM   4398  CB  ILE A 285      46.372  41.485  34.232  1.00  0.00           C0.      0
ATOM   4399  HB  ILE A 285      46.982  40.672  33.838  1.00  0.00           H0.      0
ATOM   4400  CG2 ILE A 285      46.368  42.562  33.150  1.00  0.00           C0.      0
ATOM   4401 HG21 ILE A 285      47.378  42.935  32.978  1.00  0.00           H0.      0
ATOM   4402 HG22 ILE A 285      46.031  42.209  32.175  1.00  0.00           H0.      0
ATOM   4403 HG23 ILE A 285      45.833  43.457  33.466  1.00  0.00           H0.      0
ATOM   4404  CG1 ILE A 285      47.281  42.010  35.412  1.00  0.00           C0.      0
ATOM   4405 HG12 ILE A 285      48.274  42.275  35.051  1.00  0.00           H0.      0
ATOM   4406 HG13 ILE A 285      46.730  42.834  35.866  1.00  0.00           H0.      0
ATOM   4407  CD1 ILE A 285      47.569  41.010  36.542  1.00  0.00           C0.      0
ATOM   4408 HD11 ILE A 285      48.329  41.446  37.190  1.00  0.00           H0.      0
ATOM   4409 HD12 ILE A 285      46.743  40.801  37.221  1.00  0.00           H0.      0
ATOM   4410 HD13 ILE A 285      47.898  40.107  36.027  1.00  0.00           H0.      0
ATOM   4411  C   ILE A 285      43.944  41.023  33.523  1.00  0.00           C0.      0
ATOM   4412  O   ILE A 285      43.894  39.990  32.863  1.00  0.00           O0.      0
ATOM   4413  N   HID A 286      43.187  42.088  33.268  1.00  0.00           N0.      0
ATOM   4414  H   HID A 286      43.386  42.977  33.703  1.00  0.00           H0.      0
ATOM   4415  CA  HID A 286      42.096  42.193  32.233  1.00  0.00           C0.      0
ATOM   4416  HA  HID A 286      42.044  41.298  31.614  1.00  0.00           H0.      0
ATOM   4417  CB  HID A 286      40.624  42.238  32.767  1.00  0.00           C0.      0
ATOM   4418  HB2 HID A 286      40.265  43.222  33.069  1.00  0.00           H0.      0
ATOM   4419  HB3 HID A 286      39.907  41.881  32.028  1.00  0.00           H0.      0
ATOM   4420  CG  HID A 286      40.374  41.198  33.816  1.00  0.00           C0.      0
ATOM   4421  ND1 HID A 286      41.015  41.161  35.022  1.00  0.00           N0.      0
ATOM   4422  HD1 HID A 286      41.872  41.603  35.325  1.00  0.00           H0.      0
ATOM   4423  CE1 HID A 286      40.457  40.215  35.763  1.00  0.00           C0.      0
ATOM   4424  HE1 HID A 286      40.651  40.048  36.812  1.00  0.00           H0.      0
ATOM   4425  NE2 HID A 286      39.636  39.407  35.005  1.00  0.00           N0.      0
ATOM   4426  CD2 HID A 286      39.538  40.096  33.764  1.00  0.00           C0.      0
ATOM   4427  HD2 HID A 286      38.938  39.742  32.938  1.00  0.00           H0.      0
ATOM   4428  C   HID A 286      42.320  43.417  31.377  1.00  0.00           C0.      0
ATOM   4429  O   HID A 286      42.881  44.367  31.944  1.00  0.00           O0.      0
ATOM   4430  N   VAL A 287      41.954  43.392  30.097  1.00  0.00           N0.      0
ATOM   4431  H   VAL A 287      41.577  42.530  29.729  1.00  0.00           H0.      0
ATOM   4432  CA  VAL A 287      41.830  44.639  29.348  1.00  0.00           C0.      0
ATOM   4433  HA  VAL A 287      41.970  45.520  29.976  1.00  0.00           H0.      0
ATOM   4434  CB  VAL A 287      42.972  44.654  28.323  1.00  0.00           C0.      0
ATOM   4435  HB  VAL A 287      42.749  44.056  27.439  1.00  0.00           H0.      0
ATOM   4436  CG1 VAL A 287      43.155  46.092  27.797  1.00  0.00           C0.      0
ATOM   4437 HG11 VAL A 287      43.295  46.852  28.566  1.00  0.00           H0.      0
ATOM   4438 HG12 VAL A 287      43.907  45.958  27.020  1.00  0.00           H0.      0
ATOM   4439 HG13 VAL A 287      42.222  46.378  27.312  1.00  0.00           H0.      0
ATOM   4440  CG2 VAL A 287      44.396  44.226  28.784  1.00  0.00           C0.      0
ATOM   4441 HG21 VAL A 287      45.154  44.314  28.006  1.00  0.00           H0.      0
ATOM   4442 HG22 VAL A 287      44.814  44.877  29.551  1.00  0.00           H0.      0
ATOM   4443 HG23 VAL A 287      44.295  43.205  29.151  1.00  0.00           H0.      0
ATOM   4444  C   VAL A 287      40.477  44.877  28.600  1.00  0.00           C0.      0
ATOM   4445  O   VAL A 287      40.188  44.180  27.659  1.00  0.00           O0.      0
ATOM   4446  N   LEU A 288      39.749  45.842  29.192  1.00  0.00           N0.      0
ATOM   4447  H   LEU A 288      40.114  46.470  29.893  1.00  0.00           H0.      0
ATOM   4448  CA  LEU A 288      38.452  46.263  28.641  1.00  0.00           C0.      0
ATOM   4449  HA  LEU A 288      37.959  45.473  28.075  1.00  0.00           H0.      0
ATOM   4450  CB  LEU A 288      37.471  46.778  29.729  1.00  0.00           C0.      0
ATOM   4451  HB2 LEU A 288      38.092  47.456  30.315  1.00  0.00           H0.      0
ATOM   4452  HB3 LEU A 288      36.741  47.436  29.258  1.00  0.00           H0.      0
ATOM   4453  CG  LEU A 288      36.711  45.693  30.542  1.00  0.00           C0.      0
ATOM   4454  HG  LEU A 288      36.062  45.083  29.915  1.00  0.00           H0.      0
ATOM   4455  CD1 LEU A 288      37.560  44.712  31.422  1.00  0.00           C0.      0
ATOM   4456 HD11 LEU A 288      38.302  45.291  31.972  1.00  0.00           H0.      0
ATOM   4457 HD12 LEU A 288      36.959  44.127  32.118  1.00  0.00           H0.      0
ATOM   4458 HD13 LEU A 288      37.988  43.972  30.745  1.00  0.00           H0.      0
ATOM   4459  CD2 LEU A 288      35.839  46.518  31.556  1.00  0.00           C0.      0
ATOM   4460 HD21 LEU A 288      35.027  45.864  31.874  1.00  0.00           H0.      0
ATOM   4461 HD22 LEU A 288      36.387  46.895  32.419  1.00  0.00           H0.      0
ATOM   4462 HD23 LEU A 288      35.249  47.310  31.095  1.00  0.00           H0.      0
ATOM   4463  C   LEU A 288      38.620  47.359  27.622  1.00  0.00           C0.      0
ATOM   4464  O   LEU A 288      39.325  48.331  27.758  1.00  0.00           O0.      0
ATOM   4465  N   LYS A 289      37.816  47.292  26.546  1.00  0.00           N0.      0
ATOM   4466  H   LYS A 289      37.168  46.518  26.562  1.00  0.00           H0.      0
ATOM   4467  CA  LYS A 289      37.676  48.389  25.491  1.00  0.00           C0.      0
ATOM   4468  HA  LYS A 289      38.276  49.253  25.777  1.00  0.00           H0.      0
ATOM   4469  CB  LYS A 289      38.309  47.759  24.303  1.00  0.00           C0.      0
ATOM   4470  HB2 LYS A 289      39.220  47.183  24.464  1.00  0.00           H0.      0
ATOM   4471  HB3 LYS A 289      37.533  47.091  23.929  1.00  0.00           H0.      0
ATOM   4472  CG  LYS A 289      38.722  48.791  23.231  1.00  0.00           C0.      0
ATOM   4473  HG2 LYS A 289      37.928  49.517  23.056  1.00  0.00           H0.      0
ATOM   4474  HG3 LYS A 289      39.651  49.219  23.609  1.00  0.00           H0.      0
ATOM   4475  CD  LYS A 289      39.155  48.256  21.891  1.00  0.00           C0.      0
ATOM   4476  HD2 LYS A 289      39.982  47.574  22.087  1.00  0.00           H0.      0
ATOM   4477  HD3 LYS A 289      38.275  47.850  21.391  1.00  0.00           H0.      0
ATOM   4478  CE  LYS A 289      39.782  49.436  21.109  1.00  0.00           C0.      0
ATOM   4479  HE2 LYS A 289      39.109  50.278  21.275  1.00  0.00           H0.      0
ATOM   4480  HE3 LYS A 289      40.746  49.593  21.592  1.00  0.00           H0.      0
ATOM   4481  NZ  LYS A 289      39.917  49.109  19.672  1.00  0.00           N0.      0
ATOM   4482  HZ1 LYS A 289      39.040  49.143  19.174  1.00  0.00           H0.      0
ATOM   4483  HZ2 LYS A 289      40.599  49.633  19.143  1.00  0.00           H0.      0
ATOM   4484  HZ3 LYS A 289      40.073  48.114  19.593  1.00  0.00           H0.      0
ATOM   4485  C   LYS A 289      36.283  48.862  25.226  1.00  0.00           C0.      0
ATOM   4486  O   LYS A 289      35.358  48.073  25.117  1.00  0.00           O0.      0
ATOM   4487  N   LYS A 290      36.043  50.146  25.384  1.00  0.00           N0.      0
ATOM   4488  H   LYS A 290      36.868  50.723  25.460  1.00  0.00           H0.      0
ATOM   4489  CA  LYS A 290      34.730  50.791  25.434  1.00  0.00           C0.      0
ATOM   4490  HA  LYS A 290      34.036  50.258  26.085  1.00  0.00           H0.      0
ATOM   4491  CB  LYS A 290      34.877  52.236  25.982  1.00  0.00           C0.      0
ATOM   4492  HB2 LYS A 290      35.480  52.239  26.891  1.00  0.00           H0.      0
ATOM   4493  HB3 LYS A 290      35.431  52.784  25.220  1.00  0.00           H0.      0
ATOM   4494  CG  LYS A 290      33.496  52.939  26.330  1.00  0.00           C0.      0
ATOM   4495  HG2 LYS A 290      32.911  52.940  25.410  1.00  0.00           H0.      0
ATOM   4496  HG3 LYS A 290      33.118  52.332  27.152  1.00  0.00           H0.      0
ATOM   4497  CD  LYS A 290      33.668  54.342  26.809  1.00  0.00           C0.      0
ATOM   4498  HD2 LYS A 290      34.016  54.295  27.841  1.00  0.00           H0.      0
ATOM   4499  HD3 LYS A 290      34.260  54.938  26.115  1.00  0.00           H0.      0
ATOM   4500  CE  LYS A 290      32.303  55.002  26.955  1.00  0.00           C0.      0
ATOM   4501  HE2 LYS A 290      31.735  54.893  26.031  1.00  0.00           H0.      0
ATOM   4502  HE3 LYS A 290      31.782  54.487  27.761  1.00  0.00           H0.      0
ATOM   4503  NZ  LYS A 290      32.270  56.485  27.341  1.00  0.00           N0.      0
ATOM   4504  HZ1 LYS A 290      32.779  56.703  28.186  1.00  0.00           H0.      0
ATOM   4505  HZ2 LYS A 290      32.767  56.928  26.582  1.00  0.00           H0.      0
ATOM   4506  HZ3 LYS A 290      31.340  56.875  27.391  1.00  0.00           H0.      0
ATOM   4507  C   LYS A 290      34.081  50.805  24.061  1.00  0.00           C0.      0
ATOM   4508  O   LYS A 290      34.831  50.678  23.092  1.00  0.00           O0.      0
ATOM   4509  N   THR A 291      32.751  50.896  23.919  1.00  0.00           N0.      0
ATOM   4510  H   THR A 291      32.265  50.945  24.803  1.00  0.00           H0.      0
ATOM   4511  CA  THR A 291      32.015  51.362  22.713  1.00  0.00           C0.      0
ATOM   4512  HA  THR A 291      31.907  50.565  21.977  1.00  0.00           H0.      0
ATOM   4513  CB  THR A 291      30.604  51.689  23.157  1.00  0.00           C0.      0
ATOM   4514  HB  THR A 291      30.164  52.008  22.212  1.00  0.00           H0.      0
ATOM   4515  CG2 THR A 291      29.941  50.418  23.677  1.00  0.00           C0.      0
ATOM   4516 HG21 THR A 291      30.371  50.296  24.671  1.00  0.00           H0.      0
ATOM   4517 HG22 THR A 291      28.853  50.465  23.729  1.00  0.00           H0.      0
ATOM   4518 HG23 THR A 291      30.290  49.621  23.021  1.00  0.00           H0.      0
ATOM   4519  OG1 THR A 291      30.603  52.748  24.089  1.00  0.00           O0.      0
ATOM   4520  HG1 THR A 291      30.666  53.619  23.690  1.00  0.00           H0.      0
ATOM   4521  C   THR A 291      32.758  52.589  22.034  1.00  0.00           C0.      0
ATOM   4522  O   THR A 291      33.359  53.446  22.744  1.00  0.00           O0.      0
ATOM   4523  N   GLY A 292      32.750  52.660  20.706  1.00  0.00           N0.      0
ATOM   4524  H   GLY A 292      32.202  51.985  20.191  1.00  0.00           H0.      0
ATOM   4525  CA  GLY A 292      33.637  53.635  20.008  1.00  0.00           C0.      0
ATOM   4526  HA2 GLY A 292      33.524  54.600  20.502  1.00  0.00           H0.      0
ATOM   4527  HA3 GLY A 292      34.638  53.255  20.214  1.00  0.00           H0.      0
ATOM   4528  C   GLY A 292      33.504  53.803  18.554  1.00  0.00           C0.      0
ATOM   4529  O   GLY A 292      32.697  54.712  18.192  1.00  0.00           O0.      0
ATOM   4530  OXT GLY A 292      34.025  53.007  17.735  1.00  0.00           O0.      0
ATOM   4531  N   ACT A 294      46.656  45.415  46.851  1.00  0.00           N0.      0
ATOM   4532  CA  ACT A 294      47.515  44.423  47.654  1.00  0.00           C0.      0
ATOM   4533  C   ACT A 294      47.475  42.867  47.290  1.00  0.00           C0.      0
ATOM   4534  O   ACT A 294      48.489  42.238  47.153  1.00  0.00           O0.      0
ATOM   4535  CE  ACT A 294      46.777  46.774  47.382  1.00  0.00           C0.      0
ATOM   4536  OXT ACT A 294      46.380  42.469  46.966  1.00  0.00           O0.      0
ATOM   4537  HE1 ACT A 294      46.175  47.498  46.832  1.00  0.00           H0.      0
ATOM   4538  HE2 ACT A 294      46.483  46.802  48.432  1.00  0.00           H0.      0
ATOM   4539  HE3 ACT A 294      47.848  46.979  47.338  1.00  0.00           H0.      0
ATOM   4540  H1  ACT A 294      47.159  44.531  48.680  1.00  0.00           H0.      0
ATOM   4541  H3  ACT A 294      48.572  44.692  47.627  1.00  0.00           H0.      0
ATOM   4542  H01 ACT A 294      45.672  45.128  46.952  1.00  0.00           H0.      0
ATOM   4543  H02 ACT A 294      46.888  45.244  45.861  1.00  0.00           H0.      0
ATOM   4544  CA' SAM A 293      49.266  50.524  43.719  1.00  0.00           C0.      0
ATOM   4545  CB  SAM A 293      48.070  50.616  44.713  1.00  0.00           C0.      0
[truncated: 6,254,513 more chars]
