# Supplementary material for: Computational Investigation of GNMT-Catalyzed Methyl Transfer Reaction: Integrating MD, QM, and ML Approaches
Source: J Comput Chem. Author manuscript; Available in PMC 2026 Jun 29. (PMC13312424; doi:10.1002/jcc.70434)
Supplement: SI-3 [file NIHMS2188582-supplement-SI-3.zip › MD-frame-pdbs/sampling-R1-29999.pdb]

ATOM      1  N   VAL A   1      37.862 126.291 113.734  1.00  0.00           N  
ATOM      2  CA  VAL A   1      36.407 126.191 113.556  1.00  0.00           C  
ATOM      3  C   VAL A   1      36.033 126.391 112.044  1.00  0.00           C  
ATOM      4  O   VAL A   1      36.224 127.469 111.494  1.00  0.00           O  
ATOM      5  CB  VAL A   1      35.592 127.183 114.401  1.00  0.00           C  
ATOM      6  CG1 VAL A   1      34.122 127.163 114.298  1.00  0.00           C  
ATOM      7  CG2 VAL A   1      36.066 126.971 115.855  1.00  0.00           C  
ATOM      8  HA  VAL A   1      36.103 125.184 113.839  1.00  0.00           H  
ATOM      9  HB  VAL A   1      35.950 128.178 114.140  1.00  0.00           H  
ATOM     10 HG11 VAL A   1      33.811 127.392 113.279  1.00  0.00           H  
ATOM     11 HG12 VAL A   1      33.726 126.159 114.451  1.00  0.00           H  
ATOM     12 HG13 VAL A   1      33.698 127.929 114.946  1.00  0.00           H  
ATOM     13 HG21 VAL A   1      35.399 127.601 116.445  1.00  0.00           H  
ATOM     14 HG22 VAL A   1      35.845 125.955 116.181  1.00  0.00           H  
ATOM     15 HG23 VAL A   1      37.106 127.242 116.041  1.00  0.00           H  
ATOM     16  H1  VAL A   1      38.130 127.249 113.560  1.00  0.00           H  
ATOM     17  H2  VAL A   1      38.320 125.673 113.079  1.00  0.00           H  
ATOM     18  H3  VAL A   1      38.073 126.026 114.686  1.00  0.00           H  
ATOM     19  N   ASP A   2      35.453 125.436 111.354  1.00  0.00           N  
ATOM     20  CA  ASP A   2      35.571 125.237 109.909  1.00  0.00           C  
ATOM     21  C   ASP A   2      34.841 126.251 109.030  1.00  0.00           C  
ATOM     22  O   ASP A   2      34.068 126.967 109.543  1.00  0.00           O  
ATOM     23  CB  ASP A   2      35.283 123.787 109.539  1.00  0.00           C  
ATOM     24  CG  ASP A   2      33.857 123.283 109.856  1.00  0.00           C  
ATOM     25  OD1 ASP A   2      33.250 122.781 108.820  1.00  0.00           O  
ATOM     26  OD2 ASP A   2      33.413 123.361 111.025  1.00  0.00           O1-
ATOM     27  H   ASP A   2      34.982 124.652 111.783  1.00  0.00           H  
ATOM     28  HA  ASP A   2      36.608 125.435 109.636  1.00  0.00           H  
ATOM     29  HB2 ASP A   2      35.575 123.688 108.493  1.00  0.00           H  
ATOM     30  HB3 ASP A   2      36.043 123.238 110.095  1.00  0.00           H  
ATOM     31  N   SER A   3      35.149 126.245 107.747  1.00  0.00           N  
ATOM     32  CA  SER A   3      34.623 127.148 106.751  1.00  0.00           C  
ATOM     33  C   SER A   3      33.701 126.377 105.750  1.00  0.00           C  
ATOM     34  O   SER A   3      33.949 125.174 105.572  1.00  0.00           O  
ATOM     35  CB  SER A   3      35.849 127.649 105.972  1.00  0.00           C  
ATOM     36  OG  SER A   3      35.595 128.320 104.743  1.00  0.00           O  
ATOM     37  H   SER A   3      35.665 125.445 107.411  1.00  0.00           H  
ATOM     38  HA  SER A   3      34.097 127.922 107.310  1.00  0.00           H  
ATOM     39  HB2 SER A   3      36.432 128.287 106.636  1.00  0.00           H  
ATOM     40  HB3 SER A   3      36.484 126.795 105.736  1.00  0.00           H  
ATOM     41  HG  SER A   3      35.605 129.262 104.926  1.00  0.00           H  
ATOM     42  N   VAL A   4      32.692 127.030 105.097  1.00  0.00           N  
ATOM     43  CA  VAL A   4      31.948 126.403 103.995  1.00  0.00           C  
ATOM     44  C   VAL A   4      32.789 125.908 102.773  1.00  0.00           C  
ATOM     45  O   VAL A   4      32.352 125.004 102.093  1.00  0.00           O  
ATOM     46  CB  VAL A   4      30.798 127.291 103.440  1.00  0.00           C  
ATOM     47  CG1 VAL A   4      29.839 127.758 104.526  1.00  0.00           C  
ATOM     48  CG2 VAL A   4      31.267 128.544 102.692  1.00  0.00           C  
ATOM     49  H   VAL A   4      32.484 128.013 105.203  1.00  0.00           H  
ATOM     50  HA  VAL A   4      31.531 125.557 104.543  1.00  0.00           H  
ATOM     51  HB  VAL A   4      30.235 126.650 102.762  1.00  0.00           H  
ATOM     52 HG11 VAL A   4      29.020 128.349 104.114  1.00  0.00           H  
ATOM     53 HG12 VAL A   4      29.387 127.010 105.178  1.00  0.00           H  
ATOM     54 HG13 VAL A   4      30.422 128.366 105.216  1.00  0.00           H  
ATOM     55 HG21 VAL A   4      32.163 128.244 102.149  1.00  0.00           H  
ATOM     56 HG22 VAL A   4      30.541 128.851 101.940  1.00  0.00           H  
ATOM     57 HG23 VAL A   4      31.510 129.357 103.376  1.00  0.00           H  
ATOM     58  N   TYR A   5      34.012 126.447 102.516  1.00  0.00           N  
ATOM     59  CA  TYR A   5      34.966 126.103 101.442  1.00  0.00           C  
ATOM     60  C   TYR A   5      35.650 124.743 101.590  1.00  0.00           C  
ATOM     61  O   TYR A   5      36.254 124.350 100.576  1.00  0.00           O  
ATOM     62  CB  TYR A   5      35.845 127.280 101.153  1.00  0.00           C  
ATOM     63  CG  TYR A   5      35.106 128.472 100.562  1.00  0.00           C  
ATOM     64  CD1 TYR A   5      34.695 128.486  99.204  1.00  0.00           C  
ATOM     65  CD2 TYR A   5      34.902 129.593 101.383  1.00  0.00           C  
ATOM     66  CE1 TYR A   5      34.014 129.620  98.728  1.00  0.00           C  
ATOM     67  CE2 TYR A   5      34.102 130.686 100.916  1.00  0.00           C  
ATOM     68  CZ  TYR A   5      33.778 130.719  99.570  1.00  0.00           C  
ATOM     69  OH  TYR A   5      33.056 131.803  99.104  1.00  0.00           O  
ATOM     70  H   TYR A   5      34.266 127.171 103.172  1.00  0.00           H  
ATOM     71  HA  TYR A   5      34.363 125.994 100.540  1.00  0.00           H  
ATOM     72  HB2 TYR A   5      36.359 127.579 102.066  1.00  0.00           H  
ATOM     73  HB3 TYR A   5      36.611 127.035 100.416  1.00  0.00           H  
ATOM     74  HD1 TYR A   5      34.915 127.681  98.517  1.00  0.00           H  
ATOM     75  HD2 TYR A   5      35.155 129.596 102.433  1.00  0.00           H  
ATOM     76  HE1 TYR A   5      33.609 129.664  97.728  1.00  0.00           H  
ATOM     77  HE2 TYR A   5      33.798 131.477 101.587  1.00  0.00           H  
ATOM     78  HH  TYR A   5      32.508 131.533  98.364  1.00  0.00           H  
ATOM     79  N   ARG A   6      35.569 124.064 102.723  1.00  0.00           N  
ATOM     80  CA  ARG A   6      36.164 122.707 102.981  1.00  0.00           C  
ATOM     81  C   ARG A   6      35.360 121.595 102.190  1.00  0.00           C  
ATOM     82  O   ARG A   6      34.187 121.629 101.984  1.00  0.00           O  
ATOM     83  CB  ARG A   6      36.034 122.400 104.465  1.00  0.00           C  
ATOM     84  CG  ARG A   6      36.339 120.972 104.993  1.00  0.00           C  
ATOM     85  CD  ARG A   6      36.140 120.959 106.511  1.00  0.00           C  
ATOM     86  NE  ARG A   6      34.712 121.008 106.935  1.00  0.00           N  
ATOM     87  CZ  ARG A   6      33.830 120.057 106.909  1.00  0.00           C  
ATOM     88  NH1 ARG A   6      32.633 120.273 107.412  1.00  0.00           N1+
ATOM     89  NH2 ARG A   6      34.132 118.846 106.563  1.00  0.00           N  
ATOM     90  H   ARG A   6      35.087 124.559 103.459  1.00  0.00           H  
ATOM     91  HA  ARG A   6      37.226 122.721 102.732  1.00  0.00           H  
ATOM     92  HB2 ARG A   6      36.560 123.202 104.984  1.00  0.00           H  
ATOM     93  HB3 ARG A   6      34.986 122.446 104.759  1.00  0.00           H  
ATOM     94  HG2 ARG A   6      35.807 120.247 104.378  1.00  0.00           H  
ATOM     95  HG3 ARG A   6      37.408 120.853 104.816  1.00  0.00           H  
ATOM     96  HD2 ARG A   6      36.720 120.072 106.768  1.00  0.00           H  
ATOM     97  HD3 ARG A   6      36.607 121.862 106.901  1.00  0.00           H  
ATOM     98  HE  ARG A   6      34.392 121.960 107.045  1.00  0.00           H  
ATOM     99 HH11 ARG A   6      32.654 121.025 108.085  1.00  0.00           H  
ATOM    100 HH12 ARG A   6      32.102 119.448 107.653  1.00  0.00           H  
ATOM    101 HH21 ARG A   6      35.056 118.620 106.223  1.00  0.00           H  
ATOM    102 HH22 ARG A   6      33.415 118.151 106.410  1.00  0.00           H  
ATOM    103  N   THR A   7      36.126 120.609 101.686  1.00  0.00           N  
ATOM    104  CA  THR A   7      35.538 119.358 101.013  1.00  0.00           C  
ATOM    105  C   THR A   7      35.899 118.073 101.841  1.00  0.00           C  
ATOM    106  O   THR A   7      35.115 117.112 101.869  1.00  0.00           O  
ATOM    107  CB  THR A   7      36.133 119.160  99.598  1.00  0.00           C  
ATOM    108  CG2 THR A   7      35.658 120.222  98.618  1.00  0.00           C  
ATOM    109  OG1 THR A   7      37.532 119.282  99.690  1.00  0.00           O  
ATOM    110  H   THR A   7      37.126 120.728 101.597  1.00  0.00           H  
ATOM    111  HA  THR A   7      34.453 119.385 100.914  1.00  0.00           H  
ATOM    112  HB  THR A   7      35.772 118.237  99.146  1.00  0.00           H  
ATOM    113  HG1 THR A   7      37.767 120.212  99.652  1.00  0.00           H  
ATOM    114 HG21 THR A   7      34.568 120.250  98.647  1.00  0.00           H  
ATOM    115 HG22 THR A   7      36.024 121.199  98.932  1.00  0.00           H  
ATOM    116 HG23 THR A   7      36.098 119.952  97.659  1.00  0.00           H  
ATOM    117  N   ARG A   8      36.979 118.128 102.582  1.00  0.00           N  
ATOM    118  CA  ARG A   8      37.508 116.991 103.387  1.00  0.00           C  
ATOM    119  C   ARG A   8      36.955 117.015 104.801  1.00  0.00           C  
ATOM    120  O   ARG A   8      36.579 118.023 105.435  1.00  0.00           O  
ATOM    121  CB  ARG A   8      39.097 117.031 103.408  1.00  0.00           C  
ATOM    122  CG  ARG A   8      39.632 116.667 102.037  1.00  0.00           C  
ATOM    123  CD  ARG A   8      41.126 116.210 101.986  1.00  0.00           C  
ATOM    124  NE  ARG A   8      41.347 114.932 102.727  1.00  0.00           N  
ATOM    125  CZ  ARG A   8      42.093 114.701 103.792  1.00  0.00           C  
ATOM    126  NH1 ARG A   8      42.162 113.495 104.314  1.00  0.00           N1+
ATOM    127  NH2 ARG A   8      42.789 115.617 104.412  1.00  0.00           N  
ATOM    128  H   ARG A   8      37.482 119.000 102.508  1.00  0.00           H  
ATOM    129  HA  ARG A   8      37.148 116.111 102.856  1.00  0.00           H  
ATOM    130  HB2 ARG A   8      39.466 118.014 103.702  1.00  0.00           H  
ATOM    131  HB3 ARG A   8      39.469 116.300 104.126  1.00  0.00           H  
ATOM    132  HG2 ARG A   8      39.127 115.788 101.635  1.00  0.00           H  
ATOM    133  HG3 ARG A   8      39.554 117.523 101.367  1.00  0.00           H  
ATOM    134  HD2 ARG A   8      41.397 116.088 100.937  1.00  0.00           H  
ATOM    135  HD3 ARG A   8      41.740 117.008 102.402  1.00  0.00           H  
ATOM    136  HE  ARG A   8      40.802 114.140 102.416  1.00  0.00           H  
ATOM    137 HH11 ARG A   8      41.501 112.887 103.851  1.00  0.00           H  
ATOM    138 HH12 ARG A   8      42.809 113.197 105.030  1.00  0.00           H  
ATOM    139 HH21 ARG A   8      42.672 116.582 104.139  1.00  0.00           H  
ATOM    140 HH22 ARG A   8      43.108 115.424 105.350  1.00  0.00           H  
ATOM    141  N   SER A   9      37.055 115.841 105.427  1.00  0.00           N  
ATOM    142  CA  SER A   9      36.604 115.616 106.743  1.00  0.00           C  
ATOM    143  C   SER A   9      37.434 116.250 107.773  1.00  0.00           C  
ATOM    144  O   SER A   9      38.658 116.209 107.655  1.00  0.00           O  
ATOM    145  CB  SER A   9      36.478 114.043 107.040  1.00  0.00           C  
ATOM    146  OG  SER A   9      35.929 113.778 108.365  1.00  0.00           O  
ATOM    147  H   SER A   9      37.477 115.030 104.999  1.00  0.00           H  
ATOM    148  HA  SER A   9      35.634 116.096 106.867  1.00  0.00           H  
ATOM    149  HB2 SER A   9      35.900 113.667 106.197  1.00  0.00           H  
ATOM    150  HB3 SER A   9      37.503 113.695 106.908  1.00  0.00           H  
ATOM    151  HG  SER A   9      34.986 113.712 108.200  1.00  0.00           H  
ATOM    152  N   LEU A  10      36.825 116.602 108.897  1.00  0.00           N  
ATOM    153  CA  LEU A  10      37.588 117.008 110.098  1.00  0.00           C  
ATOM    154  C   LEU A  10      37.990 115.854 110.975  1.00  0.00           C  
ATOM    155  O   LEU A  10      38.801 116.068 111.939  1.00  0.00           O  
ATOM    156  CB  LEU A  10      36.735 118.012 110.937  1.00  0.00           C  
ATOM    157  CG  LEU A  10      36.323 119.311 110.231  1.00  0.00           C  
ATOM    158  CD1 LEU A  10      35.431 120.163 111.123  1.00  0.00           C  
ATOM    159  CD2 LEU A  10      37.491 120.197 109.724  1.00  0.00           C  
ATOM    160  H   LEU A  10      35.881 116.274 109.039  1.00  0.00           H  
ATOM    161  HA  LEU A  10      38.487 117.562 109.830  1.00  0.00           H  
ATOM    162  HB2 LEU A  10      35.921 117.440 111.384  1.00  0.00           H  
ATOM    163  HB3 LEU A  10      37.303 118.253 111.835  1.00  0.00           H  
ATOM    164  HG  LEU A  10      35.752 119.024 109.347  1.00  0.00           H  
ATOM    165 HD11 LEU A  10      34.605 119.511 111.410  1.00  0.00           H  
ATOM    166 HD12 LEU A  10      35.916 120.483 112.044  1.00  0.00           H  
ATOM    167 HD13 LEU A  10      35.112 121.094 110.654  1.00  0.00           H  
ATOM    168 HD21 LEU A  10      38.251 120.328 110.494  1.00  0.00           H  
ATOM    169 HD22 LEU A  10      37.898 119.757 108.813  1.00  0.00           H  
ATOM    170 HD23 LEU A  10      36.994 121.126 109.442  1.00  0.00           H  
ATOM    171  N   GLY A  11      37.745 114.590 110.563  1.00  0.00           N  
ATOM    172  CA  GLY A  11      37.796 113.470 111.560  1.00  0.00           C  
ATOM    173  C   GLY A  11      36.829 113.547 112.772  1.00  0.00           C  
ATOM    174  O   GLY A  11      36.381 114.604 113.148  1.00  0.00           O  
ATOM    175  H   GLY A  11      37.353 114.456 109.641  1.00  0.00           H  
ATOM    176  HA2 GLY A  11      37.613 112.498 111.103  1.00  0.00           H  
ATOM    177  HA3 GLY A  11      38.825 113.374 111.908  1.00  0.00           H  
ATOM    178  N   VAL A  12      36.559 112.390 113.360  1.00  0.00           N  
ATOM    179  CA  VAL A  12      35.582 112.256 114.455  1.00  0.00           C  
ATOM    180  C   VAL A  12      35.928 113.090 115.681  1.00  0.00           C  
ATOM    181  O   VAL A  12      35.011 113.605 116.322  1.00  0.00           O  
ATOM    182  CB  VAL A  12      35.240 110.854 114.890  1.00  0.00           C  
ATOM    183  CG1 VAL A  12      36.355 109.909 115.348  1.00  0.00           C  
ATOM    184  CG2 VAL A  12      34.014 110.841 115.775  1.00  0.00           C  
ATOM    185  H   VAL A  12      37.180 111.625 113.140  1.00  0.00           H  
ATOM    186  HA  VAL A  12      34.676 112.786 114.161  1.00  0.00           H  
ATOM    187  HB  VAL A  12      34.914 110.392 113.958  1.00  0.00           H  
ATOM    188 HG11 VAL A  12      36.655 109.957 116.395  1.00  0.00           H  
ATOM    189 HG12 VAL A  12      36.111 108.882 115.074  1.00  0.00           H  
ATOM    190 HG13 VAL A  12      37.332 110.201 114.964  1.00  0.00           H  
ATOM    191 HG21 VAL A  12      33.730 109.792 115.705  1.00  0.00           H  
ATOM    192 HG22 VAL A  12      34.487 111.085 116.727  1.00  0.00           H  
ATOM    193 HG23 VAL A  12      33.202 111.485 115.437  1.00  0.00           H  
ATOM    194  N   ALA A  13      37.236 113.447 115.993  1.00  0.00           N  
ATOM    195  CA  ALA A  13      37.626 114.323 117.083  1.00  0.00           C  
ATOM    196  C   ALA A  13      36.999 115.740 117.110  1.00  0.00           C  
ATOM    197  O   ALA A  13      36.825 116.385 118.211  1.00  0.00           O  
ATOM    198  CB  ALA A  13      39.127 114.427 117.022  1.00  0.00           C  
ATOM    199  H   ALA A  13      38.003 113.038 115.477  1.00  0.00           H  
ATOM    200  HA  ALA A  13      37.370 113.821 118.016  1.00  0.00           H  
ATOM    201  HB1 ALA A  13      39.391 115.035 116.156  1.00  0.00           H  
ATOM    202  HB2 ALA A  13      39.466 114.994 117.888  1.00  0.00           H  
ATOM    203  HB3 ALA A  13      39.736 113.532 116.894  1.00  0.00           H  
ATOM    204  N   ALA A  14      36.672 116.248 115.894  1.00  0.00           N  
ATOM    205  CA  ALA A  14      36.155 117.543 115.687  1.00  0.00           C  
ATOM    206  C   ALA A  14      34.711 117.625 116.155  1.00  0.00           C  
ATOM    207  O   ALA A  14      34.240 118.702 116.396  1.00  0.00           O  
ATOM    208  CB  ALA A  14      36.299 117.964 114.229  1.00  0.00           C  
ATOM    209  H   ALA A  14      36.900 115.675 115.094  1.00  0.00           H  
ATOM    210  HA  ALA A  14      36.733 118.277 116.247  1.00  0.00           H  
ATOM    211  HB1 ALA A  14      35.714 117.292 113.602  1.00  0.00           H  
ATOM    212  HB2 ALA A  14      35.844 118.951 114.144  1.00  0.00           H  
ATOM    213  HB3 ALA A  14      37.334 117.962 113.889  1.00  0.00           H  
ATOM    214  N   GLU A  15      34.030 116.471 116.318  1.00  0.00           N  
ATOM    215  CA  GLU A  15      32.686 116.489 116.971  1.00  0.00           C  
ATOM    216  C   GLU A  15      32.726 116.394 118.503  1.00  0.00           C  
ATOM    217  O   GLU A  15      31.679 116.067 119.096  1.00  0.00           O  
ATOM    218  CB  GLU A  15      31.759 115.402 116.386  1.00  0.00           C  
ATOM    219  CG  GLU A  15      31.887 115.269 114.830  1.00  0.00           C  
ATOM    220  CD  GLU A  15      31.772 116.593 113.983  1.00  0.00           C  
ATOM    221  OE1 GLU A  15      32.565 116.742 113.029  1.00  0.00           O  
ATOM    222  OE2 GLU A  15      30.754 117.310 114.187  1.00  0.00           O1-
ATOM    223  H   GLU A  15      34.336 115.633 115.844  1.00  0.00           H  
ATOM    224  HA  GLU A  15      32.115 117.407 116.838  1.00  0.00           H  
ATOM    225  HB2 GLU A  15      31.820 114.434 116.883  1.00  0.00           H  
ATOM    226  HB3 GLU A  15      30.740 115.739 116.575  1.00  0.00           H  
ATOM    227  HG2 GLU A  15      32.798 114.838 114.417  1.00  0.00           H  
ATOM    228  HG3 GLU A  15      31.176 114.537 114.445  1.00  0.00           H  
ATOM    229  N   GLY A  16      33.919 116.508 119.089  1.00  0.00           N  
ATOM    230  CA  GLY A  16      34.032 116.564 120.530  1.00  0.00           C  
ATOM    231  C   GLY A  16      33.952 115.113 121.164  1.00  0.00           C  
ATOM    232  O   GLY A  16      34.011 114.925 122.375  1.00  0.00           O  
ATOM    233  H   GLY A  16      34.732 116.740 118.536  1.00  0.00           H  
ATOM    234  HA2 GLY A  16      34.930 117.131 120.772  1.00  0.00           H  
ATOM    235  HA3 GLY A  16      33.126 117.089 120.830  1.00  0.00           H  
ATOM    236  N   ILE A  17      33.799 114.073 120.321  1.00  0.00           N  
ATOM    237  CA  ILE A  17      33.774 112.652 120.608  1.00  0.00           C  
ATOM    238  C   ILE A  17      35.279 112.146 120.715  1.00  0.00           C  
ATOM    239  O   ILE A  17      36.135 112.434 119.915  1.00  0.00           O  
ATOM    240  CB  ILE A  17      33.135 111.814 119.422  1.00  0.00           C  
ATOM    241  CG1 ILE A  17      31.632 112.165 119.207  1.00  0.00           C  
ATOM    242  CG2 ILE A  17      33.400 110.228 119.444  1.00  0.00           C  
ATOM    243  CD1 ILE A  17      30.989 111.581 117.959  1.00  0.00           C  
ATOM    244  H   ILE A  17      33.823 114.266 119.330  1.00  0.00           H  
ATOM    245  HA  ILE A  17      33.314 112.466 121.578  1.00  0.00           H  
ATOM    246  HB  ILE A  17      33.526 112.079 118.439  1.00  0.00           H  
ATOM    247 HG12 ILE A  17      31.101 111.834 120.100  1.00  0.00           H  
ATOM    248 HG13 ILE A  17      31.569 113.254 119.212  1.00  0.00           H  
ATOM    249 HG21 ILE A  17      32.601 109.687 118.936  1.00  0.00           H  
ATOM    250 HG22 ILE A  17      34.400 110.058 119.044  1.00  0.00           H  
ATOM    251 HG23 ILE A  17      33.270 109.981 120.498  1.00  0.00           H  
ATOM    252 HD11 ILE A  17      30.276 112.262 117.495  1.00  0.00           H  
ATOM    253 HD12 ILE A  17      31.753 111.340 117.220  1.00  0.00           H  
ATOM    254 HD13 ILE A  17      30.494 110.622 118.110  1.00  0.00           H  
ATOM    255  N   PRO A  18      35.573 111.373 121.721  1.00  0.00           N  
ATOM    256  CA  PRO A  18      36.931 110.846 121.871  1.00  0.00           C  
ATOM    257  C   PRO A  18      37.109 109.773 120.728  1.00  0.00           C  
ATOM    258  O   PRO A  18      36.579 108.692 120.782  1.00  0.00           O  
ATOM    259  CB  PRO A  18      37.077 110.193 123.265  1.00  0.00           C  
ATOM    260  CG  PRO A  18      35.900 110.887 123.974  1.00  0.00           C  
ATOM    261  CD  PRO A  18      34.837 110.990 122.926  1.00  0.00           C  
ATOM    262  HA  PRO A  18      37.735 111.583 121.867  1.00  0.00           H  
ATOM    263  HB2 PRO A  18      36.915 109.115 123.243  1.00  0.00           H  
ATOM    264  HB3 PRO A  18      38.029 110.490 123.705  1.00  0.00           H  
ATOM    265  HG2 PRO A  18      35.551 110.287 124.814  1.00  0.00           H  
ATOM    266  HG3 PRO A  18      36.193 111.886 124.297  1.00  0.00           H  
ATOM    267  HD2 PRO A  18      34.399 110.007 122.755  1.00  0.00           H  
ATOM    268  HD3 PRO A  18      34.017 111.655 123.197  1.00  0.00           H  
ATOM    269  N   ASP A  19      38.055 110.131 119.858  1.00  0.00           N  
ATOM    270  CA  ASP A  19      38.629 109.274 118.783  1.00  0.00           C  
ATOM    271  C   ASP A  19      39.297 108.029 119.338  1.00  0.00           C  
ATOM    272  O   ASP A  19      40.405 108.111 119.861  1.00  0.00           O  
ATOM    273  CB  ASP A  19      39.398 110.258 117.858  1.00  0.00           C  
ATOM    274  CG  ASP A  19      40.253 109.566 116.827  1.00  0.00           C  
ATOM    275  OD1 ASP A  19      40.832 110.266 115.981  1.00  0.00           O  
ATOM    276  OD2 ASP A  19      40.289 108.320 116.629  1.00  0.00           O1-
ATOM    277  H   ASP A  19      38.604 110.957 120.053  1.00  0.00           H  
ATOM    278  HA  ASP A  19      37.799 108.916 118.175  1.00  0.00           H  
ATOM    279  HB2 ASP A  19      38.732 110.958 117.355  1.00  0.00           H  
ATOM    280  HB3 ASP A  19      40.081 110.842 118.475  1.00  0.00           H  
ATOM    281  N   GLN A  20      38.640 106.865 119.171  1.00  0.00           N  
ATOM    282  CA  GLN A  20      39.147 105.682 119.789  1.00  0.00           C  
ATOM    283  C   GLN A  20      40.495 105.095 119.263  1.00  0.00           C  
ATOM    284  O   GLN A  20      40.826 103.979 119.650  1.00  0.00           O  
ATOM    285  CB  GLN A  20      38.084 104.564 119.827  1.00  0.00           C  
ATOM    286  CG  GLN A  20      36.962 104.952 120.832  1.00  0.00           C  
ATOM    287  CD  GLN A  20      36.147 103.730 121.272  1.00  0.00           C  
ATOM    288  NE2 GLN A  20      34.888 103.970 121.517  1.00  0.00           N  
ATOM    289  OE1 GLN A  20      36.689 102.635 121.446  1.00  0.00           O  
ATOM    290  H   GLN A  20      37.728 106.784 118.745  1.00  0.00           H  
ATOM    291  HA  GLN A  20      39.490 105.892 120.802  1.00  0.00           H  
ATOM    292  HB2 GLN A  20      37.647 104.402 118.842  1.00  0.00           H  
ATOM    293  HB3 GLN A  20      38.528 103.578 119.967  1.00  0.00           H  
ATOM    294  HG2 GLN A  20      37.466 105.360 121.708  1.00  0.00           H  
ATOM    295  HG3 GLN A  20      36.302 105.718 120.428  1.00  0.00           H  
ATOM    296 HE21 GLN A  20      34.478 103.087 121.785  1.00  0.00           H  
ATOM    297 HE22 GLN A  20      34.441 104.869 121.402  1.00  0.00           H  
ATOM    298  N   TYR A  21      41.264 105.787 118.413  1.00  0.00           N  
ATOM    299  CA  TYR A  21      42.443 105.288 117.711  1.00  0.00           C  
ATOM    300  C   TYR A  21      43.512 106.379 117.446  1.00  0.00           C  
ATOM    301  O   TYR A  21      44.631 106.096 116.972  1.00  0.00           O  
ATOM    302  CB  TYR A  21      42.017 104.605 116.430  1.00  0.00           C  
ATOM    303  CG  TYR A  21      41.222 103.302 116.677  1.00  0.00           C  
ATOM    304  CD1 TYR A  21      39.846 103.357 116.873  1.00  0.00           C  
ATOM    305  CD2 TYR A  21      41.922 102.045 116.471  1.00  0.00           C  
ATOM    306  CE1 TYR A  21      39.047 102.213 116.943  1.00  0.00           C  
ATOM    307  CE2 TYR A  21      41.113 100.849 116.651  1.00  0.00           C  
ATOM    308  CZ  TYR A  21      39.703 100.950 116.817  1.00  0.00           C  
ATOM    309  OH  TYR A  21      38.865  99.849 116.725  1.00  0.00           O  
ATOM    310  H   TYR A  21      40.887 106.646 118.038  1.00  0.00           H  
ATOM    311  HA  TYR A  21      43.032 104.695 118.410  1.00  0.00           H  
ATOM    312  HB2 TYR A  21      41.280 105.272 115.984  1.00  0.00           H  
ATOM    313  HB3 TYR A  21      42.855 104.381 115.770  1.00  0.00           H  
ATOM    314  HD1 TYR A  21      39.347 104.312 116.799  1.00  0.00           H  
ATOM    315  HD2 TYR A  21      42.964 101.997 116.190  1.00  0.00           H  
ATOM    316  HE1 TYR A  21      37.971 102.254 116.862  1.00  0.00           H  
ATOM    317  HE2 TYR A  21      41.541  99.871 116.486  1.00  0.00           H  
ATOM    318  HH  TYR A  21      37.972 100.126 116.940  1.00  0.00           H  
ATOM    319  N   ALA A  22      43.247 107.631 117.954  1.00  0.00           N  
ATOM    320  CA  ALA A  22      44.141 108.753 117.759  1.00  0.00           C  
ATOM    321  C   ALA A  22      45.533 108.583 118.460  1.00  0.00           C  
ATOM    322  O   ALA A  22      46.489 109.310 118.196  1.00  0.00           O  
ATOM    323  CB  ALA A  22      43.477 110.021 118.285  1.00  0.00           C  
ATOM    324  H   ALA A  22      42.325 107.912 118.255  1.00  0.00           H  
ATOM    325  HA  ALA A  22      44.434 108.932 116.724  1.00  0.00           H  
ATOM    326  HB1 ALA A  22      42.980 109.891 119.247  1.00  0.00           H  
ATOM    327  HB2 ALA A  22      44.288 110.748 118.328  1.00  0.00           H  
ATOM    328  HB3 ALA A  22      42.647 110.332 117.650  1.00  0.00           H  
ATOM    329  N   ASP A  23      45.629 107.548 119.338  1.00  0.00           N  
ATOM    330  CA  ASP A  23      46.789 107.332 120.220  1.00  0.00           C  
ATOM    331  C   ASP A  23      47.805 106.357 119.602  1.00  0.00           C  
ATOM    332  O   ASP A  23      48.894 106.186 120.190  1.00  0.00           O  
ATOM    333  CB  ASP A  23      46.389 106.956 121.698  1.00  0.00           C  
ATOM    334  CG  ASP A  23      45.655 105.597 121.832  1.00  0.00           C  
ATOM    335  OD1 ASP A  23      45.589 105.045 122.933  1.00  0.00           O  
ATOM    336  OD2 ASP A  23      45.039 105.165 120.888  1.00  0.00           O1-
ATOM    337  H   ASP A  23      44.924 106.849 119.526  1.00  0.00           H  
ATOM    338  HA  ASP A  23      47.296 108.289 120.343  1.00  0.00           H  
ATOM    339  HB2 ASP A  23      47.273 106.960 122.336  1.00  0.00           H  
ATOM    340  HB3 ASP A  23      45.709 107.678 122.150  1.00  0.00           H  
ATOM    341  N   GLY A  24      47.436 105.809 118.392  1.00  0.00           N  
ATOM    342  CA  GLY A  24      48.279 104.906 117.596  1.00  0.00           C  
ATOM    343  C   GLY A  24      48.444 103.416 118.058  1.00  0.00           C  
ATOM    344  O   GLY A  24      48.706 102.541 117.193  1.00  0.00           O  
ATOM    345  H   GLY A  24      46.539 106.049 117.992  1.00  0.00           H  
ATOM    346  HA2 GLY A  24      47.877 104.976 116.586  1.00  0.00           H  
ATOM    347  HA3 GLY A  24      49.307 105.265 117.574  1.00  0.00           H  
ATOM    348  N   GLU A  25      48.283 103.169 119.323  1.00  0.00           N  
ATOM    349  CA  GLU A  25      48.595 101.893 119.990  1.00  0.00           C  
ATOM    350  C   GLU A  25      47.946 100.637 119.389  1.00  0.00           C  
ATOM    351  O   GLU A  25      48.532  99.546 119.321  1.00  0.00           O  
ATOM    352  CB  GLU A  25      48.581 102.064 121.515  1.00  0.00           C  
ATOM    353  CG  GLU A  25      49.243 103.307 122.145  1.00  0.00           C  
ATOM    354  CD  GLU A  25      50.641 103.615 121.726  1.00  0.00           C  
ATOM    355  OE1 GLU A  25      51.082 104.719 122.020  1.00  0.00           O  
ATOM    356  OE2 GLU A  25      51.368 102.762 121.137  1.00  0.00           O1-
ATOM    357  H   GLU A  25      48.243 103.977 119.927  1.00  0.00           H  
ATOM    358  HA  GLU A  25      49.646 101.714 119.763  1.00  0.00           H  
ATOM    359  HB2 GLU A  25      47.523 101.993 121.767  1.00  0.00           H  
ATOM    360  HB3 GLU A  25      49.091 101.178 121.894  1.00  0.00           H  
ATOM    361  HG2 GLU A  25      48.489 104.068 121.941  1.00  0.00           H  
ATOM    362  HG3 GLU A  25      49.331 103.117 123.216  1.00  0.00           H  
ATOM    363  N   ALA A  26      46.671 100.777 118.982  1.00  0.00           N  
ATOM    364  CA  ALA A  26      45.914  99.613 118.475  1.00  0.00           C  
ATOM    365  C   ALA A  26      46.265  99.335 116.971  1.00  0.00           C  
ATOM    366  O   ALA A  26      46.633  98.244 116.605  1.00  0.00           O  
ATOM    367  CB  ALA A  26      44.415  99.931 118.489  1.00  0.00           C  
ATOM    368  H   ALA A  26      46.216 101.676 119.052  1.00  0.00           H  
ATOM    369  HA  ALA A  26      46.147  98.722 119.059  1.00  0.00           H  
ATOM    370  HB1 ALA A  26      44.276 100.956 118.147  1.00  0.00           H  
ATOM    371  HB2 ALA A  26      43.811  99.244 117.898  1.00  0.00           H  
ATOM    372  HB3 ALA A  26      44.005  99.940 119.499  1.00  0.00           H  
ATOM    373  N   ALA A  27      46.222 100.399 116.214  1.00  0.00           N  
ATOM    374  CA  ALA A  27      46.545 100.342 114.791  1.00  0.00           C  
ATOM    375  C   ALA A  27      48.008  99.801 114.525  1.00  0.00           C  
ATOM    376  O   ALA A  27      48.184  98.987 113.625  1.00  0.00           O  
ATOM    377  CB  ALA A  27      46.225 101.715 114.169  1.00  0.00           C  
ATOM    378  H   ALA A  27      46.056 101.323 116.586  1.00  0.00           H  
ATOM    379  HA  ALA A  27      45.903  99.676 114.216  1.00  0.00           H  
ATOM    380  HB1 ALA A  27      45.192 101.937 114.435  1.00  0.00           H  
ATOM    381  HB2 ALA A  27      46.903 102.483 114.543  1.00  0.00           H  
ATOM    382  HB3 ALA A  27      46.235 101.560 113.090  1.00  0.00           H  
ATOM    383  N   ARG A  28      48.975 100.114 115.347  1.00  0.00           N  
ATOM    384  CA  ARG A  28      50.297  99.514 115.195  1.00  0.00           C  
ATOM    385  C   ARG A  28      50.368  97.988 115.595  1.00  0.00           C  
ATOM    386  O   ARG A  28      51.414  97.382 115.314  1.00  0.00           O  
ATOM    387  CB  ARG A  28      51.312 100.336 115.930  1.00  0.00           C  
ATOM    388  CG  ARG A  28      51.437 100.100 117.426  1.00  0.00           C  
ATOM    389  CD  ARG A  28      52.532 100.949 118.078  1.00  0.00           C  
ATOM    390  NE  ARG A  28      52.552 100.889 119.554  1.00  0.00           N  
ATOM    391  CZ  ARG A  28      52.538  99.856 120.354  1.00  0.00           C  
ATOM    392  NH1 ARG A  28      52.839  98.626 119.978  1.00  0.00           N1+
ATOM    393  NH2 ARG A  28      52.361 100.028 121.633  1.00  0.00           N  
ATOM    394  H   ARG A  28      48.884 100.819 116.066  1.00  0.00           H  
ATOM    395  HA  ARG A  28      50.615  99.529 114.154  1.00  0.00           H  
ATOM    396  HB2 ARG A  28      52.270 100.134 115.454  1.00  0.00           H  
ATOM    397  HB3 ARG A  28      51.089 101.393 115.790  1.00  0.00           H  
ATOM    398  HG2 ARG A  28      50.481 100.284 117.916  1.00  0.00           H  
ATOM    399  HG3 ARG A  28      51.784  99.090 117.649  1.00  0.00           H  
ATOM    400  HD2 ARG A  28      53.469 100.724 117.569  1.00  0.00           H  
ATOM    401  HD3 ARG A  28      52.409 102.001 117.818  1.00  0.00           H  
ATOM    402  HE  ARG A  28      52.521 101.755 120.072  1.00  0.00           H  
ATOM    403 HH11 ARG A  28      52.793  98.296 119.025  1.00  0.00           H  
ATOM    404 HH12 ARG A  28      53.091  98.005 120.734  1.00  0.00           H  
ATOM    405 HH21 ARG A  28      51.975 100.905 121.952  1.00  0.00           H  
ATOM    406 HH22 ARG A  28      52.404  99.220 122.238  1.00  0.00           H  
ATOM    407  N   VAL A  29      49.324  97.340 116.109  1.00  0.00           N  
ATOM    408  CA  VAL A  29      49.352  95.844 116.474  1.00  0.00           C  
ATOM    409  C   VAL A  29      48.236  94.961 115.890  1.00  0.00           C  
ATOM    410  O   VAL A  29      48.056  93.832 116.211  1.00  0.00           O  
ATOM    411  CB  VAL A  29      49.608  95.610 117.991  1.00  0.00           C  
ATOM    412  CG1 VAL A  29      50.640  96.596 118.551  1.00  0.00           C  
ATOM    413  CG2 VAL A  29      48.280  95.749 118.749  1.00  0.00           C  
ATOM    414  H   VAL A  29      48.465  97.855 116.239  1.00  0.00           H  
ATOM    415  HA  VAL A  29      50.286  95.482 116.044  1.00  0.00           H  
ATOM    416  HB  VAL A  29      49.915  94.570 118.101  1.00  0.00           H  
ATOM    417 HG11 VAL A  29      50.963  96.166 119.499  1.00  0.00           H  
ATOM    418 HG12 VAL A  29      51.525  96.484 117.924  1.00  0.00           H  
ATOM    419 HG13 VAL A  29      50.321  97.635 118.623  1.00  0.00           H  
ATOM    420 HG21 VAL A  29      47.694  94.842 118.599  1.00  0.00           H  
ATOM    421 HG22 VAL A  29      48.312  95.760 119.839  1.00  0.00           H  
ATOM    422 HG23 VAL A  29      47.741  96.640 118.429  1.00  0.00           H  
ATOM    423  N   TRP A  30      47.362  95.633 115.061  1.00  0.00           N  
ATOM    424  CA  TRP A  30      46.136  95.041 114.471  1.00  0.00           C  
ATOM    425  C   TRP A  30      46.309  93.802 113.516  1.00  0.00           C  
ATOM    426  O   TRP A  30      45.674  92.776 113.825  1.00  0.00           O  
ATOM    427  CB  TRP A  30      45.400  96.151 113.663  1.00  0.00           C  
ATOM    428  CG  TRP A  30      43.922  95.984 113.731  1.00  0.00           C  
ATOM    429  CD1 TRP A  30      43.042  95.727 112.675  1.00  0.00           C  
ATOM    430  CD2 TRP A  30      43.014  96.231 114.879  1.00  0.00           C  
ATOM    431  CE2 TRP A  30      41.632  96.027 114.436  1.00  0.00           C  
ATOM    432  CE3 TRP A  30      43.124  96.569 116.196  1.00  0.00           C  
ATOM    433  NE1 TRP A  30      41.708  95.759 113.121  1.00  0.00           N  
ATOM    434  CZ2 TRP A  30      40.518  96.341 115.174  1.00  0.00           C  
ATOM    435  CZ3 TRP A  30      41.978  96.758 116.986  1.00  0.00           C  
ATOM    436  CH2 TRP A  30      40.658  96.743 116.509  1.00  0.00           C  
ATOM    437  H   TRP A  30      47.678  96.537 114.741  1.00  0.00           H  
ATOM    438  HA  TRP A  30      45.492  94.729 115.293  1.00  0.00           H  
ATOM    439  HB2 TRP A  30      45.590  97.099 114.163  1.00  0.00           H  
ATOM    440  HB3 TRP A  30      45.777  96.110 112.640  1.00  0.00           H  
ATOM    441  HD1 TRP A  30      43.348  95.525 111.660  1.00  0.00           H  
ATOM    442  HE1 TRP A  30      40.932  95.459 112.548  1.00  0.00           H  
ATOM    443  HE3 TRP A  30      44.112  96.633 116.628  1.00  0.00           H  
ATOM    444  HZ2 TRP A  30      39.525  96.242 114.763  1.00  0.00           H  
ATOM    445  HZ3 TRP A  30      42.082  97.038 118.025  1.00  0.00           H  
ATOM    446  HH2 TRP A  30      39.798  96.843 117.155  1.00  0.00           H  
ATOM    447  N   GLN A  31      47.233  93.919 112.595  1.00  0.00           N  
ATOM    448  CA  GLN A  31      47.515  92.722 111.754  1.00  0.00           C  
ATOM    449  C   GLN A  31      47.945  91.529 112.539  1.00  0.00           C  
ATOM    450  O   GLN A  31      47.615  90.431 112.160  1.00  0.00           O  
ATOM    451  CB  GLN A  31      48.599  93.017 110.724  1.00  0.00           C  
ATOM    452  CG  GLN A  31      48.237  94.096 109.667  1.00  0.00           C  
ATOM    453  CD  GLN A  31      47.067  93.685 108.840  1.00  0.00           C  
ATOM    454  NE2 GLN A  31      47.310  93.224 107.628  1.00  0.00           N  
ATOM    455  OE1 GLN A  31      45.929  93.870 109.176  1.00  0.00           O  
ATOM    456  H   GLN A  31      47.932  94.638 112.709  1.00  0.00           H  
ATOM    457  HA  GLN A  31      46.624  92.431 111.197  1.00  0.00           H  
ATOM    458  HB2 GLN A  31      49.441  93.295 111.358  1.00  0.00           H  
ATOM    459  HB3 GLN A  31      48.956  92.088 110.281  1.00  0.00           H  
ATOM    460  HG2 GLN A  31      48.068  95.073 110.120  1.00  0.00           H  
ATOM    461  HG3 GLN A  31      49.122  94.147 109.033  1.00  0.00           H  
ATOM    462 HE21 GLN A  31      46.584  93.065 106.942  1.00  0.00           H  
ATOM    463 HE22 GLN A  31      48.250  93.243 107.260  1.00  0.00           H  
ATOM    464  N   LEU A  32      48.624  91.727 113.697  1.00  0.00           N  
ATOM    465  CA  LEU A  32      48.983  90.616 114.631  1.00  0.00           C  
ATOM    466  C   LEU A  32      47.796  90.100 115.462  1.00  0.00           C  
ATOM    467  O   LEU A  32      47.704  88.885 115.780  1.00  0.00           O  
ATOM    468  CB  LEU A  32      50.162  90.980 115.514  1.00  0.00           C  
ATOM    469  CG  LEU A  32      51.440  91.276 114.704  1.00  0.00           C  
ATOM    470  CD1 LEU A  32      52.497  91.820 115.710  1.00  0.00           C  
ATOM    471  CD2 LEU A  32      51.981  89.973 114.061  1.00  0.00           C  
ATOM    472  H   LEU A  32      48.894  92.629 114.062  1.00  0.00           H  
ATOM    473  HA  LEU A  32      49.246  89.714 114.079  1.00  0.00           H  
ATOM    474  HB2 LEU A  32      49.843  91.895 116.014  1.00  0.00           H  
ATOM    475  HB3 LEU A  32      50.267  90.148 116.210  1.00  0.00           H  
ATOM    476  HG  LEU A  32      51.269  92.066 113.973  1.00  0.00           H  
ATOM    477 HD11 LEU A  32      52.142  92.806 116.011  1.00  0.00           H  
ATOM    478 HD12 LEU A  32      52.546  91.078 116.507  1.00  0.00           H  
ATOM    479 HD13 LEU A  32      53.459  91.957 115.217  1.00  0.00           H  
ATOM    480 HD21 LEU A  32      52.883  90.300 113.545  1.00  0.00           H  
ATOM    481 HD22 LEU A  32      52.287  89.156 114.713  1.00  0.00           H  
ATOM    482 HD23 LEU A  32      51.223  89.626 113.358  1.00  0.00           H  
ATOM    483  N   TYR A  33      46.886  90.975 115.874  1.00  0.00           N  
ATOM    484  CA  TYR A  33      45.650  90.687 116.575  1.00  0.00           C  
ATOM    485  C   TYR A  33      44.658  89.870 115.668  1.00  0.00           C  
ATOM    486  O   TYR A  33      43.958  89.000 116.135  1.00  0.00           O  
ATOM    487  CB  TYR A  33      44.971  92.028 116.910  1.00  0.00           C  
ATOM    488  CG  TYR A  33      43.701  91.899 117.714  1.00  0.00           C  
ATOM    489  CD1 TYR A  33      42.681  92.832 117.399  1.00  0.00           C  
ATOM    490  CD2 TYR A  33      43.508  90.958 118.798  1.00  0.00           C  
ATOM    491  CE1 TYR A  33      41.470  92.836 118.167  1.00  0.00           C  
ATOM    492  CE2 TYR A  33      42.295  91.033 119.583  1.00  0.00           C  
ATOM    493  CZ  TYR A  33      41.339  91.942 119.241  1.00  0.00           C  
ATOM    494  OH  TYR A  33      40.125  91.977 119.987  1.00  0.00           O  
ATOM    495  H   TYR A  33      47.072  91.918 115.566  1.00  0.00           H  
ATOM    496  HA  TYR A  33      45.749  90.168 117.529  1.00  0.00           H  
ATOM    497  HB2 TYR A  33      45.652  92.497 117.621  1.00  0.00           H  
ATOM    498  HB3 TYR A  33      44.906  92.712 116.065  1.00  0.00           H  
ATOM    499  HD1 TYR A  33      42.847  93.530 116.591  1.00  0.00           H  
ATOM    500  HD2 TYR A  33      44.272  90.244 119.070  1.00  0.00           H  
ATOM    501  HE1 TYR A  33      40.593  93.430 117.956  1.00  0.00           H  
ATOM    502  HE2 TYR A  33      42.152  90.408 120.451  1.00  0.00           H  
ATOM    503  HH  TYR A  33      39.783  92.874 120.038  1.00  0.00           H  
ATOM    504  N   ILE A  34      44.688  90.118 114.331  1.00  0.00           N  
ATOM    505  CA  ILE A  34      43.962  89.286 113.352  1.00  0.00           C  
ATOM    506  C   ILE A  34      44.676  87.851 113.218  1.00  0.00           C  
ATOM    507  O   ILE A  34      44.073  86.843 113.146  1.00  0.00           O  
ATOM    508  CB  ILE A  34      43.767  90.058 112.018  1.00  0.00           C  
ATOM    509  CG1 ILE A  34      42.571  91.087 112.216  1.00  0.00           C  
ATOM    510  CG2 ILE A  34      43.475  89.122 110.855  1.00  0.00           C  
ATOM    511  CD1 ILE A  34      42.456  92.198 111.175  1.00  0.00           C  
ATOM    512  H   ILE A  34      45.106  90.960 113.963  1.00  0.00           H  
ATOM    513  HA  ILE A  34      42.971  89.142 113.784  1.00  0.00           H  
ATOM    514  HB  ILE A  34      44.681  90.590 111.753  1.00  0.00           H  
ATOM    515 HG12 ILE A  34      41.653  90.501 112.263  1.00  0.00           H  
ATOM    516 HG13 ILE A  34      42.748  91.571 113.176  1.00  0.00           H  
ATOM    517 HG21 ILE A  34      42.576  88.535 111.042  1.00  0.00           H  
ATOM    518 HG22 ILE A  34      43.315  89.640 109.909  1.00  0.00           H  
ATOM    519 HG23 ILE A  34      44.299  88.440 110.644  1.00  0.00           H  
ATOM    520 HD11 ILE A  34      43.443  92.463 110.796  1.00  0.00           H  
ATOM    521 HD12 ILE A  34      41.865  91.967 110.288  1.00  0.00           H  
ATOM    522 HD13 ILE A  34      42.045  93.114 111.599  1.00  0.00           H  
ATOM    523  N   GLY A  35      46.040  87.902 113.143  1.00  0.00           N  
ATOM    524  CA  GLY A  35      46.916  86.744 112.803  1.00  0.00           C  
ATOM    525  C   GLY A  35      47.044  86.501 111.312  1.00  0.00           C  
ATOM    526  O   GLY A  35      47.507  87.361 110.526  1.00  0.00           O  
ATOM    527  H   GLY A  35      46.468  88.813 113.229  1.00  0.00           H  
ATOM    528  HA2 GLY A  35      47.904  87.014 113.177  1.00  0.00           H  
ATOM    529  HA3 GLY A  35      46.612  85.896 113.416  1.00  0.00           H  
ATOM    530  N   ASP A  36      46.475  85.485 110.885  1.00  0.00           N  
ATOM    531  CA  ASP A  36      46.292  85.066 109.510  1.00  0.00           C  
ATOM    532  C   ASP A  36      45.096  85.712 108.786  1.00  0.00           C  
ATOM    533  O   ASP A  36      44.014  85.253 109.141  1.00  0.00           O  
ATOM    534  CB  ASP A  36      46.307  83.554 109.376  1.00  0.00           C  
ATOM    535  CG  ASP A  36      46.009  83.062 107.943  1.00  0.00           C  
ATOM    536  OD1 ASP A  36      46.279  83.671 106.860  1.00  0.00           O  
ATOM    537  OD2 ASP A  36      45.435  81.958 107.891  1.00  0.00           O1-
ATOM    538  H   ASP A  36      45.861  85.037 111.551  1.00  0.00           H  
ATOM    539  HA  ASP A  36      47.138  85.499 108.976  1.00  0.00           H  
ATOM    540  HB2 ASP A  36      47.316  83.221 109.623  1.00  0.00           H  
ATOM    541  HB3 ASP A  36      45.672  83.028 110.091  1.00  0.00           H  
ATOM    542  N   THR A  37      45.326  86.655 107.820  1.00  0.00           N  
ATOM    543  CA  THR A  37      44.146  87.301 107.188  1.00  0.00           C  
ATOM    544  C   THR A  37      43.232  86.270 106.430  1.00  0.00           C  
ATOM    545  O   THR A  37      41.965  86.402 106.494  1.00  0.00           O  
ATOM    546  CB  THR A  37      44.836  88.349 106.262  1.00  0.00           C  
ATOM    547  CG2 THR A  37      45.622  89.278 107.058  1.00  0.00           C  
ATOM    548  OG1 THR A  37      45.606  87.670 105.317  1.00  0.00           O  
ATOM    549  H   THR A  37      46.277  86.944 107.638  1.00  0.00           H  
ATOM    550  HA  THR A  37      43.626  87.781 108.016  1.00  0.00           H  
ATOM    551  HB  THR A  37      44.036  88.923 105.793  1.00  0.00           H  
ATOM    552  HG1 THR A  37      45.046  87.398 104.586  1.00  0.00           H  
ATOM    553 HG21 THR A  37      46.040  89.998 106.355  1.00  0.00           H  
ATOM    554 HG22 THR A  37      44.985  89.603 107.881  1.00  0.00           H  
ATOM    555 HG23 THR A  37      46.448  88.699 107.473  1.00  0.00           H  
ATOM    556  N   ARG A  38      43.841  85.257 105.768  1.00  0.00           N  
ATOM    557  CA  ARG A  38      43.052  84.268 104.991  1.00  0.00           C  
ATOM    558  C   ARG A  38      42.005  83.497 105.829  1.00  0.00           C  
ATOM    559  O   ARG A  38      40.811  83.333 105.452  1.00  0.00           O  
ATOM    560  CB  ARG A  38      44.080  83.477 104.137  1.00  0.00           C  
ATOM    561  CG  ARG A  38      43.419  82.530 103.089  1.00  0.00           C  
ATOM    562  CD  ARG A  38      43.134  83.212 101.766  1.00  0.00           C  
ATOM    563  NE  ARG A  38      42.998  82.206 100.746  1.00  0.00           N  
ATOM    564  CZ  ARG A  38      42.117  81.230 100.618  1.00  0.00           C  
ATOM    565  NH1 ARG A  38      41.061  81.123 101.284  1.00  0.00           N1+
ATOM    566  NH2 ARG A  38      42.274  80.345  99.664  1.00  0.00           N  
ATOM    567  H   ARG A  38      44.844  85.141 105.818  1.00  0.00           H  
ATOM    568  HA  ARG A  38      42.464  84.773 104.225  1.00  0.00           H  
ATOM    569  HB2 ARG A  38      44.671  84.198 103.573  1.00  0.00           H  
ATOM    570  HB3 ARG A  38      44.635  82.967 104.923  1.00  0.00           H  
ATOM    571  HG2 ARG A  38      44.215  81.842 102.804  1.00  0.00           H  
ATOM    572  HG3 ARG A  38      42.613  81.937 103.521  1.00  0.00           H  
ATOM    573  HD2 ARG A  38      42.266  83.872 101.744  1.00  0.00           H  
ATOM    574  HD3 ARG A  38      44.079  83.719 101.573  1.00  0.00           H  
ATOM    575  HE  ARG A  38      43.734  82.228 100.054  1.00  0.00           H  
ATOM    576 HH11 ARG A  38      40.813  81.916 101.858  1.00  0.00           H  
ATOM    577 HH12 ARG A  38      40.504  80.281 101.257  1.00  0.00           H  
ATOM    578 HH21 ARG A  38      43.048  80.422  99.020  1.00  0.00           H  
ATOM    579 HH22 ARG A  38      41.659  79.544  99.639  1.00  0.00           H  
ATOM    580  N   SER A  39      42.402  83.121 107.098  1.00  0.00           N  
ATOM    581  CA  SER A  39      41.526  82.387 107.995  1.00  0.00           C  
ATOM    582  C   SER A  39      40.614  83.291 108.708  1.00  0.00           C  
ATOM    583  O   SER A  39      39.704  82.775 109.234  1.00  0.00           O  
ATOM    584  CB  SER A  39      42.351  81.664 109.153  1.00  0.00           C  
ATOM    585  OG  SER A  39      43.322  80.740 108.744  1.00  0.00           O  
ATOM    586  H   SER A  39      43.369  83.262 107.352  1.00  0.00           H  
ATOM    587  HA  SER A  39      40.895  81.710 107.420  1.00  0.00           H  
ATOM    588  HB2 SER A  39      42.767  82.454 109.777  1.00  0.00           H  
ATOM    589  HB3 SER A  39      41.665  81.083 109.769  1.00  0.00           H  
ATOM    590  HG  SER A  39      44.075  81.289 108.514  1.00  0.00           H  
ATOM    591  N   ARG A  40      40.800  84.620 108.652  1.00  0.00           N  
ATOM    592  CA  ARG A  40      39.716  85.461 109.085  1.00  0.00           C  
ATOM    593  C   ARG A  40      38.607  85.499 108.034  1.00  0.00           C  
ATOM    594  O   ARG A  40      37.455  85.157 108.260  1.00  0.00           O  
ATOM    595  CB  ARG A  40      40.210  86.812 109.489  1.00  0.00           C  
ATOM    596  CG  ARG A  40      39.122  87.940 109.655  1.00  0.00           C  
ATOM    597  CD  ARG A  40      39.734  89.391 109.948  1.00  0.00           C  
ATOM    598  NE  ARG A  40      38.786  90.533 109.777  1.00  0.00           N  
ATOM    599  CZ  ARG A  40      38.555  91.638 110.466  1.00  0.00           C  
ATOM    600  NH1 ARG A  40      39.260  91.868 111.542  1.00  0.00           N1+
ATOM    601  NH2 ARG A  40      37.630  92.498 110.226  1.00  0.00           N  
ATOM    602  H   ARG A  40      41.572  84.893 108.061  1.00  0.00           H  
ATOM    603  HA  ARG A  40      39.361  85.021 110.016  1.00  0.00           H  
ATOM    604  HB2 ARG A  40      40.679  86.821 110.473  1.00  0.00           H  
ATOM    605  HB3 ARG A  40      40.771  87.272 108.675  1.00  0.00           H  
ATOM    606  HG2 ARG A  40      38.600  87.892 108.699  1.00  0.00           H  
ATOM    607  HG3 ARG A  40      38.397  87.650 110.416  1.00  0.00           H  
ATOM    608  HD2 ARG A  40      40.162  89.483 110.946  1.00  0.00           H  
ATOM    609  HD3 ARG A  40      40.478  89.540 109.165  1.00  0.00           H  
ATOM    610  HE  ARG A  40      38.328  90.535 108.876  1.00  0.00           H  
ATOM    611 HH11 ARG A  40      39.841  91.134 111.921  1.00  0.00           H  
ATOM    612 HH12 ARG A  40      39.218  92.704 112.107  1.00  0.00           H  
ATOM    613 HH21 ARG A  40      37.202  92.419 109.314  1.00  0.00           H  
ATOM    614 HH22 ARG A  40      37.567  93.281 110.861  1.00  0.00           H  
ATOM    615  N   THR A  41      38.867  85.802 106.744  1.00  0.00           N  
ATOM    616  CA  THR A  41      37.821  86.013 105.665  1.00  0.00           C  
ATOM    617  C   THR A  41      37.039  84.821 105.268  1.00  0.00           C  
ATOM    618  O   THR A  41      35.910  84.920 104.886  1.00  0.00           O  
ATOM    619  CB  THR A  41      38.389  86.663 104.416  1.00  0.00           C  
ATOM    620  CG2 THR A  41      39.017  88.038 104.671  1.00  0.00           C  
ATOM    621  OG1 THR A  41      39.425  85.809 103.998  1.00  0.00           O  
ATOM    622  H   THR A  41      39.835  85.811 106.456  1.00  0.00           H  
ATOM    623  HA  THR A  41      37.188  86.823 106.025  1.00  0.00           H  
ATOM    624  HB  THR A  41      37.581  86.623 103.686  1.00  0.00           H  
ATOM    625  HG1 THR A  41      39.742  86.149 103.158  1.00  0.00           H  
ATOM    626 HG21 THR A  41      38.263  88.651 105.164  1.00  0.00           H  
ATOM    627 HG22 THR A  41      39.894  88.006 105.317  1.00  0.00           H  
ATOM    628 HG23 THR A  41      39.300  88.543 103.747  1.00  0.00           H  
ATOM    629  N   ALA A  42      37.621  83.579 105.394  1.00  0.00           N  
ATOM    630  CA  ALA A  42      36.874  82.286 105.224  1.00  0.00           C  
ATOM    631  C   ALA A  42      35.524  82.160 105.945  1.00  0.00           C  
ATOM    632  O   ALA A  42      34.802  81.181 105.748  1.00  0.00           O  
ATOM    633  CB  ALA A  42      37.861  81.201 105.722  1.00  0.00           C  
ATOM    634  H   ALA A  42      38.524  83.602 105.844  1.00  0.00           H  
ATOM    635  HA  ALA A  42      36.729  82.146 104.153  1.00  0.00           H  
ATOM    636  HB1 ALA A  42      37.514  80.170 105.655  1.00  0.00           H  
ATOM    637  HB2 ALA A  42      38.733  81.344 105.084  1.00  0.00           H  
ATOM    638  HB3 ALA A  42      38.086  81.332 106.780  1.00  0.00           H  
ATOM    639  N   GLU A  43      35.307  83.006 106.981  1.00  0.00           N  
ATOM    640  CA  GLU A  43      34.141  82.869 107.855  1.00  0.00           C  
ATOM    641  C   GLU A  43      32.919  83.668 107.316  1.00  0.00           C  
ATOM    642  O   GLU A  43      31.780  83.434 107.754  1.00  0.00           O  
ATOM    643  CB  GLU A  43      34.444  83.242 109.277  1.00  0.00           C  
ATOM    644  CG  GLU A  43      35.703  82.553 109.909  1.00  0.00           C  
ATOM    645  CD  GLU A  43      35.532  80.998 109.965  1.00  0.00           C  
ATOM    646  OE1 GLU A  43      34.394  80.438 109.935  1.00  0.00           O  
ATOM    647  OE2 GLU A  43      36.590  80.260 110.043  1.00  0.00           O1-
ATOM    648  H   GLU A  43      36.114  83.561 107.225  1.00  0.00           H  
ATOM    649  HA  GLU A  43      33.811  81.830 107.831  1.00  0.00           H  
ATOM    650  HB2 GLU A  43      34.649  84.312 109.279  1.00  0.00           H  
ATOM    651  HB3 GLU A  43      33.541  83.082 109.866  1.00  0.00           H  
ATOM    652  HG2 GLU A  43      36.562  82.781 109.278  1.00  0.00           H  
ATOM    653  HG3 GLU A  43      35.859  82.967 110.906  1.00  0.00           H  
ATOM    654  N   TYR A  44      33.166  84.539 106.281  1.00  0.00           N  
ATOM    655  CA  TYR A  44      32.202  85.578 105.737  1.00  0.00           C  
ATOM    656  C   TYR A  44      32.340  85.933 104.288  1.00  0.00           C  
ATOM    657  O   TYR A  44      31.322  86.363 103.751  1.00  0.00           O  
ATOM    658  CB  TYR A  44      32.136  86.780 106.605  1.00  0.00           C  
ATOM    659  CG  TYR A  44      33.408  87.557 106.922  1.00  0.00           C  
ATOM    660  CD1 TYR A  44      34.209  87.246 108.052  1.00  0.00           C  
ATOM    661  CD2 TYR A  44      33.810  88.641 106.068  1.00  0.00           C  
ATOM    662  CE1 TYR A  44      35.424  87.889 108.220  1.00  0.00           C  
ATOM    663  CE2 TYR A  44      34.967  89.375 106.343  1.00  0.00           C  
ATOM    664  CZ  TYR A  44      35.826  89.034 107.476  1.00  0.00           C  
ATOM    665  OH  TYR A  44      36.955  89.668 107.756  1.00  0.00           O  
ATOM    666  H   TYR A  44      34.151  84.695 106.121  1.00  0.00           H  
ATOM    667  HA  TYR A  44      31.210  85.137 105.833  1.00  0.00           H  
ATOM    668  HB2 TYR A  44      31.368  87.415 106.165  1.00  0.00           H  
ATOM    669  HB3 TYR A  44      31.772  86.455 107.579  1.00  0.00           H  
ATOM    670  HD1 TYR A  44      33.892  86.571 108.833  1.00  0.00           H  
ATOM    671  HD2 TYR A  44      33.159  88.895 105.245  1.00  0.00           H  
ATOM    672  HE1 TYR A  44      36.040  87.516 109.023  1.00  0.00           H  
ATOM    673  HE2 TYR A  44      35.275  90.160 105.667  1.00  0.00           H  
ATOM    674  HH  TYR A  44      36.900  90.570 107.434  1.00  0.00           H  
ATOM    675  N   LYS A  45      33.369  85.630 103.565  1.00  0.00           N  
ATOM    676  CA  LYS A  45      33.603  85.834 102.121  1.00  0.00           C  
ATOM    677  C   LYS A  45      32.520  85.238 101.211  1.00  0.00           C  
ATOM    678  O   LYS A  45      31.917  85.964 100.393  1.00  0.00           O  
ATOM    679  CB  LYS A  45      35.030  85.365 101.759  1.00  0.00           C  
ATOM    680  CG  LYS A  45      35.434  85.675 100.290  1.00  0.00           C  
ATOM    681  CD  LYS A  45      36.896  85.283  99.776  1.00  0.00           C  
ATOM    682  CE  LYS A  45      36.869  83.773  99.747  1.00  0.00           C  
ATOM    683  NZ  LYS A  45      38.197  83.088  99.793  1.00  0.00           N1+
ATOM    684  H   LYS A  45      34.103  85.131 104.049  1.00  0.00           H  
ATOM    685  HA  LYS A  45      33.546  86.914 101.984  1.00  0.00           H  
ATOM    686  HB2 LYS A  45      35.719  85.931 102.385  1.00  0.00           H  
ATOM    687  HB3 LYS A  45      35.133  84.307 102.003  1.00  0.00           H  
ATOM    688  HG2 LYS A  45      34.735  85.256  99.565  1.00  0.00           H  
ATOM    689  HG3 LYS A  45      35.412  86.764 100.311  1.00  0.00           H  
ATOM    690  HD2 LYS A  45      37.088  85.727  98.799  1.00  0.00           H  
ATOM    691  HD3 LYS A  45      37.622  85.637 100.508  1.00  0.00           H  
ATOM    692  HE2 LYS A  45      36.244  83.440 100.575  1.00  0.00           H  
ATOM    693  HE3 LYS A  45      36.492  83.414  98.789  1.00  0.00           H  
ATOM    694  HZ1 LYS A  45      38.766  83.306 100.598  1.00  0.00           H  
ATOM    695  HZ2 LYS A  45      38.150  82.080  99.837  1.00  0.00           H  
ATOM    696  HZ3 LYS A  45      38.722  83.450  99.010  1.00  0.00           H  
ATOM    697  N   ALA A  46      32.275  83.920 101.289  1.00  0.00           N  
ATOM    698  CA  ALA A  46      31.342  83.208 100.385  1.00  0.00           C  
ATOM    699  C   ALA A  46      29.903  83.757 100.446  1.00  0.00           C  
ATOM    700  O   ALA A  46      29.242  84.038  99.413  1.00  0.00           O  
ATOM    701  CB  ALA A  46      31.449  81.773 100.793  1.00  0.00           C  
ATOM    702  H   ALA A  46      32.593  83.359 102.066  1.00  0.00           H  
ATOM    703  HA  ALA A  46      31.691  83.499  99.394  1.00  0.00           H  
ATOM    704  HB1 ALA A  46      31.088  81.591 101.805  1.00  0.00           H  
ATOM    705  HB2 ALA A  46      30.698  81.275 100.180  1.00  0.00           H  
ATOM    706  HB3 ALA A  46      32.475  81.471 100.580  1.00  0.00           H  
ATOM    707  N   TRP A  47      29.446  84.078 101.672  1.00  0.00           N  
ATOM    708  CA  TRP A  47      28.206  84.752 102.060  1.00  0.00           C  
ATOM    709  C   TRP A  47      27.981  86.127 101.449  1.00  0.00           C  
ATOM    710  O   TRP A  47      26.944  86.276 100.787  1.00  0.00           O  
ATOM    711  CB  TRP A  47      28.128  84.875 103.629  1.00  0.00           C  
ATOM    712  CG  TRP A  47      27.145  85.820 104.133  1.00  0.00           C  
ATOM    713  CD1 TRP A  47      25.822  85.510 104.096  1.00  0.00           C  
ATOM    714  CD2 TRP A  47      27.285  87.133 104.759  1.00  0.00           C  
ATOM    715  CE2 TRP A  47      26.032  87.513 105.189  1.00  0.00           C  
ATOM    716  CE3 TRP A  47      28.432  87.942 104.914  1.00  0.00           C  
ATOM    717  NE1 TRP A  47      25.210  86.470 104.851  1.00  0.00           N  
ATOM    718  CZ2 TRP A  47      25.898  88.669 105.954  1.00  0.00           C  
ATOM    719  CZ3 TRP A  47      28.247  89.185 105.582  1.00  0.00           C  
ATOM    720  CH2 TRP A  47      26.946  89.555 106.047  1.00  0.00           C  
ATOM    721  H   TRP A  47      29.980  83.563 102.358  1.00  0.00           H  
ATOM    722  HA  TRP A  47      27.394  84.191 101.598  1.00  0.00           H  
ATOM    723  HB2 TRP A  47      27.924  83.905 104.081  1.00  0.00           H  
ATOM    724  HB3 TRP A  47      29.109  85.167 104.005  1.00  0.00           H  
ATOM    725  HD1 TRP A  47      25.331  84.595 103.800  1.00  0.00           H  
ATOM    726  HE1 TRP A  47      24.226  86.521 105.075  1.00  0.00           H  
ATOM    727  HE3 TRP A  47      29.381  87.571 104.558  1.00  0.00           H  
ATOM    728  HZ2 TRP A  47      24.939  88.948 106.363  1.00  0.00           H  
ATOM    729  HZ3 TRP A  47      29.077  89.864 105.707  1.00  0.00           H  
ATOM    730  HH2 TRP A  47      26.850  90.447 106.648  1.00  0.00           H  
ATOM    731  N   LEU A  48      28.907  87.070 101.664  1.00  0.00           N  
ATOM    732  CA  LEU A  48      29.025  88.382 101.054  1.00  0.00           C  
ATOM    733  C   LEU A  48      29.239  88.340  99.520  1.00  0.00           C  
ATOM    734  O   LEU A  48      28.520  89.048  98.910  1.00  0.00           O  
ATOM    735  CB  LEU A  48      30.173  89.131 101.731  1.00  0.00           C  
ATOM    736  CG  LEU A  48      30.014  90.655 101.614  1.00  0.00           C  
ATOM    737  CD1 LEU A  48      28.821  91.109 102.575  1.00  0.00           C  
ATOM    738  CD2 LEU A  48      31.253  91.415 102.094  1.00  0.00           C  
ATOM    739  H   LEU A  48      29.578  86.742 102.344  1.00  0.00           H  
ATOM    740  HA  LEU A  48      28.065  88.859 101.255  1.00  0.00           H  
ATOM    741  HB2 LEU A  48      30.109  88.905 102.796  1.00  0.00           H  
ATOM    742  HB3 LEU A  48      31.153  88.822 101.369  1.00  0.00           H  
ATOM    743  HG  LEU A  48      29.737  90.997 100.617  1.00  0.00           H  
ATOM    744 HD11 LEU A  48      28.825  90.566 103.521  1.00  0.00           H  
ATOM    745 HD12 LEU A  48      28.802  92.199 102.611  1.00  0.00           H  
ATOM    746 HD13 LEU A  48      27.912  90.813 102.052  1.00  0.00           H  
ATOM    747 HD21 LEU A  48      31.439  91.330 103.164  1.00  0.00           H  
ATOM    748 HD22 LEU A  48      32.157  90.999 101.651  1.00  0.00           H  
ATOM    749 HD23 LEU A  48      31.073  92.403 101.670  1.00  0.00           H  
ATOM    750  N   LEU A  49      30.100  87.437  98.976  1.00  0.00           N  
ATOM    751  CA  LEU A  49      30.178  87.352  97.524  1.00  0.00           C  
ATOM    752  C   LEU A  49      28.801  86.980  96.846  1.00  0.00           C  
ATOM    753  O   LEU A  49      28.409  87.576  95.879  1.00  0.00           O  
ATOM    754  CB  LEU A  49      31.209  86.251  97.084  1.00  0.00           C  
ATOM    755  CG  LEU A  49      32.694  86.594  97.289  1.00  0.00           C  
ATOM    756  CD1 LEU A  49      33.572  85.396  96.926  1.00  0.00           C  
ATOM    757  CD2 LEU A  49      33.140  87.808  96.481  1.00  0.00           C  
ATOM    758  H   LEU A  49      30.631  86.808  99.562  1.00  0.00           H  
ATOM    759  HA  LEU A  49      30.445  88.359  97.204  1.00  0.00           H  
ATOM    760  HB2 LEU A  49      30.975  85.375  97.689  1.00  0.00           H  
ATOM    761  HB3 LEU A  49      30.998  85.978  96.049  1.00  0.00           H  
ATOM    762  HG  LEU A  49      32.845  86.780  98.352  1.00  0.00           H  
ATOM    763 HD11 LEU A  49      33.574  85.202  95.852  1.00  0.00           H  
ATOM    764 HD12 LEU A  49      34.627  85.623  97.078  1.00  0.00           H  
ATOM    765 HD13 LEU A  49      33.187  84.459  97.328  1.00  0.00           H  
ATOM    766 HD21 LEU A  49      34.230  87.771  96.464  1.00  0.00           H  
ATOM    767 HD22 LEU A  49      32.792  87.687  95.456  1.00  0.00           H  
ATOM    768 HD23 LEU A  49      32.838  88.697  97.033  1.00  0.00           H  
ATOM    769  N   GLY A  50      28.037  86.066  97.509  1.00  0.00           N  
ATOM    770  CA  GLY A  50      26.633  85.726  97.172  1.00  0.00           C  
ATOM    771  C   GLY A  50      25.638  86.837  97.166  1.00  0.00           C  
ATOM    772  O   GLY A  50      24.976  87.027  96.177  1.00  0.00           O  
ATOM    773  H   GLY A  50      28.477  85.401  98.128  1.00  0.00           H  
ATOM    774  HA2 GLY A  50      26.574  85.331  96.157  1.00  0.00           H  
ATOM    775  HA3 GLY A  50      26.199  84.935  97.784  1.00  0.00           H  
ATOM    776  N   LEU A  51      25.520  87.543  98.301  1.00  0.00           N  
ATOM    777  CA  LEU A  51      24.579  88.601  98.504  1.00  0.00           C  
ATOM    778  C   LEU A  51      24.809  89.756  97.449  1.00  0.00           C  
ATOM    779  O   LEU A  51      23.872  90.503  97.140  1.00  0.00           O  
ATOM    780  CB  LEU A  51      24.749  89.086  99.968  1.00  0.00           C  
ATOM    781  CG  LEU A  51      24.227  88.255 101.129  1.00  0.00           C  
ATOM    782  CD1 LEU A  51      24.713  88.931 102.449  1.00  0.00           C  
ATOM    783  CD2 LEU A  51      22.742  88.145 101.035  1.00  0.00           C  
ATOM    784  H   LEU A  51      26.049  87.248  99.109  1.00  0.00           H  
ATOM    785  HA  LEU A  51      23.573  88.206  98.362  1.00  0.00           H  
ATOM    786  HB2 LEU A  51      25.820  89.140 100.156  1.00  0.00           H  
ATOM    787  HB3 LEU A  51      24.354  90.099 100.048  1.00  0.00           H  
ATOM    788  HG  LEU A  51      24.541  87.212 101.081  1.00  0.00           H  
ATOM    789 HD11 LEU A  51      25.697  88.472 102.542  1.00  0.00           H  
ATOM    790 HD12 LEU A  51      24.773  90.016 102.368  1.00  0.00           H  
ATOM    791 HD13 LEU A  51      24.074  88.529 103.235  1.00  0.00           H  
ATOM    792 HD21 LEU A  51      22.351  89.162 101.018  1.00  0.00           H  
ATOM    793 HD22 LEU A  51      22.489  87.728 100.060  1.00  0.00           H  
ATOM    794 HD23 LEU A  51      22.335  87.525 101.835  1.00  0.00           H  
ATOM    795  N   LEU A  52      26.095  89.969  96.972  1.00  0.00           N  
ATOM    796  CA  LEU A  52      26.480  91.006  95.991  1.00  0.00           C  
ATOM    797  C   LEU A  52      26.203  90.459  94.547  1.00  0.00           C  
ATOM    798  O   LEU A  52      25.700  91.196  93.687  1.00  0.00           O  
ATOM    799  CB  LEU A  52      27.984  91.391  96.214  1.00  0.00           C  
ATOM    800  CG  LEU A  52      28.339  92.192  97.423  1.00  0.00           C  
ATOM    801  CD1 LEU A  52      29.869  92.120  97.556  1.00  0.00           C  
ATOM    802  CD2 LEU A  52      27.781  93.602  97.509  1.00  0.00           C  
ATOM    803  H   LEU A  52      26.771  89.318  97.345  1.00  0.00           H  
ATOM    804  HA  LEU A  52      25.831  91.880  96.042  1.00  0.00           H  
ATOM    805  HB2 LEU A  52      28.595  90.489  96.188  1.00  0.00           H  
ATOM    806  HB3 LEU A  52      28.266  92.039  95.384  1.00  0.00           H  
ATOM    807  HG  LEU A  52      27.956  91.709  98.322  1.00  0.00           H  
ATOM    808 HD11 LEU A  52      30.030  91.139  97.999  1.00  0.00           H  
ATOM    809 HD12 LEU A  52      30.411  92.126  96.610  1.00  0.00           H  
ATOM    810 HD13 LEU A  52      30.260  92.820  98.294  1.00  0.00           H  
ATOM    811 HD21 LEU A  52      26.700  93.652  97.372  1.00  0.00           H  
ATOM    812 HD22 LEU A  52      28.058  94.073  98.452  1.00  0.00           H  
ATOM    813 HD23 LEU A  52      28.199  94.187  96.690  1.00  0.00           H  
ATOM    814  N   ARG A  53      26.480  89.185  94.353  1.00  0.00           N  
ATOM    815  CA  ARG A  53      26.220  88.507  93.135  1.00  0.00           C  
ATOM    816  C   ARG A  53      24.793  88.364  92.608  1.00  0.00           C  
ATOM    817  O   ARG A  53      24.605  88.210  91.407  1.00  0.00           O  
ATOM    818  CB  ARG A  53      26.903  87.119  93.225  1.00  0.00           C  
ATOM    819  CG  ARG A  53      28.378  87.087  92.842  1.00  0.00           C  
ATOM    820  CD  ARG A  53      29.072  85.719  93.148  1.00  0.00           C  
ATOM    821  NE  ARG A  53      30.509  85.621  92.848  1.00  0.00           N  
ATOM    822  CZ  ARG A  53      31.374  84.697  93.310  1.00  0.00           C  
ATOM    823  NH1 ARG A  53      30.964  83.757  94.103  1.00  0.00           N1+
ATOM    824  NH2 ARG A  53      32.657  84.690  92.953  1.00  0.00           N  
ATOM    825  H   ARG A  53      26.927  88.732  95.137  1.00  0.00           H  
ATOM    826  HA  ARG A  53      26.742  89.101  92.386  1.00  0.00           H  
ATOM    827  HB2 ARG A  53      26.752  86.573  94.157  1.00  0.00           H  
ATOM    828  HB3 ARG A  53      26.385  86.444  92.543  1.00  0.00           H  
ATOM    829  HG2 ARG A  53      28.551  87.433  91.823  1.00  0.00           H  
ATOM    830  HG3 ARG A  53      28.836  87.923  93.370  1.00  0.00           H  
ATOM    831  HD2 ARG A  53      28.935  85.532  94.213  1.00  0.00           H  
ATOM    832  HD3 ARG A  53      28.530  84.924  92.636  1.00  0.00           H  
ATOM    833  HE  ARG A  53      30.919  86.140  92.086  1.00  0.00           H  
ATOM    834 HH11 ARG A  53      29.978  83.568  94.210  1.00  0.00           H  
ATOM    835 HH12 ARG A  53      31.642  83.170  94.568  1.00  0.00           H  
ATOM    836 HH21 ARG A  53      33.076  85.557  92.647  1.00  0.00           H  
ATOM    837 HH22 ARG A  53      33.060  83.820  93.271  1.00  0.00           H  
ATOM    838  N   GLN A  54      23.844  88.377  93.571  1.00  0.00           N  
ATOM    839  CA  GLN A  54      22.476  88.127  93.332  1.00  0.00           C  
ATOM    840  C   GLN A  54      21.703  89.361  92.794  1.00  0.00           C  
ATOM    841  O   GLN A  54      20.658  89.154  92.184  1.00  0.00           O  
ATOM    842  CB  GLN A  54      21.935  87.515  94.638  1.00  0.00           C  
ATOM    843  CG  GLN A  54      20.561  86.948  94.532  1.00  0.00           C  
ATOM    844  CD  GLN A  54      20.025  86.777  95.959  1.00  0.00           C  
ATOM    845  NE2 GLN A  54      20.607  85.889  96.750  1.00  0.00           N  
ATOM    846  OE1 GLN A  54      19.088  87.496  96.332  1.00  0.00           O  
ATOM    847  H   GLN A  54      24.227  88.429  94.504  1.00  0.00           H  
ATOM    848  HA  GLN A  54      22.316  87.371  92.563  1.00  0.00           H  
ATOM    849  HB2 GLN A  54      22.591  86.760  95.070  1.00  0.00           H  
ATOM    850  HB3 GLN A  54      21.723  88.306  95.357  1.00  0.00           H  
ATOM    851  HG2 GLN A  54      19.988  87.714  94.011  1.00  0.00           H  
ATOM    852  HG3 GLN A  54      20.602  86.042  93.928  1.00  0.00           H  
ATOM    853 HE21 GLN A  54      20.317  85.893  97.718  1.00  0.00           H  
ATOM    854 HE22 GLN A  54      21.484  85.468  96.478  1.00  0.00           H  
ATOM    855  N   HIP A  55      22.300  90.519  92.880  1.00  0.00           N  
ATOM    856  CA  HIP A  55      21.782  91.782  92.289  1.00  0.00           C  
ATOM    857  C   HIP A  55      22.679  92.644  91.363  1.00  0.00           C  
ATOM    858  O   HIP A  55      23.964  92.535  91.404  1.00  0.00           O  
ATOM    859  CB  HIP A  55      21.143  92.615  93.448  1.00  0.00           C  
ATOM    860  CG  HIP A  55      20.367  91.744  94.487  1.00  0.00           C  
ATOM    861  CD2 HIP A  55      20.864  91.381  95.677  1.00  0.00           C  
ATOM    862  ND1 HIP A  55      19.138  91.121  94.339  1.00  0.00           N1+
ATOM    863  CE1 HIP A  55      18.886  90.441  95.502  1.00  0.00           C  
ATOM    864  NE2 HIP A  55      19.923  90.556  96.305  1.00  0.00           N  
ATOM    865  H   HIP A  55      23.263  90.481  93.183  1.00  0.00           H  
ATOM    866  HA  HIP A  55      20.928  91.517  91.665  1.00  0.00           H  
ATOM    867  HB2 HIP A  55      21.917  93.220  93.920  1.00  0.00           H  
ATOM    868  HB3 HIP A  55      20.532  93.405  93.011  1.00  0.00           H  
ATOM    869  HD1 HIP A  55      18.509  91.188  93.553  1.00  0.00           H  
ATOM    870  HD2 HIP A  55      21.826  91.640  96.092  1.00  0.00           H  
ATOM    871  HE1 HIP A  55      17.942  89.964  95.721  1.00  0.00           H  
ATOM    872  HE2 HIP A  55      19.925  90.186  97.245  1.00  0.00           H  
ATOM    873  N   GLY A  56      22.142  93.550  90.556  1.00  0.00           N  
ATOM    874  CA  GLY A  56      22.931  94.347  89.692  1.00  0.00           C  
ATOM    875  C   GLY A  56      23.924  95.266  90.478  1.00  0.00           C  
ATOM    876  O   GLY A  56      23.443  96.164  91.175  1.00  0.00           O  
ATOM    877  H   GLY A  56      21.134  93.586  90.495  1.00  0.00           H  
ATOM    878  HA2 GLY A  56      23.443  93.747  88.940  1.00  0.00           H  
ATOM    879  HA3 GLY A  56      22.251  94.978  89.120  1.00  0.00           H  
ATOM    880  N   CYS A  57      25.280  95.076  90.425  1.00  0.00           N  
ATOM    881  CA  CYS A  57      26.244  95.671  91.375  1.00  0.00           C  
ATOM    882  C   CYS A  57      27.671  95.691  90.797  1.00  0.00           C  
ATOM    883  O   CYS A  57      28.163  94.690  90.252  1.00  0.00           O  
ATOM    884  CB  CYS A  57      25.972  94.853  92.682  1.00  0.00           C  
ATOM    885  SG  CYS A  57      27.180  95.202  93.993  1.00  0.00           S  
ATOM    886  H   CYS A  57      25.539  94.252  89.901  1.00  0.00           H  
ATOM    887  HA  CYS A  57      25.907  96.687  91.581  1.00  0.00           H  
ATOM    888  HB2 CYS A  57      24.943  95.110  92.930  1.00  0.00           H  
ATOM    889  HB3 CYS A  57      26.150  93.798  92.473  1.00  0.00           H  
ATOM    890  HG  CYS A  57      27.645  93.955  93.878  1.00  0.00           H  
ATOM    891  N   HIE A  58      28.477  96.730  91.119  1.00  0.00           N  
ATOM    892  CA  HIE A  58      29.891  96.894  90.965  1.00  0.00           C  
ATOM    893  C   HIE A  58      30.496  97.946  91.895  1.00  0.00           C  
ATOM    894  O   HIE A  58      31.659  97.842  92.181  1.00  0.00           O  
ATOM    895  CB  HIE A  58      30.341  97.149  89.566  1.00  0.00           C  
ATOM    896  CG  HIE A  58      31.790  97.071  89.242  1.00  0.00           C  
ATOM    897  CD2 HIE A  58      32.362  97.821  88.285  1.00  0.00           C  
ATOM    898  ND1 HIE A  58      32.687  96.074  89.585  1.00  0.00           N  
ATOM    899  CE1 HIE A  58      33.812  96.337  88.917  1.00  0.00           C  
ATOM    900  NE2 HIE A  58      33.644  97.352  88.103  1.00  0.00           N  
ATOM    901  H   HIE A  58      28.028  97.519  91.562  1.00  0.00           H  
ATOM    902  HA  HIE A  58      30.310  95.899  91.124  1.00  0.00           H  
ATOM    903  HB2 HIE A  58      29.793  96.411  88.982  1.00  0.00           H  
ATOM    904  HB3 HIE A  58      29.993  98.159  89.351  1.00  0.00           H  
ATOM    905  HD2 HIE A  58      31.856  98.642  87.798  1.00  0.00           H  
ATOM    906  HE1 HIE A  58      34.594  95.604  88.787  1.00  0.00           H  
ATOM    907  HE2 HIE A  58      34.223  97.674  87.340  1.00  0.00           H  
ATOM    908  N   ARG A  59      29.724  98.924  92.427  1.00  0.00           N  
ATOM    909  CA  ARG A  59      30.382  99.988  93.144  1.00  0.00           C  
ATOM    910  C   ARG A  59      29.979  99.916  94.634  1.00  0.00           C  
ATOM    911  O   ARG A  59      28.819 100.070  94.928  1.00  0.00           O  
ATOM    912  CB  ARG A  59      29.995 101.345  92.571  1.00  0.00           C  
ATOM    913  CG  ARG A  59      30.968 102.442  92.844  1.00  0.00           C  
ATOM    914  CD  ARG A  59      30.510 103.846  92.410  1.00  0.00           C  
ATOM    915  NE  ARG A  59      31.423 104.910  92.817  1.00  0.00           N  
ATOM    916  CZ  ARG A  59      31.115 105.890  93.629  1.00  0.00           C  
ATOM    917  NH1 ARG A  59      29.904 106.279  94.056  1.00  0.00           N1+
ATOM    918  NH2 ARG A  59      32.118 106.656  94.057  1.00  0.00           N  
ATOM    919  H   ARG A  59      28.735  98.816  92.247  1.00  0.00           H  
ATOM    920  HA  ARG A  59      31.470  99.925  93.124  1.00  0.00           H  
ATOM    921  HB2 ARG A  59      30.030 101.178  91.494  1.00  0.00           H  
ATOM    922  HB3 ARG A  59      28.950 101.531  92.816  1.00  0.00           H  
ATOM    923  HG2 ARG A  59      30.965 102.446  93.934  1.00  0.00           H  
ATOM    924  HG3 ARG A  59      31.965 102.285  92.431  1.00  0.00           H  
ATOM    925  HD2 ARG A  59      30.333 103.909  91.336  1.00  0.00           H  
ATOM    926  HD3 ARG A  59      29.535 103.997  92.876  1.00  0.00           H  
ATOM    927  HE  ARG A  59      32.422 104.885  92.672  1.00  0.00           H  
ATOM    928 HH11 ARG A  59      29.094 105.697  93.897  1.00  0.00           H  
ATOM    929 HH12 ARG A  59      29.843 107.035  94.724  1.00  0.00           H  
ATOM    930 HH21 ARG A  59      33.054 106.336  93.851  1.00  0.00           H  
ATOM    931 HH22 ARG A  59      31.861 107.467  94.603  1.00  0.00           H  
ATOM    932  N   VAL A  60      30.883  99.557  95.471  1.00  0.00           N  
ATOM    933  CA  VAL A  60      30.711  99.304  96.914  1.00  0.00           C  
ATOM    934  C   VAL A  60      31.582 100.175  97.896  1.00  0.00           C  
ATOM    935  O   VAL A  60      32.774 100.514  97.586  1.00  0.00           O  
ATOM    936  CB  VAL A  60      30.992  97.823  97.211  1.00  0.00           C  
ATOM    937  CG1 VAL A  60      30.211  96.906  96.315  1.00  0.00           C  
ATOM    938  CG2 VAL A  60      32.466  97.500  97.121  1.00  0.00           C  
ATOM    939  H   VAL A  60      31.836  99.519  95.139  1.00  0.00           H  
ATOM    940  HA  VAL A  60      29.668  99.483  97.174  1.00  0.00           H  
ATOM    941  HB  VAL A  60      30.635  97.606  98.217  1.00  0.00           H  
ATOM    942 HG11 VAL A  60      29.150  97.154  96.285  1.00  0.00           H  
ATOM    943 HG12 VAL A  60      30.708  96.813  95.350  1.00  0.00           H  
ATOM    944 HG13 VAL A  60      30.286  95.923  96.782  1.00  0.00           H  
ATOM    945 HG21 VAL A  60      32.761  97.908  96.154  1.00  0.00           H  
ATOM    946 HG22 VAL A  60      33.062  97.851  97.963  1.00  0.00           H  
ATOM    947 HG23 VAL A  60      32.526  96.412  97.106  1.00  0.00           H  
ATOM    948  N   LEU A  61      30.979 100.611  99.015  1.00  0.00           N  
ATOM    949  CA  LEU A  61      31.608 101.443 100.076  1.00  0.00           C  
ATOM    950  C   LEU A  61      31.971 100.646 101.346  1.00  0.00           C  
ATOM    951  O   LEU A  61      31.109 100.030 101.900  1.00  0.00           O  
ATOM    952  CB  LEU A  61      30.728 102.700 100.369  1.00  0.00           C  
ATOM    953  CG  LEU A  61      31.339 103.672 101.455  1.00  0.00           C  
ATOM    954  CD1 LEU A  61      32.729 104.360 101.258  1.00  0.00           C  
ATOM    955  CD2 LEU A  61      30.348 104.902 101.608  1.00  0.00           C  
ATOM    956  H   LEU A  61      30.047 100.262  99.191  1.00  0.00           H  
ATOM    957  HA  LEU A  61      32.528 101.948  99.784  1.00  0.00           H  
ATOM    958  HB2 LEU A  61      30.615 103.221  99.419  1.00  0.00           H  
ATOM    959  HB3 LEU A  61      29.757 102.524 100.832  1.00  0.00           H  
ATOM    960  HG  LEU A  61      31.450 103.137 102.398  1.00  0.00           H  
ATOM    961 HD11 LEU A  61      33.533 103.681 101.541  1.00  0.00           H  
ATOM    962 HD12 LEU A  61      32.901 104.726 100.246  1.00  0.00           H  
ATOM    963 HD13 LEU A  61      32.827 105.316 101.772  1.00  0.00           H  
ATOM    964 HD21 LEU A  61      30.443 105.582 102.454  1.00  0.00           H  
ATOM    965 HD22 LEU A  61      30.447 105.480 100.691  1.00  0.00           H  
ATOM    966 HD23 LEU A  61      29.298 104.613 101.559  1.00  0.00           H  
ATOM    967  N   ASH A  62      33.187 100.619 101.861  1.00  0.00           N  
ATOM    968  CA  ASH A  62      33.521 100.221 103.238  1.00  0.00           C  
ATOM    969  C   ASH A  62      33.679 101.450 104.114  1.00  0.00           C  
ATOM    970  O   ASH A  62      34.542 102.256 103.848  1.00  0.00           O  
ATOM    971  CB  ASH A  62      34.795  99.427 103.347  1.00  0.00           C  
ATOM    972  CG  ASH A  62      34.845  98.635 104.648  1.00  0.00           C  
ATOM    973  OD1 ASH A  62      35.675  97.743 104.804  1.00  0.00           O  
ATOM    974  OD2 ASH A  62      34.007  98.953 105.672  1.00  0.00           O  
ATOM    975  H   ASH A  62      33.902 101.145 101.378  1.00  0.00           H  
ATOM    976  HA  ASH A  62      32.771  99.508 103.580  1.00  0.00           H  
ATOM    977  HB2 ASH A  62      34.764  98.686 102.547  1.00  0.00           H  
ATOM    978  HB3 ASH A  62      35.655 100.065 103.145  1.00  0.00           H  
ATOM    979  HD2 ASH A  62      34.037  98.232 106.304  1.00  0.00           H  
ATOM    980  N   VAL A  63      32.722 101.655 105.056  1.00  0.00           N  
ATOM    981  CA  VAL A  63      32.515 102.846 105.858  1.00  0.00           C  
ATOM    982  C   VAL A  63      33.251 102.689 107.182  1.00  0.00           C  
ATOM    983  O   VAL A  63      33.144 103.503 108.143  1.00  0.00           O  
ATOM    984  CB  VAL A  63      31.045 103.226 106.063  1.00  0.00           C  
ATOM    985  CG1 VAL A  63      30.288 103.687 104.816  1.00  0.00           C  
ATOM    986  CG2 VAL A  63      30.334 102.137 106.848  1.00  0.00           C  
ATOM    987  H   VAL A  63      31.966 100.985 105.061  1.00  0.00           H  
ATOM    988  HA  VAL A  63      32.889 103.746 105.371  1.00  0.00           H  
ATOM    989  HB  VAL A  63      31.104 104.108 106.700  1.00  0.00           H  
ATOM    990 HG11 VAL A  63      30.281 102.842 104.129  1.00  0.00           H  
ATOM    991 HG12 VAL A  63      29.289 104.011 105.107  1.00  0.00           H  
ATOM    992 HG13 VAL A  63      30.818 104.483 104.293  1.00  0.00           H  
ATOM    993 HG21 VAL A  63      29.893 101.462 106.114  1.00  0.00           H  
ATOM    994 HG22 VAL A  63      30.990 101.683 107.590  1.00  0.00           H  
ATOM    995 HG23 VAL A  63      29.470 102.571 107.352  1.00  0.00           H  
ATOM    996  N   ALA A  64      34.030 101.625 107.374  1.00  0.00           N  
ATOM    997  CA  ALA A  64      34.819 101.333 108.606  1.00  0.00           C  
ATOM    998  C   ALA A  64      36.043 100.458 108.185  1.00  0.00           C  
ATOM    999  O   ALA A  64      36.089  99.192 108.448  1.00  0.00           O  
ATOM   1000  CB  ALA A  64      33.913 100.693 109.609  1.00  0.00           C  
ATOM   1001  H   ALA A  64      34.103 100.937 106.638  1.00  0.00           H  
ATOM   1002  HA  ALA A  64      35.189 102.272 109.018  1.00  0.00           H  
ATOM   1003  HB1 ALA A  64      33.098 101.383 109.828  1.00  0.00           H  
ATOM   1004  HB2 ALA A  64      33.646  99.691 109.270  1.00  0.00           H  
ATOM   1005  HB3 ALA A  64      34.443 100.568 110.552  1.00  0.00           H  
ATOM   1006  N   CYS A  65      36.862 101.085 107.359  1.00  0.00           N  
ATOM   1007  CA  CYS A  65      37.915 100.370 106.675  1.00  0.00           C  
ATOM   1008  C   CYS A  65      38.710  99.432 107.582  1.00  0.00           C  
ATOM   1009  O   CYS A  65      38.825  98.225 107.359  1.00  0.00           O  
ATOM   1010  CB  CYS A  65      38.846 101.315 105.971  1.00  0.00           C  
ATOM   1011  SG  CYS A  65      40.051 100.393 104.889  1.00  0.00           S  
ATOM   1012  H   CYS A  65      36.600 102.048 107.200  1.00  0.00           H  
ATOM   1013  HA  CYS A  65      37.539  99.734 105.873  1.00  0.00           H  
ATOM   1014  HB2 CYS A  65      38.310 102.035 105.353  1.00  0.00           H  
ATOM   1015  HB3 CYS A  65      39.513 101.871 106.630  1.00  0.00           H  
ATOM   1016  HG  CYS A  65      40.721  99.833 105.901  1.00  0.00           H  
ATOM   1017  N   GLY A  66      39.177 100.023 108.721  1.00  0.00           N  
ATOM   1018  CA  GLY A  66      40.343  99.448 109.456  1.00  0.00           C  
ATOM   1019  C   GLY A  66      41.534  99.069 108.544  1.00  0.00           C  
ATOM   1020  O   GLY A  66      41.762  99.844 107.530  1.00  0.00           O  
ATOM   1021  H   GLY A  66      38.874 100.962 108.941  1.00  0.00           H  
ATOM   1022  HA2 GLY A  66      40.653 100.207 110.175  1.00  0.00           H  
ATOM   1023  HA3 GLY A  66      40.020  98.513 109.913  1.00  0.00           H  
ATOM   1024  N   THR A  67      42.398  98.102 108.903  1.00  0.00           N  
ATOM   1025  CA  THR A  67      43.577  97.809 108.041  1.00  0.00           C  
ATOM   1026  C   THR A  67      43.330  97.323 106.564  1.00  0.00           C  
ATOM   1027  O   THR A  67      44.254  96.874 105.876  1.00  0.00           O  
ATOM   1028  CB  THR A  67      44.611  96.868 108.722  1.00  0.00           C  
ATOM   1029  CG2 THR A  67      45.045  97.273 110.123  1.00  0.00           C  
ATOM   1030  OG1 THR A  67      43.932  95.586 108.842  1.00  0.00           O  
ATOM   1031  H   THR A  67      42.190  97.612 109.761  1.00  0.00           H  
ATOM   1032  HA  THR A  67      44.042  98.794 108.004  1.00  0.00           H  
ATOM   1033  HB  THR A  67      45.494  96.794 108.087  1.00  0.00           H  
ATOM   1034  HG1 THR A  67      44.536  94.887 109.102  1.00  0.00           H  
ATOM   1035 HG21 THR A  67      44.173  97.350 110.772  1.00  0.00           H  
ATOM   1036 HG22 THR A  67      45.640  96.487 110.585  1.00  0.00           H  
ATOM   1037 HG23 THR A  67      45.562  98.232 110.156  1.00  0.00           H  
ATOM   1038  N   GLY A  68      42.051  97.198 106.154  1.00  0.00           N  
ATOM   1039  CA  GLY A  68      41.559  96.933 104.801  1.00  0.00           C  
ATOM   1040  C   GLY A  68      41.319  95.472 104.453  1.00  0.00           C  
ATOM   1041  O   GLY A  68      41.070  95.120 103.282  1.00  0.00           O  
ATOM   1042  H   GLY A  68      41.306  97.464 106.782  1.00  0.00           H  
ATOM   1043  HA2 GLY A  68      40.593  97.437 104.763  1.00  0.00           H  
ATOM   1044  HA3 GLY A  68      42.245  97.302 104.038  1.00  0.00           H  
ATOM   1045  N   VAL A  69      41.499  94.567 105.434  1.00  0.00           N  
ATOM   1046  CA  VAL A  69      41.467  93.082 105.110  1.00  0.00           C  
ATOM   1047  C   VAL A  69      40.133  92.732 104.506  1.00  0.00           C  
ATOM   1048  O   VAL A  69      39.990  91.940 103.589  1.00  0.00           O  
ATOM   1049  CB  VAL A  69      41.742  92.171 106.356  1.00  0.00           C  
ATOM   1050  CG1 VAL A  69      41.038  90.813 106.306  1.00  0.00           C  
ATOM   1051  CG2 VAL A  69      43.201  92.043 106.639  1.00  0.00           C  
ATOM   1052  H   VAL A  69      41.718  94.822 106.387  1.00  0.00           H  
ATOM   1053  HA  VAL A  69      42.185  92.833 104.328  1.00  0.00           H  
ATOM   1054  HB  VAL A  69      41.268  92.721 107.170  1.00  0.00           H  
ATOM   1055 HG11 VAL A  69      41.529  90.113 106.982  1.00  0.00           H  
ATOM   1056 HG12 VAL A  69      39.973  90.936 106.509  1.00  0.00           H  
ATOM   1057 HG13 VAL A  69      41.104  90.390 105.304  1.00  0.00           H  
ATOM   1058 HG21 VAL A  69      43.241  91.609 107.638  1.00  0.00           H  
ATOM   1059 HG22 VAL A  69      43.617  91.407 105.858  1.00  0.00           H  
ATOM   1060 HG23 VAL A  69      43.690  93.017 106.677  1.00  0.00           H  
ATOM   1061  N   ASP A  70      39.099  93.339 105.075  1.00  0.00           N  
ATOM   1062  CA  ASP A  70      37.666  93.051 104.615  1.00  0.00           C  
ATOM   1063  C   ASP A  70      37.469  93.587 103.160  1.00  0.00           C  
ATOM   1064  O   ASP A  70      36.891  92.972 102.364  1.00  0.00           O  
ATOM   1065  CB  ASP A  70      36.722  93.670 105.598  1.00  0.00           C  
ATOM   1066  CG  ASP A  70      37.045  93.396 107.108  1.00  0.00           C  
ATOM   1067  OD1 ASP A  70      36.843  94.324 107.899  1.00  0.00           O  
ATOM   1068  OD2 ASP A  70      37.253  92.215 107.488  1.00  0.00           O1-
ATOM   1069  H   ASP A  70      39.188  94.159 105.657  1.00  0.00           H  
ATOM   1070  HA  ASP A  70      37.562  91.966 104.639  1.00  0.00           H  
ATOM   1071  HB2 ASP A  70      36.832  94.735 105.392  1.00  0.00           H  
ATOM   1072  HB3 ASP A  70      35.698  93.314 105.480  1.00  0.00           H  
ATOM   1073  N   SER A  71      38.108  94.769 102.867  1.00  0.00           N  
ATOM   1074  CA  SER A  71      38.024  95.353 101.541  1.00  0.00           C  
ATOM   1075  C   SER A  71      38.769  94.607 100.398  1.00  0.00           C  
ATOM   1076  O   SER A  71      38.182  94.332  99.354  1.00  0.00           O  
ATOM   1077  CB  SER A  71      38.564  96.782 101.542  1.00  0.00           C  
ATOM   1078  OG  SER A  71      37.700  97.587 102.329  1.00  0.00           O  
ATOM   1079  H   SER A  71      38.472  95.297 103.647  1.00  0.00           H  
ATOM   1080  HA  SER A  71      36.949  95.253 101.397  1.00  0.00           H  
ATOM   1081  HB2 SER A  71      39.602  96.774 101.878  1.00  0.00           H  
ATOM   1082  HB3 SER A  71      38.515  97.028 100.482  1.00  0.00           H  
ATOM   1083  HG  SER A  71      37.958  97.343 103.221  1.00  0.00           H  
ATOM   1084  N   ILE A  72      40.042  94.289 100.658  1.00  0.00           N  
ATOM   1085  CA  ILE A  72      40.991  93.669  99.693  1.00  0.00           C  
ATOM   1086  C   ILE A  72      40.373  92.432  99.065  1.00  0.00           C  
ATOM   1087  O   ILE A  72      40.551  92.331  97.916  1.00  0.00           O  
ATOM   1088  CB  ILE A  72      42.332  93.378 100.374  1.00  0.00           C  
ATOM   1089  CG1 ILE A  72      43.055  94.714 100.620  1.00  0.00           C  
ATOM   1090  CG2 ILE A  72      43.316  92.437  99.597  1.00  0.00           C  
ATOM   1091  CD1 ILE A  72      44.039  94.585 101.753  1.00  0.00           C  
ATOM   1092  H   ILE A  72      40.297  94.441 101.624  1.00  0.00           H  
ATOM   1093  HA  ILE A  72      41.288  94.337  98.885  1.00  0.00           H  
ATOM   1094  HB  ILE A  72      42.092  92.900 101.325  1.00  0.00           H  
ATOM   1095 HG12 ILE A  72      43.561  95.129  99.748  1.00  0.00           H  
ATOM   1096 HG13 ILE A  72      42.411  95.577 100.792  1.00  0.00           H  
ATOM   1097 HG21 ILE A  72      44.298  92.507 100.065  1.00  0.00           H  
ATOM   1098 HG22 ILE A  72      42.921  91.421  99.573  1.00  0.00           H  
ATOM   1099 HG23 ILE A  72      43.497  92.892  98.623  1.00  0.00           H  
ATOM   1100 HD11 ILE A  72      44.389  95.589 101.994  1.00  0.00           H  
ATOM   1101 HD12 ILE A  72      43.685  94.160 102.692  1.00  0.00           H  
ATOM   1102 HD13 ILE A  72      44.905  94.016 101.416  1.00  0.00           H  
ATOM   1103  N   MET A  73      39.757  91.477  99.759  1.00  0.00           N  
ATOM   1104  CA  MET A  73      39.163  90.315  99.206  1.00  0.00           C  
ATOM   1105  C   MET A  73      38.104  90.616  98.107  1.00  0.00           C  
ATOM   1106  O   MET A  73      37.872  89.853  97.159  1.00  0.00           O  
ATOM   1107  CB  MET A  73      38.616  89.464 100.320  1.00  0.00           C  
ATOM   1108  CG  MET A  73      37.478  90.064 101.255  1.00  0.00           C  
ATOM   1109  SD  MET A  73      36.585  88.865 102.277  1.00  0.00           S  
ATOM   1110  CE  MET A  73      34.939  89.633 102.060  1.00  0.00           C  
ATOM   1111  H   MET A  73      39.814  91.597 100.761  1.00  0.00           H  
ATOM   1112  HA  MET A  73      39.966  89.730  98.757  1.00  0.00           H  
ATOM   1113  HB2 MET A  73      38.137  88.589  99.880  1.00  0.00           H  
ATOM   1114  HB3 MET A  73      39.415  89.058 100.940  1.00  0.00           H  
ATOM   1115  HG2 MET A  73      38.014  90.731 101.930  1.00  0.00           H  
ATOM   1116  HG3 MET A  73      36.754  90.641 100.680  1.00  0.00           H  
ATOM   1117  HE1 MET A  73      34.637  89.575 101.015  1.00  0.00           H  
ATOM   1118  HE2 MET A  73      34.154  89.260 102.718  1.00  0.00           H  
ATOM   1119  HE3 MET A  73      35.003  90.663 102.411  1.00  0.00           H  
ATOM   1120  N   LEU A  74      37.537  91.815  98.151  1.00  0.00           N  
ATOM   1121  CA  LEU A  74      36.573  92.154  97.055  1.00  0.00           C  
ATOM   1122  C   LEU A  74      37.335  92.821  95.875  1.00  0.00           C  
ATOM   1123  O   LEU A  74      36.872  92.816  94.750  1.00  0.00           O  
ATOM   1124  CB  LEU A  74      35.500  93.234  97.646  1.00  0.00           C  
ATOM   1125  CG  LEU A  74      34.715  92.818  98.937  1.00  0.00           C  
ATOM   1126  CD1 LEU A  74      34.237  94.092  99.580  1.00  0.00           C  
ATOM   1127  CD2 LEU A  74      33.566  91.877  98.607  1.00  0.00           C  
ATOM   1128  H   LEU A  74      37.755  92.539  98.820  1.00  0.00           H  
ATOM   1129  HA  LEU A  74      36.033  91.288  96.670  1.00  0.00           H  
ATOM   1130  HB2 LEU A  74      35.904  94.238  97.779  1.00  0.00           H  
ATOM   1131  HB3 LEU A  74      34.838  93.302  96.782  1.00  0.00           H  
ATOM   1132  HG  LEU A  74      35.443  92.374  99.615  1.00  0.00           H  
ATOM   1133 HD11 LEU A  74      35.087  94.705  99.878  1.00  0.00           H  
ATOM   1134 HD12 LEU A  74      33.660  94.716  98.898  1.00  0.00           H  
ATOM   1135 HD13 LEU A  74      33.625  93.969 100.474  1.00  0.00           H  
ATOM   1136 HD21 LEU A  74      33.795  90.949  98.082  1.00  0.00           H  
ATOM   1137 HD22 LEU A  74      32.880  91.705  99.436  1.00  0.00           H  
ATOM   1138 HD23 LEU A  74      32.939  92.405  97.887  1.00  0.00           H  
ATOM   1139  N   VAL A  75      38.423  93.476  96.159  1.00  0.00           N  
ATOM   1140  CA  VAL A  75      39.337  94.033  95.135  1.00  0.00           C  
ATOM   1141  C   VAL A  75      40.049  92.865  94.345  1.00  0.00           C  
ATOM   1142  O   VAL A  75      40.124  92.893  93.106  1.00  0.00           O  
ATOM   1143  CB  VAL A  75      40.371  95.053  95.735  1.00  0.00           C  
ATOM   1144  CG1 VAL A  75      41.331  95.848  94.800  1.00  0.00           C  
ATOM   1145  CG2 VAL A  75      39.629  96.187  96.446  1.00  0.00           C  
ATOM   1146  H   VAL A  75      38.663  93.599  97.132  1.00  0.00           H  
ATOM   1147  HA  VAL A  75      38.779  94.497  94.322  1.00  0.00           H  
ATOM   1148  HB  VAL A  75      40.972  94.493  96.451  1.00  0.00           H  
ATOM   1149 HG11 VAL A  75      41.949  96.556  95.351  1.00  0.00           H  
ATOM   1150 HG12 VAL A  75      42.026  95.279  94.183  1.00  0.00           H  
ATOM   1151 HG13 VAL A  75      40.667  96.405  94.138  1.00  0.00           H  
ATOM   1152 HG21 VAL A  75      39.102  95.776  97.306  1.00  0.00           H  
ATOM   1153 HG22 VAL A  75      40.305  96.888  96.936  1.00  0.00           H  
ATOM   1154 HG23 VAL A  75      38.844  96.654  95.852  1.00  0.00           H  
ATOM   1155  N   GLU A  76      40.572  91.835  95.006  1.00  0.00           N  
ATOM   1156  CA  GLU A  76      41.182  90.678  94.416  1.00  0.00           C  
ATOM   1157  C   GLU A  76      40.046  89.989  93.574  1.00  0.00           C  
ATOM   1158  O   GLU A  76      40.271  89.422  92.529  1.00  0.00           O  
ATOM   1159  CB  GLU A  76      41.781  89.656  95.380  1.00  0.00           C  
ATOM   1160  CG  GLU A  76      42.604  88.503  94.736  1.00  0.00           C  
ATOM   1161  CD  GLU A  76      44.030  88.970  94.566  1.00  0.00           C  
ATOM   1162  OE1 GLU A  76      44.353  89.333  93.382  1.00  0.00           O  
ATOM   1163  OE2 GLU A  76      44.736  88.969  95.597  1.00  0.00           O1-
ATOM   1164  H   GLU A  76      40.480  91.779  96.010  1.00  0.00           H  
ATOM   1165  HA  GLU A  76      41.982  91.059  93.780  1.00  0.00           H  
ATOM   1166  HB2 GLU A  76      42.481  90.184  96.027  1.00  0.00           H  
ATOM   1167  HB3 GLU A  76      40.978  89.162  95.928  1.00  0.00           H  
ATOM   1168  HG2 GLU A  76      42.638  87.620  95.374  1.00  0.00           H  
ATOM   1169  HG3 GLU A  76      42.231  88.107  93.791  1.00  0.00           H  
ATOM   1170  N   GLU A  77      38.770  89.997  94.046  1.00  0.00           N  
ATOM   1171  CA  GLU A  77      37.605  89.531  93.265  1.00  0.00           C  
ATOM   1172  C   GLU A  77      37.254  90.477  92.082  1.00  0.00           C  
ATOM   1173  O   GLU A  77      37.019  90.050  90.980  1.00  0.00           O  
ATOM   1174  CB  GLU A  77      36.380  89.316  94.169  1.00  0.00           C  
ATOM   1175  CG  GLU A  77      35.104  88.824  93.482  1.00  0.00           C  
ATOM   1176  CD  GLU A  77      35.246  87.361  93.028  1.00  0.00           C  
ATOM   1177  OE1 GLU A  77      34.366  86.851  92.341  1.00  0.00           O  
ATOM   1178  OE2 GLU A  77      36.267  86.681  93.312  1.00  0.00           O1-
ATOM   1179  H   GLU A  77      38.702  90.335  94.995  1.00  0.00           H  
ATOM   1180  HA  GLU A  77      37.848  88.551  92.855  1.00  0.00           H  
ATOM   1181  HB2 GLU A  77      36.685  88.692  95.009  1.00  0.00           H  
ATOM   1182  HB3 GLU A  77      36.074  90.256  94.629  1.00  0.00           H  
ATOM   1183  HG2 GLU A  77      34.263  88.813  94.174  1.00  0.00           H  
ATOM   1184  HG3 GLU A  77      34.909  89.493  92.645  1.00  0.00           H  
ATOM   1185  N   GLY A  78      37.320  91.776  92.254  1.00  0.00           N  
ATOM   1186  CA  GLY A  78      37.321  92.753  91.217  1.00  0.00           C  
ATOM   1187  C   GLY A  78      36.180  93.743  91.071  1.00  0.00           C  
ATOM   1188  O   GLY A  78      36.158  94.554  90.171  1.00  0.00           O  
ATOM   1189  H   GLY A  78      37.496  92.087  93.200  1.00  0.00           H  
ATOM   1190  HA2 GLY A  78      38.218  93.336  91.425  1.00  0.00           H  
ATOM   1191  HA3 GLY A  78      37.386  92.237  90.260  1.00  0.00           H  
ATOM   1192  N   PHE A  79      35.361  93.767  92.114  1.00  0.00           N  
ATOM   1193  CA  PHE A  79      34.469  94.882  92.395  1.00  0.00           C  
ATOM   1194  C   PHE A  79      35.190  96.282  92.475  1.00  0.00           C  
ATOM   1195  O   PHE A  79      36.421  96.421  92.765  1.00  0.00           O  
ATOM   1196  CB  PHE A  79      33.804  94.700  93.787  1.00  0.00           C  
ATOM   1197  CG  PHE A  79      32.774  93.685  93.912  1.00  0.00           C  
ATOM   1198  CD1 PHE A  79      31.459  93.979  93.411  1.00  0.00           C  
ATOM   1199  CD2 PHE A  79      33.089  92.380  94.210  1.00  0.00           C  
ATOM   1200  CE1 PHE A  79      30.520  92.880  93.273  1.00  0.00           C  
ATOM   1201  CE2 PHE A  79      32.199  91.305  94.081  1.00  0.00           C  
ATOM   1202  CZ  PHE A  79      30.861  91.536  93.597  1.00  0.00           C  
ATOM   1203  H   PHE A  79      35.598  93.166  92.891  1.00  0.00           H  
ATOM   1204  HA  PHE A  79      33.719  94.928  91.606  1.00  0.00           H  
ATOM   1205  HB2 PHE A  79      34.643  94.531  94.462  1.00  0.00           H  
ATOM   1206  HB3 PHE A  79      33.351  95.641  94.098  1.00  0.00           H  
ATOM   1207  HD1 PHE A  79      31.204  94.949  93.008  1.00  0.00           H  
ATOM   1208  HD2 PHE A  79      34.021  92.325  94.752  1.00  0.00           H  
ATOM   1209  HE1 PHE A  79      29.505  93.099  92.974  1.00  0.00           H  
ATOM   1210  HE2 PHE A  79      32.489  90.344  94.479  1.00  0.00           H  
ATOM   1211  HZ  PHE A  79      30.158  90.732  93.440  1.00  0.00           H  
ATOM   1212  N   SER A  80      34.417  97.423  92.323  1.00  0.00           N  
ATOM   1213  CA  SER A  80      34.943  98.836  92.331  1.00  0.00           C  
ATOM   1214  C   SER A  80      34.851  99.301  93.880  1.00  0.00           C  
ATOM   1215  O   SER A  80      33.735  99.840  94.212  1.00  0.00           O  
ATOM   1216  CB  SER A  80      34.119  99.776  91.462  1.00  0.00           C  
ATOM   1217  OG  SER A  80      34.598 101.182  91.539  1.00  0.00           O  
ATOM   1218  H   SER A  80      33.463  97.293  92.018  1.00  0.00           H  
ATOM   1219  HA  SER A  80      35.933  98.986  91.903  1.00  0.00           H  
ATOM   1220  HB2 SER A  80      33.955  99.375  90.462  1.00  0.00           H  
ATOM   1221  HB3 SER A  80      33.109  99.877  91.861  1.00  0.00           H  
ATOM   1222  HG  SER A  80      34.002 101.758  91.055  1.00  0.00           H  
ATOM   1223  N   VAL A  81      35.900  99.104  94.661  1.00  0.00           N  
ATOM   1224  CA  VAL A  81      35.740  99.452  96.117  1.00  0.00           C  
ATOM   1225  C   VAL A  81      36.151 100.879  96.485  1.00  0.00           C  
ATOM   1226  O   VAL A  81      37.133 101.351  95.939  1.00  0.00           O  
ATOM   1227  CB  VAL A  81      36.519  98.408  96.889  1.00  0.00           C  
ATOM   1228  CG1 VAL A  81      36.691  98.614  98.395  1.00  0.00           C  
ATOM   1229  CG2 VAL A  81      36.019  96.968  96.705  1.00  0.00           C  
ATOM   1230  H   VAL A  81      36.780  98.688  94.392  1.00  0.00           H  
ATOM   1231  HA  VAL A  81      34.745  99.380  96.555  1.00  0.00           H  
ATOM   1232  HB  VAL A  81      37.533  98.372  96.491  1.00  0.00           H  
ATOM   1233 HG11 VAL A  81      35.751  98.791  98.919  1.00  0.00           H  
ATOM   1234 HG12 VAL A  81      37.118  97.714  98.837  1.00  0.00           H  
ATOM   1235 HG13 VAL A  81      37.469  99.332  98.655  1.00  0.00           H  
ATOM   1236 HG21 VAL A  81      35.932  96.676  95.660  1.00  0.00           H  
ATOM   1237 HG22 VAL A  81      36.823  96.323  97.059  1.00  0.00           H  
ATOM   1238 HG23 VAL A  81      35.141  96.858  97.343  1.00  0.00           H  
ATOM   1239  N   THR A  82      35.472 101.503  97.453  1.00  0.00           N  
ATOM   1240  CA  THR A  82      36.016 102.641  98.132  1.00  0.00           C  
ATOM   1241  C   THR A  82      36.225 102.283  99.658  1.00  0.00           C  
ATOM   1242  O   THR A  82      35.241 101.853 100.300  1.00  0.00           O  
ATOM   1243  CB  THR A  82      35.070 103.847  97.857  1.00  0.00           C  
ATOM   1244  CG2 THR A  82      35.451 105.072  98.720  1.00  0.00           C  
ATOM   1245  OG1 THR A  82      35.258 104.274  96.536  1.00  0.00           O  
ATOM   1246  H   THR A  82      34.733 101.014  97.937  1.00  0.00           H  
ATOM   1247  HA  THR A  82      36.958 102.943  97.673  1.00  0.00           H  
ATOM   1248  HB  THR A  82      34.016 103.588  97.960  1.00  0.00           H  
ATOM   1249  HG1 THR A  82      35.102 103.480  96.020  1.00  0.00           H  
ATOM   1250 HG21 THR A  82      34.870 105.915  98.348  1.00  0.00           H  
ATOM   1251 HG22 THR A  82      35.140 104.778  99.721  1.00  0.00           H  
ATOM   1252 HG23 THR A  82      36.509 105.295  98.575  1.00  0.00           H  
ATOM   1253  N   SER A  83      37.425 102.528 100.269  1.00  0.00           N  
ATOM   1254  CA  SER A  83      37.574 102.238 101.670  1.00  0.00           C  
ATOM   1255  C   SER A  83      37.749 103.590 102.476  1.00  0.00           C  
ATOM   1256  O   SER A  83      38.625 104.368 102.090  1.00  0.00           O  
ATOM   1257  CB  SER A  83      38.700 101.250 101.811  1.00  0.00           C  
ATOM   1258  OG  SER A  83      38.502 100.040 101.072  1.00  0.00           O  
ATOM   1259  H   SER A  83      38.110 103.100  99.794  1.00  0.00           H  
ATOM   1260  HA  SER A  83      36.681 101.754 102.066  1.00  0.00           H  
ATOM   1261  HB2 SER A  83      39.642 101.691 101.486  1.00  0.00           H  
ATOM   1262  HB3 SER A  83      38.720 100.980 102.867  1.00  0.00           H  
ATOM   1263  HG  SER A  83      38.047  99.394 101.617  1.00  0.00           H  
ATOM   1264  N   VAL A  84      36.968 103.804 103.539  1.00  0.00           N  
ATOM   1265  CA  VAL A  84      37.001 105.050 104.427  1.00  0.00           C  
ATOM   1266  C   VAL A  84      36.889 104.721 105.916  1.00  0.00           C  
ATOM   1267  O   VAL A  84      36.315 103.689 106.241  1.00  0.00           O  
ATOM   1268  CB  VAL A  84      36.016 106.134 104.044  1.00  0.00           C  
ATOM   1269  CG1 VAL A  84      36.126 106.550 102.556  1.00  0.00           C  
ATOM   1270  CG2 VAL A  84      34.543 105.915 104.443  1.00  0.00           C  
ATOM   1271  H   VAL A  84      36.321 103.077 103.809  1.00  0.00           H  
ATOM   1272  HA  VAL A  84      37.984 105.516 104.369  1.00  0.00           H  
ATOM   1273  HB  VAL A  84      36.312 107.061 104.537  1.00  0.00           H  
ATOM   1274 HG11 VAL A  84      35.396 107.352 102.433  1.00  0.00           H  
ATOM   1275 HG12 VAL A  84      37.114 106.926 102.294  1.00  0.00           H  
ATOM   1276 HG13 VAL A  84      35.807 105.712 101.936  1.00  0.00           H  
ATOM   1277 HG21 VAL A  84      34.136 104.945 104.156  1.00  0.00           H  
ATOM   1278 HG22 VAL A  84      34.369 106.194 105.482  1.00  0.00           H  
ATOM   1279 HG23 VAL A  84      33.979 106.622 103.835  1.00  0.00           H  
ATOM   1280  N   ASP A  85      37.313 105.596 106.852  1.00  0.00           N  
ATOM   1281  CA  ASP A  85      37.493 105.393 108.316  1.00  0.00           C  
ATOM   1282  C   ASP A  85      37.897 106.815 108.899  1.00  0.00           C  
ATOM   1283  O   ASP A  85      38.170 107.782 108.151  1.00  0.00           O  
ATOM   1284  CB  ASP A  85      38.616 104.331 108.612  1.00  0.00           C  
ATOM   1285  CG  ASP A  85      38.385 103.753 110.025  1.00  0.00           C  
ATOM   1286  OD1 ASP A  85      37.882 102.598 110.192  1.00  0.00           O  
ATOM   1287  OD2 ASP A  85      38.834 104.359 111.029  1.00  0.00           O1-
ATOM   1288  H   ASP A  85      37.557 106.499 106.469  1.00  0.00           H  
ATOM   1289  HA  ASP A  85      36.585 105.096 108.839  1.00  0.00           H  
ATOM   1290  HB2 ASP A  85      38.530 103.491 107.923  1.00  0.00           H  
ATOM   1291  HB3 ASP A  85      39.579 104.840 108.558  1.00  0.00           H  
ATOM   1292  N   ALA A  86      37.823 106.898 110.193  1.00  0.00           N  
ATOM   1293  CA  ALA A  86      38.326 108.157 110.847  1.00  0.00           C  
ATOM   1294  C   ALA A  86      39.747 107.892 111.369  1.00  0.00           C  
ATOM   1295  O   ALA A  86      40.277 108.804 111.942  1.00  0.00           O  
ATOM   1296  CB  ALA A  86      37.335 108.563 111.974  1.00  0.00           C  
ATOM   1297  H   ALA A  86      37.438 106.127 110.721  1.00  0.00           H  
ATOM   1298  HA  ALA A  86      38.420 108.986 110.146  1.00  0.00           H  
ATOM   1299  HB1 ALA A  86      37.646 109.504 112.428  1.00  0.00           H  
ATOM   1300  HB2 ALA A  86      36.363 108.620 111.485  1.00  0.00           H  
ATOM   1301  HB3 ALA A  86      37.253 107.944 112.868  1.00  0.00           H  
ATOM   1302  N   SER A  87      40.401 106.806 111.037  1.00  0.00           N  
ATOM   1303  CA  SER A  87      41.691 106.463 111.511  1.00  0.00           C  
ATOM   1304  C   SER A  87      42.668 106.457 110.365  1.00  0.00           C  
ATOM   1305  O   SER A  87      42.733 105.478 109.633  1.00  0.00           O  
ATOM   1306  CB  SER A  87      41.638 105.108 112.290  1.00  0.00           C  
ATOM   1307  OG  SER A  87      42.881 104.736 112.556  1.00  0.00           O  
ATOM   1308  H   SER A  87      39.877 106.121 110.513  1.00  0.00           H  
ATOM   1309  HA  SER A  87      41.981 107.211 112.249  1.00  0.00           H  
ATOM   1310  HB2 SER A  87      41.105 105.325 113.217  1.00  0.00           H  
ATOM   1311  HB3 SER A  87      41.232 104.364 111.605  1.00  0.00           H  
ATOM   1312  HG  SER A  87      43.218 105.354 113.209  1.00  0.00           H  
ATOM   1313  N   ASP A  88      43.424 107.507 110.111  1.00  0.00           N  
ATOM   1314  CA  ASP A  88      44.559 107.463 109.082  1.00  0.00           C  
ATOM   1315  C   ASP A  88      45.672 106.418 109.332  1.00  0.00           C  
ATOM   1316  O   ASP A  88      46.179 105.866 108.381  1.00  0.00           O  
ATOM   1317  CB  ASP A  88      45.235 108.859 108.866  1.00  0.00           C  
ATOM   1318  CG  ASP A  88      45.684 109.431 110.209  1.00  0.00           C  
ATOM   1319  OD1 ASP A  88      46.155 110.592 110.224  1.00  0.00           O  
ATOM   1320  OD2 ASP A  88      45.856 108.731 111.216  1.00  0.00           O1-
ATOM   1321  H   ASP A  88      43.230 108.369 110.603  1.00  0.00           H  
ATOM   1322  HA  ASP A  88      44.054 107.137 108.173  1.00  0.00           H  
ATOM   1323  HB2 ASP A  88      46.120 108.646 108.267  1.00  0.00           H  
ATOM   1324  HB3 ASP A  88      44.492 109.448 108.329  1.00  0.00           H  
ATOM   1325  N   LYS A  89      46.075 106.064 110.574  1.00  0.00           N  
ATOM   1326  CA  LYS A  89      46.980 105.020 111.040  1.00  0.00           C  
ATOM   1327  C   LYS A  89      46.533 103.568 110.794  1.00  0.00           C  
ATOM   1328  O   LYS A  89      47.329 102.643 110.897  1.00  0.00           O  
ATOM   1329  CB  LYS A  89      47.091 105.165 112.583  1.00  0.00           C  
ATOM   1330  CG  LYS A  89      47.425 106.550 113.113  1.00  0.00           C  
ATOM   1331  CD  LYS A  89      48.724 107.188 112.401  1.00  0.00           C  
ATOM   1332  CE  LYS A  89      49.150 108.515 113.024  1.00  0.00           C  
ATOM   1333  NZ  LYS A  89      48.039 109.529 112.851  1.00  0.00           N1+
ATOM   1334  H   LYS A  89      45.778 106.593 111.382  1.00  0.00           H  
ATOM   1335  HA  LYS A  89      47.952 105.169 110.571  1.00  0.00           H  
ATOM   1336  HB2 LYS A  89      46.228 104.854 113.172  1.00  0.00           H  
ATOM   1337  HB3 LYS A  89      47.921 104.532 112.896  1.00  0.00           H  
ATOM   1338  HG2 LYS A  89      46.562 107.203 112.985  1.00  0.00           H  
ATOM   1339  HG3 LYS A  89      47.653 106.475 114.176  1.00  0.00           H  
ATOM   1340  HD2 LYS A  89      49.505 106.450 112.584  1.00  0.00           H  
ATOM   1341  HD3 LYS A  89      48.668 107.271 111.316  1.00  0.00           H  
ATOM   1342  HE2 LYS A  89      49.461 108.278 114.042  1.00  0.00           H  
ATOM   1343  HE3 LYS A  89      49.993 108.887 112.441  1.00  0.00           H  
ATOM   1344  HZ1 LYS A  89      47.270 109.379 113.489  1.00  0.00           H  
ATOM   1345  HZ2 LYS A  89      48.355 110.467 113.051  1.00  0.00           H  
ATOM   1346  HZ3 LYS A  89      47.654 109.611 111.921  1.00  0.00           H  
ATOM   1347  N   MET A  90      45.257 103.476 110.449  1.00  0.00           N  
ATOM   1348  CA  MET A  90      44.605 102.294 109.872  1.00  0.00           C  
ATOM   1349  C   MET A  90      44.373 102.335 108.306  1.00  0.00           C  
ATOM   1350  O   MET A  90      44.640 101.360 107.662  1.00  0.00           O  
ATOM   1351  CB  MET A  90      43.210 102.130 110.465  1.00  0.00           C  
ATOM   1352  CG  MET A  90      43.188 101.615 111.921  1.00  0.00           C  
ATOM   1353  SD  MET A  90      43.174  99.805 111.967  1.00  0.00           S  
ATOM   1354  CE  MET A  90      42.005  99.581 113.248  1.00  0.00           C  
ATOM   1355  H   MET A  90      44.771 104.361 110.431  1.00  0.00           H  
ATOM   1356  HA  MET A  90      45.189 101.416 110.148  1.00  0.00           H  
ATOM   1357  HB2 MET A  90      42.659 103.069 110.435  1.00  0.00           H  
ATOM   1358  HB3 MET A  90      42.666 101.382 109.888  1.00  0.00           H  
ATOM   1359  HG2 MET A  90      44.046 101.995 112.475  1.00  0.00           H  
ATOM   1360  HG3 MET A  90      42.369 102.001 112.526  1.00  0.00           H  
ATOM   1361  HE1 MET A  90      41.390  98.712 113.017  1.00  0.00           H  
ATOM   1362  HE2 MET A  90      42.472  99.462 114.226  1.00  0.00           H  
ATOM   1363  HE3 MET A  90      41.405 100.488 113.332  1.00  0.00           H  
ATOM   1364  N   LEU A  91      44.154 103.515 107.711  1.00  0.00           N  
ATOM   1365  CA  LEU A  91      44.099 103.641 106.305  1.00  0.00           C  
ATOM   1366  C   LEU A  91      45.465 103.564 105.587  1.00  0.00           C  
ATOM   1367  O   LEU A  91      45.497 102.993 104.484  1.00  0.00           O  
ATOM   1368  CB  LEU A  91      43.441 105.050 105.890  1.00  0.00           C  
ATOM   1369  CG  LEU A  91      41.900 105.067 106.038  1.00  0.00           C  
ATOM   1370  CD1 LEU A  91      41.353 106.489 106.147  1.00  0.00           C  
ATOM   1371  CD2 LEU A  91      41.064 104.348 104.921  1.00  0.00           C  
ATOM   1372  H   LEU A  91      44.044 104.343 108.278  1.00  0.00           H  
ATOM   1373  HA  LEU A  91      43.433 102.863 105.932  1.00  0.00           H  
ATOM   1374  HB2 LEU A  91      43.883 105.795 106.552  1.00  0.00           H  
ATOM   1375  HB3 LEU A  91      43.650 105.351 104.863  1.00  0.00           H  
ATOM   1376  HG  LEU A  91      41.546 104.667 106.988  1.00  0.00           H  
ATOM   1377 HD11 LEU A  91      41.678 106.942 107.084  1.00  0.00           H  
ATOM   1378 HD12 LEU A  91      41.597 107.113 105.286  1.00  0.00           H  
ATOM   1379 HD13 LEU A  91      40.264 106.483 106.208  1.00  0.00           H  
ATOM   1380 HD21 LEU A  91      41.722 103.617 104.449  1.00  0.00           H  
ATOM   1381 HD22 LEU A  91      40.195 103.802 105.290  1.00  0.00           H  
ATOM   1382 HD23 LEU A  91      40.816 105.055 104.129  1.00  0.00           H  
ATOM   1383  N   LYS A  92      46.482 103.980 106.355  1.00  0.00           N  
ATOM   1384  CA  LYS A  92      47.870 103.913 105.947  1.00  0.00           C  
ATOM   1385  C   LYS A  92      48.407 102.512 105.582  1.00  0.00           C  
ATOM   1386  O   LYS A  92      49.200 102.378 104.679  1.00  0.00           O  
ATOM   1387  CB  LYS A  92      48.771 104.708 106.905  1.00  0.00           C  
ATOM   1388  CG  LYS A  92      48.984 106.209 106.466  1.00  0.00           C  
ATOM   1389  CD  LYS A  92      49.644 107.134 107.508  1.00  0.00           C  
ATOM   1390  CE  LYS A  92      49.944 108.463 106.759  1.00  0.00           C  
ATOM   1391  NZ  LYS A  92      50.637 109.480 107.514  1.00  0.00           N1+
ATOM   1392  H   LYS A  92      46.314 104.632 107.107  1.00  0.00           H  
ATOM   1393  HA  LYS A  92      47.962 104.420 104.986  1.00  0.00           H  
ATOM   1394  HB2 LYS A  92      48.468 104.612 107.947  1.00  0.00           H  
ATOM   1395  HB3 LYS A  92      49.798 104.346 106.905  1.00  0.00           H  
ATOM   1396  HG2 LYS A  92      49.478 106.260 105.496  1.00  0.00           H  
ATOM   1397  HG3 LYS A  92      47.989 106.566 106.201  1.00  0.00           H  
ATOM   1398  HD2 LYS A  92      48.897 107.332 108.276  1.00  0.00           H  
ATOM   1399  HD3 LYS A  92      50.538 106.640 107.886  1.00  0.00           H  
ATOM   1400  HE2 LYS A  92      50.640 108.268 105.944  1.00  0.00           H  
ATOM   1401  HE3 LYS A  92      49.021 108.787 106.277  1.00  0.00           H  
ATOM   1402  HZ1 LYS A  92      51.603 109.266 107.724  1.00  0.00           H  
ATOM   1403  HZ2 LYS A  92      50.679 110.304 106.932  1.00  0.00           H  
ATOM   1404  HZ3 LYS A  92      50.152 109.797 108.340  1.00  0.00           H  
ATOM   1405  N   TYR A  93      47.831 101.404 106.145  1.00  0.00           N  
ATOM   1406  CA  TYR A  93      47.952 100.046 105.587  1.00  0.00           C  
ATOM   1407  C   TYR A  93      47.382  99.934 104.182  1.00  0.00           C  
ATOM   1408  O   TYR A  93      48.112  99.687 103.213  1.00  0.00           O  
ATOM   1409  CB  TYR A  93      47.179  99.117 106.502  1.00  0.00           C  
ATOM   1410  CG  TYR A  93      47.764  98.853 107.886  1.00  0.00           C  
ATOM   1411  CD1 TYR A  93      48.633  97.752 108.003  1.00  0.00           C  
ATOM   1412  CD2 TYR A  93      47.688  99.756 108.999  1.00  0.00           C  
ATOM   1413  CE1 TYR A  93      49.324  97.395 109.204  1.00  0.00           C  
ATOM   1414  CE2 TYR A  93      48.269  99.326 110.243  1.00  0.00           C  
ATOM   1415  CZ  TYR A  93      48.960  98.117 110.341  1.00  0.00           C  
ATOM   1416  OH  TYR A  93      49.492  97.792 111.523  1.00  0.00           O  
ATOM   1417  H   TYR A  93      47.304 101.660 106.969  1.00  0.00           H  
ATOM   1418  HA  TYR A  93      48.984  99.733 105.423  1.00  0.00           H  
ATOM   1419  HB2 TYR A  93      46.187  99.567 106.523  1.00  0.00           H  
ATOM   1420  HB3 TYR A  93      47.091  98.164 105.980  1.00  0.00           H  
ATOM   1421  HD1 TYR A  93      48.740  97.188 107.088  1.00  0.00           H  
ATOM   1422  HD2 TYR A  93      47.153 100.693 108.966  1.00  0.00           H  
ATOM   1423  HE1 TYR A  93      49.969  96.535 109.306  1.00  0.00           H  
ATOM   1424  HE2 TYR A  93      48.173  99.984 111.095  1.00  0.00           H  
ATOM   1425  HH  TYR A  93      48.959  98.257 112.172  1.00  0.00           H  
ATOM   1426  N   ALA A  94      46.081 100.197 103.967  1.00  0.00           N  
ATOM   1427  CA  ALA A  94      45.368  99.897 102.724  1.00  0.00           C  
ATOM   1428  C   ALA A  94      45.976 100.643 101.579  1.00  0.00           C  
ATOM   1429  O   ALA A  94      46.040 100.134 100.459  1.00  0.00           O  
ATOM   1430  CB  ALA A  94      43.888 100.224 102.866  1.00  0.00           C  
ATOM   1431  H   ALA A  94      45.543 100.316 104.814  1.00  0.00           H  
ATOM   1432  HA  ALA A  94      45.426  98.831 102.502  1.00  0.00           H  
ATOM   1433  HB1 ALA A  94      43.409  99.587 103.610  1.00  0.00           H  
ATOM   1434  HB2 ALA A  94      43.881 101.227 103.291  1.00  0.00           H  
ATOM   1435  HB3 ALA A  94      43.371 100.342 101.914  1.00  0.00           H  
ATOM   1436  N   LEU A  95      46.434 101.834 101.875  1.00  0.00           N  
ATOM   1437  CA  LEU A  95      47.109 102.764 100.990  1.00  0.00           C  
ATOM   1438  C   LEU A  95      48.401 102.199 100.361  1.00  0.00           C  
ATOM   1439  O   LEU A  95      48.638 102.260  99.143  1.00  0.00           O  
ATOM   1440  CB  LEU A  95      47.385 104.099 101.711  1.00  0.00           C  
ATOM   1441  CG  LEU A  95      46.069 104.928 101.791  1.00  0.00           C  
ATOM   1442  CD1 LEU A  95      46.305 106.146 102.715  1.00  0.00           C  
ATOM   1443  CD2 LEU A  95      45.707 105.583 100.451  1.00  0.00           C  
ATOM   1444  H   LEU A  95      46.240 102.226 102.786  1.00  0.00           H  
ATOM   1445  HA  LEU A  95      46.343 102.940 100.235  1.00  0.00           H  
ATOM   1446  HB2 LEU A  95      47.821 103.890 102.688  1.00  0.00           H  
ATOM   1447  HB3 LEU A  95      48.077 104.673 101.096  1.00  0.00           H  
ATOM   1448  HG  LEU A  95      45.282 104.304 102.215  1.00  0.00           H  
ATOM   1449 HD11 LEU A  95      45.461 106.817 102.884  1.00  0.00           H  
ATOM   1450 HD12 LEU A  95      46.595 105.777 103.699  1.00  0.00           H  
ATOM   1451 HD13 LEU A  95      47.128 106.704 102.269  1.00  0.00           H  
ATOM   1452 HD21 LEU A  95      45.437 104.786  99.757  1.00  0.00           H  
ATOM   1453 HD22 LEU A  95      44.840 106.192 100.706  1.00  0.00           H  
ATOM   1454 HD23 LEU A  95      46.425 106.326 100.105  1.00  0.00           H  
ATOM   1455  N   LYS A  96      49.207 101.552 101.205  1.00  0.00           N  
ATOM   1456  CA  LYS A  96      50.433 100.882 100.934  1.00  0.00           C  
ATOM   1457  C   LYS A  96      50.266  99.550 100.168  1.00  0.00           C  
ATOM   1458  O   LYS A  96      50.992  99.336  99.164  1.00  0.00           O  
ATOM   1459  CB  LYS A  96      51.212 100.905 102.241  1.00  0.00           C  
ATOM   1460  CG  LYS A  96      52.433  99.954 102.258  1.00  0.00           C  
ATOM   1461  CD  LYS A  96      51.815  98.693 102.929  1.00  0.00           C  
ATOM   1462  CE  LYS A  96      52.802  97.553 102.515  1.00  0.00           C  
ATOM   1463  NZ  LYS A  96      52.400  96.274 103.145  1.00  0.00           N1+
ATOM   1464  H   LYS A  96      48.846 101.440 102.142  1.00  0.00           H  
ATOM   1465  HA  LYS A  96      50.920 101.600 100.275  1.00  0.00           H  
ATOM   1466  HB2 LYS A  96      51.457 101.959 102.373  1.00  0.00           H  
ATOM   1467  HB3 LYS A  96      50.596 100.588 103.083  1.00  0.00           H  
ATOM   1468  HG2 LYS A  96      52.793  99.673 101.269  1.00  0.00           H  
ATOM   1469  HG3 LYS A  96      53.101 100.503 102.922  1.00  0.00           H  
ATOM   1470  HD2 LYS A  96      51.997  98.745 104.002  1.00  0.00           H  
ATOM   1471  HD3 LYS A  96      50.806  98.480 102.575  1.00  0.00           H  
ATOM   1472  HE2 LYS A  96      52.700  97.385 101.443  1.00  0.00           H  
ATOM   1473  HE3 LYS A  96      53.800  97.841 102.845  1.00  0.00           H  
ATOM   1474  HZ1 LYS A  96      53.070  95.533 102.992  1.00  0.00           H  
ATOM   1475  HZ2 LYS A  96      52.428  96.335 104.153  1.00  0.00           H  
ATOM   1476  HZ3 LYS A  96      51.467  95.969 102.907  1.00  0.00           H  
ATOM   1477  N   GLU A  97      49.177  98.777 100.458  1.00  0.00           N  
ATOM   1478  CA  GLU A  97      48.694  97.755  99.502  1.00  0.00           C  
ATOM   1479  C   GLU A  97      48.334  98.307  98.097  1.00  0.00           C  
ATOM   1480  O   GLU A  97      48.880  97.893  97.078  1.00  0.00           O  
ATOM   1481  CB  GLU A  97      47.488  96.971 100.071  1.00  0.00           C  
ATOM   1482  CG  GLU A  97      47.638  96.263 101.405  1.00  0.00           C  
ATOM   1483  CD  GLU A  97      48.903  95.446 101.459  1.00  0.00           C  
ATOM   1484  OE1 GLU A  97      49.898  96.010 101.977  1.00  0.00           O  
ATOM   1485  OE2 GLU A  97      48.969  94.295 100.857  1.00  0.00           O1-
ATOM   1486  H   GLU A  97      48.489  99.268 101.012  1.00  0.00           H  
ATOM   1487  HA  GLU A  97      49.472  97.023  99.289  1.00  0.00           H  
ATOM   1488  HB2 GLU A  97      46.669  97.687 100.131  1.00  0.00           H  
ATOM   1489  HB3 GLU A  97      47.130  96.147  99.453  1.00  0.00           H  
ATOM   1490  HG2 GLU A  97      47.565  96.971 102.231  1.00  0.00           H  
ATOM   1491  HG3 GLU A  97      46.807  95.558 101.453  1.00  0.00           H  
ATOM   1492  N   ARG A  98      47.655  99.465  98.068  1.00  0.00           N  
ATOM   1493  CA  ARG A  98      47.291 100.087  96.781  1.00  0.00           C  
ATOM   1494  C   ARG A  98      48.434 100.617  95.959  1.00  0.00           C  
ATOM   1495  O   ARG A  98      48.267 100.343  94.738  1.00  0.00           O  
ATOM   1496  CB  ARG A  98      46.149 101.042  97.027  1.00  0.00           C  
ATOM   1497  CG  ARG A  98      45.501 101.492  95.690  1.00  0.00           C  
ATOM   1498  CD  ARG A  98      44.484 102.663  95.982  1.00  0.00           C  
ATOM   1499  NE  ARG A  98      45.002 103.936  96.636  1.00  0.00           N  
ATOM   1500  CZ  ARG A  98      44.528 105.147  96.595  1.00  0.00           C  
ATOM   1501  NH1 ARG A  98      43.318 105.400  96.083  1.00  0.00           N1+
ATOM   1502  NH2 ARG A  98      45.165 106.173  97.125  1.00  0.00           N  
ATOM   1503  H   ARG A  98      47.272  99.835  98.927  1.00  0.00           H  
ATOM   1504  HA  ARG A  98      46.856  99.270  96.203  1.00  0.00           H  
ATOM   1505  HB2 ARG A  98      45.408 100.481  97.597  1.00  0.00           H  
ATOM   1506  HB3 ARG A  98      46.405 101.929  97.607  1.00  0.00           H  
ATOM   1507  HG2 ARG A  98      46.288 101.867  95.036  1.00  0.00           H  
ATOM   1508  HG3 ARG A  98      44.929 100.649  95.302  1.00  0.00           H  
ATOM   1509  HD2 ARG A  98      44.106 102.974  95.009  1.00  0.00           H  
ATOM   1510  HD3 ARG A  98      43.645 102.271  96.559  1.00  0.00           H  
ATOM   1511  HE  ARG A  98      45.871 103.830  97.140  1.00  0.00           H  
ATOM   1512 HH11 ARG A  98      42.862 104.636  95.604  1.00  0.00           H  
ATOM   1513 HH12 ARG A  98      43.014 106.356  95.968  1.00  0.00           H  
ATOM   1514 HH21 ARG A  98      46.089 105.914  97.441  1.00  0.00           H  
ATOM   1515 HH22 ARG A  98      44.834 107.125  97.067  1.00  0.00           H  
ATOM   1516  N   TRP A  99      49.447 101.221  96.453  1.00  0.00           N  
ATOM   1517  CA  TRP A  99      50.617 101.671  95.705  1.00  0.00           C  
ATOM   1518  C   TRP A  99      51.443 100.439  95.264  1.00  0.00           C  
ATOM   1519  O   TRP A  99      51.920 100.333  94.130  1.00  0.00           O  
ATOM   1520  CB  TRP A  99      51.515 102.634  96.522  1.00  0.00           C  
ATOM   1521  CG  TRP A  99      52.718 103.051  95.765  1.00  0.00           C  
ATOM   1522  CD1 TRP A  99      53.970 102.696  96.110  1.00  0.00           C  
ATOM   1523  CD2 TRP A  99      52.884 103.748  94.462  1.00  0.00           C  
ATOM   1524  CE2 TRP A  99      54.298 103.781  94.126  1.00  0.00           C  
ATOM   1525  CE3 TRP A  99      51.938 104.371  93.608  1.00  0.00           C  
ATOM   1526  NE1 TRP A  99      54.915 103.100  95.142  1.00  0.00           N  
ATOM   1527  CZ2 TRP A  99      54.721 104.361  92.907  1.00  0.00           C  
ATOM   1528  CZ3 TRP A  99      52.408 105.112  92.463  1.00  0.00           C  
ATOM   1529  CH2 TRP A  99      53.752 105.107  92.218  1.00  0.00           C  
ATOM   1530  H   TRP A  99      49.425 101.379  97.450  1.00  0.00           H  
ATOM   1531  HA  TRP A  99      50.333 102.231  94.814  1.00  0.00           H  
ATOM   1532  HB2 TRP A  99      51.066 103.600  96.756  1.00  0.00           H  
ATOM   1533  HB3 TRP A  99      51.798 102.240  97.498  1.00  0.00           H  
ATOM   1534  HD1 TRP A  99      54.196 102.095  96.978  1.00  0.00           H  
ATOM   1535  HE1 TRP A  99      55.880 102.805  95.132  1.00  0.00           H  
ATOM   1536  HE3 TRP A  99      50.874 104.378  93.798  1.00  0.00           H  
ATOM   1537  HZ2 TRP A  99      55.752 104.365  92.584  1.00  0.00           H  
ATOM   1538  HZ3 TRP A  99      51.661 105.628  91.879  1.00  0.00           H  
ATOM   1539  HH2 TRP A  99      54.069 105.624  91.325  1.00  0.00           H  
ATOM   1540  N   ASN A 100      51.562  99.438  96.128  1.00  0.00           N  
ATOM   1541  CA  ASN A 100      52.317  98.209  95.849  1.00  0.00           C  
ATOM   1542  C   ASN A 100      51.685  97.297  94.753  1.00  0.00           C  
ATOM   1543  O   ASN A 100      52.367  97.006  93.760  1.00  0.00           O  
ATOM   1544  CB  ASN A 100      52.566  97.306  97.078  1.00  0.00           C  
ATOM   1545  CG  ASN A 100      53.649  97.862  97.965  1.00  0.00           C  
ATOM   1546  ND2 ASN A 100      53.676  97.441  99.283  1.00  0.00           N  
ATOM   1547  OD1 ASN A 100      54.485  98.681  97.600  1.00  0.00           O  
ATOM   1548  H   ASN A 100      51.165  99.509  97.054  1.00  0.00           H  
ATOM   1549  HA  ASN A 100      53.301  98.515  95.497  1.00  0.00           H  
ATOM   1550  HB2 ASN A 100      51.607  97.226  97.590  1.00  0.00           H  
ATOM   1551  HB3 ASN A 100      52.855  96.366  96.607  1.00  0.00           H  
ATOM   1552 HD21 ASN A 100      54.436  97.809  99.838  1.00  0.00           H  
ATOM   1553 HD22 ASN A 100      52.938  96.811  99.559  1.00  0.00           H  
ATOM   1554  N   ARG A 101      50.397  96.976  94.788  1.00  0.00           N  
ATOM   1555  CA  ARG A 101      49.571  96.327  93.802  1.00  0.00           C  
ATOM   1556  C   ARG A 101      49.095  97.149  92.596  1.00  0.00           C  
ATOM   1557  O   ARG A 101      48.128  96.741  91.967  1.00  0.00           O  
ATOM   1558  CB  ARG A 101      48.399  95.573  94.528  1.00  0.00           C  
ATOM   1559  CG  ARG A 101      48.995  94.671  95.632  1.00  0.00           C  
ATOM   1560  CD  ARG A 101      47.974  93.616  96.226  1.00  0.00           C  
ATOM   1561  NE  ARG A 101      47.515  92.644  95.260  1.00  0.00           N  
ATOM   1562  CZ  ARG A 101      46.759  91.588  95.437  1.00  0.00           C  
ATOM   1563  NH1 ARG A 101      46.218  91.175  96.554  1.00  0.00           N1+
ATOM   1564  NH2 ARG A 101      46.436  90.885  94.400  1.00  0.00           N  
ATOM   1565  H   ARG A 101      50.026  97.484  95.579  1.00  0.00           H  
ATOM   1566  HA  ARG A 101      50.303  95.672  93.329  1.00  0.00           H  
ATOM   1567  HB2 ARG A 101      47.798  96.392  94.921  1.00  0.00           H  
ATOM   1568  HB3 ARG A 101      47.902  94.945  93.789  1.00  0.00           H  
ATOM   1569  HG2 ARG A 101      49.777  94.051  95.192  1.00  0.00           H  
ATOM   1570  HG3 ARG A 101      49.431  95.280  96.425  1.00  0.00           H  
ATOM   1571  HD2 ARG A 101      48.426  92.967  96.976  1.00  0.00           H  
ATOM   1572  HD3 ARG A 101      47.153  94.222  96.607  1.00  0.00           H  
ATOM   1573  HE  ARG A 101      47.942  92.670  94.345  1.00  0.00           H  
ATOM   1574 HH11 ARG A 101      46.366  91.616  97.451  1.00  0.00           H  
ATOM   1575 HH12 ARG A 101      45.668  90.328  96.517  1.00  0.00           H  
ATOM   1576 HH21 ARG A 101      46.648  91.318  93.513  1.00  0.00           H  
ATOM   1577 HH22 ARG A 101      45.694  90.201  94.371  1.00  0.00           H  
ATOM   1578  N   ARG A 102      49.747  98.314  92.275  1.00  0.00           N  
ATOM   1579  CA  ARG A 102      49.148  99.252  91.315  1.00  0.00           C  
ATOM   1580  C   ARG A 102      48.984  98.869  89.841  1.00  0.00           C  
ATOM   1581  O   ARG A 102      48.185  99.516  89.145  1.00  0.00           O  
ATOM   1582  CB  ARG A 102      49.988 100.577  91.432  1.00  0.00           C  
ATOM   1583  CG  ARG A 102      51.448 100.303  90.892  1.00  0.00           C  
ATOM   1584  CD  ARG A 102      52.307 101.536  91.230  1.00  0.00           C  
ATOM   1585  NE  ARG A 102      53.734 101.236  90.828  1.00  0.00           N  
ATOM   1586  CZ  ARG A 102      54.725 100.830  91.572  1.00  0.00           C  
ATOM   1587  NH1 ARG A 102      54.466 100.467  92.785  1.00  0.00           N1+
ATOM   1588  NH2 ARG A 102      55.973 100.881  91.201  1.00  0.00           N  
ATOM   1589  H   ARG A 102      50.499  98.675  92.846  1.00  0.00           H  
ATOM   1590  HA  ARG A 102      48.108  99.459  91.568  1.00  0.00           H  
ATOM   1591  HB2 ARG A 102      49.501 101.314  90.793  1.00  0.00           H  
ATOM   1592  HB3 ARG A 102      49.967 100.998  92.437  1.00  0.00           H  
ATOM   1593  HG2 ARG A 102      52.042  99.527  91.374  1.00  0.00           H  
ATOM   1594  HG3 ARG A 102      51.457 100.215  89.805  1.00  0.00           H  
ATOM   1595  HD2 ARG A 102      51.952 102.321  90.562  1.00  0.00           H  
ATOM   1596  HD3 ARG A 102      52.172 101.848  92.265  1.00  0.00           H  
ATOM   1597  HE  ARG A 102      54.037 101.458  89.890  1.00  0.00           H  
ATOM   1598 HH11 ARG A 102      53.590 100.661  93.251  1.00  0.00           H  
ATOM   1599 HH12 ARG A 102      55.317 100.253  93.287  1.00  0.00           H  
ATOM   1600 HH21 ARG A 102      56.134 101.462  90.390  1.00  0.00           H  
ATOM   1601 HH22 ARG A 102      56.673 100.563  91.857  1.00  0.00           H  
ATOM   1602  N   LYS A 103      49.576  97.757  89.365  1.00  0.00           N  
ATOM   1603  CA  LYS A 103      49.318  97.220  87.981  1.00  0.00           C  
ATOM   1604  C   LYS A 103      48.128  96.372  87.853  1.00  0.00           C  
ATOM   1605  O   LYS A 103      47.801  96.042  86.693  1.00  0.00           O  
ATOM   1606  CB  LYS A 103      50.643  96.553  87.479  1.00  0.00           C  
ATOM   1607  CG  LYS A 103      51.725  97.648  87.306  1.00  0.00           C  
ATOM   1608  CD  LYS A 103      52.974  97.020  87.066  1.00  0.00           C  
ATOM   1609  CE  LYS A 103      52.940  96.384  85.676  1.00  0.00           C  
ATOM   1610  NZ  LYS A 103      52.585  97.370  84.604  1.00  0.00           N1+
ATOM   1611  H   LYS A 103      50.109  97.223  90.037  1.00  0.00           H  
ATOM   1612  HA  LYS A 103      49.132  98.122  87.397  1.00  0.00           H  
ATOM   1613  HB2 LYS A 103      50.910  95.756  88.172  1.00  0.00           H  
ATOM   1614  HB3 LYS A 103      50.421  96.162  86.486  1.00  0.00           H  
ATOM   1615  HG2 LYS A 103      51.384  98.289  86.493  1.00  0.00           H  
ATOM   1616  HG3 LYS A 103      51.868  98.243  88.208  1.00  0.00           H  
ATOM   1617  HD2 LYS A 103      53.757  97.778  87.050  1.00  0.00           H  
ATOM   1618  HD3 LYS A 103      53.176  96.254  87.815  1.00  0.00           H  
ATOM   1619  HE2 LYS A 103      53.861  95.831  85.490  1.00  0.00           H  
ATOM   1620  HE3 LYS A 103      52.183  95.606  85.584  1.00  0.00           H  
ATOM   1621  HZ1 LYS A 103      53.190  98.174  84.687  1.00  0.00           H  
ATOM   1622  HZ2 LYS A 103      52.841  96.925  83.733  1.00  0.00           H  
ATOM   1623  HZ3 LYS A 103      51.602  97.578  84.696  1.00  0.00           H  
ATOM   1624  N   GLU A 104      47.453  95.949  88.913  1.00  0.00           N  
ATOM   1625  CA  GLU A 104      46.305  95.071  88.836  1.00  0.00           C  
ATOM   1626  C   GLU A 104      44.996  95.809  88.703  1.00  0.00           C  
ATOM   1627  O   GLU A 104      44.681  96.642  89.517  1.00  0.00           O  
ATOM   1628  CB  GLU A 104      46.322  94.389  90.131  1.00  0.00           C  
ATOM   1629  CG  GLU A 104      47.544  93.428  90.320  1.00  0.00           C  
ATOM   1630  CD  GLU A 104      47.510  92.596  91.597  1.00  0.00           C  
ATOM   1631  OE1 GLU A 104      46.623  91.801  91.699  1.00  0.00           O  
ATOM   1632  OE2 GLU A 104      48.388  92.654  92.519  1.00  0.00           O1-
ATOM   1633  H   GLU A 104      47.878  95.918  89.829  1.00  0.00           H  
ATOM   1634  HA  GLU A 104      46.439  94.251  88.130  1.00  0.00           H  
ATOM   1635  HB2 GLU A 104      46.206  95.081  90.965  1.00  0.00           H  
ATOM   1636  HB3 GLU A 104      45.370  93.859  90.175  1.00  0.00           H  
ATOM   1637  HG2 GLU A 104      47.515  92.694  89.513  1.00  0.00           H  
ATOM   1638  HG3 GLU A 104      48.471  93.995  90.243  1.00  0.00           H  
ATOM   1639  N   PRO A 105      44.189  95.600  87.686  1.00  0.00           N  
ATOM   1640  CA  PRO A 105      43.115  96.481  87.283  1.00  0.00           C  
ATOM   1641  C   PRO A 105      42.135  96.909  88.322  1.00  0.00           C  
ATOM   1642  O   PRO A 105      41.620  98.038  88.272  1.00  0.00           O  
ATOM   1643  CB  PRO A 105      42.461  95.852  86.060  1.00  0.00           C  
ATOM   1644  CG  PRO A 105      43.665  95.278  85.422  1.00  0.00           C  
ATOM   1645  CD  PRO A 105      44.627  94.788  86.534  1.00  0.00           C  
ATOM   1646  HA  PRO A 105      43.627  97.385  86.953  1.00  0.00           H  
ATOM   1647  HB2 PRO A 105      41.871  94.960  86.270  1.00  0.00           H  
ATOM   1648  HB3 PRO A 105      41.949  96.621  85.482  1.00  0.00           H  
ATOM   1649  HG2 PRO A 105      43.445  94.458  84.739  1.00  0.00           H  
ATOM   1650  HG3 PRO A 105      44.197  96.009  84.813  1.00  0.00           H  
ATOM   1651  HD2 PRO A 105      44.431  93.720  86.637  1.00  0.00           H  
ATOM   1652  HD3 PRO A 105      45.655  94.948  86.207  1.00  0.00           H  
ATOM   1653  N   ALA A 106      41.731  96.061  89.296  1.00  0.00           N  
ATOM   1654  CA  ALA A 106      40.885  96.500  90.421  1.00  0.00           C  
ATOM   1655  C   ALA A 106      41.676  97.421  91.440  1.00  0.00           C  
ATOM   1656  O   ALA A 106      40.945  98.312  91.936  1.00  0.00           O  
ATOM   1657  CB  ALA A 106      40.227  95.277  91.042  1.00  0.00           C  
ATOM   1658  H   ALA A 106      42.219  95.184  89.407  1.00  0.00           H  
ATOM   1659  HA  ALA A 106      40.075  97.163  90.118  1.00  0.00           H  
ATOM   1660  HB1 ALA A 106      40.956  94.509  91.302  1.00  0.00           H  
ATOM   1661  HB2 ALA A 106      39.541  95.529  91.851  1.00  0.00           H  
ATOM   1662  HB3 ALA A 106      39.572  94.831  90.295  1.00  0.00           H  
ATOM   1663  N   PHE A 107      42.957  97.218  91.670  1.00  0.00           N  
ATOM   1664  CA  PHE A 107      43.677  97.956  92.681  1.00  0.00           C  
ATOM   1665  C   PHE A 107      44.031  99.387  92.183  1.00  0.00           C  
ATOM   1666  O   PHE A 107      44.184 100.312  92.968  1.00  0.00           O  
ATOM   1667  CB  PHE A 107      44.886  97.238  93.045  1.00  0.00           C  
ATOM   1668  CG  PHE A 107      44.633  95.912  93.693  1.00  0.00           C  
ATOM   1669  CD1 PHE A 107      44.233  94.821  92.859  1.00  0.00           C  
ATOM   1670  CD2 PHE A 107      44.619  95.819  95.134  1.00  0.00           C  
ATOM   1671  CE1 PHE A 107      44.023  93.511  93.478  1.00  0.00           C  
ATOM   1672  CE2 PHE A 107      44.263  94.597  95.707  1.00  0.00           C  
ATOM   1673  CZ  PHE A 107      44.000  93.479  94.893  1.00  0.00           C  
ATOM   1674  H   PHE A 107      43.455  96.558  91.089  1.00  0.00           H  
ATOM   1675  HA  PHE A 107      43.042  98.113  93.553  1.00  0.00           H  
ATOM   1676  HB2 PHE A 107      45.458  97.061  92.134  1.00  0.00           H  
ATOM   1677  HB3 PHE A 107      45.580  97.748  93.710  1.00  0.00           H  
ATOM   1678  HD1 PHE A 107      44.177  94.805  91.781  1.00  0.00           H  
ATOM   1679  HD2 PHE A 107      44.898  96.654  95.760  1.00  0.00           H  
ATOM   1680  HE1 PHE A 107      43.669  92.627  92.968  1.00  0.00           H  
ATOM   1681  HE2 PHE A 107      44.131  94.457  96.770  1.00  0.00           H  
ATOM   1682  HZ  PHE A 107      43.699  92.506  95.253  1.00  0.00           H  
ATOM   1683  N   ASP A 108      44.144  99.538  90.838  1.00  0.00           N  
ATOM   1684  CA  ASP A 108      44.208 100.782  90.069  1.00  0.00           C  
ATOM   1685  C   ASP A 108      42.998 101.606  90.401  1.00  0.00           C  
ATOM   1686  O   ASP A 108      43.145 102.745  90.894  1.00  0.00           O  
ATOM   1687  CB  ASP A 108      44.261 100.493  88.598  1.00  0.00           C  
ATOM   1688  CG  ASP A 108      44.350 101.714  87.614  1.00  0.00           C  
ATOM   1689  OD1 ASP A 108      44.688 102.821  88.060  1.00  0.00           O  
ATOM   1690  OD2 ASP A 108      44.140 101.547  86.379  1.00  0.00           O1-
ATOM   1691  H   ASP A 108      44.143  98.679  90.308  1.00  0.00           H  
ATOM   1692  HA  ASP A 108      45.086 101.354  90.368  1.00  0.00           H  
ATOM   1693  HB2 ASP A 108      45.197 100.002  88.330  1.00  0.00           H  
ATOM   1694  HB3 ASP A 108      43.466  99.807  88.305  1.00  0.00           H  
ATOM   1695  N   LYS A 109      41.762 101.014  90.302  1.00  0.00           N  
ATOM   1696  CA  LYS A 109      40.478 101.755  90.462  1.00  0.00           C  
ATOM   1697  C   LYS A 109      39.939 101.925  91.912  1.00  0.00           C  
ATOM   1698  O   LYS A 109      39.198 102.808  92.238  1.00  0.00           O  
ATOM   1699  CB  LYS A 109      39.529 100.904  89.604  1.00  0.00           C  
ATOM   1700  CG  LYS A 109      38.057 101.274  89.574  1.00  0.00           C  
ATOM   1701  CD  LYS A 109      37.349 100.337  88.649  1.00  0.00           C  
ATOM   1702  CE  LYS A 109      35.836 100.552  88.462  1.00  0.00           C  
ATOM   1703  NZ  LYS A 109      35.664 101.634  87.407  1.00  0.00           N1+
ATOM   1704  H   LYS A 109      41.656 100.052  90.016  1.00  0.00           H  
ATOM   1705  HA  LYS A 109      40.449 102.792  90.128  1.00  0.00           H  
ATOM   1706  HB2 LYS A 109      39.892 100.903  88.575  1.00  0.00           H  
ATOM   1707  HB3 LYS A 109      39.651  99.886  89.972  1.00  0.00           H  
ATOM   1708  HG2 LYS A 109      37.560 101.167  90.539  1.00  0.00           H  
ATOM   1709  HG3 LYS A 109      37.916 102.273  89.161  1.00  0.00           H  
ATOM   1710  HD2 LYS A 109      37.851 100.303  87.682  1.00  0.00           H  
ATOM   1711  HD3 LYS A 109      37.604  99.379  89.103  1.00  0.00           H  
ATOM   1712  HE2 LYS A 109      35.435  99.604  88.102  1.00  0.00           H  
ATOM   1713  HE3 LYS A 109      35.482 100.892  89.435  1.00  0.00           H  
ATOM   1714  HZ1 LYS A 109      36.269 102.415  87.617  1.00  0.00           H  
ATOM   1715  HZ2 LYS A 109      36.087 101.443  86.510  1.00  0.00           H  
ATOM   1716  HZ3 LYS A 109      34.735 101.958  87.175  1.00  0.00           H  
ATOM   1717  N   TRP A 110      40.576 101.255  92.869  1.00  0.00           N  
ATOM   1718  CA  TRP A 110      40.306 101.378  94.351  1.00  0.00           C  
ATOM   1719  C   TRP A 110      40.616 102.786  94.958  1.00  0.00           C  
ATOM   1720  O   TRP A 110      41.733 103.337  94.843  1.00  0.00           O  
ATOM   1721  CB  TRP A 110      41.065 100.255  95.027  1.00  0.00           C  
ATOM   1722  CG  TRP A 110      40.990 100.099  96.572  1.00  0.00           C  
ATOM   1723  CD1 TRP A 110      39.945 100.433  97.390  1.00  0.00           C  
ATOM   1724  CD2 TRP A 110      41.872  99.386  97.492  1.00  0.00           C  
ATOM   1725  CE2 TRP A 110      41.333  99.477  98.847  1.00  0.00           C  
ATOM   1726  CE3 TRP A 110      43.200  98.869  97.321  1.00  0.00           C  
ATOM   1727  NE1 TRP A 110      40.153 100.039  98.669  1.00  0.00           N  
ATOM   1728  CZ2 TRP A 110      41.981  98.893  99.966  1.00  0.00           C  
ATOM   1729  CZ3 TRP A 110      43.957  98.331  98.449  1.00  0.00           C  
ATOM   1730  CH2 TRP A 110      43.356  98.419  99.797  1.00  0.00           C  
ATOM   1731  H   TRP A 110      41.105 100.417  92.670  1.00  0.00           H  
ATOM   1732  HA  TRP A 110      39.264 101.120  94.542  1.00  0.00           H  
ATOM   1733  HB2 TRP A 110      40.722  99.288  94.657  1.00  0.00           H  
ATOM   1734  HB3 TRP A 110      42.108 100.336  94.722  1.00  0.00           H  
ATOM   1735  HD1 TRP A 110      39.089 101.023  97.096  1.00  0.00           H  
ATOM   1736  HE1 TRP A 110      39.542 100.205  99.456  1.00  0.00           H  
ATOM   1737  HE3 TRP A 110      43.543  98.730  96.306  1.00  0.00           H  
ATOM   1738  HZ2 TRP A 110      41.473  98.753 100.910  1.00  0.00           H  
ATOM   1739  HZ3 TRP A 110      44.914  97.886  98.222  1.00  0.00           H  
ATOM   1740  HH2 TRP A 110      43.839  98.011 100.672  1.00  0.00           H  
ATOM   1741  N   VAL A 111      39.643 103.434  95.661  1.00  0.00           N  
ATOM   1742  CA  VAL A 111      39.768 104.763  96.207  1.00  0.00           C  
ATOM   1743  C   VAL A 111      39.709 104.727  97.667  1.00  0.00           C  
ATOM   1744  O   VAL A 111      38.874 104.004  98.284  1.00  0.00           O  
ATOM   1745  CB  VAL A 111      38.590 105.605  95.628  1.00  0.00           C  
ATOM   1746  CG1 VAL A 111      38.340 107.006  96.352  1.00  0.00           C  
ATOM   1747  CG2 VAL A 111      38.809 105.819  94.173  1.00  0.00           C  
ATOM   1748  H   VAL A 111      38.862 102.899  96.010  1.00  0.00           H  
ATOM   1749  HA  VAL A 111      40.740 105.167  95.920  1.00  0.00           H  
ATOM   1750  HB  VAL A 111      37.698 104.979  95.663  1.00  0.00           H  
ATOM   1751 HG11 VAL A 111      39.222 107.631  96.496  1.00  0.00           H  
ATOM   1752 HG12 VAL A 111      37.709 107.591  95.682  1.00  0.00           H  
ATOM   1753 HG13 VAL A 111      37.850 106.689  97.273  1.00  0.00           H  
ATOM   1754 HG21 VAL A 111      37.883 106.240  93.781  1.00  0.00           H  
ATOM   1755 HG22 VAL A 111      39.637 106.479  93.912  1.00  0.00           H  
ATOM   1756 HG23 VAL A 111      38.930 104.874  93.644  1.00  0.00           H  
ATOM   1757  N   ILE A 112      40.414 105.637  98.314  1.00  0.00           N  
ATOM   1758  CA  ILE A 112      40.594 105.608  99.812  1.00  0.00           C  
ATOM   1759  C   ILE A 112      40.624 107.042 100.346  1.00  0.00           C  
ATOM   1760  O   ILE A 112      41.305 107.921  99.789  1.00  0.00           O  
ATOM   1761  CB  ILE A 112      41.895 104.807 100.077  1.00  0.00           C  
ATOM   1762  CG1 ILE A 112      41.961 103.405  99.372  1.00  0.00           C  
ATOM   1763  CG2 ILE A 112      42.057 104.734 101.601  1.00  0.00           C  
ATOM   1764  CD1 ILE A 112      43.203 102.534  99.805  1.00  0.00           C  
ATOM   1765  H   ILE A 112      41.028 106.254  97.802  1.00  0.00           H  
ATOM   1766  HA  ILE A 112      39.794 105.047 100.292  1.00  0.00           H  
ATOM   1767  HB  ILE A 112      42.801 105.335  99.780  1.00  0.00           H  
ATOM   1768 HG12 ILE A 112      41.043 102.886  99.645  1.00  0.00           H  
ATOM   1769 HG13 ILE A 112      41.928 103.514  98.288  1.00  0.00           H  
ATOM   1770 HG21 ILE A 112      43.057 104.350 101.800  1.00  0.00           H  
ATOM   1771 HG22 ILE A 112      42.097 105.727 102.047  1.00  0.00           H  
ATOM   1772 HG23 ILE A 112      41.308 104.043 101.989  1.00  0.00           H  
ATOM   1773 HD11 ILE A 112      43.092 101.565  99.318  1.00  0.00           H  
ATOM   1774 HD12 ILE A 112      44.086 103.054  99.431  1.00  0.00           H  
ATOM   1775 HD13 ILE A 112      43.356 102.494 100.883  1.00  0.00           H  
ATOM   1776  N   GLU A 113      39.878 107.293 101.402  1.00  0.00           N  
ATOM   1777  CA  GLU A 113      39.778 108.659 101.998  1.00  0.00           C  
ATOM   1778  C   GLU A 113      39.406 108.581 103.471  1.00  0.00           C  
ATOM   1779  O   GLU A 113      39.162 107.525 104.069  1.00  0.00           O  
ATOM   1780  CB  GLU A 113      38.803 109.502 101.096  1.00  0.00           C  
ATOM   1781  CG  GLU A 113      38.702 111.010 101.173  1.00  0.00           C  
ATOM   1782  CD  GLU A 113      39.984 111.627 101.519  1.00  0.00           C  
ATOM   1783  OE1 GLU A 113      40.956 111.642 100.683  1.00  0.00           O  
ATOM   1784  OE2 GLU A 113      40.204 112.159 102.639  1.00  0.00           O1-
ATOM   1785  H   GLU A 113      39.441 106.470 101.794  1.00  0.00           H  
ATOM   1786  HA  GLU A 113      40.768 109.109 102.088  1.00  0.00           H  
ATOM   1787  HB2 GLU A 113      38.945 109.156 100.073  1.00  0.00           H  
ATOM   1788  HB3 GLU A 113      37.855 109.049 101.387  1.00  0.00           H  
ATOM   1789  HG2 GLU A 113      38.277 111.388 100.243  1.00  0.00           H  
ATOM   1790  HG3 GLU A 113      38.017 111.249 101.986  1.00  0.00           H  
ATOM   1791  N   GLU A 114      39.417 109.726 104.191  1.00  0.00           N  
ATOM   1792  CA  GLU A 114      39.031 109.986 105.598  1.00  0.00           C  
ATOM   1793  C   GLU A 114      37.620 110.572 105.735  1.00  0.00           C  
ATOM   1794  O   GLU A 114      37.283 111.535 105.035  1.00  0.00           O  
ATOM   1795  CB  GLU A 114      40.066 110.925 106.207  1.00  0.00           C  
ATOM   1796  CG  GLU A 114      41.531 110.524 106.177  1.00  0.00           C  
ATOM   1797  CD  GLU A 114      42.416 111.395 107.011  1.00  0.00           C  
ATOM   1798  OE1 GLU A 114      42.209 111.387 108.235  1.00  0.00           O  
ATOM   1799  OE2 GLU A 114      43.293 112.193 106.488  1.00  0.00           O1-
ATOM   1800  H   GLU A 114      39.590 110.583 103.686  1.00  0.00           H  
ATOM   1801  HA  GLU A 114      39.051 109.008 106.078  1.00  0.00           H  
ATOM   1802  HB2 GLU A 114      39.868 111.917 105.800  1.00  0.00           H  
ATOM   1803  HB3 GLU A 114      39.755 110.967 107.251  1.00  0.00           H  
ATOM   1804  HG2 GLU A 114      41.678 109.504 106.530  1.00  0.00           H  
ATOM   1805  HG3 GLU A 114      41.952 110.466 105.172  1.00  0.00           H  
ATOM   1806  N   ALA A 115      36.847 110.005 106.645  1.00  0.00           N  
ATOM   1807  CA  ALA A 115      35.414 110.394 106.850  1.00  0.00           C  
ATOM   1808  C   ALA A 115      34.862 109.800 108.174  1.00  0.00           C  
ATOM   1809  O   ALA A 115      35.199 108.673 108.573  1.00  0.00           O  
ATOM   1810  CB  ALA A 115      34.599 109.978 105.563  1.00  0.00           C  
ATOM   1811  H   ALA A 115      37.168 109.331 107.326  1.00  0.00           H  
ATOM   1812  HA  ALA A 115      35.250 111.472 106.867  1.00  0.00           H  
ATOM   1813  HB1 ALA A 115      33.531 110.100 105.746  1.00  0.00           H  
ATOM   1814  HB2 ALA A 115      34.823 110.615 104.707  1.00  0.00           H  
ATOM   1815  HB3 ALA A 115      34.590 108.898 105.414  1.00  0.00           H  
ATOM   1816  N   ASN A 116      34.047 110.652 108.825  1.00  0.00           N  
ATOM   1817  CA  ASN A 116      33.390 110.384 110.061  1.00  0.00           C  
ATOM   1818  C   ASN A 116      31.908 109.943 109.833  1.00  0.00           C  
ATOM   1819  O   ASN A 116      31.179 110.602 109.106  1.00  0.00           O  
ATOM   1820  CB  ASN A 116      33.557 111.718 110.771  1.00  0.00           C  
ATOM   1821  CG  ASN A 116      32.570 111.829 111.991  1.00  0.00           C  
ATOM   1822  ND2 ASN A 116      32.085 113.013 112.194  1.00  0.00           N  
ATOM   1823  OD1 ASN A 116      32.414 110.914 112.751  1.00  0.00           O  
ATOM   1824  H   ASN A 116      33.878 111.524 108.344  1.00  0.00           H  
ATOM   1825  HA  ASN A 116      33.849 109.581 110.638  1.00  0.00           H  
ATOM   1826  HB2 ASN A 116      34.565 111.870 111.159  1.00  0.00           H  
ATOM   1827  HB3 ASN A 116      33.351 112.530 110.074  1.00  0.00           H  
ATOM   1828 HD21 ASN A 116      31.787 113.133 113.152  1.00  0.00           H  
ATOM   1829 HD22 ASN A 116      32.318 113.733 111.526  1.00  0.00           H  
ATOM   1830  N   TRP A 117      31.395 108.833 110.459  1.00  0.00           N  
ATOM   1831  CA  TRP A 117      30.041 108.208 110.415  1.00  0.00           C  
ATOM   1832  C   TRP A 117      28.895 109.190 110.651  1.00  0.00           C  
ATOM   1833  O   TRP A 117      27.856 109.051 110.071  1.00  0.00           O  
ATOM   1834  CB  TRP A 117      29.886 107.099 111.456  1.00  0.00           C  
ATOM   1835  CG  TRP A 117      30.696 105.889 111.295  1.00  0.00           C  
ATOM   1836  CD1 TRP A 117      31.178 105.508 110.123  1.00  0.00           C  
ATOM   1837  CD2 TRP A 117      31.173 105.031 112.347  1.00  0.00           C  
ATOM   1838  CE2 TRP A 117      32.107 104.165 111.771  1.00  0.00           C  
ATOM   1839  CE3 TRP A 117      30.919 104.794 113.715  1.00  0.00           C  
ATOM   1840  NE1 TRP A 117      32.068 104.574 110.438  1.00  0.00           N  
ATOM   1841  CZ2 TRP A 117      32.847 103.130 112.436  1.00  0.00           C  
ATOM   1842  CZ3 TRP A 117      31.649 103.797 114.460  1.00  0.00           C  
ATOM   1843  CH2 TRP A 117      32.617 103.009 113.830  1.00  0.00           C  
ATOM   1844  H   TRP A 117      32.065 108.335 111.027  1.00  0.00           H  
ATOM   1845  HA  TRP A 117      30.021 107.811 109.400  1.00  0.00           H  
ATOM   1846  HB2 TRP A 117      30.032 107.476 112.469  1.00  0.00           H  
ATOM   1847  HB3 TRP A 117      28.849 106.791 111.327  1.00  0.00           H  
ATOM   1848  HD1 TRP A 117      31.128 106.023 109.175  1.00  0.00           H  
ATOM   1849  HE1 TRP A 117      32.639 104.068 109.776  1.00  0.00           H  
ATOM   1850  HE3 TRP A 117      30.244 105.456 114.236  1.00  0.00           H  
ATOM   1851  HZ2 TRP A 117      33.540 102.450 111.962  1.00  0.00           H  
ATOM   1852  HZ3 TRP A 117      31.380 103.685 115.500  1.00  0.00           H  
ATOM   1853  HH2 TRP A 117      33.113 102.233 114.393  1.00  0.00           H  
ATOM   1854  N   LEU A 118      29.163 110.211 111.427  1.00  0.00           N  
ATOM   1855  CA  LEU A 118      28.118 111.284 111.724  1.00  0.00           C  
ATOM   1856  C   LEU A 118      28.001 112.461 110.748  1.00  0.00           C  
ATOM   1857  O   LEU A 118      26.944 113.120 110.718  1.00  0.00           O  
ATOM   1858  CB  LEU A 118      28.233 111.664 113.223  1.00  0.00           C  
ATOM   1859  CG  LEU A 118      27.307 112.725 113.802  1.00  0.00           C  
ATOM   1860  CD1 LEU A 118      25.799 112.516 113.755  1.00  0.00           C  
ATOM   1861  CD2 LEU A 118      27.670 112.908 115.242  1.00  0.00           C  
ATOM   1862  H   LEU A 118      30.020 110.228 111.962  1.00  0.00           H  
ATOM   1863  HA  LEU A 118      27.097 110.908 111.653  1.00  0.00           H  
ATOM   1864  HB2 LEU A 118      28.102 110.789 113.859  1.00  0.00           H  
ATOM   1865  HB3 LEU A 118      29.275 111.934 113.398  1.00  0.00           H  
ATOM   1866  HG  LEU A 118      27.476 113.711 113.370  1.00  0.00           H  
ATOM   1867 HD11 LEU A 118      25.409 111.650 114.290  1.00  0.00           H  
ATOM   1868 HD12 LEU A 118      25.365 113.449 114.113  1.00  0.00           H  
ATOM   1869 HD13 LEU A 118      25.539 112.310 112.717  1.00  0.00           H  
ATOM   1870 HD21 LEU A 118      28.747 113.039 115.355  1.00  0.00           H  
ATOM   1871 HD22 LEU A 118      27.355 113.784 115.808  1.00  0.00           H  
ATOM   1872 HD23 LEU A 118      27.418 112.040 115.851  1.00  0.00           H  
ATOM   1873  N   THR A 119      29.014 112.693 109.979  1.00  0.00           N  
ATOM   1874  CA  THR A 119      29.157 113.761 108.967  1.00  0.00           C  
ATOM   1875  C   THR A 119      29.270 113.109 107.598  1.00  0.00           C  
ATOM   1876  O   THR A 119      29.620 113.842 106.624  1.00  0.00           O  
ATOM   1877  CB  THR A 119      30.357 114.587 109.317  1.00  0.00           C  
ATOM   1878  CG2 THR A 119      30.127 115.427 110.560  1.00  0.00           C  
ATOM   1879  OG1 THR A 119      31.548 113.941 109.612  1.00  0.00           O  
ATOM   1880  H   THR A 119      29.901 112.292 110.251  1.00  0.00           H  
ATOM   1881  HA  THR A 119      28.326 114.465 108.910  1.00  0.00           H  
ATOM   1882  HB  THR A 119      30.490 115.163 108.401  1.00  0.00           H  
ATOM   1883  HG1 THR A 119      32.076 113.650 108.865  1.00  0.00           H  
ATOM   1884 HG21 THR A 119      31.011 116.052 110.681  1.00  0.00           H  
ATOM   1885 HG22 THR A 119      29.243 116.051 110.433  1.00  0.00           H  
ATOM   1886 HG23 THR A 119      30.026 114.859 111.485  1.00  0.00           H  
ATOM   1887  N   LEU A 120      28.972 111.802 107.436  1.00  0.00           N  
ATOM   1888  CA  LEU A 120      29.452 110.938 106.349  1.00  0.00           C  
ATOM   1889  C   LEU A 120      28.996 111.358 104.924  1.00  0.00           C  
ATOM   1890  O   LEU A 120      29.810 111.334 104.046  1.00  0.00           O  
ATOM   1891  CB  LEU A 120      29.076 109.417 106.615  1.00  0.00           C  
ATOM   1892  CG  LEU A 120      29.927 108.443 105.721  1.00  0.00           C  
ATOM   1893  CD1 LEU A 120      31.149 107.834 106.382  1.00  0.00           C  
ATOM   1894  CD2 LEU A 120      29.007 107.317 105.339  1.00  0.00           C  
ATOM   1895  H   LEU A 120      28.588 111.318 108.236  1.00  0.00           H  
ATOM   1896  HA  LEU A 120      30.534 111.034 106.267  1.00  0.00           H  
ATOM   1897  HB2 LEU A 120      29.252 109.263 107.679  1.00  0.00           H  
ATOM   1898  HB3 LEU A 120      28.004 109.368 106.422  1.00  0.00           H  
ATOM   1899  HG  LEU A 120      30.250 108.837 104.758  1.00  0.00           H  
ATOM   1900 HD11 LEU A 120      31.738 107.273 105.656  1.00  0.00           H  
ATOM   1901 HD12 LEU A 120      31.809 108.546 106.878  1.00  0.00           H  
ATOM   1902 HD13 LEU A 120      30.836 107.180 107.196  1.00  0.00           H  
ATOM   1903 HD21 LEU A 120      28.465 106.897 106.186  1.00  0.00           H  
ATOM   1904 HD22 LEU A 120      28.258 107.753 104.676  1.00  0.00           H  
ATOM   1905 HD23 LEU A 120      29.618 106.615 104.773  1.00  0.00           H  
ATOM   1906  N   ASP A 121      27.750 111.646 104.740  1.00  0.00           N  
ATOM   1907  CA  ASP A 121      27.252 111.937 103.366  1.00  0.00           C  
ATOM   1908  C   ASP A 121      27.825 113.193 102.729  1.00  0.00           C  
ATOM   1909  O   ASP A 121      27.914 113.253 101.489  1.00  0.00           O  
ATOM   1910  CB  ASP A 121      25.675 111.833 103.273  1.00  0.00           C  
ATOM   1911  CG  ASP A 121      24.834 112.592 104.365  1.00  0.00           C  
ATOM   1912  OD1 ASP A 121      23.786 112.097 104.740  1.00  0.00           O  
ATOM   1913  OD2 ASP A 121      25.134 113.781 104.631  1.00  0.00           O1-
ATOM   1914  H   ASP A 121      27.183 111.711 105.573  1.00  0.00           H  
ATOM   1915  HA  ASP A 121      27.574 111.137 102.699  1.00  0.00           H  
ATOM   1916  HB2 ASP A 121      25.341 112.285 102.339  1.00  0.00           H  
ATOM   1917  HB3 ASP A 121      25.435 110.770 103.265  1.00  0.00           H  
ATOM   1918  N   LYS A 122      28.459 114.076 103.518  1.00  0.00           N  
ATOM   1919  CA  LYS A 122      29.344 115.200 103.108  1.00  0.00           C  
ATOM   1920  C   LYS A 122      30.813 114.960 103.044  1.00  0.00           C  
ATOM   1921  O   LYS A 122      31.539 115.489 102.148  1.00  0.00           O  
ATOM   1922  CB  LYS A 122      29.189 116.334 104.188  1.00  0.00           C  
ATOM   1923  CG  LYS A 122      27.770 116.905 104.191  1.00  0.00           C  
ATOM   1924  CD  LYS A 122      27.346 117.743 102.950  1.00  0.00           C  
ATOM   1925  CE  LYS A 122      25.976 118.356 103.253  1.00  0.00           C  
ATOM   1926  NZ  LYS A 122      25.976 119.275 104.366  1.00  0.00           N1+
ATOM   1927  H   LYS A 122      28.286 113.982 104.510  1.00  0.00           H  
ATOM   1928  HA  LYS A 122      29.056 115.562 102.121  1.00  0.00           H  
ATOM   1929  HB2 LYS A 122      29.445 115.929 105.167  1.00  0.00           H  
ATOM   1930  HB3 LYS A 122      29.987 117.069 104.084  1.00  0.00           H  
ATOM   1931  HG2 LYS A 122      26.994 116.162 104.383  1.00  0.00           H  
ATOM   1932  HG3 LYS A 122      27.696 117.515 105.090  1.00  0.00           H  
ATOM   1933  HD2 LYS A 122      28.141 118.445 102.698  1.00  0.00           H  
ATOM   1934  HD3 LYS A 122      27.189 117.033 102.139  1.00  0.00           H  
ATOM   1935  HE2 LYS A 122      25.731 118.935 102.362  1.00  0.00           H  
ATOM   1936  HE3 LYS A 122      25.309 117.496 103.192  1.00  0.00           H  
ATOM   1937  HZ1 LYS A 122      26.825 119.823 104.351  1.00  0.00           H  
ATOM   1938  HZ2 LYS A 122      25.305 120.028 104.296  1.00  0.00           H  
ATOM   1939  HZ3 LYS A 122      25.952 118.901 105.303  1.00  0.00           H  
ATOM   1940  N   ASP A 123      31.278 114.027 103.928  1.00  0.00           N  
ATOM   1941  CA  ASP A 123      32.667 113.796 104.120  1.00  0.00           C  
ATOM   1942  C   ASP A 123      33.327 113.095 102.909  1.00  0.00           C  
ATOM   1943  O   ASP A 123      34.330 113.559 102.340  1.00  0.00           O  
ATOM   1944  CB  ASP A 123      33.083 113.027 105.407  1.00  0.00           C  
ATOM   1945  CG  ASP A 123      33.153 113.905 106.617  1.00  0.00           C  
ATOM   1946  OD1 ASP A 123      33.321 113.304 107.726  1.00  0.00           O  
ATOM   1947  OD2 ASP A 123      32.950 115.079 106.573  1.00  0.00           O1-
ATOM   1948  H   ASP A 123      30.661 113.333 104.327  1.00  0.00           H  
ATOM   1949  HA  ASP A 123      33.192 114.751 104.076  1.00  0.00           H  
ATOM   1950  HB2 ASP A 123      32.306 112.267 105.495  1.00  0.00           H  
ATOM   1951  HB3 ASP A 123      34.107 112.686 105.253  1.00  0.00           H  
ATOM   1952  N   VAL A 124      32.650 112.059 102.388  1.00  0.00           N  
ATOM   1953  CA  VAL A 124      33.135 111.197 101.299  1.00  0.00           C  
ATOM   1954  C   VAL A 124      32.912 111.871  99.974  1.00  0.00           C  
ATOM   1955  O   VAL A 124      31.777 112.278  99.792  1.00  0.00           O  
ATOM   1956  CB  VAL A 124      32.455 109.804 101.285  1.00  0.00           C  
ATOM   1957  CG1 VAL A 124      33.056 108.808 100.291  1.00  0.00           C  
ATOM   1958  CG2 VAL A 124      32.573 109.166 102.668  1.00  0.00           C  
ATOM   1959  H   VAL A 124      31.816 111.810 102.900  1.00  0.00           H  
ATOM   1960  HA  VAL A 124      34.208 111.061 101.437  1.00  0.00           H  
ATOM   1961  HB  VAL A 124      31.369 109.827 101.199  1.00  0.00           H  
ATOM   1962 HG11 VAL A 124      32.687 109.071  99.300  1.00  0.00           H  
ATOM   1963 HG12 VAL A 124      34.146 108.797 100.310  1.00  0.00           H  
ATOM   1964 HG13 VAL A 124      32.544 107.862 100.466  1.00  0.00           H  
ATOM   1965 HG21 VAL A 124      33.595 108.821 102.824  1.00  0.00           H  
ATOM   1966 HG22 VAL A 124      32.205 109.809 103.467  1.00  0.00           H  
ATOM   1967 HG23 VAL A 124      31.931 108.294 102.797  1.00  0.00           H  
ATOM   1968  N   PRO A 125      33.893 111.913  99.021  1.00  0.00           N  
ATOM   1969  CA  PRO A 125      33.786 112.691  97.760  1.00  0.00           C  
ATOM   1970  C   PRO A 125      32.470 112.510  96.984  1.00  0.00           C  
ATOM   1971  O   PRO A 125      31.926 111.390  96.902  1.00  0.00           O  
ATOM   1972  CB  PRO A 125      35.005 112.296  96.983  1.00  0.00           C  
ATOM   1973  CG  PRO A 125      36.047 112.039  98.101  1.00  0.00           C  
ATOM   1974  CD  PRO A 125      35.186 111.284  99.106  1.00  0.00           C  
ATOM   1975  HA  PRO A 125      33.863 113.714  98.128  1.00  0.00           H  
ATOM   1976  HB2 PRO A 125      34.986 111.293  96.556  1.00  0.00           H  
ATOM   1977  HB3 PRO A 125      35.422 113.058  96.326  1.00  0.00           H  
ATOM   1978  HG2 PRO A 125      36.904 111.456  97.764  1.00  0.00           H  
ATOM   1979  HG3 PRO A 125      36.401 112.962  98.559  1.00  0.00           H  
ATOM   1980  HD2 PRO A 125      35.130 110.233  98.822  1.00  0.00           H  
ATOM   1981  HD3 PRO A 125      35.659 111.295 100.088  1.00  0.00           H  
ATOM   1982  N   ALA A 126      32.003 113.544  96.390  1.00  0.00           N  
ATOM   1983  CA  ALA A 126      30.627 113.611  95.821  1.00  0.00           C  
ATOM   1984  C   ALA A 126      30.393 112.581  94.685  1.00  0.00           C  
ATOM   1985  O   ALA A 126      31.228 112.408  93.780  1.00  0.00           O  
ATOM   1986  CB  ALA A 126      30.206 115.112  95.437  1.00  0.00           C  
ATOM   1987  H   ALA A 126      32.453 114.449  96.366  1.00  0.00           H  
ATOM   1988  HA  ALA A 126      29.980 113.362  96.662  1.00  0.00           H  
ATOM   1989  HB1 ALA A 126      30.639 115.894  96.062  1.00  0.00           H  
ATOM   1990  HB2 ALA A 126      30.647 115.378  94.477  1.00  0.00           H  
ATOM   1991  HB3 ALA A 126      29.123 115.229  95.472  1.00  0.00           H  
ATOM   1992  N   GLY A 127      29.202 111.924  94.633  1.00  0.00           N  
ATOM   1993  CA  GLY A 127      28.677 111.051  93.508  1.00  0.00           C  
ATOM   1994  C   GLY A 127      27.325 110.389  93.694  1.00  0.00           C  
ATOM   1995  O   GLY A 127      26.620 110.788  94.630  1.00  0.00           O  
ATOM   1996  H   GLY A 127      28.516 112.228  95.310  1.00  0.00           H  
ATOM   1997  HA2 GLY A 127      28.570 111.622  92.585  1.00  0.00           H  
ATOM   1998  HA3 GLY A 127      29.424 110.295  93.265  1.00  0.00           H  
ATOM   1999  N   ASP A 128      26.950 109.482  92.688  1.00  0.00           N  
ATOM   2000  CA  ASP A 128      25.590 108.819  92.523  1.00  0.00           C  
ATOM   2001  C   ASP A 128      25.430 107.534  93.400  1.00  0.00           C  
ATOM   2002  O   ASP A 128      24.778 106.572  93.006  1.00  0.00           O  
ATOM   2003  CB  ASP A 128      25.394 108.588  91.039  1.00  0.00           C  
ATOM   2004  CG  ASP A 128      26.135 107.257  90.651  1.00  0.00           C  
ATOM   2005  OD1 ASP A 128      25.579 106.462  89.885  1.00  0.00           O  
ATOM   2006  OD2 ASP A 128      27.324 107.104  91.069  1.00  0.00           O1-
ATOM   2007  H   ASP A 128      27.604 109.294  91.941  1.00  0.00           H  
ATOM   2008  HA  ASP A 128      24.814 109.474  92.919  1.00  0.00           H  
ATOM   2009  HB2 ASP A 128      24.352 108.315  90.869  1.00  0.00           H  
ATOM   2010  HB3 ASP A 128      25.688 109.422  90.402  1.00  0.00           H  
ATOM   2011  N   GLY A 129      26.087 107.473  94.546  1.00  0.00           N  
ATOM   2012  CA  GLY A 129      26.013 106.479  95.634  1.00  0.00           C  
ATOM   2013  C   GLY A 129      26.750 105.094  95.373  1.00  0.00           C  
ATOM   2014  O   GLY A 129      27.482 104.934  94.399  1.00  0.00           O  
ATOM   2015  H   GLY A 129      26.874 108.092  94.682  1.00  0.00           H  
ATOM   2016  HA2 GLY A 129      26.446 106.889  96.547  1.00  0.00           H  
ATOM   2017  HA3 GLY A 129      24.988 106.335  95.977  1.00  0.00           H  
ATOM   2018  N   PHE A 130      26.351 104.092  96.156  1.00  0.00           N  
ATOM   2019  CA  PHE A 130      26.953 102.743  96.004  1.00  0.00           C  
ATOM   2020  C   PHE A 130      25.963 101.597  95.972  1.00  0.00           C  
ATOM   2021  O   PHE A 130      24.909 101.672  96.597  1.00  0.00           O  
ATOM   2022  CB  PHE A 130      27.918 102.589  97.223  1.00  0.00           C  
ATOM   2023  CG  PHE A 130      29.035 103.541  97.270  1.00  0.00           C  
ATOM   2024  CD1 PHE A 130      28.801 104.853  97.741  1.00  0.00           C  
ATOM   2025  CD2 PHE A 130      30.234 103.235  96.621  1.00  0.00           C  
ATOM   2026  CE1 PHE A 130      29.861 105.792  97.617  1.00  0.00           C  
ATOM   2027  CE2 PHE A 130      31.273 104.195  96.572  1.00  0.00           C  
ATOM   2028  CZ  PHE A 130      31.093 105.450  97.117  1.00  0.00           C  
ATOM   2029  H   PHE A 130      25.762 104.273  96.956  1.00  0.00           H  
ATOM   2030  HA  PHE A 130      27.473 102.613  95.055  1.00  0.00           H  
ATOM   2031  HB2 PHE A 130      27.304 102.709  98.116  1.00  0.00           H  
ATOM   2032  HB3 PHE A 130      28.127 101.521  97.269  1.00  0.00           H  
ATOM   2033  HD1 PHE A 130      27.846 105.110  98.176  1.00  0.00           H  
ATOM   2034  HD2 PHE A 130      30.446 102.264  96.197  1.00  0.00           H  
ATOM   2035  HE1 PHE A 130      29.690 106.802  97.960  1.00  0.00           H  
ATOM   2036  HE2 PHE A 130      32.200 103.983  96.059  1.00  0.00           H  
ATOM   2037  HZ  PHE A 130      31.905 106.161  97.138  1.00  0.00           H  
ATOM   2038  N   ASP A 131      26.210 100.513  95.259  1.00  0.00           N  
ATOM   2039  CA  ASP A 131      25.348  99.324  95.223  1.00  0.00           C  
ATOM   2040  C   ASP A 131      25.357  98.488  96.452  1.00  0.00           C  
ATOM   2041  O   ASP A 131      24.386  97.854  96.884  1.00  0.00           O  
ATOM   2042  CB  ASP A 131      25.755  98.391  94.052  1.00  0.00           C  
ATOM   2043  CG  ASP A 131      25.839  99.108  92.722  1.00  0.00           C  
ATOM   2044  OD1 ASP A 131      26.761  98.831  91.964  1.00  0.00           O  
ATOM   2045  OD2 ASP A 131      24.988 100.006  92.469  1.00  0.00           O1-
ATOM   2046  H   ASP A 131      27.154 100.414  94.917  1.00  0.00           H  
ATOM   2047  HA  ASP A 131      24.355  99.768  95.166  1.00  0.00           H  
ATOM   2048  HB2 ASP A 131      26.801  98.126  94.199  1.00  0.00           H  
ATOM   2049  HB3 ASP A 131      25.208  97.457  93.927  1.00  0.00           H  
ATOM   2050  N   ALA A 132      26.501  98.542  97.173  1.00  0.00           N  
ATOM   2051  CA  ALA A 132      26.412  98.041  98.553  1.00  0.00           C  
ATOM   2052  C   ALA A 132      27.187  98.949  99.505  1.00  0.00           C  
ATOM   2053  O   ALA A 132      28.232  99.494  99.112  1.00  0.00           O  
ATOM   2054  CB  ALA A 132      26.712  96.479  98.546  1.00  0.00           C  
ATOM   2055  H   ALA A 132      27.054  99.349  96.923  1.00  0.00           H  
ATOM   2056  HA  ALA A 132      25.350  98.087  98.794  1.00  0.00           H  
ATOM   2057  HB1 ALA A 132      25.988  95.971  97.909  1.00  0.00           H  
ATOM   2058  HB2 ALA A 132      27.711  96.193  98.214  1.00  0.00           H  
ATOM   2059  HB3 ALA A 132      26.504  96.034  99.519  1.00  0.00           H  
ATOM   2060  N   VAL A 133      26.757  98.984 100.742  1.00  0.00           N  
ATOM   2061  CA  VAL A 133      27.540  99.616 101.789  1.00  0.00           C  
ATOM   2062  C   VAL A 133      27.789  98.630 102.979  1.00  0.00           C  
ATOM   2063  O   VAL A 133      26.949  97.968 103.473  1.00  0.00           O  
ATOM   2064  CB  VAL A 133      26.939 100.980 102.208  1.00  0.00           C  
ATOM   2065  CG1 VAL A 133      28.024 101.530 103.187  1.00  0.00           C  
ATOM   2066  CG2 VAL A 133      26.797 101.952 101.027  1.00  0.00           C  
ATOM   2067  H   VAL A 133      25.862  98.524 100.839  1.00  0.00           H  
ATOM   2068  HA  VAL A 133      28.483  99.897 101.319  1.00  0.00           H  
ATOM   2069  HB  VAL A 133      26.079 100.899 102.873  1.00  0.00           H  
ATOM   2070 HG11 VAL A 133      27.844 102.593 103.345  1.00  0.00           H  
ATOM   2071 HG12 VAL A 133      28.020 101.062 104.172  1.00  0.00           H  
ATOM   2072 HG13 VAL A 133      28.993 101.468 102.692  1.00  0.00           H  
ATOM   2073 HG21 VAL A 133      25.973 101.706 100.358  1.00  0.00           H  
ATOM   2074 HG22 VAL A 133      26.568 102.967 101.350  1.00  0.00           H  
ATOM   2075 HG23 VAL A 133      27.688 101.945 100.400  1.00  0.00           H  
ATOM   2076  N   ILE A 134      29.040  98.478 103.241  1.00  0.00           N  
ATOM   2077  CA  ILE A 134      29.685  97.530 104.156  1.00  0.00           C  
ATOM   2078  C   ILE A 134      30.400  98.204 105.333  1.00  0.00           C  
ATOM   2079  O   ILE A 134      31.099  99.172 105.149  1.00  0.00           O  
ATOM   2080  CB  ILE A 134      30.592  96.688 103.283  1.00  0.00           C  
ATOM   2081  CG1 ILE A 134      29.842  95.704 102.275  1.00  0.00           C  
ATOM   2082  CG2 ILE A 134      31.678  95.824 103.994  1.00  0.00           C  
ATOM   2083  CD1 ILE A 134      30.536  95.342 100.958  1.00  0.00           C  
ATOM   2084  H   ILE A 134      29.695  99.065 102.744  1.00  0.00           H  
ATOM   2085  HA  ILE A 134      28.947  96.907 104.660  1.00  0.00           H  
ATOM   2086  HB  ILE A 134      31.248  97.441 102.843  1.00  0.00           H  
ATOM   2087 HG12 ILE A 134      29.518  94.828 102.838  1.00  0.00           H  
ATOM   2088 HG13 ILE A 134      28.986  96.281 101.922  1.00  0.00           H  
ATOM   2089 HG21 ILE A 134      32.300  95.335 103.244  1.00  0.00           H  
ATOM   2090 HG22 ILE A 134      32.406  96.399 104.568  1.00  0.00           H  
ATOM   2091 HG23 ILE A 134      31.128  95.166 104.666  1.00  0.00           H  
ATOM   2092 HD11 ILE A 134      30.679  96.299 100.456  1.00  0.00           H  
ATOM   2093 HD12 ILE A 134      31.397  94.693 101.118  1.00  0.00           H  
ATOM   2094 HD13 ILE A 134      29.857  94.665 100.440  1.00  0.00           H  
ATOM   2095  N   CYS A 135      30.420  97.644 106.527  1.00  0.00           N  
ATOM   2096  CA  CYS A 135      31.097  98.051 107.769  1.00  0.00           C  
ATOM   2097  C   CYS A 135      32.215  97.096 108.197  1.00  0.00           C  
ATOM   2098  O   CYS A 135      33.409  97.316 107.902  1.00  0.00           O  
ATOM   2099  CB  CYS A 135      29.959  98.489 108.768  1.00  0.00           C  
ATOM   2100  SG  CYS A 135      28.525  99.412 108.165  1.00  0.00           S  
ATOM   2101  H   CYS A 135      29.888  96.790 106.620  1.00  0.00           H  
ATOM   2102  HA  CYS A 135      31.589  98.971 107.454  1.00  0.00           H  
ATOM   2103  HB2 CYS A 135      29.527  97.561 109.142  1.00  0.00           H  
ATOM   2104  HB3 CYS A 135      30.466  99.032 109.566  1.00  0.00           H  
ATOM   2105  HG  CYS A 135      27.939  98.335 107.634  1.00  0.00           H  
ATOM   2106  N   LEU A 136      31.775  95.964 108.811  1.00  0.00           N  
ATOM   2107  CA  LEU A 136      32.563  94.739 109.169  1.00  0.00           C  
ATOM   2108  C   LEU A 136      33.581  95.005 110.287  1.00  0.00           C  
ATOM   2109  O   LEU A 136      34.090  96.145 110.529  1.00  0.00           O  
ATOM   2110  CB  LEU A 136      33.227  94.069 107.943  1.00  0.00           C  
ATOM   2111  CG  LEU A 136      32.266  93.487 106.896  1.00  0.00           C  
ATOM   2112  CD1 LEU A 136      32.915  92.744 105.724  1.00  0.00           C  
ATOM   2113  CD2 LEU A 136      31.325  92.426 107.525  1.00  0.00           C  
ATOM   2114  H   LEU A 136      30.859  96.037 109.229  1.00  0.00           H  
ATOM   2115  HA  LEU A 136      31.795  94.089 109.586  1.00  0.00           H  
ATOM   2116  HB2 LEU A 136      33.962  94.750 107.513  1.00  0.00           H  
ATOM   2117  HB3 LEU A 136      33.781  93.280 108.452  1.00  0.00           H  
ATOM   2118  HG  LEU A 136      31.608  94.270 106.517  1.00  0.00           H  
ATOM   2119 HD11 LEU A 136      32.101  92.364 105.106  1.00  0.00           H  
ATOM   2120 HD12 LEU A 136      33.444  93.504 105.149  1.00  0.00           H  
ATOM   2121 HD13 LEU A 136      33.530  91.943 106.137  1.00  0.00           H  
ATOM   2122 HD21 LEU A 136      31.940  91.708 108.065  1.00  0.00           H  
ATOM   2123 HD22 LEU A 136      30.603  92.866 108.214  1.00  0.00           H  
ATOM   2124 HD23 LEU A 136      30.861  91.832 106.737  1.00  0.00           H  
ATOM   2125  N   GLY A 137      34.018  93.909 111.016  1.00  0.00           N  
ATOM   2126  CA  GLY A 137      35.126  93.900 111.960  1.00  0.00           C  
ATOM   2127  C   GLY A 137      34.888  94.363 113.332  1.00  0.00           C  
ATOM   2128  O   GLY A 137      35.811  94.785 114.058  1.00  0.00           O  
ATOM   2129  H   GLY A 137      33.425  93.091 111.004  1.00  0.00           H  
ATOM   2130  HA2 GLY A 137      35.460  92.865 112.028  1.00  0.00           H  
ATOM   2131  HA3 GLY A 137      35.830  94.673 111.655  1.00  0.00           H  
ATOM   2132  N   ASN A 138      33.610  94.545 113.651  1.00  0.00           N  
ATOM   2133  CA  ASN A 138      33.047  95.273 114.759  1.00  0.00           C  
ATOM   2134  C   ASN A 138      33.096  96.789 114.632  1.00  0.00           C  
ATOM   2135  O   ASN A 138      33.910  97.461 115.243  1.00  0.00           O  
ATOM   2136  CB  ASN A 138      33.449  94.711 116.148  1.00  0.00           C  
ATOM   2137  CG  ASN A 138      32.751  95.418 117.315  1.00  0.00           C  
ATOM   2138  ND2 ASN A 138      33.454  95.997 118.286  1.00  0.00           N  
ATOM   2139  OD1 ASN A 138      31.534  95.443 117.342  1.00  0.00           O  
ATOM   2140  H   ASN A 138      32.985  94.111 112.987  1.00  0.00           H  
ATOM   2141  HA  ASN A 138      31.985  95.029 114.729  1.00  0.00           H  
ATOM   2142  HB2 ASN A 138      33.118  93.673 116.112  1.00  0.00           H  
ATOM   2143  HB3 ASN A 138      34.519  94.831 116.320  1.00  0.00           H  
ATOM   2144 HD21 ASN A 138      33.005  96.793 118.714  1.00  0.00           H  
ATOM   2145 HD22 ASN A 138      34.441  95.800 118.354  1.00  0.00           H  
ATOM   2146  N   SER A 139      32.245  97.302 113.728  1.00  0.00           N  
ATOM   2147  CA  SER A 139      32.167  98.758 113.377  1.00  0.00           C  
ATOM   2148  C   SER A 139      31.414  99.585 114.490  1.00  0.00           C  
ATOM   2149  O   SER A 139      32.098 100.173 115.367  1.00  0.00           O  
ATOM   2150  CB  SER A 139      31.536  98.785 111.957  1.00  0.00           C  
ATOM   2151  OG  SER A 139      30.287  98.115 111.986  1.00  0.00           O  
ATOM   2152  H   SER A 139      31.616  96.710 113.206  1.00  0.00           H  
ATOM   2153  HA  SER A 139      33.185  99.133 113.262  1.00  0.00           H  
ATOM   2154  HB2 SER A 139      31.463  99.845 111.711  1.00  0.00           H  
ATOM   2155  HB3 SER A 139      32.195  98.352 111.206  1.00  0.00           H  
ATOM   2156  HG  SER A 139      30.456  97.176 112.096  1.00  0.00           H  
ATOM   2157  N   PHE A 140      30.051  99.478 114.472  1.00  0.00           N  
ATOM   2158  CA  PHE A 140      29.153 100.481 114.945  1.00  0.00           C  
ATOM   2159  C   PHE A 140      29.343 100.700 116.471  1.00  0.00           C  
ATOM   2160  O   PHE A 140      29.106 101.802 116.975  1.00  0.00           O  
ATOM   2161  CB  PHE A 140      27.700 100.218 114.656  1.00  0.00           C  
ATOM   2162  CG  PHE A 140      26.824 101.369 114.859  1.00  0.00           C  
ATOM   2163  CD1 PHE A 140      26.945 102.408 113.974  1.00  0.00           C  
ATOM   2164  CD2 PHE A 140      26.030 101.444 116.024  1.00  0.00           C  
ATOM   2165  CE1 PHE A 140      26.190 103.546 114.244  1.00  0.00           C  
ATOM   2166  CE2 PHE A 140      25.305 102.626 116.316  1.00  0.00           C  
ATOM   2167  CZ  PHE A 140      25.372 103.664 115.374  1.00  0.00           C  
ATOM   2168  H   PHE A 140      29.676  98.654 114.025  1.00  0.00           H  
ATOM   2169  HA  PHE A 140      29.340 101.438 114.457  1.00  0.00           H  
ATOM   2170  HB2 PHE A 140      27.574  99.917 113.615  1.00  0.00           H  
ATOM   2171  HB3 PHE A 140      27.302  99.362 115.201  1.00  0.00           H  
ATOM   2172  HD1 PHE A 140      27.588 102.407 113.106  1.00  0.00           H  
ATOM   2173  HD2 PHE A 140      26.142 100.668 116.766  1.00  0.00           H  
ATOM   2174  HE1 PHE A 140      26.329 104.406 113.605  1.00  0.00           H  
ATOM   2175  HE2 PHE A 140      24.626 102.784 117.142  1.00  0.00           H  
ATOM   2176  HZ  PHE A 140      24.759 104.545 115.497  1.00  0.00           H  
ATOM   2177  N   ALA A 141      29.719  99.648 117.193  1.00  0.00           N  
ATOM   2178  CA  ALA A 141      29.682  99.672 118.705  1.00  0.00           C  
ATOM   2179  C   ALA A 141      30.545 100.742 119.332  1.00  0.00           C  
ATOM   2180  O   ALA A 141      30.277 101.076 120.482  1.00  0.00           O  
ATOM   2181  CB  ALA A 141      30.248  98.203 119.066  1.00  0.00           C  
ATOM   2182  H   ALA A 141      29.913  98.765 116.744  1.00  0.00           H  
ATOM   2183  HA  ALA A 141      28.687  99.922 119.072  1.00  0.00           H  
ATOM   2184  HB1 ALA A 141      30.338  98.251 120.152  1.00  0.00           H  
ATOM   2185  HB2 ALA A 141      29.541  97.386 118.927  1.00  0.00           H  
ATOM   2186  HB3 ALA A 141      31.210  98.060 118.575  1.00  0.00           H  
ATOM   2187  N   HID A 142      31.511 101.382 118.658  1.00  0.00           N  
ATOM   2188  CA  HID A 142      32.309 102.500 119.315  1.00  0.00           C  
ATOM   2189  C   HID A 142      31.562 103.813 119.609  1.00  0.00           C  
ATOM   2190  O   HID A 142      31.938 104.472 120.578  1.00  0.00           O  
ATOM   2191  CB  HID A 142      33.542 102.906 118.441  1.00  0.00           C  
ATOM   2192  CG  HID A 142      34.559 101.827 118.359  1.00  0.00           C  
ATOM   2193  CD2 HID A 142      35.145 101.411 117.186  1.00  0.00           C  
ATOM   2194  ND1 HID A 142      35.195 101.123 119.364  1.00  0.00           N  
ATOM   2195  CE1 HID A 142      36.185 100.399 118.862  1.00  0.00           C  
ATOM   2196  NE2 HID A 142      36.172 100.560 117.478  1.00  0.00           N  
ATOM   2197  H   HID A 142      31.646 101.223 117.670  1.00  0.00           H  
ATOM   2198  HA  HID A 142      32.686 102.036 120.226  1.00  0.00           H  
ATOM   2199  HB2 HID A 142      33.129 103.134 117.459  1.00  0.00           H  
ATOM   2200  HB3 HID A 142      34.046 103.790 118.829  1.00  0.00           H  
ATOM   2201  HD1 HID A 142      35.129 101.171 120.370  1.00  0.00           H  
ATOM   2202  HD2 HID A 142      34.951 101.822 116.206  1.00  0.00           H  
ATOM   2203  HE1 HID A 142      36.889  99.814 119.435  1.00  0.00           H  
ATOM   2204  N   LEU A 143      30.548 104.174 118.769  1.00  0.00           N  
ATOM   2205  CA  LEU A 143      29.949 105.548 118.822  1.00  0.00           C  
ATOM   2206  C   LEU A 143      29.210 105.800 120.186  1.00  0.00           C  
ATOM   2207  O   LEU A 143      28.284 105.071 120.484  1.00  0.00           O  
ATOM   2208  CB  LEU A 143      29.052 105.612 117.549  1.00  0.00           C  
ATOM   2209  CG  LEU A 143      28.110 106.825 117.427  1.00  0.00           C  
ATOM   2210  CD1 LEU A 143      28.826 108.146 117.247  1.00  0.00           C  
ATOM   2211  CD2 LEU A 143      27.109 106.583 116.279  1.00  0.00           C  
ATOM   2212  H   LEU A 143      30.208 103.561 118.042  1.00  0.00           H  
ATOM   2213  HA  LEU A 143      30.692 106.326 118.641  1.00  0.00           H  
ATOM   2214  HB2 LEU A 143      29.682 105.624 116.660  1.00  0.00           H  
ATOM   2215  HB3 LEU A 143      28.393 104.743 117.529  1.00  0.00           H  
ATOM   2216  HG  LEU A 143      27.557 106.817 118.366  1.00  0.00           H  
ATOM   2217 HD11 LEU A 143      29.272 108.075 116.255  1.00  0.00           H  
ATOM   2218 HD12 LEU A 143      28.171 109.017 117.208  1.00  0.00           H  
ATOM   2219 HD13 LEU A 143      29.582 108.244 118.026  1.00  0.00           H  
ATOM   2220 HD21 LEU A 143      27.603 106.137 115.415  1.00  0.00           H  
ATOM   2221 HD22 LEU A 143      26.297 105.978 116.683  1.00  0.00           H  
ATOM   2222 HD23 LEU A 143      26.609 107.496 115.957  1.00  0.00           H  
ATOM   2223  N   PRO A 144      29.607 106.802 121.027  1.00  0.00           N  
ATOM   2224  CA  PRO A 144      29.007 107.037 122.353  1.00  0.00           C  
ATOM   2225  C   PRO A 144      27.536 107.476 122.419  1.00  0.00           C  
ATOM   2226  O   PRO A 144      26.969 107.977 121.416  1.00  0.00           O  
ATOM   2227  CB  PRO A 144      29.980 107.945 123.109  1.00  0.00           C  
ATOM   2228  CG  PRO A 144      31.251 107.863 122.310  1.00  0.00           C  
ATOM   2229  CD  PRO A 144      30.866 107.544 120.935  1.00  0.00           C  
ATOM   2230  HA  PRO A 144      29.091 106.098 122.900  1.00  0.00           H  
ATOM   2231  HB2 PRO A 144      29.591 108.961 123.172  1.00  0.00           H  
ATOM   2232  HB3 PRO A 144      30.184 107.511 124.088  1.00  0.00           H  
ATOM   2233  HG2 PRO A 144      31.703 108.854 122.265  1.00  0.00           H  
ATOM   2234  HG3 PRO A 144      31.884 107.114 122.785  1.00  0.00           H  
ATOM   2235  HD2 PRO A 144      30.710 108.478 120.394  1.00  0.00           H  
ATOM   2236  HD3 PRO A 144      31.617 106.953 120.411  1.00  0.00           H  
ATOM   2237  N   ASP A 145      26.923 107.410 123.622  1.00  0.00           N  
ATOM   2238  CA  ASP A 145      25.511 107.883 123.913  1.00  0.00           C  
ATOM   2239  C   ASP A 145      25.569 109.172 124.748  1.00  0.00           C  
ATOM   2240  O   ASP A 145      24.918 109.389 125.756  1.00  0.00           O  
ATOM   2241  CB  ASP A 145      24.594 106.757 124.406  1.00  0.00           C  
ATOM   2242  CG  ASP A 145      23.161 107.245 124.500  1.00  0.00           C  
ATOM   2243  OD1 ASP A 145      22.344 106.657 125.236  1.00  0.00           O  
ATOM   2244  OD2 ASP A 145      22.787 108.140 123.705  1.00  0.00           O1-
ATOM   2245  H   ASP A 145      27.374 106.982 124.418  1.00  0.00           H  
ATOM   2246  HA  ASP A 145      25.019 108.113 122.968  1.00  0.00           H  
ATOM   2247  HB2 ASP A 145      24.587 105.945 123.679  1.00  0.00           H  
ATOM   2248  HB3 ASP A 145      24.911 106.396 125.385  1.00  0.00           H  
ATOM   2249  N   SER A 146      26.460 110.037 124.354  1.00  0.00           N  
ATOM   2250  CA  SER A 146      26.802 111.214 125.158  1.00  0.00           C  
ATOM   2251  C   SER A 146      25.624 112.238 125.314  1.00  0.00           C  
ATOM   2252  O   SER A 146      25.504 112.917 126.321  1.00  0.00           O  
ATOM   2253  CB  SER A 146      28.054 111.870 124.486  1.00  0.00           C  
ATOM   2254  OG  SER A 146      27.680 112.541 123.348  1.00  0.00           O  
ATOM   2255  H   SER A 146      26.756 109.914 123.395  1.00  0.00           H  
ATOM   2256  HA  SER A 146      27.189 110.957 126.145  1.00  0.00           H  
ATOM   2257  HB2 SER A 146      28.616 112.491 125.185  1.00  0.00           H  
ATOM   2258  HB3 SER A 146      28.773 111.069 124.314  1.00  0.00           H  
ATOM   2259  HG  SER A 146      27.101 111.908 122.917  1.00  0.00           H  
ATOM   2260  N   LYS A 147      24.622 112.260 124.433  1.00  0.00           N  
ATOM   2261  CA  LYS A 147      23.352 113.019 124.671  1.00  0.00           C  
ATOM   2262  C   LYS A 147      22.231 112.224 125.482  1.00  0.00           C  
ATOM   2263  O   LYS A 147      21.258 112.866 125.913  1.00  0.00           O  
ATOM   2264  CB  LYS A 147      22.785 113.326 123.250  1.00  0.00           C  
ATOM   2265  CG  LYS A 147      23.484 114.441 122.527  1.00  0.00           C  
ATOM   2266  CD  LYS A 147      23.139 114.853 121.074  1.00  0.00           C  
ATOM   2267  CE  LYS A 147      24.097 115.926 120.721  1.00  0.00           C  
ATOM   2268  NZ  LYS A 147      23.825 116.404 119.370  1.00  0.00           N1+
ATOM   2269  H   LYS A 147      24.729 111.647 123.637  1.00  0.00           H  
ATOM   2270  HA  LYS A 147      23.587 113.948 125.190  1.00  0.00           H  
ATOM   2271  HB2 LYS A 147      22.704 112.452 122.603  1.00  0.00           H  
ATOM   2272  HB3 LYS A 147      21.726 113.552 123.373  1.00  0.00           H  
ATOM   2273  HG2 LYS A 147      23.384 115.323 123.159  1.00  0.00           H  
ATOM   2274  HG3 LYS A 147      24.568 114.344 122.585  1.00  0.00           H  
ATOM   2275  HD2 LYS A 147      23.305 113.943 120.497  1.00  0.00           H  
ATOM   2276  HD3 LYS A 147      22.121 115.239 121.022  1.00  0.00           H  
ATOM   2277  HE2 LYS A 147      24.168 116.795 121.375  1.00  0.00           H  
ATOM   2278  HE3 LYS A 147      25.079 115.455 120.682  1.00  0.00           H  
ATOM   2279  HZ1 LYS A 147      24.360 117.240 119.180  1.00  0.00           H  
ATOM   2280  HZ2 LYS A 147      24.084 115.696 118.698  1.00  0.00           H  
ATOM   2281  HZ3 LYS A 147      22.854 116.596 119.167  1.00  0.00           H  
ATOM   2282  N   GLY A 148      22.476 110.941 125.665  1.00  0.00           N  
ATOM   2283  CA  GLY A 148      21.617 109.989 126.349  1.00  0.00           C  
ATOM   2284  C   GLY A 148      20.386 109.696 125.573  1.00  0.00           C  
ATOM   2285  O   GLY A 148      19.408 109.330 126.193  1.00  0.00           O  
ATOM   2286  H   GLY A 148      23.342 110.524 125.354  1.00  0.00           H  
ATOM   2287  HA2 GLY A 148      22.135 109.032 126.395  1.00  0.00           H  
ATOM   2288  HA3 GLY A 148      21.489 110.339 127.374  1.00  0.00           H  
ATOM   2289  N   ASP A 149      20.335 109.830 124.261  1.00  0.00           N  
ATOM   2290  CA  ASP A 149      19.131 109.954 123.348  1.00  0.00           C  
ATOM   2291  C   ASP A 149      19.336 109.161 122.058  1.00  0.00           C  
ATOM   2292  O   ASP A 149      20.326 109.502 121.335  1.00  0.00           O  
ATOM   2293  CB  ASP A 149      18.927 111.449 123.067  1.00  0.00           C  
ATOM   2294  CG  ASP A 149      17.881 111.800 122.090  1.00  0.00           C  
ATOM   2295  OD1 ASP A 149      17.259 110.893 121.434  1.00  0.00           O  
ATOM   2296  OD2 ASP A 149      17.591 113.007 121.791  1.00  0.00           O1-
ATOM   2297  H   ASP A 149      21.253 109.790 123.840  1.00  0.00           H  
ATOM   2298  HA  ASP A 149      18.301 109.500 123.891  1.00  0.00           H  
ATOM   2299  HB2 ASP A 149      18.558 111.942 123.966  1.00  0.00           H  
ATOM   2300  HB3 ASP A 149      19.871 111.891 122.744  1.00  0.00           H  
ATOM   2301  N   GLN A 150      18.524 108.111 121.743  1.00  0.00           N  
ATOM   2302  CA  GLN A 150      18.673 107.225 120.519  1.00  0.00           C  
ATOM   2303  C   GLN A 150      18.730 108.068 119.200  1.00  0.00           C  
ATOM   2304  O   GLN A 150      19.078 107.547 118.142  1.00  0.00           O  
ATOM   2305  CB  GLN A 150      17.527 106.154 120.417  1.00  0.00           C  
ATOM   2306  CG  GLN A 150      17.724 105.157 121.542  1.00  0.00           C  
ATOM   2307  CD  GLN A 150      16.651 104.016 121.456  1.00  0.00           C  
ATOM   2308  NE2 GLN A 150      16.966 102.943 122.092  1.00  0.00           N  
ATOM   2309  OE1 GLN A 150      15.637 104.048 120.825  1.00  0.00           O  
ATOM   2310  H   GLN A 150      17.868 107.889 122.478  1.00  0.00           H  
ATOM   2311  HA  GLN A 150      19.592 106.652 120.630  1.00  0.00           H  
ATOM   2312  HB2 GLN A 150      16.527 106.586 120.459  1.00  0.00           H  
ATOM   2313  HB3 GLN A 150      17.691 105.601 119.492  1.00  0.00           H  
ATOM   2314  HG2 GLN A 150      18.694 104.664 121.475  1.00  0.00           H  
ATOM   2315  HG3 GLN A 150      17.469 105.574 122.516  1.00  0.00           H  
ATOM   2316 HE21 GLN A 150      16.387 102.120 122.169  1.00  0.00           H  
ATOM   2317 HE22 GLN A 150      17.848 102.928 122.585  1.00  0.00           H  
ATOM   2318  N   SER A 151      18.419 109.411 119.197  1.00  0.00           N  
ATOM   2319  CA  SER A 151      18.285 110.287 118.012  1.00  0.00           C  
ATOM   2320  C   SER A 151      19.608 110.495 117.230  1.00  0.00           C  
ATOM   2321  O   SER A 151      19.619 110.570 115.983  1.00  0.00           O  
ATOM   2322  CB  SER A 151      17.735 111.676 118.368  1.00  0.00           C  
ATOM   2323  OG  SER A 151      16.551 111.476 119.006  1.00  0.00           O  
ATOM   2324  H   SER A 151      18.066 109.737 120.086  1.00  0.00           H  
ATOM   2325  HA  SER A 151      17.649 109.826 117.255  1.00  0.00           H  
ATOM   2326  HB2 SER A 151      18.439 112.240 118.980  1.00  0.00           H  
ATOM   2327  HB3 SER A 151      17.605 112.249 117.450  1.00  0.00           H  
ATOM   2328  HG  SER A 151      16.807 111.268 119.907  1.00  0.00           H  
ATOM   2329  N   GLU A 152      20.666 110.584 117.922  1.00  0.00           N  
ATOM   2330  CA  GLU A 152      22.106 110.769 117.366  1.00  0.00           C  
ATOM   2331  C   GLU A 152      22.642 109.443 116.745  1.00  0.00           C  
ATOM   2332  O   GLU A 152      23.234 109.401 115.655  1.00  0.00           O  
ATOM   2333  CB  GLU A 152      23.137 111.291 118.481  1.00  0.00           C  
ATOM   2334  CG  GLU A 152      24.472 111.822 117.912  1.00  0.00           C  
ATOM   2335  CD  GLU A 152      24.406 113.398 117.747  1.00  0.00           C  
ATOM   2336  OE1 GLU A 152      25.147 114.161 118.405  1.00  0.00           O  
ATOM   2337  OE2 GLU A 152      23.530 113.904 116.991  1.00  0.00           O1-
ATOM   2338  H   GLU A 152      20.563 110.591 118.926  1.00  0.00           H  
ATOM   2339  HA  GLU A 152      22.054 111.441 116.509  1.00  0.00           H  
ATOM   2340  HB2 GLU A 152      22.822 112.067 119.180  1.00  0.00           H  
ATOM   2341  HB3 GLU A 152      23.278 110.438 119.145  1.00  0.00           H  
ATOM   2342  HG2 GLU A 152      25.333 111.514 118.504  1.00  0.00           H  
ATOM   2343  HG3 GLU A 152      24.721 111.287 116.994  1.00  0.00           H  
ATOM   2344  N   HIE A 153      22.308 108.296 117.270  1.00  0.00           N  
ATOM   2345  CA  HIE A 153      22.561 106.996 116.682  1.00  0.00           C  
ATOM   2346  C   HIE A 153      21.663 106.825 115.458  1.00  0.00           C  
ATOM   2347  O   HIE A 153      22.141 106.515 114.390  1.00  0.00           O  
ATOM   2348  CB  HIE A 153      22.329 105.888 117.750  1.00  0.00           C  
ATOM   2349  CG  HIE A 153      23.472 105.812 118.741  1.00  0.00           C  
ATOM   2350  CD2 HIE A 153      24.314 106.796 119.146  1.00  0.00           C  
ATOM   2351  ND1 HIE A 153      23.754 104.684 119.464  1.00  0.00           N  
ATOM   2352  CE1 HIE A 153      24.793 104.949 120.281  1.00  0.00           C  
ATOM   2353  NE2 HIE A 153      25.149 106.243 120.062  1.00  0.00           N  
ATOM   2354  H   HIE A 153      21.973 108.206 118.218  1.00  0.00           H  
ATOM   2355  HA  HIE A 153      23.565 106.916 116.264  1.00  0.00           H  
ATOM   2356  HB2 HIE A 153      21.419 106.137 118.296  1.00  0.00           H  
ATOM   2357  HB3 HIE A 153      22.196 104.975 117.171  1.00  0.00           H  
ATOM   2358  HD2 HIE A 153      24.415 107.799 118.763  1.00  0.00           H  
ATOM   2359  HE1 HIE A 153      25.275 104.128 120.790  1.00  0.00           H  
ATOM   2360  HE2 HIE A 153      25.936 106.691 120.509  1.00  0.00           H  
ATOM   2361  N   ARG A 154      20.367 107.273 115.502  1.00  0.00           N  
ATOM   2362  CA  ARG A 154      19.449 107.389 114.277  1.00  0.00           C  
ATOM   2363  C   ARG A 154      20.070 108.261 113.252  1.00  0.00           C  
ATOM   2364  O   ARG A 154      19.901 108.006 112.055  1.00  0.00           O  
ATOM   2365  CB  ARG A 154      18.050 107.863 114.777  1.00  0.00           C  
ATOM   2366  CG  ARG A 154      16.936 107.797 113.711  1.00  0.00           C  
ATOM   2367  CD  ARG A 154      15.634 108.391 114.253  1.00  0.00           C  
ATOM   2368  NE  ARG A 154      15.015 107.546 115.346  1.00  0.00           N  
ATOM   2369  CZ  ARG A 154      14.685 107.844 116.652  1.00  0.00           C  
ATOM   2370  NH1 ARG A 154      14.054 106.958 117.331  1.00  0.00           N1+
ATOM   2371  NH2 ARG A 154      15.019 108.930 117.266  1.00  0.00           N  
ATOM   2372  H   ARG A 154      19.937 107.569 116.367  1.00  0.00           H  
ATOM   2373  HA  ARG A 154      19.321 106.384 113.873  1.00  0.00           H  
ATOM   2374  HB2 ARG A 154      17.785 107.137 115.546  1.00  0.00           H  
ATOM   2375  HB3 ARG A 154      18.063 108.849 115.242  1.00  0.00           H  
ATOM   2376  HG2 ARG A 154      17.125 108.446 112.856  1.00  0.00           H  
ATOM   2377  HG3 ARG A 154      16.819 106.788 113.316  1.00  0.00           H  
ATOM   2378  HD2 ARG A 154      15.806 109.384 114.670  1.00  0.00           H  
ATOM   2379  HD3 ARG A 154      14.990 108.481 113.378  1.00  0.00           H  
ATOM   2380  HE  ARG A 154      14.764 106.588 115.146  1.00  0.00           H  
ATOM   2381 HH11 ARG A 154      13.875 106.052 116.920  1.00  0.00           H  
ATOM   2382 HH12 ARG A 154      13.745 107.133 118.275  1.00  0.00           H  
ATOM   2383 HH21 ARG A 154      15.339 109.764 116.796  1.00  0.00           H  
ATOM   2384 HH22 ARG A 154      14.709 109.073 118.217  1.00  0.00           H  
ATOM   2385  N   LEU A 155      20.715 109.350 113.596  1.00  0.00           N  
ATOM   2386  CA  LEU A 155      21.395 110.235 112.621  1.00  0.00           C  
ATOM   2387  C   LEU A 155      22.720 109.734 111.948  1.00  0.00           C  
ATOM   2388  O   LEU A 155      22.876 109.813 110.700  1.00  0.00           O  
ATOM   2389  CB  LEU A 155      21.698 111.517 113.464  1.00  0.00           C  
ATOM   2390  CG  LEU A 155      22.215 112.733 112.611  1.00  0.00           C  
ATOM   2391  CD1 LEU A 155      21.168 112.988 111.463  1.00  0.00           C  
ATOM   2392  CD2 LEU A 155      22.400 113.872 113.559  1.00  0.00           C  
ATOM   2393  H   LEU A 155      20.944 109.543 114.560  1.00  0.00           H  
ATOM   2394  HA  LEU A 155      20.699 110.489 111.821  1.00  0.00           H  
ATOM   2395  HB2 LEU A 155      20.832 111.782 114.072  1.00  0.00           H  
ATOM   2396  HB3 LEU A 155      22.449 111.227 114.200  1.00  0.00           H  
ATOM   2397  HG  LEU A 155      23.156 112.435 112.147  1.00  0.00           H  
ATOM   2398 HD11 LEU A 155      20.159 113.036 111.874  1.00  0.00           H  
ATOM   2399 HD12 LEU A 155      21.235 114.002 111.068  1.00  0.00           H  
ATOM   2400 HD13 LEU A 155      21.398 112.328 110.626  1.00  0.00           H  
ATOM   2401 HD21 LEU A 155      22.780 114.728 113.002  1.00  0.00           H  
ATOM   2402 HD22 LEU A 155      21.467 114.119 114.066  1.00  0.00           H  
ATOM   2403 HD23 LEU A 155      23.214 113.680 114.258  1.00  0.00           H  
ATOM   2404  N   ALA A 156      23.560 109.011 112.712  1.00  0.00           N  
ATOM   2405  CA  ALA A 156      24.678 108.309 112.259  1.00  0.00           C  
ATOM   2406  C   ALA A 156      24.212 107.238 111.273  1.00  0.00           C  
ATOM   2407  O   ALA A 156      24.583 107.311 110.132  1.00  0.00           O  
ATOM   2408  CB  ALA A 156      25.501 107.724 113.441  1.00  0.00           C  
ATOM   2409  H   ALA A 156      23.282 108.830 113.666  1.00  0.00           H  
ATOM   2410  HA  ALA A 156      25.259 109.066 111.733  1.00  0.00           H  
ATOM   2411  HB1 ALA A 156      24.879 107.075 114.060  1.00  0.00           H  
ATOM   2412  HB2 ALA A 156      26.305 107.151 112.977  1.00  0.00           H  
ATOM   2413  HB3 ALA A 156      25.975 108.571 113.937  1.00  0.00           H  
ATOM   2414  N   LEU A 157      23.330 106.328 111.699  1.00  0.00           N  
ATOM   2415  CA  LEU A 157      22.797 105.299 110.751  1.00  0.00           C  
ATOM   2416  C   LEU A 157      22.100 105.848 109.441  1.00  0.00           C  
ATOM   2417  O   LEU A 157      22.311 105.346 108.316  1.00  0.00           O  
ATOM   2418  CB  LEU A 157      21.890 104.387 111.598  1.00  0.00           C  
ATOM   2419  CG  LEU A 157      22.713 103.681 112.756  1.00  0.00           C  
ATOM   2420  CD1 LEU A 157      21.687 103.243 113.791  1.00  0.00           C  
ATOM   2421  CD2 LEU A 157      23.810 102.671 112.248  1.00  0.00           C  
ATOM   2422  H   LEU A 157      22.920 106.427 112.617  1.00  0.00           H  
ATOM   2423  HA  LEU A 157      23.628 104.717 110.354  1.00  0.00           H  
ATOM   2424  HB2 LEU A 157      21.017 104.924 111.967  1.00  0.00           H  
ATOM   2425  HB3 LEU A 157      21.620 103.587 110.909  1.00  0.00           H  
ATOM   2426  HG  LEU A 157      23.298 104.407 113.320  1.00  0.00           H  
ATOM   2427 HD11 LEU A 157      21.072 102.493 113.293  1.00  0.00           H  
ATOM   2428 HD12 LEU A 157      22.167 102.787 114.656  1.00  0.00           H  
ATOM   2429 HD13 LEU A 157      21.096 104.139 113.986  1.00  0.00           H  
ATOM   2430 HD21 LEU A 157      23.261 101.980 111.608  1.00  0.00           H  
ATOM   2431 HD22 LEU A 157      24.663 103.131 111.748  1.00  0.00           H  
ATOM   2432 HD23 LEU A 157      24.243 102.098 113.067  1.00  0.00           H  
ATOM   2433  N   LYS A 158      21.281 106.898 109.597  1.00  0.00           N  
ATOM   2434  CA  LYS A 158      20.799 107.743 108.464  1.00  0.00           C  
ATOM   2435  C   LYS A 158      21.971 108.210 107.630  1.00  0.00           C  
ATOM   2436  O   LYS A 158      21.903 108.046 106.371  1.00  0.00           O  
ATOM   2437  CB  LYS A 158      19.895 108.854 108.948  1.00  0.00           C  
ATOM   2438  CG  LYS A 158      18.470 108.326 109.158  1.00  0.00           C  
ATOM   2439  CD  LYS A 158      17.483 109.456 109.523  1.00  0.00           C  
ATOM   2440  CE  LYS A 158      16.060 108.905 109.710  1.00  0.00           C  
ATOM   2441  NZ  LYS A 158      15.041 110.059 109.902  1.00  0.00           N1+
ATOM   2442  H   LYS A 158      21.046 107.271 110.505  1.00  0.00           H  
ATOM   2443  HA  LYS A 158      20.262 107.052 107.814  1.00  0.00           H  
ATOM   2444  HB2 LYS A 158      20.363 109.286 109.834  1.00  0.00           H  
ATOM   2445  HB3 LYS A 158      19.871 109.617 108.170  1.00  0.00           H  
ATOM   2446  HG2 LYS A 158      18.077 107.840 108.265  1.00  0.00           H  
ATOM   2447  HG3 LYS A 158      18.471 107.624 109.993  1.00  0.00           H  
ATOM   2448  HD2 LYS A 158      17.789 109.929 110.456  1.00  0.00           H  
ATOM   2449  HD3 LYS A 158      17.618 110.167 108.707  1.00  0.00           H  
ATOM   2450  HE2 LYS A 158      15.880 108.350 108.789  1.00  0.00           H  
ATOM   2451  HE3 LYS A 158      16.008 108.298 110.614  1.00  0.00           H  
ATOM   2452  HZ1 LYS A 158      15.278 110.587 110.732  1.00  0.00           H  
ATOM   2453  HZ2 LYS A 158      15.174 110.770 109.198  1.00  0.00           H  
ATOM   2454  HZ3 LYS A 158      14.081 109.757 109.822  1.00  0.00           H  
ATOM   2455  N   ASN A 159      23.037 108.783 108.184  1.00  0.00           N  
ATOM   2456  CA  ASN A 159      24.268 109.174 107.347  1.00  0.00           C  
ATOM   2457  C   ASN A 159      24.908 108.046 106.584  1.00  0.00           C  
ATOM   2458  O   ASN A 159      25.201 108.174 105.449  1.00  0.00           O  
ATOM   2459  CB  ASN A 159      25.303 109.872 108.174  1.00  0.00           C  
ATOM   2460  CG  ASN A 159      25.256 111.368 108.252  1.00  0.00           C  
ATOM   2461  ND2 ASN A 159      24.358 111.852 109.119  1.00  0.00           N  
ATOM   2462  OD1 ASN A 159      25.976 112.141 107.577  1.00  0.00           O  
ATOM   2463  H   ASN A 159      23.014 109.059 109.156  1.00  0.00           H  
ATOM   2464  HA  ASN A 159      23.865 109.819 106.566  1.00  0.00           H  
ATOM   2465  HB2 ASN A 159      25.266 109.402 109.157  1.00  0.00           H  
ATOM   2466  HB3 ASN A 159      26.293 109.519 107.889  1.00  0.00           H  
ATOM   2467 HD21 ASN A 159      24.272 112.850 109.253  1.00  0.00           H  
ATOM   2468 HD22 ASN A 159      23.681 111.252 109.567  1.00  0.00           H  
ATOM   2469  N   ILE A 160      25.033 106.849 107.176  1.00  0.00           N  
ATOM   2470  CA  ILE A 160      25.481 105.639 106.449  1.00  0.00           C  
ATOM   2471  C   ILE A 160      24.454 105.095 105.391  1.00  0.00           C  
ATOM   2472  O   ILE A 160      24.921 104.857 104.227  1.00  0.00           O  
ATOM   2473  CB  ILE A 160      26.008 104.582 107.454  1.00  0.00           C  
ATOM   2474  CG1 ILE A 160      27.340 105.113 108.122  1.00  0.00           C  
ATOM   2475  CG2 ILE A 160      26.323 103.262 106.762  1.00  0.00           C  
ATOM   2476  CD1 ILE A 160      27.536 104.549 109.519  1.00  0.00           C  
ATOM   2477  H   ILE A 160      24.617 106.780 108.094  1.00  0.00           H  
ATOM   2478  HA  ILE A 160      26.348 105.913 105.848  1.00  0.00           H  
ATOM   2479  HB  ILE A 160      25.222 104.473 108.200  1.00  0.00           H  
ATOM   2480 HG12 ILE A 160      28.243 104.777 107.612  1.00  0.00           H  
ATOM   2481 HG13 ILE A 160      27.277 106.200 108.120  1.00  0.00           H  
ATOM   2482 HG21 ILE A 160      25.363 102.885 106.409  1.00  0.00           H  
ATOM   2483 HG22 ILE A 160      27.025 103.254 105.928  1.00  0.00           H  
ATOM   2484 HG23 ILE A 160      26.788 102.540 107.433  1.00  0.00           H  
ATOM   2485 HD11 ILE A 160      28.536 104.867 109.813  1.00  0.00           H  
ATOM   2486 HD12 ILE A 160      26.753 104.807 110.234  1.00  0.00           H  
ATOM   2487 HD13 ILE A 160      27.427 103.466 109.473  1.00  0.00           H  
ATOM   2488  N   ALA A 161      23.141 105.037 105.680  1.00  0.00           N  
ATOM   2489  CA  ALA A 161      22.098 104.651 104.758  1.00  0.00           C  
ATOM   2490  C   ALA A 161      22.014 105.513 103.511  1.00  0.00           C  
ATOM   2491  O   ALA A 161      21.734 105.034 102.426  1.00  0.00           O  
ATOM   2492  CB  ALA A 161      20.697 104.835 105.456  1.00  0.00           C  
ATOM   2493  H   ALA A 161      22.929 105.254 106.643  1.00  0.00           H  
ATOM   2494  HA  ALA A 161      22.162 103.595 104.498  1.00  0.00           H  
ATOM   2495  HB1 ALA A 161      20.579 104.147 106.295  1.00  0.00           H  
ATOM   2496  HB2 ALA A 161      20.521 105.853 105.802  1.00  0.00           H  
ATOM   2497  HB3 ALA A 161      19.951 104.522 104.725  1.00  0.00           H  
ATOM   2498  N   SER A 162      22.249 106.826 103.644  1.00  0.00           N  
ATOM   2499  CA  SER A 162      22.145 107.776 102.562  1.00  0.00           C  
ATOM   2500  C   SER A 162      23.021 107.561 101.361  1.00  0.00           C  
ATOM   2501  O   SER A 162      22.603 107.860 100.232  1.00  0.00           O  
ATOM   2502  CB  SER A 162      22.570 109.172 103.137  1.00  0.00           C  
ATOM   2503  OG  SER A 162      22.452 110.355 102.239  1.00  0.00           O  
ATOM   2504  H   SER A 162      22.579 107.136 104.547  1.00  0.00           H  
ATOM   2505  HA  SER A 162      21.104 107.886 102.258  1.00  0.00           H  
ATOM   2506  HB2 SER A 162      21.973 109.405 104.018  1.00  0.00           H  
ATOM   2507  HB3 SER A 162      23.630 109.241 103.387  1.00  0.00           H  
ATOM   2508  HG  SER A 162      22.535 111.148 102.774  1.00  0.00           H  
ATOM   2509  N   MET A 163      24.150 106.926 101.531  1.00  0.00           N  
ATOM   2510  CA  MET A 163      25.016 106.494 100.471  1.00  0.00           C  
ATOM   2511  C   MET A 163      24.451 105.290  99.559  1.00  0.00           C  
ATOM   2512  O   MET A 163      24.956 104.934  98.523  1.00  0.00           O  
ATOM   2513  CB  MET A 163      26.361 106.108 101.188  1.00  0.00           C  
ATOM   2514  CG  MET A 163      27.011 107.263 101.943  1.00  0.00           C  
ATOM   2515  SD  MET A 163      27.305 108.825 101.107  1.00  0.00           S  
ATOM   2516  CE  MET A 163      28.903 108.406 100.474  1.00  0.00           C  
ATOM   2517  H   MET A 163      24.425 106.654 102.464  1.00  0.00           H  
ATOM   2518  HA  MET A 163      25.161 107.371  99.840  1.00  0.00           H  
ATOM   2519  HB2 MET A 163      26.210 105.264 101.864  1.00  0.00           H  
ATOM   2520  HB3 MET A 163      27.021 105.721 100.412  1.00  0.00           H  
ATOM   2521  HG2 MET A 163      26.468 107.400 102.878  1.00  0.00           H  
ATOM   2522  HG3 MET A 163      27.954 106.877 102.329  1.00  0.00           H  
ATOM   2523  HE1 MET A 163      29.578 108.311 101.324  1.00  0.00           H  
ATOM   2524  HE2 MET A 163      28.860 107.481  99.898  1.00  0.00           H  
ATOM   2525  HE3 MET A 163      29.245 109.175  99.781  1.00  0.00           H  
ATOM   2526  N   VAL A 164      23.435 104.574 100.069  1.00  0.00           N  
ATOM   2527  CA  VAL A 164      22.954 103.267  99.404  1.00  0.00           C  
ATOM   2528  C   VAL A 164      22.066 103.562  98.200  1.00  0.00           C  
ATOM   2529  O   VAL A 164      21.090 104.237  98.464  1.00  0.00           O  
ATOM   2530  CB  VAL A 164      22.303 102.289 100.360  1.00  0.00           C  
ATOM   2531  CG1 VAL A 164      21.919 100.926  99.643  1.00  0.00           C  
ATOM   2532  CG2 VAL A 164      23.246 101.851 101.501  1.00  0.00           C  
ATOM   2533  H   VAL A 164      23.012 104.841 100.947  1.00  0.00           H  
ATOM   2534  HA  VAL A 164      23.804 102.727  98.988  1.00  0.00           H  
ATOM   2535  HB  VAL A 164      21.455 102.786 100.831  1.00  0.00           H  
ATOM   2536 HG11 VAL A 164      22.779 100.314  99.372  1.00  0.00           H  
ATOM   2537 HG12 VAL A 164      21.314 100.412 100.390  1.00  0.00           H  
ATOM   2538 HG13 VAL A 164      21.347 101.157  98.745  1.00  0.00           H  
ATOM   2539 HG21 VAL A 164      24.068 101.234 101.136  1.00  0.00           H  
ATOM   2540 HG22 VAL A 164      23.573 102.747 102.029  1.00  0.00           H  
ATOM   2541 HG23 VAL A 164      22.659 101.206 102.153  1.00  0.00           H  
ATOM   2542  N   ARG A 165      22.327 103.014  96.994  1.00  0.00           N  
ATOM   2543  CA  ARG A 165      21.443 103.203  95.787  1.00  0.00           C  
ATOM   2544  C   ARG A 165      20.202 102.279  95.892  1.00  0.00           C  
ATOM   2545  O   ARG A 165      20.184 101.340  96.688  1.00  0.00           O  
ATOM   2546  CB  ARG A 165      22.272 102.727  94.539  1.00  0.00           C  
ATOM   2547  CG  ARG A 165      23.442 103.733  94.117  1.00  0.00           C  
ATOM   2548  CD  ARG A 165      24.441 102.947  93.229  1.00  0.00           C  
ATOM   2549  NE  ARG A 165      25.361 103.826  92.507  1.00  0.00           N  
ATOM   2550  CZ  ARG A 165      26.352 103.446  91.697  1.00  0.00           C  
ATOM   2551  NH1 ARG A 165      27.173 104.273  91.168  1.00  0.00           N1+
ATOM   2552  NH2 ARG A 165      26.444 102.222  91.283  1.00  0.00           N  
ATOM   2553  H   ARG A 165      23.170 102.461  96.929  1.00  0.00           H  
ATOM   2554  HA  ARG A 165      21.045 104.213  95.681  1.00  0.00           H  
ATOM   2555  HB2 ARG A 165      22.729 101.743  94.640  1.00  0.00           H  
ATOM   2556  HB3 ARG A 165      21.561 102.605  93.721  1.00  0.00           H  
ATOM   2557  HG2 ARG A 165      23.059 104.559  93.519  1.00  0.00           H  
ATOM   2558  HG3 ARG A 165      23.934 104.045  95.038  1.00  0.00           H  
ATOM   2559  HD2 ARG A 165      24.921 102.181  93.838  1.00  0.00           H  
ATOM   2560  HD3 ARG A 165      23.862 102.433  92.462  1.00  0.00           H  
ATOM   2561  HE  ARG A 165      25.204 104.809  92.677  1.00  0.00           H  
ATOM   2562 HH11 ARG A 165      27.148 105.251  91.419  1.00  0.00           H  
ATOM   2563 HH12 ARG A 165      27.924 103.996  90.552  1.00  0.00           H  
ATOM   2564 HH21 ARG A 165      25.832 101.513  91.662  1.00  0.00           H  
ATOM   2565 HH22 ARG A 165      27.056 102.076  90.493  1.00  0.00           H  
ATOM   2566  N   PRO A 166      19.159 102.486  95.093  1.00  0.00           N  
ATOM   2567  CA  PRO A 166      17.968 101.657  95.097  1.00  0.00           C  
ATOM   2568  C   PRO A 166      18.152 100.268  94.482  1.00  0.00           C  
ATOM   2569  O   PRO A 166      18.658 100.094  93.378  1.00  0.00           O  
ATOM   2570  CB  PRO A 166      16.817 102.397  94.312  1.00  0.00           C  
ATOM   2571  CG  PRO A 166      17.625 103.323  93.319  1.00  0.00           C  
ATOM   2572  CD  PRO A 166      18.909 103.613  94.174  1.00  0.00           C  
ATOM   2573  HA  PRO A 166      17.688 101.554  96.145  1.00  0.00           H  
ATOM   2574  HB2 PRO A 166      16.090 101.782  93.782  1.00  0.00           H  
ATOM   2575  HB3 PRO A 166      16.197 102.980  94.991  1.00  0.00           H  
ATOM   2576  HG2 PRO A 166      17.921 102.773  92.425  1.00  0.00           H  
ATOM   2577  HG3 PRO A 166      17.097 104.257  93.131  1.00  0.00           H  
ATOM   2578  HD2 PRO A 166      19.750 103.815  93.509  1.00  0.00           H  
ATOM   2579  HD3 PRO A 166      18.815 104.493  94.811  1.00  0.00           H  
ATOM   2580  N   GLY A 167      17.772  99.264  95.251  1.00  0.00           N  
ATOM   2581  CA  GLY A 167      18.041  97.833  95.087  1.00  0.00           C  
ATOM   2582  C   GLY A 167      19.126  97.318  96.031  1.00  0.00           C  
ATOM   2583  O   GLY A 167      19.094  96.161  96.362  1.00  0.00           O  
ATOM   2584  H   GLY A 167      17.298  99.636  96.060  1.00  0.00           H  
ATOM   2585  HA2 GLY A 167      17.102  97.345  95.350  1.00  0.00           H  
ATOM   2586  HA3 GLY A 167      18.302  97.630  94.049  1.00  0.00           H  
ATOM   2587  N   GLY A 168      20.004  98.169  96.490  1.00  0.00           N  
ATOM   2588  CA  GLY A 168      21.207  97.855  97.208  1.00  0.00           C  
ATOM   2589  C   GLY A 168      21.164  97.410  98.636  1.00  0.00           C  
ATOM   2590  O   GLY A 168      20.135  97.435  99.303  1.00  0.00           O  
ATOM   2591  H   GLY A 168      20.011  99.168  96.347  1.00  0.00           H  
ATOM   2592  HA2 GLY A 168      21.712  97.101  96.606  1.00  0.00           H  
ATOM   2593  HA3 GLY A 168      21.818  98.757  97.173  1.00  0.00           H  
ATOM   2594  N   LEU A 169      22.364  97.125  99.198  1.00  0.00           N  
ATOM   2595  CA  LEU A 169      22.467  96.509 100.527  1.00  0.00           C  
ATOM   2596  C   LEU A 169      23.153  97.479 101.567  1.00  0.00           C  
ATOM   2597  O   LEU A 169      23.907  98.371 101.179  1.00  0.00           O  
ATOM   2598  CB  LEU A 169      23.239  95.233 100.444  1.00  0.00           C  
ATOM   2599  CG  LEU A 169      22.632  94.076  99.747  1.00  0.00           C  
ATOM   2600  CD1 LEU A 169      23.667  92.948  99.600  1.00  0.00           C  
ATOM   2601  CD2 LEU A 169      21.491  93.660 100.697  1.00  0.00           C  
ATOM   2602  H   LEU A 169      23.214  97.223  98.662  1.00  0.00           H  
ATOM   2603  HA  LEU A 169      21.465  96.311 100.906  1.00  0.00           H  
ATOM   2604  HB2 LEU A 169      24.179  95.405  99.918  1.00  0.00           H  
ATOM   2605  HB3 LEU A 169      23.625  95.036 101.444  1.00  0.00           H  
ATOM   2606  HG  LEU A 169      22.273  94.339  98.751  1.00  0.00           H  
ATOM   2607 HD11 LEU A 169      24.639  93.379  99.363  1.00  0.00           H  
ATOM   2608 HD12 LEU A 169      23.725  92.483 100.584  1.00  0.00           H  
ATOM   2609 HD13 LEU A 169      23.240  92.216  98.915  1.00  0.00           H  
ATOM   2610 HD21 LEU A 169      21.302  92.591 100.592  1.00  0.00           H  
ATOM   2611 HD22 LEU A 169      21.635  93.949 101.738  1.00  0.00           H  
ATOM   2612 HD23 LEU A 169      20.579  94.217 100.488  1.00  0.00           H  
ATOM   2613  N   LEU A 170      23.075  97.082 102.857  1.00  0.00           N  
ATOM   2614  CA  LEU A 170      23.621  97.783 104.012  1.00  0.00           C  
ATOM   2615  C   LEU A 170      23.974  96.644 105.020  1.00  0.00           C  
ATOM   2616  O   LEU A 170      23.133  96.168 105.719  1.00  0.00           O  
ATOM   2617  CB  LEU A 170      22.660  98.805 104.585  1.00  0.00           C  
ATOM   2618  CG  LEU A 170      23.290  99.354 105.963  1.00  0.00           C  
ATOM   2619  CD1 LEU A 170      24.535 100.324 105.668  1.00  0.00           C  
ATOM   2620  CD2 LEU A 170      22.290 100.172 106.756  1.00  0.00           C  
ATOM   2621  H   LEU A 170      22.562  96.226 103.014  1.00  0.00           H  
ATOM   2622  HA  LEU A 170      24.522  98.314 103.707  1.00  0.00           H  
ATOM   2623  HB2 LEU A 170      22.619  99.675 103.930  1.00  0.00           H  
ATOM   2624  HB3 LEU A 170      21.635  98.439 104.662  1.00  0.00           H  
ATOM   2625  HG  LEU A 170      23.583  98.572 106.662  1.00  0.00           H  
ATOM   2626 HD11 LEU A 170      25.101 100.610 106.554  1.00  0.00           H  
ATOM   2627 HD12 LEU A 170      25.245  99.763 105.062  1.00  0.00           H  
ATOM   2628 HD13 LEU A 170      24.223 101.222 105.135  1.00  0.00           H  
ATOM   2629 HD21 LEU A 170      22.716 100.577 107.673  1.00  0.00           H  
ATOM   2630 HD22 LEU A 170      22.005 101.015 106.126  1.00  0.00           H  
ATOM   2631 HD23 LEU A 170      21.423  99.663 107.180  1.00  0.00           H  
ATOM   2632  N   VAL A 171      25.318  96.397 105.153  1.00  0.00           N  
ATOM   2633  CA  VAL A 171      25.898  95.295 105.975  1.00  0.00           C  
ATOM   2634  C   VAL A 171      26.688  95.823 107.142  1.00  0.00           C  
ATOM   2635  O   VAL A 171      27.794  96.427 106.997  1.00  0.00           O  
ATOM   2636  CB  VAL A 171      26.632  94.275 105.062  1.00  0.00           C  
ATOM   2637  CG1 VAL A 171      27.185  93.091 105.805  1.00  0.00           C  
ATOM   2638  CG2 VAL A 171      25.669  93.672 104.085  1.00  0.00           C  
ATOM   2639  H   VAL A 171      25.999  96.871 104.578  1.00  0.00           H  
ATOM   2640  HA  VAL A 171      25.055  94.729 106.370  1.00  0.00           H  
ATOM   2641  HB  VAL A 171      27.387  94.833 104.509  1.00  0.00           H  
ATOM   2642 HG11 VAL A 171      27.077  92.205 105.179  1.00  0.00           H  
ATOM   2643 HG12 VAL A 171      28.238  93.247 106.038  1.00  0.00           H  
ATOM   2644 HG13 VAL A 171      26.646  92.947 106.741  1.00  0.00           H  
ATOM   2645 HG21 VAL A 171      26.297  93.094 103.407  1.00  0.00           H  
ATOM   2646 HG22 VAL A 171      24.912  93.094 104.616  1.00  0.00           H  
ATOM   2647 HG23 VAL A 171      25.178  94.367 103.403  1.00  0.00           H  
ATOM   2648  N   ILE A 172      26.195  95.469 108.364  1.00  0.00           N  
ATOM   2649  CA  ILE A 172      26.698  96.183 109.548  1.00  0.00           C  
ATOM   2650  C   ILE A 172      26.895  95.319 110.816  1.00  0.00           C  
ATOM   2651  O   ILE A 172      26.252  94.262 110.903  1.00  0.00           O  
ATOM   2652  CB  ILE A 172      26.006  97.422 109.817  1.00  0.00           C  
ATOM   2653  CG1 ILE A 172      26.653  98.275 110.915  1.00  0.00           C  
ATOM   2654  CG2 ILE A 172      24.489  97.157 110.103  1.00  0.00           C  
ATOM   2655  CD1 ILE A 172      26.138  99.747 110.938  1.00  0.00           C  
ATOM   2656  H   ILE A 172      25.340  94.948 108.489  1.00  0.00           H  
ATOM   2657  HA  ILE A 172      27.704  96.548 109.340  1.00  0.00           H  
ATOM   2658  HB  ILE A 172      26.166  97.951 108.877  1.00  0.00           H  
ATOM   2659 HG12 ILE A 172      26.558  97.872 111.923  1.00  0.00           H  
ATOM   2660 HG13 ILE A 172      27.732  98.312 110.763  1.00  0.00           H  
ATOM   2661 HG21 ILE A 172      24.434  96.533 110.995  1.00  0.00           H  
ATOM   2662 HG22 ILE A 172      23.975  98.090 110.335  1.00  0.00           H  
ATOM   2663 HG23 ILE A 172      24.058  96.591 109.277  1.00  0.00           H  
ATOM   2664 HD11 ILE A 172      25.945 100.033 109.904  1.00  0.00           H  
ATOM   2665 HD12 ILE A 172      25.215  99.755 111.518  1.00  0.00           H  
ATOM   2666 HD13 ILE A 172      26.780 100.455 111.463  1.00  0.00           H  
ATOM   2667  N   ASP A 173      27.852  95.545 111.687  1.00  0.00           N  
ATOM   2668  CA  ASP A 173      27.941  94.837 112.949  1.00  0.00           C  
ATOM   2669  C   ASP A 173      28.142  95.518 114.274  1.00  0.00           C  
ATOM   2670  O   ASP A 173      28.532  96.701 114.338  1.00  0.00           O  
ATOM   2671  CB  ASP A 173      29.127  93.842 112.772  1.00  0.00           C  
ATOM   2672  CG  ASP A 173      30.441  94.461 112.346  1.00  0.00           C  
ATOM   2673  OD1 ASP A 173      31.349  93.641 112.135  1.00  0.00           O  
ATOM   2674  OD2 ASP A 173      30.585  95.653 112.323  1.00  0.00           O1-
ATOM   2675  H   ASP A 173      28.412  96.382 111.596  1.00  0.00           H  
ATOM   2676  HA  ASP A 173      27.025  94.262 113.092  1.00  0.00           H  
ATOM   2677  HB2 ASP A 173      29.339  93.334 113.713  1.00  0.00           H  
ATOM   2678  HB3 ASP A 173      28.861  93.089 112.030  1.00  0.00           H  
ATOM   2679  N   HIE A 174      27.915  94.765 115.365  1.00  0.00           N  
ATOM   2680  CA  HIE A 174      28.135  95.290 116.690  1.00  0.00           C  
ATOM   2681  C   HIE A 174      28.210  94.194 117.814  1.00  0.00           C  
ATOM   2682  O   HIE A 174      27.831  93.039 117.570  1.00  0.00           O  
ATOM   2683  CB  HIE A 174      27.034  96.326 117.138  1.00  0.00           C  
ATOM   2684  CG  HIE A 174      25.703  95.824 117.613  1.00  0.00           C  
ATOM   2685  CD2 HIE A 174      24.873  95.045 116.863  1.00  0.00           C  
ATOM   2686  ND1 HIE A 174      25.164  95.901 118.909  1.00  0.00           N  
ATOM   2687  CE1 HIE A 174      24.061  95.184 118.876  1.00  0.00           C  
ATOM   2688  NE2 HIE A 174      23.809  94.683 117.653  1.00  0.00           N  
ATOM   2689  H   HIE A 174      27.642  93.799 115.255  1.00  0.00           H  
ATOM   2690  HA  HIE A 174      29.141  95.707 116.638  1.00  0.00           H  
ATOM   2691  HB2 HIE A 174      27.490  96.853 117.975  1.00  0.00           H  
ATOM   2692  HB3 HIE A 174      26.886  97.107 116.392  1.00  0.00           H  
ATOM   2693  HD2 HIE A 174      24.964  94.732 115.834  1.00  0.00           H  
ATOM   2694  HE1 HIE A 174      23.363  94.996 119.679  1.00  0.00           H  
ATOM   2695  HE2 HIE A 174      23.115  94.064 117.258  1.00  0.00           H  
ATOM   2696  N   ARG A 175      28.626  94.575 119.052  1.00  0.00           N  
ATOM   2697  CA  ARG A 175      28.814  93.456 120.021  1.00  0.00           C  
ATOM   2698  C   ARG A 175      27.548  92.820 120.652  1.00  0.00           C  
ATOM   2699  O   ARG A 175      26.573  93.523 120.953  1.00  0.00           O  
ATOM   2700  CB  ARG A 175      29.782  93.868 121.105  1.00  0.00           C  
ATOM   2701  CG  ARG A 175      31.187  93.470 120.681  1.00  0.00           C  
ATOM   2702  CD  ARG A 175      32.293  93.754 121.718  1.00  0.00           C  
ATOM   2703  NE  ARG A 175      33.772  93.450 121.281  1.00  0.00           N  
ATOM   2704  CZ  ARG A 175      34.521  92.323 121.504  1.00  0.00           C  
ATOM   2705  NH1 ARG A 175      34.104  91.295 122.231  1.00  0.00           N1+
ATOM   2706  NH2 ARG A 175      35.718  92.223 121.097  1.00  0.00           N  
ATOM   2707  H   ARG A 175      28.900  95.532 119.221  1.00  0.00           H  
ATOM   2708  HA  ARG A 175      29.277  92.596 119.538  1.00  0.00           H  
ATOM   2709  HB2 ARG A 175      29.707  94.931 121.330  1.00  0.00           H  
ATOM   2710  HB3 ARG A 175      29.589  93.416 122.078  1.00  0.00           H  
ATOM   2711  HG2 ARG A 175      31.131  92.390 120.552  1.00  0.00           H  
ATOM   2712  HG3 ARG A 175      31.383  94.004 119.751  1.00  0.00           H  
ATOM   2713  HD2 ARG A 175      32.290  94.842 121.788  1.00  0.00           H  
ATOM   2714  HD3 ARG A 175      32.135  93.185 122.634  1.00  0.00           H  
ATOM   2715  HE  ARG A 175      34.228  94.115 120.672  1.00  0.00           H  
ATOM   2716 HH11 ARG A 175      33.119  91.173 122.421  1.00  0.00           H  
ATOM   2717 HH12 ARG A 175      34.600  90.426 122.099  1.00  0.00           H  
ATOM   2718 HH21 ARG A 175      36.142  92.887 120.463  1.00  0.00           H  
ATOM   2719 HH22 ARG A 175      36.287  91.466 121.447  1.00  0.00           H  
ATOM   2720  N   ASN A 176      27.636  91.541 120.957  1.00  0.00           N  
ATOM   2721  CA  ASN A 176      26.901  90.943 122.064  1.00  0.00           C  
ATOM   2722  C   ASN A 176      27.527  91.279 123.458  1.00  0.00           C  
ATOM   2723  O   ASN A 176      28.750  91.166 123.653  1.00  0.00           O  
ATOM   2724  CB  ASN A 176      26.805  89.412 121.701  1.00  0.00           C  
ATOM   2725  CG  ASN A 176      25.781  88.677 122.562  1.00  0.00           C  
ATOM   2726  ND2 ASN A 176      25.954  87.411 122.800  1.00  0.00           N  
ATOM   2727  OD1 ASN A 176      24.860  89.249 123.118  1.00  0.00           O  
ATOM   2728  H   ASN A 176      28.389  91.026 120.520  1.00  0.00           H  
ATOM   2729  HA  ASN A 176      25.926  91.432 122.084  1.00  0.00           H  
ATOM   2730  HB2 ASN A 176      26.351  89.341 120.713  1.00  0.00           H  
ATOM   2731  HB3 ASN A 176      27.792  88.977 121.858  1.00  0.00           H  
ATOM   2732 HD21 ASN A 176      25.403  87.001 123.539  1.00  0.00           H  
ATOM   2733 HD22 ASN A 176      26.743  86.877 122.464  1.00  0.00           H  
ATOM   2734  N   TYR A 177      26.657  91.664 124.385  1.00  0.00           N  
ATOM   2735  CA  TYR A 177      27.085  92.063 125.691  1.00  0.00           C  
ATOM   2736  C   TYR A 177      26.470  91.241 126.808  1.00  0.00           C  
ATOM   2737  O   TYR A 177      26.627  91.676 127.941  1.00  0.00           O  
ATOM   2738  CB  TYR A 177      26.717  93.519 125.891  1.00  0.00           C  
ATOM   2739  CG  TYR A 177      27.270  94.535 124.901  1.00  0.00           C  
ATOM   2740  CD1 TYR A 177      28.537  95.063 125.033  1.00  0.00           C  
ATOM   2741  CD2 TYR A 177      26.456  94.877 123.750  1.00  0.00           C  
ATOM   2742  CE1 TYR A 177      29.034  95.987 124.072  1.00  0.00           C  
ATOM   2743  CE2 TYR A 177      26.959  95.741 122.800  1.00  0.00           C  
ATOM   2744  CZ  TYR A 177      28.198  96.351 122.998  1.00  0.00           C  
ATOM   2745  OH  TYR A 177      28.461  97.345 122.138  1.00  0.00           O  
ATOM   2746  H   TYR A 177      25.674  91.749 124.166  1.00  0.00           H  
ATOM   2747  HA  TYR A 177      28.168  91.998 125.797  1.00  0.00           H  
ATOM   2748  HB2 TYR A 177      25.635  93.530 126.029  1.00  0.00           H  
ATOM   2749  HB3 TYR A 177      26.989  93.892 126.878  1.00  0.00           H  
ATOM   2750  HD1 TYR A 177      29.152  94.908 125.907  1.00  0.00           H  
ATOM   2751  HD2 TYR A 177      25.445  94.510 123.663  1.00  0.00           H  
ATOM   2752  HE1 TYR A 177      29.875  96.631 124.285  1.00  0.00           H  
ATOM   2753  HE2 TYR A 177      26.328  96.065 121.985  1.00  0.00           H  
ATOM   2754  HH  TYR A 177      27.878  98.107 122.154  1.00  0.00           H  
ATOM   2755  N   ASP A 178      25.723  90.109 126.568  1.00  0.00           N  
ATOM   2756  CA  ASP A 178      25.043  89.417 127.670  1.00  0.00           C  
ATOM   2757  C   ASP A 178      25.997  88.803 128.661  1.00  0.00           C  
ATOM   2758  O   ASP A 178      25.588  88.681 129.845  1.00  0.00           O  
ATOM   2759  CB  ASP A 178      24.004  88.419 127.152  1.00  0.00           C  
ATOM   2760  CG  ASP A 178      24.474  87.045 126.592  1.00  0.00           C  
ATOM   2761  OD1 ASP A 178      25.600  86.899 126.154  1.00  0.00           O  
ATOM   2762  OD2 ASP A 178      23.701  86.064 126.569  1.00  0.00           O1-
ATOM   2763  H   ASP A 178      25.534  89.873 125.604  1.00  0.00           H  
ATOM   2764  HA  ASP A 178      24.461  90.124 128.262  1.00  0.00           H  
ATOM   2765  HB2 ASP A 178      23.597  88.119 128.118  1.00  0.00           H  
ATOM   2766  HB3 ASP A 178      23.279  88.910 126.502  1.00  0.00           H  
ATOM   2767  N   TYR A 179      27.287  88.500 128.404  1.00  0.00           N  
ATOM   2768  CA  TYR A 179      28.294  87.964 129.296  1.00  0.00           C  
ATOM   2769  C   TYR A 179      28.779  89.079 130.205  1.00  0.00           C  
ATOM   2770  O   TYR A 179      28.633  89.068 131.400  1.00  0.00           O  
ATOM   2771  CB  TYR A 179      29.368  87.104 128.647  1.00  0.00           C  
ATOM   2772  CG  TYR A 179      29.566  85.803 129.349  1.00  0.00           C  
ATOM   2773  CD1 TYR A 179      30.438  85.804 130.474  1.00  0.00           C  
ATOM   2774  CD2 TYR A 179      29.050  84.627 128.813  1.00  0.00           C  
ATOM   2775  CE1 TYR A 179      30.780  84.593 131.070  1.00  0.00           C  
ATOM   2776  CE2 TYR A 179      29.441  83.365 129.377  1.00  0.00           C  
ATOM   2777  CZ  TYR A 179      30.137  83.397 130.590  1.00  0.00           C  
ATOM   2778  OH  TYR A 179      30.509  82.265 131.331  1.00  0.00           O  
ATOM   2779  H   TYR A 179      27.577  88.587 127.441  1.00  0.00           H  
ATOM   2780  HA  TYR A 179      27.746  87.289 129.954  1.00  0.00           H  
ATOM   2781  HB2 TYR A 179      29.134  86.896 127.603  1.00  0.00           H  
ATOM   2782  HB3 TYR A 179      30.316  87.640 128.616  1.00  0.00           H  
ATOM   2783  HD1 TYR A 179      30.813  86.754 130.826  1.00  0.00           H  
ATOM   2784  HD2 TYR A 179      28.482  84.656 127.894  1.00  0.00           H  
ATOM   2785  HE1 TYR A 179      31.325  84.522 132.000  1.00  0.00           H  
ATOM   2786  HE2 TYR A 179      29.016  82.451 128.990  1.00  0.00           H  
ATOM   2787  HH  TYR A 179      30.109  81.478 130.953  1.00  0.00           H  
ATOM   2788  N   ILE A 180      29.137  90.234 129.618  1.00  0.00           N  
ATOM   2789  CA  ILE A 180      29.500  91.522 130.225  1.00  0.00           C  
ATOM   2790  C   ILE A 180      28.350  92.045 131.186  1.00  0.00           C  
ATOM   2791  O   ILE A 180      28.614  92.471 132.324  1.00  0.00           O  
ATOM   2792  CB  ILE A 180      29.904  92.440 129.079  1.00  0.00           C  
ATOM   2793  CG1 ILE A 180      31.278  92.035 128.502  1.00  0.00           C  
ATOM   2794  CG2 ILE A 180      30.044  93.885 129.659  1.00  0.00           C  
ATOM   2795  CD1 ILE A 180      31.722  92.605 127.126  1.00  0.00           C  
ATOM   2796  H   ILE A 180      28.847  90.359 128.659  1.00  0.00           H  
ATOM   2797  HA  ILE A 180      30.369  91.253 130.824  1.00  0.00           H  
ATOM   2798  HB  ILE A 180      29.115  92.441 128.327  1.00  0.00           H  
ATOM   2799 HG12 ILE A 180      32.043  92.414 129.180  1.00  0.00           H  
ATOM   2800 HG13 ILE A 180      31.313  90.947 128.445  1.00  0.00           H  
ATOM   2801 HG21 ILE A 180      30.088  94.580 128.820  1.00  0.00           H  
ATOM   2802 HG22 ILE A 180      29.084  94.341 129.903  1.00  0.00           H  
ATOM   2803 HG23 ILE A 180      30.897  94.025 130.323  1.00  0.00           H  
ATOM   2804 HD11 ILE A 180      31.345  92.009 126.296  1.00  0.00           H  
ATOM   2805 HD12 ILE A 180      31.405  93.643 127.030  1.00  0.00           H  
ATOM   2806 HD13 ILE A 180      32.808  92.610 127.226  1.00  0.00           H  
ATOM   2807  N   LEU A 181      27.072  91.983 130.754  1.00  0.00           N  
ATOM   2808  CA  LEU A 181      25.955  92.523 131.506  1.00  0.00           C  
ATOM   2809  C   LEU A 181      25.269  91.484 132.467  1.00  0.00           C  
ATOM   2810  O   LEU A 181      24.380  91.796 133.198  1.00  0.00           O  
ATOM   2811  CB  LEU A 181      24.922  93.231 130.613  1.00  0.00           C  
ATOM   2812  CG  LEU A 181      25.445  94.309 129.694  1.00  0.00           C  
ATOM   2813  CD1 LEU A 181      24.542  94.555 128.481  1.00  0.00           C  
ATOM   2814  CD2 LEU A 181      25.804  95.582 130.423  1.00  0.00           C  
ATOM   2815  H   LEU A 181      26.945  91.752 129.778  1.00  0.00           H  
ATOM   2816  HA  LEU A 181      26.443  93.264 132.139  1.00  0.00           H  
ATOM   2817  HB2 LEU A 181      24.482  92.513 129.921  1.00  0.00           H  
ATOM   2818  HB3 LEU A 181      24.186  93.612 131.322  1.00  0.00           H  
ATOM   2819  HG  LEU A 181      26.453  94.003 129.414  1.00  0.00           H  
ATOM   2820 HD11 LEU A 181      24.248  93.657 127.936  1.00  0.00           H  
ATOM   2821 HD12 LEU A 181      23.690  95.132 128.844  1.00  0.00           H  
ATOM   2822 HD13 LEU A 181      25.052  95.070 127.666  1.00  0.00           H  
ATOM   2823 HD21 LEU A 181      24.933  95.926 130.980  1.00  0.00           H  
ATOM   2824 HD22 LEU A 181      26.632  95.485 131.127  1.00  0.00           H  
ATOM   2825 HD23 LEU A 181      26.018  96.365 129.696  1.00  0.00           H  
ATOM   2826  N   SER A 182      25.762  90.247 132.488  1.00  0.00           N  
ATOM   2827  CA  SER A 182      25.498  89.191 133.489  1.00  0.00           C  
ATOM   2828  C   SER A 182      26.678  88.838 134.389  1.00  0.00           C  
ATOM   2829  O   SER A 182      26.446  88.075 135.342  1.00  0.00           O  
ATOM   2830  CB  SER A 182      24.882  87.950 132.807  1.00  0.00           C  
ATOM   2831  OG  SER A 182      25.703  87.090 131.927  1.00  0.00           O  
ATOM   2832  H   SER A 182      26.419  90.047 131.747  1.00  0.00           H  
ATOM   2833  HA  SER A 182      24.612  89.457 134.066  1.00  0.00           H  
ATOM   2834  HB2 SER A 182      24.484  87.243 133.536  1.00  0.00           H  
ATOM   2835  HB3 SER A 182      24.048  88.384 132.255  1.00  0.00           H  
ATOM   2836  HG  SER A 182      25.738  87.609 131.121  1.00  0.00           H  
ATOM   2837  N   THR A 183      27.939  89.203 134.119  1.00  0.00           N  
ATOM   2838  CA  THR A 183      29.118  88.687 134.807  1.00  0.00           C  
ATOM   2839  C   THR A 183      30.324  89.648 134.855  1.00  0.00           C  
ATOM   2840  O   THR A 183      31.335  89.455 135.579  1.00  0.00           O  
ATOM   2841  CB  THR A 183      29.710  87.407 134.085  1.00  0.00           C  
ATOM   2842  CG2 THR A 183      28.649  86.297 133.752  1.00  0.00           C  
ATOM   2843  OG1 THR A 183      30.376  87.917 132.954  1.00  0.00           O  
ATOM   2844  H   THR A 183      28.094  89.755 133.286  1.00  0.00           H  
ATOM   2845  HA  THR A 183      28.989  88.418 135.854  1.00  0.00           H  
ATOM   2846  HB  THR A 183      30.479  86.950 134.709  1.00  0.00           H  
ATOM   2847  HG1 THR A 183      29.751  88.386 132.396  1.00  0.00           H  
ATOM   2848 HG21 THR A 183      28.000  86.760 133.008  1.00  0.00           H  
ATOM   2849 HG22 THR A 183      29.107  85.396 133.342  1.00  0.00           H  
ATOM   2850 HG23 THR A 183      28.065  85.957 134.607  1.00  0.00           H  
ATOM   2851  N   GLY A 184      30.238  90.732 134.049  1.00  0.00           N  
ATOM   2852  CA  GLY A 184      31.273  91.706 133.833  1.00  0.00           C  
ATOM   2853  C   GLY A 184      32.564  91.187 133.378  1.00  0.00           C  
ATOM   2854  O   GLY A 184      33.567  91.787 133.729  1.00  0.00           O  
ATOM   2855  H   GLY A 184      29.468  90.899 133.417  1.00  0.00           H  
ATOM   2856  HA2 GLY A 184      30.903  92.372 133.054  1.00  0.00           H  
ATOM   2857  HA3 GLY A 184      31.446  92.310 134.724  1.00  0.00           H  
ATOM   2858  N   CYS A 185      32.543  90.154 132.599  1.00  0.00           N  
ATOM   2859  CA  CYS A 185      33.662  89.358 132.119  1.00  0.00           C  
ATOM   2860  C   CYS A 185      33.396  88.882 130.673  1.00  0.00           C  
ATOM   2861  O   CYS A 185      32.254  88.850 130.245  1.00  0.00           O  
ATOM   2862  CB  CYS A 185      33.880  88.096 132.996  1.00  0.00           C  
ATOM   2863  SG  CYS A 185      34.500  88.395 134.647  1.00  0.00           S  
ATOM   2864  H   CYS A 185      31.621  89.747 132.536  1.00  0.00           H  
ATOM   2865  HA  CYS A 185      34.489  90.063 132.031  1.00  0.00           H  
ATOM   2866  HB2 CYS A 185      32.900  87.686 133.234  1.00  0.00           H  
ATOM   2867  HB3 CYS A 185      34.427  87.278 132.526  1.00  0.00           H  
ATOM   2868  HG  CYS A 185      35.819  88.191 134.595  1.00  0.00           H  
ATOM   2869  N   ALA A 186      34.472  88.587 129.986  1.00  0.00           N  
ATOM   2870  CA  ALA A 186      34.476  88.301 128.590  1.00  0.00           C  
ATOM   2871  C   ALA A 186      34.084  86.839 128.256  1.00  0.00           C  
ATOM   2872  O   ALA A 186      34.464  85.895 129.057  1.00  0.00           O  
ATOM   2873  CB  ALA A 186      35.920  88.676 128.128  1.00  0.00           C  
ATOM   2874  H   ALA A 186      35.354  88.541 130.476  1.00  0.00           H  
ATOM   2875  HA  ALA A 186      33.752  89.002 128.175  1.00  0.00           H  
ATOM   2876  HB1 ALA A 186      36.151  88.494 127.079  1.00  0.00           H  
ATOM   2877  HB2 ALA A 186      36.139  89.697 128.441  1.00  0.00           H  
ATOM   2878  HB3 ALA A 186      36.636  87.973 128.554  1.00  0.00           H  
ATOM   2879  N   PRO A 187      33.325  86.720 127.148  1.00  0.00           N  
ATOM   2880  CA  PRO A 187      32.681  85.447 126.813  1.00  0.00           C  
ATOM   2881  C   PRO A 187      33.619  84.239 126.516  1.00  0.00           C  
ATOM   2882  O   PRO A 187      34.756  84.547 126.013  1.00  0.00           O  
ATOM   2883  CB  PRO A 187      31.846  85.780 125.615  1.00  0.00           C  
ATOM   2884  CG  PRO A 187      31.668  87.311 125.563  1.00  0.00           C  
ATOM   2885  CD  PRO A 187      32.969  87.794 126.178  1.00  0.00           C  
ATOM   2886  HA  PRO A 187      32.064  85.267 127.693  1.00  0.00           H  
ATOM   2887  HB2 PRO A 187      32.428  85.603 124.711  1.00  0.00           H  
ATOM   2888  HB3 PRO A 187      30.849  85.339 125.606  1.00  0.00           H  
ATOM   2889  HG2 PRO A 187      31.513  87.656 124.540  1.00  0.00           H  
ATOM   2890  HG3 PRO A 187      30.808  87.597 126.169  1.00  0.00           H  
ATOM   2891  HD2 PRO A 187      33.727  87.770 125.396  1.00  0.00           H  
ATOM   2892  HD3 PRO A 187      32.814  88.825 126.498  1.00  0.00           H  
ATOM   2893  N   PRO A 188      33.121  83.038 126.538  1.00  0.00           N  
ATOM   2894  CA  PRO A 188      33.898  81.777 126.203  1.00  0.00           C  
ATOM   2895  C   PRO A 188      34.191  81.593 124.701  1.00  0.00           C  
ATOM   2896  O   PRO A 188      33.555  82.196 123.810  1.00  0.00           O  
ATOM   2897  CB  PRO A 188      33.076  80.585 126.700  1.00  0.00           C  
ATOM   2898  CG  PRO A 188      31.636  81.140 126.657  1.00  0.00           C  
ATOM   2899  CD  PRO A 188      31.743  82.637 126.889  1.00  0.00           C  
ATOM   2900  HA  PRO A 188      34.894  81.787 126.644  1.00  0.00           H  
ATOM   2901  HB2 PRO A 188      33.262  79.618 126.233  1.00  0.00           H  
ATOM   2902  HB3 PRO A 188      33.333  80.435 127.749  1.00  0.00           H  
ATOM   2903  HG2 PRO A 188      31.133  81.028 125.696  1.00  0.00           H  
ATOM   2904  HG3 PRO A 188      31.115  80.717 127.515  1.00  0.00           H  
ATOM   2905  HD2 PRO A 188      31.035  83.139 126.230  1.00  0.00           H  
ATOM   2906  HD3 PRO A 188      31.522  82.930 127.916  1.00  0.00           H  
ATOM   2907  N   GLY A 189      35.164  80.739 124.429  1.00  0.00           N  
ATOM   2908  CA  GLY A 189      35.573  80.342 122.993  1.00  0.00           C  
ATOM   2909  C   GLY A 189      36.468  81.480 122.370  1.00  0.00           C  
ATOM   2910  O   GLY A 189      36.864  82.400 123.066  1.00  0.00           O  
ATOM   2911  H   GLY A 189      35.714  80.479 125.236  1.00  0.00           H  
ATOM   2912  HA2 GLY A 189      36.146  79.420 123.084  1.00  0.00           H  
ATOM   2913  HA3 GLY A 189      34.770  80.159 122.279  1.00  0.00           H  
ATOM   2914  N   LYS A 190      36.673  81.346 121.065  1.00  0.00           N  
ATOM   2915  CA  LYS A 190      37.461  82.197 120.262  1.00  0.00           C  
ATOM   2916  C   LYS A 190      36.712  83.401 119.615  1.00  0.00           C  
ATOM   2917  O   LYS A 190      35.537  83.256 119.333  1.00  0.00           O  
ATOM   2918  CB  LYS A 190      38.143  81.337 119.225  1.00  0.00           C  
ATOM   2919  CG  LYS A 190      39.319  80.530 119.707  1.00  0.00           C  
ATOM   2920  CD  LYS A 190      40.067  79.817 118.506  1.00  0.00           C  
ATOM   2921  CE  LYS A 190      41.277  79.061 119.033  1.00  0.00           C  
ATOM   2922  NZ  LYS A 190      41.815  78.150 118.022  1.00  0.00           N1+
ATOM   2923  H   LYS A 190      36.236  80.586 120.563  1.00  0.00           H  
ATOM   2924  HA  LYS A 190      38.230  82.565 120.941  1.00  0.00           H  
ATOM   2925  HB2 LYS A 190      37.436  80.592 118.860  1.00  0.00           H  
ATOM   2926  HB3 LYS A 190      38.533  81.883 118.365  1.00  0.00           H  
ATOM   2927  HG2 LYS A 190      40.030  81.208 120.178  1.00  0.00           H  
ATOM   2928  HG3 LYS A 190      38.874  79.810 120.394  1.00  0.00           H  
ATOM   2929  HD2 LYS A 190      39.434  79.093 117.993  1.00  0.00           H  
ATOM   2930  HD3 LYS A 190      40.414  80.577 117.806  1.00  0.00           H  
ATOM   2931  HE2 LYS A 190      41.949  79.909 119.169  1.00  0.00           H  
ATOM   2932  HE3 LYS A 190      41.075  78.457 119.919  1.00  0.00           H  
ATOM   2933  HZ1 LYS A 190      42.505  77.563 118.469  1.00  0.00           H  
ATOM   2934  HZ2 LYS A 190      41.113  77.589 117.558  1.00  0.00           H  
ATOM   2935  HZ3 LYS A 190      42.338  78.644 117.313  1.00  0.00           H  
ATOM   2936  N   ASN A 191      37.412  84.444 119.345  1.00  0.00           N  
ATOM   2937  CA  ASN A 191      36.797  85.578 118.642  1.00  0.00           C  
ATOM   2938  C   ASN A 191      36.941  85.273 117.138  1.00  0.00           C  
ATOM   2939  O   ASN A 191      38.036  84.813 116.671  1.00  0.00           O  
ATOM   2940  CB  ASN A 191      37.670  86.769 119.003  1.00  0.00           C  
ATOM   2941  CG  ASN A 191      37.127  88.059 118.368  1.00  0.00           C  
ATOM   2942  ND2 ASN A 191      37.091  89.137 119.135  1.00  0.00           N  
ATOM   2943  OD1 ASN A 191      36.742  88.115 117.199  1.00  0.00           O  
ATOM   2944  H   ASN A 191      38.388  84.585 119.564  1.00  0.00           H  
ATOM   2945  HA  ASN A 191      35.748  85.656 118.927  1.00  0.00           H  
ATOM   2946  HB2 ASN A 191      37.718  86.809 120.090  1.00  0.00           H  
ATOM   2947  HB3 ASN A 191      38.732  86.607 118.815  1.00  0.00           H  
ATOM   2948 HD21 ASN A 191      36.523  89.909 118.815  1.00  0.00           H  
ATOM   2949 HD22 ASN A 191      37.607  89.240 119.997  1.00  0.00           H  
ATOM   2950  N   ILE A 192      35.863  85.393 116.380  1.00  0.00           N  
ATOM   2951  CA  ILE A 192      35.835  85.187 114.965  1.00  0.00           C  
ATOM   2952  C   ILE A 192      36.662  86.203 114.079  1.00  0.00           C  
ATOM   2953  O   ILE A 192      37.356  85.778 113.104  1.00  0.00           O  
ATOM   2954  CB  ILE A 192      34.327  84.897 114.518  1.00  0.00           C  
ATOM   2955  CG1 ILE A 192      34.222  84.258 113.117  1.00  0.00           C  
ATOM   2956  CG2 ILE A 192      33.474  86.197 114.446  1.00  0.00           C  
ATOM   2957  CD1 ILE A 192      32.816  83.602 112.862  1.00  0.00           C  
ATOM   2958  H   ILE A 192      35.050  85.821 116.797  1.00  0.00           H  
ATOM   2959  HA  ILE A 192      36.371  84.250 114.816  1.00  0.00           H  
ATOM   2960  HB  ILE A 192      33.966  84.205 115.279  1.00  0.00           H  
ATOM   2961 HG12 ILE A 192      34.432  84.954 112.304  1.00  0.00           H  
ATOM   2962 HG13 ILE A 192      35.048  83.548 113.086  1.00  0.00           H  
ATOM   2963 HG21 ILE A 192      32.442  85.906 114.249  1.00  0.00           H  
ATOM   2964 HG22 ILE A 192      33.605  86.773 115.362  1.00  0.00           H  
ATOM   2965 HG23 ILE A 192      33.727  86.833 113.598  1.00  0.00           H  
ATOM   2966 HD11 ILE A 192      32.711  82.915 113.702  1.00  0.00           H  
ATOM   2967 HD12 ILE A 192      31.991  84.314 112.878  1.00  0.00           H  
ATOM   2968 HD13 ILE A 192      32.813  83.127 111.881  1.00  0.00           H  
ATOM   2969  N   TYR A 193      36.729  87.479 114.416  1.00  0.00           N  
ATOM   2970  CA  TYR A 193      37.401  88.530 113.721  1.00  0.00           C  
ATOM   2971  C   TYR A 193      38.872  88.578 114.151  1.00  0.00           C  
ATOM   2972  O   TYR A 193      39.676  89.177 113.423  1.00  0.00           O  
ATOM   2973  CB  TYR A 193      36.750  89.890 113.919  1.00  0.00           C  
ATOM   2974  CG  TYR A 193      35.489  90.152 113.267  1.00  0.00           C  
ATOM   2975  CD1 TYR A 193      34.416  90.713 113.967  1.00  0.00           C  
ATOM   2976  CD2 TYR A 193      35.337  89.992 111.857  1.00  0.00           C  
ATOM   2977  CE1 TYR A 193      33.215  91.090 113.319  1.00  0.00           C  
ATOM   2978  CE2 TYR A 193      34.136  90.283 111.216  1.00  0.00           C  
ATOM   2979  CZ  TYR A 193      33.054  90.835 111.937  1.00  0.00           C  
ATOM   2980  OH  TYR A 193      31.902  91.173 111.368  1.00  0.00           O  
ATOM   2981  H   TYR A 193      36.293  87.641 115.313  1.00  0.00           H  
ATOM   2982  HA  TYR A 193      37.513  88.384 112.646  1.00  0.00           H  
ATOM   2983  HB2 TYR A 193      36.682  89.996 115.002  1.00  0.00           H  
ATOM   2984  HB3 TYR A 193      37.413  90.576 113.391  1.00  0.00           H  
ATOM   2985  HD1 TYR A 193      34.505  90.818 115.039  1.00  0.00           H  
ATOM   2986  HD2 TYR A 193      36.126  89.713 111.175  1.00  0.00           H  
ATOM   2987  HE1 TYR A 193      32.372  91.541 113.821  1.00  0.00           H  
ATOM   2988  HE2 TYR A 193      34.078  90.156 110.145  1.00  0.00           H  
ATOM   2989  HH  TYR A 193      31.456  91.836 111.899  1.00  0.00           H  
ATOM   2990  N   TYR A 194      39.278  88.036 115.294  1.00  0.00           N  
ATOM   2991  CA  TYR A 194      40.624  88.225 116.034  1.00  0.00           C  
ATOM   2992  C   TYR A 194      41.154  86.919 116.695  1.00  0.00           C  
ATOM   2993  O   TYR A 194      41.392  86.765 117.879  1.00  0.00           O  
ATOM   2994  CB  TYR A 194      40.436  89.464 116.948  1.00  0.00           C  
ATOM   2995  CG  TYR A 194      40.023  90.742 116.331  1.00  0.00           C  
ATOM   2996  CD1 TYR A 194      38.729  91.180 116.564  1.00  0.00           C  
ATOM   2997  CD2 TYR A 194      40.818  91.333 115.365  1.00  0.00           C  
ATOM   2998  CE1 TYR A 194      38.256  92.274 115.873  1.00  0.00           C  
ATOM   2999  CE2 TYR A 194      40.391  92.551 114.727  1.00  0.00           C  
ATOM   3000  CZ  TYR A 194      39.073  92.966 114.942  1.00  0.00           C  
ATOM   3001  OH  TYR A 194      38.470  93.872 114.169  1.00  0.00           O  
ATOM   3002  H   TYR A 194      38.528  87.767 115.915  1.00  0.00           H  
ATOM   3003  HA  TYR A 194      41.257  88.554 115.211  1.00  0.00           H  
ATOM   3004  HB2 TYR A 194      39.836  89.197 117.817  1.00  0.00           H  
ATOM   3005  HB3 TYR A 194      41.473  89.594 117.259  1.00  0.00           H  
ATOM   3006  HD1 TYR A 194      38.043  90.673 117.227  1.00  0.00           H  
ATOM   3007  HD2 TYR A 194      41.827  90.971 115.241  1.00  0.00           H  
ATOM   3008  HE1 TYR A 194      37.237  92.611 115.989  1.00  0.00           H  
ATOM   3009  HE2 TYR A 194      41.078  92.968 114.007  1.00  0.00           H  
ATOM   3010  HH  TYR A 194      37.532  94.018 114.309  1.00  0.00           H  
ATOM   3011  N   LYS A 195      41.358  85.977 115.747  1.00  0.00           N  
ATOM   3012  CA  LYS A 195      41.616  84.522 116.108  1.00  0.00           C  
ATOM   3013  C   LYS A 195      42.968  84.297 116.814  1.00  0.00           C  
ATOM   3014  O   LYS A 195      43.174  83.195 117.312  1.00  0.00           O  
ATOM   3015  CB  LYS A 195      41.604  83.621 114.796  1.00  0.00           C  
ATOM   3016  CG  LYS A 195      40.263  83.857 114.004  1.00  0.00           C  
ATOM   3017  CD  LYS A 195      40.297  82.952 112.729  1.00  0.00           C  
ATOM   3018  CE  LYS A 195      38.896  82.525 112.430  1.00  0.00           C  
ATOM   3019  NZ  LYS A 195      38.773  81.465 111.347  1.00  0.00           N1+
ATOM   3020  H   LYS A 195      40.947  86.194 114.850  1.00  0.00           H  
ATOM   3021  HA  LYS A 195      40.794  84.140 116.714  1.00  0.00           H  
ATOM   3022  HB2 LYS A 195      42.413  84.007 114.177  1.00  0.00           H  
ATOM   3023  HB3 LYS A 195      41.787  82.605 115.147  1.00  0.00           H  
ATOM   3024  HG2 LYS A 195      39.414  83.597 114.637  1.00  0.00           H  
ATOM   3025  HG3 LYS A 195      40.125  84.902 113.722  1.00  0.00           H  
ATOM   3026  HD2 LYS A 195      40.704  83.621 111.971  1.00  0.00           H  
ATOM   3027  HD3 LYS A 195      40.987  82.185 113.081  1.00  0.00           H  
ATOM   3028  HE2 LYS A 195      38.565  81.995 113.322  1.00  0.00           H  
ATOM   3029  HE3 LYS A 195      38.278  83.417 112.324  1.00  0.00           H  
ATOM   3030  HZ1 LYS A 195      37.797  81.285 111.159  1.00  0.00           H  
ATOM   3031  HZ2 LYS A 195      39.160  81.741 110.456  1.00  0.00           H  
ATOM   3032  HZ3 LYS A 195      39.191  80.597 111.651  1.00  0.00           H  
ATOM   3033  N   SER A 196      43.891  85.277 116.704  1.00  0.00           N  
ATOM   3034  CA  SER A 196      45.327  85.123 117.008  1.00  0.00           C  
ATOM   3035  C   SER A 196      45.573  84.701 118.473  1.00  0.00           C  
ATOM   3036  O   SER A 196      45.308  85.494 119.414  1.00  0.00           O  
ATOM   3037  CB  SER A 196      45.934  86.444 116.835  1.00  0.00           C  
ATOM   3038  OG  SER A 196      47.348  86.420 116.892  1.00  0.00           O  
ATOM   3039  H   SER A 196      43.556  86.206 116.494  1.00  0.00           H  
ATOM   3040  HA  SER A 196      45.634  84.282 116.387  1.00  0.00           H  
ATOM   3041  HB2 SER A 196      45.748  86.954 115.891  1.00  0.00           H  
ATOM   3042  HB3 SER A 196      45.646  87.195 117.572  1.00  0.00           H  
ATOM   3043  HG  SER A 196      47.703  87.311 116.842  1.00  0.00           H  
ATOM   3044  N   ASP A 197      46.173  83.521 118.642  1.00  0.00           N  
ATOM   3045  CA  ASP A 197      46.563  82.991 119.981  1.00  0.00           C  
ATOM   3046  C   ASP A 197      47.602  83.839 120.688  1.00  0.00           C  
ATOM   3047  O   ASP A 197      47.947  83.537 121.790  1.00  0.00           O  
ATOM   3048  CB  ASP A 197      47.215  81.542 119.851  1.00  0.00           C  
ATOM   3049  CG  ASP A 197      46.381  80.445 119.301  1.00  0.00           C  
ATOM   3050  OD1 ASP A 197      45.163  80.532 119.358  1.00  0.00           O  
ATOM   3051  OD2 ASP A 197      47.075  79.444 118.887  1.00  0.00           O1-
ATOM   3052  H   ASP A 197      46.552  83.037 117.841  1.00  0.00           H  
ATOM   3053  HA  ASP A 197      45.796  82.888 120.750  1.00  0.00           H  
ATOM   3054  HB2 ASP A 197      48.064  81.789 119.214  1.00  0.00           H  
ATOM   3055  HB3 ASP A 197      47.618  81.147 120.784  1.00  0.00           H  
ATOM   3056  N   LEU A 198      48.239  84.863 120.028  1.00  0.00           N  
ATOM   3057  CA  LEU A 198      49.189  85.838 120.639  1.00  0.00           C  
ATOM   3058  C   LEU A 198      48.369  86.759 121.581  1.00  0.00           C  
ATOM   3059  O   LEU A 198      48.987  87.411 122.389  1.00  0.00           O  
ATOM   3060  CB  LEU A 198      49.599  86.742 119.433  1.00  0.00           C  
ATOM   3061  CG  LEU A 198      50.556  86.147 118.347  1.00  0.00           C  
ATOM   3062  CD1 LEU A 198      50.808  87.285 117.418  1.00  0.00           C  
ATOM   3063  CD2 LEU A 198      51.750  85.422 118.941  1.00  0.00           C  
ATOM   3064  H   LEU A 198      47.960  85.002 119.068  1.00  0.00           H  
ATOM   3065  HA  LEU A 198      50.075  85.426 121.120  1.00  0.00           H  
ATOM   3066  HB2 LEU A 198      48.698  87.151 118.978  1.00  0.00           H  
ATOM   3067  HB3 LEU A 198      50.135  87.627 119.775  1.00  0.00           H  
ATOM   3068  HG  LEU A 198      49.972  85.432 117.768  1.00  0.00           H  
ATOM   3069 HD11 LEU A 198      51.528  87.008 116.647  1.00  0.00           H  
ATOM   3070 HD12 LEU A 198      49.833  87.549 117.011  1.00  0.00           H  
ATOM   3071 HD13 LEU A 198      50.954  88.247 117.909  1.00  0.00           H  
ATOM   3072 HD21 LEU A 198      52.476  86.131 119.339  1.00  0.00           H  
ATOM   3073 HD22 LEU A 198      51.541  84.602 119.627  1.00  0.00           H  
ATOM   3074 HD23 LEU A 198      52.272  85.005 118.079  1.00  0.00           H  
ATOM   3075  N   THR A 199      47.049  86.824 121.431  1.00  0.00           N  
ATOM   3076  CA  THR A 199      46.187  87.517 122.382  1.00  0.00           C  
ATOM   3077  C   THR A 199      46.074  86.809 123.706  1.00  0.00           C  
ATOM   3078  O   THR A 199      45.940  85.562 123.820  1.00  0.00           O  
ATOM   3079  CB  THR A 199      44.821  87.556 121.724  1.00  0.00           C  
ATOM   3080  CG2 THR A 199      43.938  88.447 122.610  1.00  0.00           C  
ATOM   3081  OG1 THR A 199      44.918  88.177 120.532  1.00  0.00           O  
ATOM   3082  H   THR A 199      46.631  86.157 120.798  1.00  0.00           H  
ATOM   3083  HA  THR A 199      46.526  88.521 122.634  1.00  0.00           H  
ATOM   3084  HB  THR A 199      44.468  86.532 121.606  1.00  0.00           H  
ATOM   3085  HG1 THR A 199      45.183  87.400 120.034  1.00  0.00           H  
ATOM   3086 HG21 THR A 199      42.931  88.489 122.193  1.00  0.00           H  
ATOM   3087 HG22 THR A 199      43.771  87.963 123.572  1.00  0.00           H  
ATOM   3088 HG23 THR A 199      44.352  89.448 122.732  1.00  0.00           H  
ATOM   3089  N   LYS A 200      45.992  87.544 124.811  1.00  0.00           N  
ATOM   3090  CA  LYS A 200      45.760  87.008 126.162  1.00  0.00           C  
ATOM   3091  C   LYS A 200      45.089  88.093 127.046  1.00  0.00           C  
ATOM   3092  O   LYS A 200      45.001  89.243 126.672  1.00  0.00           O  
ATOM   3093  CB  LYS A 200      47.128  86.502 126.755  1.00  0.00           C  
ATOM   3094  CG  LYS A 200      48.180  87.616 126.792  1.00  0.00           C  
ATOM   3095  CD  LYS A 200      49.620  86.955 126.847  1.00  0.00           C  
ATOM   3096  CE  LYS A 200      49.848  86.079 128.085  1.00  0.00           C  
ATOM   3097  NZ  LYS A 200      50.208  86.865 129.251  1.00  0.00           N1+
ATOM   3098  H   LYS A 200      45.943  88.548 124.704  1.00  0.00           H  
ATOM   3099  HA  LYS A 200      45.148  86.122 125.996  1.00  0.00           H  
ATOM   3100  HB2 LYS A 200      46.916  86.235 127.791  1.00  0.00           H  
ATOM   3101  HB3 LYS A 200      47.541  85.777 126.054  1.00  0.00           H  
ATOM   3102  HG2 LYS A 200      48.143  88.338 125.977  1.00  0.00           H  
ATOM   3103  HG3 LYS A 200      48.011  88.098 127.755  1.00  0.00           H  
ATOM   3104  HD2 LYS A 200      49.686  86.409 125.906  1.00  0.00           H  
ATOM   3105  HD3 LYS A 200      50.418  87.696 126.798  1.00  0.00           H  
ATOM   3106  HE2 LYS A 200      48.964  85.486 128.319  1.00  0.00           H  
ATOM   3107  HE3 LYS A 200      50.732  85.462 127.918  1.00  0.00           H  
ATOM   3108  HZ1 LYS A 200      49.455  87.496 129.485  1.00  0.00           H  
ATOM   3109  HZ2 LYS A 200      50.461  86.220 129.986  1.00  0.00           H  
ATOM   3110  HZ3 LYS A 200      51.000  87.485 129.155  1.00  0.00           H  
ATOM   3111  N   ASP A 201      44.626  87.701 128.255  1.00  0.00           N  
ATOM   3112  CA  ASP A 201      44.511  88.627 129.427  1.00  0.00           C  
ATOM   3113  C   ASP A 201      43.442  89.694 129.420  1.00  0.00           C  
ATOM   3114  O   ASP A 201      43.532  90.691 130.185  1.00  0.00           O  
ATOM   3115  CB  ASP A 201      45.833  89.200 129.944  1.00  0.00           C  
ATOM   3116  CG  ASP A 201      46.990  88.217 130.167  1.00  0.00           C  
ATOM   3117  OD1 ASP A 201      48.167  88.644 130.214  1.00  0.00           O  
ATOM   3118  OD2 ASP A 201      46.842  86.986 130.460  1.00  0.00           O1-
ATOM   3119  H   ASP A 201      44.554  86.727 128.513  1.00  0.00           H  
ATOM   3120  HA  ASP A 201      44.268  87.991 130.279  1.00  0.00           H  
ATOM   3121  HB2 ASP A 201      46.109  90.089 129.375  1.00  0.00           H  
ATOM   3122  HB3 ASP A 201      45.642  89.612 130.935  1.00  0.00           H  
ATOM   3123  N   ILE A 202      42.431  89.582 128.528  1.00  0.00           N  
ATOM   3124  CA  ILE A 202      41.345  90.594 128.286  1.00  0.00           C  
ATOM   3125  C   ILE A 202      40.666  90.827 129.626  1.00  0.00           C  
ATOM   3126  O   ILE A 202      40.312  89.799 130.267  1.00  0.00           O  
ATOM   3127  CB  ILE A 202      40.355  90.095 127.171  1.00  0.00           C  
ATOM   3128  CG1 ILE A 202      41.074  90.032 125.757  1.00  0.00           C  
ATOM   3129  CG2 ILE A 202      38.939  90.761 127.335  1.00  0.00           C  
ATOM   3130  CD1 ILE A 202      40.344  89.171 124.753  1.00  0.00           C  
ATOM   3131  H   ILE A 202      42.469  88.753 127.952  1.00  0.00           H  
ATOM   3132  HA  ILE A 202      41.742  91.577 128.034  1.00  0.00           H  
ATOM   3133  HB  ILE A 202      40.077  89.062 127.380  1.00  0.00           H  
ATOM   3134 HG12 ILE A 202      41.090  91.031 125.320  1.00  0.00           H  
ATOM   3135 HG13 ILE A 202      42.033  89.565 125.977  1.00  0.00           H  
ATOM   3136 HG21 ILE A 202      39.040  91.846 127.314  1.00  0.00           H  
ATOM   3137 HG22 ILE A 202      38.238  90.329 126.621  1.00  0.00           H  
ATOM   3138 HG23 ILE A 202      38.477  90.546 128.299  1.00  0.00           H  
ATOM   3139 HD11 ILE A 202      39.389  89.685 124.639  1.00  0.00           H  
ATOM   3140 HD12 ILE A 202      40.842  89.107 123.786  1.00  0.00           H  
ATOM   3141 HD13 ILE A 202      40.352  88.157 125.152  1.00  0.00           H  
ATOM   3142  N   THR A 203      40.504  92.084 129.926  1.00  0.00           N  
ATOM   3143  CA  THR A 203      39.797  92.560 131.078  1.00  0.00           C  
ATOM   3144  C   THR A 203      38.853  93.764 130.856  1.00  0.00           C  
ATOM   3145  O   THR A 203      38.994  94.542 129.984  1.00  0.00           O  
ATOM   3146  CB  THR A 203      40.754  92.772 132.244  1.00  0.00           C  
ATOM   3147  CG2 THR A 203      41.861  93.781 132.003  1.00  0.00           C  
ATOM   3148  OG1 THR A 203      40.049  93.150 133.431  1.00  0.00           O  
ATOM   3149  H   THR A 203      40.811  92.698 129.186  1.00  0.00           H  
ATOM   3150  HA  THR A 203      39.082  91.826 131.449  1.00  0.00           H  
ATOM   3151  HB  THR A 203      41.209  91.799 132.429  1.00  0.00           H  
ATOM   3152  HG1 THR A 203      40.676  93.151 134.157  1.00  0.00           H  
ATOM   3153 HG21 THR A 203      41.410  94.772 132.057  1.00  0.00           H  
ATOM   3154 HG22 THR A 203      42.601  93.690 132.797  1.00  0.00           H  
ATOM   3155 HG23 THR A 203      42.358  93.618 131.046  1.00  0.00           H  
ATOM   3156  N   THR A 204      37.790  93.948 131.647  1.00  0.00           N  
ATOM   3157  CA  THR A 204      36.555  94.712 131.303  1.00  0.00           C  
ATOM   3158  C   THR A 204      36.216  95.689 132.430  1.00  0.00           C  
ATOM   3159  O   THR A 204      35.958  95.327 133.553  1.00  0.00           O  
ATOM   3160  CB  THR A 204      35.328  93.838 131.028  1.00  0.00           C  
ATOM   3161  CG2 THR A 204      34.104  94.759 130.738  1.00  0.00           C  
ATOM   3162  OG1 THR A 204      35.522  93.033 129.923  1.00  0.00           O  
ATOM   3163  H   THR A 204      37.744  93.356 132.464  1.00  0.00           H  
ATOM   3164  HA  THR A 204      36.723  95.355 130.438  1.00  0.00           H  
ATOM   3165  HB  THR A 204      35.117  93.161 131.857  1.00  0.00           H  
ATOM   3166  HG1 THR A 204      36.002  92.232 130.144  1.00  0.00           H  
ATOM   3167 HG21 THR A 204      33.290  94.115 130.406  1.00  0.00           H  
ATOM   3168 HG22 THR A 204      33.618  95.079 131.659  1.00  0.00           H  
ATOM   3169 HG23 THR A 204      34.321  95.489 129.959  1.00  0.00           H  
ATOM   3170  N   SER A 205      36.111  96.906 132.059  1.00  0.00           N  
ATOM   3171  CA  SER A 205      35.554  98.049 132.896  1.00  0.00           C  
ATOM   3172  C   SER A 205      34.105  98.400 132.515  1.00  0.00           C  
ATOM   3173  O   SER A 205      33.813  98.073 131.372  1.00  0.00           O  
ATOM   3174  CB  SER A 205      36.447  99.197 132.531  1.00  0.00           C  
ATOM   3175  OG  SER A 205      36.163 100.426 133.097  1.00  0.00           O  
ATOM   3176  H   SER A 205      36.290  97.032 131.073  1.00  0.00           H  
ATOM   3177  HA  SER A 205      35.604  97.952 133.980  1.00  0.00           H  
ATOM   3178  HB2 SER A 205      37.491  99.011 132.780  1.00  0.00           H  
ATOM   3179  HB3 SER A 205      36.491  99.274 131.444  1.00  0.00           H  
ATOM   3180  HG  SER A 205      36.723 101.108 132.721  1.00  0.00           H  
ATOM   3181  N   VAL A 206      33.272  99.061 133.348  1.00  0.00           N  
ATOM   3182  CA  VAL A 206      31.925  99.378 133.016  1.00  0.00           C  
ATOM   3183  C   VAL A 206      31.376 100.613 133.774  1.00  0.00           C  
ATOM   3184  O   VAL A 206      31.673 100.740 134.978  1.00  0.00           O  
ATOM   3185  CB  VAL A 206      31.054  98.224 133.540  1.00  0.00           C  
ATOM   3186  CG1 VAL A 206      29.588  98.309 132.998  1.00  0.00           C  
ATOM   3187  CG2 VAL A 206      31.371  96.773 133.168  1.00  0.00           C  
ATOM   3188  H   VAL A 206      33.523  99.296 134.297  1.00  0.00           H  
ATOM   3189  HA  VAL A 206      31.757  99.454 131.941  1.00  0.00           H  
ATOM   3190  HB  VAL A 206      30.961  98.205 134.626  1.00  0.00           H  
ATOM   3191 HG11 VAL A 206      28.935  97.463 133.210  1.00  0.00           H  
ATOM   3192 HG12 VAL A 206      29.111  99.246 133.285  1.00  0.00           H  
ATOM   3193 HG13 VAL A 206      29.624  98.412 131.914  1.00  0.00           H  
ATOM   3194 HG21 VAL A 206      32.337  96.660 133.658  1.00  0.00           H  
ATOM   3195 HG22 VAL A 206      30.743  96.063 133.706  1.00  0.00           H  
ATOM   3196 HG23 VAL A 206      31.391  96.537 132.103  1.00  0.00           H  
ATOM   3197  N   LEU A 207      30.737 101.517 133.027  1.00  0.00           N  
ATOM   3198  CA  LEU A 207      30.108 102.689 133.662  1.00  0.00           C  
ATOM   3199  C   LEU A 207      28.609 102.489 133.689  1.00  0.00           C  
ATOM   3200  O   LEU A 207      27.974 102.345 132.596  1.00  0.00           O  
ATOM   3201  CB  LEU A 207      30.481 103.968 132.811  1.00  0.00           C  
ATOM   3202  CG  LEU A 207      29.876 105.304 133.120  1.00  0.00           C  
ATOM   3203  CD1 LEU A 207      30.517 106.109 134.260  1.00  0.00           C  
ATOM   3204  CD2 LEU A 207      29.830 106.238 131.914  1.00  0.00           C  
ATOM   3205  H   LEU A 207      30.771 101.403 132.024  1.00  0.00           H  
ATOM   3206  HA  LEU A 207      30.447 102.758 134.695  1.00  0.00           H  
ATOM   3207  HB2 LEU A 207      31.544 104.192 132.905  1.00  0.00           H  
ATOM   3208  HB3 LEU A 207      30.341 103.747 131.752  1.00  0.00           H  
ATOM   3209  HG  LEU A 207      28.824 105.241 133.396  1.00  0.00           H  
ATOM   3210 HD11 LEU A 207      29.911 106.923 134.658  1.00  0.00           H  
ATOM   3211 HD12 LEU A 207      30.706 105.464 135.117  1.00  0.00           H  
ATOM   3212 HD13 LEU A 207      31.494 106.551 134.065  1.00  0.00           H  
ATOM   3213 HD21 LEU A 207      30.884 106.370 131.670  1.00  0.00           H  
ATOM   3214 HD22 LEU A 207      29.399 105.783 131.022  1.00  0.00           H  
ATOM   3215 HD23 LEU A 207      29.330 107.143 132.261  1.00  0.00           H  
ATOM   3216  N   THR A 208      28.049 102.312 134.912  1.00  0.00           N  
ATOM   3217  CA  THR A 208      26.568 102.350 135.108  1.00  0.00           C  
ATOM   3218  C   THR A 208      26.109 103.747 135.424  1.00  0.00           C  
ATOM   3219  O   THR A 208      26.773 104.521 136.140  1.00  0.00           O  
ATOM   3220  CB  THR A 208      26.149 101.393 136.274  1.00  0.00           C  
ATOM   3221  CG2 THR A 208      24.873 101.786 136.986  1.00  0.00           C  
ATOM   3222  OG1 THR A 208      25.904 100.006 135.870  1.00  0.00           O  
ATOM   3223  H   THR A 208      28.617 102.686 135.658  1.00  0.00           H  
ATOM   3224  HA  THR A 208      26.101 101.959 134.204  1.00  0.00           H  
ATOM   3225  HB  THR A 208      26.825 101.461 137.126  1.00  0.00           H  
ATOM   3226  HG1 THR A 208      26.761  99.600 136.021  1.00  0.00           H  
ATOM   3227 HG21 THR A 208      25.013 102.769 137.435  1.00  0.00           H  
ATOM   3228 HG22 THR A 208      24.063 101.729 136.258  1.00  0.00           H  
ATOM   3229 HG23 THR A 208      24.755 101.210 137.904  1.00  0.00           H  
ATOM   3230  N   VAL A 209      25.005 104.168 134.797  1.00  0.00           N  
ATOM   3231  CA  VAL A 209      24.330 105.435 134.812  1.00  0.00           C  
ATOM   3232  C   VAL A 209      22.866 105.140 134.899  1.00  0.00           C  
ATOM   3233  O   VAL A 209      22.365 104.266 134.135  1.00  0.00           O  
ATOM   3234  CB  VAL A 209      24.618 106.299 133.555  1.00  0.00           C  
ATOM   3235  CG1 VAL A 209      24.026 107.723 133.546  1.00  0.00           C  
ATOM   3236  CG2 VAL A 209      26.082 106.509 133.151  1.00  0.00           C  
ATOM   3237  H   VAL A 209      24.593 103.490 134.173  1.00  0.00           H  
ATOM   3238  HA  VAL A 209      24.739 106.044 135.619  1.00  0.00           H  
ATOM   3239  HB  VAL A 209      24.165 105.774 132.713  1.00  0.00           H  
ATOM   3240 HG11 VAL A 209      23.002 107.676 133.915  1.00  0.00           H  
ATOM   3241 HG12 VAL A 209      24.529 108.369 134.266  1.00  0.00           H  
ATOM   3242 HG13 VAL A 209      24.073 108.237 132.586  1.00  0.00           H  
ATOM   3243 HG21 VAL A 209      26.573 105.536 133.105  1.00  0.00           H  
ATOM   3244 HG22 VAL A 209      26.010 106.991 132.177  1.00  0.00           H  
ATOM   3245 HG23 VAL A 209      26.550 107.242 133.809  1.00  0.00           H  
ATOM   3246  N   ASN A 210      22.090 105.703 135.840  1.00  0.00           N  
ATOM   3247  CA  ASN A 210      20.690 105.283 136.104  1.00  0.00           C  
ATOM   3248  C   ASN A 210      20.460 103.771 136.165  1.00  0.00           C  
ATOM   3249  O   ASN A 210      19.611 103.218 135.464  1.00  0.00           O  
ATOM   3250  CB  ASN A 210      19.801 105.980 135.056  1.00  0.00           C  
ATOM   3251  CG  ASN A 210      18.291 105.766 135.260  1.00  0.00           C  
ATOM   3252  ND2 ASN A 210      17.520 105.716 134.205  1.00  0.00           N  
ATOM   3253  OD1 ASN A 210      17.773 105.728 136.401  1.00  0.00           O  
ATOM   3254  H   ASN A 210      22.472 106.458 136.391  1.00  0.00           H  
ATOM   3255  HA  ASN A 210      20.392 105.576 137.111  1.00  0.00           H  
ATOM   3256  HB2 ASN A 210      19.999 107.051 135.061  1.00  0.00           H  
ATOM   3257  HB3 ASN A 210      20.037 105.646 134.047  1.00  0.00           H  
ATOM   3258 HD21 ASN A 210      16.532 105.555 134.336  1.00  0.00           H  
ATOM   3259 HD22 ASN A 210      17.797 105.909 133.253  1.00  0.00           H  
ATOM   3260  N   ASN A 211      21.278 103.060 136.971  1.00  0.00           N  
ATOM   3261  CA  ASN A 211      21.204 101.551 137.040  1.00  0.00           C  
ATOM   3262  C   ASN A 211      21.181 100.698 135.723  1.00  0.00           C  
ATOM   3263  O   ASN A 211      20.513  99.684 135.551  1.00  0.00           O  
ATOM   3264  CB  ASN A 211      19.954 101.239 137.953  1.00  0.00           C  
ATOM   3265  CG  ASN A 211      20.057 101.971 139.352  1.00  0.00           C  
ATOM   3266  ND2 ASN A 211      19.181 102.926 139.609  1.00  0.00           N  
ATOM   3267  OD1 ASN A 211      20.911 101.622 140.131  1.00  0.00           O  
ATOM   3268  H   ASN A 211      21.963 103.579 137.501  1.00  0.00           H  
ATOM   3269  HA  ASN A 211      22.046 101.256 137.667  1.00  0.00           H  
ATOM   3270  HB2 ASN A 211      19.017 101.575 137.509  1.00  0.00           H  
ATOM   3271  HB3 ASN A 211      19.825 100.165 138.088  1.00  0.00           H  
ATOM   3272 HD21 ASN A 211      19.309 103.431 140.475  1.00  0.00           H  
ATOM   3273 HD22 ASN A 211      18.452 103.210 138.971  1.00  0.00           H  
ATOM   3274  N   LYS A 212      21.913 101.155 134.731  1.00  0.00           N  
ATOM   3275  CA  LYS A 212      22.214 100.402 133.536  1.00  0.00           C  
ATOM   3276  C   LYS A 212      23.549 100.897 132.965  1.00  0.00           C  
ATOM   3277  O   LYS A 212      24.008 102.075 133.260  1.00  0.00           O  
ATOM   3278  CB  LYS A 212      21.030 100.373 132.550  1.00  0.00           C  
ATOM   3279  CG  LYS A 212      20.713 101.672 131.917  1.00  0.00           C  
ATOM   3280  CD  LYS A 212      19.525 101.480 131.023  1.00  0.00           C  
ATOM   3281  CE  LYS A 212      19.093 102.828 130.468  1.00  0.00           C  
ATOM   3282  NZ  LYS A 212      17.868 102.617 129.664  1.00  0.00           N1+
ATOM   3283  H   LYS A 212      22.357 102.060 134.792  1.00  0.00           H  
ATOM   3284  HA  LYS A 212      22.442  99.378 133.832  1.00  0.00           H  
ATOM   3285  HB2 LYS A 212      21.315  99.676 131.761  1.00  0.00           H  
ATOM   3286  HB3 LYS A 212      20.126 100.060 133.070  1.00  0.00           H  
ATOM   3287  HG2 LYS A 212      20.458 102.400 132.688  1.00  0.00           H  
ATOM   3288  HG3 LYS A 212      21.624 101.964 131.397  1.00  0.00           H  
ATOM   3289  HD2 LYS A 212      19.862 100.830 130.215  1.00  0.00           H  
ATOM   3290  HD3 LYS A 212      18.659 101.085 131.553  1.00  0.00           H  
ATOM   3291  HE2 LYS A 212      18.943 103.449 131.351  1.00  0.00           H  
ATOM   3292  HE3 LYS A 212      19.908 103.365 129.981  1.00  0.00           H  
ATOM   3293  HZ1 LYS A 212      17.502 103.476 129.278  1.00  0.00           H  
ATOM   3294  HZ2 LYS A 212      17.875 101.893 128.960  1.00  0.00           H  
ATOM   3295  HZ3 LYS A 212      17.115 102.421 130.307  1.00  0.00           H  
ATOM   3296  N   ALA A 213      24.251 100.017 132.194  1.00  0.00           N  
ATOM   3297  CA  ALA A 213      25.506 100.358 131.624  1.00  0.00           C  
ATOM   3298  C   ALA A 213      25.344 101.365 130.478  1.00  0.00           C  
ATOM   3299  O   ALA A 213      24.358 101.279 129.753  1.00  0.00           O  
ATOM   3300  CB  ALA A 213      26.258  99.075 131.263  1.00  0.00           C  
ATOM   3301  H   ALA A 213      23.895  99.077 132.103  1.00  0.00           H  
ATOM   3302  HA  ALA A 213      26.134 100.770 132.414  1.00  0.00           H  
ATOM   3303  HB1 ALA A 213      26.322  98.419 132.131  1.00  0.00           H  
ATOM   3304  HB2 ALA A 213      25.772  98.487 130.485  1.00  0.00           H  
ATOM   3305  HB3 ALA A 213      27.300  99.287 131.021  1.00  0.00           H  
ATOM   3306  N   HIE A 214      26.248 102.354 130.345  1.00  0.00           N  
ATOM   3307  CA  HIE A 214      26.217 103.468 129.428  1.00  0.00           C  
ATOM   3308  C   HIE A 214      27.518 103.515 128.565  1.00  0.00           C  
ATOM   3309  O   HIE A 214      27.476 103.994 127.441  1.00  0.00           O  
ATOM   3310  CB  HIE A 214      25.917 104.726 130.191  1.00  0.00           C  
ATOM   3311  CG  HIE A 214      25.528 105.883 129.315  1.00  0.00           C  
ATOM   3312  CD2 HIE A 214      26.261 106.856 128.780  1.00  0.00           C  
ATOM   3313  ND1 HIE A 214      24.215 106.085 128.849  1.00  0.00           N  
ATOM   3314  CE1 HIE A 214      24.244 107.254 128.176  1.00  0.00           C  
ATOM   3315  NE2 HIE A 214      25.520 107.674 128.042  1.00  0.00           N  
ATOM   3316  H   HIE A 214      27.029 102.333 130.985  1.00  0.00           H  
ATOM   3317  HA  HIE A 214      25.446 103.442 128.658  1.00  0.00           H  
ATOM   3318  HB2 HIE A 214      24.997 104.408 130.682  1.00  0.00           H  
ATOM   3319  HB3 HIE A 214      26.699 104.990 130.903  1.00  0.00           H  
ATOM   3320  HD2 HIE A 214      27.314 106.996 128.974  1.00  0.00           H  
ATOM   3321  HE1 HIE A 214      23.452 107.629 127.546  1.00  0.00           H  
ATOM   3322  HE2 HIE A 214      25.702 108.582 127.637  1.00  0.00           H  
ATOM   3323  N   MET A 215      28.647 102.986 129.129  1.00  0.00           N  
ATOM   3324  CA  MET A 215      29.913 102.840 128.397  1.00  0.00           C  
ATOM   3325  C   MET A 215      30.635 101.698 129.006  1.00  0.00           C  
ATOM   3326  O   MET A 215      30.543 101.588 130.186  1.00  0.00           O  
ATOM   3327  CB  MET A 215      30.671 104.224 128.397  1.00  0.00           C  
ATOM   3328  CG  MET A 215      31.552 104.371 127.136  1.00  0.00           C  
ATOM   3329  SD  MET A 215      30.521 104.421 125.754  1.00  0.00           S  
ATOM   3330  CE  MET A 215      31.808 104.585 124.499  1.00  0.00           C  
ATOM   3331  H   MET A 215      28.627 102.450 129.986  1.00  0.00           H  
ATOM   3332  HA  MET A 215      29.719 102.508 127.378  1.00  0.00           H  
ATOM   3333  HB2 MET A 215      29.932 105.024 128.445  1.00  0.00           H  
ATOM   3334  HB3 MET A 215      31.323 104.122 129.264  1.00  0.00           H  
ATOM   3335  HG2 MET A 215      32.162 105.273 127.187  1.00  0.00           H  
ATOM   3336  HG3 MET A 215      32.267 103.565 126.972  1.00  0.00           H  
ATOM   3337  HE1 MET A 215      31.313 104.692 123.533  1.00  0.00           H  
ATOM   3338  HE2 MET A 215      32.367 105.506 124.661  1.00  0.00           H  
ATOM   3339  HE3 MET A 215      32.514 103.759 124.429  1.00  0.00           H  
ATOM   3340  N   VAL A 216      31.283 100.864 128.195  1.00  0.00           N  
ATOM   3341  CA  VAL A 216      32.143  99.696 128.551  1.00  0.00           C  
ATOM   3342  C   VAL A 216      33.514  99.670 127.902  1.00  0.00           C  
ATOM   3343  O   VAL A 216      33.566  99.886 126.682  1.00  0.00           O  
ATOM   3344  CB  VAL A 216      31.312  98.455 128.197  1.00  0.00           C  
ATOM   3345  CG1 VAL A 216      32.026  97.106 128.042  1.00  0.00           C  
ATOM   3346  CG2 VAL A 216      30.193  98.278 129.184  1.00  0.00           C  
ATOM   3347  H   VAL A 216      31.106 100.905 127.201  1.00  0.00           H  
ATOM   3348  HA  VAL A 216      32.334  99.722 129.623  1.00  0.00           H  
ATOM   3349  HB  VAL A 216      30.869  98.658 127.223  1.00  0.00           H  
ATOM   3350 HG11 VAL A 216      32.669  96.848 128.884  1.00  0.00           H  
ATOM   3351 HG12 VAL A 216      31.291  96.309 127.932  1.00  0.00           H  
ATOM   3352 HG13 VAL A 216      32.597  96.964 127.125  1.00  0.00           H  
ATOM   3353 HG21 VAL A 216      30.606  98.003 130.155  1.00  0.00           H  
ATOM   3354 HG22 VAL A 216      29.677  99.230 129.306  1.00  0.00           H  
ATOM   3355 HG23 VAL A 216      29.521  97.555 128.721  1.00  0.00           H  
ATOM   3356  N   THR A 217      34.596  99.350 128.601  1.00  0.00           N  
ATOM   3357  CA  THR A 217      35.949  99.416 128.068  1.00  0.00           C  
ATOM   3358  C   THR A 217      36.644  98.150 128.225  1.00  0.00           C  
ATOM   3359  O   THR A 217      36.799  97.665 129.351  1.00  0.00           O  
ATOM   3360  CB  THR A 217      36.679 100.610 128.800  1.00  0.00           C  
ATOM   3361  CG2 THR A 217      38.072 100.755 128.214  1.00  0.00           C  
ATOM   3362  OG1 THR A 217      36.080 101.887 128.742  1.00  0.00           O  
ATOM   3363  H   THR A 217      34.555  99.029 129.558  1.00  0.00           H  
ATOM   3364  HA  THR A 217      35.940  99.761 127.035  1.00  0.00           H  
ATOM   3365  HB  THR A 217      36.821 100.297 129.834  1.00  0.00           H  
ATOM   3366  HG1 THR A 217      35.408 101.819 129.425  1.00  0.00           H  
ATOM   3367 HG21 THR A 217      38.788 100.290 128.891  1.00  0.00           H  
ATOM   3368 HG22 THR A 217      38.050 100.275 127.235  1.00  0.00           H  
ATOM   3369 HG23 THR A 217      38.261 101.779 127.889  1.00  0.00           H  
ATOM   3370  N   LEU A 218      37.119  97.567 127.129  1.00  0.00           N  
ATOM   3371  CA  LEU A 218      38.094  96.447 127.266  1.00  0.00           C  
ATOM   3372  C   LEU A 218      39.512  96.897 127.129  1.00  0.00           C  
ATOM   3373  O   LEU A 218      39.862  97.632 126.200  1.00  0.00           O  
ATOM   3374  CB  LEU A 218      37.711  95.316 126.270  1.00  0.00           C  
ATOM   3375  CG  LEU A 218      36.464  94.407 126.599  1.00  0.00           C  
ATOM   3376  CD1 LEU A 218      35.100  95.071 126.757  1.00  0.00           C  
ATOM   3377  CD2 LEU A 218      36.368  93.242 125.602  1.00  0.00           C  
ATOM   3378  H   LEU A 218      37.075  98.143 126.301  1.00  0.00           H  
ATOM   3379  HA  LEU A 218      38.127  96.009 128.263  1.00  0.00           H  
ATOM   3380  HB2 LEU A 218      37.452  95.858 125.360  1.00  0.00           H  
ATOM   3381  HB3 LEU A 218      38.602  94.697 126.168  1.00  0.00           H  
ATOM   3382  HG  LEU A 218      36.572  93.954 127.584  1.00  0.00           H  
ATOM   3383 HD11 LEU A 218      34.367  94.335 127.086  1.00  0.00           H  
ATOM   3384 HD12 LEU A 218      35.096  95.784 127.581  1.00  0.00           H  
ATOM   3385 HD13 LEU A 218      34.847  95.561 125.816  1.00  0.00           H  
ATOM   3386 HD21 LEU A 218      35.951  93.604 124.662  1.00  0.00           H  
ATOM   3387 HD22 LEU A 218      37.393  92.913 125.433  1.00  0.00           H  
ATOM   3388 HD23 LEU A 218      35.745  92.430 125.975  1.00  0.00           H  
ATOM   3389  N   ASP A 219      40.381  96.384 127.959  1.00  0.00           N  
ATOM   3390  CA  ASP A 219      41.834  96.448 127.756  1.00  0.00           C  
ATOM   3391  C   ASP A 219      42.312  95.114 127.121  1.00  0.00           C  
ATOM   3392  O   ASP A 219      42.009  94.039 127.646  1.00  0.00           O  
ATOM   3393  CB  ASP A 219      42.543  96.772 129.100  1.00  0.00           C  
ATOM   3394  CG  ASP A 219      42.486  98.263 129.457  1.00  0.00           C  
ATOM   3395  OD1 ASP A 219      43.595  98.823 129.686  1.00  0.00           O  
ATOM   3396  OD2 ASP A 219      41.337  98.806 129.571  1.00  0.00           O1-
ATOM   3397  H   ASP A 219      40.016  95.799 128.698  1.00  0.00           H  
ATOM   3398  HA  ASP A 219      42.145  97.223 127.056  1.00  0.00           H  
ATOM   3399  HB2 ASP A 219      42.008  96.269 129.906  1.00  0.00           H  
ATOM   3400  HB3 ASP A 219      43.557  96.418 128.917  1.00  0.00           H  
ATOM   3401  N   TYR A 220      43.138  95.158 126.075  1.00  0.00           N  
ATOM   3402  CA  TYR A 220      43.546  94.089 125.192  1.00  0.00           C  
ATOM   3403  C   TYR A 220      45.093  93.797 125.294  1.00  0.00           C  
ATOM   3404  O   TYR A 220      45.883  94.717 125.138  1.00  0.00           O  
ATOM   3405  CB  TYR A 220      43.168  94.311 123.677  1.00  0.00           C  
ATOM   3406  CG  TYR A 220      41.742  94.268 123.345  1.00  0.00           C  
ATOM   3407  CD1 TYR A 220      41.146  95.538 123.467  1.00  0.00           C  
ATOM   3408  CD2 TYR A 220      40.976  93.120 123.049  1.00  0.00           C  
ATOM   3409  CE1 TYR A 220      39.778  95.697 123.391  1.00  0.00           C  
ATOM   3410  CE2 TYR A 220      39.619  93.273 122.946  1.00  0.00           C  
ATOM   3411  CZ  TYR A 220      38.985  94.578 123.143  1.00  0.00           C  
ATOM   3412  OH  TYR A 220      37.661  94.645 122.981  1.00  0.00           O  
ATOM   3413  H   TYR A 220      43.358  96.053 125.660  1.00  0.00           H  
ATOM   3414  HA  TYR A 220      43.044  93.170 125.495  1.00  0.00           H  
ATOM   3415  HB2 TYR A 220      43.770  95.102 123.233  1.00  0.00           H  
ATOM   3416  HB3 TYR A 220      43.447  93.337 123.275  1.00  0.00           H  
ATOM   3417  HD1 TYR A 220      41.840  96.345 123.655  1.00  0.00           H  
ATOM   3418  HD2 TYR A 220      41.439  92.152 122.920  1.00  0.00           H  
ATOM   3419  HE1 TYR A 220      39.374  96.698 123.346  1.00  0.00           H  
ATOM   3420  HE2 TYR A 220      38.946  92.444 122.785  1.00  0.00           H  
ATOM   3421  HH  TYR A 220      37.428  95.419 122.462  1.00  0.00           H  
ATOM   3422  N   THR A 221      45.519  92.553 125.570  1.00  0.00           N  
ATOM   3423  CA  THR A 221      46.984  92.195 125.629  1.00  0.00           C  
ATOM   3424  C   THR A 221      47.378  91.284 124.518  1.00  0.00           C  
ATOM   3425  O   THR A 221      46.692  90.262 124.335  1.00  0.00           O  
ATOM   3426  CB  THR A 221      47.340  91.547 126.975  1.00  0.00           C  
ATOM   3427  CG2 THR A 221      48.853  91.362 127.214  1.00  0.00           C  
ATOM   3428  OG1 THR A 221      46.969  92.388 128.049  1.00  0.00           O  
ATOM   3429  H   THR A 221      44.771  91.874 125.566  1.00  0.00           H  
ATOM   3430  HA  THR A 221      47.659  93.047 125.555  1.00  0.00           H  
ATOM   3431  HB  THR A 221      46.862  90.576 127.104  1.00  0.00           H  
ATOM   3432  HG1 THR A 221      46.029  92.490 128.208  1.00  0.00           H  
ATOM   3433 HG21 THR A 221      49.483  92.243 127.089  1.00  0.00           H  
ATOM   3434 HG22 THR A 221      49.004  91.012 128.235  1.00  0.00           H  
ATOM   3435 HG23 THR A 221      49.131  90.493 126.618  1.00  0.00           H  
ATOM   3436  N   VAL A 222      48.491  91.552 123.749  1.00  0.00           N  
ATOM   3437  CA  VAL A 222      48.813  90.768 122.550  1.00  0.00           C  
ATOM   3438  C   VAL A 222      50.380  90.535 122.554  1.00  0.00           C  
ATOM   3439  O   VAL A 222      51.049  91.535 122.738  1.00  0.00           O  
ATOM   3440  CB  VAL A 222      48.294  91.404 121.242  1.00  0.00           C  
ATOM   3441  CG1 VAL A 222      48.850  90.727 119.970  1.00  0.00           C  
ATOM   3442  CG2 VAL A 222      46.787  91.248 121.322  1.00  0.00           C  
ATOM   3443  H   VAL A 222      49.076  92.316 124.056  1.00  0.00           H  
ATOM   3444  HA  VAL A 222      48.369  89.775 122.636  1.00  0.00           H  
ATOM   3445  HB  VAL A 222      48.593  92.453 121.275  1.00  0.00           H  
ATOM   3446 HG11 VAL A 222      48.316  91.150 119.119  1.00  0.00           H  
ATOM   3447 HG12 VAL A 222      49.856  91.093 119.759  1.00  0.00           H  
ATOM   3448 HG13 VAL A 222      48.756  89.642 119.987  1.00  0.00           H  
ATOM   3449 HG21 VAL A 222      46.268  91.681 120.468  1.00  0.00           H  
ATOM   3450 HG22 VAL A 222      46.571  90.180 121.303  1.00  0.00           H  
ATOM   3451 HG23 VAL A 222      46.307  91.684 122.198  1.00  0.00           H  
ATOM   3452  N   GLN A 223      50.902  89.334 122.319  1.00  0.00           N  
ATOM   3453  CA  GLN A 223      52.359  89.104 122.107  1.00  0.00           C  
ATOM   3454  C   GLN A 223      52.901  89.518 120.662  1.00  0.00           C  
ATOM   3455  O   GLN A 223      52.542  88.993 119.619  1.00  0.00           O  
ATOM   3456  CB  GLN A 223      52.625  87.587 122.181  1.00  0.00           C  
ATOM   3457  CG  GLN A 223      54.080  87.072 122.187  1.00  0.00           C  
ATOM   3458  CD  GLN A 223      54.879  87.242 123.418  1.00  0.00           C  
ATOM   3459  NE2 GLN A 223      56.019  86.557 123.396  1.00  0.00           N  
ATOM   3460  OE1 GLN A 223      54.548  88.033 124.306  1.00  0.00           O  
ATOM   3461  H   GLN A 223      50.309  88.569 122.031  1.00  0.00           H  
ATOM   3462  HA  GLN A 223      53.042  89.482 122.868  1.00  0.00           H  
ATOM   3463  HB2 GLN A 223      52.134  87.292 123.109  1.00  0.00           H  
ATOM   3464  HB3 GLN A 223      52.167  87.112 121.314  1.00  0.00           H  
ATOM   3465  HG2 GLN A 223      54.072  85.987 122.087  1.00  0.00           H  
ATOM   3466  HG3 GLN A 223      54.584  87.412 121.283  1.00  0.00           H  
ATOM   3467 HE21 GLN A 223      56.658  86.711 124.163  1.00  0.00           H  
ATOM   3468 HE22 GLN A 223      56.152  85.727 122.835  1.00  0.00           H  
ATOM   3469  N   VAL A 224      53.765  90.522 120.679  1.00  0.00           N  
ATOM   3470  CA  VAL A 224      54.318  91.291 119.556  1.00  0.00           C  
ATOM   3471  C   VAL A 224      55.754  91.100 119.329  1.00  0.00           C  
ATOM   3472  O   VAL A 224      56.543  91.086 120.254  1.00  0.00           O  
ATOM   3473  CB  VAL A 224      53.904  92.760 119.624  1.00  0.00           C  
ATOM   3474  CG1 VAL A 224      54.331  93.695 118.549  1.00  0.00           C  
ATOM   3475  CG2 VAL A 224      52.345  92.919 119.779  1.00  0.00           C  
ATOM   3476  H   VAL A 224      54.126  90.634 121.616  1.00  0.00           H  
ATOM   3477  HA  VAL A 224      53.751  90.832 118.746  1.00  0.00           H  
ATOM   3478  HB  VAL A 224      54.324  93.206 120.525  1.00  0.00           H  
ATOM   3479 HG11 VAL A 224      55.314  93.640 118.081  1.00  0.00           H  
ATOM   3480 HG12 VAL A 224      53.601  93.535 117.754  1.00  0.00           H  
ATOM   3481 HG13 VAL A 224      54.333  94.709 118.946  1.00  0.00           H  
ATOM   3482 HG21 VAL A 224      52.046  92.553 120.761  1.00  0.00           H  
ATOM   3483 HG22 VAL A 224      51.963  93.939 119.718  1.00  0.00           H  
ATOM   3484 HG23 VAL A 224      51.792  92.279 119.093  1.00  0.00           H  
ATOM   3485  N   PRO A 225      56.266  90.894 118.062  1.00  0.00           N  
ATOM   3486  CA  PRO A 225      57.686  90.782 117.778  1.00  0.00           C  
ATOM   3487  C   PRO A 225      58.489  92.101 118.168  1.00  0.00           C  
ATOM   3488  O   PRO A 225      57.963  93.218 117.975  1.00  0.00           O  
ATOM   3489  CB  PRO A 225      57.834  90.488 116.338  1.00  0.00           C  
ATOM   3490  CG  PRO A 225      56.519  91.012 115.702  1.00  0.00           C  
ATOM   3491  CD  PRO A 225      55.547  90.837 116.823  1.00  0.00           C  
ATOM   3492  HA  PRO A 225      58.030  89.931 118.365  1.00  0.00           H  
ATOM   3493  HB2 PRO A 225      58.804  90.857 116.006  1.00  0.00           H  
ATOM   3494  HB3 PRO A 225      57.959  89.427 116.122  1.00  0.00           H  
ATOM   3495  HG2 PRO A 225      56.593  92.088 115.544  1.00  0.00           H  
ATOM   3496  HG3 PRO A 225      56.288  90.621 114.711  1.00  0.00           H  
ATOM   3497  HD2 PRO A 225      54.834  91.654 116.706  1.00  0.00           H  
ATOM   3498  HD3 PRO A 225      54.922  89.952 116.707  1.00  0.00           H  
ATOM   3499  N   GLY A 226      59.752  91.919 118.630  1.00  0.00           N  
ATOM   3500  CA  GLY A 226      60.635  93.001 118.949  1.00  0.00           C  
ATOM   3501  C   GLY A 226      60.187  93.894 120.152  1.00  0.00           C  
ATOM   3502  O   GLY A 226      60.830  94.911 120.455  1.00  0.00           O  
ATOM   3503  H   GLY A 226      60.137  90.991 118.728  1.00  0.00           H  
ATOM   3504  HA2 GLY A 226      61.580  92.562 119.271  1.00  0.00           H  
ATOM   3505  HA3 GLY A 226      60.740  93.622 118.059  1.00  0.00           H  
ATOM   3506  N   ALA A 227      59.121  93.501 120.847  1.00  0.00           N  
ATOM   3507  CA  ALA A 227      58.367  94.278 121.819  1.00  0.00           C  
ATOM   3508  C   ALA A 227      58.827  94.085 123.343  1.00  0.00           C  
ATOM   3509  O   ALA A 227      58.182  94.612 124.224  1.00  0.00           O  
ATOM   3510  CB  ALA A 227      56.948  93.986 121.508  1.00  0.00           C  
ATOM   3511  H   ALA A 227      58.691  92.648 120.520  1.00  0.00           H  
ATOM   3512  HA  ALA A 227      58.582  95.319 121.580  1.00  0.00           H  
ATOM   3513  HB1 ALA A 227      56.750  94.071 120.439  1.00  0.00           H  
ATOM   3514  HB2 ALA A 227      56.671  92.966 121.778  1.00  0.00           H  
ATOM   3515  HB3 ALA A 227      56.268  94.609 122.089  1.00  0.00           H  
ATOM   3516  N   GLY A 228      59.861  93.271 123.606  1.00  0.00           N  
ATOM   3517  CA  GLY A 228      60.447  93.021 124.898  1.00  0.00           C  
ATOM   3518  C   GLY A 228      61.933  93.521 125.002  1.00  0.00           C  
ATOM   3519  O   GLY A 228      62.555  93.748 123.979  1.00  0.00           O  
ATOM   3520  H   GLY A 228      60.245  92.712 122.857  1.00  0.00           H  
ATOM   3521  HA2 GLY A 228      59.832  93.492 125.664  1.00  0.00           H  
ATOM   3522  HA3 GLY A 228      60.561  91.965 125.138  1.00  0.00           H  
ATOM   3523  N   ARG A 229      62.393  93.552 126.227  1.00  0.00           N  
ATOM   3524  CA  ARG A 229      63.773  94.012 126.588  1.00  0.00           C  
ATOM   3525  C   ARG A 229      64.790  93.167 125.915  1.00  0.00           C  
ATOM   3526  O   ARG A 229      64.743  91.902 126.004  1.00  0.00           O  
ATOM   3527  CB  ARG A 229      63.942  94.154 128.108  1.00  0.00           C  
ATOM   3528  CG  ARG A 229      65.114  95.041 128.475  1.00  0.00           C  
ATOM   3529  CD  ARG A 229      65.244  95.425 129.916  1.00  0.00           C  
ATOM   3530  NE  ARG A 229      65.469  94.329 130.878  1.00  0.00           N  
ATOM   3531  CZ  ARG A 229      66.647  93.848 131.287  1.00  0.00           C  
ATOM   3532  NH1 ARG A 229      67.785  94.388 131.032  1.00  0.00           N1+
ATOM   3533  NH2 ARG A 229      66.681  92.791 132.018  1.00  0.00           N  
ATOM   3534  H   ARG A 229      61.872  93.002 126.895  1.00  0.00           H  
ATOM   3535  HA  ARG A 229      63.847  95.037 126.227  1.00  0.00           H  
ATOM   3536  HB2 ARG A 229      62.993  94.587 128.423  1.00  0.00           H  
ATOM   3537  HB3 ARG A 229      64.166  93.132 128.413  1.00  0.00           H  
ATOM   3538  HG2 ARG A 229      66.045  94.508 128.282  1.00  0.00           H  
ATOM   3539  HG3 ARG A 229      65.104  96.002 127.961  1.00  0.00           H  
ATOM   3540  HD2 ARG A 229      65.821  96.348 129.989  1.00  0.00           H  
ATOM   3541  HD3 ARG A 229      64.301  95.881 130.218  1.00  0.00           H  
ATOM   3542  HE  ARG A 229      64.659  93.948 131.345  1.00  0.00           H  
ATOM   3543 HH11 ARG A 229      67.844  95.227 130.472  1.00  0.00           H  
ATOM   3544 HH12 ARG A 229      68.597  93.861 131.315  1.00  0.00           H  
ATOM   3545 HH21 ARG A 229      65.894  92.169 131.900  1.00  0.00           H  
ATOM   3546 HH22 ARG A 229      67.428  92.559 132.657  1.00  0.00           H  
ATOM   3547  N   ASP A 230      65.886  93.774 125.356  1.00  0.00           N  
ATOM   3548  CA  ASP A 230      66.746  93.117 124.396  1.00  0.00           C  
ATOM   3549  C   ASP A 230      66.088  92.675 123.106  1.00  0.00           C  
ATOM   3550  O   ASP A 230      66.530  91.756 122.380  1.00  0.00           O  
ATOM   3551  CB  ASP A 230      67.724  92.070 124.961  1.00  0.00           C  
ATOM   3552  CG  ASP A 230      68.734  92.783 125.901  1.00  0.00           C  
ATOM   3553  OD1 ASP A 230      68.792  92.570 127.160  1.00  0.00           O  
ATOM   3554  OD2 ASP A 230      69.526  93.588 125.371  1.00  0.00           O1-
ATOM   3555  H   ASP A 230      66.001  94.778 125.371  1.00  0.00           H  
ATOM   3556  HA  ASP A 230      67.297  93.963 123.983  1.00  0.00           H  
ATOM   3557  HB2 ASP A 230      67.198  91.262 125.470  1.00  0.00           H  
ATOM   3558  HB3 ASP A 230      68.319  91.679 124.135  1.00  0.00           H  
ATOM   3559  N   GLY A 231      65.224  93.502 122.550  1.00  0.00           N  
ATOM   3560  CA  GLY A 231      64.536  93.312 121.285  1.00  0.00           C  
ATOM   3561  C   GLY A 231      63.968  91.971 121.008  1.00  0.00           C  
ATOM   3562  O   GLY A 231      63.803  91.615 119.806  1.00  0.00           O  
ATOM   3563  H   GLY A 231      64.917  94.319 123.058  1.00  0.00           H  
ATOM   3564  HA2 GLY A 231      63.672  93.975 121.260  1.00  0.00           H  
ATOM   3565  HA3 GLY A 231      65.230  93.528 120.472  1.00  0.00           H  
ATOM   3566  N   ALA A 232      63.716  91.193 121.998  1.00  0.00           N  
ATOM   3567  CA  ALA A 232      62.935  89.976 121.980  1.00  0.00           C  
ATOM   3568  C   ALA A 232      61.427  90.298 121.749  1.00  0.00           C  
ATOM   3569  O   ALA A 232      61.016  91.441 121.830  1.00  0.00           O  
ATOM   3570  CB  ALA A 232      62.935  89.326 123.362  1.00  0.00           C  
ATOM   3571  H   ALA A 232      64.113  91.529 122.863  1.00  0.00           H  
ATOM   3572  HA  ALA A 232      63.230  89.260 121.213  1.00  0.00           H  
ATOM   3573  HB1 ALA A 232      62.871  90.113 124.114  1.00  0.00           H  
ATOM   3574  HB2 ALA A 232      62.115  88.640 123.570  1.00  0.00           H  
ATOM   3575  HB3 ALA A 232      63.923  88.898 123.529  1.00  0.00           H  
ATOM   3576  N   PRO A 233      60.624  89.299 121.443  1.00  0.00           N  
ATOM   3577  CA  PRO A 233      59.117  89.458 121.395  1.00  0.00           C  
ATOM   3578  C   PRO A 233      58.696  89.791 122.833  1.00  0.00           C  
ATOM   3579  O   PRO A 233      59.339  89.349 123.782  1.00  0.00           O  
ATOM   3580  CB  PRO A 233      58.533  88.186 120.826  1.00  0.00           C  
ATOM   3581  CG  PRO A 233      59.728  87.365 120.297  1.00  0.00           C  
ATOM   3582  CD  PRO A 233      60.977  87.938 120.987  1.00  0.00           C  
ATOM   3583  HA  PRO A 233      58.951  90.335 120.769  1.00  0.00           H  
ATOM   3584  HB2 PRO A 233      58.142  87.588 121.649  1.00  0.00           H  
ATOM   3585  HB3 PRO A 233      57.848  88.442 120.018  1.00  0.00           H  
ATOM   3586  HG2 PRO A 233      59.504  86.305 120.417  1.00  0.00           H  
ATOM   3587  HG3 PRO A 233      59.865  87.605 119.243  1.00  0.00           H  
ATOM   3588  HD2 PRO A 233      61.231  87.273 121.812  1.00  0.00           H  
ATOM   3589  HD3 PRO A 233      61.761  87.950 120.229  1.00  0.00           H  
ATOM   3590  N   GLY A 234      57.574  90.489 122.935  1.00  0.00           N  
ATOM   3591  CA  GLY A 234      57.040  90.803 124.306  1.00  0.00           C  
ATOM   3592  C   GLY A 234      55.569  91.130 124.114  1.00  0.00           C  
ATOM   3593  O   GLY A 234      55.011  91.297 123.005  1.00  0.00           O  
ATOM   3594  H   GLY A 234      57.082  90.727 122.085  1.00  0.00           H  
ATOM   3595  HA2 GLY A 234      57.059  90.031 125.076  1.00  0.00           H  
ATOM   3596  HA3 GLY A 234      57.509  91.717 124.668  1.00  0.00           H  
ATOM   3597  N   PHE A 235      54.903  91.402 125.263  1.00  0.00           N  
ATOM   3598  CA  PHE A 235      53.563  92.001 125.170  1.00  0.00           C  
ATOM   3599  C   PHE A 235      53.546  93.449 124.659  1.00  0.00           C  
ATOM   3600  O   PHE A 235      54.506  94.168 124.819  1.00  0.00           O  
ATOM   3601  CB  PHE A 235      52.881  91.868 126.590  1.00  0.00           C  
ATOM   3602  CG  PHE A 235      53.590  92.585 127.722  1.00  0.00           C  
ATOM   3603  CD1 PHE A 235      54.350  91.810 128.580  1.00  0.00           C  
ATOM   3604  CD2 PHE A 235      53.491  93.950 127.981  1.00  0.00           C  
ATOM   3605  CE1 PHE A 235      54.907  92.282 129.791  1.00  0.00           C  
ATOM   3606  CE2 PHE A 235      54.036  94.470 129.183  1.00  0.00           C  
ATOM   3607  CZ  PHE A 235      54.676  93.655 130.151  1.00  0.00           C  
ATOM   3608  H   PHE A 235      55.288  91.176 126.168  1.00  0.00           H  
ATOM   3609  HA  PHE A 235      52.776  91.481 124.626  1.00  0.00           H  
ATOM   3610  HB2 PHE A 235      51.980  92.435 126.351  1.00  0.00           H  
ATOM   3611  HB3 PHE A 235      52.662  90.810 126.734  1.00  0.00           H  
ATOM   3612  HD1 PHE A 235      54.461  90.775 128.294  1.00  0.00           H  
ATOM   3613  HD2 PHE A 235      52.897  94.551 127.308  1.00  0.00           H  
ATOM   3614  HE1 PHE A 235      55.441  91.570 130.402  1.00  0.00           H  
ATOM   3615  HE2 PHE A 235      53.747  95.463 129.494  1.00  0.00           H  
ATOM   3616  HZ  PHE A 235      55.017  94.079 131.085  1.00  0.00           H  
ATOM   3617  N   SER A 236      52.468  93.825 124.025  1.00  0.00           N  
ATOM   3618  CA  SER A 236      51.909  95.136 123.853  1.00  0.00           C  
ATOM   3619  C   SER A 236      50.428  95.193 124.273  1.00  0.00           C  
ATOM   3620  O   SER A 236      49.712  94.203 124.334  1.00  0.00           O  
ATOM   3621  CB  SER A 236      52.025  95.577 122.454  1.00  0.00           C  
ATOM   3622  OG  SER A 236      51.766  96.988 122.372  1.00  0.00           O  
ATOM   3623  H   SER A 236      51.825  93.085 123.781  1.00  0.00           H  
ATOM   3624  HA  SER A 236      52.424  95.884 124.458  1.00  0.00           H  
ATOM   3625  HB2 SER A 236      52.992  95.414 121.979  1.00  0.00           H  
ATOM   3626  HB3 SER A 236      51.233  95.066 121.907  1.00  0.00           H  
ATOM   3627  HG  SER A 236      51.100  97.191 121.711  1.00  0.00           H  
ATOM   3628  N   LYS A 237      49.965  96.364 124.601  1.00  0.00           N  
ATOM   3629  CA  LYS A 237      48.513  96.646 124.985  1.00  0.00           C  
ATOM   3630  C   LYS A 237      47.944  97.945 124.422  1.00  0.00           C  
ATOM   3631  O   LYS A 237      48.705  98.854 124.046  1.00  0.00           O  
ATOM   3632  CB  LYS A 237      48.432  96.696 126.492  1.00  0.00           C  
ATOM   3633  CG  LYS A 237      48.568  95.300 127.184  1.00  0.00           C  
ATOM   3634  CD  LYS A 237      48.834  95.265 128.658  1.00  0.00           C  
ATOM   3635  CE  LYS A 237      47.631  95.758 129.422  1.00  0.00           C  
ATOM   3636  NZ  LYS A 237      46.343  95.169 129.006  1.00  0.00           N1+
ATOM   3637  H   LYS A 237      50.554  97.180 124.512  1.00  0.00           H  
ATOM   3638  HA  LYS A 237      48.017  95.749 124.611  1.00  0.00           H  
ATOM   3639  HB2 LYS A 237      49.248  97.290 126.905  1.00  0.00           H  
ATOM   3640  HB3 LYS A 237      47.447  97.109 126.704  1.00  0.00           H  
ATOM   3641  HG2 LYS A 237      47.775  94.645 126.826  1.00  0.00           H  
ATOM   3642  HG3 LYS A 237      49.472  94.869 126.755  1.00  0.00           H  
ATOM   3643  HD2 LYS A 237      49.039  94.258 129.026  1.00  0.00           H  
ATOM   3644  HD3 LYS A 237      49.699  95.909 128.811  1.00  0.00           H  
ATOM   3645  HE2 LYS A 237      47.784  95.588 130.488  1.00  0.00           H  
ATOM   3646  HE3 LYS A 237      47.602  96.843 129.335  1.00  0.00           H  
ATOM   3647  HZ1 LYS A 237      45.637  95.040 129.717  1.00  0.00           H  
ATOM   3648  HZ2 LYS A 237      45.831  95.883 128.507  1.00  0.00           H  
ATOM   3649  HZ3 LYS A 237      46.618  94.279 128.616  1.00  0.00           H  
ATOM   3650  N   PHE A 238      46.604  97.883 124.196  1.00  0.00           N  
ATOM   3651  CA  PHE A 238      45.717  98.977 123.812  1.00  0.00           C  
ATOM   3652  C   PHE A 238      44.339  98.805 124.428  1.00  0.00           C  
ATOM   3653  O   PHE A 238      43.978  97.730 124.990  1.00  0.00           O  
ATOM   3654  CB  PHE A 238      45.604  98.864 122.269  1.00  0.00           C  
ATOM   3655  CG  PHE A 238      45.114  97.518 121.655  1.00  0.00           C  
ATOM   3656  CD1 PHE A 238      46.008  96.436 121.497  1.00  0.00           C  
ATOM   3657  CD2 PHE A 238      43.791  97.386 121.208  1.00  0.00           C  
ATOM   3658  CE1 PHE A 238      45.584  95.236 120.907  1.00  0.00           C  
ATOM   3659  CE2 PHE A 238      43.298  96.208 120.614  1.00  0.00           C  
ATOM   3660  CZ  PHE A 238      44.269  95.160 120.440  1.00  0.00           C  
ATOM   3661  H   PHE A 238      46.173  97.025 124.507  1.00  0.00           H  
ATOM   3662  HA  PHE A 238      46.159  99.918 124.139  1.00  0.00           H  
ATOM   3663  HB2 PHE A 238      44.939  99.667 121.952  1.00  0.00           H  
ATOM   3664  HB3 PHE A 238      46.589  99.036 121.837  1.00  0.00           H  
ATOM   3665  HD1 PHE A 238      47.040  96.491 121.811  1.00  0.00           H  
ATOM   3666  HD2 PHE A 238      43.119  98.225 121.310  1.00  0.00           H  
ATOM   3667  HE1 PHE A 238      46.234  94.386 120.766  1.00  0.00           H  
ATOM   3668  HE2 PHE A 238      42.290  96.004 120.284  1.00  0.00           H  
ATOM   3669  HZ  PHE A 238      43.904  94.226 120.037  1.00  0.00           H  
ATOM   3670  N   ARG A 239      43.566  99.867 124.482  1.00  0.00           N  
ATOM   3671  CA  ARG A 239      42.144  99.903 125.023  1.00  0.00           C  
ATOM   3672  C   ARG A 239      41.164 100.286 123.967  1.00  0.00           C  
ATOM   3673  O   ARG A 239      41.495 101.104 123.114  1.00  0.00           O  
ATOM   3674  CB  ARG A 239      42.211 100.935 126.147  1.00  0.00           C  
ATOM   3675  CG  ARG A 239      40.967 101.227 126.905  1.00  0.00           C  
ATOM   3676  CD  ARG A 239      41.236 102.220 128.108  1.00  0.00           C  
ATOM   3677  NE  ARG A 239      41.984 101.622 129.231  1.00  0.00           N  
ATOM   3678  CZ  ARG A 239      42.553 102.354 130.130  1.00  0.00           C  
ATOM   3679  NH1 ARG A 239      42.423 103.687 130.260  1.00  0.00           N1+
ATOM   3680  NH2 ARG A 239      43.172 101.737 130.998  1.00  0.00           N  
ATOM   3681  H   ARG A 239      43.923 100.772 124.209  1.00  0.00           H  
ATOM   3682  HA  ARG A 239      41.874  98.944 125.463  1.00  0.00           H  
ATOM   3683  HB2 ARG A 239      42.940 100.680 126.917  1.00  0.00           H  
ATOM   3684  HB3 ARG A 239      42.581 101.869 125.724  1.00  0.00           H  
ATOM   3685  HG2 ARG A 239      40.268 101.785 126.282  1.00  0.00           H  
ATOM   3686  HG3 ARG A 239      40.567 100.321 127.362  1.00  0.00           H  
ATOM   3687  HD2 ARG A 239      41.611 103.190 127.784  1.00  0.00           H  
ATOM   3688  HD3 ARG A 239      40.248 102.485 128.484  1.00  0.00           H  
ATOM   3689  HE  ARG A 239      42.102 100.622 129.320  1.00  0.00           H  
ATOM   3690 HH11 ARG A 239      41.839 104.243 129.652  1.00  0.00           H  
ATOM   3691 HH12 ARG A 239      42.809 103.954 131.154  1.00  0.00           H  
ATOM   3692 HH21 ARG A 239      43.294 100.739 130.906  1.00  0.00           H  
ATOM   3693 HH22 ARG A 239      43.582 102.389 131.652  1.00  0.00           H  
ATOM   3694  N   LEU A 240      39.964  99.708 123.955  1.00  0.00           N  
ATOM   3695  CA  LEU A 240      38.851 100.183 123.055  1.00  0.00           C  
ATOM   3696  C   LEU A 240      37.605 100.075 123.938  1.00  0.00           C  
ATOM   3697  O   LEU A 240      37.556  99.282 124.873  1.00  0.00           O  
ATOM   3698  CB  LEU A 240      38.680  99.422 121.771  1.00  0.00           C  
ATOM   3699  CG  LEU A 240      39.874  99.511 120.789  1.00  0.00           C  
ATOM   3700  CD1 LEU A 240      39.619  98.404 119.721  1.00  0.00           C  
ATOM   3701  CD2 LEU A 240      39.732 100.812 120.125  1.00  0.00           C  
ATOM   3702  H   LEU A 240      39.865  99.008 124.676  1.00  0.00           H  
ATOM   3703  HA  LEU A 240      39.067 101.229 122.840  1.00  0.00           H  
ATOM   3704  HB2 LEU A 240      38.548  98.364 121.995  1.00  0.00           H  
ATOM   3705  HB3 LEU A 240      37.771  99.834 121.330  1.00  0.00           H  
ATOM   3706  HG  LEU A 240      40.776  99.368 121.384  1.00  0.00           H  
ATOM   3707 HD11 LEU A 240      38.673  98.512 119.190  1.00  0.00           H  
ATOM   3708 HD12 LEU A 240      40.390  98.374 118.952  1.00  0.00           H  
ATOM   3709 HD13 LEU A 240      39.593  97.385 120.106  1.00  0.00           H  
ATOM   3710 HD21 LEU A 240      39.819 101.610 120.863  1.00  0.00           H  
ATOM   3711 HD22 LEU A 240      40.589 101.061 119.500  1.00  0.00           H  
ATOM   3712 HD23 LEU A 240      38.824 100.946 119.538  1.00  0.00           H  
ATOM   3713  N   SER A 241      36.563 100.918 123.637  1.00  0.00           N  
ATOM   3714  CA  SER A 241      35.386 101.219 124.428  1.00  0.00           C  
ATOM   3715  C   SER A 241      34.153 101.123 123.536  1.00  0.00           C  
ATOM   3716  O   SER A 241      34.172 101.352 122.301  1.00  0.00           O  
ATOM   3717  CB  SER A 241      35.575 102.486 125.244  1.00  0.00           C  
ATOM   3718  OG  SER A 241      34.608 102.598 126.257  1.00  0.00           O  
ATOM   3719  H   SER A 241      36.580 101.470 122.792  1.00  0.00           H  
ATOM   3720  HA  SER A 241      35.411 100.388 125.133  1.00  0.00           H  
ATOM   3721  HB2 SER A 241      36.593 102.635 125.606  1.00  0.00           H  
ATOM   3722  HB3 SER A 241      35.363 103.279 124.527  1.00  0.00           H  
ATOM   3723  HG  SER A 241      34.741 102.028 127.018  1.00  0.00           H  
ATOM   3724  N   TYR A 242      32.995 100.706 124.105  1.00  0.00           N  
ATOM   3725  CA  TYR A 242      31.792 100.398 123.324  1.00  0.00           C  
ATOM   3726  C   TYR A 242      30.479 100.753 124.013  1.00  0.00           C  
ATOM   3727  O   TYR A 242      30.284 100.406 125.152  1.00  0.00           O  
ATOM   3728  CB  TYR A 242      31.784  98.893 122.916  1.00  0.00           C  
ATOM   3729  CG  TYR A 242      33.084  98.192 122.421  1.00  0.00           C  
ATOM   3730  CD1 TYR A 242      33.535  98.422 121.112  1.00  0.00           C  
ATOM   3731  CD2 TYR A 242      33.895  97.488 123.339  1.00  0.00           C  
ATOM   3732  CE1 TYR A 242      34.810  97.894 120.760  1.00  0.00           C  
ATOM   3733  CE2 TYR A 242      35.050  96.846 122.808  1.00  0.00           C  
ATOM   3734  CZ  TYR A 242      35.515  97.021 121.525  1.00  0.00           C  
ATOM   3735  OH  TYR A 242      36.685  96.456 121.144  1.00  0.00           O  
ATOM   3736  H   TYR A 242      32.958 100.464 125.085  1.00  0.00           H  
ATOM   3737  HA  TYR A 242      31.736 100.988 122.409  1.00  0.00           H  
ATOM   3738  HB2 TYR A 242      31.577  98.283 123.795  1.00  0.00           H  
ATOM   3739  HB3 TYR A 242      30.989  98.726 122.190  1.00  0.00           H  
ATOM   3740  HD1 TYR A 242      32.850  98.790 120.364  1.00  0.00           H  
ATOM   3741  HD2 TYR A 242      33.551  97.318 124.349  1.00  0.00           H  
ATOM   3742  HE1 TYR A 242      35.148  98.011 119.742  1.00  0.00           H  
ATOM   3743  HE2 TYR A 242      35.552  96.152 123.466  1.00  0.00           H  
ATOM   3744  HH  TYR A 242      36.651  96.372 120.188  1.00  0.00           H  
ATOM   3745  N   TYR A 243      29.516 101.401 123.295  1.00  0.00           N  
ATOM   3746  CA  TYR A 243      28.131 101.579 123.821  1.00  0.00           C  
ATOM   3747  C   TYR A 243      27.401 100.212 124.073  1.00  0.00           C  
ATOM   3748  O   TYR A 243      27.237  99.527 123.119  1.00  0.00           O  
ATOM   3749  CB  TYR A 243      27.276 102.535 122.993  1.00  0.00           C  
ATOM   3750  CG  TYR A 243      25.892 102.806 123.494  1.00  0.00           C  
ATOM   3751  CD1 TYR A 243      25.669 103.518 124.708  1.00  0.00           C  
ATOM   3752  CD2 TYR A 243      24.766 102.266 122.857  1.00  0.00           C  
ATOM   3753  CE1 TYR A 243      24.419 103.821 125.125  1.00  0.00           C  
ATOM   3754  CE2 TYR A 243      23.512 102.657 123.214  1.00  0.00           C  
ATOM   3755  CZ  TYR A 243      23.310 103.398 124.417  1.00  0.00           C  
ATOM   3756  OH  TYR A 243      22.063 103.882 124.785  1.00  0.00           O  
ATOM   3757  H   TYR A 243      29.708 101.603 122.325  1.00  0.00           H  
ATOM   3758  HA  TYR A 243      28.080 102.051 124.802  1.00  0.00           H  
ATOM   3759  HB2 TYR A 243      27.737 103.523 123.008  1.00  0.00           H  
ATOM   3760  HB3 TYR A 243      27.318 102.237 121.945  1.00  0.00           H  
ATOM   3761  HD1 TYR A 243      26.535 103.863 125.254  1.00  0.00           H  
ATOM   3762  HD2 TYR A 243      24.885 101.733 121.926  1.00  0.00           H  
ATOM   3763  HE1 TYR A 243      24.352 104.320 126.080  1.00  0.00           H  
ATOM   3764  HE2 TYR A 243      22.618 102.346 122.692  1.00  0.00           H  
ATOM   3765  HH  TYR A 243      22.016 104.838 124.865  1.00  0.00           H  
ATOM   3766  N   PRO A 244      27.027  99.814 125.269  1.00  0.00           N  
ATOM   3767  CA  PRO A 244      26.457  98.499 125.515  1.00  0.00           C  
ATOM   3768  C   PRO A 244      25.022  98.366 124.935  1.00  0.00           C  
ATOM   3769  O   PRO A 244      24.076  98.617 125.651  1.00  0.00           O  
ATOM   3770  CB  PRO A 244      26.532  98.239 126.971  1.00  0.00           C  
ATOM   3771  CG  PRO A 244      26.345  99.655 127.561  1.00  0.00           C  
ATOM   3772  CD  PRO A 244      27.035 100.547 126.549  1.00  0.00           C  
ATOM   3773  HA  PRO A 244      27.094  97.808 124.965  1.00  0.00           H  
ATOM   3774  HB2 PRO A 244      25.821  97.518 127.373  1.00  0.00           H  
ATOM   3775  HB3 PRO A 244      27.504  97.832 127.251  1.00  0.00           H  
ATOM   3776  HG2 PRO A 244      25.277  99.815 127.704  1.00  0.00           H  
ATOM   3777  HG3 PRO A 244      26.784  99.568 128.554  1.00  0.00           H  
ATOM   3778  HD2 PRO A 244      26.531 101.511 126.483  1.00  0.00           H  
ATOM   3779  HD3 PRO A 244      28.079 100.633 126.852  1.00  0.00           H  
ATOM   3780  N   HIE A 245      24.840  98.070 123.627  1.00  0.00           N  
ATOM   3781  CA  HIE A 245      23.518  98.095 122.988  1.00  0.00           C  
ATOM   3782  C   HIE A 245      22.685  96.947 123.551  1.00  0.00           C  
ATOM   3783  O   HIE A 245      23.314  95.896 123.741  1.00  0.00           O  
ATOM   3784  CB  HIE A 245      23.794  97.985 121.467  1.00  0.00           C  
ATOM   3785  CG  HIE A 245      24.197  99.218 120.727  1.00  0.00           C  
ATOM   3786  CD2 HIE A 245      25.407  99.432 120.175  1.00  0.00           C  
ATOM   3787  ND1 HIE A 245      23.273 100.215 120.267  1.00  0.00           N  
ATOM   3788  CE1 HIE A 245      24.049 101.063 119.545  1.00  0.00           C  
ATOM   3789  NE2 HIE A 245      25.318 100.629 119.448  1.00  0.00           N  
ATOM   3790  H   HIE A 245      25.704  98.189 123.118  1.00  0.00           H  
ATOM   3791  HA  HIE A 245      22.929  99.001 123.124  1.00  0.00           H  
ATOM   3792  HB2 HIE A 245      24.623  97.307 121.269  1.00  0.00           H  
ATOM   3793  HB3 HIE A 245      22.866  97.698 120.972  1.00  0.00           H  
ATOM   3794  HD2 HIE A 245      26.344  98.941 120.390  1.00  0.00           H  
ATOM   3795  HE1 HIE A 245      23.743 101.977 119.056  1.00  0.00           H  
ATOM   3796  HE2 HIE A 245      26.089 101.166 119.077  1.00  0.00           H  
ATOM   3797  N   CYS A 246      21.405  97.092 123.636  1.00  0.00           N  
ATOM   3798  CA  CYS A 246      20.551  95.869 123.602  1.00  0.00           C  
ATOM   3799  C   CYS A 246      20.353  95.504 122.111  1.00  0.00           C  
ATOM   3800  O   CYS A 246      20.392  96.429 121.245  1.00  0.00           O  
ATOM   3801  CB  CYS A 246      19.310  96.148 124.521  1.00  0.00           C  
ATOM   3802  SG  CYS A 246      18.047  94.991 124.089  1.00  0.00           S  
ATOM   3803  H   CYS A 246      20.949  97.950 123.363  1.00  0.00           H  
ATOM   3804  HA  CYS A 246      21.045  95.013 124.060  1.00  0.00           H  
ATOM   3805  HB2 CYS A 246      19.587  95.980 125.561  1.00  0.00           H  
ATOM   3806  HB3 CYS A 246      19.018  97.191 124.394  1.00  0.00           H  
ATOM   3807  HG  CYS A 246      18.688  93.890 124.492  1.00  0.00           H  
ATOM   3808  N   LEU A 247      20.101  94.169 121.822  1.00  0.00           N  
ATOM   3809  CA  LEU A 247      19.842  93.720 120.447  1.00  0.00           C  
ATOM   3810  C   LEU A 247      18.430  94.193 120.055  1.00  0.00           C  
ATOM   3811  O   LEU A 247      18.303  94.652 118.912  1.00  0.00           O  
ATOM   3812  CB  LEU A 247      20.173  92.301 120.203  1.00  0.00           C  
ATOM   3813  CG  LEU A 247      19.701  91.624 118.931  1.00  0.00           C  
ATOM   3814  CD1 LEU A 247      20.448  92.190 117.692  1.00  0.00           C  
ATOM   3815  CD2 LEU A 247      19.904  90.127 118.895  1.00  0.00           C  
ATOM   3816  H   LEU A 247      20.174  93.419 122.496  1.00  0.00           H  
ATOM   3817  HA  LEU A 247      20.578  94.229 119.824  1.00  0.00           H  
ATOM   3818  HB2 LEU A 247      21.261  92.247 120.183  1.00  0.00           H  
ATOM   3819  HB3 LEU A 247      19.984  91.727 121.109  1.00  0.00           H  
ATOM   3820  HG  LEU A 247      18.649  91.855 118.762  1.00  0.00           H  
ATOM   3821 HD11 LEU A 247      20.227  93.239 117.496  1.00  0.00           H  
ATOM   3822 HD12 LEU A 247      21.496  91.928 117.836  1.00  0.00           H  
ATOM   3823 HD13 LEU A 247      20.124  91.600 116.835  1.00  0.00           H  
ATOM   3824 HD21 LEU A 247      20.912  89.728 118.786  1.00  0.00           H  
ATOM   3825 HD22 LEU A 247      19.547  89.690 119.827  1.00  0.00           H  
ATOM   3826 HD23 LEU A 247      19.198  89.771 118.145  1.00  0.00           H  
ATOM   3827  N   ALA A 248      17.404  94.184 120.888  1.00  0.00           N  
ATOM   3828  CA  ALA A 248      16.107  94.657 120.415  1.00  0.00           C  
ATOM   3829  C   ALA A 248      16.089  96.195 120.127  1.00  0.00           C  
ATOM   3830  O   ALA A 248      15.571  96.611 119.073  1.00  0.00           O  
ATOM   3831  CB  ALA A 248      15.040  94.337 121.434  1.00  0.00           C  
ATOM   3832  H   ALA A 248      17.493  93.764 121.803  1.00  0.00           H  
ATOM   3833  HA  ALA A 248      15.772  94.069 119.561  1.00  0.00           H  
ATOM   3834  HB1 ALA A 248      14.741  93.297 121.563  1.00  0.00           H  
ATOM   3835  HB2 ALA A 248      15.222  94.763 122.421  1.00  0.00           H  
ATOM   3836  HB3 ALA A 248      14.174  94.818 120.980  1.00  0.00           H  
ATOM   3837  N   SER A 249      16.858  96.951 120.891  1.00  0.00           N  
ATOM   3838  CA  SER A 249      16.900  98.467 120.765  1.00  0.00           C  
ATOM   3839  C   SER A 249      17.657  98.887 119.488  1.00  0.00           C  
ATOM   3840  O   SER A 249      17.153  99.698 118.739  1.00  0.00           O  
ATOM   3841  CB  SER A 249      17.563  99.058 122.007  1.00  0.00           C  
ATOM   3842  OG  SER A 249      16.846  98.869 123.210  1.00  0.00           O  
ATOM   3843  H   SER A 249      17.440  96.502 121.583  1.00  0.00           H  
ATOM   3844  HA  SER A 249      15.884  98.840 120.633  1.00  0.00           H  
ATOM   3845  HB2 SER A 249      18.531  98.611 122.235  1.00  0.00           H  
ATOM   3846  HB3 SER A 249      17.673 100.131 121.847  1.00  0.00           H  
ATOM   3847  HG  SER A 249      16.016  99.353 123.219  1.00  0.00           H  
ATOM   3848  N   PHE A 250      18.757  98.254 119.160  1.00  0.00           N  
ATOM   3849  CA  PHE A 250      19.505  98.483 117.910  1.00  0.00           C  
ATOM   3850  C   PHE A 250      18.597  98.035 116.700  1.00  0.00           C  
ATOM   3851  O   PHE A 250      18.469  98.783 115.772  1.00  0.00           O  
ATOM   3852  CB  PHE A 250      20.757  97.554 117.933  1.00  0.00           C  
ATOM   3853  CG  PHE A 250      21.543  97.706 116.640  1.00  0.00           C  
ATOM   3854  CD1 PHE A 250      22.277  98.926 116.475  1.00  0.00           C  
ATOM   3855  CD2 PHE A 250      21.697  96.777 115.626  1.00  0.00           C  
ATOM   3856  CE1 PHE A 250      23.020  99.255 115.306  1.00  0.00           C  
ATOM   3857  CE2 PHE A 250      22.445  97.060 114.487  1.00  0.00           C  
ATOM   3858  CZ  PHE A 250      23.091  98.269 114.361  1.00  0.00           C  
ATOM   3859  H   PHE A 250      19.320  97.936 119.935  1.00  0.00           H  
ATOM   3860  HA  PHE A 250      19.841  99.500 117.707  1.00  0.00           H  
ATOM   3861  HB2 PHE A 250      21.325  97.963 118.769  1.00  0.00           H  
ATOM   3862  HB3 PHE A 250      20.463  96.536 118.184  1.00  0.00           H  
ATOM   3863  HD1 PHE A 250      22.362  99.658 117.264  1.00  0.00           H  
ATOM   3864  HD2 PHE A 250      21.153  95.861 115.801  1.00  0.00           H  
ATOM   3865  HE1 PHE A 250      23.521 100.193 115.117  1.00  0.00           H  
ATOM   3866  HE2 PHE A 250      22.546  96.335 113.692  1.00  0.00           H  
ATOM   3867  HZ  PHE A 250      23.685  98.301 113.460  1.00  0.00           H  
ATOM   3868  N   THR A 251      18.012  96.829 116.807  1.00  0.00           N  
ATOM   3869  CA  THR A 251      17.285  96.125 115.757  1.00  0.00           C  
ATOM   3870  C   THR A 251      16.189  97.078 115.256  1.00  0.00           C  
ATOM   3871  O   THR A 251      15.942  97.143 114.038  1.00  0.00           O  
ATOM   3872  CB  THR A 251      16.653  94.766 116.150  1.00  0.00           C  
ATOM   3873  CG2 THR A 251      15.901  94.110 114.935  1.00  0.00           C  
ATOM   3874  OG1 THR A 251      17.710  93.830 116.345  1.00  0.00           O  
ATOM   3875  H   THR A 251      18.216  96.331 117.662  1.00  0.00           H  
ATOM   3876  HA  THR A 251      17.984  95.980 114.932  1.00  0.00           H  
ATOM   3877  HB  THR A 251      15.978  94.841 117.003  1.00  0.00           H  
ATOM   3878  HG1 THR A 251      17.891  93.920 117.283  1.00  0.00           H  
ATOM   3879 HG21 THR A 251      14.865  94.425 115.061  1.00  0.00           H  
ATOM   3880 HG22 THR A 251      16.386  94.374 113.997  1.00  0.00           H  
ATOM   3881 HG23 THR A 251      15.877  93.033 115.103  1.00  0.00           H  
ATOM   3882  N   GLU A 252      15.509  97.669 116.164  1.00  0.00           N  
ATOM   3883  CA  GLU A 252      14.485  98.707 115.882  1.00  0.00           C  
ATOM   3884  C   GLU A 252      15.107  99.877 115.189  1.00  0.00           C  
ATOM   3885  O   GLU A 252      14.705 100.322 114.087  1.00  0.00           O  
ATOM   3886  CB  GLU A 252      13.869  99.023 117.215  1.00  0.00           C  
ATOM   3887  CG  GLU A 252      12.859  97.912 117.716  1.00  0.00           C  
ATOM   3888  CD  GLU A 252      12.234  98.414 119.055  1.00  0.00           C  
ATOM   3889  OE1 GLU A 252      11.822  99.601 119.135  1.00  0.00           O  
ATOM   3890  OE2 GLU A 252      12.234  97.576 119.937  1.00  0.00           O1-
ATOM   3891  H   GLU A 252      15.766  97.452 117.117  1.00  0.00           H  
ATOM   3892  HA  GLU A 252      13.688  98.225 115.316  1.00  0.00           H  
ATOM   3893  HB2 GLU A 252      14.588  99.090 118.030  1.00  0.00           H  
ATOM   3894  HB3 GLU A 252      13.416 100.004 117.075  1.00  0.00           H  
ATOM   3895  HG2 GLU A 252      12.047  97.938 116.989  1.00  0.00           H  
ATOM   3896  HG3 GLU A 252      13.232  96.889 117.741  1.00  0.00           H  
ATOM   3897  N   LEU A 253      16.071 100.517 115.843  1.00  0.00           N  
ATOM   3898  CA  LEU A 253      16.664 101.721 115.384  1.00  0.00           C  
ATOM   3899  C   LEU A 253      17.386 101.572 114.031  1.00  0.00           C  
ATOM   3900  O   LEU A 253      17.415 102.523 113.273  1.00  0.00           O  
ATOM   3901  CB  LEU A 253      17.700 102.137 116.504  1.00  0.00           C  
ATOM   3902  CG  LEU A 253      18.265 103.613 116.546  1.00  0.00           C  
ATOM   3903  CD1 LEU A 253      17.193 104.714 116.779  1.00  0.00           C  
ATOM   3904  CD2 LEU A 253      19.354 103.746 117.538  1.00  0.00           C  
ATOM   3905  H   LEU A 253      16.325 100.191 116.765  1.00  0.00           H  
ATOM   3906  HA  LEU A 253      15.801 102.378 115.277  1.00  0.00           H  
ATOM   3907  HB2 LEU A 253      17.100 102.075 117.411  1.00  0.00           H  
ATOM   3908  HB3 LEU A 253      18.519 101.438 116.331  1.00  0.00           H  
ATOM   3909  HG  LEU A 253      18.744 103.867 115.601  1.00  0.00           H  
ATOM   3910 HD11 LEU A 253      17.669 105.691 116.864  1.00  0.00           H  
ATOM   3911 HD12 LEU A 253      16.497 104.608 115.947  1.00  0.00           H  
ATOM   3912 HD13 LEU A 253      16.706 104.382 117.696  1.00  0.00           H  
ATOM   3913 HD21 LEU A 253      18.887 103.419 118.468  1.00  0.00           H  
ATOM   3914 HD22 LEU A 253      20.157 103.119 117.151  1.00  0.00           H  
ATOM   3915 HD23 LEU A 253      19.494 104.824 117.618  1.00  0.00           H  
ATOM   3916  N   VAL A 254      17.896 100.370 113.663  1.00  0.00           N  
ATOM   3917  CA  VAL A 254      18.444 100.126 112.323  1.00  0.00           C  
ATOM   3918  C   VAL A 254      17.368  99.891 111.313  1.00  0.00           C  
ATOM   3919  O   VAL A 254      17.629 100.306 110.151  1.00  0.00           O  
ATOM   3920  CB  VAL A 254      19.561  99.021 112.360  1.00  0.00           C  
ATOM   3921  CG1 VAL A 254      18.998  97.586 112.395  1.00  0.00           C  
ATOM   3922  CG2 VAL A 254      20.445  99.168 111.185  1.00  0.00           C  
ATOM   3923  H   VAL A 254      17.981  99.621 114.334  1.00  0.00           H  
ATOM   3924  HA  VAL A 254      18.869 101.067 111.974  1.00  0.00           H  
ATOM   3925  HB  VAL A 254      20.210  99.102 113.233  1.00  0.00           H  
ATOM   3926 HG11 VAL A 254      19.849  96.905 112.396  1.00  0.00           H  
ATOM   3927 HG12 VAL A 254      18.429  97.485 113.318  1.00  0.00           H  
ATOM   3928 HG13 VAL A 254      18.410  97.413 111.493  1.00  0.00           H  
ATOM   3929 HG21 VAL A 254      21.227  98.415 111.088  1.00  0.00           H  
ATOM   3930 HG22 VAL A 254      19.958  99.140 110.210  1.00  0.00           H  
ATOM   3931 HG23 VAL A 254      20.917 100.147 111.269  1.00  0.00           H  
ATOM   3932  N   GLN A 255      16.187  99.365 111.659  1.00  0.00           N  
ATOM   3933  CA  GLN A 255      15.119  99.275 110.702  1.00  0.00           C  
ATOM   3934  C   GLN A 255      14.498 100.664 110.472  1.00  0.00           C  
ATOM   3935  O   GLN A 255      14.105 101.090 109.381  1.00  0.00           O  
ATOM   3936  CB  GLN A 255      14.139  98.167 111.165  1.00  0.00           C  
ATOM   3937  CG  GLN A 255      14.741  96.842 110.691  1.00  0.00           C  
ATOM   3938  CD  GLN A 255      13.961  95.706 111.236  1.00  0.00           C  
ATOM   3939  NE2 GLN A 255      14.154  95.449 112.563  1.00  0.00           N  
ATOM   3940  OE1 GLN A 255      13.083  95.058 110.612  1.00  0.00           O  
ATOM   3941  H   GLN A 255      15.973  99.183 112.629  1.00  0.00           H  
ATOM   3942  HA  GLN A 255      15.579  99.056 109.738  1.00  0.00           H  
ATOM   3943  HB2 GLN A 255      13.808  98.152 112.204  1.00  0.00           H  
ATOM   3944  HB3 GLN A 255      13.221  98.344 110.607  1.00  0.00           H  
ATOM   3945  HG2 GLN A 255      14.532  96.868 109.621  1.00  0.00           H  
ATOM   3946  HG3 GLN A 255      15.802  96.812 110.940  1.00  0.00           H  
ATOM   3947 HE21 GLN A 255      13.496  94.830 113.013  1.00  0.00           H  
ATOM   3948 HE22 GLN A 255      14.733  96.063 113.116  1.00  0.00           H  
ATOM   3949  N   GLU A 256      14.311 101.447 111.552  1.00  0.00           N  
ATOM   3950  CA  GLU A 256      13.826 102.822 111.544  1.00  0.00           C  
ATOM   3951  C   GLU A 256      14.757 103.796 110.688  1.00  0.00           C  
ATOM   3952  O   GLU A 256      14.299 104.452 109.754  1.00  0.00           O  
ATOM   3953  CB  GLU A 256      13.793 103.251 113.068  1.00  0.00           C  
ATOM   3954  CG  GLU A 256      13.389 104.736 113.171  1.00  0.00           C  
ATOM   3955  CD  GLU A 256      13.066 105.374 114.550  1.00  0.00           C  
ATOM   3956  OE1 GLU A 256      13.629 104.901 115.547  1.00  0.00           O  
ATOM   3957  OE2 GLU A 256      12.346 106.384 114.649  1.00  0.00           O1-
ATOM   3958  H   GLU A 256      14.553 101.020 112.435  1.00  0.00           H  
ATOM   3959  HA  GLU A 256      12.823 102.810 111.118  1.00  0.00           H  
ATOM   3960  HB2 GLU A 256      13.094 102.555 113.534  1.00  0.00           H  
ATOM   3961  HB3 GLU A 256      14.800 103.166 113.478  1.00  0.00           H  
ATOM   3962  HG2 GLU A 256      14.198 105.293 112.699  1.00  0.00           H  
ATOM   3963  HG3 GLU A 256      12.513 104.805 112.526  1.00  0.00           H  
ATOM   3964  N   ALA A 257      16.082 103.775 110.985  1.00  0.00           N  
ATOM   3965  CA  ALA A 257      17.053 104.604 110.292  1.00  0.00           C  
ATOM   3966  C   ALA A 257      17.125 104.304 108.759  1.00  0.00           C  
ATOM   3967  O   ALA A 257      17.435 105.185 108.014  1.00  0.00           O  
ATOM   3968  CB  ALA A 257      18.393 104.377 110.917  1.00  0.00           C  
ATOM   3969  H   ALA A 257      16.507 103.099 111.604  1.00  0.00           H  
ATOM   3970  HA  ALA A 257      16.780 105.653 110.411  1.00  0.00           H  
ATOM   3971  HB1 ALA A 257      19.114 105.150 110.651  1.00  0.00           H  
ATOM   3972  HB2 ALA A 257      18.240 104.466 111.993  1.00  0.00           H  
ATOM   3973  HB3 ALA A 257      18.668 103.371 110.598  1.00  0.00           H  
ATOM   3974  N   PHE A 258      16.784 103.061 108.354  1.00  0.00           N  
ATOM   3975  CA  PHE A 258      16.853 102.626 106.989  1.00  0.00           C  
ATOM   3976  C   PHE A 258      15.560 102.964 106.135  1.00  0.00           C  
ATOM   3977  O   PHE A 258      15.669 103.327 104.936  1.00  0.00           O  
ATOM   3978  CB  PHE A 258      17.131 101.109 107.081  1.00  0.00           C  
ATOM   3979  CG  PHE A 258      17.482 100.662 105.690  1.00  0.00           C  
ATOM   3980  CD1 PHE A 258      16.547 100.060 104.880  1.00  0.00           C  
ATOM   3981  CD2 PHE A 258      18.844 100.708 105.246  1.00  0.00           C  
ATOM   3982  CE1 PHE A 258      16.844  99.813 103.507  1.00  0.00           C  
ATOM   3983  CE2 PHE A 258      19.159 100.441 103.935  1.00  0.00           C  
ATOM   3984  CZ  PHE A 258      18.184  99.924 103.071  1.00  0.00           C  
ATOM   3985  H   PHE A 258      16.627 102.339 109.042  1.00  0.00           H  
ATOM   3986  HA  PHE A 258      17.702 103.150 106.551  1.00  0.00           H  
ATOM   3987  HB2 PHE A 258      17.985 100.945 107.738  1.00  0.00           H  
ATOM   3988  HB3 PHE A 258      16.293 100.566 107.519  1.00  0.00           H  
ATOM   3989  HD1 PHE A 258      15.539  99.965 105.253  1.00  0.00           H  
ATOM   3990  HD2 PHE A 258      19.555 101.150 105.929  1.00  0.00           H  
ATOM   3991  HE1 PHE A 258      16.086  99.510 102.799  1.00  0.00           H  
ATOM   3992  HE2 PHE A 258      20.153 100.629 103.556  1.00  0.00           H  
ATOM   3993  HZ  PHE A 258      18.514  99.674 102.073  1.00  0.00           H  
ATOM   3994  N   GLY A 259      14.369 102.986 106.738  1.00  0.00           N  
ATOM   3995  CA  GLY A 259      13.112 103.406 106.135  1.00  0.00           C  
ATOM   3996  C   GLY A 259      12.399 102.296 105.289  1.00  0.00           C  
ATOM   3997  O   GLY A 259      13.078 101.531 104.609  1.00  0.00           O  
ATOM   3998  H   GLY A 259      14.320 102.736 107.715  1.00  0.00           H  
ATOM   3999  HA2 GLY A 259      12.466 103.594 106.992  1.00  0.00           H  
ATOM   4000  HA3 GLY A 259      13.245 104.374 105.652  1.00  0.00           H  
ATOM   4001  N   GLY A 260      11.032 102.213 105.308  1.00  0.00           N  
ATOM   4002  CA  GLY A 260      10.256 101.296 104.493  1.00  0.00           C  
ATOM   4003  C   GLY A 260      10.479  99.771 104.850  1.00  0.00           C  
ATOM   4004  O   GLY A 260      11.091  99.392 105.875  1.00  0.00           O  
ATOM   4005  H   GLY A 260      10.523 102.935 105.797  1.00  0.00           H  
ATOM   4006  HA2 GLY A 260       9.185 101.456 104.626  1.00  0.00           H  
ATOM   4007  HA3 GLY A 260      10.507 101.402 103.438  1.00  0.00           H  
ATOM   4008  N   ARG A 261      10.005  98.922 103.963  1.00  0.00           N  
ATOM   4009  CA  ARG A 261      10.319  97.483 103.941  1.00  0.00           C  
ATOM   4010  C   ARG A 261      11.741  97.263 103.329  1.00  0.00           C  
ATOM   4011  O   ARG A 261      12.123  97.800 102.279  1.00  0.00           O  
ATOM   4012  CB  ARG A 261       9.104  96.732 103.294  1.00  0.00           C  
ATOM   4013  CG  ARG A 261       8.757  97.027 101.817  1.00  0.00           C  
ATOM   4014  CD  ARG A 261       7.508  96.322 101.363  1.00  0.00           C  
ATOM   4015  NE  ARG A 261       7.073  96.495  99.928  1.00  0.00           N  
ATOM   4016  CZ  ARG A 261       5.760  96.490  99.537  1.00  0.00           C  
ATOM   4017  NH1 ARG A 261       5.401  96.816  98.350  1.00  0.00           N1+
ATOM   4018  NH2 ARG A 261       4.812  96.200 100.431  1.00  0.00           N  
ATOM   4019  H   ARG A 261       9.371  99.306 103.277  1.00  0.00           H  
ATOM   4020  HA  ARG A 261      10.322  97.217 104.998  1.00  0.00           H  
ATOM   4021  HB2 ARG A 261       9.208  95.662 103.473  1.00  0.00           H  
ATOM   4022  HB3 ARG A 261       8.185  96.967 103.830  1.00  0.00           H  
ATOM   4023  HG2 ARG A 261       8.559  98.096 101.731  1.00  0.00           H  
ATOM   4024  HG3 ARG A 261       9.632  96.898 101.181  1.00  0.00           H  
ATOM   4025  HD2 ARG A 261       7.652  95.261 101.569  1.00  0.00           H  
ATOM   4026  HD3 ARG A 261       6.713  96.701 102.006  1.00  0.00           H  
ATOM   4027  HE  ARG A 261       7.681  96.811  99.185  1.00  0.00           H  
ATOM   4028 HH11 ARG A 261       6.135  97.147  97.739  1.00  0.00           H  
ATOM   4029 HH12 ARG A 261       4.465  96.568  98.062  1.00  0.00           H  
ATOM   4030 HH21 ARG A 261       5.039  95.989 101.392  1.00  0.00           H  
ATOM   4031 HH22 ARG A 261       3.893  95.918 100.119  1.00  0.00           H  
ATOM   4032  N   CYS A 262      12.528  96.536 104.060  1.00  0.00           N  
ATOM   4033  CA  CYS A 262      14.018  96.331 103.997  1.00  0.00           C  
ATOM   4034  C   CYS A 262      14.533  94.979 104.383  1.00  0.00           C  
ATOM   4035  O   CYS A 262      15.741  94.822 104.347  1.00  0.00           O  
ATOM   4036  CB  CYS A 262      14.632  97.499 104.725  1.00  0.00           C  
ATOM   4037  SG  CYS A 262      14.289  97.684 106.508  1.00  0.00           S  
ATOM   4038  H   CYS A 262      12.088  96.116 104.867  1.00  0.00           H  
ATOM   4039  HA  CYS A 262      14.150  96.482 102.926  1.00  0.00           H  
ATOM   4040  HB2 CYS A 262      15.696  97.420 104.500  1.00  0.00           H  
ATOM   4041  HB3 CYS A 262      14.214  98.414 104.303  1.00  0.00           H  
ATOM   4042  HG  CYS A 262      12.997  98.017 106.440  1.00  0.00           H  
ATOM   4043  N   GLN A 263      13.617  94.071 104.692  1.00  0.00           N  
ATOM   4044  CA  GLN A 263      13.859  92.649 104.912  1.00  0.00           C  
ATOM   4045  C   GLN A 263      15.093  92.459 105.820  1.00  0.00           C  
ATOM   4046  O   GLN A 263      15.947  91.612 105.528  1.00  0.00           O  
ATOM   4047  CB  GLN A 263      13.855  91.839 103.589  1.00  0.00           C  
ATOM   4048  CG  GLN A 263      12.537  92.018 102.743  1.00  0.00           C  
ATOM   4049  CD  GLN A 263      12.550  93.303 101.986  1.00  0.00           C  
ATOM   4050  NE2 GLN A 263      13.477  93.495 101.090  1.00  0.00           N  
ATOM   4051  OE1 GLN A 263      11.641  94.093 102.101  1.00  0.00           O  
ATOM   4052  H   GLN A 263      12.656  94.378 104.736  1.00  0.00           H  
ATOM   4053  HA  GLN A 263      13.000  92.253 105.454  1.00  0.00           H  
ATOM   4054  HB2 GLN A 263      14.768  92.022 103.022  1.00  0.00           H  
ATOM   4055  HB3 GLN A 263      13.899  90.770 103.796  1.00  0.00           H  
ATOM   4056  HG2 GLN A 263      12.551  91.201 102.022  1.00  0.00           H  
ATOM   4057  HG3 GLN A 263      11.629  91.930 103.340  1.00  0.00           H  
ATOM   4058 HE21 GLN A 263      13.352  94.306 100.501  1.00  0.00           H  
ATOM   4059 HE22 GLN A 263      14.199  92.804 100.944  1.00  0.00           H  
ATOM   4060  N   HID A 264      15.070  92.961 107.061  1.00  0.00           N  
ATOM   4061  CA  HID A 264      16.181  92.865 108.071  1.00  0.00           C  
ATOM   4062  C   HID A 264      16.407  91.333 108.366  1.00  0.00           C  
ATOM   4063  O   HID A 264      15.475  90.496 108.459  1.00  0.00           O  
ATOM   4064  CB  HID A 264      15.774  93.581 109.356  1.00  0.00           C  
ATOM   4065  CG  HID A 264      16.643  93.270 110.551  1.00  0.00           C  
ATOM   4066  CD2 HID A 264      17.845  93.798 110.869  1.00  0.00           C  
ATOM   4067  ND1 HID A 264      16.475  92.223 111.409  1.00  0.00           N  
ATOM   4068  CE1 HID A 264      17.524  92.283 112.296  1.00  0.00           C  
ATOM   4069  NE2 HID A 264      18.413  93.259 111.984  1.00  0.00           N  
ATOM   4070  H   HID A 264      14.286  93.545 107.314  1.00  0.00           H  
ATOM   4071  HA  HID A 264      17.093  93.383 107.779  1.00  0.00           H  
ATOM   4072  HB2 HID A 264      15.832  94.639 109.102  1.00  0.00           H  
ATOM   4073  HB3 HID A 264      14.758  93.257 109.579  1.00  0.00           H  
ATOM   4074  HD1 HID A 264      15.745  91.528 111.352  1.00  0.00           H  
ATOM   4075  HD2 HID A 264      18.259  94.705 110.456  1.00  0.00           H  
ATOM   4076  HE1 HID A 264      17.829  91.593 113.068  1.00  0.00           H  
ATOM   4077  N   SER A 265      17.666  90.958 108.598  1.00  0.00           N  
ATOM   4078  CA  SER A 265      18.034  89.611 109.082  1.00  0.00           C  
ATOM   4079  C   SER A 265      19.366  89.705 109.773  1.00  0.00           C  
ATOM   4080  O   SER A 265      20.228  90.506 109.405  1.00  0.00           O  
ATOM   4081  CB  SER A 265      18.130  88.555 107.991  1.00  0.00           C  
ATOM   4082  OG  SER A 265      18.016  87.292 108.568  1.00  0.00           O  
ATOM   4083  H   SER A 265      18.366  91.685 108.566  1.00  0.00           H  
ATOM   4084  HA  SER A 265      17.314  89.256 109.820  1.00  0.00           H  
ATOM   4085  HB2 SER A 265      17.262  88.612 107.334  1.00  0.00           H  
ATOM   4086  HB3 SER A 265      19.054  88.720 107.437  1.00  0.00           H  
ATOM   4087  HG  SER A 265      17.101  87.193 108.839  1.00  0.00           H  
ATOM   4088  N   VAL A 266      19.570  88.910 110.870  1.00  0.00           N  
ATOM   4089  CA  VAL A 266      20.735  89.044 111.828  1.00  0.00           C  
ATOM   4090  C   VAL A 266      21.491  87.693 111.989  1.00  0.00           C  
ATOM   4091  O   VAL A 266      20.882  86.625 112.088  1.00  0.00           O  
ATOM   4092  CB  VAL A 266      20.180  89.538 113.211  1.00  0.00           C  
ATOM   4093  CG1 VAL A 266      18.972  88.714 113.691  1.00  0.00           C  
ATOM   4094  CG2 VAL A 266      21.231  89.488 114.316  1.00  0.00           C  
ATOM   4095  H   VAL A 266      18.858  88.236 111.111  1.00  0.00           H  
ATOM   4096  HA  VAL A 266      21.495  89.687 111.384  1.00  0.00           H  
ATOM   4097  HB  VAL A 266      19.861  90.567 113.048  1.00  0.00           H  
ATOM   4098 HG11 VAL A 266      19.210  87.657 113.817  1.00  0.00           H  
ATOM   4099 HG12 VAL A 266      18.436  89.219 114.493  1.00  0.00           H  
ATOM   4100 HG13 VAL A 266      18.250  88.747 112.874  1.00  0.00           H  
ATOM   4101 HG21 VAL A 266      20.812  89.831 115.261  1.00  0.00           H  
ATOM   4102 HG22 VAL A 266      21.491  88.440 114.468  1.00  0.00           H  
ATOM   4103 HG23 VAL A 266      22.111  90.078 114.058  1.00  0.00           H  
ATOM   4104  N   LEU A 267      22.782  87.721 111.988  1.00  0.00           N  
ATOM   4105  CA  LEU A 267      23.583  86.559 112.177  1.00  0.00           C  
ATOM   4106  C   LEU A 267      24.460  86.789 113.434  1.00  0.00           C  
ATOM   4107  O   LEU A 267      25.094  87.819 113.639  1.00  0.00           O  
ATOM   4108  CB  LEU A 267      24.430  86.340 110.886  1.00  0.00           C  
ATOM   4109  CG  LEU A 267      23.618  86.242 109.590  1.00  0.00           C  
ATOM   4110  CD1 LEU A 267      24.493  86.293 108.443  1.00  0.00           C  
ATOM   4111  CD2 LEU A 267      22.811  84.994 109.513  1.00  0.00           C  
ATOM   4112  H   LEU A 267      23.237  88.608 111.822  1.00  0.00           H  
ATOM   4113  HA  LEU A 267      23.009  85.634 112.238  1.00  0.00           H  
ATOM   4114  HB2 LEU A 267      24.990  87.274 110.830  1.00  0.00           H  
ATOM   4115  HB3 LEU A 267      25.110  85.516 111.104  1.00  0.00           H  
ATOM   4116  HG  LEU A 267      23.040  87.158 109.471  1.00  0.00           H  
ATOM   4117 HD11 LEU A 267      23.940  86.487 107.524  1.00  0.00           H  
ATOM   4118 HD12 LEU A 267      25.298  87.028 108.423  1.00  0.00           H  
ATOM   4119 HD13 LEU A 267      25.009  85.349 108.261  1.00  0.00           H  
ATOM   4120 HD21 LEU A 267      21.855  85.238 109.976  1.00  0.00           H  
ATOM   4121 HD22 LEU A 267      22.598  84.760 108.471  1.00  0.00           H  
ATOM   4122 HD23 LEU A 267      23.378  84.156 109.918  1.00  0.00           H  
ATOM   4123  N   GLY A 268      24.438  85.771 114.249  1.00  0.00           N  
ATOM   4124  CA  GLY A 268      25.363  85.721 115.384  1.00  0.00           C  
ATOM   4125  C   GLY A 268      26.638  84.948 115.189  1.00  0.00           C  
ATOM   4126  O   GLY A 268      26.584  83.805 114.747  1.00  0.00           O  
ATOM   4127  H   GLY A 268      24.066  84.902 113.892  1.00  0.00           H  
ATOM   4128  HA2 GLY A 268      25.703  86.707 115.703  1.00  0.00           H  
ATOM   4129  HA3 GLY A 268      24.856  85.271 116.236  1.00  0.00           H  
ATOM   4130  N   ASP A 269      27.822  85.575 115.463  1.00  0.00           N  
ATOM   4131  CA  ASP A 269      29.091  85.109 114.803  1.00  0.00           C  
ATOM   4132  C   ASP A 269      28.999  84.585 113.341  1.00  0.00           C  
ATOM   4133  O   ASP A 269      29.470  83.501 112.905  1.00  0.00           O  
ATOM   4134  CB  ASP A 269      29.821  84.195 115.744  1.00  0.00           C  
ATOM   4135  CG  ASP A 269      30.330  84.835 117.068  1.00  0.00           C  
ATOM   4136  OD1 ASP A 269      30.383  86.070 117.223  1.00  0.00           O  
ATOM   4137  OD2 ASP A 269      30.906  84.033 117.837  1.00  0.00           O1-
ATOM   4138  H   ASP A 269      27.828  86.528 115.800  1.00  0.00           H  
ATOM   4139  HA  ASP A 269      29.725  85.993 114.742  1.00  0.00           H  
ATOM   4140  HB2 ASP A 269      29.178  83.387 116.091  1.00  0.00           H  
ATOM   4141  HB3 ASP A 269      30.690  83.849 115.185  1.00  0.00           H  
ATOM   4142  N   PHE A 270      28.211  85.297 112.499  1.00  0.00           N  
ATOM   4143  CA  PHE A 270      27.863  84.904 111.129  1.00  0.00           C  
ATOM   4144  C   PHE A 270      26.970  83.670 110.861  1.00  0.00           C  
ATOM   4145  O   PHE A 270      26.751  83.376 109.638  1.00  0.00           O  
ATOM   4146  CB  PHE A 270      29.146  84.877 110.209  1.00  0.00           C  
ATOM   4147  CG  PHE A 270      29.804  86.193 109.975  1.00  0.00           C  
ATOM   4148  CD1 PHE A 270      31.002  86.539 110.551  1.00  0.00           C  
ATOM   4149  CD2 PHE A 270      29.184  87.129 109.081  1.00  0.00           C  
ATOM   4150  CE1 PHE A 270      31.509  87.883 110.405  1.00  0.00           C  
ATOM   4151  CE2 PHE A 270      29.777  88.376 108.869  1.00  0.00           C  
ATOM   4152  CZ  PHE A 270      30.871  88.818 109.628  1.00  0.00           C  
ATOM   4153  H   PHE A 270      27.940  86.221 112.803  1.00  0.00           H  
ATOM   4154  HA  PHE A 270      27.329  85.750 110.698  1.00  0.00           H  
ATOM   4155  HB2 PHE A 270      29.954  84.253 110.591  1.00  0.00           H  
ATOM   4156  HB3 PHE A 270      28.927  84.347 109.282  1.00  0.00           H  
ATOM   4157  HD1 PHE A 270      31.503  85.880 111.245  1.00  0.00           H  
ATOM   4158  HD2 PHE A 270      28.281  86.959 108.515  1.00  0.00           H  
ATOM   4159  HE1 PHE A 270      32.411  88.201 110.909  1.00  0.00           H  
ATOM   4160  HE2 PHE A 270      29.215  89.067 108.258  1.00  0.00           H  
ATOM   4161  HZ  PHE A 270      31.290  89.813 109.590  1.00  0.00           H  
ATOM   4162  N   LYS A 271      26.425  82.931 111.856  1.00  0.00           N  
ATOM   4163  CA  LYS A 271      25.372  81.904 111.773  1.00  0.00           C  
ATOM   4164  C   LYS A 271      24.030  82.381 112.248  1.00  0.00           C  
ATOM   4165  O   LYS A 271      24.014  83.246 113.137  1.00  0.00           O  
ATOM   4166  CB  LYS A 271      25.861  80.557 112.400  1.00  0.00           C  
ATOM   4167  CG  LYS A 271      26.492  80.658 113.824  1.00  0.00           C  
ATOM   4168  CD  LYS A 271      26.794  79.238 114.438  1.00  0.00           C  
ATOM   4169  CE  LYS A 271      27.971  79.296 115.381  1.00  0.00           C  
ATOM   4170  NZ  LYS A 271      28.011  78.014 116.151  1.00  0.00           N1+
ATOM   4171  H   LYS A 271      26.606  83.219 112.807  1.00  0.00           H  
ATOM   4172  HA  LYS A 271      25.153  81.778 110.713  1.00  0.00           H  
ATOM   4173  HB2 LYS A 271      25.074  79.815 112.268  1.00  0.00           H  
ATOM   4174  HB3 LYS A 271      26.703  80.173 111.826  1.00  0.00           H  
ATOM   4175  HG2 LYS A 271      27.458  81.118 113.618  1.00  0.00           H  
ATOM   4176  HG3 LYS A 271      25.904  81.208 114.558  1.00  0.00           H  
ATOM   4177  HD2 LYS A 271      25.881  78.890 114.922  1.00  0.00           H  
ATOM   4178  HD3 LYS A 271      26.917  78.468 113.677  1.00  0.00           H  
ATOM   4179  HE2 LYS A 271      28.865  79.563 114.819  1.00  0.00           H  
ATOM   4180  HE3 LYS A 271      27.729  80.127 116.044  1.00  0.00           H  
ATOM   4181  HZ1 LYS A 271      27.126  77.785 116.578  1.00  0.00           H  
ATOM   4182  HZ2 LYS A 271      28.119  77.165 115.615  1.00  0.00           H  
ATOM   4183  HZ3 LYS A 271      28.677  77.931 116.906  1.00  0.00           H  
ATOM   4184  N   PRO A 272      22.826  81.972 111.683  1.00  0.00           N  
ATOM   4185  CA  PRO A 272      21.528  82.449 112.047  1.00  0.00           C  
ATOM   4186  C   PRO A 272      21.201  82.444 113.553  1.00  0.00           C  
ATOM   4187  O   PRO A 272      21.133  81.390 114.194  1.00  0.00           O  
ATOM   4188  CB  PRO A 272      20.521  81.520 111.304  1.00  0.00           C  
ATOM   4189  CG  PRO A 272      21.217  81.338 110.028  1.00  0.00           C  
ATOM   4190  CD  PRO A 272      22.687  81.197 110.455  1.00  0.00           C  
ATOM   4191  HA  PRO A 272      21.385  83.467 111.685  1.00  0.00           H  
ATOM   4192  HB2 PRO A 272      20.481  80.568 111.834  1.00  0.00           H  
ATOM   4193  HB3 PRO A 272      19.558  81.994 111.123  1.00  0.00           H  
ATOM   4194  HG2 PRO A 272      20.819  80.460 109.520  1.00  0.00           H  
ATOM   4195  HG3 PRO A 272      21.094  82.244 109.435  1.00  0.00           H  
ATOM   4196  HD2 PRO A 272      22.926  80.171 110.737  1.00  0.00           H  
ATOM   4197  HD3 PRO A 272      23.301  81.609 109.654  1.00  0.00           H  
ATOM   4198  N   TYR A 273      20.988  83.575 114.168  1.00  0.00           N  
ATOM   4199  CA  TYR A 273      20.826  83.721 115.643  1.00  0.00           C  
ATOM   4200  C   TYR A 273      19.409  83.505 116.070  1.00  0.00           C  
ATOM   4201  O   TYR A 273      18.458  84.018 115.426  1.00  0.00           O  
ATOM   4202  CB  TYR A 273      21.216  85.106 116.081  1.00  0.00           C  
ATOM   4203  CG  TYR A 273      20.918  85.422 117.564  1.00  0.00           C  
ATOM   4204  CD1 TYR A 273      21.693  84.773 118.484  1.00  0.00           C  
ATOM   4205  CD2 TYR A 273      19.819  86.197 117.908  1.00  0.00           C  
ATOM   4206  CE1 TYR A 273      21.315  84.829 119.877  1.00  0.00           C  
ATOM   4207  CE2 TYR A 273      19.512  86.367 119.241  1.00  0.00           C  
ATOM   4208  CZ  TYR A 273      20.268  85.732 120.247  1.00  0.00           C  
ATOM   4209  OH  TYR A 273      19.900  85.857 121.532  1.00  0.00           O  
ATOM   4210  H   TYR A 273      21.202  84.412 113.645  1.00  0.00           H  
ATOM   4211  HA  TYR A 273      21.489  82.988 116.104  1.00  0.00           H  
ATOM   4212  HB2 TYR A 273      22.276  85.291 115.912  1.00  0.00           H  
ATOM   4213  HB3 TYR A 273      20.617  85.766 115.453  1.00  0.00           H  
ATOM   4214  HD1 TYR A 273      22.605  84.243 118.253  1.00  0.00           H  
ATOM   4215  HD2 TYR A 273      19.221  86.646 117.128  1.00  0.00           H  
ATOM   4216  HE1 TYR A 273      21.868  84.323 120.655  1.00  0.00           H  
ATOM   4217  HE2 TYR A 273      18.674  86.991 119.520  1.00  0.00           H  
ATOM   4218  HH  TYR A 273      19.266  86.578 121.527  1.00  0.00           H  
ATOM   4219  N   ARG A 274      19.213  82.745 117.162  1.00  0.00           N  
ATOM   4220  CA  ARG A 274      17.883  82.504 117.726  1.00  0.00           C  
ATOM   4221  C   ARG A 274      17.921  82.612 119.272  1.00  0.00           C  
ATOM   4222  O   ARG A 274      18.653  81.821 119.802  1.00  0.00           O  
ATOM   4223  CB  ARG A 274      17.264  81.103 117.394  1.00  0.00           C  
ATOM   4224  CG  ARG A 274      16.846  80.881 115.885  1.00  0.00           C  
ATOM   4225  CD  ARG A 274      16.036  79.622 115.590  1.00  0.00           C  
ATOM   4226  NE  ARG A 274      14.690  79.667 116.224  1.00  0.00           N  
ATOM   4227  CZ  ARG A 274      13.520  79.651 115.614  1.00  0.00           C  
ATOM   4228  NH1 ARG A 274      13.444  79.761 114.315  1.00  0.00           N1+
ATOM   4229  NH2 ARG A 274      12.496  79.693 116.330  1.00  0.00           N  
ATOM   4230  H   ARG A 274      20.006  82.316 117.618  1.00  0.00           H  
ATOM   4231  HA  ARG A 274      17.231  83.319 117.412  1.00  0.00           H  
ATOM   4232  HB2 ARG A 274      17.890  80.317 117.816  1.00  0.00           H  
ATOM   4233  HB3 ARG A 274      16.324  81.103 117.945  1.00  0.00           H  
ATOM   4234  HG2 ARG A 274      16.211  81.722 115.607  1.00  0.00           H  
ATOM   4235  HG3 ARG A 274      17.654  80.923 115.155  1.00  0.00           H  
ATOM   4236  HD2 ARG A 274      16.017  79.463 114.512  1.00  0.00           H  
ATOM   4237  HD3 ARG A 274      16.499  78.726 116.004  1.00  0.00           H  
ATOM   4238  HE  ARG A 274      14.604  79.649 117.231  1.00  0.00           H  
ATOM   4239 HH11 ARG A 274      14.289  79.844 113.768  1.00  0.00           H  
ATOM   4240 HH12 ARG A 274      12.525  79.901 113.921  1.00  0.00           H  
ATOM   4241 HH21 ARG A 274      12.671  79.669 117.324  1.00  0.00           H  
ATOM   4242 HH22 ARG A 274      11.586  79.504 115.936  1.00  0.00           H  
ATOM   4243  N   PRO A 275      17.205  83.505 119.962  1.00  0.00           N  
ATOM   4244  CA  PRO A 275      17.002  83.593 121.445  1.00  0.00           C  
ATOM   4245  C   PRO A 275      16.828  82.225 122.095  1.00  0.00           C  
ATOM   4246  O   PRO A 275      15.858  81.514 121.661  1.00  0.00           O  
ATOM   4247  CB  PRO A 275      15.821  84.544 121.583  1.00  0.00           C  
ATOM   4248  CG  PRO A 275      16.025  85.504 120.484  1.00  0.00           C  
ATOM   4249  CD  PRO A 275      16.536  84.612 119.343  1.00  0.00           C  
ATOM   4250  HA  PRO A 275      17.850  84.113 121.890  1.00  0.00           H  
ATOM   4251  HB2 PRO A 275      14.894  84.017 121.357  1.00  0.00           H  
ATOM   4252  HB3 PRO A 275      15.843  85.087 122.528  1.00  0.00           H  
ATOM   4253  HG2 PRO A 275      15.081  85.936 120.155  1.00  0.00           H  
ATOM   4254  HG3 PRO A 275      16.777  86.266 120.690  1.00  0.00           H  
ATOM   4255  HD2 PRO A 275      15.638  84.261 118.837  1.00  0.00           H  
ATOM   4256  HD3 PRO A 275      17.257  85.104 118.691  1.00  0.00           H  
ATOM   4257  N   GLY A 276      17.641  81.859 123.108  1.00  0.00           N  
ATOM   4258  CA  GLY A 276      17.610  80.564 123.791  1.00  0.00           C  
ATOM   4259  C   GLY A 276      18.600  79.490 123.211  1.00  0.00           C  
ATOM   4260  O   GLY A 276      18.667  78.397 123.734  1.00  0.00           O  
ATOM   4261  H   GLY A 276      18.379  82.542 123.204  1.00  0.00           H  
ATOM   4262  HA2 GLY A 276      17.877  80.718 124.837  1.00  0.00           H  
ATOM   4263  HA3 GLY A 276      16.589  80.190 123.725  1.00  0.00           H  
ATOM   4264  N   GLN A 277      19.365  79.863 122.221  1.00  0.00           N  
ATOM   4265  CA  GLN A 277      20.357  78.994 121.587  1.00  0.00           C  
ATOM   4266  C   GLN A 277      21.532  78.557 122.572  1.00  0.00           C  
ATOM   4267  O   GLN A 277      22.011  79.280 123.488  1.00  0.00           O  
ATOM   4268  CB  GLN A 277      20.886  79.525 120.264  1.00  0.00           C  
ATOM   4269  CG  GLN A 277      21.754  80.797 120.390  1.00  0.00           C  
ATOM   4270  CD  GLN A 277      22.202  81.331 119.055  1.00  0.00           C  
ATOM   4271  NE2 GLN A 277      23.421  81.887 119.056  1.00  0.00           N  
ATOM   4272  OE1 GLN A 277      21.546  81.390 117.997  1.00  0.00           O  
ATOM   4273  H   GLN A 277      19.178  80.810 121.924  1.00  0.00           H  
ATOM   4274  HA  GLN A 277      19.779  78.096 121.372  1.00  0.00           H  
ATOM   4275  HB2 GLN A 277      21.443  78.702 119.816  1.00  0.00           H  
ATOM   4276  HB3 GLN A 277      20.059  79.747 119.590  1.00  0.00           H  
ATOM   4277  HG2 GLN A 277      21.238  81.643 120.845  1.00  0.00           H  
ATOM   4278  HG3 GLN A 277      22.589  80.622 121.069  1.00  0.00           H  
ATOM   4279 HE21 GLN A 277      23.794  82.142 118.153  1.00  0.00           H  
ATOM   4280 HE22 GLN A 277      24.041  81.781 119.847  1.00  0.00           H  
ATOM   4281  N   ALA A 278      22.041  77.368 122.456  1.00  0.00           N  
ATOM   4282  CA  ALA A 278      23.170  76.924 123.283  1.00  0.00           C  
ATOM   4283  C   ALA A 278      24.526  77.678 122.987  1.00  0.00           C  
ATOM   4284  O   ALA A 278      25.367  77.986 123.843  1.00  0.00           O  
ATOM   4285  CB  ALA A 278      23.360  75.399 123.058  1.00  0.00           C  
ATOM   4286  H   ALA A 278      21.545  76.719 121.860  1.00  0.00           H  
ATOM   4287  HA  ALA A 278      22.873  77.172 124.302  1.00  0.00           H  
ATOM   4288  HB1 ALA A 278      22.752  74.734 123.670  1.00  0.00           H  
ATOM   4289  HB2 ALA A 278      23.148  75.194 122.008  1.00  0.00           H  
ATOM   4290  HB3 ALA A 278      24.389  75.163 123.331  1.00  0.00           H  
ATOM   4291  N   TYR A 279      24.759  77.948 121.743  1.00  0.00           N  
ATOM   4292  CA  TYR A 279      25.999  78.668 121.338  1.00  0.00           C  
ATOM   4293  C   TYR A 279      25.909  80.149 121.807  1.00  0.00           C  
ATOM   4294  O   TYR A 279      24.892  80.813 121.541  1.00  0.00           O  
ATOM   4295  CB  TYR A 279      26.199  78.576 119.772  1.00  0.00           C  
ATOM   4296  CG  TYR A 279      27.382  79.312 119.209  1.00  0.00           C  
ATOM   4297  CD1 TYR A 279      27.170  80.623 118.755  1.00  0.00           C  
ATOM   4298  CD2 TYR A 279      28.625  78.792 119.202  1.00  0.00           C  
ATOM   4299  CE1 TYR A 279      28.218  81.320 118.067  1.00  0.00           C  
ATOM   4300  CE2 TYR A 279      29.672  79.497 118.524  1.00  0.00           C  
ATOM   4301  CZ  TYR A 279      29.485  80.789 117.931  1.00  0.00           C  
ATOM   4302  OH  TYR A 279      30.475  81.347 117.244  1.00  0.00           O  
ATOM   4303  H   TYR A 279      24.082  77.678 121.042  1.00  0.00           H  
ATOM   4304  HA  TYR A 279      26.780  78.164 121.908  1.00  0.00           H  
ATOM   4305  HB2 TYR A 279      26.264  77.502 119.596  1.00  0.00           H  
ATOM   4306  HB3 TYR A 279      25.318  78.970 119.263  1.00  0.00           H  
ATOM   4307  HD1 TYR A 279      26.202  81.097 118.813  1.00  0.00           H  
ATOM   4308  HD2 TYR A 279      28.800  77.780 119.537  1.00  0.00           H  
ATOM   4309  HE1 TYR A 279      28.007  82.263 117.586  1.00  0.00           H  
ATOM   4310  HE2 TYR A 279      30.639  79.016 118.483  1.00  0.00           H  
ATOM   4311  HH  TYR A 279      30.222  82.271 117.190  1.00  0.00           H  
ATOM   4312  N   VAL A 280      27.025  80.654 122.323  1.00  0.00           N  
ATOM   4313  CA  VAL A 280      27.231  82.012 122.762  1.00  0.00           C  
ATOM   4314  C   VAL A 280      28.110  82.753 121.665  1.00  0.00           C  
ATOM   4315  O   VAL A 280      29.314  82.539 121.607  1.00  0.00           O  
ATOM   4316  CB  VAL A 280      27.984  82.081 124.084  1.00  0.00           C  
ATOM   4317  CG1 VAL A 280      28.160  83.582 124.473  1.00  0.00           C  
ATOM   4318  CG2 VAL A 280      27.238  81.424 125.264  1.00  0.00           C  
ATOM   4319  H   VAL A 280      27.780  80.002 122.479  1.00  0.00           H  
ATOM   4320  HA  VAL A 280      26.277  82.538 122.829  1.00  0.00           H  
ATOM   4321  HB  VAL A 280      29.012  81.718 124.046  1.00  0.00           H  
ATOM   4322 HG11 VAL A 280      28.823  83.614 125.338  1.00  0.00           H  
ATOM   4323 HG12 VAL A 280      28.602  84.222 123.710  1.00  0.00           H  
ATOM   4324 HG13 VAL A 280      27.180  84.011 124.684  1.00  0.00           H  
ATOM   4325 HG21 VAL A 280      26.269  81.907 125.388  1.00  0.00           H  
ATOM   4326 HG22 VAL A 280      27.142  80.345 125.152  1.00  0.00           H  
ATOM   4327 HG23 VAL A 280      27.775  81.538 126.204  1.00  0.00           H  
ATOM   4328  N   PRO A 281      27.508  83.777 120.924  1.00  0.00           N  
ATOM   4329  CA  PRO A 281      28.200  84.516 119.901  1.00  0.00           C  
ATOM   4330  C   PRO A 281      28.928  85.730 120.466  1.00  0.00           C  
ATOM   4331  O   PRO A 281      28.378  86.309 121.426  1.00  0.00           O  
ATOM   4332  CB  PRO A 281      27.128  84.972 118.948  1.00  0.00           C  
ATOM   4333  CG  PRO A 281      25.928  85.175 119.846  1.00  0.00           C  
ATOM   4334  CD  PRO A 281      26.111  84.028 120.864  1.00  0.00           C  
ATOM   4335  HA  PRO A 281      28.856  83.813 119.389  1.00  0.00           H  
ATOM   4336  HB2 PRO A 281      27.474  85.876 118.447  1.00  0.00           H  
ATOM   4337  HB3 PRO A 281      26.955  84.130 118.278  1.00  0.00           H  
ATOM   4338  HG2 PRO A 281      25.899  86.115 120.398  1.00  0.00           H  
ATOM   4339  HG3 PRO A 281      24.989  85.155 119.293  1.00  0.00           H  
ATOM   4340  HD2 PRO A 281      25.780  84.392 121.836  1.00  0.00           H  
ATOM   4341  HD3 PRO A 281      25.660  83.116 120.474  1.00  0.00           H  
ATOM   4342  N   CYS A 282      30.031  86.186 119.981  1.00  0.00           N  
ATOM   4343  CA  CYS A 282      30.684  87.527 120.446  1.00  0.00           C  
ATOM   4344  C   CYS A 282      30.037  88.739 119.750  1.00  0.00           C  
ATOM   4345  O   CYS A 282      29.926  89.802 120.392  1.00  0.00           O  
ATOM   4346  CB  CYS A 282      32.208  87.434 120.222  1.00  0.00           C  
ATOM   4347  SG  CYS A 282      33.035  88.957 120.617  1.00  0.00           S  
ATOM   4348  H   CYS A 282      30.342  85.922 119.057  1.00  0.00           H  
ATOM   4349  HA  CYS A 282      30.553  87.577 121.526  1.00  0.00           H  
ATOM   4350  HB2 CYS A 282      32.740  86.722 120.853  1.00  0.00           H  
ATOM   4351  HB3 CYS A 282      32.319  87.200 119.163  1.00  0.00           H  
ATOM   4352  HG  CYS A 282      33.017  89.584 119.438  1.00  0.00           H  
ATOM   4353  N   TYR A 283      29.642  88.607 118.453  1.00  0.00           N  
ATOM   4354  CA  TYR A 283      28.993  89.622 117.685  1.00  0.00           C  
ATOM   4355  C   TYR A 283      27.696  89.255 116.875  1.00  0.00           C  
ATOM   4356  O   TYR A 283      27.538  88.068 116.458  1.00  0.00           O  
ATOM   4357  CB  TYR A 283      29.918  90.272 116.650  1.00  0.00           C  
ATOM   4358  CG  TYR A 283      31.338  90.442 117.111  1.00  0.00           C  
ATOM   4359  CD1 TYR A 283      32.312  89.474 116.851  1.00  0.00           C  
ATOM   4360  CD2 TYR A 283      31.611  91.655 117.776  1.00  0.00           C  
ATOM   4361  CE1 TYR A 283      33.625  89.727 117.226  1.00  0.00           C  
ATOM   4362  CE2 TYR A 283      32.930  91.891 118.152  1.00  0.00           C  
ATOM   4363  CZ  TYR A 283      33.988  90.951 117.798  1.00  0.00           C  
ATOM   4364  OH  TYR A 283      35.260  91.156 118.115  1.00  0.00           O  
ATOM   4365  H   TYR A 283      29.708  87.706 117.999  1.00  0.00           H  
ATOM   4366  HA  TYR A 283      28.773  90.388 118.430  1.00  0.00           H  
ATOM   4367  HB2 TYR A 283      29.912  89.768 115.684  1.00  0.00           H  
ATOM   4368  HB3 TYR A 283      29.532  91.280 116.504  1.00  0.00           H  
ATOM   4369  HD1 TYR A 283      32.094  88.499 116.440  1.00  0.00           H  
ATOM   4370  HD2 TYR A 283      30.898  92.457 117.893  1.00  0.00           H  
ATOM   4371  HE1 TYR A 283      34.456  89.044 117.139  1.00  0.00           H  
ATOM   4372  HE2 TYR A 283      33.141  92.840 118.623  1.00  0.00           H  
ATOM   4373  HH  TYR A 283      35.496  92.052 118.369  1.00  0.00           H  
ATOM   4374  N   PHE A 284      26.915  90.298 116.647  1.00  0.00           N  
ATOM   4375  CA  PHE A 284      25.783  90.236 115.802  1.00  0.00           C  
ATOM   4376  C   PHE A 284      25.933  91.145 114.621  1.00  0.00           C  
ATOM   4377  O   PHE A 284      26.234  92.357 114.772  1.00  0.00           O  
ATOM   4378  CB  PHE A 284      24.454  90.667 116.615  1.00  0.00           C  
ATOM   4379  CG  PHE A 284      24.085  89.948 117.882  1.00  0.00           C  
ATOM   4380  CD1 PHE A 284      23.957  90.738 119.022  1.00  0.00           C  
ATOM   4381  CD2 PHE A 284      23.901  88.541 117.975  1.00  0.00           C  
ATOM   4382  CE1 PHE A 284      23.662  90.221 120.318  1.00  0.00           C  
ATOM   4383  CE2 PHE A 284      23.584  87.988 119.233  1.00  0.00           C  
ATOM   4384  CZ  PHE A 284      23.493  88.814 120.375  1.00  0.00           C  
ATOM   4385  H   PHE A 284      27.163  91.188 117.053  1.00  0.00           H  
ATOM   4386  HA  PHE A 284      25.606  89.234 115.411  1.00  0.00           H  
ATOM   4387  HB2 PHE A 284      24.643  91.688 116.945  1.00  0.00           H  
ATOM   4388  HB3 PHE A 284      23.590  90.662 115.951  1.00  0.00           H  
ATOM   4389  HD1 PHE A 284      24.147  91.801 119.024  1.00  0.00           H  
ATOM   4390  HD2 PHE A 284      24.089  87.877 117.144  1.00  0.00           H  
ATOM   4391  HE1 PHE A 284      23.549  90.808 121.217  1.00  0.00           H  
ATOM   4392  HE2 PHE A 284      23.385  86.940 119.407  1.00  0.00           H  
ATOM   4393  HZ  PHE A 284      23.108  88.336 121.264  1.00  0.00           H  
ATOM   4394  N   ILE A 285      25.836  90.485 113.446  1.00  0.00           N  
ATOM   4395  CA  ILE A 285      25.961  91.126 112.155  1.00  0.00           C  
ATOM   4396  C   ILE A 285      24.575  91.149 111.580  1.00  0.00           C  
ATOM   4397  O   ILE A 285      23.736  90.211 111.754  1.00  0.00           O  
ATOM   4398  CB  ILE A 285      26.936  90.328 111.181  1.00  0.00           C  
ATOM   4399  CG1 ILE A 285      28.288  90.173 111.913  1.00  0.00           C  
ATOM   4400  CG2 ILE A 285      27.124  90.992 109.857  1.00  0.00           C  
ATOM   4401  CD1 ILE A 285      28.436  88.799 112.573  1.00  0.00           C  
ATOM   4402  H   ILE A 285      25.575  89.509 113.446  1.00  0.00           H  
ATOM   4403  HA  ILE A 285      26.269  92.146 112.384  1.00  0.00           H  
ATOM   4404  HB  ILE A 285      26.524  89.321 111.113  1.00  0.00           H  
ATOM   4405 HG12 ILE A 285      29.091  90.311 111.187  1.00  0.00           H  
ATOM   4406 HG13 ILE A 285      28.360  90.932 112.693  1.00  0.00           H  
ATOM   4407 HG21 ILE A 285      26.189  91.087 109.305  1.00  0.00           H  
ATOM   4408 HG22 ILE A 285      27.653  91.940 109.754  1.00  0.00           H  
ATOM   4409 HG23 ILE A 285      27.716  90.270 109.295  1.00  0.00           H  
ATOM   4410 HD11 ILE A 285      27.554  88.456 113.113  1.00  0.00           H  
ATOM   4411 HD12 ILE A 285      28.616  88.039 111.812  1.00  0.00           H  
ATOM   4412 HD13 ILE A 285      29.309  88.804 113.226  1.00  0.00           H  
ATOM   4413  N   HID A 286      24.291  92.301 111.025  1.00  0.00           N  
ATOM   4414  CA  HID A 286      22.957  92.671 110.497  1.00  0.00           C  
ATOM   4415  C   HID A 286      22.928  92.833 108.946  1.00  0.00           C  
ATOM   4416  O   HID A 286      23.966  93.316 108.435  1.00  0.00           O  
ATOM   4417  CB  HID A 286      22.524  93.939 111.194  1.00  0.00           C  
ATOM   4418  CG  HID A 286      22.184  93.571 112.636  1.00  0.00           C  
ATOM   4419  CD2 HID A 286      23.088  93.503 113.669  1.00  0.00           C  
ATOM   4420  ND1 HID A 286      21.007  93.243 113.144  1.00  0.00           N  
ATOM   4421  CE1 HID A 286      21.061  93.008 114.416  1.00  0.00           C  
ATOM   4422  NE2 HID A 286      22.320  93.228 114.813  1.00  0.00           N  
ATOM   4423  H   HID A 286      25.021  92.981 110.866  1.00  0.00           H  
ATOM   4424  HA  HID A 286      22.295  91.819 110.656  1.00  0.00           H  
ATOM   4425  HB2 HID A 286      23.296  94.685 111.002  1.00  0.00           H  
ATOM   4426  HB3 HID A 286      21.637  94.355 110.716  1.00  0.00           H  
ATOM   4427  HD1 HID A 286      20.157  93.256 112.598  1.00  0.00           H  
ATOM   4428  HD2 HID A 286      24.137  93.756 113.665  1.00  0.00           H  
ATOM   4429  HE1 HID A 286      20.162  92.763 114.961  1.00  0.00           H  
ATOM   4430  N   VAL A 287      21.849  92.516 108.226  1.00  0.00           N  
ATOM   4431  CA  VAL A 287      21.664  92.883 106.749  1.00  0.00           C  
ATOM   4432  C   VAL A 287      20.425  93.808 106.646  1.00  0.00           C  
ATOM   4433  O   VAL A 287      19.395  93.463 107.282  1.00  0.00           O  
ATOM   4434  CB  VAL A 287      21.477  91.660 105.891  1.00  0.00           C  
ATOM   4435  CG1 VAL A 287      21.591  92.058 104.428  1.00  0.00           C  
ATOM   4436  CG2 VAL A 287      22.534  90.546 106.100  1.00  0.00           C  
ATOM   4437  H   VAL A 287      21.121  91.987 108.683  1.00  0.00           H  
ATOM   4438  HA  VAL A 287      22.622  93.379 106.590  1.00  0.00           H  
ATOM   4439  HB  VAL A 287      20.513  91.168 106.019  1.00  0.00           H  
ATOM   4440 HG11 VAL A 287      22.425  92.752 104.330  1.00  0.00           H  
ATOM   4441 HG12 VAL A 287      21.782  91.288 103.680  1.00  0.00           H  
ATOM   4442 HG13 VAL A 287      20.752  92.709 104.181  1.00  0.00           H  
ATOM   4443 HG21 VAL A 287      23.512  91.012 106.222  1.00  0.00           H  
ATOM   4444 HG22 VAL A 287      22.361  90.036 107.049  1.00  0.00           H  
ATOM   4445 HG23 VAL A 287      22.553  89.871 105.244  1.00  0.00           H  
ATOM   4446  N   LEU A 288      20.459  94.825 105.767  1.00  0.00           N  
ATOM   4447  CA  LEU A 288      19.277  95.622 105.239  1.00  0.00           C  
ATOM   4448  C   LEU A 288      19.443  95.859 103.697  1.00  0.00           C  
ATOM   4449  O   LEU A 288      20.489  96.141 103.148  1.00  0.00           O  
ATOM   4450  CB  LEU A 288      19.319  96.947 106.088  1.00  0.00           C  
ATOM   4451  CG  LEU A 288      18.881  96.702 107.502  1.00  0.00           C  
ATOM   4452  CD1 LEU A 288      20.069  96.802 108.462  1.00  0.00           C  
ATOM   4453  CD2 LEU A 288      17.898  97.743 108.056  1.00  0.00           C  
ATOM   4454  H   LEU A 288      21.328  95.005 105.285  1.00  0.00           H  
ATOM   4455  HA  LEU A 288      18.325  95.123 105.419  1.00  0.00           H  
ATOM   4456  HB2 LEU A 288      20.312  97.394 106.032  1.00  0.00           H  
ATOM   4457  HB3 LEU A 288      18.645  97.637 105.577  1.00  0.00           H  
ATOM   4458  HG  LEU A 288      18.331  95.767 107.594  1.00  0.00           H  
ATOM   4459 HD11 LEU A 288      20.947  96.194 108.244  1.00  0.00           H  
ATOM   4460 HD12 LEU A 288      20.437  97.827 108.513  1.00  0.00           H  
ATOM   4461 HD13 LEU A 288      19.790  96.594 109.496  1.00  0.00           H  
ATOM   4462 HD21 LEU A 288      16.949  97.733 107.522  1.00  0.00           H  
ATOM   4463 HD22 LEU A 288      17.745  97.549 109.117  1.00  0.00           H  
ATOM   4464 HD23 LEU A 288      18.166  98.800 108.067  1.00  0.00           H  
ATOM   4465  N   LYS A 289      18.297  95.783 103.023  1.00  0.00           N  
ATOM   4466  CA  LYS A 289      18.166  95.961 101.556  1.00  0.00           C  
ATOM   4467  C   LYS A 289      17.239  97.120 101.140  1.00  0.00           C  
ATOM   4468  O   LYS A 289      16.147  97.165 101.679  1.00  0.00           O  
ATOM   4469  CB  LYS A 289      17.853  94.596 100.871  1.00  0.00           C  
ATOM   4470  CG  LYS A 289      17.835  94.750  99.366  1.00  0.00           C  
ATOM   4471  CD  LYS A 289      17.252  93.483  98.740  1.00  0.00           C  
ATOM   4472  CE  LYS A 289      17.677  93.310  97.350  1.00  0.00           C  
ATOM   4473  NZ  LYS A 289      16.925  94.258  96.426  1.00  0.00           N1+
ATOM   4474  H   LYS A 289      17.476  95.656 103.597  1.00  0.00           H  
ATOM   4475  HA  LYS A 289      19.085  96.366 101.133  1.00  0.00           H  
ATOM   4476  HB2 LYS A 289      18.562  93.794 101.072  1.00  0.00           H  
ATOM   4477  HB3 LYS A 289      16.824  94.382 101.159  1.00  0.00           H  
ATOM   4478  HG2 LYS A 289      17.182  95.582  99.098  1.00  0.00           H  
ATOM   4479  HG3 LYS A 289      18.811  94.937  98.919  1.00  0.00           H  
ATOM   4480  HD2 LYS A 289      17.741  92.656  99.252  1.00  0.00           H  
ATOM   4481  HD3 LYS A 289      16.181  93.368  98.913  1.00  0.00           H  
ATOM   4482  HE2 LYS A 289      18.748  93.466  97.224  1.00  0.00           H  
ATOM   4483  HE3 LYS A 289      17.447  92.306  96.991  1.00  0.00           H  
ATOM   4484  HZ1 LYS A 289      16.988  93.964  95.461  1.00  0.00           H  
ATOM   4485  HZ2 LYS A 289      15.928  94.303  96.577  1.00  0.00           H  
ATOM   4486  HZ3 LYS A 289      17.368  95.165  96.389  1.00  0.00           H  
ATOM   4487  N   LYS A 290      17.600  97.999 100.199  1.00  0.00           N  
ATOM   4488  CA  LYS A 290      16.722  99.147  99.744  1.00  0.00           C  
ATOM   4489  C   LYS A 290      15.763  98.704  98.616  1.00  0.00           C  
ATOM   4490  O   LYS A 290      16.050  97.832  97.776  1.00  0.00           O  
ATOM   4491  CB  LYS A 290      17.531 100.350  99.192  1.00  0.00           C  
ATOM   4492  CG  LYS A 290      16.760 101.618  99.363  1.00  0.00           C  
ATOM   4493  CD  LYS A 290      17.532 102.919  98.904  1.00  0.00           C  
ATOM   4494  CE  LYS A 290      16.699 104.159  99.053  1.00  0.00           C  
ATOM   4495  NZ  LYS A 290      16.434 104.561 100.416  1.00  0.00           N1+
ATOM   4496  H   LYS A 290      18.557  98.037  99.879  1.00  0.00           H  
ATOM   4497  HA  LYS A 290      16.087  99.594 100.509  1.00  0.00           H  
ATOM   4498  HB2 LYS A 290      18.411 100.344  99.835  1.00  0.00           H  
ATOM   4499  HB3 LYS A 290      17.883 100.204  98.171  1.00  0.00           H  
ATOM   4500  HG2 LYS A 290      15.924 101.610  98.663  1.00  0.00           H  
ATOM   4501  HG3 LYS A 290      16.316 101.781 100.344  1.00  0.00           H  
ATOM   4502  HD2 LYS A 290      18.466 103.053  99.450  1.00  0.00           H  
ATOM   4503  HD3 LYS A 290      17.700 102.757  97.840  1.00  0.00           H  
ATOM   4504  HE2 LYS A 290      17.181 104.888  98.400  1.00  0.00           H  
ATOM   4505  HE3 LYS A 290      15.731 103.831  98.676  1.00  0.00           H  
ATOM   4506  HZ1 LYS A 290      17.264 104.946 100.843  1.00  0.00           H  
ATOM   4507  HZ2 LYS A 290      15.688 105.236 100.324  1.00  0.00           H  
ATOM   4508  HZ3 LYS A 290      15.950 103.875 100.978  1.00  0.00           H  
ATOM   4509  N   THR A 291      14.579  99.378  98.544  1.00  0.00           N  
ATOM   4510  CA  THR A 291      13.529  99.107  97.464  1.00  0.00           C  
ATOM   4511  C   THR A 291      14.056  99.730  96.186  1.00  0.00           C  
ATOM   4512  O   THR A 291      14.694 100.765  96.243  1.00  0.00           O  
ATOM   4513  CB  THR A 291      12.132  99.622  97.765  1.00  0.00           C  
ATOM   4514  CG2 THR A 291      11.376  98.870  98.935  1.00  0.00           C  
ATOM   4515  OG1 THR A 291      12.248 101.044  97.859  1.00  0.00           O  
ATOM   4516  H   THR A 291      14.367 100.186  99.110  1.00  0.00           H  
ATOM   4517  HA  THR A 291      13.403  98.029  97.362  1.00  0.00           H  
ATOM   4518  HB  THR A 291      11.666  99.333  96.823  1.00  0.00           H  
ATOM   4519  HG1 THR A 291      12.046 101.331  96.965  1.00  0.00           H  
ATOM   4520 HG21 THR A 291      10.381  99.299  99.057  1.00  0.00           H  
ATOM   4521 HG22 THR A 291      11.396  97.802  98.723  1.00  0.00           H  
ATOM   4522 HG23 THR A 291      11.826  99.212  99.868  1.00  0.00           H  
ATOM   4523  N   GLY A 292      13.831  99.081  95.040  1.00  0.00           N  
ATOM   4524  CA  GLY A 292      14.117  99.636  93.685  1.00  0.00           C  
ATOM   4525  C   GLY A 292      13.457  99.042  92.441  1.00  0.00           C  
ATOM   4526  O   GLY A 292      14.017  99.087  91.351  1.00  0.00           O  
ATOM   4527  OXT GLY A 292      12.398  98.441  92.744  1.00  0.00           O1-
ATOM   4528  H   GLY A 292      13.333  98.204  95.091  1.00  0.00           H  
ATOM   4529  HA2 GLY A 292      13.873 100.698  93.698  1.00  0.00           H  
ATOM   4530  HA3 GLY A 292      15.198  99.547  93.579  1.00  0.00           H  
ATOM   4531  CA' SAM A 293      37.822  97.011 110.307  1.00  0.00           C  
ATOM   4532  CB  SAM A 293      37.392  98.026 111.323  1.00  0.00           C  
ATOM   4533  CG  SAM A 293      36.987  97.395 112.687  1.00  0.00           C  
ATOM   4534  SD  SAM A 293      37.553  98.390 114.107  1.00  0.00           S  
ATOM   4535  CE  SAM A 293      36.922  97.441 115.548  1.00  0.00           C  
ATOM   4536  C5' SAM A 293      36.243  99.841 114.014  1.00  0.00           C  
ATOM   4537  C4' SAM A 293      36.630 101.055 113.050  1.00  0.00           C  
ATOM   4538  O4' SAM A 293      35.903 102.247 113.441  1.00  0.00           O  
ATOM   4539  C3' SAM A 293      38.148 101.560 113.264  1.00  0.00           C  
ATOM   4540  O3' SAM A 293      38.953 101.359 112.101  1.00  0.00           O  
ATOM   4541  C2' SAM A 293      38.056 103.007 113.708  1.00  0.00           C  
ATOM   4542  O2' SAM A 293      39.163 103.908 113.434  1.00  0.00           O  
ATOM   4543  C1' SAM A 293      36.655 103.400 113.109  1.00  0.00           C  
ATOM   4544  OXT SAM A 293      39.920  96.216 110.871  1.00  0.00           O  
ATOM   4545  N1  SAM A 293      33.610 107.319 111.794  1.00  0.00           N  
ATOM   4546  C2  SAM A 293      34.394 106.550 111.014  1.00  0.00           C  
ATOM   4547  N3  SAM A 293      35.263 105.553 111.431  1.00  0.00           N  
ATOM   4548  C4  SAM A 293      35.238 105.400 112.779  1.00  0.00           C  
ATOM   4549  C5  SAM A 293      34.505 106.115 113.675  1.00  0.00           C  
ATOM   4550  C6  SAM A 293      33.694 107.084 113.084  1.00  0.00           C  
ATOM   4551  N6  SAM A 293      32.943 107.919 113.814  1.00  0.00           N  
ATOM   4552  N7  SAM A 293      34.682 105.760 114.978  1.00  0.00           N  
ATOM   4553  C8  SAM A 293      35.560 104.758 114.873  1.00  0.00           C  
ATOM   4554  N9  SAM A 293      35.932 104.528 113.604  1.00  0.00           N  
ATOM   4555  C'  SAM A 293      38.748  95.884 110.779  1.00  0.00           C  
ATOM   4556  N'  SAM A 293      36.664  96.566 109.379  1.00  0.00           N  
ATOM   4557  O'  SAM A 293      38.334  94.865 111.257  1.00  0.00           O  
ATOM   4558 HN61 SAM A 293      32.669 108.746 113.299  1.00  0.00           H  
ATOM   4559 HN62 SAM A 293      33.037 108.007 114.818  1.00  0.00           H  
ATOM   4560  HA  SAM A 293      38.495  97.540 109.632  1.00  0.00           H  
ATOM   4561  HB1 SAM A 293      36.674  98.791 111.004  1.00  0.00           H  
ATOM   4562  HB2 SAM A 293      38.264  98.659 111.530  1.00  0.00           H  
ATOM   4563  HG1 SAM A 293      37.494  96.448 112.910  1.00  0.00           H  
ATOM   4564  HG2 SAM A 293      35.921  97.141 112.723  1.00  0.00           H  
ATOM   4565  HE1 SAM A 293      37.741  96.842 115.965  1.00  0.00           H  
ATOM   4566  HE2 SAM A 293      36.151  96.738 115.212  1.00  0.00           H  
ATOM   4567  HE3 SAM A 293      36.519  98.157 116.275  1.00  0.00           H  
ATOM   4568 HO2' SAM A 293      39.062 103.997 112.472  1.00  0.00           H  
ATOM   4569 HO3' SAM A 293      38.602 101.883 111.362  1.00  0.00           H  
ATOM   4570  H01 SAM A 293      35.938 104.172 115.700  1.00  0.00           H  
ATOM   4571  H02 SAM A 293      36.444 100.731 112.019  1.00  0.00           H  
ATOM   4572  H03 SAM A 293      38.561 101.046 114.140  1.00  0.00           H  
ATOM   4573  H04 SAM A 293      37.837 103.060 114.782  1.00  0.00           H  
ATOM   4574  H05 SAM A 293      36.727 103.521 112.021  1.00  0.00           H  
ATOM   4575  H06 SAM A 293      34.351 106.537 109.927  1.00  0.00           H  
ATOM   4576  H07 SAM A 293      35.849  96.175 109.873  1.00  0.00           H  
ATOM   4577  H08 SAM A 293      37.015  95.849 108.727  1.00  0.00           H  
ATOM   4578  H09 SAM A 293      36.368  97.434 108.910  1.00  0.00           H  
ATOM   4579 H5'1 SAM A 293      36.257 100.283 115.017  1.00  0.00           H  
ATOM   4580 H5'2 SAM A 293      35.254  99.397 113.852  1.00  0.00           H  
ATOM   4581  N   ACT A 294      38.708  94.411 119.958  1.00  0.00           N  
ATOM   4582  CA  ACT A 294      38.053  94.099 118.629  1.00  0.00           C  
ATOM   4583  C   ACT A 294      36.599  94.418 118.403  1.00  0.00           C  
ATOM   4584  O   ACT A 294      36.276  95.595 118.544  1.00  0.00           O  
ATOM   4585  OXT ACT A 294      35.877  93.526 118.736  1.00  0.00           O1-
ATOM   4586  H1  ACT A 294      38.290  93.054 118.390  1.00  0.00           H  
ATOM   4587  H3  ACT A 294      38.557  94.683 117.849  1.00  0.00           H  
ATOM   4588  H01 ACT A 294      38.011  94.137 120.648  1.00  0.00           H  
ATOM   4589  H02 ACT A 294      38.890  95.402 120.109  1.00  0.00           H  
END
