# Supplementary material for: Computational Investigation of GNMT-Catalyzed Methyl Transfer Reaction: Integrating MD, QM, and ML Approaches
Source: J Comput Chem. Author manuscript; Available in PMC 2026 Jun 29. (PMC13312424; doi:10.1002/jcc.70434)
Supplement: SI-3 [file NIHMS2188582-supplement-SI-3.zip › MD-frame-pdbs/clustering-R2-394.pdb]

ATOM      1  N   VAL A   1      27.251  83.735  51.760  1.00  0.00           N0.      0
ATOM      2  H1  VAL A   1      27.746  84.575  51.494  1.00  0.00           H0.      0
ATOM      3  H2  VAL A   1      27.682  83.308  52.567  1.00  0.00           H0.      0
ATOM      4  H3  VAL A   1      26.355  84.008  52.138  1.00  0.00           H0.      0
ATOM      5  CA  VAL A   1      27.132  82.707  50.719  1.00  0.00           C0.      0
ATOM      6  HA  VAL A   1      26.388  81.973  51.029  1.00  0.00           H0.      0
ATOM      7  CB  VAL A   1      26.636  83.307  49.332  1.00  0.00           C0.      0
ATOM      8  HB  VAL A   1      27.323  84.089  49.010  1.00  0.00           H0.      0
ATOM      9  CG1 VAL A   1      26.471  82.226  48.212  1.00  0.00           C0.      0
ATOM     10 HG11 VAL A   1      27.487  81.855  48.080  1.00  0.00           H0.      0
ATOM     11 HG12 VAL A   1      25.850  81.390  48.535  1.00  0.00           H0.      0
ATOM     12 HG13 VAL A   1      26.057  82.635  47.290  1.00  0.00           H0.      0
ATOM     13  CG2 VAL A   1      25.205  83.905  49.493  1.00  0.00           C0.      0
ATOM     14 HG21 VAL A   1      24.913  84.581  48.689  1.00  0.00           H0.      0
ATOM     15 HG22 VAL A   1      24.385  83.189  49.442  1.00  0.00           H0.      0
ATOM     16 HG23 VAL A   1      25.172  84.550  50.371  1.00  0.00           H0.      0
ATOM     17  C   VAL A   1      28.383  81.848  50.527  1.00  0.00           C0.      0
ATOM     18  O   VAL A   1      28.221  80.632  50.701  1.00  0.00           O0.      0
ATOM     19  N   ASP A   2      29.422  82.438  50.100  1.00  0.00           N0.      0
ATOM     20  H   ASP A   2      29.391  83.425  49.886  1.00  0.00           H0.      0
ATOM     21  CA  ASP A   2      30.795  81.851  49.925  1.00  0.00           C0.      0
ATOM     22  HA  ASP A   2      31.310  82.535  49.250  1.00  0.00           H0.      0
ATOM     23  CB  ASP A   2      31.580  81.928  51.316  1.00  0.00           C0.      0
ATOM     24  HB2 ASP A   2      31.660  82.952  51.682  1.00  0.00           H0.      0
ATOM     25  HB3 ASP A   2      31.105  81.350  52.108  1.00  0.00           H0.      0
ATOM     26  CG  ASP A   2      33.103  81.482  51.306  1.00  0.00           C0.      0
ATOM     27  OD1 ASP A   2      33.599  81.465  52.428  1.00  0.00           O0.      0
ATOM     28  OD2 ASP A   2      33.672  81.319  50.188  1.00  0.00           O0.      0
ATOM     29  C   ASP A   2      30.752  80.515  49.146  1.00  0.00           C0.      0
ATOM     30  O   ASP A   2      31.191  79.508  49.674  1.00  0.00           O0.      0
ATOM     31  N   SER A   3      30.310  80.583  47.880  1.00  0.00           N0.      0
ATOM     32  H   SER A   3      29.985  81.472  47.529  1.00  0.00           H0.      0
ATOM     33  CA  SER A   3      29.953  79.362  47.064  1.00  0.00           C0.      0
ATOM     34  HA  SER A   3      29.173  78.848  47.625  1.00  0.00           H0.      0
ATOM     35  CB  SER A   3      29.505  79.767  45.716  1.00  0.00           C0.      0
ATOM     36  HB2 SER A   3      29.157  78.851  45.237  1.00  0.00           H0.      0
ATOM     37  HB3 SER A   3      28.651  80.443  45.746  1.00  0.00           H0.      0
ATOM     38  OG  SER A   3      30.610  80.397  44.981  1.00  0.00           O0.      0
ATOM     39  HG  SER A   3      31.025  81.006  45.596  1.00  0.00           H0.      0
ATOM     40  C   SER A   3      31.039  78.311  46.801  1.00  0.00           C0.      0
ATOM     41  O   SER A   3      30.806  77.212  46.333  1.00  0.00           O0.      0
ATOM     42  N   VAL A   4      32.326  78.647  47.062  1.00  0.00           N0.      0
ATOM     43  H   VAL A   4      32.523  79.569  47.426  1.00  0.00           H0.      0
ATOM     44  CA  VAL A   4      33.475  77.695  46.839  1.00  0.00           C0.      0
ATOM     45  HA  VAL A   4      33.496  77.366  45.801  1.00  0.00           H0.      0
ATOM     46  CB  VAL A   4      34.814  78.410  46.997  1.00  0.00           C0.      0
ATOM     47  HB  VAL A   4      34.761  79.132  47.811  1.00  0.00           H0.      0
ATOM     48  CG1 VAL A   4      36.187  77.632  47.180  1.00  0.00           C0.      0
ATOM     49 HG11 VAL A   4      36.090  76.841  46.436  1.00  0.00           H0.      0
ATOM     50 HG12 VAL A   4      37.033  78.300  47.018  1.00  0.00           H0.      0
ATOM     51 HG13 VAL A   4      36.291  77.114  48.133  1.00  0.00           H0.      0
ATOM     52  CG2 VAL A   4      35.117  79.267  45.733  1.00  0.00           C0.      0
ATOM     53 HG21 VAL A   4      35.317  78.604  44.891  1.00  0.00           H0.      0
ATOM     54 HG22 VAL A   4      34.372  80.003  45.431  1.00  0.00           H0.      0
ATOM     55 HG23 VAL A   4      36.019  79.832  45.972  1.00  0.00           H0.      0
ATOM     56  C   VAL A   4      33.379  76.471  47.714  1.00  0.00           C0.      0
ATOM     57  O   VAL A   4      33.470  76.560  48.924  1.00  0.00           O0.      0
ATOM     58  N   TYR A   5      33.256  75.308  47.094  1.00  0.00           N0.      0
ATOM     59  H   TYR A   5      33.529  75.289  46.122  1.00  0.00           H0.      0
ATOM     60  CA  TYR A   5      33.144  74.052  47.811  1.00  0.00           C0.      0
ATOM     61  HA  TYR A   5      32.421  74.099  48.625  1.00  0.00           H0.      0
ATOM     62  CB  TYR A   5      32.743  72.914  46.880  1.00  0.00           C0.      0
ATOM     63  HB2 TYR A   5      31.752  73.187  46.518  1.00  0.00           H0.      0
ATOM     64  HB3 TYR A   5      33.503  72.831  46.103  1.00  0.00           H0.      0
ATOM     65  CG  TYR A   5      32.615  71.536  47.486  1.00  0.00           C0.      0
ATOM     66  CD1 TYR A   5      33.640  70.615  47.147  1.00  0.00           C0.      0
ATOM     67  HD1 TYR A   5      34.532  70.895  46.606  1.00  0.00           H0.      0
ATOM     68  CE1 TYR A   5      33.487  69.281  47.578  1.00  0.00           C0.      0
ATOM     69  HE1 TYR A   5      34.295  68.606  47.338  1.00  0.00           H0.      0
ATOM     70  CZ  TYR A   5      32.383  68.958  48.476  1.00  0.00           C0.      0
ATOM     71  OH  TYR A   5      32.277  67.664  48.932  1.00  0.00           O0.      0
ATOM     72  HH  TYR A   5      33.081  67.155  48.805  1.00  0.00           H0.      0
ATOM     73  CE2 TYR A   5      31.374  69.881  48.760  1.00  0.00           C0.      0
ATOM     74  HE2 TYR A   5      30.594  69.478  49.390  1.00  0.00           H0.      0
ATOM     75  CD2 TYR A   5      31.467  71.212  48.240  1.00  0.00           C0.      0
ATOM     76  HD2 TYR A   5      30.751  71.954  48.561  1.00  0.00           H0.      0
ATOM     77  C   TYR A   5      34.496  73.778  48.435  1.00  0.00           C0.      0
ATOM     78  O   TYR A   5      35.517  73.758  47.775  1.00  0.00           O0.      0
ATOM     79  N   ARG A   6      34.520  73.746  49.740  1.00  0.00           N0.      0
ATOM     80  H   ARG A   6      33.694  73.832  50.314  1.00  0.00           H0.      0
ATOM     81  CA  ARG A   6      35.634  73.237  50.565  1.00  0.00           C0.      0
ATOM     82  HA  ARG A   6      36.613  73.567  50.218  1.00  0.00           H0.      0
ATOM     83  CB  ARG A   6      35.546  73.794  52.055  1.00  0.00           C0.      0
ATOM     84  HB2 ARG A   6      34.515  73.825  52.407  1.00  0.00           H0.      0
ATOM     85  HB3 ARG A   6      35.899  72.998  52.710  1.00  0.00           H0.      0
ATOM     86  CG  ARG A   6      36.282  75.147  52.272  1.00  0.00           C0.      0
ATOM     87  HG2 ARG A   6      36.037  75.311  53.321  1.00  0.00           H0.      0
ATOM     88  HG3 ARG A   6      37.353  75.030  52.103  1.00  0.00           H0.      0
ATOM     89  CD  ARG A   6      35.688  76.136  51.248  1.00  0.00           C0.      0
ATOM     90  HD2 ARG A   6      35.977  75.820  50.246  1.00  0.00           H0.      0
ATOM     91  HD3 ARG A   6      34.598  76.140  51.266  1.00  0.00           H0.      0
ATOM     92  NE  ARG A   6      36.125  77.485  51.555  1.00  0.00           N0.      0
ATOM     93  HE  ARG A   6      37.112  77.658  51.680  1.00  0.00           H0.      0
ATOM     94  CZ  ARG A   6      35.561  78.632  51.204  1.00  0.00           C0.      0
ATOM     95  NH1 ARG A   6      36.261  79.696  51.308  1.00  0.00           N0.      0
ATOM     96 HH11 ARG A   6      37.159  79.702  51.772  1.00  0.00           H0.      0
ATOM     97 HH12 ARG A   6      35.810  80.575  51.102  1.00  0.00           H0.      0
ATOM     98  NH2 ARG A   6      34.462  78.737  50.514  1.00  0.00           N0.      0
ATOM     99 HH21 ARG A   6      34.069  77.864  50.190  1.00  0.00           H0.      0
ATOM    100 HH22 ARG A   6      34.156  79.640  50.181  1.00  0.00           H0.      0
ATOM    101  C   ARG A   6      35.574  71.692  50.558  1.00  0.00           C0.      0
ATOM    102  O   ARG A   6      34.807  71.098  51.291  1.00  0.00           O0.      0
ATOM    103  N   THR A   7      36.549  71.110  49.858  1.00  0.00           N0.      0
ATOM    104  H   THR A   7      37.116  71.719  49.286  1.00  0.00           H0.      0
ATOM    105  CA  THR A   7      36.649  69.670  49.628  1.00  0.00           C0.      0
ATOM    106  HA  THR A   7      35.898  69.368  48.898  1.00  0.00           H0.      0
ATOM    107  CB  THR A   7      37.979  69.275  49.032  1.00  0.00           C0.      0
ATOM    108  HB  THR A   7      38.822  69.629  49.627  1.00  0.00           H0.      0
ATOM    109  CG2 THR A   7      38.165  67.785  48.750  1.00  0.00           C0.      0
ATOM    110 HG21 THR A   7      38.335  67.233  49.675  1.00  0.00           H0.      0
ATOM    111 HG22 THR A   7      37.222  67.410  48.353  1.00  0.00           H0.      0
ATOM    112 HG23 THR A   7      38.919  67.725  47.965  1.00  0.00           H0.      0
ATOM    113  OG1 THR A   7      38.330  69.926  47.763  1.00  0.00           O0.      0
ATOM    114  HG1 THR A   7      39.189  70.336  47.894  1.00  0.00           H0.      0
ATOM    115  C   THR A   7      36.519  69.008  50.949  1.00  0.00           C0.      0
ATOM    116  O   THR A   7      35.710  68.050  51.113  1.00  0.00           O0.      0
ATOM    117  N   ARG A   8      37.290  69.396  52.013  1.00  0.00           N0.      0
ATOM    118  H   ARG A   8      37.861  70.221  51.903  1.00  0.00           H0.      0
ATOM    119  CA  ARG A   8      37.281  68.712  53.354  1.00  0.00           C0.      0
ATOM    120  HA  ARG A   8      36.278  68.347  53.574  1.00  0.00           H0.      0
ATOM    121  CB  ARG A   8      38.229  67.477  53.300  1.00  0.00           C0.      0
ATOM    122  HB2 ARG A   8      38.005  66.819  54.139  1.00  0.00           H0.      0
ATOM    123  HB3 ARG A   8      38.009  66.884  52.412  1.00  0.00           H0.      0
ATOM    124  CG  ARG A   8      39.731  67.813  53.280  1.00  0.00           C0.      0
ATOM    125  HG2 ARG A   8      39.893  68.711  52.685  1.00  0.00           H0.      0
ATOM    126  HG3 ARG A   8      40.012  68.237  54.244  1.00  0.00           H0.      0
ATOM    127  CD  ARG A   8      40.574  66.561  53.011  1.00  0.00           C0.      0
ATOM    128  HD2 ARG A   8      40.442  66.059  53.970  1.00  0.00           H0.      0
ATOM    129  HD3 ARG A   8      40.096  65.998  52.209  1.00  0.00           H0.      0
ATOM    130  NE  ARG A   8      42.028  66.790  52.828  1.00  0.00           N0.      0
ATOM    131  HE  ARG A   8      42.383  67.605  53.306  1.00  0.00           H0.      0
ATOM    132  CZ  ARG A   8      42.723  66.212  51.888  1.00  0.00           C0.      0
ATOM    133  NH1 ARG A   8      43.913  66.542  51.755  1.00  0.00           N0.      0
ATOM    134 HH11 ARG A   8      44.261  67.018  52.575  1.00  0.00           H0.      0
ATOM    135 HH12 ARG A   8      44.519  66.078  51.094  1.00  0.00           H0.      0
ATOM    136  NH2 ARG A   8      42.317  65.209  51.166  1.00  0.00           N0.      0
ATOM    137 HH21 ARG A   8      41.398  64.811  51.291  1.00  0.00           H0.      0
ATOM    138 HH22 ARG A   8      42.898  64.790  50.454  1.00  0.00           H0.      0
ATOM    139  C   ARG A   8      37.675  69.609  54.511  1.00  0.00           C0.      0
ATOM    140  O   ARG A   8      38.175  70.768  54.308  1.00  0.00           O0.      0
ATOM    141  N   SER A   9      37.456  69.187  55.715  1.00  0.00           N0.      0
ATOM    142  H   SER A   9      37.196  68.223  55.865  1.00  0.00           H0.      0
ATOM    143  CA  SER A   9      37.784  69.857  56.944  1.00  0.00           C0.      0
ATOM    144  HA  SER A   9      37.608  70.925  56.816  1.00  0.00           H0.      0
ATOM    145  CB  SER A   9      36.832  69.397  58.072  1.00  0.00           C0.      0
ATOM    146  HB2 SER A   9      35.798  69.384  57.725  1.00  0.00           H0.      0
ATOM    147  HB3 SER A   9      37.125  68.403  58.410  1.00  0.00           H0.      0
ATOM    148  OG  SER A   9      36.942  70.153  59.251  1.00  0.00           O0.      0
ATOM    149  HG  SER A   9      36.178  69.942  59.793  1.00  0.00           H0.      0
ATOM    150  C   SER A   9      39.270  69.806  57.246  1.00  0.00           C0.      0
ATOM    151  O   SER A   9      39.961  69.019  56.700  1.00  0.00           O0.      0
ATOM    152  N   LEU A  10      39.684  70.642  58.206  1.00  0.00           N0.      0
ATOM    153  H   LEU A  10      38.959  71.169  58.672  1.00  0.00           H0.      0
ATOM    154  CA  LEU A  10      41.065  70.846  58.699  1.00  0.00           C0.      0
ATOM    155  HA  LEU A  10      41.594  70.010  58.241  1.00  0.00           H0.      0
ATOM    156  CB  LEU A  10      41.651  72.253  58.442  1.00  0.00           C0.      0
ATOM    157  HB2 LEU A  10      41.113  72.939  59.096  1.00  0.00           H0.      0
ATOM    158  HB3 LEU A  10      42.670  72.098  58.797  1.00  0.00           H0.      0
ATOM    159  CG  LEU A  10      41.544  72.857  57.066  1.00  0.00           C0.      0
ATOM    160  HG  LEU A  10      40.506  73.111  56.852  1.00  0.00           H0.      0
ATOM    161  CD1 LEU A  10      42.268  74.205  56.929  1.00  0.00           C0.      0
ATOM    162 HD11 LEU A  10      41.799  74.877  57.647  1.00  0.00           H0.      0
ATOM    163 HD12 LEU A  10      43.345  74.126  57.080  1.00  0.00           H0.      0
ATOM    164 HD13 LEU A  10      42.289  74.536  55.891  1.00  0.00           H0.      0
ATOM    165  CD2 LEU A  10      42.170  71.863  56.132  1.00  0.00           C0.      0
ATOM    166 HD21 LEU A  10      42.430  72.329  55.181  1.00  0.00           H0.      0
ATOM    167 HD22 LEU A  10      43.016  71.304  56.532  1.00  0.00           H0.      0
ATOM    168 HD23 LEU A  10      41.456  71.124  55.770  1.00  0.00           H0.      0
ATOM    169  C   LEU A  10      41.175  70.562  60.191  1.00  0.00           C0.      0
ATOM    170  O   LEU A  10      40.151  70.699  60.935  1.00  0.00           O0.      0
ATOM    171  N   GLY A  11      42.375  70.182  60.638  1.00  0.00           N0.      0
ATOM    172  H   GLY A  11      43.186  70.282  60.046  1.00  0.00           H0.      0
ATOM    173  CA  GLY A  11      42.650  69.881  62.077  1.00  0.00           C0.      0
ATOM    174  HA2 GLY A  11      43.717  70.004  62.262  1.00  0.00           H0.      0
ATOM    175  HA3 GLY A  11      42.189  70.623  62.729  1.00  0.00           H0.      0
ATOM    176  C   GLY A  11      42.157  68.536  62.599  1.00  0.00           C0.      0
ATOM    177  O   GLY A  11      42.711  68.028  63.589  1.00  0.00           O0.      0
ATOM    178  N   VAL A  12      41.111  67.965  62.079  1.00  0.00           N0.      0
ATOM    179  H   VAL A  12      40.617  68.523  61.397  1.00  0.00           H0.      0
ATOM    180  CA  VAL A  12      40.619  66.574  62.396  1.00  0.00           C0.      0
ATOM    181  HA  VAL A  12      40.363  66.642  63.453  1.00  0.00           H0.      0
ATOM    182  CB  VAL A  12      39.280  66.476  61.715  1.00  0.00           C0.      0
ATOM    183  HB  VAL A  12      38.877  65.464  61.763  1.00  0.00           H0.      0
ATOM    184  CG1 VAL A  12      38.207  67.494  62.258  1.00  0.00           C0.      0
ATOM    185 HG11 VAL A  12      37.251  67.249  61.797  1.00  0.00           H0.      0
ATOM    186 HG12 VAL A  12      38.247  67.303  63.331  1.00  0.00           H0.      0
ATOM    187 HG13 VAL A  12      38.561  68.495  62.012  1.00  0.00           H0.      0
ATOM    188  CG2 VAL A  12      39.328  66.627  60.155  1.00  0.00           C0.      0
ATOM    189 HG21 VAL A  12      39.793  65.817  59.595  1.00  0.00           H0.      0
ATOM    190 HG22 VAL A  12      38.291  66.641  59.818  1.00  0.00           H0.      0
ATOM    191 HG23 VAL A  12      39.822  67.535  59.808  1.00  0.00           H0.      0
ATOM    192  C   VAL A  12      41.538  65.416  62.106  1.00  0.00           C0.      0
ATOM    193  O   VAL A  12      42.397  65.359  61.231  1.00  0.00           O0.      0
ATOM    194  N   ALA A  13      41.471  64.417  62.972  1.00  0.00           N0.      0
ATOM    195  H   ALA A  13      40.676  64.299  63.583  1.00  0.00           H0.      0
ATOM    196  CA  ALA A  13      42.430  63.312  63.019  1.00  0.00           C0.      0
ATOM    197  HA  ALA A  13      43.364  63.750  63.371  1.00  0.00           H0.      0
ATOM    198  CB  ALA A  13      41.882  62.289  63.948  1.00  0.00           C0.      0
ATOM    199  HB1 ALA A  13      41.667  62.818  64.876  1.00  0.00           H0.      0
ATOM    200  HB2 ALA A  13      40.857  62.108  63.624  1.00  0.00           H0.      0
ATOM    201  HB3 ALA A  13      42.579  61.488  64.194  1.00  0.00           H0.      0
ATOM    202  C   ALA A  13      42.742  62.601  61.682  1.00  0.00           C0.      0
ATOM    203  O   ALA A  13      43.679  61.823  61.684  1.00  0.00           O0.      0
ATOM    204  N   ALA A  14      41.962  62.804  60.607  1.00  0.00           N0.      0
ATOM    205  H   ALA A  14      41.484  63.692  60.661  1.00  0.00           H0.      0
ATOM    206  CA  ALA A  14      42.118  62.235  59.271  1.00  0.00           C0.      0
ATOM    207  HA  ALA A  14      42.025  61.153  59.358  1.00  0.00           H0.      0
ATOM    208  CB  ALA A  14      41.054  62.740  58.355  1.00  0.00           C0.      0
ATOM    209  HB1 ALA A  14      41.212  62.473  57.311  1.00  0.00           H0.      0
ATOM    210  HB2 ALA A  14      40.131  62.370  58.801  1.00  0.00           H0.      0
ATOM    211  HB3 ALA A  14      40.942  63.820  58.458  1.00  0.00           H0.      0
ATOM    212  C   ALA A  14      43.487  62.665  58.676  1.00  0.00           C0.      0
ATOM    213  O   ALA A  14      43.973  61.946  57.825  1.00  0.00           O0.      0
ATOM    214  N   GLU A  15      43.945  63.842  59.127  1.00  0.00           N0.      0
ATOM    215  H   GLU A  15      43.487  64.360  59.864  1.00  0.00           H0.      0
ATOM    216  CA  GLU A  15      45.015  64.601  58.507  1.00  0.00           C0.      0
ATOM    217  HA  GLU A  15      44.924  65.613  58.903  1.00  0.00           H0.      0
ATOM    218  CB  GLU A  15      46.437  64.079  58.947  1.00  0.00           C0.      0
ATOM    219  HB2 GLU A  15      46.535  63.014  58.737  1.00  0.00           H0.      0
ATOM    220  HB3 GLU A  15      47.253  64.576  58.421  1.00  0.00           H0.      0
ATOM    221  CG  GLU A  15      46.732  64.086  60.487  1.00  0.00           C0.      0
ATOM    222  HG2 GLU A  15      46.132  63.327  60.989  1.00  0.00           H0.      0
ATOM    223  HG3 GLU A  15      47.770  63.791  60.637  1.00  0.00           H0.      0
ATOM    224  CD  GLU A  15      46.537  65.489  61.211  1.00  0.00           C0.      0
ATOM    225  OE1 GLU A  15      46.351  66.526  60.570  1.00  0.00           O0.      0
ATOM    226  OE2 GLU A  15      46.568  65.386  62.439  1.00  0.00           O0.      0
ATOM    227  C   GLU A  15      44.834  64.755  56.978  1.00  0.00           C0.      0
ATOM    228  O   GLU A  15      45.888  64.786  56.339  1.00  0.00           O0.      0
ATOM    229  N   GLY A  16      43.623  64.602  56.426  1.00  0.00           N0.      0
ATOM    230  H   GLY A  16      42.860  64.468  57.074  1.00  0.00           H0.      0
ATOM    231  CA  GLY A  16      43.319  64.576  54.973  1.00  0.00           C0.      0
ATOM    232  HA2 GLY A  16      42.243  64.698  54.849  1.00  0.00           H0.      0
ATOM    233  HA3 GLY A  16      43.814  65.411  54.476  1.00  0.00           H0.      0
ATOM    234  C   GLY A  16      43.750  63.327  54.213  1.00  0.00           C0.      0
ATOM    235  O   GLY A  16      43.966  63.400  52.968  1.00  0.00           O0.      0
ATOM    236  N   ILE A  17      43.954  62.130  54.849  1.00  0.00           N0.      0
ATOM    237  H   ILE A  17      43.740  62.138  55.836  1.00  0.00           H0.      0
ATOM    238  CA  ILE A  17      44.652  60.923  54.333  1.00  0.00           C0.      0
ATOM    239  HA  ILE A  17      44.813  60.271  55.192  1.00  0.00           H0.      0
ATOM    240  CB  ILE A  17      43.748  60.134  53.370  1.00  0.00           C0.      0
ATOM    241  HB  ILE A  17      43.539  60.798  52.532  1.00  0.00           H0.      0
ATOM    242  CG2 ILE A  17      44.477  58.906  52.889  1.00  0.00           C0.      0
ATOM    243 HG21 ILE A  17      43.806  58.312  52.269  1.00  0.00           H0.      0
ATOM    244 HG22 ILE A  17      45.279  59.255  52.238  1.00  0.00           H0.      0
ATOM    245 HG23 ILE A  17      44.791  58.187  53.645  1.00  0.00           H0.      0
ATOM    246  CG1 ILE A  17      42.357  59.674  53.980  1.00  0.00           C0.      0
ATOM    247 HG12 ILE A  17      41.643  60.497  53.999  1.00  0.00           H0.      0
ATOM    248 HG13 ILE A  17      41.870  58.868  53.430  1.00  0.00           H0.      0
ATOM    249  CD1 ILE A  17      42.420  59.161  55.473  1.00  0.00           C0.      0
ATOM    250 HD11 ILE A  17      41.574  58.500  55.661  1.00  0.00           H0.      0
ATOM    251 HD12 ILE A  17      43.368  58.628  55.538  1.00  0.00           H0.      0
ATOM    252 HD13 ILE A  17      42.477  60.008  56.156  1.00  0.00           H0.      0
ATOM    253  C   ILE A  17      46.072  61.178  53.646  1.00  0.00           C0.      0
ATOM    254  O   ILE A  17      46.185  61.340  52.424  1.00  0.00           O0.      0
ATOM    255  N   PRO A  18      47.167  61.204  54.437  1.00  0.00           N0.      0
ATOM    256  CD  PRO A  18      47.183  61.558  55.876  1.00  0.00           C0.      0
ATOM    257  HD2 PRO A  18      47.196  60.682  56.524  1.00  0.00           H0.      0
ATOM    258  HD3 PRO A  18      46.375  62.226  56.174  1.00  0.00           H0.      0
ATOM    259  CG  PRO A  18      48.524  62.273  56.134  1.00  0.00           C0.      0
ATOM    260  HG2 PRO A  18      48.679  62.259  57.213  1.00  0.00           H0.      0
ATOM    261  HG3 PRO A  18      48.469  63.301  55.776  1.00  0.00           H0.      0
ATOM    262  CB  PRO A  18      49.438  61.563  55.182  1.00  0.00           C0.      0
ATOM    263  HB2 PRO A  18      49.842  60.646  55.611  1.00  0.00           H0.      0
ATOM    264  HB3 PRO A  18      50.260  62.163  54.792  1.00  0.00           H0.      0
ATOM    265  CA  PRO A  18      48.561  61.153  53.975  1.00  0.00           C0.      0
ATOM    266  HA  PRO A  18      48.733  61.958  53.262  1.00  0.00           H0.      0
ATOM    267  C   PRO A  18      49.013  59.828  53.306  1.00  0.00           C0.      0
ATOM    268  O   PRO A  18      48.427  58.760  53.538  1.00  0.00           O0.      0
ATOM    269  N   ASP A  19      50.121  59.844  52.525  1.00  0.00           N0.      0
ATOM    270  H   ASP A  19      50.533  60.759  52.413  1.00  0.00           H0.      0
ATOM    271  CA  ASP A  19      50.671  58.769  51.762  1.00  0.00           C0.      0
ATOM    272  HA  ASP A  19      49.858  58.242  51.263  1.00  0.00           H0.      0
ATOM    273  CB  ASP A  19      51.667  59.385  50.688  1.00  0.00           C0.      0
ATOM    274  HB2 ASP A  19      51.106  60.190  50.214  1.00  0.00           H0.      0
ATOM    275  HB3 ASP A  19      52.553  59.862  51.109  1.00  0.00           H0.      0
ATOM    276  CG  ASP A  19      52.113  58.412  49.655  1.00  0.00           C0.      0
ATOM    277  OD1 ASP A  19      53.061  58.821  48.877  1.00  0.00           O0.      0
ATOM    278  OD2 ASP A  19      51.548  57.291  49.529  1.00  0.00           O0.      0
ATOM    279  C   ASP A  19      51.401  57.756  52.652  1.00  0.00           C0.      0
ATOM    280  O   ASP A  19      52.486  57.985  53.166  1.00  0.00           O0.      0
ATOM    281  N   GLN A  20      50.846  56.532  52.782  1.00  0.00           N0.      0
ATOM    282  H   GLN A  20      50.029  56.173  52.309  1.00  0.00           H0.      0
ATOM    283  CA  GLN A  20      51.474  55.433  53.503  1.00  0.00           C0.      0
ATOM    284  HA  GLN A  20      51.743  55.824  54.484  1.00  0.00           H0.      0
ATOM    285  CB  GLN A  20      50.348  54.404  53.821  1.00  0.00           C0.      0
ATOM    286  HB2 GLN A  20      50.799  53.791  54.602  1.00  0.00           H0.      0
ATOM    287  HB3 GLN A  20      49.465  54.913  54.207  1.00  0.00           H0.      0
ATOM    288  CG  GLN A  20      49.959  53.535  52.572  1.00  0.00           C0.      0
ATOM    289  HG2 GLN A  20      49.886  54.159  51.681  1.00  0.00           H0.      0
ATOM    290  HG3 GLN A  20      50.762  52.815  52.412  1.00  0.00           H0.      0
ATOM    291  CD  GLN A  20      48.633  52.846  52.768  1.00  0.00           C0.      0
ATOM    292  OE1 GLN A  20      48.455  51.927  53.520  1.00  0.00           O0.      0
ATOM    293  NE2 GLN A  20      47.594  53.353  52.178  1.00  0.00           N0.      0
ATOM    294 HE21 GLN A  20      46.711  52.888  52.334  1.00  0.00           H0.      0
ATOM    295 HE22 GLN A  20      47.710  54.180  51.610  1.00  0.00           H0.      0
ATOM    296  C   GLN A  20      52.637  54.710  52.774  1.00  0.00           C0.      0
ATOM    297  O   GLN A  20      53.387  53.962  53.396  1.00  0.00           O0.      0
ATOM    298  N   TYR A  21      52.891  54.954  51.470  1.00  0.00           N0.      0
ATOM    299  H   TYR A  21      52.228  55.470  50.908  1.00  0.00           H0.      0
ATOM    300  CA  TYR A  21      54.113  54.441  50.771  1.00  0.00           C0.      0
ATOM    301  HA  TYR A  21      54.445  53.497  51.205  1.00  0.00           H0.      0
ATOM    302  CB  TYR A  21      53.824  54.207  49.340  1.00  0.00           C0.      0
ATOM    303  HB2 TYR A  21      53.563  55.137  48.836  1.00  0.00           H0.      0
ATOM    304  HB3 TYR A  21      54.740  53.863  48.861  1.00  0.00           H0.      0
ATOM    305  CG  TYR A  21      52.871  53.125  49.010  1.00  0.00           C0.      0
ATOM    306  CD1 TYR A  21      51.516  53.354  48.735  1.00  0.00           C0.      0
ATOM    307  HD1 TYR A  21      51.048  54.324  48.820  1.00  0.00           H0.      0
ATOM    308  CE1 TYR A  21      50.673  52.236  48.506  1.00  0.00           C0.      0
ATOM    309  HE1 TYR A  21      49.635  52.459  48.310  1.00  0.00           H0.      0
ATOM    310  CZ  TYR A  21      51.223  50.916  48.468  1.00  0.00           C0.      0
ATOM    311  OH  TYR A  21      50.342  49.936  48.009  1.00  0.00           O0.      0
ATOM    312  HH  TYR A  21      49.447  50.266  48.115  1.00  0.00           H0.      0
ATOM    313  CE2 TYR A  21      52.617  50.657  48.610  1.00  0.00           C0.      0
ATOM    314  HE2 TYR A  21      53.040  49.682  48.416  1.00  0.00           H0.      0
ATOM    315  CD2 TYR A  21      53.440  51.791  48.932  1.00  0.00           C0.      0
ATOM    316  HD2 TYR A  21      54.471  51.508  49.089  1.00  0.00           H0.      0
ATOM    317  C   TYR A  21      55.285  55.513  50.950  1.00  0.00           C0.      0
ATOM    318  O   TYR A  21      56.434  55.251  50.483  1.00  0.00           O0.      0
ATOM    319  N   ALA A  22      55.072  56.713  51.583  1.00  0.00           N0.      0
ATOM    320  H   ALA A  22      54.158  56.826  51.997  1.00  0.00           H0.      0
ATOM    321  CA  ALA A  22      56.050  57.852  51.589  1.00  0.00           C0.      0
ATOM    322  HA  ALA A  22      56.352  57.938  50.546  1.00  0.00           H0.      0
ATOM    323  CB  ALA A  22      55.391  59.111  52.081  1.00  0.00           C0.      0
ATOM    324  HB1 ALA A  22      55.020  59.054  53.104  1.00  0.00           H0.      0
ATOM    325  HB2 ALA A  22      56.075  59.957  52.014  1.00  0.00           H0.      0
ATOM    326  HB3 ALA A  22      54.536  59.297  51.431  1.00  0.00           H0.      0
ATOM    327  C   ALA A  22      57.446  57.613  52.276  1.00  0.00           C0.      0
ATOM    328  O   ALA A  22      58.420  58.214  51.895  1.00  0.00           O0.      0
ATOM    329  N   ASP A  23      57.557  56.837  53.362  1.00  0.00           N0.      0
ATOM    330  H   ASP A  23      56.702  56.369  53.630  1.00  0.00           H0.      0
ATOM    331  CA  ASP A  23      58.878  56.453  53.905  1.00  0.00           C0.      0
ATOM    332  HA  ASP A  23      59.470  57.368  53.891  1.00  0.00           H0.      0
ATOM    333  CB  ASP A  23      58.697  56.176  55.380  1.00  0.00           C0.      0
ATOM    334  HB2 ASP A  23      59.618  55.761  55.788  1.00  0.00           H0.      0
ATOM    335  HB3 ASP A  23      58.464  57.154  55.800  1.00  0.00           H0.      0
ATOM    336  CG  ASP A  23      57.692  55.182  55.773  1.00  0.00           C0.      0
ATOM    337  OD1 ASP A  23      57.307  55.068  56.967  1.00  0.00           O0.      0
ATOM    338  OD2 ASP A  23      57.254  54.267  55.000  1.00  0.00           O0.      0
ATOM    339  C   ASP A  23      59.550  55.297  53.195  1.00  0.00           C0.      0
ATOM    340  O   ASP A  23      60.552  54.794  53.672  1.00  0.00           O0.      0
ATOM    341  N   GLY A  24      58.949  54.855  52.087  1.00  0.00           N0.      0
ATOM    342  H   GLY A  24      57.994  55.124  51.900  1.00  0.00           H0.      0
ATOM    343  CA  GLY A  24      59.694  54.239  50.921  1.00  0.00           C0.      0
ATOM    344  HA2 GLY A  24      58.987  54.296  50.093  1.00  0.00           H0.      0
ATOM    345  HA3 GLY A  24      60.552  54.910  50.875  1.00  0.00           H0.      0
ATOM    346  C   GLY A  24      60.243  52.814  51.136  1.00  0.00           C0.      0
ATOM    347  O   GLY A  24      60.871  52.231  50.259  1.00  0.00           O0.      0
ATOM    348  N   GLU A  25      60.149  52.242  52.367  1.00  0.00           N0.      0
ATOM    349  H   GLU A  25      59.571  52.740  53.029  1.00  0.00           H0.      0
ATOM    350  CA  GLU A  25      60.517  50.832  52.657  1.00  0.00           C0.      0
ATOM    351  HA  GLU A  25      61.592  50.834  52.482  1.00  0.00           H0.      0
ATOM    352  CB  GLU A  25      60.283  50.589  54.100  1.00  0.00           C0.      0
ATOM    353  HB2 GLU A  25      60.629  51.407  54.733  1.00  0.00           H0.      0
ATOM    354  HB3 GLU A  25      59.195  50.591  54.172  1.00  0.00           H0.      0
ATOM    355  CG  GLU A  25      60.910  49.309  54.598  1.00  0.00           C0.      0
ATOM    356  HG2 GLU A  25      60.593  49.216  55.637  1.00  0.00           H0.      0
ATOM    357  HG3 GLU A  25      60.498  48.501  53.994  1.00  0.00           H0.      0
ATOM    358  CD  GLU A  25      62.447  49.187  54.493  1.00  0.00           C0.      0
ATOM    359  OE1 GLU A  25      63.107  50.037  53.864  1.00  0.00           O0.      0
ATOM    360  OE2 GLU A  25      63.005  48.172  54.988  1.00  0.00           O0.      0
ATOM    361  C   GLU A  25      59.773  49.729  51.822  1.00  0.00           C0.      0
ATOM    362  O   GLU A  25      60.480  48.859  51.385  1.00  0.00           O0.      0
ATOM    363  N   ALA A  26      58.443  49.827  51.711  1.00  0.00           N0.      0
ATOM    364  H   ALA A  26      57.994  50.534  52.276  1.00  0.00           H0.      0
ATOM    365  CA  ALA A  26      57.588  49.011  50.860  1.00  0.00           C0.      0
ATOM    366  HA  ALA A  26      57.746  48.016  51.276  1.00  0.00           H0.      0
ATOM    367  CB  ALA A  26      56.123  49.340  50.979  1.00  0.00           C0.      0
ATOM    368  HB1 ALA A  26      55.968  50.369  50.657  1.00  0.00           H0.      0
ATOM    369  HB2 ALA A  26      55.557  48.717  50.287  1.00  0.00           H0.      0
ATOM    370  HB3 ALA A  26      55.790  49.188  52.006  1.00  0.00           H0.      0
ATOM    371  C   ALA A  26      58.071  49.118  49.430  1.00  0.00           C0.      0
ATOM    372  O   ALA A  26      58.374  48.120  48.753  1.00  0.00           O0.      0
ATOM    373  N   ALA A  27      58.221  50.304  48.827  1.00  0.00           N0.      0
ATOM    374  H   ALA A  27      57.969  51.164  49.292  1.00  0.00           H0.      0
ATOM    375  CA  ALA A  27      58.779  50.505  47.501  1.00  0.00           C0.      0
ATOM    376  HA  ALA A  27      58.084  49.996  46.833  1.00  0.00           H0.      0
ATOM    377  CB  ALA A  27      58.717  51.978  47.186  1.00  0.00           C0.      0
ATOM    378  HB1 ALA A  27      59.430  52.468  47.850  1.00  0.00           H0.      0
ATOM    379  HB2 ALA A  27      59.175  52.033  46.198  1.00  0.00           H0.      0
ATOM    380  HB3 ALA A  27      57.697  52.360  47.233  1.00  0.00           H0.      0
ATOM    381  C   ALA A  27      60.215  50.003  47.324  1.00  0.00           C0.      0
ATOM    382  O   ALA A  27      60.607  49.642  46.218  1.00  0.00           O0.      0
ATOM    383  N   ARG A  28      60.977  49.988  48.437  1.00  0.00           N0.      0
ATOM    384  H   ARG A  28      60.711  50.507  49.261  1.00  0.00           H0.      0
ATOM    385  CA  ARG A  28      62.370  49.503  48.414  1.00  0.00           C0.      0
ATOM    386  HA  ARG A  28      62.892  49.941  47.563  1.00  0.00           H0.      0
ATOM    387  CB  ARG A  28      63.138  50.164  49.653  1.00  0.00           C0.      0
ATOM    388  HB2 ARG A  28      63.024  51.244  49.558  1.00  0.00           H0.      0
ATOM    389  HB3 ARG A  28      62.632  49.877  50.574  1.00  0.00           H0.      0
ATOM    390  CG  ARG A  28      64.632  49.903  49.558  1.00  0.00           C0.      0
ATOM    391  HG2 ARG A  28      64.841  48.861  49.315  1.00  0.00           H0.      0
ATOM    392  HG3 ARG A  28      65.069  50.543  48.791  1.00  0.00           H0.      0
ATOM    393  CD  ARG A  28      65.384  50.387  50.728  1.00  0.00           C0.      0
ATOM    394  HD2 ARG A  28      66.423  50.569  50.451  1.00  0.00           H0.      0
ATOM    395  HD3 ARG A  28      65.016  51.397  50.907  1.00  0.00           H0.      0
ATOM    396  NE  ARG A  28      65.049  49.651  51.910  1.00  0.00           N0.      0
ATOM    397  HE  ARG A  28      64.199  49.934  52.377  1.00  0.00           H0.      0
ATOM    398  CZ  ARG A  28      65.657  48.536  52.325  1.00  0.00           C0.      0
ATOM    399  NH1 ARG A  28      66.684  47.981  51.722  1.00  0.00           N0.      0
ATOM    400 HH11 ARG A  28      67.017  48.367  50.850  1.00  0.00           H0.      0
ATOM    401 HH12 ARG A  28      67.009  47.076  52.033  1.00  0.00           H0.      0
ATOM    402  NH2 ARG A  28      65.306  47.929  53.431  1.00  0.00           N0.      0
ATOM    403 HH21 ARG A  28      64.360  48.169  53.693  1.00  0.00           H0.      0
ATOM    404 HH22 ARG A  28      65.807  47.105  53.731  1.00  0.00           H0.      0
ATOM    405  C   ARG A  28      62.543  47.969  48.352  1.00  0.00           C0.      0
ATOM    406  O   ARG A  28      63.472  47.485  47.723  1.00  0.00           O0.      0
ATOM    407  N   VAL A  29      61.496  47.218  48.809  1.00  0.00           N0.      0
ATOM    408  H   VAL A  29      60.790  47.637  49.398  1.00  0.00           H0.      0
ATOM    409  CA  VAL A  29      61.418  45.738  48.569  1.00  0.00           C0.      0
ATOM    410  HA  VAL A  29      62.264  45.389  47.978  1.00  0.00           H0.      0
ATOM    411  CB  VAL A  29      61.624  44.933  49.860  1.00  0.00           C0.      0
ATOM    412  HB  VAL A  29      61.523  43.854  49.745  1.00  0.00           H0.      0
ATOM    413  CG1 VAL A  29      62.965  45.152  50.597  1.00  0.00           C0.      0
ATOM    414 HG11 VAL A  29      63.060  46.172  50.968  1.00  0.00           H0.      0
ATOM    415 HG12 VAL A  29      63.020  44.353  51.336  1.00  0.00           H0.      0
ATOM    416 HG13 VAL A  29      63.750  44.856  49.902  1.00  0.00           H0.      0
ATOM    417  CG2 VAL A  29      60.587  45.324  50.922  1.00  0.00           C0.      0
ATOM    418 HG21 VAL A  29      60.696  44.677  51.791  1.00  0.00           H0.      0
ATOM    419 HG22 VAL A  29      60.799  46.307  51.344  1.00  0.00           H0.      0
ATOM    420 HG23 VAL A  29      59.593  45.197  50.492  1.00  0.00           H0.      0
ATOM    421  C   VAL A  29      60.186  45.169  47.787  1.00  0.00           C0.      0
ATOM    422  O   VAL A  29      59.871  43.987  47.789  1.00  0.00           O0.      0
ATOM    423  N   TRP A  30      59.503  46.031  47.073  1.00  0.00           N0.      0
ATOM    424  H   TRP A  30      59.694  47.021  47.138  1.00  0.00           H0.      0
ATOM    425  CA  TRP A  30      58.233  45.663  46.411  1.00  0.00           C0.      0
ATOM    426  HA  TRP A  30      57.538  45.150  47.076  1.00  0.00           H0.      0
ATOM    427  CB  TRP A  30      57.585  46.827  45.621  1.00  0.00           C0.      0
ATOM    428  HB2 TRP A  30      57.498  47.715  46.248  1.00  0.00           H0.      0
ATOM    429  HB3 TRP A  30      58.267  47.008  44.791  1.00  0.00           H0.      0
ATOM    430  CG  TRP A  30      56.113  46.530  45.308  1.00  0.00           C0.      0
ATOM    431  CD1 TRP A  30      55.498  46.523  44.059  1.00  0.00           C0.      0
ATOM    432  HD1 TRP A  30      55.932  46.617  43.074  1.00  0.00           H0.      0
ATOM    433  NE1 TRP A  30      54.116  46.496  44.186  1.00  0.00           N0.      0
ATOM    434  HE1 TRP A  30      53.472  46.604  43.415  1.00  0.00           H0.      0
ATOM    435  CE2 TRP A  30      53.729  46.546  45.538  1.00  0.00           C0.      0
ATOM    436  CZ2 TRP A  30      52.486  46.580  46.155  1.00  0.00           C0.      0
ATOM    437  HZ2 TRP A  30      51.598  46.501  45.546  1.00  0.00           H0.      0
ATOM    438  CH2 TRP A  30      52.356  46.638  47.493  1.00  0.00           C0.      0
ATOM    439  HH2 TRP A  30      51.385  46.614  47.964  1.00  0.00           H0.      0
ATOM    440  CZ3 TRP A  30      53.522  46.564  48.261  1.00  0.00           C0.      0
ATOM    441  HZ3 TRP A  30      53.423  46.423  49.327  1.00  0.00           H0.      0
ATOM    442  CE3 TRP A  30      54.809  46.567  47.618  1.00  0.00           C0.      0
ATOM    443  HE3 TRP A  30      55.689  46.602  48.243  1.00  0.00           H0.      0
ATOM    444  CD2 TRP A  30      54.942  46.533  46.230  1.00  0.00           C0.      0
ATOM    445  C   TRP A  30      58.527  44.572  45.293  1.00  0.00           C0.      0
ATOM    446  O   TRP A  30      57.744  43.652  45.029  1.00  0.00           O0.      0
ATOM    447  N   GLN A  31      59.742  44.609  44.803  1.00  0.00           N0.      0
ATOM    448  H   GLN A  31      60.325  45.344  45.175  1.00  0.00           H0.      0
ATOM    449  CA  GLN A  31      60.375  43.717  43.780  1.00  0.00           C0.      0
ATOM    450  HA  GLN A  31      59.690  43.481  42.965  1.00  0.00           H0.      0
ATOM    451  CB  GLN A  31      61.447  44.357  42.995  1.00  0.00           C0.      0
ATOM    452  HB2 GLN A  31      61.636  43.790  42.084  1.00  0.00           H0.      0
ATOM    453  HB3 GLN A  31      61.277  45.376  42.647  1.00  0.00           H0.      0
ATOM    454  CG  GLN A  31      62.773  44.522  43.804  1.00  0.00           C0.      0
ATOM    455  HG2 GLN A  31      63.155  43.520  43.999  1.00  0.00           H0.      0
ATOM    456  HG3 GLN A  31      63.442  45.062  43.134  1.00  0.00           H0.      0
ATOM    457  CD  GLN A  31      62.820  45.440  45.004  1.00  0.00           C0.      0
ATOM    458  OE1 GLN A  31      61.906  46.224  45.383  1.00  0.00           O0.      0
ATOM    459  NE2 GLN A  31      63.905  45.507  45.680  1.00  0.00           N0.      0
ATOM    460 HE21 GLN A  31      63.873  45.993  46.565  1.00  0.00           H0.      0
ATOM    461 HE22 GLN A  31      64.731  45.000  45.397  1.00  0.00           H0.      0
ATOM    462  C   GLN A  31      60.734  42.315  44.461  1.00  0.00           C0.      0
ATOM    463  O   GLN A  31      60.705  41.269  43.828  1.00  0.00           O0.      0
ATOM    464  N   LEU A  32      61.086  42.349  45.746  1.00  0.00           N0.      0
ATOM    465  H   LEU A  32      60.909  43.203  46.257  1.00  0.00           H0.      0
ATOM    466  CA  LEU A  32      61.278  41.127  46.566  1.00  0.00           C0.      0
ATOM    467  HA  LEU A  32      61.717  40.309  45.995  1.00  0.00           H0.      0
ATOM    468  CB  LEU A  32      62.176  41.267  47.773  1.00  0.00           C0.      0
ATOM    469  HB2 LEU A  32      61.838  42.022  48.483  1.00  0.00           H0.      0
ATOM    470  HB3 LEU A  32      62.306  40.370  48.378  1.00  0.00           H0.      0
ATOM    471  CG  LEU A  32      63.636  41.654  47.348  1.00  0.00           C0.      0
ATOM    472  HG  LEU A  32      63.487  42.553  46.751  1.00  0.00           H0.      0
ATOM    473  CD1 LEU A  32      64.497  42.055  48.501  1.00  0.00           C0.      0
ATOM    474 HD11 LEU A  32      64.216  43.034  48.888  1.00  0.00           H0.      0
ATOM    475 HD12 LEU A  32      64.600  41.320  49.299  1.00  0.00           H0.      0
ATOM    476 HD13 LEU A  32      65.462  42.422  48.153  1.00  0.00           H0.      0
ATOM    477  CD2 LEU A  32      64.265  40.472  46.598  1.00  0.00           C0.      0
ATOM    478 HD21 LEU A  32      64.188  39.503  47.091  1.00  0.00           H0.      0
ATOM    479 HD22 LEU A  32      63.758  40.452  45.633  1.00  0.00           H0.      0
ATOM    480 HD23 LEU A  32      65.333  40.661  46.493  1.00  0.00           H0.      0
ATOM    481  C   LEU A  32      59.957  40.531  47.066  1.00  0.00           C0.      0
ATOM    482  O   LEU A  32      59.909  39.315  47.281  1.00  0.00           O0.      0
ATOM    483  N   TYR A  33      58.917  41.362  47.245  1.00  0.00           N0.      0
ATOM    484  H   TYR A  33      59.055  42.359  47.167  1.00  0.00           H0.      0
ATOM    485  CA  TYR A  33      57.553  40.823  47.561  1.00  0.00           C0.      0
ATOM    486  HA  TYR A  33      57.624  40.024  48.299  1.00  0.00           H0.      0
ATOM    487  CB  TYR A  33      56.697  42.005  48.080  1.00  0.00           C0.      0
ATOM    488  HB2 TYR A  33      57.228  42.473  48.908  1.00  0.00           H0.      0
ATOM    489  HB3 TYR A  33      56.572  42.794  47.338  1.00  0.00           H0.      0
ATOM    490  CG  TYR A  33      55.255  41.658  48.557  1.00  0.00           C0.      0
ATOM    491  CD1 TYR A  33      54.201  42.482  48.075  1.00  0.00           C0.      0
ATOM    492  HD1 TYR A  33      54.349  43.354  47.454  1.00  0.00           H0.      0
ATOM    493  CE1 TYR A  33      52.895  42.229  48.511  1.00  0.00           C0.      0
ATOM    494  HE1 TYR A  33      52.150  42.968  48.253  1.00  0.00           H0.      0
ATOM    495  CZ  TYR A  33      52.531  41.066  49.208  1.00  0.00           C0.      0
ATOM    496  OH  TYR A  33      51.179  40.915  49.508  1.00  0.00           O0.      0
ATOM    497  HH  TYR A  33      50.710  41.752  49.512  1.00  0.00           H0.      0
ATOM    498  CE2 TYR A  33      53.578  40.254  49.724  1.00  0.00           C0.      0
ATOM    499  HE2 TYR A  33      53.286  39.631  50.557  1.00  0.00           H0.      0
ATOM    500  CD2 TYR A  33      54.916  40.546  49.418  1.00  0.00           C0.      0
ATOM    501  HD2 TYR A  33      55.696  39.950  49.869  1.00  0.00           H0.      0
ATOM    502  C   TYR A  33      56.835  40.190  46.347  1.00  0.00           C0.      0
ATOM    503  O   TYR A  33      55.935  39.315  46.447  1.00  0.00           O0.      0
ATOM    504  N   ILE A  34      57.186  40.710  45.126  1.00  0.00           N0.      0
ATOM    505  H   ILE A  34      57.632  41.610  45.229  1.00  0.00           H0.      0
ATOM    506  CA  ILE A  34      56.822  40.118  43.790  1.00  0.00           C0.      0
ATOM    507  HA  ILE A  34      55.797  39.763  43.906  1.00  0.00           H0.      0
ATOM    508  CB  ILE A  34      56.930  41.161  42.558  1.00  0.00           C0.      0
ATOM    509  HB  ILE A  34      57.945  41.558  42.586  1.00  0.00           H0.      0
ATOM    510  CG2 ILE A  34      56.712  40.410  41.253  1.00  0.00           C0.      0
ATOM    511 HG21 ILE A  34      56.978  41.107  40.458  1.00  0.00           H0.      0
ATOM    512 HG22 ILE A  34      57.450  39.620  41.112  1.00  0.00           H0.      0
ATOM    513 HG23 ILE A  34      55.700  40.055  41.060  1.00  0.00           H0.      0
ATOM    514  CG1 ILE A  34      55.972  42.346  42.715  1.00  0.00           C0.      0
ATOM    515 HG12 ILE A  34      54.957  41.960  42.813  1.00  0.00           H0.      0
ATOM    516 HG13 ILE A  34      55.979  42.767  43.720  1.00  0.00           H0.      0
ATOM    517  CD1 ILE A  34      56.123  43.489  41.673  1.00  0.00           C0.      0
ATOM    518 HD11 ILE A  34      55.609  43.340  40.723  1.00  0.00           H0.      0
ATOM    519 HD12 ILE A  34      55.572  44.310  42.132  1.00  0.00           H0.      0
ATOM    520 HD13 ILE A  34      57.153  43.844  41.696  1.00  0.00           H0.      0
ATOM    521  C   ILE A  34      57.627  38.917  43.545  1.00  0.00           C0.      0
ATOM    522  O   ILE A  34      57.095  37.865  43.246  1.00  0.00           O0.      0
ATOM    523  N   GLY A  35      58.922  39.032  43.565  1.00  0.00           N0.      0
ATOM    524  H   GLY A  35      59.368  39.920  43.745  1.00  0.00           H0.      0
ATOM    525  CA  GLY A  35      59.804  37.918  43.100  1.00  0.00           C0.      0
ATOM    526  HA2 GLY A  35      60.746  37.958  43.647  1.00  0.00           H0.      0
ATOM    527  HA3 GLY A  35      59.410  36.913  43.249  1.00  0.00           H0.      0
ATOM    528  C   GLY A  35      60.186  38.110  41.560  1.00  0.00           C0.      0
ATOM    529  O   GLY A  35      60.354  39.217  41.047  1.00  0.00           O0.      0
ATOM    530  N   ASP A  36      60.259  37.010  40.855  1.00  0.00           N0.      0
ATOM    531  H   ASP A  36      60.067  36.134  41.321  1.00  0.00           H0.      0
ATOM    532  CA  ASP A  36      60.369  37.068  39.379  1.00  0.00           C0.      0
ATOM    533  HA  ASP A  36      61.161  37.759  39.091  1.00  0.00           H0.      0
ATOM    534  CB  ASP A  36      60.797  35.597  38.881  1.00  0.00           C0.      0
ATOM    535  HB2 ASP A  36      61.874  35.517  39.034  1.00  0.00           H0.      0
ATOM    536  HB3 ASP A  36      60.146  34.888  39.390  1.00  0.00           H0.      0
ATOM    537  CG  ASP A  36      60.502  35.494  37.387  1.00  0.00           C0.      0
ATOM    538  OD1 ASP A  36      60.457  34.358  36.926  1.00  0.00           O0.      0
ATOM    539  OD2 ASP A  36      60.498  36.515  36.669  1.00  0.00           O0.      0
ATOM    540  C   ASP A  36      58.946  37.484  38.842  1.00  0.00           C0.      0
ATOM    541  O   ASP A  36      57.951  36.742  38.852  1.00  0.00           O0.      0
ATOM    542  N   THR A  37      58.914  38.628  38.244  1.00  0.00           N0.      0
ATOM    543  H   THR A  37      59.770  39.152  38.128  1.00  0.00           H0.      0
ATOM    544  CA  THR A  37      57.819  39.353  37.659  1.00  0.00           C0.      0
ATOM    545  HA  THR A  37      57.189  39.667  38.491  1.00  0.00           H0.      0
ATOM    546  CB  THR A  37      58.238  40.699  36.967  1.00  0.00           C0.      0
ATOM    547  HB  THR A  37      58.528  40.568  35.924  1.00  0.00           H0.      0
ATOM    548  CG2 THR A  37      57.129  41.725  36.945  1.00  0.00           C0.      0
ATOM    549 HG21 THR A  37      57.476  42.627  36.441  1.00  0.00           H0.      0
ATOM    550 HG22 THR A  37      56.212  41.350  36.489  1.00  0.00           H0.      0
ATOM    551 HG23 THR A  37      57.000  41.960  38.001  1.00  0.00           H0.      0
ATOM    552  OG1 THR A  37      59.297  41.411  37.623  1.00  0.00           O0.      0
ATOM    553  HG1 THR A  37      60.053  40.822  37.677  1.00  0.00           H0.      0
ATOM    554  C   THR A  37      57.075  38.465  36.674  1.00  0.00           C0.      0
ATOM    555  O   THR A  37      55.838  38.524  36.600  1.00  0.00           O0.      0
ATOM    556  N   ARG A  38      57.706  37.539  35.943  1.00  0.00           N0.      0
ATOM    557  H   ARG A  38      58.707  37.405  35.947  1.00  0.00           H0.      0
ATOM    558  CA  ARG A  38      57.101  36.740  34.870  1.00  0.00           C0.      0
ATOM    559  HA  ARG A  38      56.648  37.434  34.163  1.00  0.00           H0.      0
ATOM    560  CB  ARG A  38      58.125  35.898  34.021  1.00  0.00           C0.      0
ATOM    561  HB2 ARG A  38      58.663  35.356  34.799  1.00  0.00           H0.      0
ATOM    562  HB3 ARG A  38      57.580  35.213  33.372  1.00  0.00           H0.      0
ATOM    563  CG  ARG A  38      59.004  36.853  33.218  1.00  0.00           C0.      0
ATOM    564  HG2 ARG A  38      58.425  37.166  32.349  1.00  0.00           H0.      0
ATOM    565  HG3 ARG A  38      59.334  37.746  33.749  1.00  0.00           H0.      0
ATOM    566  CD  ARG A  38      60.219  36.129  32.663  1.00  0.00           C0.      0
ATOM    567  HD2 ARG A  38      59.826  35.373  31.983  1.00  0.00           H0.      0
ATOM    568  HD3 ARG A  38      60.801  36.862  32.104  1.00  0.00           H0.      0
ATOM    569  NE  ARG A  38      60.975  35.497  33.789  1.00  0.00           N0.      0
ATOM    570  HE  ARG A  38      60.652  35.636  34.736  1.00  0.00           H0.      0
ATOM    571  CZ  ARG A  38      61.843  34.469  33.684  1.00  0.00           C0.      0
ATOM    572  NH1 ARG A  38      62.256  33.829  32.609  1.00  0.00           N0.      0
ATOM    573 HH11 ARG A  38      62.047  34.092  31.656  1.00  0.00           H0.      0
ATOM    574 HH12 ARG A  38      62.599  32.883  32.685  1.00  0.00           H0.      0
ATOM    575  NH2 ARG A  38      62.099  33.766  34.736  1.00  0.00           N0.      0
ATOM    576 HH21 ARG A  38      61.581  33.905  35.592  1.00  0.00           H0.      0
ATOM    577 HH22 ARG A  38      62.952  33.235  34.633  1.00  0.00           H0.      0
ATOM    578  C   ARG A  38      56.042  35.795  35.393  1.00  0.00           C0.      0
ATOM    579  O   ARG A  38      54.968  35.595  34.756  1.00  0.00           O0.      0
ATOM    580  N   SER A  39      56.233  35.287  36.608  1.00  0.00           N0.      0
ATOM    581  H   SER A  39      57.124  35.385  37.072  1.00  0.00           H0.      0
ATOM    582  CA  SER A  39      55.313  34.489  37.351  1.00  0.00           C0.      0
ATOM    583  HA  SER A  39      55.125  33.590  36.764  1.00  0.00           H0.      0
ATOM    584  CB  SER A  39      55.931  34.097  38.689  1.00  0.00           C0.      0
ATOM    585  HB2 SER A  39      55.245  33.392  39.158  1.00  0.00           H0.      0
ATOM    586  HB3 SER A  39      56.878  33.572  38.558  1.00  0.00           H0.      0
ATOM    587  OG  SER A  39      55.986  35.149  39.634  1.00  0.00           O0.      0
ATOM    588  HG  SER A  39      56.698  35.686  39.277  1.00  0.00           H0.      0
ATOM    589  C   SER A  39      53.989  35.258  37.598  1.00  0.00           C0.      0
ATOM    590  O   SER A  39      52.945  34.586  37.795  1.00  0.00           O0.      0
ATOM    591  N   ARG A  40      53.915  36.550  37.681  1.00  0.00           N0.      0
ATOM    592  H   ARG A  40      54.706  37.076  37.338  1.00  0.00           H0.      0
ATOM    593  CA  ARG A  40      52.630  37.299  37.800  1.00  0.00           C0.      0
ATOM    594  HA  ARG A  40      51.972  36.570  38.274  1.00  0.00           H0.      0
ATOM    595  CB  ARG A  40      52.615  38.538  38.762  1.00  0.00           C0.      0
ATOM    596  HB2 ARG A  40      51.630  39.002  38.826  1.00  0.00           H0.      0
ATOM    597  HB3 ARG A  40      52.818  38.136  39.755  1.00  0.00           H0.      0
ATOM    598  CG  ARG A  40      53.624  39.591  38.402  1.00  0.00           C0.      0
ATOM    599  HG2 ARG A  40      54.622  39.260  38.691  1.00  0.00           H0.      0
ATOM    600  HG3 ARG A  40      53.637  39.785  37.330  1.00  0.00           H0.      0
ATOM    601  CD  ARG A  40      53.473  40.957  39.169  1.00  0.00           C0.      0
ATOM    602  HD2 ARG A  40      53.739  40.810  40.216  1.00  0.00           H0.      0
ATOM    603  HD3 ARG A  40      54.156  41.679  38.722  1.00  0.00           H0.      0
ATOM    604  NE  ARG A  40      52.113  41.569  39.024  1.00  0.00           N0.      0
ATOM    605  HE  ARG A  40      51.551  41.376  38.207  1.00  0.00           H0.      0
ATOM    606  CZ  ARG A  40      51.686  42.621  39.739  1.00  0.00           C0.      0
ATOM    607  NH1 ARG A  40      52.089  43.012  40.927  1.00  0.00           N0.      0
ATOM    608 HH11 ARG A  40      52.614  42.400  41.535  1.00  0.00           H0.      0
ATOM    609 HH12 ARG A  40      51.890  43.962  41.204  1.00  0.00           H0.      0
ATOM    610  NH2 ARG A  40      50.706  43.353  39.264  1.00  0.00           N0.      0
ATOM    611 HH21 ARG A  40      50.536  43.135  38.292  1.00  0.00           H0.      0
ATOM    612 HH22 ARG A  40      50.609  44.329  39.504  1.00  0.00           H0.      0
ATOM    613  C   ARG A  40      51.999  37.520  36.443  1.00  0.00           C0.      0
ATOM    614  O   ARG A  40      50.777  37.387  36.251  1.00  0.00           O0.      0
ATOM    615  N   THR A  41      52.849  37.863  35.474  1.00  0.00           N0.      0
ATOM    616  H   THR A  41      53.813  37.988  35.748  1.00  0.00           H0.      0
ATOM    617  CA  THR A  41      52.479  38.187  34.126  1.00  0.00           C0.      0
ATOM    618  HA  THR A  41      51.856  39.081  34.148  1.00  0.00           H0.      0
ATOM    619  CB  THR A  41      53.775  38.536  33.390  1.00  0.00           C0.      0
ATOM    620  HB  THR A  41      54.306  37.591  33.501  1.00  0.00           H0.      0
ATOM    621  CG2 THR A  41      53.658  38.809  31.864  1.00  0.00           C0.      0
ATOM    622 HG21 THR A  41      54.623  38.998  31.394  1.00  0.00           H0.      0
ATOM    623 HG22 THR A  41      53.370  37.866  31.399  1.00  0.00           H0.      0
ATOM    624 HG23 THR A  41      53.072  39.654  31.503  1.00  0.00           H0.      0
ATOM    625  OG1 THR A  41      54.531  39.578  34.054  1.00  0.00           O0.      0
ATOM    626  HG1 THR A  41      55.357  39.689  33.578  1.00  0.00           H0.      0
ATOM    627  C   THR A  41      51.729  37.131  33.446  1.00  0.00           C0.      0
ATOM    628  O   THR A  41      50.748  37.392  32.788  1.00  0.00           O0.      0
ATOM    629  N   ALA A  42      52.060  35.795  33.587  1.00  0.00           N0.      0
ATOM    630  H   ALA A  42      52.765  35.517  34.255  1.00  0.00           H0.      0
ATOM    631  CA  ALA A  42      51.286  34.686  32.884  1.00  0.00           C0.      0
ATOM    632  HA  ALA A  42      51.099  34.954  31.844  1.00  0.00           H0.      0
ATOM    633  CB  ALA A  42      52.208  33.452  32.886  1.00  0.00           C0.      0
ATOM    634  HB1 ALA A  42      53.133  33.692  32.363  1.00  0.00           H0.      0
ATOM    635  HB2 ALA A  42      52.492  33.186  33.905  1.00  0.00           H0.      0
ATOM    636  HB3 ALA A  42      51.749  32.621  32.351  1.00  0.00           H0.      0
ATOM    637  C   ALA A  42      49.942  34.287  33.469  1.00  0.00           C0.      0
ATOM    638  O   ALA A  42      49.178  33.412  33.009  1.00  0.00           O0.      0
ATOM    639  N   GLU A  43      49.609  34.934  34.585  1.00  0.00           N0.      0
ATOM    640  H   GLU A  43      50.136  35.683  35.011  1.00  0.00           H0.      0
ATOM    641  CA  GLU A  43      48.271  34.641  35.259  1.00  0.00           C0.      0
ATOM    642  HA  GLU A  43      48.112  33.563  35.226  1.00  0.00           H0.      0
ATOM    643  CB  GLU A  43      48.221  35.091  36.709  1.00  0.00           C0.      0
ATOM    644  HB2 GLU A  43      48.290  36.178  36.744  1.00  0.00           H0.      0
ATOM    645  HB3 GLU A  43      47.223  34.993  37.136  1.00  0.00           H0.      0
ATOM    646  CG  GLU A  43      49.299  34.534  37.649  1.00  0.00           C0.      0
ATOM    647  HG2 GLU A  43      50.231  34.374  37.107  1.00  0.00           H0.      0
ATOM    648  HG3 GLU A  43      49.523  35.250  38.440  1.00  0.00           H0.      0
ATOM    649  CD  GLU A  43      48.896  33.153  38.225  1.00  0.00           C0.      0
ATOM    650  OE1 GLU A  43      49.411  32.773  39.297  1.00  0.00           O0.      0
ATOM    651  OE2 GLU A  43      48.099  32.377  37.605  1.00  0.00           O0.      0
ATOM    652  C   GLU A  43      47.102  35.323  34.540  1.00  0.00           C0.      0
ATOM    653  O   GLU A  43      45.930  34.910  34.526  1.00  0.00           O0.      0
ATOM    654  N   TYR A  44      47.430  36.342  33.728  1.00  0.00           N0.      0
ATOM    655  H   TYR A  44      48.373  36.705  33.730  1.00  0.00           H0.      0
ATOM    656  CA  TYR A  44      46.449  37.298  33.187  1.00  0.00           C0.      0
ATOM    657  HA  TYR A  44      45.515  36.761  33.022  1.00  0.00           H0.      0
ATOM    658  CB  TYR A  44      46.137  38.413  34.211  1.00  0.00           C0.      0
ATOM    659  HB2 TYR A  44      45.093  38.690  34.058  1.00  0.00           H0.      0
ATOM    660  HB3 TYR A  44      46.139  37.867  35.154  1.00  0.00           H0.      0
ATOM    661  CG  TYR A  44      47.021  39.625  34.218  1.00  0.00           C0.      0
ATOM    662  CD1 TYR A  44      46.624  40.838  33.650  1.00  0.00           C0.      0
ATOM    663  HD1 TYR A  44      45.610  40.897  33.282  1.00  0.00           H0.      0
ATOM    664  CE1 TYR A  44      47.461  41.955  33.774  1.00  0.00           C0.      0
ATOM    665  HE1 TYR A  44      47.371  42.955  33.375  1.00  0.00           H0.      0
ATOM    666  CZ  TYR A  44      48.739  41.780  34.284  1.00  0.00           C0.      0
ATOM    667  OH  TYR A  44      49.536  42.866  34.379  1.00  0.00           O0.      0
ATOM    668  HH  TYR A  44      49.121  43.640  33.991  1.00  0.00           H0.      0
ATOM    669  CE2 TYR A  44      49.271  40.579  34.821  1.00  0.00           C0.      0
ATOM    670  HE2 TYR A  44      50.265  40.450  35.223  1.00  0.00           H0.      0
ATOM    671  CD2 TYR A  44      48.373  39.474  34.708  1.00  0.00           C0.      0
ATOM    672  HD2 TYR A  44      48.772  38.516  35.008  1.00  0.00           H0.      0
ATOM    673  C   TYR A  44      46.896  38.001  31.870  1.00  0.00           C0.      0
ATOM    674  O   TYR A  44      46.069  38.709  31.219  1.00  0.00           O0.      0
ATOM    675  N   LYS A  45      48.163  37.968  31.404  1.00  0.00           N0.      0
ATOM    676  H   LYS A  45      48.809  37.372  31.902  1.00  0.00           H0.      0
ATOM    677  CA  LYS A  45      48.662  38.715  30.176  1.00  0.00           C0.      0
ATOM    678  HA  LYS A  45      48.684  39.800  30.277  1.00  0.00           H0.      0
ATOM    679  CB  LYS A  45      50.153  38.373  30.011  1.00  0.00           C0.      0
ATOM    680  HB2 LYS A  45      50.779  38.935  30.704  1.00  0.00           H0.      0
ATOM    681  HB3 LYS A  45      50.305  37.296  30.084  1.00  0.00           H0.      0
ATOM    682  CG  LYS A  45      50.583  38.900  28.665  1.00  0.00           C0.      0
ATOM    683  HG2 LYS A  45      50.002  38.451  27.860  1.00  0.00           H0.      0
ATOM    684  HG3 LYS A  45      50.366  39.968  28.690  1.00  0.00           H0.      0
ATOM    685  CD  LYS A  45      52.080  38.687  28.466  1.00  0.00           C0.      0
ATOM    686  HD2 LYS A  45      52.633  38.999  29.352  1.00  0.00           H0.      0
ATOM    687  HD3 LYS A  45      52.260  37.614  28.414  1.00  0.00           H0.      0
ATOM    688  CE  LYS A  45      52.514  39.400  27.198  1.00  0.00           C0.      0
ATOM    689  HE2 LYS A  45      51.772  39.189  26.428  1.00  0.00           H0.      0
ATOM    690  HE3 LYS A  45      52.526  40.481  27.330  1.00  0.00           H0.      0
ATOM    691  NZ  LYS A  45      53.842  38.912  26.707  1.00  0.00           N0.      0
ATOM    692  HZ1 LYS A  45      54.525  39.288  27.349  1.00  0.00           H0.      0
ATOM    693  HZ2 LYS A  45      53.842  37.909  26.594  1.00  0.00           H0.      0
ATOM    694  HZ3 LYS A  45      54.038  39.326  25.807  1.00  0.00           H0.      0
ATOM    695  C   LYS A  45      47.752  38.371  28.949  1.00  0.00           C0.      0
ATOM    696  O   LYS A  45      47.294  39.277  28.255  1.00  0.00           O0.      0
ATOM    697  N   ALA A  46      47.446  37.043  28.691  1.00  0.00           N0.      0
ATOM    698  H   ALA A  46      47.686  36.425  29.454  1.00  0.00           H0.      0
ATOM    699  CA  ALA A  46      46.599  36.633  27.543  1.00  0.00           C0.      0
ATOM    700  HA  ALA A  46      47.137  37.026  26.680  1.00  0.00           H0.      0
ATOM    701  CB  ALA A  46      46.681  35.062  27.530  1.00  0.00           C0.      0
ATOM    702  HB1 ALA A  46      46.140  34.547  26.736  1.00  0.00           H0.      0
ATOM    703  HB2 ALA A  46      47.708  34.740  27.359  1.00  0.00           H0.      0
ATOM    704  HB3 ALA A  46      46.336  34.656  28.481  1.00  0.00           H0.      0
ATOM    705  C   ALA A  46      45.141  37.223  27.622  1.00  0.00           C0.      0
ATOM    706  O   ALA A  46      44.526  37.667  26.620  1.00  0.00           O0.      0
ATOM    707  N   TRP A  47      44.549  37.119  28.770  1.00  0.00           N0.      0
ATOM    708  H   TRP A  47      45.015  36.571  29.479  1.00  0.00           H0.      0
ATOM    709  CA  TRP A  47      43.307  37.887  29.004  1.00  0.00           C0.      0
ATOM    710  HA  TRP A  47      42.524  37.451  28.383  1.00  0.00           H0.      0
ATOM    711  CB  TRP A  47      42.811  37.512  30.424  1.00  0.00           C0.      0
ATOM    712  HB2 TRP A  47      42.586  36.456  30.270  1.00  0.00           H0.      0
ATOM    713  HB3 TRP A  47      43.553  37.731  31.192  1.00  0.00           H0.      0
ATOM    714  CG  TRP A  47      41.544  38.108  30.995  1.00  0.00           C0.      0
ATOM    715  CD1 TRP A  47      40.323  37.526  31.114  1.00  0.00           C0.      0
ATOM    716  HD1 TRP A  47      39.999  36.514  30.921  1.00  0.00           H0.      0
ATOM    717  NE1 TRP A  47      39.364  38.511  31.463  1.00  0.00           N0.      0
ATOM    718  HE1 TRP A  47      38.404  38.274  31.668  1.00  0.00           H0.      0
ATOM    719  CE2 TRP A  47      40.003  39.702  31.713  1.00  0.00           C0.      0
ATOM    720  CZ2 TRP A  47      39.496  40.867  32.307  1.00  0.00           C0.      0
ATOM    721  HZ2 TRP A  47      38.445  41.024  32.499  1.00  0.00           H0.      0
ATOM    722  CH2 TRP A  47      40.422  41.887  32.650  1.00  0.00           C0.      0
ATOM    723  HH2 TRP A  47      40.043  42.795  33.095  1.00  0.00           H0.      0
ATOM    724  CZ3 TRP A  47      41.756  41.700  32.359  1.00  0.00           C0.      0
ATOM    725  HZ3 TRP A  47      42.430  42.468  32.709  1.00  0.00           H0.      0
ATOM    726  CE3 TRP A  47      42.229  40.485  31.837  1.00  0.00           C0.      0
ATOM    727  HE3 TRP A  47      43.297  40.416  31.696  1.00  0.00           H0.      0
ATOM    728  CD2 TRP A  47      41.355  39.438  31.496  1.00  0.00           C0.      0
ATOM    729  C   TRP A  47      43.369  39.353  28.605  1.00  0.00           C0.      0
ATOM    730  O   TRP A  47      42.489  39.858  27.914  1.00  0.00           O0.      0
ATOM    731  N   LEU A  48      44.435  40.029  29.026  1.00  0.00           N0.      0
ATOM    732  H   LEU A  48      45.169  39.592  29.566  1.00  0.00           H0.      0
ATOM    733  CA  LEU A  48      44.552  41.495  28.832  1.00  0.00           C0.      0
ATOM    734  HA  LEU A  48      43.642  42.071  28.997  1.00  0.00           H0.      0
ATOM    735  CB  LEU A  48      45.370  42.082  29.991  1.00  0.00           C0.      0
ATOM    736  HB2 LEU A  48      44.815  41.989  30.925  1.00  0.00           H0.      0
ATOM    737  HB3 LEU A  48      46.278  41.480  29.966  1.00  0.00           H0.      0
ATOM    738  CG  LEU A  48      45.688  43.586  29.981  1.00  0.00           C0.      0
ATOM    739  HG  LEU A  48      46.340  43.774  29.128  1.00  0.00           H0.      0
ATOM    740  CD1 LEU A  48      44.439  44.533  29.859  1.00  0.00           C0.      0
ATOM    741 HD11 LEU A  48      44.800  45.555  29.747  1.00  0.00           H0.      0
ATOM    742 HD12 LEU A  48      43.841  44.215  29.005  1.00  0.00           H0.      0
ATOM    743 HD13 LEU A  48      43.799  44.521  30.742  1.00  0.00           H0.      0
ATOM    744  CD2 LEU A  48      46.472  44.085  31.172  1.00  0.00           C0.      0
ATOM    745 HD21 LEU A  48      45.799  44.134  32.028  1.00  0.00           H0.      0
ATOM    746 HD22 LEU A  48      47.345  43.440  31.272  1.00  0.00           H0.      0
ATOM    747 HD23 LEU A  48      46.827  45.106  31.029  1.00  0.00           H0.      0
ATOM    748  C   LEU A  48      45.007  41.903  27.425  1.00  0.00           C0.      0
ATOM    749  O   LEU A  48      44.534  42.966  26.980  1.00  0.00           O0.      0
ATOM    750  N   LEU A  49      45.863  41.114  26.755  1.00  0.00           N0.      0
ATOM    751  H   LEU A  49      46.333  40.336  27.197  1.00  0.00           H0.      0
ATOM    752  CA  LEU A  49      46.142  41.258  25.324  1.00  0.00           C0.      0
ATOM    753  HA  LEU A  49      46.599  42.235  25.160  1.00  0.00           H0.      0
ATOM    754  CB  LEU A  49      47.072  40.154  24.800  1.00  0.00           C0.      0
ATOM    755  HB2 LEU A  49      46.949  39.188  25.290  1.00  0.00           H0.      0
ATOM    756  HB3 LEU A  49      46.787  39.905  23.778  1.00  0.00           H0.      0
ATOM    757  CG  LEU A  49      48.591  40.496  24.743  1.00  0.00           C0.      0
ATOM    758  HG  LEU A  49      48.750  41.374  24.117  1.00  0.00           H0.      0
ATOM    759  CD1 LEU A  49      49.171  40.996  26.040  1.00  0.00           C0.      0
ATOM    760 HD11 LEU A  49      50.240  41.202  26.083  1.00  0.00           H0.      0
ATOM    761 HD12 LEU A  49      48.791  41.993  26.263  1.00  0.00           H0.      0
ATOM    762 HD13 LEU A  49      48.995  40.342  26.894  1.00  0.00           H0.      0
ATOM    763  CD2 LEU A  49      49.351  39.390  24.155  1.00  0.00           C0.      0
ATOM    764 HD21 LEU A  49      50.338  39.714  23.824  1.00  0.00           H0.      0
ATOM    765 HD22 LEU A  49      49.544  38.648  24.930  1.00  0.00           H0.      0
ATOM    766 HD23 LEU A  49      48.834  38.927  23.315  1.00  0.00           H0.      0
ATOM    767  C   LEU A  49      44.868  41.209  24.556  1.00  0.00           C0.      0
ATOM    768  O   LEU A  49      44.600  42.201  23.897  1.00  0.00           O0.      0
ATOM    769  N   GLY A  50      44.119  40.135  24.746  1.00  0.00           N0.      0
ATOM    770  H   GLY A  50      44.395  39.319  25.272  1.00  0.00           H0.      0
ATOM    771  CA  GLY A  50      42.825  40.020  24.108  1.00  0.00           C0.      0
ATOM    772  HA2 GLY A  50      42.960  40.002  23.026  1.00  0.00           H0.      0
ATOM    773  HA3 GLY A  50      42.307  39.091  24.346  1.00  0.00           H0.      0
ATOM    774  C   GLY A  50      41.773  41.091  24.282  1.00  0.00           C0.      0
ATOM    775  O   GLY A  50      41.076  41.440  23.359  1.00  0.00           O0.      0
ATOM    776  N   LEU A  51      41.608  41.613  25.539  1.00  0.00           N0.      0
ATOM    777  H   LEU A  51      42.034  41.064  26.271  1.00  0.00           H0.      0
ATOM    778  CA  LEU A  51      40.623  42.630  25.916  1.00  0.00           C0.      0
ATOM    779  HA  LEU A  51      39.648  42.284  25.574  1.00  0.00           H0.      0
ATOM    780  CB  LEU A  51      40.753  42.803  27.433  1.00  0.00           C0.      0
ATOM    781  HB2 LEU A  51      40.509  41.872  27.945  1.00  0.00           H0.      0
ATOM    782  HB3 LEU A  51      41.767  43.112  27.688  1.00  0.00           H0.      0
ATOM    783  CG  LEU A  51      39.823  43.774  28.135  1.00  0.00           C0.      0
ATOM    784  HG  LEU A  51      39.659  44.647  27.503  1.00  0.00           H0.      0
ATOM    785  CD1 LEU A  51      38.412  43.141  28.243  1.00  0.00           C0.      0
ATOM    786 HD11 LEU A  51      38.412  42.372  29.016  1.00  0.00           H0.      0
ATOM    787 HD12 LEU A  51      37.672  43.929  28.385  1.00  0.00           H0.      0
ATOM    788 HD13 LEU A  51      38.074  42.704  27.303  1.00  0.00           H0.      0
ATOM    789  CD2 LEU A  51      40.343  44.178  29.482  1.00  0.00           C0.      0
ATOM    790 HD21 LEU A  51      40.483  43.297  30.110  1.00  0.00           H0.      0
ATOM    791 HD22 LEU A  51      41.285  44.680  29.264  1.00  0.00           H0.      0
ATOM    792 HD23 LEU A  51      39.575  44.862  29.842  1.00  0.00           H0.      0
ATOM    793  C   LEU A  51      40.846  43.949  25.195  1.00  0.00           C0.      0
ATOM    794  O   LEU A  51      39.913  44.695  24.841  1.00  0.00           O0.      0
ATOM    795  N   LEU A  52      42.104  44.348  25.054  1.00  0.00           N0.      0
ATOM    796  H   LEU A  52      42.839  43.740  25.386  1.00  0.00           H0.      0
ATOM    797  CA  LEU A  52      42.598  45.539  24.280  1.00  0.00           C0.      0
ATOM    798  HA  LEU A  52      41.891  46.345  24.480  1.00  0.00           H0.      0
ATOM    799  CB  LEU A  52      43.989  45.997  24.741  1.00  0.00           C0.      0
ATOM    800  HB2 LEU A  52      44.641  45.162  24.485  1.00  0.00           H0.      0
ATOM    801  HB3 LEU A  52      44.342  46.799  24.093  1.00  0.00           H0.      0
ATOM    802  CG  LEU A  52      44.196  46.365  26.265  1.00  0.00           C0.      0
ATOM    803  HG  LEU A  52      43.841  45.546  26.891  1.00  0.00           H0.      0
ATOM    804  CD1 LEU A  52      45.599  46.701  26.578  1.00  0.00           C0.      0
ATOM    805 HD11 LEU A  52      46.009  47.534  26.006  1.00  0.00           H0.      0
ATOM    806 HD12 LEU A  52      45.637  47.086  27.597  1.00  0.00           H0.      0
ATOM    807 HD13 LEU A  52      46.212  45.806  26.471  1.00  0.00           H0.      0
ATOM    808  CD2 LEU A  52      43.381  47.533  26.522  1.00  0.00           C0.      0
ATOM    809 HD21 LEU A  52      42.309  47.375  26.402  1.00  0.00           H0.      0
ATOM    810 HD22 LEU A  52      43.472  47.722  27.592  1.00  0.00           H0.      0
ATOM    811 HD23 LEU A  52      43.727  48.391  25.946  1.00  0.00           H0.      0
ATOM    812  C   LEU A  52      42.549  45.186  22.784  1.00  0.00           C0.      0
ATOM    813  O   LEU A  52      41.980  45.955  21.978  1.00  0.00           O0.      0
ATOM    814  N   ARG A  53      43.177  44.076  22.329  1.00  0.00           N0.      0
ATOM    815  H   ARG A  53      43.742  43.490  22.927  1.00  0.00           H0.      0
ATOM    816  CA  ARG A  53      43.399  43.790  20.918  1.00  0.00           C0.      0
ATOM    817  HA  ARG A  53      43.746  44.755  20.548  1.00  0.00           H0.      0
ATOM    818  CB  ARG A  53      44.527  42.747  20.761  1.00  0.00           C0.      0
ATOM    819  HB2 ARG A  53      44.344  41.881  21.397  1.00  0.00           H0.      0
ATOM    820  HB3 ARG A  53      44.626  42.442  19.719  1.00  0.00           H0.      0
ATOM    821  CG  ARG A  53      45.859  43.514  21.106  1.00  0.00           C0.      0
ATOM    822  HG2 ARG A  53      45.840  44.450  20.547  1.00  0.00           H0.      0
ATOM    823  HG3 ARG A  53      45.903  43.899  22.124  1.00  0.00           H0.      0
ATOM    824  CD  ARG A  53      47.110  42.722  20.664  1.00  0.00           C0.      0
ATOM    825  HD2 ARG A  53      47.169  41.907  21.384  1.00  0.00           H0.      0
ATOM    826  HD3 ARG A  53      47.100  42.284  19.666  1.00  0.00           H0.      0
ATOM    827  NE  ARG A  53      48.333  43.548  20.678  1.00  0.00           N0.      0
ATOM    828  HE  ARG A  53      48.247  44.393  20.131  1.00  0.00           H0.      0
ATOM    829  CZ  ARG A  53      49.541  43.171  21.118  1.00  0.00           C0.      0
ATOM    830  NH1 ARG A  53      49.894  41.961  21.547  1.00  0.00           N0.      0
ATOM    831 HH11 ARG A  53      49.352  41.126  21.375  1.00  0.00           H0.      0
ATOM    832 HH12 ARG A  53      50.863  41.833  21.803  1.00  0.00           H0.      0
ATOM    833  NH2 ARG A  53      50.487  44.044  21.161  1.00  0.00           N0.      0
ATOM    834 HH21 ARG A  53      50.308  44.967  20.792  1.00  0.00           H0.      0
ATOM    835 HH22 ARG A  53      51.401  43.916  21.572  1.00  0.00           H0.      0
ATOM    836  C   ARG A  53      42.168  43.395  20.125  1.00  0.00           C0.      0
ATOM    837  O   ARG A  53      41.978  43.880  19.031  1.00  0.00           O0.      0
ATOM    838  N   GLN A  54      41.203  42.746  20.694  1.00  0.00           N0.      0
ATOM    839  H   GLN A  54      41.348  42.451  21.649  1.00  0.00           H0.      0
ATOM    840  CA  GLN A  54      39.870  42.485  20.011  1.00  0.00           C0.      0
ATOM    841  HA  GLN A  54      40.087  42.270  18.964  1.00  0.00           H0.      0
ATOM    842  CB  GLN A  54      39.245  41.305  20.740  1.00  0.00           C0.      0
ATOM    843  HB2 GLN A  54      39.954  40.493  20.902  1.00  0.00           H0.      0
ATOM    844  HB3 GLN A  54      38.983  41.629  21.747  1.00  0.00           H0.      0
ATOM    845  CG  GLN A  54      37.954  40.797  19.998  1.00  0.00           C0.      0
ATOM    846  HG2 GLN A  54      37.529  39.961  20.553  1.00  0.00           H0.      0
ATOM    847  HG3 GLN A  54      37.176  41.556  20.076  1.00  0.00           H0.      0
ATOM    848  CD  GLN A  54      38.157  40.358  18.550  1.00  0.00           C0.      0
ATOM    849  OE1 GLN A  54      39.159  39.815  18.141  1.00  0.00           O0.      0
ATOM    850  NE2 GLN A  54      37.188  40.496  17.735  1.00  0.00           N0.      0
ATOM    851 HE21 GLN A  54      37.233  39.953  16.885  1.00  0.00           H0.      0
ATOM    852 HE22 GLN A  54      36.264  40.620  18.124  1.00  0.00           H0.      0
ATOM    853  C   GLN A  54      38.908  43.657  19.916  1.00  0.00           C0.      0
ATOM    854  O   GLN A  54      37.923  43.623  19.148  1.00  0.00           O0.      0
ATOM    855  N   HIP A  55      39.177  44.768  20.555  1.00  0.00           N0.      0
ATOM    856  H   HIP A  55      40.034  44.721  21.087  1.00  0.00           H0.      0
ATOM    857  CA  HIP A  55      38.545  46.079  20.537  1.00  0.00           C0.      0
ATOM    858  HA  HIP A  55      37.737  46.120  19.807  1.00  0.00           H0.      0
ATOM    859  CB  HIP A  55      38.089  46.381  21.974  1.00  0.00           C0.      0
ATOM    860  HB2 HIP A  55      38.897  46.191  22.680  1.00  0.00           H0.      0
ATOM    861  HB3 HIP A  55      37.698  47.399  21.961  1.00  0.00           H0.      0
ATOM    862  CG  HIP A  55      36.891  45.583  22.358  1.00  0.00           C0.      0
ATOM    863  ND1 HIP A  55      35.658  45.700  21.784  1.00  0.00           N0.      0
ATOM    864  HD1 HIP A  55      35.247  46.438  21.230  1.00  0.00           H0.      0
ATOM    865  CE1 HIP A  55      34.842  44.802  22.344  1.00  0.00           C0.      0
ATOM    866  HE1 HIP A  55      33.766  44.809  22.435  1.00  0.00           H0.      0
ATOM    867  NE2 HIP A  55      35.577  44.042  23.146  1.00  0.00           N0.      0
ATOM    868  HE2 HIP A  55      35.157  43.421  23.822  1.00  0.00           H0.      0
ATOM    869  CD2 HIP A  55      36.899  44.487  23.149  1.00  0.00           C0.      0
ATOM    870  HD2 HIP A  55      37.659  44.050  23.780  1.00  0.00           H0.      0
ATOM    871  C   HIP A  55      39.435  47.248  20.048  1.00  0.00           C0.      0
ATOM    872  O   HIP A  55      39.045  48.467  20.202  1.00  0.00           O0.      0
ATOM    873  N   GLY A  56      40.561  46.966  19.410  1.00  0.00           N0.      0
ATOM    874  H   GLY A  56      40.869  46.011  19.296  1.00  0.00           H0.      0
ATOM    875  CA  GLY A  56      41.413  47.963  18.842  1.00  0.00           C0.      0
ATOM    876  HA2 GLY A  56      42.159  47.445  18.239  1.00  0.00           H0.      0
ATOM    877  HA3 GLY A  56      40.735  48.462  18.149  1.00  0.00           H0.      0
ATOM    878  C   GLY A  56      42.089  48.888  19.839  1.00  0.00           C0.      0
ATOM    879  O   GLY A  56      42.675  49.884  19.416  1.00  0.00           O0.      0
ATOM    880  N   CYS A  57      41.967  48.658  21.163  1.00  0.00           N0.      0
ATOM    881  H   CYS A  57      41.668  47.742  21.466  1.00  0.00           H0.      0
ATOM    882  CA  CYS A  57      42.388  49.640  22.162  1.00  0.00           C0.      0
ATOM    883  HA  CYS A  57      41.789  50.494  21.845  1.00  0.00           H0.      0
ATOM    884  CB  CYS A  57      41.969  49.387  23.603  1.00  0.00           C0.      0
ATOM    885  HB2 CYS A  57      42.548  48.545  23.982  1.00  0.00           H0.      0
ATOM    886  HB3 CYS A  57      42.063  50.290  24.207  1.00  0.00           H0.      0
ATOM    887  SG  CYS A  57      40.205  49.054  23.684  1.00  0.00           S0.      0
ATOM    888  HG  CYS A  57      39.589  50.162  23.263  1.00  0.00           H0.      0
ATOM    889  C   CYS A  57      43.890  50.008  21.992  1.00  0.00           C0.      0
ATOM    890  O   CYS A  57      44.653  49.077  21.728  1.00  0.00           O0.      0
ATOM    891  N   HIE A  58      44.319  51.241  22.109  1.00  0.00           N0.      0
ATOM    892  H   HIE A  58      43.657  51.972  22.327  1.00  0.00           H0.      0
ATOM    893  CA  HIE A  58      45.785  51.558  22.076  1.00  0.00           C0.      0
ATOM    894  HA  HIE A  58      46.273  50.695  22.529  1.00  0.00           H0.      0
ATOM    895  CB  HIE A  58      46.261  51.681  20.582  1.00  0.00           C0.      0
ATOM    896  HB2 HIE A  58      45.881  50.904  19.919  1.00  0.00           H0.      0
ATOM    897  HB3 HIE A  58      45.933  52.627  20.151  1.00  0.00           H0.      0
ATOM    898  CG  HIE A  58      47.765  51.612  20.495  1.00  0.00           C0.      0
ATOM    899  ND1 HIE A  58      48.602  52.717  20.202  1.00  0.00           N0.      0
ATOM    900  CE1 HIE A  58      49.801  52.177  19.828  1.00  0.00           C0.      0
ATOM    901  HE1 HIE A  58      50.583  52.883  19.588  1.00  0.00           H0.      0
ATOM    902  NE2 HIE A  58      49.737  50.838  19.854  1.00  0.00           N0.      0
ATOM    903  HE2 HIE A  58      50.446  50.268  19.415  1.00  0.00           H0.      0
ATOM    904  CD2 HIE A  58      48.470  50.441  20.294  1.00  0.00           C0.      0
ATOM    905  HD2 HIE A  58      48.109  49.423  20.291  1.00  0.00           H0.      0
ATOM    906  C   HIE A  58      46.218  52.681  22.979  1.00  0.00           C0.      0
ATOM    907  O   HIE A  58      47.283  52.625  23.611  1.00  0.00           O0.      0
ATOM    908  N   ARG A  59      45.380  53.686  23.159  1.00  0.00           N0.      0
ATOM    909  H   ARG A  59      44.531  53.672  22.612  1.00  0.00           H0.      0
ATOM    910  CA  ARG A  59      45.578  54.731  24.182  1.00  0.00           C0.      0
ATOM    911  HA  ARG A  59      46.655  54.815  24.326  1.00  0.00           H0.      0
ATOM    912  CB  ARG A  59      44.982  56.043  23.706  1.00  0.00           C0.      0
ATOM    913  HB2 ARG A  59      44.016  55.834  23.248  1.00  0.00           H0.      0
ATOM    914  HB3 ARG A  59      44.830  56.684  24.574  1.00  0.00           H0.      0
ATOM    915  CG  ARG A  59      45.950  56.801  22.813  1.00  0.00           C0.      0
ATOM    916  HG2 ARG A  59      46.867  56.893  23.394  1.00  0.00           H0.      0
ATOM    917  HG3 ARG A  59      46.066  56.148  21.948  1.00  0.00           H0.      0
ATOM    918  CD  ARG A  59      45.347  58.128  22.350  1.00  0.00           C0.      0
ATOM    919  HD2 ARG A  59      46.016  58.573  21.613  1.00  0.00           H0.      0
ATOM    920  HD3 ARG A  59      44.433  57.917  21.795  1.00  0.00           H0.      0
ATOM    921  NE  ARG A  59      45.126  59.157  23.406  1.00  0.00           N0.      0
ATOM    922  HE  ARG A  59      45.925  59.474  23.937  1.00  0.00           H0.      0
ATOM    923  CZ  ARG A  59      43.967  59.498  23.886  1.00  0.00           C0.      0
ATOM    924  NH1 ARG A  59      42.831  58.977  23.524  1.00  0.00           N0.      0
ATOM    925 HH11 ARG A  59      42.737  58.374  22.719  1.00  0.00           H0.      0
ATOM    926 HH12 ARG A  59      41.999  59.400  23.911  1.00  0.00           H0.      0
ATOM    927  NH2 ARG A  59      43.910  60.268  24.879  1.00  0.00           N0.      0
ATOM    928 HH21 ARG A  59      44.770  60.753  25.091  1.00  0.00           H0.      0
ATOM    929 HH22 ARG A  59      43.037  60.292  25.388  1.00  0.00           H0.      0
ATOM    930  C   ARG A  59      44.971  54.239  25.518  1.00  0.00           C0.      0
ATOM    931  O   ARG A  59      43.719  54.246  25.671  1.00  0.00           O0.      0
ATOM    932  N   VAL A  60      45.738  53.916  26.520  1.00  0.00           N0.      0
ATOM    933  H   VAL A  60      46.692  53.890  26.191  1.00  0.00           H0.      0
ATOM    934  CA  VAL A  60      45.339  53.258  27.758  1.00  0.00           C0.      0
ATOM    935  HA  VAL A  60      44.252  53.246  27.841  1.00  0.00           H0.      0
ATOM    936  CB  VAL A  60      45.865  51.811  27.702  1.00  0.00           C0.      0
ATOM    937  HB  VAL A  60      46.930  51.961  27.520  1.00  0.00           H0.      0
ATOM    938  CG1 VAL A  60      45.654  51.035  29.009  1.00  0.00           C0.      0
ATOM    939 HG11 VAL A  60      45.929  51.581  29.911  1.00  0.00           H0.      0
ATOM    940 HG12 VAL A  60      44.583  50.837  29.043  1.00  0.00           H0.      0
ATOM    941 HG13 VAL A  60      46.287  50.148  28.977  1.00  0.00           H0.      0
ATOM    942  CG2 VAL A  60      45.406  50.982  26.527  1.00  0.00           C0.      0
ATOM    943 HG21 VAL A  60      46.074  51.203  25.694  1.00  0.00           H0.      0
ATOM    944 HG22 VAL A  60      45.645  49.930  26.686  1.00  0.00           H0.      0
ATOM    945 HG23 VAL A  60      44.345  51.040  26.284  1.00  0.00           H0.      0
ATOM    946  C   VAL A  60      46.002  53.987  28.873  1.00  0.00           C0.      0
ATOM    947  O   VAL A  60      47.191  54.202  28.733  1.00  0.00           O0.      0
ATOM    948  N   LEU A  61      45.258  54.248  29.984  1.00  0.00           N0.      0
ATOM    949  H   LEU A  61      44.257  54.142  29.902  1.00  0.00           H0.      0
ATOM    950  CA  LEU A  61      45.745  54.974  31.165  1.00  0.00           C0.      0
ATOM    951  HA  LEU A  61      46.750  55.312  30.914  1.00  0.00           H0.      0
ATOM    952  CB  LEU A  61      44.756  56.075  31.541  1.00  0.00           C0.      0
ATOM    953  HB2 LEU A  61      44.642  56.876  30.811  1.00  0.00           H0.      0
ATOM    954  HB3 LEU A  61      43.759  55.660  31.692  1.00  0.00           H0.      0
ATOM    955  CG  LEU A  61      45.084  56.818  32.850  1.00  0.00           C0.      0
ATOM    956  HG  LEU A  61      45.061  56.043  33.616  1.00  0.00           H0.      0
ATOM    957  CD1 LEU A  61      46.396  57.542  32.880  1.00  0.00           C0.      0
ATOM    958 HD11 LEU A  61      46.507  58.322  33.634  1.00  0.00           H0.      0
ATOM    959 HD12 LEU A  61      47.217  56.847  33.055  1.00  0.00           H0.      0
ATOM    960 HD13 LEU A  61      46.432  58.098  31.943  1.00  0.00           H0.      0
ATOM    961  CD2 LEU A  61      44.021  57.877  33.003  1.00  0.00           C0.      0
ATOM    962 HD21 LEU A  61      44.254  58.491  33.873  1.00  0.00           H0.      0
ATOM    963 HD22 LEU A  61      44.026  58.556  32.150  1.00  0.00           H0.      0
ATOM    964 HD23 LEU A  61      43.041  57.404  33.069  1.00  0.00           H0.      0
ATOM    965  C   LEU A  61      45.856  53.993  32.292  1.00  0.00           C0.      0
ATOM    966  O   LEU A  61      44.840  53.348  32.587  1.00  0.00           O0.      0
ATOM    967  N   ASH A  62      46.964  53.978  33.028  1.00  0.00           N0.      0
ATOM    968  H   ASH A  62      47.760  54.435  32.606  1.00  0.00           H0.      0
ATOM    969  CA  ASH A  62      47.135  53.261  34.296  1.00  0.00           C0.      0
ATOM    970  HA  ASH A  62      46.299  52.562  34.292  1.00  0.00           H0.      0
ATOM    971  CB  ASH A  62      48.381  52.409  34.291  1.00  0.00           C0.      0
ATOM    972  HB2 ASH A  62      48.577  51.953  33.320  1.00  0.00           H0.      0
ATOM    973  HB3 ASH A  62      49.213  53.040  34.601  1.00  0.00           H0.      0
ATOM    974  CG  ASH A  62      48.129  51.256  35.317  1.00  0.00           C0.      0
ATOM    975  OD1 ASH A  62      47.934  50.110  34.956  1.00  0.00           O0.      0
ATOM    976  OD2 ASH A  62      48.104  51.598  36.612  1.00  0.00           O0.      0
ATOM    977  HD2 ASH A  62      48.291  50.717  36.946  1.00  0.00           H0.      0
ATOM    978  C   ASH A  62      46.960  54.178  35.518  1.00  0.00           C0.      0
ATOM    979  O   ASH A  62      47.907  54.994  35.746  1.00  0.00           O0.      0
ATOM    980  N   VAL A  63      45.882  54.078  36.261  1.00  0.00           N0.      0
ATOM    981  H   VAL A  63      45.289  53.286  36.055  1.00  0.00           H0.      0
ATOM    982  CA  VAL A  63      45.473  55.055  37.263  1.00  0.00           C0.      0
ATOM    983  HA  VAL A  63      45.814  55.987  36.812  1.00  0.00           H0.      0
ATOM    984  CB  VAL A  63      43.909  55.292  37.362  1.00  0.00           C0.      0
ATOM    985  HB  VAL A  63      43.865  56.293  37.792  1.00  0.00           H0.      0
ATOM    986  CG1 VAL A  63      43.259  55.348  35.966  1.00  0.00           C0.      0
ATOM    987 HG11 VAL A  63      43.444  56.284  35.439  1.00  0.00           H0.      0
ATOM    988 HG12 VAL A  63      43.553  54.492  35.359  1.00  0.00           H0.      0
ATOM    989 HG13 VAL A  63      42.175  55.273  36.054  1.00  0.00           H0.      0
ATOM    990  CG2 VAL A  63      43.170  54.308  38.290  1.00  0.00           C0.      0
ATOM    991 HG21 VAL A  63      43.645  54.265  39.270  1.00  0.00           H0.      0
ATOM    992 HG22 VAL A  63      42.153  54.675  38.428  1.00  0.00           H0.      0
ATOM    993 HG23 VAL A  63      43.034  53.295  37.911  1.00  0.00           H0.      0
ATOM    994  C   VAL A  63      46.182  54.902  38.639  1.00  0.00           C0.      0
ATOM    995  O   VAL A  63      45.892  55.769  39.465  1.00  0.00           O0.      0
ATOM    996  N   ALA A  64      47.054  53.898  38.905  1.00  0.00           N0.      0
ATOM    997  H   ALA A  64      47.397  53.345  38.133  1.00  0.00           H0.      0
ATOM    998  CA  ALA A  64      47.523  53.746  40.343  1.00  0.00           C0.      0
ATOM    999  HA  ALA A  64      48.044  54.665  40.615  1.00  0.00           H0.      0
ATOM   1000  CB  ALA A  64      46.358  53.332  41.220  1.00  0.00           C0.      0
ATOM   1001  HB1 ALA A  64      45.704  54.185  41.399  1.00  0.00           H0.      0
ATOM   1002  HB2 ALA A  64      45.936  52.389  40.871  1.00  0.00           H0.      0
ATOM   1003  HB3 ALA A  64      46.694  53.139  42.238  1.00  0.00           H0.      0
ATOM   1004  C   ALA A  64      48.648  52.691  40.242  1.00  0.00           C0.      0
ATOM   1005  O   ALA A  64      48.594  51.587  40.749  1.00  0.00           O0.      0
ATOM   1006  N   CYS A  65      49.668  52.935  39.373  1.00  0.00           N0.      0
ATOM   1007  H   CYS A  65      49.735  53.866  38.989  1.00  0.00           H0.      0
ATOM   1008  CA  CYS A  65      50.579  51.917  38.854  1.00  0.00           C0.      0
ATOM   1009  HA  CYS A  65      49.954  51.075  38.556  1.00  0.00           H0.      0
ATOM   1010  CB  CYS A  65      51.232  52.507  37.557  1.00  0.00           C0.      0
ATOM   1011  HB2 CYS A  65      51.545  51.651  36.958  1.00  0.00           H0.      0
ATOM   1012  HB3 CYS A  65      50.457  53.035  37.001  1.00  0.00           H0.      0
ATOM   1013  SG  CYS A  65      52.597  53.616  38.046  1.00  0.00           S0.      0
ATOM   1014  HG  CYS A  65      51.726  54.556  38.424  1.00  0.00           H0.      0
ATOM   1015  C   CYS A  65      51.638  51.329  39.834  1.00  0.00           C0.      0
ATOM   1016  O   CYS A  65      52.271  50.314  39.475  1.00  0.00           O0.      0
ATOM   1017  N   GLY A  66      51.840  51.957  41.011  1.00  0.00           N0.      0
ATOM   1018  H   GLY A  66      51.221  52.725  41.226  1.00  0.00           H0.      0
ATOM   1019  CA  GLY A  66      52.994  51.760  41.899  1.00  0.00           C0.      0
ATOM   1020  HA2 GLY A  66      52.991  52.645  42.536  1.00  0.00           H0.      0
ATOM   1021  HA3 GLY A  66      52.997  50.852  42.503  1.00  0.00           H0.      0
ATOM   1022  C   GLY A  66      54.326  51.804  41.146  1.00  0.00           C0.      0
ATOM   1023  O   GLY A  66      54.630  52.783  40.423  1.00  0.00           O0.      0
ATOM   1024  N   THR A  67      55.152  50.716  41.309  1.00  0.00           N0.      0
ATOM   1025  H   THR A  67      54.904  49.930  41.893  1.00  0.00           H0.      0
ATOM   1026  CA  THR A  67      56.401  50.594  40.575  1.00  0.00           C0.      0
ATOM   1027  HA  THR A  67      56.795  51.610  40.609  1.00  0.00           H0.      0
ATOM   1028  CB  THR A  67      57.220  49.502  41.253  1.00  0.00           C0.      0
ATOM   1029  HB  THR A  67      58.035  49.355  40.544  1.00  0.00           H0.      0
ATOM   1030  CG2 THR A  67      57.840  49.847  42.623  1.00  0.00           C0.      0
ATOM   1031 HG21 THR A  67      58.586  49.086  42.855  1.00  0.00           H0.      0
ATOM   1032 HG22 THR A  67      58.303  50.832  42.567  1.00  0.00           H0.      0
ATOM   1033 HG23 THR A  67      56.955  49.789  43.258  1.00  0.00           H0.      0
ATOM   1034  OG1 THR A  67      56.453  48.324  41.351  1.00  0.00           O0.      0
ATOM   1035  HG1 THR A  67      57.084  47.604  41.426  1.00  0.00           H0.      0
ATOM   1036  C   THR A  67      56.307  50.312  39.073  1.00  0.00           C0.      0
ATOM   1037  O   THR A  67      57.276  50.026  38.335  1.00  0.00           O0.      0
ATOM   1038  N   GLY A  68      55.091  50.544  38.550  1.00  0.00           N0.      0
ATOM   1039  H   GLY A  68      54.337  50.820  39.163  1.00  0.00           H0.      0
ATOM   1040  CA  GLY A  68      54.801  50.531  37.128  1.00  0.00           C0.      0
ATOM   1041  HA2 GLY A  68      53.952  51.209  37.039  1.00  0.00           H0.      0
ATOM   1042  HA3 GLY A  68      55.655  50.991  36.632  1.00  0.00           H0.      0
ATOM   1043  C   GLY A  68      54.385  49.155  36.576  1.00  0.00           C0.      0
ATOM   1044  O   GLY A  68      54.280  49.014  35.367  1.00  0.00           O0.      0
ATOM   1045  N   VAL A  69      54.251  48.104  37.392  1.00  0.00           N0.      0
ATOM   1046  H   VAL A  69      54.442  48.200  38.379  1.00  0.00           H0.      0
ATOM   1047  CA  VAL A  69      54.333  46.735  36.992  1.00  0.00           C0.      0
ATOM   1048  HA  VAL A  69      55.225  46.618  36.375  1.00  0.00           H0.      0
ATOM   1049  CB  VAL A  69      54.676  45.844  38.167  1.00  0.00           C0.      0
ATOM   1050  HB  VAL A  69      53.946  45.767  38.973  1.00  0.00           H0.      0
ATOM   1051  CG1 VAL A  69      54.875  44.448  37.689  1.00  0.00           C0.      0
ATOM   1052 HG11 VAL A  69      55.568  44.301  36.861  1.00  0.00           H0.      0
ATOM   1053 HG12 VAL A  69      55.244  43.839  38.514  1.00  0.00           H0.      0
ATOM   1054 HG13 VAL A  69      53.897  44.224  37.263  1.00  0.00           H0.      0
ATOM   1055  CG2 VAL A  69      56.057  46.294  38.731  1.00  0.00           C0.      0
ATOM   1056 HG21 VAL A  69      55.988  45.834  39.717  1.00  0.00           H0.      0
ATOM   1057 HG22 VAL A  69      56.961  46.080  38.160  1.00  0.00           H0.      0
ATOM   1058 HG23 VAL A  69      56.181  47.361  38.916  1.00  0.00           H0.      0
ATOM   1059  C   VAL A  69      53.202  46.307  36.003  1.00  0.00           C0.      0
ATOM   1060  O   VAL A  69      53.422  45.609  35.019  1.00  0.00           O0.      0
ATOM   1061  N   ASP A  70      51.915  46.605  36.344  1.00  0.00           N0.      0
ATOM   1062  H   ASP A  70      51.738  46.730  37.331  1.00  0.00           H0.      0
ATOM   1063  CA  ASP A  70      50.722  46.528  35.396  1.00  0.00           C0.      0
ATOM   1064  HA  ASP A  70      50.380  45.500  35.274  1.00  0.00           H0.      0
ATOM   1065  CB  ASP A  70      49.571  47.316  35.983  1.00  0.00           C0.      0
ATOM   1066  HB2 ASP A  70      48.793  47.435  35.228  1.00  0.00           H0.      0
ATOM   1067  HB3 ASP A  70      49.101  46.743  36.782  1.00  0.00           H0.      0
ATOM   1068  CG  ASP A  70      49.822  48.693  36.596  1.00  0.00           C0.      0
ATOM   1069  OD1 ASP A  70      49.075  49.169  37.546  1.00  0.00           O0.      0
ATOM   1070  OD2 ASP A  70      50.786  49.393  36.232  1.00  0.00           O0.      0
ATOM   1071  C   ASP A  70      51.168  47.096  34.002  1.00  0.00           C0.      0
ATOM   1072  O   ASP A  70      50.819  46.653  32.939  1.00  0.00           O0.      0
ATOM   1073  N   SER A  71      51.938  48.249  34.028  1.00  0.00           N0.      0
ATOM   1074  H   SER A  71      52.067  48.627  34.955  1.00  0.00           H0.      0
ATOM   1075  CA  SER A  71      51.988  49.079  32.837  1.00  0.00           C0.      0
ATOM   1076  HA  SER A  71      51.015  49.112  32.347  1.00  0.00           H0.      0
ATOM   1077  CB  SER A  71      52.209  50.548  33.246  1.00  0.00           C0.      0
ATOM   1078  HB2 SER A  71      53.180  50.660  33.728  1.00  0.00           H0.      0
ATOM   1079  HB3 SER A  71      52.234  51.066  32.287  1.00  0.00           H0.      0
ATOM   1080  OG  SER A  71      51.127  51.089  33.987  1.00  0.00           O0.      0
ATOM   1081  HG  SER A  71      51.026  50.490  34.729  1.00  0.00           H0.      0
ATOM   1082  C   SER A  71      52.981  48.490  31.902  1.00  0.00           C0.      0
ATOM   1083  O   SER A  71      52.609  48.305  30.724  1.00  0.00           O0.      0
ATOM   1084  N   ILE A  72      54.128  48.181  32.469  1.00  0.00           N0.      0
ATOM   1085  H   ILE A  72      54.083  48.126  33.477  1.00  0.00           H0.      0
ATOM   1086  CA  ILE A  72      55.351  47.716  31.755  1.00  0.00           C0.      0
ATOM   1087  HA  ILE A  72      55.773  48.509  31.138  1.00  0.00           H0.      0
ATOM   1088  CB  ILE A  72      56.454  47.406  32.801  1.00  0.00           C0.      0
ATOM   1089  HB  ILE A  72      55.995  46.711  33.504  1.00  0.00           H0.      0
ATOM   1090  CG2 ILE A  72      57.720  46.807  32.167  1.00  0.00           C0.      0
ATOM   1091 HG21 ILE A  72      57.438  45.869  31.688  1.00  0.00           H0.      0
ATOM   1092 HG22 ILE A  72      58.313  47.447  31.514  1.00  0.00           H0.      0
ATOM   1093 HG23 ILE A  72      58.391  46.371  32.906  1.00  0.00           H0.      0
ATOM   1094  CG1 ILE A  72      56.905  48.662  33.539  1.00  0.00           C0.      0
ATOM   1095 HG12 ILE A  72      57.635  49.187  32.923  1.00  0.00           H0.      0
ATOM   1096 HG13 ILE A  72      56.035  49.276  33.770  1.00  0.00           H0.      0
ATOM   1097  CD1 ILE A  72      57.585  48.384  34.902  1.00  0.00           C0.      0
ATOM   1098 HD11 ILE A  72      56.849  47.993  35.605  1.00  0.00           H0.      0
ATOM   1099 HD12 ILE A  72      58.334  47.611  34.732  1.00  0.00           H0.      0
ATOM   1100 HD13 ILE A  72      58.193  49.207  35.278  1.00  0.00           H0.      0
ATOM   1101  C   ILE A  72      55.133  46.609  30.792  1.00  0.00           C0.      0
ATOM   1102  O   ILE A  72      55.502  46.684  29.639  1.00  0.00           O0.      0
ATOM   1103  N   MET A  73      54.423  45.530  31.199  1.00  0.00           N0.      0
ATOM   1104  H   MET A  73      54.025  45.535  32.127  1.00  0.00           H0.      0
ATOM   1105  CA  MET A  73      54.005  44.478  30.287  1.00  0.00           C0.      0
ATOM   1106  HA  MET A  73      54.930  43.973  30.009  1.00  0.00           H0.      0
ATOM   1107  CB  MET A  73      53.029  43.560  30.951  1.00  0.00           C0.      0
ATOM   1108  HB2 MET A  73      53.345  43.124  31.899  1.00  0.00           H0.      0
ATOM   1109  HB3 MET A  73      52.126  44.125  31.184  1.00  0.00           H0.      0
ATOM   1110  CG  MET A  73      52.532  42.388  30.088  1.00  0.00           C0.      0
ATOM   1111  HG2 MET A  73      53.376  41.840  29.669  1.00  0.00           H0.      0
ATOM   1112  HG3 MET A  73      52.086  41.693  30.799  1.00  0.00           H0.      0
ATOM   1113  SD  MET A  73      51.206  42.668  28.859  1.00  0.00           S0.      0
ATOM   1114  CE  MET A  73      49.573  42.854  29.721  1.00  0.00           C0.      0
ATOM   1115  HE1 MET A  73      48.743  42.989  29.028  1.00  0.00           H0.      0
ATOM   1116  HE2 MET A  73      49.482  41.893  30.227  1.00  0.00           H0.      0
ATOM   1117  HE3 MET A  73      49.708  43.604  30.500  1.00  0.00           H0.      0
ATOM   1118  C   MET A  73      53.368  45.050  29.014  1.00  0.00           C0.      0
ATOM   1119  O   MET A  73      53.733  44.642  27.902  1.00  0.00           O0.      0
ATOM   1120  N   LEU A  74      52.401  45.993  29.029  1.00  0.00           N0.      0
ATOM   1121  H   LEU A  74      52.223  46.407  29.933  1.00  0.00           H0.      0
ATOM   1122  CA  LEU A  74      51.721  46.655  27.847  1.00  0.00           C0.      0
ATOM   1123  HA  LEU A  74      51.430  45.859  27.162  1.00  0.00           H0.      0
ATOM   1124  CB  LEU A  74      50.566  47.507  28.388  1.00  0.00           C0.      0
ATOM   1125  HB2 LEU A  74      50.974  48.286  29.032  1.00  0.00           H0.      0
ATOM   1126  HB3 LEU A  74      50.025  48.003  27.582  1.00  0.00           H0.      0
ATOM   1127  CG  LEU A  74      49.524  46.693  29.154  1.00  0.00           C0.      0
ATOM   1128  HG  LEU A  74      50.017  46.036  29.870  1.00  0.00           H0.      0
ATOM   1129  CD1 LEU A  74      48.563  47.551  29.949  1.00  0.00           C0.      0
ATOM   1130 HD11 LEU A  74      49.123  48.125  30.687  1.00  0.00           H0.      0
ATOM   1131 HD12 LEU A  74      47.923  48.241  29.399  1.00  0.00           H0.      0
ATOM   1132 HD13 LEU A  74      47.950  46.948  30.620  1.00  0.00           H0.      0
ATOM   1133  CD2 LEU A  74      48.739  45.863  28.118  1.00  0.00           C0.      0
ATOM   1134 HD21 LEU A  74      48.250  46.563  27.440  1.00  0.00           H0.      0
ATOM   1135 HD22 LEU A  74      49.443  45.195  27.622  1.00  0.00           H0.      0
ATOM   1136 HD23 LEU A  74      47.974  45.226  28.562  1.00  0.00           H0.      0
ATOM   1137  C   LEU A  74      52.681  47.657  27.078  1.00  0.00           C0.      0
ATOM   1138  O   LEU A  74      52.461  47.942  25.935  1.00  0.00           O0.      0
ATOM   1139  N   VAL A  75      53.613  48.341  27.774  1.00  0.00           N0.      0
ATOM   1140  H   VAL A  75      53.788  48.244  28.764  1.00  0.00           H0.      0
ATOM   1141  CA  VAL A  75      54.617  49.108  27.028  1.00  0.00           C0.      0
ATOM   1142  HA  VAL A  75      54.090  49.704  26.283  1.00  0.00           H0.      0
ATOM   1143  CB  VAL A  75      55.488  49.954  27.990  1.00  0.00           C0.      0
ATOM   1144  HB  VAL A  75      56.188  49.207  28.363  1.00  0.00           H0.      0
ATOM   1145  CG1 VAL A  75      56.278  50.948  27.180  1.00  0.00           C0.      0
ATOM   1146 HG11 VAL A  75      55.666  51.481  26.453  1.00  0.00           H0.      0
ATOM   1147 HG12 VAL A  75      56.599  51.712  27.889  1.00  0.00           H0.      0
ATOM   1148 HG13 VAL A  75      57.180  50.577  26.693  1.00  0.00           H0.      0
ATOM   1149  CG2 VAL A  75      54.881  50.680  29.178  1.00  0.00           C0.      0
ATOM   1150 HG21 VAL A  75      55.659  50.829  29.926  1.00  0.00           H0.      0
ATOM   1151 HG22 VAL A  75      54.401  51.592  28.823  1.00  0.00           H0.      0
ATOM   1152 HG23 VAL A  75      54.050  50.225  29.716  1.00  0.00           H0.      0
ATOM   1153  C   VAL A  75      55.505  48.103  26.185  1.00  0.00           C0.      0
ATOM   1154  O   VAL A  75      55.790  48.373  25.065  1.00  0.00           O0.      0
ATOM   1155  N   GLU A  76      55.792  46.867  26.629  1.00  0.00           N0.      0
ATOM   1156  H   GLU A  76      55.419  46.699  27.553  1.00  0.00           H0.      0
ATOM   1157  CA  GLU A  76      56.508  45.797  25.981  1.00  0.00           C0.      0
ATOM   1158  HA  GLU A  76      57.417  46.201  25.535  1.00  0.00           H0.      0
ATOM   1159  CB  GLU A  76      56.866  44.754  26.957  1.00  0.00           C0.      0
ATOM   1160  HB2 GLU A  76      56.009  44.316  27.469  1.00  0.00           H0.      0
ATOM   1161  HB3 GLU A  76      57.169  43.914  26.332  1.00  0.00           H0.      0
ATOM   1162  CG  GLU A  76      57.878  45.127  28.098  1.00  0.00           C0.      0
ATOM   1163  HG2 GLU A  76      57.566  46.086  28.511  1.00  0.00           H0.      0
ATOM   1164  HG3 GLU A  76      57.815  44.399  28.907  1.00  0.00           H0.      0
ATOM   1165  CD  GLU A  76      59.355  45.187  27.657  1.00  0.00           C0.      0
ATOM   1166  OE1 GLU A  76      60.313  44.835  28.374  1.00  0.00           O0.      0
ATOM   1167  OE2 GLU A  76      59.692  45.637  26.564  1.00  0.00           O0.      0
ATOM   1168  C   GLU A  76      55.739  45.269  24.747  1.00  0.00           C0.      0
ATOM   1169  O   GLU A  76      56.349  44.984  23.714  1.00  0.00           O0.      0
ATOM   1170  N   GLU A  77      54.388  45.328  24.779  1.00  0.00           N0.      0
ATOM   1171  H   GLU A  77      54.103  45.664  25.687  1.00  0.00           H0.      0
ATOM   1172  CA  GLU A  77      53.390  45.200  23.735  1.00  0.00           C0.      0
ATOM   1173  HA  GLU A  77      53.861  44.399  23.166  1.00  0.00           H0.      0
ATOM   1174  CB  GLU A  77      52.015  44.749  24.315  1.00  0.00           C0.      0
ATOM   1175  HB2 GLU A  77      51.814  45.491  25.087  1.00  0.00           H0.      0
ATOM   1176  HB3 GLU A  77      51.318  44.794  23.478  1.00  0.00           H0.      0
ATOM   1177  CG  GLU A  77      52.033  43.368  24.974  1.00  0.00           C0.      0
ATOM   1178  HG2 GLU A  77      52.746  43.374  25.798  1.00  0.00           H0.      0
ATOM   1179  HG3 GLU A  77      51.054  43.302  25.449  1.00  0.00           H0.      0
ATOM   1180  CD  GLU A  77      52.280  42.219  23.993  1.00  0.00           C0.      0
ATOM   1181  OE1 GLU A  77      52.461  41.070  24.459  1.00  0.00           O0.      0
ATOM   1182  OE2 GLU A  77      52.385  42.399  22.768  1.00  0.00           O0.      0
ATOM   1183  C   GLU A  77      53.154  46.442  22.873  1.00  0.00           C0.      0
ATOM   1184  O   GLU A  77      52.371  46.463  21.909  1.00  0.00           O0.      0
ATOM   1185  N   GLY A  78      53.958  47.483  23.085  1.00  0.00           N0.      0
ATOM   1186  H   GLY A  78      54.676  47.402  23.791  1.00  0.00           H0.      0
ATOM   1187  CA  GLY A  78      54.008  48.630  22.228  1.00  0.00           C0.      0
ATOM   1188  HA2 GLY A  78      54.886  49.213  22.505  1.00  0.00           H0.      0
ATOM   1189  HA3 GLY A  78      54.123  48.295  21.197  1.00  0.00           H0.      0
ATOM   1190  C   GLY A  78      52.780  49.611  22.284  1.00  0.00           C0.      0
ATOM   1191  O   GLY A  78      52.666  50.608  21.479  1.00  0.00           O0.      0
ATOM   1192  N   PHE A  79      51.854  49.399  23.198  1.00  0.00           N0.      0
ATOM   1193  H   PHE A  79      52.014  48.677  23.886  1.00  0.00           H0.      0
ATOM   1194  CA  PHE A  79      50.647  50.175  23.352  1.00  0.00           C0.      0
ATOM   1195  HA  PHE A  79      50.021  50.009  22.475  1.00  0.00           H0.      0
ATOM   1196  CB  PHE A  79      49.765  49.648  24.439  1.00  0.00           C0.      0
ATOM   1197  HB2 PHE A  79      50.364  49.571  25.346  1.00  0.00           H0.      0
ATOM   1198  HB3 PHE A  79      48.994  50.388  24.649  1.00  0.00           H0.      0
ATOM   1199  CG  PHE A  79      49.151  48.243  24.075  1.00  0.00           C0.      0
ATOM   1200  CD1 PHE A  79      48.014  48.177  23.176  1.00  0.00           C0.      0
ATOM   1201  HD1 PHE A  79      47.620  49.101  22.780  1.00  0.00           H0.      0
ATOM   1202  CE1 PHE A  79      47.440  46.963  22.844  1.00  0.00           C0.      0
ATOM   1203  HE1 PHE A  79      46.625  46.944  22.135  1.00  0.00           H0.      0
ATOM   1204  CZ  PHE A  79      47.916  45.791  23.511  1.00  0.00           C0.      0
ATOM   1205  HZ  PHE A  79      47.618  44.834  23.108  1.00  0.00           H0.      0
ATOM   1206  CE2 PHE A  79      48.987  45.815  24.405  1.00  0.00           C0.      0
ATOM   1207  HE2 PHE A  79      49.225  44.945  24.998  1.00  0.00           H0.      0
ATOM   1208  CD2 PHE A  79      49.612  47.059  24.696  1.00  0.00           C0.      0
ATOM   1209  HD2 PHE A  79      50.392  47.121  25.440  1.00  0.00           H0.      0
ATOM   1210  C   PHE A  79      51.119  51.628  23.601  1.00  0.00           C0.      0
ATOM   1211  O   PHE A  79      52.169  51.748  24.201  1.00  0.00           O0.      0
ATOM   1212  N   SER A  80      50.402  52.660  23.149  1.00  0.00           N0.      0
ATOM   1213  H   SER A  80      49.548  52.433  22.659  1.00  0.00           H0.      0
ATOM   1214  CA  SER A  80      50.583  54.060  23.680  1.00  0.00           C0.      0
ATOM   1215  HA  SER A  80      51.655  54.196  23.822  1.00  0.00           H0.      0
ATOM   1216  CB  SER A  80      50.162  55.027  22.531  1.00  0.00           C0.      0
ATOM   1217  HB2 SER A  80      50.719  54.632  21.681  1.00  0.00           H0.      0
ATOM   1218  HB3 SER A  80      49.099  54.928  22.313  1.00  0.00           H0.      0
ATOM   1219  OG  SER A  80      50.537  56.387  22.658  1.00  0.00           O0.      0
ATOM   1220  HG  SER A  80      50.171  56.916  21.945  1.00  0.00           H0.      0
ATOM   1221  C   SER A  80      49.937  54.178  25.050  1.00  0.00           C0.      0
ATOM   1222  O   SER A  80      49.105  55.096  25.302  1.00  0.00           O0.      0
ATOM   1223  N   VAL A  81      50.322  53.204  25.941  1.00  0.00           N0.      0
ATOM   1224  H   VAL A  81      51.132  52.664  25.672  1.00  0.00           H0.      0
ATOM   1225  CA  VAL A  81      49.917  53.193  27.327  1.00  0.00           C0.      0
ATOM   1226  HA  VAL A  81      48.838  53.338  27.291  1.00  0.00           H0.      0
ATOM   1227  CB  VAL A  81      50.041  51.751  27.869  1.00  0.00           C0.      0
ATOM   1228  HB  VAL A  81      49.455  51.119  27.202  1.00  0.00           H0.      0
ATOM   1229  CG1 VAL A  81      51.510  51.282  27.727  1.00  0.00           C0.      0
ATOM   1230 HG11 VAL A  81      51.601  50.452  28.427  1.00  0.00           H0.      0
ATOM   1231 HG12 VAL A  81      51.682  51.059  26.674  1.00  0.00           H0.      0
ATOM   1232 HG13 VAL A  81      52.270  51.988  28.062  1.00  0.00           H0.      0
ATOM   1233  CG2 VAL A  81      49.436  51.606  29.296  1.00  0.00           C0.      0
ATOM   1234 HG21 VAL A  81      49.207  50.564  29.523  1.00  0.00           H0.      0
ATOM   1235 HG22 VAL A  81      50.041  52.060  30.081  1.00  0.00           H0.      0
ATOM   1236 HG23 VAL A  81      48.487  52.136  29.374  1.00  0.00           H0.      0
ATOM   1237  C   VAL A  81      50.617  54.243  28.146  1.00  0.00           C0.      0
ATOM   1238  O   VAL A  81      51.748  54.608  27.804  1.00  0.00           O0.      0
ATOM   1239  N   THR A  82      50.004  54.774  29.156  1.00  0.00           N0.      0
ATOM   1240  H   THR A  82      49.080  54.400  29.322  1.00  0.00           H0.      0
ATOM   1241  CA  THR A  82      50.517  55.932  29.992  1.00  0.00           C0.      0
ATOM   1242  HA  THR A  82      51.552  56.109  29.702  1.00  0.00           H0.      0
ATOM   1243  CB  THR A  82      49.785  57.268  29.576  1.00  0.00           C0.      0
ATOM   1244  HB  THR A  82      50.240  57.997  30.246  1.00  0.00           H0.      0
ATOM   1245  CG2 THR A  82      49.861  57.562  28.056  1.00  0.00           C0.      0
ATOM   1246 HG21 THR A  82      49.082  56.946  27.609  1.00  0.00           H0.      0
ATOM   1247 HG22 THR A  82      49.712  58.620  27.837  1.00  0.00           H0.      0
ATOM   1248 HG23 THR A  82      50.804  57.177  27.668  1.00  0.00           H0.      0
ATOM   1249  OG1 THR A  82      48.388  57.176  29.866  1.00  0.00           O0.      0
ATOM   1250  HG1 THR A  82      48.078  56.343  29.504  1.00  0.00           H0.      0
ATOM   1251  C   THR A  82      50.255  55.592  31.444  1.00  0.00           C0.      0
ATOM   1252  O   THR A  82      49.245  54.869  31.645  1.00  0.00           O0.      0
ATOM   1253  N   SER A  83      50.934  56.176  32.442  1.00  0.00           N0.      0
ATOM   1254  H   SER A  83      51.670  56.794  32.130  1.00  0.00           H0.      0
ATOM   1255  CA  SER A  83      50.968  55.711  33.839  1.00  0.00           C0.      0
ATOM   1256  HA  SER A  83      50.031  55.157  33.877  1.00  0.00           H0.      0
ATOM   1257  CB  SER A  83      52.228  54.831  34.097  1.00  0.00           C0.      0
ATOM   1258  HB2 SER A  83      53.110  55.466  34.013  1.00  0.00           H0.      0
ATOM   1259  HB3 SER A  83      52.241  54.455  35.120  1.00  0.00           H0.      0
ATOM   1260  OG  SER A  83      52.280  53.767  33.297  1.00  0.00           O0.      0
ATOM   1261  HG  SER A  83      51.729  53.067  33.657  1.00  0.00           H0.      0
ATOM   1262  C   SER A  83      51.021  56.839  34.920  1.00  0.00           C0.      0
ATOM   1263  O   SER A  83      51.776  57.768  34.820  1.00  0.00           O0.      0
ATOM   1264  N   VAL A  84      50.214  56.733  35.887  1.00  0.00           N0.      0
ATOM   1265  H   VAL A  84      49.451  56.075  35.957  1.00  0.00           H0.      0
ATOM   1266  CA  VAL A  84      50.055  57.733  36.985  1.00  0.00           C0.      0
ATOM   1267  HA  VAL A  84      50.964  58.306  37.166  1.00  0.00           H0.      0
ATOM   1268  CB  VAL A  84      48.974  58.841  36.696  1.00  0.00           C0.      0
ATOM   1269  HB  VAL A  84      49.098  59.607  37.463  1.00  0.00           H0.      0
ATOM   1270  CG1 VAL A  84      49.223  59.565  35.315  1.00  0.00           C0.      0
ATOM   1271 HG11 VAL A  84      49.425  58.850  34.518  1.00  0.00           H0.      0
ATOM   1272 HG12 VAL A  84      48.451  60.292  35.061  1.00  0.00           H0.      0
ATOM   1273 HG13 VAL A  84      50.124  60.133  35.546  1.00  0.00           H0.      0
ATOM   1274  CG2 VAL A  84      47.559  58.327  36.601  1.00  0.00           C0.      0
ATOM   1275 HG21 VAL A  84      47.411  57.590  35.812  1.00  0.00           H0.      0
ATOM   1276 HG22 VAL A  84      47.345  57.870  37.567  1.00  0.00           H0.      0
ATOM   1277 HG23 VAL A  84      46.882  59.153  36.383  1.00  0.00           H0.      0
ATOM   1278  C   VAL A  84      49.804  57.062  38.340  1.00  0.00           C0.      0
ATOM   1279  O   VAL A  84      49.354  55.918  38.428  1.00  0.00           O0.      0
ATOM   1280  N   ASP A  85      50.141  57.691  39.510  1.00  0.00           N0.      0
ATOM   1281  H   ASP A  85      50.426  58.636  39.298  1.00  0.00           H0.      0
ATOM   1282  CA  ASP A  85      50.052  57.214  40.875  1.00  0.00           C0.      0
ATOM   1283  HA  ASP A  85      49.080  56.765  41.079  1.00  0.00           H0.      0
ATOM   1284  CB  ASP A  85      51.150  56.171  41.170  1.00  0.00           C0.      0
ATOM   1285  HB2 ASP A  85      51.289  55.510  40.314  1.00  0.00           H0.      0
ATOM   1286  HB3 ASP A  85      52.129  56.580  41.419  1.00  0.00           H0.      0
ATOM   1287  CG  ASP A  85      50.737  55.295  42.315  1.00  0.00           C0.      0
ATOM   1288  OD1 ASP A  85      50.392  54.086  42.169  1.00  0.00           O0.      0
ATOM   1289  OD2 ASP A  85      50.719  55.821  43.439  1.00  0.00           O0.      0
ATOM   1290  C   ASP A  85      50.324  58.374  41.810  1.00  0.00           C0.      0
ATOM   1291  O   ASP A  85      51.094  59.327  41.485  1.00  0.00           O0.      0
ATOM   1292  N   ALA A  86      49.534  58.411  42.891  1.00  0.00           N0.      0
ATOM   1293  H   ALA A  86      48.975  57.609  43.146  1.00  0.00           H0.      0
ATOM   1294  CA  ALA A  86      49.661  59.298  44.045  1.00  0.00           C0.      0
ATOM   1295  HA  ALA A  86      49.425  60.273  43.617  1.00  0.00           H0.      0
ATOM   1296  CB  ALA A  86      48.651  58.900  45.101  1.00  0.00           C0.      0
ATOM   1297  HB1 ALA A  86      47.659  59.136  44.716  1.00  0.00           H0.      0
ATOM   1298  HB2 ALA A  86      48.706  57.822  45.253  1.00  0.00           H0.      0
ATOM   1299  HB3 ALA A  86      48.667  59.232  46.139  1.00  0.00           H0.      0
ATOM   1300  C   ALA A  86      51.040  59.218  44.742  1.00  0.00           C0.      0
ATOM   1301  O   ALA A  86      51.460  60.265  45.315  1.00  0.00           O0.      0
ATOM   1302  N   SER A  87      51.659  58.032  44.914  1.00  0.00           N0.      0
ATOM   1303  H   SER A  87      51.217  57.251  44.449  1.00  0.00           H0.      0
ATOM   1304  CA  SER A  87      52.899  57.790  45.635  1.00  0.00           C0.      0
ATOM   1305  HA  SER A  87      52.830  58.502  46.457  1.00  0.00           H0.      0
ATOM   1306  CB  SER A  87      52.949  56.363  46.240  1.00  0.00           C0.      0
ATOM   1307  HB2 SER A  87      52.311  56.367  47.125  1.00  0.00           H0.      0
ATOM   1308  HB3 SER A  87      52.518  55.573  45.625  1.00  0.00           H0.      0
ATOM   1309  OG  SER A  87      54.222  55.982  46.735  1.00  0.00           O0.      0
ATOM   1310  HG  SER A  87      54.316  56.564  47.492  1.00  0.00           H0.      0
ATOM   1311  C   SER A  87      54.163  58.032  44.872  1.00  0.00           C0.      0
ATOM   1312  O   SER A  87      54.350  57.367  43.902  1.00  0.00           O0.      0
ATOM   1313  N   ASP A  88      55.114  58.834  45.352  1.00  0.00           N0.      0
ATOM   1314  H   ASP A  88      54.878  59.257  46.238  1.00  0.00           H0.      0
ATOM   1315  CA  ASP A  88      56.379  59.206  44.716  1.00  0.00           C0.      0
ATOM   1316  HA  ASP A  88      56.056  59.401  43.694  1.00  0.00           H0.      0
ATOM   1317  CB  ASP A  88      56.960  60.532  45.329  1.00  0.00           C0.      0
ATOM   1318  HB2 ASP A  88      57.771  60.860  44.679  1.00  0.00           H0.      0
ATOM   1319  HB3 ASP A  88      56.274  61.353  45.122  1.00  0.00           H0.      0
ATOM   1320  CG  ASP A  88      57.420  60.525  46.753  1.00  0.00           C0.      0
ATOM   1321  OD1 ASP A  88      56.746  59.876  47.579  1.00  0.00           O0.      0
ATOM   1322  OD2 ASP A  88      58.488  61.131  47.030  1.00  0.00           O0.      0
ATOM   1323  C   ASP A  88      57.455  58.098  44.822  1.00  0.00           C0.      0
ATOM   1324  O   ASP A  88      58.246  57.981  43.939  1.00  0.00           O0.      0
ATOM   1325  N   LYS A  89      57.557  57.402  45.907  1.00  0.00           N0.      0
ATOM   1326  H   LYS A  89      56.829  57.408  46.607  1.00  0.00           H0.      0
ATOM   1327  CA  LYS A  89      58.564  56.270  46.108  1.00  0.00           C0.      0
ATOM   1328  HA  LYS A  89      59.541  56.696  45.877  1.00  0.00           H0.      0
ATOM   1329  CB  LYS A  89      58.601  55.877  47.569  1.00  0.00           C0.      0
ATOM   1330  HB2 LYS A  89      57.614  55.435  47.710  1.00  0.00           H0.      0
ATOM   1331  HB3 LYS A  89      59.388  55.135  47.703  1.00  0.00           H0.      0
ATOM   1332  CG  LYS A  89      58.930  57.028  48.589  1.00  0.00           C0.      0
ATOM   1333  HG2 LYS A  89      58.060  57.680  48.658  1.00  0.00           H0.      0
ATOM   1334  HG3 LYS A  89      59.063  56.513  49.541  1.00  0.00           H0.      0
ATOM   1335  CD  LYS A  89      60.110  58.010  48.256  1.00  0.00           C0.      0
ATOM   1336  HD2 LYS A  89      60.951  57.361  48.015  1.00  0.00           H0.      0
ATOM   1337  HD3 LYS A  89      59.851  58.595  47.374  1.00  0.00           H0.      0
ATOM   1338  CE  LYS A  89      60.335  59.001  49.435  1.00  0.00           C0.      0
ATOM   1339  HE2 LYS A  89      60.358  58.314  50.281  1.00  0.00           H0.      0
ATOM   1340  HE3 LYS A  89      61.283  59.530  49.335  1.00  0.00           H0.      0
ATOM   1341  NZ  LYS A  89      59.152  59.908  49.541  1.00  0.00           N0.      0
ATOM   1342  HZ1 LYS A  89      59.203  60.520  48.739  1.00  0.00           H0.      0
ATOM   1343  HZ2 LYS A  89      58.301  59.405  49.337  1.00  0.00           H0.      0
ATOM   1344  HZ3 LYS A  89      59.319  60.576  50.280  1.00  0.00           H0.      0
ATOM   1345  C   LYS A  89      58.278  55.077  45.230  1.00  0.00           C0.      0
ATOM   1346  O   LYS A  89      59.220  54.504  44.632  1.00  0.00           O0.      0
ATOM   1347  N   MET A  90      57.002  54.782  44.958  1.00  0.00           N0.      0
ATOM   1348  H   MET A  90      56.282  55.256  45.485  1.00  0.00           H0.      0
ATOM   1349  CA  MET A  90      56.612  53.690  44.029  1.00  0.00           C0.      0
ATOM   1350  HA  MET A  90      57.193  52.808  44.298  1.00  0.00           H0.      0
ATOM   1351  CB  MET A  90      55.062  53.350  44.221  1.00  0.00           C0.      0
ATOM   1352  HB2 MET A  90      54.461  54.170  43.829  1.00  0.00           H0.      0
ATOM   1353  HB3 MET A  90      54.888  52.564  43.486  1.00  0.00           H0.      0
ATOM   1354  CG  MET A  90      54.746  52.823  45.674  1.00  0.00           C0.      0
ATOM   1355  HG2 MET A  90      55.177  53.402  46.491  1.00  0.00           H0.      0
ATOM   1356  HG3 MET A  90      53.668  52.929  45.797  1.00  0.00           H0.      0
ATOM   1357  SD  MET A  90      55.236  51.129  45.847  1.00  0.00           S0.      0
ATOM   1358  CE  MET A  90      53.667  50.279  45.288  1.00  0.00           C0.      0
ATOM   1359  HE1 MET A  90      52.849  50.823  45.760  1.00  0.00           H0.      0
ATOM   1360  HE2 MET A  90      53.661  50.115  44.211  1.00  0.00           H0.      0
ATOM   1361  HE3 MET A  90      53.716  49.313  45.792  1.00  0.00           H0.      0
ATOM   1362  C   MET A  90      56.971  54.192  42.587  1.00  0.00           C0.      0
ATOM   1363  O   MET A  90      57.688  53.491  41.884  1.00  0.00           O0.      0
ATOM   1364  N   LEU A  91      56.635  55.382  42.231  1.00  0.00           N0.      0
ATOM   1365  H   LEU A  91      56.183  55.919  42.958  1.00  0.00           H0.      0
ATOM   1366  CA  LEU A  91      56.750  55.950  40.897  1.00  0.00           C0.      0
ATOM   1367  HA  LEU A  91      56.497  55.211  40.137  1.00  0.00           H0.      0
ATOM   1368  CB  LEU A  91      55.883  57.208  40.833  1.00  0.00           C0.      0
ATOM   1369  HB2 LEU A  91      54.950  57.007  41.360  1.00  0.00           H0.      0
ATOM   1370  HB3 LEU A  91      56.422  58.034  41.297  1.00  0.00           H0.      0
ATOM   1371  CG  LEU A  91      55.623  57.556  39.345  1.00  0.00           C0.      0
ATOM   1372  HG  LEU A  91      56.554  57.558  38.779  1.00  0.00           H0.      0
ATOM   1373  CD1 LEU A  91      54.604  56.566  38.683  1.00  0.00           C0.      0
ATOM   1374 HD11 LEU A  91      53.576  56.903  38.813  1.00  0.00           H0.      0
ATOM   1375 HD12 LEU A  91      54.774  56.419  37.616  1.00  0.00           H0.      0
ATOM   1376 HD13 LEU A  91      54.664  55.555  39.087  1.00  0.00           H0.      0
ATOM   1377  CD2 LEU A  91      55.004  58.931  39.073  1.00  0.00           C0.      0
ATOM   1378 HD21 LEU A  91      55.677  59.634  39.562  1.00  0.00           H0.      0
ATOM   1379 HD22 LEU A  91      54.878  59.005  37.992  1.00  0.00           H0.      0
ATOM   1380 HD23 LEU A  91      54.041  58.970  39.583  1.00  0.00           H0.      0
ATOM   1381  C   LEU A  91      58.253  56.131  40.487  1.00  0.00           C0.      0
ATOM   1382  O   LEU A  91      58.591  55.976  39.284  1.00  0.00           O0.      0
ATOM   1383  N   LYS A  92      59.256  56.319  41.352  1.00  0.00           N0.      0
ATOM   1384  H   LYS A  92      58.958  56.430  42.311  1.00  0.00           H0.      0
ATOM   1385  CA  LYS A  92      60.767  56.316  41.116  1.00  0.00           C0.      0
ATOM   1386  HA  LYS A  92      61.002  57.090  40.385  1.00  0.00           H0.      0
ATOM   1387  CB  LYS A  92      61.477  56.380  42.470  1.00  0.00           C0.      0
ATOM   1388  HB2 LYS A  92      61.169  57.273  43.015  1.00  0.00           H0.      0
ATOM   1389  HB3 LYS A  92      61.103  55.571  43.097  1.00  0.00           H0.      0
ATOM   1390  CG  LYS A  92      62.947  56.423  42.386  1.00  0.00           C0.      0
ATOM   1391  HG2 LYS A  92      63.353  55.421  42.248  1.00  0.00           H0.      0
ATOM   1392  HG3 LYS A  92      63.325  57.054  41.581  1.00  0.00           H0.      0
ATOM   1393  CD  LYS A  92      63.767  56.711  43.616  1.00  0.00           C0.      0
ATOM   1394  HD2 LYS A  92      63.375  57.587  44.132  1.00  0.00           H0.      0
ATOM   1395  HD3 LYS A  92      63.755  55.840  44.272  1.00  0.00           H0.      0
ATOM   1396  CE  LYS A  92      65.230  57.014  43.253  1.00  0.00           C0.      0
ATOM   1397  HE2 LYS A  92      65.668  56.195  42.683  1.00  0.00           H0.      0
ATOM   1398  HE3 LYS A  92      65.210  57.867  42.575  1.00  0.00           H0.      0
ATOM   1399  NZ  LYS A  92      65.975  57.246  44.457  1.00  0.00           N0.      0
ATOM   1400  HZ1 LYS A  92      65.959  56.402  45.012  1.00  0.00           H0.      0
ATOM   1401  HZ2 LYS A  92      66.919  57.532  44.244  1.00  0.00           H0.      0
ATOM   1402  HZ3 LYS A  92      65.535  57.996  44.972  1.00  0.00           H0.      0
ATOM   1403  C   LYS A  92      61.133  55.064  40.294  1.00  0.00           C0.      0
ATOM   1404  O   LYS A  92      61.837  55.222  39.282  1.00  0.00           O0.      0
ATOM   1405  N   TYR A  93      60.596  53.930  40.630  1.00  0.00           N0.      0
ATOM   1406  H   TYR A  93      60.172  53.827  41.541  1.00  0.00           H0.      0
ATOM   1407  CA  TYR A  93      61.088  52.660  39.986  1.00  0.00           C0.      0
ATOM   1408  HA  TYR A  93      62.105  52.832  39.635  1.00  0.00           H0.      0
ATOM   1409  CB  TYR A  93      60.967  51.569  41.042  1.00  0.00           C0.      0
ATOM   1410  HB2 TYR A  93      59.915  51.365  41.243  1.00  0.00           H0.      0
ATOM   1411  HB3 TYR A  93      61.414  50.686  40.585  1.00  0.00           H0.      0
ATOM   1412  CG  TYR A  93      61.699  51.863  42.361  1.00  0.00           C0.      0
ATOM   1413  CD1 TYR A  93      63.001  51.425  42.478  1.00  0.00           C0.      0
ATOM   1414  HD1 TYR A  93      63.573  50.844  41.770  1.00  0.00           H0.      0
ATOM   1415  CE1 TYR A  93      63.685  51.611  43.749  1.00  0.00           C0.      0
ATOM   1416  HE1 TYR A  93      64.671  51.196  43.900  1.00  0.00           H0.      0
ATOM   1417  CZ  TYR A  93      63.082  52.307  44.740  1.00  0.00           C0.      0
ATOM   1418  OH  TYR A  93      63.642  52.464  45.914  1.00  0.00           O0.      0
ATOM   1419  HH  TYR A  93      62.961  52.750  46.527  1.00  0.00           H0.      0
ATOM   1420  CE2 TYR A  93      61.736  52.669  44.674  1.00  0.00           C0.      0
ATOM   1421  HE2 TYR A  93      61.200  53.113  45.500  1.00  0.00           H0.      0
ATOM   1422  CD2 TYR A  93      61.083  52.464  43.438  1.00  0.00           C0.      0
ATOM   1423  HD2 TYR A  93      60.059  52.757  43.256  1.00  0.00           H0.      0
ATOM   1424  C   TYR A  93      60.302  52.378  38.705  1.00  0.00           C0.      0
ATOM   1425  O   TYR A  93      60.887  51.708  37.807  1.00  0.00           O0.      0
ATOM   1426  N   ALA A  94      59.171  52.939  38.557  1.00  0.00           N0.      0
ATOM   1427  H   ALA A  94      58.711  53.231  39.407  1.00  0.00           H0.      0
ATOM   1428  CA  ALA A  94      58.538  53.055  37.269  1.00  0.00           C0.      0
ATOM   1429  HA  ALA A  94      58.527  52.072  36.798  1.00  0.00           H0.      0
ATOM   1430  CB  ALA A  94      57.056  53.597  37.393  1.00  0.00           C0.      0
ATOM   1431  HB1 ALA A  94      57.065  54.686  37.356  1.00  0.00           H0.      0
ATOM   1432  HB2 ALA A  94      56.473  53.290  36.525  1.00  0.00           H0.      0
ATOM   1433  HB3 ALA A  94      56.628  53.262  38.338  1.00  0.00           H0.      0
ATOM   1434  C   ALA A  94      59.336  54.012  36.274  1.00  0.00           C0.      0
ATOM   1435  O   ALA A  94      59.722  53.622  35.186  1.00  0.00           O0.      0
ATOM   1436  N   LEU A  95      59.604  55.246  36.741  1.00  0.00           N0.      0
ATOM   1437  H   LEU A  95      59.146  55.496  37.606  1.00  0.00           H0.      0
ATOM   1438  CA  LEU A  95      60.487  56.206  36.056  1.00  0.00           C0.      0
ATOM   1439  HA  LEU A  95      59.987  56.522  35.141  1.00  0.00           H0.      0
ATOM   1440  CB  LEU A  95      60.502  57.434  36.923  1.00  0.00           C0.      0
ATOM   1441  HB2 LEU A  95      60.786  57.002  37.883  1.00  0.00           H0.      0
ATOM   1442  HB3 LEU A  95      61.389  58.027  36.700  1.00  0.00           H0.      0
ATOM   1443  CG  LEU A  95      59.237  58.236  37.096  1.00  0.00           C0.      0
ATOM   1444  HG  LEU A  95      58.394  57.584  37.325  1.00  0.00           H0.      0
ATOM   1445  CD1 LEU A  95      59.304  59.285  38.226  1.00  0.00           C0.      0
ATOM   1446 HD11 LEU A  95      60.244  59.836  38.185  1.00  0.00           H0.      0
ATOM   1447 HD12 LEU A  95      58.487  59.995  38.104  1.00  0.00           H0.      0
ATOM   1448 HD13 LEU A  95      59.319  58.720  39.158  1.00  0.00           H0.      0
ATOM   1449  CD2 LEU A  95      58.887  59.069  35.839  1.00  0.00           C0.      0
ATOM   1450 HD21 LEU A  95      58.666  58.385  35.019  1.00  0.00           H0.      0
ATOM   1451 HD22 LEU A  95      58.007  59.698  35.978  1.00  0.00           H0.      0
ATOM   1452 HD23 LEU A  95      59.689  59.746  35.544  1.00  0.00           H0.      0
ATOM   1453  C   LEU A  95      61.909  55.673  35.734  1.00  0.00           C0.      0
ATOM   1454  O   LEU A  95      62.357  55.916  34.605  1.00  0.00           O0.      0
ATOM   1455  N   LYS A  96      62.554  54.951  36.609  1.00  0.00           N0.      0
ATOM   1456  H   LYS A  96      62.138  54.854  37.524  1.00  0.00           H0.      0
ATOM   1457  CA  LYS A  96      63.838  54.183  36.435  1.00  0.00           C0.      0
ATOM   1458  HA  LYS A  96      64.609  54.895  36.139  1.00  0.00           H0.      0
ATOM   1459  CB  LYS A  96      64.218  53.566  37.772  1.00  0.00           C0.      0
ATOM   1460  HB2 LYS A  96      63.986  54.316  38.528  1.00  0.00           H0.      0
ATOM   1461  HB3 LYS A  96      63.627  52.707  38.089  1.00  0.00           H0.      0
ATOM   1462  CG  LYS A  96      65.691  53.216  37.823  1.00  0.00           C0.      0
ATOM   1463  HG2 LYS A  96      65.910  52.288  37.295  1.00  0.00           H0.      0
ATOM   1464  HG3 LYS A  96      66.196  54.057  37.349  1.00  0.00           H0.      0
ATOM   1465  CD  LYS A  96      66.167  53.038  39.273  1.00  0.00           C0.      0
ATOM   1466  HD2 LYS A  96      66.050  53.965  39.834  1.00  0.00           H0.      0
ATOM   1467  HD3 LYS A  96      65.568  52.292  39.796  1.00  0.00           H0.      0
ATOM   1468  CE  LYS A  96      67.592  52.548  39.224  1.00  0.00           C0.      0
ATOM   1469  HE2 LYS A  96      67.689  51.797  38.440  1.00  0.00           H0.      0
ATOM   1470  HE3 LYS A  96      68.061  53.447  38.826  1.00  0.00           H0.      0
ATOM   1471  NZ  LYS A  96      68.192  52.224  40.496  1.00  0.00           N0.      0
ATOM   1472  HZ1 LYS A  96      67.799  51.404  40.935  1.00  0.00           H0.      0
ATOM   1473  HZ2 LYS A  96      69.164  51.951  40.462  1.00  0.00           H0.      0
ATOM   1474  HZ3 LYS A  96      68.125  53.081  41.027  1.00  0.00           H0.      0
ATOM   1475  C   LYS A  96      63.711  53.158  35.298  1.00  0.00           C0.      0
ATOM   1476  O   LYS A  96      64.575  53.136  34.379  1.00  0.00           O0.      0
ATOM   1477  N   GLU A  97      62.632  52.434  35.288  1.00  0.00           N0.      0
ATOM   1478  H   GLU A  97      61.788  52.742  35.750  1.00  0.00           H0.      0
ATOM   1479  CA  GLU A  97      62.344  51.552  34.169  1.00  0.00           C0.      0
ATOM   1480  HA  GLU A  97      63.270  50.977  34.166  1.00  0.00           H0.      0
ATOM   1481  CB  GLU A  97      61.177  50.580  34.451  1.00  0.00           C0.      0
ATOM   1482  HB2 GLU A  97      61.443  50.003  35.336  1.00  0.00           H0.      0
ATOM   1483  HB3 GLU A  97      60.266  51.085  34.772  1.00  0.00           H0.      0
ATOM   1484  CG  GLU A  97      60.967  49.566  33.306  1.00  0.00           C0.      0
ATOM   1485  HG2 GLU A  97      60.155  48.889  33.572  1.00  0.00           H0.      0
ATOM   1486  HG3 GLU A  97      60.651  50.195  32.474  1.00  0.00           H0.      0
ATOM   1487  CD  GLU A  97      62.142  48.669  32.859  1.00  0.00           C0.      0
ATOM   1488  OE1 GLU A  97      62.914  48.354  33.710  1.00  0.00           O0.      0
ATOM   1489  OE2 GLU A  97      62.123  48.217  31.689  1.00  0.00           O0.      0
ATOM   1490  C   GLU A  97      62.188  52.195  32.764  1.00  0.00           C0.      0
ATOM   1491  O   GLU A  97      62.794  51.734  31.789  1.00  0.00           O0.      0
ATOM   1492  N   ARG A  98      61.664  53.410  32.649  1.00  0.00           N0.      0
ATOM   1493  H   ARG A  98      61.070  53.756  33.389  1.00  0.00           H0.      0
ATOM   1494  CA  ARG A  98      61.736  54.180  31.437  1.00  0.00           C0.      0
ATOM   1495  HA  ARG A  98      61.526  53.597  30.540  1.00  0.00           H0.      0
ATOM   1496  CB  ARG A  98      60.496  55.179  31.521  1.00  0.00           C0.      0
ATOM   1497  HB2 ARG A  98      59.621  54.673  31.929  1.00  0.00           H0.      0
ATOM   1498  HB3 ARG A  98      60.844  55.925  32.236  1.00  0.00           H0.      0
ATOM   1499  CG  ARG A  98      60.257  55.762  30.150  1.00  0.00           C0.      0
ATOM   1500  HG2 ARG A  98      61.136  56.224  29.701  1.00  0.00           H0.      0
ATOM   1501  HG3 ARG A  98      59.942  54.933  29.515  1.00  0.00           H0.      0
ATOM   1502  CD  ARG A  98      59.184  56.819  30.334  1.00  0.00           C0.      0
ATOM   1503  HD2 ARG A  98      58.860  57.284  29.403  1.00  0.00           H0.      0
ATOM   1504  HD3 ARG A  98      58.273  56.400  30.761  1.00  0.00           H0.      0
ATOM   1505  NE  ARG A  98      59.540  57.844  31.294  1.00  0.00           N0.      0
ATOM   1506  HE  ARG A  98      60.320  57.724  31.924  1.00  0.00           H0.      0
ATOM   1507  CZ  ARG A  98      59.003  59.073  31.426  1.00  0.00           C0.      0
ATOM   1508  NH1 ARG A  98      57.903  59.490  30.781  1.00  0.00           N0.      0
ATOM   1509 HH11 ARG A  98      57.573  58.852  30.071  1.00  0.00           H0.      0
ATOM   1510 HH12 ARG A  98      57.607  60.453  30.701  1.00  0.00           H0.      0
ATOM   1511  NH2 ARG A  98      59.618  59.924  32.170  1.00  0.00           N0.      0
ATOM   1512 HH21 ARG A  98      60.550  59.749  32.518  1.00  0.00           H0.      0
ATOM   1513 HH22 ARG A  98      59.171  60.706  32.626  1.00  0.00           H0.      0
ATOM   1514  C   ARG A  98      63.085  54.896  31.126  1.00  0.00           C0.      0
ATOM   1515  O   ARG A  98      63.493  54.990  29.961  1.00  0.00           O0.      0
ATOM   1516  N   TRP A  99      63.799  55.463  32.105  1.00  0.00           N0.      0
ATOM   1517  H   TRP A  99      63.408  55.328  33.027  1.00  0.00           H0.      0
ATOM   1518  CA  TRP A  99      65.077  56.085  31.965  1.00  0.00           C0.      0
ATOM   1519  HA  TRP A  99      65.035  56.755  31.106  1.00  0.00           H0.      0
ATOM   1520  CB  TRP A  99      65.417  56.904  33.263  1.00  0.00           C0.      0
ATOM   1521  HB2 TRP A  99      64.603  57.148  33.946  1.00  0.00           H0.      0
ATOM   1522  HB3 TRP A  99      66.008  56.263  33.916  1.00  0.00           H0.      0
ATOM   1523  CG  TRP A  99      66.349  58.135  32.953  1.00  0.00           C0.      0
ATOM   1524  CD1 TRP A  99      67.473  58.444  33.605  1.00  0.00           C0.      0
ATOM   1525  HD1 TRP A  99      67.883  57.808  34.377  1.00  0.00           H0.      0
ATOM   1526  NE1 TRP A  99      68.007  59.668  33.225  1.00  0.00           N0.      0
ATOM   1527  HE1 TRP A  99      68.810  60.144  33.611  1.00  0.00           H0.      0
ATOM   1528  CE2 TRP A  99      67.276  60.139  32.206  1.00  0.00           C0.      0
ATOM   1529  CZ2 TRP A  99      67.550  61.187  31.392  1.00  0.00           C0.      0
ATOM   1530  HZ2 TRP A  99      68.457  61.766  31.491  1.00  0.00           H0.      0
ATOM   1531  CH2 TRP A  99      66.636  61.450  30.299  1.00  0.00           C0.      0
ATOM   1532  HH2 TRP A  99      66.836  62.204  29.552  1.00  0.00           H0.      0
ATOM   1533  CZ3 TRP A  99      65.517  60.598  30.049  1.00  0.00           C0.      0
ATOM   1534  HZ3 TRP A  99      65.002  60.758  29.113  1.00  0.00           H0.      0
ATOM   1535  CE3 TRP A  99      65.252  59.521  30.963  1.00  0.00           C0.      0
ATOM   1536  HE3 TRP A  99      64.432  58.842  30.779  1.00  0.00           H0.      0
ATOM   1537  CD2 TRP A  99      66.157  59.208  31.993  1.00  0.00           C0.      0
ATOM   1538  C   TRP A  99      66.207  55.122  31.565  1.00  0.00           C0.      0
ATOM   1539  O   TRP A  99      67.157  55.548  30.883  1.00  0.00           O0.      0
ATOM   1540  N   ASN A 100      66.091  53.858  32.003  1.00  0.00           N0.      0
ATOM   1541  H   ASN A 100      65.443  53.660  32.752  1.00  0.00           H0.      0
ATOM   1542  CA  ASN A 100      67.144  52.793  31.684  1.00  0.00           C0.      0
ATOM   1543  HA  ASN A 100      68.136  53.234  31.783  1.00  0.00           H0.      0
ATOM   1544  CB  ASN A 100      67.023  51.617  32.661  1.00  0.00           C0.      0
ATOM   1545  HB2 ASN A 100      66.030  51.167  32.673  1.00  0.00           H0.      0
ATOM   1546  HB3 ASN A 100      67.681  50.847  32.257  1.00  0.00           H0.      0
ATOM   1547  CG  ASN A 100      67.472  51.928  34.143  1.00  0.00           C0.      0
ATOM   1548  OD1 ASN A 100      68.006  52.939  34.474  1.00  0.00           O0.      0
ATOM   1549  ND2 ASN A 100      67.341  50.996  35.002  1.00  0.00           N0.      0
ATOM   1550 HD21 ASN A 100      67.581  51.248  35.950  1.00  0.00           H0.      0
ATOM   1551 HD22 ASN A 100      66.944  50.117  34.700  1.00  0.00           H0.      0
ATOM   1552  C   ASN A 100      66.993  52.327  30.211  1.00  0.00           C0.      0
ATOM   1553  O   ASN A 100      67.788  51.515  29.769  1.00  0.00           O0.      0
ATOM   1554  N   ARG A 101      66.040  52.868  29.435  1.00  0.00           N0.      0
ATOM   1555  H   ARG A 101      65.481  53.653  29.737  1.00  0.00           H0.      0
ATOM   1556  CA  ARG A 101      65.761  52.437  28.045  1.00  0.00           C0.      0
ATOM   1557  HA  ARG A 101      66.679  52.306  27.473  1.00  0.00           H0.      0
ATOM   1558  CB  ARG A 101      65.040  51.118  27.805  1.00  0.00           C0.      0
ATOM   1559  HB2 ARG A 101      64.907  50.918  26.741  1.00  0.00           H0.      0
ATOM   1560  HB3 ARG A 101      65.580  50.282  28.249  1.00  0.00           H0.      0
ATOM   1561  CG  ARG A 101      63.677  51.133  28.365  1.00  0.00           C0.      0
ATOM   1562  HG2 ARG A 101      63.708  51.792  29.233  1.00  0.00           H0.      0
ATOM   1563  HG3 ARG A 101      62.963  51.520  27.638  1.00  0.00           H0.      0
ATOM   1564  CD  ARG A 101      63.201  49.711  28.904  1.00  0.00           C0.      0
ATOM   1565  HD2 ARG A 101      64.010  49.395  29.563  1.00  0.00           H0.      0
ATOM   1566  HD3 ARG A 101      62.366  49.696  29.604  1.00  0.00           H0.      0
ATOM   1567  NE  ARG A 101      63.021  48.706  27.890  1.00  0.00           N0.      0
ATOM   1568  HE  ARG A 101      63.374  48.922  26.968  1.00  0.00           H0.      0
ATOM   1569  CZ  ARG A 101      62.399  47.553  27.969  1.00  0.00           C0.      0
ATOM   1570  NH1 ARG A 101      61.877  47.094  29.080  1.00  0.00           N0.      0
ATOM   1571 HH11 ARG A 101      61.788  47.779  29.816  1.00  0.00           H0.      0
ATOM   1572 HH12 ARG A 101      61.417  46.195  29.121  1.00  0.00           H0.      0
ATOM   1573  NH2 ARG A 101      62.255  46.916  26.851  1.00  0.00           N0.      0
ATOM   1574 HH21 ARG A 101      62.661  47.263  25.993  1.00  0.00           H0.      0
ATOM   1575 HH22 ARG A 101      61.651  46.107  26.812  1.00  0.00           H0.      0
ATOM   1576  C   ARG A 101      65.111  53.670  27.330  1.00  0.00           C0.      0
ATOM   1577  O   ARG A 101      64.123  53.504  26.637  1.00  0.00           O0.      0
ATOM   1578  N   ARG A 102      65.569  54.882  27.643  1.00  0.00           N0.      0
ATOM   1579  H   ARG A 102      66.408  54.862  28.204  1.00  0.00           H0.      0
ATOM   1580  CA  ARG A 102      64.944  56.215  27.317  1.00  0.00           C0.      0
ATOM   1581  HA  ARG A 102      63.927  56.123  27.698  1.00  0.00           H0.      0
ATOM   1582  CB  ARG A 102      65.596  57.490  27.996  1.00  0.00           C0.      0
ATOM   1583  HB2 ARG A 102      64.983  58.391  27.980  1.00  0.00           H0.      0
ATOM   1584  HB3 ARG A 102      65.767  57.295  29.055  1.00  0.00           H0.      0
ATOM   1585  CG  ARG A 102      66.913  57.804  27.298  1.00  0.00           C0.      0
ATOM   1586  HG2 ARG A 102      67.321  56.892  26.863  1.00  0.00           H0.      0
ATOM   1587  HG3 ARG A 102      66.640  58.413  26.436  1.00  0.00           H0.      0
ATOM   1588  CD  ARG A 102      67.942  58.452  28.288  1.00  0.00           C0.      0
ATOM   1589  HD2 ARG A 102      68.858  58.719  27.762  1.00  0.00           H0.      0
ATOM   1590  HD3 ARG A 102      67.572  59.399  28.681  1.00  0.00           H0.      0
ATOM   1591  NE  ARG A 102      68.302  57.581  29.450  1.00  0.00           N0.      0
ATOM   1592  HE  ARG A 102      67.994  56.620  29.494  1.00  0.00           H0.      0
ATOM   1593  CZ  ARG A 102      69.118  57.829  30.438  1.00  0.00           C0.      0
ATOM   1594  NH1 ARG A 102      69.858  58.847  30.478  1.00  0.00           N0.      0
ATOM   1595 HH11 ARG A 102      69.678  59.585  29.813  1.00  0.00           H0.      0
ATOM   1596 HH12 ARG A 102      70.252  59.002  31.395  1.00  0.00           H0.      0
ATOM   1597  NH2 ARG A 102      69.368  57.143  31.427  1.00  0.00           N0.      0
ATOM   1598 HH21 ARG A 102      68.742  56.357  31.520  1.00  0.00           H0.      0
ATOM   1599 HH22 ARG A 102      70.085  57.353  32.106  1.00  0.00           H0.      0
ATOM   1600  C   ARG A 102      64.757  56.471  25.801  1.00  0.00           C0.      0
ATOM   1601  O   ARG A 102      63.856  57.279  25.410  1.00  0.00           O0.      0
ATOM   1602  N   LYS A 103      65.523  55.722  24.933  1.00  0.00           N0.      0
ATOM   1603  H   LYS A 103      66.177  55.083  25.363  1.00  0.00           H0.      0
ATOM   1604  CA  LYS A 103      65.386  55.825  23.424  1.00  0.00           C0.      0
ATOM   1605  HA  LYS A 103      64.751  56.683  23.205  1.00  0.00           H0.      0
ATOM   1606  CB  LYS A 103      66.774  56.051  22.855  1.00  0.00           C0.      0
ATOM   1607  HB2 LYS A 103      67.499  55.268  23.079  1.00  0.00           H0.      0
ATOM   1608  HB3 LYS A 103      66.652  56.049  21.771  1.00  0.00           H0.      0
ATOM   1609  CG  LYS A 103      67.265  57.420  23.208  1.00  0.00           C0.      0
ATOM   1610  HG2 LYS A 103      67.123  57.615  24.271  1.00  0.00           H0.      0
ATOM   1611  HG3 LYS A 103      68.304  57.599  22.931  1.00  0.00           H0.      0
ATOM   1612  CD  LYS A 103      66.444  58.598  22.568  1.00  0.00           C0.      0
ATOM   1613  HD2 LYS A 103      66.486  58.712  21.485  1.00  0.00           H0.      0
ATOM   1614  HD3 LYS A 103      65.420  58.613  22.940  1.00  0.00           H0.      0
ATOM   1615  CE  LYS A 103      67.063  59.908  22.983  1.00  0.00           C0.      0
ATOM   1616  HE2 LYS A 103      67.031  60.038  24.065  1.00  0.00           H0.      0
ATOM   1617  HE3 LYS A 103      68.144  59.927  22.838  1.00  0.00           H0.      0
ATOM   1618  NZ  LYS A 103      66.499  61.135  22.317  1.00  0.00           N0.      0
ATOM   1619  HZ1 LYS A 103      66.823  61.286  21.372  1.00  0.00           H0.      0
ATOM   1620  HZ2 LYS A 103      65.501  61.226  22.189  1.00  0.00           H0.      0
ATOM   1621  HZ3 LYS A 103      66.865  61.976  22.739  1.00  0.00           H0.      0
ATOM   1622  C   LYS A 103      64.558  54.611  22.840  1.00  0.00           C0.      0
ATOM   1623  O   LYS A 103      64.262  54.544  21.620  1.00  0.00           O0.      0
ATOM   1624  N   GLU A 104      64.102  53.558  23.577  1.00  0.00           N0.      0
ATOM   1625  H   GLU A 104      64.129  53.605  24.586  1.00  0.00           H0.      0
ATOM   1626  CA  GLU A 104      63.326  52.406  22.981  1.00  0.00           C0.      0
ATOM   1627  HA  GLU A 104      63.843  51.973  22.125  1.00  0.00           H0.      0
ATOM   1628  CB  GLU A 104      63.257  51.247  24.023  1.00  0.00           C0.      0
ATOM   1629  HB2 GLU A 104      64.315  51.068  24.219  1.00  0.00           H0.      0
ATOM   1630  HB3 GLU A 104      62.833  51.516  24.990  1.00  0.00           H0.      0
ATOM   1631  CG  GLU A 104      62.549  49.919  23.469  1.00  0.00           C0.      0
ATOM   1632  HG2 GLU A 104      61.471  50.081  23.453  1.00  0.00           H0.      0
ATOM   1633  HG3 GLU A 104      62.802  49.714  22.428  1.00  0.00           H0.      0
ATOM   1634  CD  GLU A 104      62.886  48.706  24.250  1.00  0.00           C0.      0
ATOM   1635  OE1 GLU A 104      62.247  47.656  24.124  1.00  0.00           O0.      0
ATOM   1636  OE2 GLU A 104      63.792  48.679  25.103  1.00  0.00           O0.      0
ATOM   1637  C   GLU A 104      61.903  52.839  22.615  1.00  0.00           C0.      0
ATOM   1638  O   GLU A 104      61.256  53.428  23.520  1.00  0.00           O0.      0
ATOM   1639  N   PRO A 105      61.358  52.709  21.401  1.00  0.00           N0.      0
ATOM   1640  CD  PRO A 105      61.830  51.869  20.267  1.00  0.00           C0.      0
ATOM   1641  HD2 PRO A 105      61.261  50.940  20.314  1.00  0.00           H0.      0
ATOM   1642  HD3 PRO A 105      62.910  51.729  20.319  1.00  0.00           H0.      0
ATOM   1643  CG  PRO A 105      61.307  52.606  18.991  1.00  0.00           C0.      0
ATOM   1644  HG2 PRO A 105      61.279  52.041  18.060  1.00  0.00           H0.      0
ATOM   1645  HG3 PRO A 105      61.963  53.467  18.865  1.00  0.00           H0.      0
ATOM   1646  CB  PRO A 105      59.990  53.177  19.548  1.00  0.00           C0.      0
ATOM   1647  HB2 PRO A 105      59.285  52.347  19.515  1.00  0.00           H0.      0
ATOM   1648  HB3 PRO A 105      59.582  53.963  18.913  1.00  0.00           H0.      0
ATOM   1649  CA  PRO A 105      60.345  53.613  20.884  1.00  0.00           C0.      0
ATOM   1650  HA  PRO A 105      60.721  54.632  20.786  1.00  0.00           H0.      0
ATOM   1651  C   PRO A 105      59.050  53.734  21.748  1.00  0.00           C0.      0
ATOM   1652  O   PRO A 105      58.468  54.823  21.761  1.00  0.00           O0.      0
ATOM   1653  N   ALA A 106      58.522  52.608  22.299  1.00  0.00           N0.      0
ATOM   1654  H   ALA A 106      58.914  51.696  22.112  1.00  0.00           H0.      0
ATOM   1655  CA  ALA A 106      57.388  52.495  23.236  1.00  0.00           C0.      0
ATOM   1656  HA  ALA A 106      56.570  53.026  22.749  1.00  0.00           H0.      0
ATOM   1657  CB  ALA A 106      56.794  51.013  23.341  1.00  0.00           C0.      0
ATOM   1658  HB1 ALA A 106      57.469  50.411  23.950  1.00  0.00           H0.      0
ATOM   1659  HB2 ALA A 106      55.826  50.992  23.841  1.00  0.00           H0.      0
ATOM   1660  HB3 ALA A 106      56.748  50.531  22.365  1.00  0.00           H0.      0
ATOM   1661  C   ALA A 106      57.672  53.190  24.552  1.00  0.00           C0.      0
ATOM   1662  O   ALA A 106      56.806  53.790  25.117  1.00  0.00           O0.      0
ATOM   1663  N   PHE A 107      58.883  53.002  25.047  1.00  0.00           N0.      0
ATOM   1664  H   PHE A 107      59.524  52.363  24.599  1.00  0.00           H0.      0
ATOM   1665  CA  PHE A 107      59.271  53.662  26.340  1.00  0.00           C0.      0
ATOM   1666  HA  PHE A 107      58.467  53.505  27.059  1.00  0.00           H0.      0
ATOM   1667  CB  PHE A 107      60.506  52.836  26.889  1.00  0.00           C0.      0
ATOM   1668  HB2 PHE A 107      61.165  52.764  26.024  1.00  0.00           H0.      0
ATOM   1669  HB3 PHE A 107      60.953  53.292  27.773  1.00  0.00           H0.      0
ATOM   1670  CG  PHE A 107      60.267  51.401  27.360  1.00  0.00           C0.      0
ATOM   1671  CD1 PHE A 107      60.141  50.440  26.325  1.00  0.00           C0.      0
ATOM   1672  HD1 PHE A 107      60.363  50.701  25.301  1.00  0.00           H0.      0
ATOM   1673  CE1 PHE A 107      59.780  49.113  26.663  1.00  0.00           C0.      0
ATOM   1674  HE1 PHE A 107      59.765  48.325  25.925  1.00  0.00           H0.      0
ATOM   1675  CZ  PHE A 107      59.555  48.826  28.011  1.00  0.00           C0.      0
ATOM   1676  HZ  PHE A 107      59.417  47.786  28.268  1.00  0.00           H0.      0
ATOM   1677  CE2 PHE A 107      59.551  49.801  28.977  1.00  0.00           C0.      0
ATOM   1678  HE2 PHE A 107      59.219  49.520  29.965  1.00  0.00           H0.      0
ATOM   1679  CD2 PHE A 107      59.930  51.090  28.673  1.00  0.00           C0.      0
ATOM   1680  HD2 PHE A 107      59.912  51.843  29.447  1.00  0.00           H0.      0
ATOM   1681  C   PHE A 107      59.528  55.196  26.185  1.00  0.00           C0.      0
ATOM   1682  O   PHE A 107      59.279  56.046  27.015  1.00  0.00           O0.      0
ATOM   1683  N   ASP A 108      60.192  55.535  25.117  1.00  0.00           N0.      0
ATOM   1684  H   ASP A 108      60.503  54.751  24.562  1.00  0.00           H0.      0
ATOM   1685  CA  ASP A 108      60.346  56.975  24.641  1.00  0.00           C0.      0
ATOM   1686  HA  ASP A 108      60.837  57.576  25.407  1.00  0.00           H0.      0
ATOM   1687  CB  ASP A 108      61.097  56.983  23.307  1.00  0.00           C0.      0
ATOM   1688  HB2 ASP A 108      61.869  56.217  23.372  1.00  0.00           H0.      0
ATOM   1689  HB3 ASP A 108      60.465  56.593  22.509  1.00  0.00           H0.      0
ATOM   1690  CG  ASP A 108      61.684  58.304  22.875  1.00  0.00           C0.      0
ATOM   1691  OD1 ASP A 108      61.564  59.377  23.563  1.00  0.00           O0.      0
ATOM   1692  OD2 ASP A 108      62.158  58.368  21.726  1.00  0.00           O0.      0
ATOM   1693  C   ASP A 108      58.927  57.684  24.463  1.00  0.00           C0.      0
ATOM   1694  O   ASP A 108      58.743  58.848  24.906  1.00  0.00           O0.      0
ATOM   1695  N   LYS A 109      57.953  56.930  23.907  1.00  0.00           N0.      0
ATOM   1696  H   LYS A 109      58.240  56.009  23.609  1.00  0.00           H0.      0
ATOM   1697  CA  LYS A 109      56.530  57.362  23.987  1.00  0.00           C0.      0
ATOM   1698  HA  LYS A 109      56.495  58.399  23.656  1.00  0.00           H0.      0
ATOM   1699  CB  LYS A 109      55.629  56.437  23.144  1.00  0.00           C0.      0
ATOM   1700  HB2 LYS A 109      56.053  56.128  22.188  1.00  0.00           H0.      0
ATOM   1701  HB3 LYS A 109      55.427  55.484  23.634  1.00  0.00           H0.      0
ATOM   1702  CG  LYS A 109      54.288  57.027  22.797  1.00  0.00           C0.      0
ATOM   1703  HG2 LYS A 109      53.572  56.263  22.494  1.00  0.00           H0.      0
ATOM   1704  HG3 LYS A 109      53.877  57.367  23.747  1.00  0.00           H0.      0
ATOM   1705  CD  LYS A 109      54.274  58.082  21.654  1.00  0.00           C0.      0
ATOM   1706  HD2 LYS A 109      54.886  58.932  21.957  1.00  0.00           H0.      0
ATOM   1707  HD3 LYS A 109      54.727  57.630  20.772  1.00  0.00           H0.      0
ATOM   1708  CE  LYS A 109      52.851  58.554  21.268  1.00  0.00           C0.      0
ATOM   1709  HE2 LYS A 109      53.094  59.150  20.387  1.00  0.00           H0.      0
ATOM   1710  HE3 LYS A 109      52.161  57.749  21.015  1.00  0.00           H0.      0
ATOM   1711  NZ  LYS A 109      52.318  59.554  22.190  1.00  0.00           N0.      0
ATOM   1712  HZ1 LYS A 109      51.886  59.092  22.978  1.00  0.00           H0.      0
ATOM   1713  HZ2 LYS A 109      53.071  60.140  22.521  1.00  0.00           H0.      0
ATOM   1714  HZ3 LYS A 109      51.754  60.209  21.668  1.00  0.00           H0.      0
ATOM   1715  C   LYS A 109      55.963  57.411  25.401  1.00  0.00           C0.      0
ATOM   1716  O   LYS A 109      55.164  58.315  25.723  1.00  0.00           O0.      0
ATOM   1717  N   TRP A 110      56.366  56.455  26.271  1.00  0.00           N0.      0
ATOM   1718  H   TRP A 110      56.885  55.680  25.885  1.00  0.00           H0.      0
ATOM   1719  CA  TRP A 110      55.729  56.258  27.603  1.00  0.00           C0.      0
ATOM   1720  HA  TRP A 110      54.716  55.907  27.410  1.00  0.00           H0.      0
ATOM   1721  CB  TRP A 110      56.439  55.200  28.387  1.00  0.00           C0.      0
ATOM   1722  HB2 TRP A 110      56.613  54.346  27.734  1.00  0.00           H0.      0
ATOM   1723  HB3 TRP A 110      57.431  55.515  28.711  1.00  0.00           H0.      0
ATOM   1724  CG  TRP A 110      55.779  54.615  29.650  1.00  0.00           C0.      0
ATOM   1725  CD1 TRP A 110      54.557  54.919  30.082  1.00  0.00           C0.      0
ATOM   1726  HD1 TRP A 110      53.878  55.673  29.712  1.00  0.00           H0.      0
ATOM   1727  NE1 TRP A 110      54.343  54.225  31.291  1.00  0.00           N0.      0
ATOM   1728  HE1 TRP A 110      53.522  54.389  31.855  1.00  0.00           H0.      0
ATOM   1729  CE2 TRP A 110      55.388  53.398  31.634  1.00  0.00           C0.      0
ATOM   1730  CZ2 TRP A 110      55.752  52.618  32.751  1.00  0.00           C0.      0
ATOM   1731  HZ2 TRP A 110      55.177  52.474  33.654  1.00  0.00           H0.      0
ATOM   1732  CH2 TRP A 110      57.031  52.063  32.792  1.00  0.00           C0.      0
ATOM   1733  HH2 TRP A 110      57.255  51.479  33.672  1.00  0.00           H0.      0
ATOM   1734  CZ3 TRP A 110      57.872  52.066  31.608  1.00  0.00           C0.      0
ATOM   1735  HZ3 TRP A 110      58.783  51.487  31.623  1.00  0.00           H0.      0
ATOM   1736  CE3 TRP A 110      57.464  52.919  30.542  1.00  0.00           C0.      0
ATOM   1737  HE3 TRP A 110      58.059  52.938  29.641  1.00  0.00           H0.      0
ATOM   1738  CD2 TRP A 110      56.279  53.590  30.519  1.00  0.00           C0.      0
ATOM   1739  C   TRP A 110      55.492  57.549  28.415  1.00  0.00           C0.      0
ATOM   1740  O   TRP A 110      56.482  58.200  28.777  1.00  0.00           O0.      0
ATOM   1741  N   VAL A 111      54.242  57.985  28.593  1.00  0.00           N0.      0
ATOM   1742  H   VAL A 111      53.510  57.613  28.005  1.00  0.00           H0.      0
ATOM   1743  CA  VAL A 111      53.991  59.206  29.409  1.00  0.00           C0.      0
ATOM   1744  HA  VAL A 111      54.807  59.918  29.282  1.00  0.00           H0.      0
ATOM   1745  CB  VAL A 111      52.736  59.914  28.992  1.00  0.00           C0.      0
ATOM   1746  HB  VAL A 111      51.902  59.227  29.139  1.00  0.00           H0.      0
ATOM   1747  CG1 VAL A 111      52.650  61.228  29.708  1.00  0.00           C0.      0
ATOM   1748 HG11 VAL A 111      51.728  61.801  29.608  1.00  0.00           H0.      0
ATOM   1749 HG12 VAL A 111      52.767  61.039  30.774  1.00  0.00           H0.      0
ATOM   1750 HG13 VAL A 111      53.533  61.862  29.629  1.00  0.00           H0.      0
ATOM   1751  CG2 VAL A 111      52.701  60.181  27.424  1.00  0.00           C0.      0
ATOM   1752 HG21 VAL A 111      53.357  60.985  27.088  1.00  0.00           H0.      0
ATOM   1753 HG22 VAL A 111      52.971  59.252  26.922  1.00  0.00           H0.      0
ATOM   1754 HG23 VAL A 111      51.654  60.372  27.188  1.00  0.00           H0.      0
ATOM   1755  C   VAL A 111      53.969  58.710  30.885  1.00  0.00           C0.      0
ATOM   1756  O   VAL A 111      53.142  57.934  31.276  1.00  0.00           O0.      0
ATOM   1757  N   ILE A 112      54.786  59.282  31.772  1.00  0.00           N0.      0
ATOM   1758  H   ILE A 112      55.389  60.037  31.479  1.00  0.00           H0.      0
ATOM   1759  CA  ILE A 112      54.674  59.060  33.190  1.00  0.00           C0.      0
ATOM   1760  HA  ILE A 112      53.687  58.633  33.368  1.00  0.00           H0.      0
ATOM   1761  CB  ILE A 112      55.813  58.050  33.752  1.00  0.00           C0.      0
ATOM   1762  HB  ILE A 112      56.741  58.604  33.607  1.00  0.00           H0.      0
ATOM   1763  CG2 ILE A 112      55.527  57.713  35.211  1.00  0.00           C0.      0
ATOM   1764 HG21 ILE A 112      55.544  58.620  35.815  1.00  0.00           H0.      0
ATOM   1765 HG22 ILE A 112      54.561  57.209  35.247  1.00  0.00           H0.      0
ATOM   1766 HG23 ILE A 112      56.292  57.089  35.671  1.00  0.00           H0.      0
ATOM   1767  CG1 ILE A 112      56.030  56.815  32.897  1.00  0.00           C0.      0
ATOM   1768 HG12 ILE A 112      55.225  56.150  33.212  1.00  0.00           H0.      0
ATOM   1769 HG13 ILE A 112      55.987  57.127  31.854  1.00  0.00           H0.      0
ATOM   1770  CD1 ILE A 112      57.378  56.019  33.105  1.00  0.00           C0.      0
ATOM   1771 HD11 ILE A 112      57.310  55.149  32.451  1.00  0.00           H0.      0
ATOM   1772 HD12 ILE A 112      58.290  56.602  32.975  1.00  0.00           H0.      0
ATOM   1773 HD13 ILE A 112      57.402  55.721  34.153  1.00  0.00           H0.      0
ATOM   1774  C   ILE A 112      54.644  60.378  34.017  1.00  0.00           C0.      0
ATOM   1775  O   ILE A 112      55.267  61.380  33.615  1.00  0.00           O0.      0
ATOM   1776  N   GLU A 113      53.859  60.398  35.058  1.00  0.00           N0.      0
ATOM   1777  H   GLU A 113      53.319  59.583  35.313  1.00  0.00           H0.      0
ATOM   1778  CA  GLU A 113      53.539  61.615  35.774  1.00  0.00           C0.      0
ATOM   1779  HA  GLU A 113      54.432  62.217  35.941  1.00  0.00           H0.      0
ATOM   1780  CB  GLU A 113      52.719  62.493  34.804  1.00  0.00           C0.      0
ATOM   1781  HB2 GLU A 113      53.198  62.509  33.825  1.00  0.00           H0.      0
ATOM   1782  HB3 GLU A 113      51.751  62.032  34.606  1.00  0.00           H0.      0
ATOM   1783  CG  GLU A 113      52.585  63.930  35.298  1.00  0.00           C0.      0
ATOM   1784  HG2 GLU A 113      52.082  64.461  34.489  1.00  0.00           H0.      0
ATOM   1785  HG3 GLU A 113      51.915  63.998  36.155  1.00  0.00           H0.      0
ATOM   1786  CD  GLU A 113      53.854  64.750  35.654  1.00  0.00           C0.      0
ATOM   1787  OE1 GLU A 113      54.217  65.640  34.889  1.00  0.00           O0.      0
ATOM   1788  OE2 GLU A 113      54.174  64.813  36.818  1.00  0.00           O0.      0
ATOM   1789  C   GLU A 113      52.762  61.296  37.096  1.00  0.00           C0.      0
ATOM   1790  O   GLU A 113      52.168  60.305  37.362  1.00  0.00           O0.      0
ATOM   1791  N   GLU A 114      52.747  62.326  37.983  1.00  0.00           N0.      0
ATOM   1792  H   GLU A 114      53.205  63.180  37.700  1.00  0.00           H0.      0
ATOM   1793  CA  GLU A 114      52.105  62.320  39.337  1.00  0.00           C0.      0
ATOM   1794  HA  GLU A 114      52.254  61.306  39.710  1.00  0.00           H0.      0
ATOM   1795  CB  GLU A 114      52.830  63.374  40.202  1.00  0.00           C0.      0
ATOM   1796  HB2 GLU A 114      53.796  62.879  40.303  1.00  0.00           H0.      0
ATOM   1797  HB3 GLU A 114      52.777  64.278  39.595  1.00  0.00           H0.      0
ATOM   1798  CG  GLU A 114      52.117  63.286  41.599  1.00  0.00           C0.      0
ATOM   1799  HG2 GLU A 114      51.102  63.662  41.465  1.00  0.00           H0.      0
ATOM   1800  HG3 GLU A 114      52.278  62.261  41.931  1.00  0.00           H0.      0
ATOM   1801  CD  GLU A 114      52.783  64.058  42.705  1.00  0.00           C0.      0
ATOM   1802  OE1 GLU A 114      52.110  64.532  43.665  1.00  0.00           O0.      0
ATOM   1803  OE2 GLU A 114      54.003  64.278  42.665  1.00  0.00           O0.      0
ATOM   1804  C   GLU A 114      50.575  62.678  39.092  1.00  0.00           C0.      0
ATOM   1805  O   GLU A 114      50.318  63.658  38.434  1.00  0.00           O0.      0
ATOM   1806  N   ALA A 115      49.686  61.916  39.705  1.00  0.00           N0.      0
ATOM   1807  H   ALA A 115      49.981  61.164  40.312  1.00  0.00           H0.      0
ATOM   1808  CA  ALA A 115      48.260  62.223  39.673  1.00  0.00           C0.      0
ATOM   1809  HA  ALA A 115      48.057  63.294  39.683  1.00  0.00           H0.      0
ATOM   1810  CB  ALA A 115      47.716  61.677  38.347  1.00  0.00           C0.      0
ATOM   1811  HB1 ALA A 115      47.445  60.622  38.324  1.00  0.00           H0.      0
ATOM   1812  HB2 ALA A 115      46.772  62.192  38.166  1.00  0.00           H0.      0
ATOM   1813  HB3 ALA A 115      48.424  61.865  37.540  1.00  0.00           H0.      0
ATOM   1814  C   ALA A 115      47.513  61.668  40.849  1.00  0.00           C0.      0
ATOM   1815  O   ALA A 115      48.054  61.032  41.785  1.00  0.00           O0.      0
ATOM   1816  N   ASN A 116      46.183  61.997  40.992  1.00  0.00           N0.      0
ATOM   1817  H   ASN A 116      45.750  62.614  40.320  1.00  0.00           H0.      0
ATOM   1818  CA  ASN A 116      45.355  61.344  42.005  1.00  0.00           C0.      0
ATOM   1819  HA  ASN A 116      45.807  60.408  42.332  1.00  0.00           H0.      0
ATOM   1820  CB  ASN A 116      45.465  62.260  43.281  1.00  0.00           C0.      0
ATOM   1821  HB2 ASN A 116      46.517  62.461  43.487  1.00  0.00           H0.      0
ATOM   1822  HB3 ASN A 116      44.883  63.154  43.057  1.00  0.00           H0.      0
ATOM   1823  CG  ASN A 116      44.934  61.615  44.560  1.00  0.00           C0.      0
ATOM   1824  OD1 ASN A 116      43.831  61.066  44.726  1.00  0.00           O0.      0
ATOM   1825  ND2 ASN A 116      45.834  61.416  45.565  1.00  0.00           N0.      0
ATOM   1826 HD21 ASN A 116      45.434  60.915  46.345  1.00  0.00           H0.      0
ATOM   1827 HD22 ASN A 116      46.756  61.824  45.507  1.00  0.00           H0.      0
ATOM   1828  C   ASN A 116      43.881  61.219  41.597  1.00  0.00           C0.      0
ATOM   1829  O   ASN A 116      43.357  62.158  40.930  1.00  0.00           O0.      0
ATOM   1830  N   TRP A 117      43.222  60.159  42.091  1.00  0.00           N0.      0
ATOM   1831  H   TRP A 117      43.764  59.504  42.636  1.00  0.00           H0.      0
ATOM   1832  CA  TRP A 117      41.741  59.989  41.931  1.00  0.00           C0.      0
ATOM   1833  HA  TRP A 117      41.395  59.801  40.915  1.00  0.00           H0.      0
ATOM   1834  CB  TRP A 117      41.290  58.654  42.576  1.00  0.00           C0.      0
ATOM   1835  HB2 TRP A 117      41.358  58.700  43.663  1.00  0.00           H0.      0
ATOM   1836  HB3 TRP A 117      40.252  58.362  42.423  1.00  0.00           H0.      0
ATOM   1837  CG  TRP A 117      42.019  57.476  42.207  1.00  0.00           C0.      0
ATOM   1838  CD1 TRP A 117      42.864  57.311  41.152  1.00  0.00           C0.      0
ATOM   1839  HD1 TRP A 117      42.954  57.981  40.310  1.00  0.00           H0.      0
ATOM   1840  NE1 TRP A 117      43.479  56.093  41.318  1.00  0.00           N0.      0
ATOM   1841  HE1 TRP A 117      44.326  55.922  40.794  1.00  0.00           H0.      0
ATOM   1842  CE2 TRP A 117      43.055  55.371  42.356  1.00  0.00           C0.      0
ATOM   1843  CZ2 TRP A 117      43.363  54.149  42.908  1.00  0.00           C0.      0
ATOM   1844  HZ2 TRP A 117      44.115  53.583  42.379  1.00  0.00           H0.      0
ATOM   1845  CH2 TRP A 117      42.851  53.717  44.133  1.00  0.00           C0.      0
ATOM   1846  HH2 TRP A 117      43.050  52.717  44.491  1.00  0.00           H0.      0
ATOM   1847  CZ3 TRP A 117      41.751  54.428  44.631  1.00  0.00           C0.      0
ATOM   1848  HZ3 TRP A 117      41.168  54.056  45.461  1.00  0.00           H0.      0
ATOM   1849  CE3 TRP A 117      41.371  55.624  44.008  1.00  0.00           C0.      0
ATOM   1850  HE3 TRP A 117      40.580  56.189  44.478  1.00  0.00           H0.      0
ATOM   1851  CD2 TRP A 117      42.045  56.188  42.953  1.00  0.00           C0.      0
ATOM   1852  C   TRP A 117      40.996  61.270  42.292  1.00  0.00           C0.      0
ATOM   1853  O   TRP A 117      39.934  61.509  41.736  1.00  0.00           O0.      0
ATOM   1854  N   LEU A 118      41.466  62.108  43.201  1.00  0.00           N0.      0
ATOM   1855  H   LEU A 118      42.224  61.811  43.798  1.00  0.00           H0.      0
ATOM   1856  CA  LEU A 118      40.908  63.373  43.672  1.00  0.00           C0.      0
ATOM   1857  HA  LEU A 118      39.841  63.348  43.892  1.00  0.00           H0.      0
ATOM   1858  CB  LEU A 118      41.787  63.768  44.892  1.00  0.00           C0.      0
ATOM   1859  HB2 LEU A 118      41.761  62.858  45.491  1.00  0.00           H0.      0
ATOM   1860  HB3 LEU A 118      42.791  63.937  44.503  1.00  0.00           H0.      0
ATOM   1861  CG  LEU A 118      41.338  64.928  45.764  1.00  0.00           C0.      0
ATOM   1862  HG  LEU A 118      41.685  65.885  45.375  1.00  0.00           H0.      0
ATOM   1863  CD1 LEU A 118      39.802  64.860  45.942  1.00  0.00           C0.      0
ATOM   1864 HD11 LEU A 118      39.362  65.374  45.087  1.00  0.00           H0.      0
ATOM   1865 HD12 LEU A 118      39.437  63.836  46.023  1.00  0.00           H0.      0
ATOM   1866 HD13 LEU A 118      39.454  65.413  46.814  1.00  0.00           H0.      0
ATOM   1867  CD2 LEU A 118      41.797  64.802  47.259  1.00  0.00           C0.      0
ATOM   1868 HD21 LEU A 118      42.884  64.715  47.262  1.00  0.00           H0.      0
ATOM   1869 HD22 LEU A 118      41.458  65.747  47.684  1.00  0.00           H0.      0
ATOM   1870 HD23 LEU A 118      41.331  63.973  47.792  1.00  0.00           H0.      0
ATOM   1871  C   LEU A 118      40.978  64.549  42.675  1.00  0.00           C0.      0
ATOM   1872  O   LEU A 118      40.221  65.509  42.766  1.00  0.00           O0.      0
ATOM   1873  N   THR A 119      41.822  64.457  41.675  1.00  0.00           N0.      0
ATOM   1874  H   THR A 119      42.354  63.631  41.441  1.00  0.00           H0.      0
ATOM   1875  CA  THR A 119      42.093  65.589  40.700  1.00  0.00           C0.      0
ATOM   1876  HA  THR A 119      41.271  66.299  40.607  1.00  0.00           H0.      0
ATOM   1877  CB  THR A 119      43.344  66.333  41.168  1.00  0.00           C0.      0
ATOM   1878  HB  THR A 119      43.689  66.961  40.346  1.00  0.00           H0.      0
ATOM   1879  CG2 THR A 119      43.022  67.190  42.285  1.00  0.00           C0.      0
ATOM   1880 HG21 THR A 119      43.726  67.980  42.545  1.00  0.00           H0.      0
ATOM   1881 HG22 THR A 119      42.054  67.633  42.053  1.00  0.00           H0.      0
ATOM   1882 HG23 THR A 119      42.916  66.459  43.087  1.00  0.00           H0.      0
ATOM   1883  OG1 THR A 119      44.369  65.520  41.614  1.00  0.00           O0.      0
ATOM   1884  HG1 THR A 119      44.779  65.055  40.881  1.00  0.00           H0.      0
ATOM   1885  C   THR A 119      42.234  65.078  39.268  1.00  0.00           C0.      0
ATOM   1886  O   THR A 119      42.707  65.848  38.493  1.00  0.00           O0.      0
ATOM   1887  N   LEU A 120      41.732  63.868  38.931  1.00  0.00           N0.      0
ATOM   1888  H   LEU A 120      41.218  63.393  39.659  1.00  0.00           H0.      0
ATOM   1889  CA  LEU A 120      42.252  63.015  37.848  1.00  0.00           C0.      0
ATOM   1890  HA  LEU A 120      43.329  62.941  37.994  1.00  0.00           H0.      0
ATOM   1891  CB  LEU A 120      41.702  61.509  37.949  1.00  0.00           C0.      0
ATOM   1892  HB2 LEU A 120      41.732  61.175  38.986  1.00  0.00           H0.      0
ATOM   1893  HB3 LEU A 120      40.662  61.447  37.631  1.00  0.00           H0.      0
ATOM   1894  CG  LEU A 120      42.487  60.500  37.120  1.00  0.00           C0.      0
ATOM   1895  HG  LEU A 120      42.591  60.834  36.088  1.00  0.00           H0.      0
ATOM   1896  CD1 LEU A 120      43.905  60.299  37.690  1.00  0.00           C0.      0
ATOM   1897 HD11 LEU A 120      43.857  60.497  38.761  1.00  0.00           H0.      0
ATOM   1898 HD12 LEU A 120      44.289  59.282  37.771  1.00  0.00           H0.      0
ATOM   1899 HD13 LEU A 120      44.512  61.018  37.139  1.00  0.00           H0.      0
ATOM   1900  CD2 LEU A 120      41.720  59.151  37.225  1.00  0.00           C0.      0
ATOM   1901 HD21 LEU A 120      42.182  58.290  36.741  1.00  0.00           H0.      0
ATOM   1902 HD22 LEU A 120      41.675  58.857  38.273  1.00  0.00           H0.      0
ATOM   1903 HD23 LEU A 120      40.770  59.349  36.729  1.00  0.00           H0.      0
ATOM   1904  C   LEU A 120      42.049  63.635  36.422  1.00  0.00           C0.      0
ATOM   1905  O   LEU A 120      43.041  63.636  35.637  1.00  0.00           O0.      0
ATOM   1906  N   ASP A 121      40.987  64.339  36.166  1.00  0.00           N0.      0
ATOM   1907  H   ASP A 121      40.289  64.610  36.843  1.00  0.00           H0.      0
ATOM   1908  CA  ASP A 121      40.798  65.004  34.865  1.00  0.00           C0.      0
ATOM   1909  HA  ASP A 121      41.124  64.318  34.083  1.00  0.00           H0.      0
ATOM   1910  CB  ASP A 121      39.295  65.304  34.642  1.00  0.00           C0.      0
ATOM   1911  HB2 ASP A 121      39.261  65.733  33.640  1.00  0.00           H0.      0
ATOM   1912  HB3 ASP A 121      38.936  64.284  34.776  1.00  0.00           H0.      0
ATOM   1913  CG  ASP A 121      38.582  66.179  35.696  1.00  0.00           C0.      0
ATOM   1914  OD1 ASP A 121      39.089  66.353  36.864  1.00  0.00           O0.      0
ATOM   1915  OD2 ASP A 121      37.477  66.679  35.437  1.00  0.00           O0.      0
ATOM   1916  C   ASP A 121      41.643  66.238  34.605  1.00  0.00           C0.      0
ATOM   1917  O   ASP A 121      41.707  66.770  33.504  1.00  0.00           O0.      0
ATOM   1918  N   LYS A 122      42.213  66.813  35.692  1.00  0.00           N0.      0
ATOM   1919  H   LYS A 122      42.048  66.321  36.558  1.00  0.00           H0.      0
ATOM   1920  CA  LYS A 122      43.190  67.949  35.648  1.00  0.00           C0.      0
ATOM   1921  HA  LYS A 122      43.085  68.627  34.800  1.00  0.00           H0.      0
ATOM   1922  CB  LYS A 122      43.076  68.845  36.898  1.00  0.00           C0.      0
ATOM   1923  HB2 LYS A 122      43.256  68.260  37.800  1.00  0.00           H0.      0
ATOM   1924  HB3 LYS A 122      43.855  69.605  36.839  1.00  0.00           H0.      0
ATOM   1925  CG  LYS A 122      41.676  69.546  37.048  1.00  0.00           C0.      0
ATOM   1926  HG2 LYS A 122      41.455  70.076  36.122  1.00  0.00           H0.      0
ATOM   1927  HG3 LYS A 122      40.940  68.754  37.181  1.00  0.00           H0.      0
ATOM   1928  CD  LYS A 122      41.649  70.550  38.250  1.00  0.00           C0.      0
ATOM   1929  HD2 LYS A 122      41.617  69.930  39.146  1.00  0.00           H0.      0
ATOM   1930  HD3 LYS A 122      42.485  71.247  38.293  1.00  0.00           H0.      0
ATOM   1931  CE  LYS A 122      40.385  71.404  38.307  1.00  0.00           C0.      0
ATOM   1932  HE2 LYS A 122      40.439  72.185  37.549  1.00  0.00           H0.      0
ATOM   1933  HE3 LYS A 122      39.585  70.673  38.185  1.00  0.00           H0.      0
ATOM   1934  NZ  LYS A 122      40.196  72.087  39.590  1.00  0.00           N0.      0
ATOM   1935  HZ1 LYS A 122      40.992  72.659  39.834  1.00  0.00           H0.      0
ATOM   1936  HZ2 LYS A 122      39.354  72.631  39.715  1.00  0.00           H0.      0
ATOM   1937  HZ3 LYS A 122      40.084  71.320  40.237  1.00  0.00           H0.      0
ATOM   1938  C   LYS A 122      44.587  67.310  35.545  1.00  0.00           C0.      0
ATOM   1939  O   LYS A 122      45.402  67.711  34.731  1.00  0.00           O0.      0
ATOM   1940  N   ASP A 123      44.894  66.283  36.296  1.00  0.00           N0.      0
ATOM   1941  H   ASP A 123      44.206  65.692  36.739  1.00  0.00           H0.      0
ATOM   1942  CA  ASP A 123      46.226  65.723  36.295  1.00  0.00           C0.      0
ATOM   1943  HA  ASP A 123      46.911  66.560  36.431  1.00  0.00           H0.      0
ATOM   1944  CB  ASP A 123      46.256  64.768  37.493  1.00  0.00           C0.      0
ATOM   1945  HB2 ASP A 123      45.455  64.046  37.337  1.00  0.00           H0.      0
ATOM   1946  HB3 ASP A 123      47.214  64.256  37.399  1.00  0.00           H0.      0
ATOM   1947  CG  ASP A 123      46.224  65.402  38.858  1.00  0.00           C0.      0
ATOM   1948  OD1 ASP A 123      46.047  64.655  39.797  1.00  0.00           O0.      0
ATOM   1949  OD2 ASP A 123      46.603  66.599  39.042  1.00  0.00           O0.      0
ATOM   1950  C   ASP A 123      46.589  64.936  34.999  1.00  0.00           C0.      0
ATOM   1951  O   ASP A 123      47.783  64.834  34.766  1.00  0.00           O0.      0
ATOM   1952  N   VAL A 124      45.587  64.496  34.302  1.00  0.00           N0.      0
ATOM   1953  H   VAL A 124      44.689  64.700  34.717  1.00  0.00           H0.      0
ATOM   1954  CA  VAL A 124      45.574  63.652  33.079  1.00  0.00           C0.      0
ATOM   1955  HA  VAL A 124      46.581  63.456  32.710  1.00  0.00           H0.      0
ATOM   1956  CB  VAL A 124      45.107  62.218  33.360  1.00  0.00           C0.      0
ATOM   1957  HB  VAL A 124      44.026  62.084  33.350  1.00  0.00           H0.      0
ATOM   1958  CG1 VAL A 124      45.629  61.401  32.083  1.00  0.00           C0.      0
ATOM   1959 HG11 VAL A 124      46.719  61.381  32.063  1.00  0.00           H0.      0
ATOM   1960 HG12 VAL A 124      45.264  60.377  32.151  1.00  0.00           H0.      0
ATOM   1961 HG13 VAL A 124      45.136  61.859  31.225  1.00  0.00           H0.      0
ATOM   1962  CG2 VAL A 124      45.874  61.594  34.567  1.00  0.00           C0.      0
ATOM   1963 HG21 VAL A 124      46.921  61.887  34.490  1.00  0.00           H0.      0
ATOM   1964 HG22 VAL A 124      45.432  61.892  35.518  1.00  0.00           H0.      0
ATOM   1965 HG23 VAL A 124      45.790  60.508  34.528  1.00  0.00           H0.      0
ATOM   1966  C   VAL A 124      44.791  64.360  31.920  1.00  0.00           C0.      0
ATOM   1967  O   VAL A 124      43.661  63.975  31.662  1.00  0.00           O0.      0
ATOM   1968  N   PRO A 125      45.347  65.401  31.248  1.00  0.00           N0.      0
ATOM   1969  CD  PRO A 125      46.598  66.031  31.633  1.00  0.00           C0.      0
ATOM   1970  HD2 PRO A 125      47.374  65.275  31.755  1.00  0.00           H0.      0
ATOM   1971  HD3 PRO A 125      46.543  66.541  32.595  1.00  0.00           H0.      0
ATOM   1972  CG  PRO A 125      46.853  67.057  30.574  1.00  0.00           C0.      0
ATOM   1973  HG2 PRO A 125      47.655  66.768  29.894  1.00  0.00           H0.      0
ATOM   1974  HG3 PRO A 125      47.080  68.015  31.041  1.00  0.00           H0.      0
ATOM   1975  CB  PRO A 125      45.634  67.133  29.707  1.00  0.00           C0.      0
ATOM   1976  HB2 PRO A 125      45.805  67.189  28.632  1.00  0.00           H0.      0
ATOM   1977  HB3 PRO A 125      45.072  68.005  30.043  1.00  0.00           H0.      0
ATOM   1978  CA  PRO A 125      44.814  65.913  30.031  1.00  0.00           C0.      0
ATOM   1979  HA  PRO A 125      43.782  66.171  30.273  1.00  0.00           H0.      0
ATOM   1980  C   PRO A 125      44.899  64.914  28.841  1.00  0.00           C0.      0
ATOM   1981  O   PRO A 125      45.900  64.254  28.676  1.00  0.00           O0.      0
ATOM   1982  N   ALA A 126      43.760  64.765  28.147  1.00  0.00           N0.      0
ATOM   1983  H   ALA A 126      42.979  65.338  28.433  1.00  0.00           H0.      0
ATOM   1984  CA  ALA A 126      43.499  63.506  27.373  1.00  0.00           C0.      0
ATOM   1985  HA  ALA A 126      44.475  63.196  27.000  1.00  0.00           H0.      0
ATOM   1986  CB  ALA A 126      42.840  62.562  28.376  1.00  0.00           C0.      0
ATOM   1987  HB1 ALA A 126      41.877  63.019  28.600  1.00  0.00           H0.      0
ATOM   1988  HB2 ALA A 126      42.666  61.598  27.896  1.00  0.00           H0.      0
ATOM   1989  HB3 ALA A 126      43.471  62.437  29.256  1.00  0.00           H0.      0
ATOM   1990  C   ALA A 126      42.542  63.675  26.132  1.00  0.00           C0.      0
ATOM   1991  O   ALA A 126      42.362  62.681  25.444  1.00  0.00           O0.      0
ATOM   1992  N   GLY A 127      42.081  64.903  25.919  1.00  0.00           N0.      0
ATOM   1993  H   GLY A 127      42.316  65.658  26.548  1.00  0.00           H0.      0
ATOM   1994  CA  GLY A 127      41.008  65.256  25.000  1.00  0.00           C0.      0
ATOM   1995  HA2 GLY A 127      40.917  66.338  25.092  1.00  0.00           H0.      0
ATOM   1996  HA3 GLY A 127      41.127  64.962  23.957  1.00  0.00           H0.      0
ATOM   1997  C   GLY A 127      39.679  64.599  25.428  1.00  0.00           C0.      0
ATOM   1998  O   GLY A 127      39.173  64.956  26.486  1.00  0.00           O0.      0
ATOM   1999  N   ASP A 128      39.114  63.658  24.610  1.00  0.00           N0.      0
ATOM   2000  H   ASP A 128      39.504  63.258  23.769  1.00  0.00           H0.      0
ATOM   2001  CA  ASP A 128      37.808  63.022  24.947  1.00  0.00           C0.      0
ATOM   2002  HA  ASP A 128      37.220  63.752  25.504  1.00  0.00           H0.      0
ATOM   2003  CB  ASP A 128      37.105  62.614  23.690  1.00  0.00           C0.      0
ATOM   2004  HB2 ASP A 128      36.078  62.289  23.859  1.00  0.00           H0.      0
ATOM   2005  HB3 ASP A 128      37.040  63.525  23.096  1.00  0.00           H0.      0
ATOM   2006  CG  ASP A 128      37.832  61.608  22.802  1.00  0.00           C0.      0
ATOM   2007  OD1 ASP A 128      37.090  60.773  22.283  1.00  0.00           O0.      0
ATOM   2008  OD2 ASP A 128      39.084  61.565  22.754  1.00  0.00           O0.      0
ATOM   2009  C   ASP A 128      37.907  61.747  25.892  1.00  0.00           C0.      0
ATOM   2010  O   ASP A 128      36.912  61.251  26.394  1.00  0.00           O0.      0
ATOM   2011  N   GLY A 129      39.119  61.338  26.220  1.00  0.00           N0.      0
ATOM   2012  H   GLY A 129      39.906  61.665  25.679  1.00  0.00           H0.      0
ATOM   2013  CA  GLY A 129      39.491  60.357  27.297  1.00  0.00           C0.      0
ATOM   2014  HA2 GLY A 129      40.052  60.815  28.112  1.00  0.00           H0.      0
ATOM   2015  HA3 GLY A 129      38.653  59.942  27.856  1.00  0.00           H0.      0
ATOM   2016  C   GLY A 129      40.389  59.265  26.698  1.00  0.00           C0.      0
ATOM   2017  O   GLY A 129      41.198  59.594  25.847  1.00  0.00           O0.      0
ATOM   2018  N   PHE A 130      40.399  58.034  27.203  1.00  0.00           N0.      0
ATOM   2019  H   PHE A 130      39.832  57.845  28.017  1.00  0.00           H0.      0
ATOM   2020  CA  PHE A 130      41.285  56.917  26.779  1.00  0.00           C0.      0
ATOM   2021  HA  PHE A 130      42.010  57.247  26.035  1.00  0.00           H0.      0
ATOM   2022  CB  PHE A 130      42.174  56.510  27.932  1.00  0.00           C0.      0
ATOM   2023  HB2 PHE A 130      41.512  56.375  28.788  1.00  0.00           H0.      0
ATOM   2024  HB3 PHE A 130      42.659  55.572  27.664  1.00  0.00           H0.      0
ATOM   2025  CG  PHE A 130      43.282  57.448  28.293  1.00  0.00           C0.      0
ATOM   2026  CD1 PHE A 130      43.041  58.579  29.072  1.00  0.00           C0.      0
ATOM   2027  HD1 PHE A 130      42.067  58.758  29.503  1.00  0.00           H0.      0
ATOM   2028  CE1 PHE A 130      44.037  59.480  29.509  1.00  0.00           C0.      0
ATOM   2029  HE1 PHE A 130      43.753  60.309  30.140  1.00  0.00           H0.      0
ATOM   2030  CZ  PHE A 130      45.365  59.244  29.113  1.00  0.00           C0.      0
ATOM   2031  HZ  PHE A 130      46.176  59.901  29.391  1.00  0.00           H0.      0
ATOM   2032  CE2 PHE A 130      45.666  58.153  28.291  1.00  0.00           C0.      0
ATOM   2033  HE2 PHE A 130      46.672  57.929  27.969  1.00  0.00           H0.      0
ATOM   2034  CD2 PHE A 130      44.622  57.245  27.842  1.00  0.00           C0.      0
ATOM   2035  HD2 PHE A 130      44.912  56.461  27.159  1.00  0.00           H0.      0
ATOM   2036  C   PHE A 130      40.447  55.767  26.312  1.00  0.00           C0.      0
ATOM   2037  O   PHE A 130      39.309  55.548  26.859  1.00  0.00           O0.      0
ATOM   2038  N   ASP A 131      40.979  54.928  25.425  1.00  0.00           N0.      0
ATOM   2039  H   ASP A 131      41.934  55.101  25.147  1.00  0.00           H0.      0
ATOM   2040  CA  ASP A 131      40.369  53.686  24.858  1.00  0.00           C0.      0
ATOM   2041  HA  ASP A 131      39.465  53.966  24.317  1.00  0.00           H0.      0
ATOM   2042  CB  ASP A 131      41.254  53.020  23.899  1.00  0.00           C0.      0
ATOM   2043  HB2 ASP A 131      42.067  52.530  24.434  1.00  0.00           H0.      0
ATOM   2044  HB3 ASP A 131      40.823  52.068  23.591  1.00  0.00           H0.      0
ATOM   2045  CG  ASP A 131      41.588  53.886  22.708  1.00  0.00           C0.      0
ATOM   2046  OD1 ASP A 131      42.624  53.537  22.107  1.00  0.00           O0.      0
ATOM   2047  OD2 ASP A 131      40.857  54.823  22.287  1.00  0.00           O0.      0
ATOM   2048  C   ASP A 131      39.994  52.607  25.977  1.00  0.00           C0.      0
ATOM   2049  O   ASP A 131      38.919  51.979  25.971  1.00  0.00           O0.      0
ATOM   2050  N   ALA A 132      40.919  52.498  26.895  1.00  0.00           N0.      0
ATOM   2051  H   ALA A 132      41.787  53.012  26.841  1.00  0.00           H0.      0
ATOM   2052  CA  ALA A 132      40.767  51.734  28.084  1.00  0.00           C0.      0
ATOM   2053  HA  ALA A 132      39.716  51.700  28.369  1.00  0.00           H0.      0
ATOM   2054  CB  ALA A 132      41.249  50.304  27.689  1.00  0.00           C0.      0
ATOM   2055  HB1 ALA A 132      41.200  49.611  28.530  1.00  0.00           H0.      0
ATOM   2056  HB2 ALA A 132      40.490  49.919  27.008  1.00  0.00           H0.      0
ATOM   2057  HB3 ALA A 132      42.245  50.313  27.246  1.00  0.00           H0.      0
ATOM   2058  C   ALA A 132      41.411  52.497  29.298  1.00  0.00           C0.      0
ATOM   2059  O   ALA A 132      42.302  53.329  29.154  1.00  0.00           O0.      0
ATOM   2060  N   VAL A 133      40.948  52.245  30.505  1.00  0.00           N0.      0
ATOM   2061  H   VAL A 133      40.157  51.617  30.525  1.00  0.00           H0.      0
ATOM   2062  CA  VAL A 133      41.377  52.794  31.821  1.00  0.00           C0.      0
ATOM   2063  HA  VAL A 133      42.377  53.206  31.680  1.00  0.00           H0.      0
ATOM   2064  CB  VAL A 133      40.449  53.927  32.243  1.00  0.00           C0.      0
ATOM   2065  HB  VAL A 133      39.403  53.620  32.218  1.00  0.00           H0.      0
ATOM   2066  CG1 VAL A 133      40.762  54.624  33.546  1.00  0.00           C0.      0
ATOM   2067 HG11 VAL A 133      41.575  55.328  33.369  1.00  0.00           H0.      0
ATOM   2068 HG12 VAL A 133      39.955  55.328  33.747  1.00  0.00           H0.      0
ATOM   2069 HG13 VAL A 133      41.041  53.887  34.299  1.00  0.00           H0.      0
ATOM   2070  CG2 VAL A 133      40.541  55.056  31.223  1.00  0.00           C0.      0
ATOM   2071 HG21 VAL A 133      41.556  55.393  31.010  1.00  0.00           H0.      0
ATOM   2072 HG22 VAL A 133      40.133  54.858  30.232  1.00  0.00           H0.      0
ATOM   2073 HG23 VAL A 133      39.948  55.893  31.589  1.00  0.00           H0.      0
ATOM   2074  C   VAL A 133      41.450  51.725  32.870  1.00  0.00           C0.      0
ATOM   2075  O   VAL A 133      40.505  51.007  33.078  1.00  0.00           O0.      0
ATOM   2076  N   ILE A 134      42.676  51.525  33.349  1.00  0.00           N0.      0
ATOM   2077  H   ILE A 134      43.479  52.067  33.065  1.00  0.00           H0.      0
ATOM   2078  CA  ILE A 134      43.103  50.210  34.024  1.00  0.00           C0.      0
ATOM   2079  HA  ILE A 134      42.203  49.653  34.284  1.00  0.00           H0.      0
ATOM   2080  CB  ILE A 134      43.792  49.223  33.018  1.00  0.00           C0.      0
ATOM   2081  HB  ILE A 134      43.920  48.224  33.436  1.00  0.00           H0.      0
ATOM   2082  CG2 ILE A 134      42.886  48.771  31.849  1.00  0.00           C0.      0
ATOM   2083 HG21 ILE A 134      42.106  48.067  32.140  1.00  0.00           H0.      0
ATOM   2084 HG22 ILE A 134      42.309  49.600  31.440  1.00  0.00           H0.      0
ATOM   2085 HG23 ILE A 134      43.428  48.397  30.980  1.00  0.00           H0.      0
ATOM   2086  CG1 ILE A 134      45.137  49.749  32.581  1.00  0.00           C0.      0
ATOM   2087 HG12 ILE A 134      45.047  50.229  31.606  1.00  0.00           H0.      0
ATOM   2088 HG13 ILE A 134      45.422  50.545  33.269  1.00  0.00           H0.      0
ATOM   2089  CD1 ILE A 134      46.205  48.680  32.574  1.00  0.00           C0.      0
ATOM   2090 HD11 ILE A 134      45.770  47.846  32.023  1.00  0.00           H0.      0
ATOM   2091 HD12 ILE A 134      47.132  49.089  32.173  1.00  0.00           H0.      0
ATOM   2092 HD13 ILE A 134      46.311  48.316  33.596  1.00  0.00           H0.      0
ATOM   2093  C   ILE A 134      43.832  50.490  35.368  1.00  0.00           C0.      0
ATOM   2094  O   ILE A 134      44.528  51.496  35.409  1.00  0.00           O0.      0
ATOM   2095  N   CYS A 135      43.819  49.547  36.340  1.00  0.00           N0.      0
ATOM   2096  H   CYS A 135      43.128  48.813  36.278  1.00  0.00           H0.      0
ATOM   2097  CA  CYS A 135      44.888  49.258  37.173  1.00  0.00           C0.      0
ATOM   2098  HA  CYS A 135      45.844  49.302  36.651  1.00  0.00           H0.      0
ATOM   2099  CB  CYS A 135      44.917  50.222  38.348  1.00  0.00           C0.      0
ATOM   2100  HB2 CYS A 135      44.927  51.267  38.040  1.00  0.00           H0.      0
ATOM   2101  HB3 CYS A 135      44.008  50.108  38.940  1.00  0.00           H0.      0
ATOM   2102  SG  CYS A 135      46.463  49.872  39.326  1.00  0.00           S0.      0
ATOM   2103  HG  CYS A 135      45.942  49.062  40.251  1.00  0.00           H0.      0
ATOM   2104  C   CYS A 135      44.722  47.843  37.763  1.00  0.00           C0.      0
ATOM   2105  O   CYS A 135      43.622  47.334  37.839  1.00  0.00           O0.      0
ATOM   2106  N   LEU A 136      45.904  47.232  37.983  1.00  0.00           N0.      0
ATOM   2107  H   LEU A 136      46.707  47.844  38.015  1.00  0.00           H0.      0
ATOM   2108  CA  LEU A 136      45.988  45.845  38.454  1.00  0.00           C0.      0
ATOM   2109  HA  LEU A 136      45.043  45.496  38.871  1.00  0.00           H0.      0
ATOM   2110  CB  LEU A 136      46.306  44.782  37.385  1.00  0.00           C0.      0
ATOM   2111  HB2 LEU A 136      47.287  45.035  36.983  1.00  0.00           H0.      0
ATOM   2112  HB3 LEU A 136      46.467  43.811  37.854  1.00  0.00           H0.      0
ATOM   2113  CG  LEU A 136      45.432  44.455  36.208  1.00  0.00           C0.      0
ATOM   2114  HG  LEU A 136      45.873  43.570  35.750  1.00  0.00           H0.      0
ATOM   2115  CD1 LEU A 136      44.016  44.031  36.691  1.00  0.00           C0.      0
ATOM   2116 HD11 LEU A 136      44.067  43.056  37.174  1.00  0.00           H0.      0
ATOM   2117 HD12 LEU A 136      43.555  44.684  37.432  1.00  0.00           H0.      0
ATOM   2118 HD13 LEU A 136      43.290  43.975  35.879  1.00  0.00           H0.      0
ATOM   2119  CD2 LEU A 136      45.250  45.540  35.116  1.00  0.00           C0.      0
ATOM   2120 HD21 LEU A 136      46.197  46.026  34.880  1.00  0.00           H0.      0
ATOM   2121 HD22 LEU A 136      44.847  45.025  34.244  1.00  0.00           H0.      0
ATOM   2122 HD23 LEU A 136      44.528  46.231  35.552  1.00  0.00           H0.      0
ATOM   2123  C   LEU A 136      47.003  45.815  39.683  1.00  0.00           C0.      0
ATOM   2124  O   LEU A 136      47.852  46.674  39.779  1.00  0.00           O0.      0
ATOM   2125  N   GLY A 137      46.976  44.859  40.567  1.00  0.00           N0.      0
ATOM   2126  H   GLY A 137      46.213  44.208  40.454  1.00  0.00           H0.      0
ATOM   2127  CA  GLY A 137      47.868  44.685  41.712  1.00  0.00           C0.      0
ATOM   2128  HA2 GLY A 137      48.072  43.628  41.879  1.00  0.00           H0.      0
ATOM   2129  HA3 GLY A 137      48.725  45.348  41.593  1.00  0.00           H0.      0
ATOM   2130  C   GLY A 137      47.263  45.215  43.025  1.00  0.00           C0.      0
ATOM   2131  O   GLY A 137      48.073  45.669  43.869  1.00  0.00           O0.      0
ATOM   2132  N   ASN A 138      46.011  45.206  43.317  1.00  0.00           N0.      0
ATOM   2133  H   ASN A 138      45.363  44.874  42.617  1.00  0.00           H0.      0
ATOM   2134  CA  ASN A 138      45.353  45.624  44.499  1.00  0.00           C0.      0
ATOM   2135  HA  ASN A 138      44.368  45.160  44.465  1.00  0.00           H0.      0
ATOM   2136  CB  ASN A 138      45.992  45.140  45.795  1.00  0.00           C0.      0
ATOM   2137  HB2 ASN A 138      46.433  44.150  45.683  1.00  0.00           H0.      0
ATOM   2138  HB3 ASN A 138      46.808  45.821  46.039  1.00  0.00           H0.      0
ATOM   2139  CG  ASN A 138      45.124  45.250  47.013  1.00  0.00           C0.      0
ATOM   2140  OD1 ASN A 138      43.914  45.150  46.933  1.00  0.00           O0.      0
ATOM   2141  ND2 ASN A 138      45.705  45.305  48.180  1.00  0.00           N0.      0
ATOM   2142 HD21 ASN A 138      45.117  45.474  48.984  1.00  0.00           H0.      0
ATOM   2143 HD22 ASN A 138      46.702  45.388  48.322  1.00  0.00           H0.      0
ATOM   2144  C   ASN A 138      45.158  47.174  44.470  1.00  0.00           C0.      0
ATOM   2145  O   ASN A 138      45.574  47.941  45.358  1.00  0.00           O0.      0
ATOM   2146  N   SER A 139      44.563  47.651  43.381  1.00  0.00           N0.      0
ATOM   2147  H   SER A 139      44.496  47.019  42.596  1.00  0.00           H0.      0
ATOM   2148  CA  SER A 139      44.385  49.076  43.077  1.00  0.00           C0.      0
ATOM   2149  HA  SER A 139      45.405  49.457  43.134  1.00  0.00           H0.      0
ATOM   2150  CB  SER A 139      43.794  49.360  41.660  1.00  0.00           C0.      0
ATOM   2151  HB2 SER A 139      42.713  49.248  41.576  1.00  0.00           H0.      0
ATOM   2152  HB3 SER A 139      44.045  50.370  41.336  1.00  0.00           H0.      0
ATOM   2153  OG  SER A 139      44.359  48.462  40.723  1.00  0.00           O0.      0
ATOM   2154  HG  SER A 139      43.997  47.620  41.007  1.00  0.00           H0.      0
ATOM   2155  C   SER A 139      43.549  49.907  44.137  1.00  0.00           C0.      0
ATOM   2156  O   SER A 139      44.075  50.733  44.851  1.00  0.00           O0.      0
ATOM   2157  N   PHE A 140      42.292  49.513  44.295  1.00  0.00           N0.      0
ATOM   2158  H   PHE A 140      42.095  48.622  43.863  1.00  0.00           H0.      0
ATOM   2159  CA  PHE A 140      41.301  50.373  44.888  1.00  0.00           C0.      0
ATOM   2160  HA  PHE A 140      41.587  51.415  44.744  1.00  0.00           H0.      0
ATOM   2161  CB  PHE A 140      40.016  50.126  44.164  1.00  0.00           C0.      0
ATOM   2162  HB2 PHE A 140      40.243  50.171  43.099  1.00  0.00           H0.      0
ATOM   2163  HB3 PHE A 140      39.562  49.194  44.503  1.00  0.00           H0.      0
ATOM   2164  CG  PHE A 140      38.927  51.209  44.273  1.00  0.00           C0.      0
ATOM   2165  CD1 PHE A 140      39.031  52.333  43.403  1.00  0.00           C0.      0
ATOM   2166  HD1 PHE A 140      39.785  52.497  42.647  1.00  0.00           H0.      0
ATOM   2167  CE1 PHE A 140      38.088  53.394  43.518  1.00  0.00           C0.      0
ATOM   2168  HE1 PHE A 140      38.133  54.293  42.922  1.00  0.00           H0.      0
ATOM   2169  CZ  PHE A 140      37.113  53.378  44.590  1.00  0.00           C0.      0
ATOM   2170  HZ  PHE A 140      36.447  54.220  44.703  1.00  0.00           H0.      0
ATOM   2171  CE2 PHE A 140      37.107  52.277  45.493  1.00  0.00           C0.      0
ATOM   2172  HE2 PHE A 140      36.312  52.256  46.223  1.00  0.00           H0.      0
ATOM   2173  CD2 PHE A 140      37.944  51.145  45.256  1.00  0.00           C0.      0
ATOM   2174  HD2 PHE A 140      37.858  50.422  46.053  1.00  0.00           H0.      0
ATOM   2175  C   PHE A 140      41.082  50.208  46.422  1.00  0.00           C0.      0
ATOM   2176  O   PHE A 140      40.591  51.070  47.060  1.00  0.00           O0.      0
ATOM   2177  N   ALA A 141      41.410  48.972  46.929  1.00  0.00           N0.      0
ATOM   2178  H   ALA A 141      41.931  48.367  46.310  1.00  0.00           H0.      0
ATOM   2179  CA  ALA A 141      41.225  48.605  48.321  1.00  0.00           C0.      0
ATOM   2180  HA  ALA A 141      40.155  48.659  48.526  1.00  0.00           H0.      0
ATOM   2181  CB  ALA A 141      41.701  47.116  48.518  1.00  0.00           C0.      0
ATOM   2182  HB1 ALA A 141      40.728  46.655  48.691  1.00  0.00           H0.      0
ATOM   2183  HB2 ALA A 141      42.199  46.664  47.660  1.00  0.00           H0.      0
ATOM   2184  HB3 ALA A 141      42.334  47.045  49.402  1.00  0.00           H0.      0
ATOM   2185  C   ALA A 141      41.875  49.520  49.338  1.00  0.00           C0.      0
ATOM   2186  O   ALA A 141      41.585  49.558  50.520  1.00  0.00           O0.      0
ATOM   2187  N   HID A 142      42.788  50.441  48.928  1.00  0.00           N0.      0
ATOM   2188  H   HID A 142      43.086  50.488  47.964  1.00  0.00           H0.      0
ATOM   2189  CA  HID A 142      43.448  51.415  49.751  1.00  0.00           C0.      0
ATOM   2190  HA  HID A 142      43.896  51.042  50.672  1.00  0.00           H0.      0
ATOM   2191  CB  HID A 142      44.592  52.028  48.930  1.00  0.00           C0.      0
ATOM   2192  HB2 HID A 142      44.392  52.089  47.860  1.00  0.00           H0.      0
ATOM   2193  HB3 HID A 142      44.818  52.976  49.418  1.00  0.00           H0.      0
ATOM   2194  CG  HID A 142      45.880  51.186  49.165  1.00  0.00           C0.      0
ATOM   2195  ND1 HID A 142      46.525  50.998  50.353  1.00  0.00           N0.      0
ATOM   2196  HD1 HID A 142      46.198  51.120  51.300  1.00  0.00           H0.      0
ATOM   2197  CE1 HID A 142      47.609  50.262  50.107  1.00  0.00           C0.      0
ATOM   2198  HE1 HID A 142      48.250  49.864  50.879  1.00  0.00           H0.      0
ATOM   2199  NE2 HID A 142      47.805  50.020  48.800  1.00  0.00           N0.      0
ATOM   2200  CD2 HID A 142      46.687  50.594  48.193  1.00  0.00           C0.      0
ATOM   2201  HD2 HID A 142      46.442  50.579  47.141  1.00  0.00           H0.      0
ATOM   2202  C   HID A 142      42.541  52.482  50.258  1.00  0.00           C0.      0
ATOM   2203  O   HID A 142      42.504  52.791  51.401  1.00  0.00           O0.      0
ATOM   2204  N   LEU A 143      41.745  53.079  49.340  1.00  0.00           N0.      0
ATOM   2205  H   LEU A 143      41.832  52.680  48.416  1.00  0.00           H0.      0
ATOM   2206  CA  LEU A 143      41.005  54.378  49.579  1.00  0.00           C0.      0
ATOM   2207  HA  LEU A 143      41.713  55.202  49.500  1.00  0.00           H0.      0
ATOM   2208  CB  LEU A 143      40.075  54.467  48.284  1.00  0.00           C0.      0
ATOM   2209  HB2 LEU A 143      40.660  54.416  47.365  1.00  0.00           H0.      0
ATOM   2210  HB3 LEU A 143      39.353  53.652  48.331  1.00  0.00           H0.      0
ATOM   2211  CG  LEU A 143      39.289  55.805  48.327  1.00  0.00           C0.      0
ATOM   2212  HG  LEU A 143      38.631  55.743  49.193  1.00  0.00           H0.      0
ATOM   2213  CD1 LEU A 143      40.215  57.057  48.317  1.00  0.00           C0.      0
ATOM   2214 HD11 LEU A 143      39.702  57.980  48.048  1.00  0.00           H0.      0
ATOM   2215 HD12 LEU A 143      40.644  57.167  49.313  1.00  0.00           H0.      0
ATOM   2216 HD13 LEU A 143      40.979  56.953  47.548  1.00  0.00           H0.      0
ATOM   2217  CD2 LEU A 143      38.511  55.817  47.059  1.00  0.00           C0.      0
ATOM   2218 HD21 LEU A 143      37.822  56.661  47.062  1.00  0.00           H0.      0
ATOM   2219 HD22 LEU A 143      39.141  55.751  46.172  1.00  0.00           H0.      0
ATOM   2220 HD23 LEU A 143      37.910  54.908  47.106  1.00  0.00           H0.      0
ATOM   2221  C   LEU A 143      40.165  54.369  50.842  1.00  0.00           C0.      0
ATOM   2222  O   LEU A 143      39.153  53.608  50.870  1.00  0.00           O0.      0
ATOM   2223  N   PRO A 144      40.604  54.978  51.875  1.00  0.00           N0.      0
ATOM   2224  CD  PRO A 144      41.834  55.709  52.068  1.00  0.00           C0.      0
ATOM   2225  HD2 PRO A 144      41.661  56.751  51.799  1.00  0.00           H0.      0
ATOM   2226  HD3 PRO A 144      42.685  55.247  51.566  1.00  0.00           H0.      0
ATOM   2227  CG  PRO A 144      42.105  55.657  53.595  1.00  0.00           C0.      0
ATOM   2228  HG2 PRO A 144      42.699  56.546  53.806  1.00  0.00           H0.      0
ATOM   2229  HG3 PRO A 144      42.529  54.694  53.878  1.00  0.00           H0.      0
ATOM   2230  CB  PRO A 144      40.789  55.794  54.202  1.00  0.00           C0.      0
ATOM   2231  HB2 PRO A 144      40.396  56.811  54.233  1.00  0.00           H0.      0
ATOM   2232  HB3 PRO A 144      40.792  55.320  55.183  1.00  0.00           H0.      0
ATOM   2233  CA  PRO A 144      39.955  54.950  53.146  1.00  0.00           C0.      0
ATOM   2234  HA  PRO A 144      39.843  53.899  53.413  1.00  0.00           H0.      0
ATOM   2235  C   PRO A 144      38.536  55.519  53.163  1.00  0.00           C0.      0
ATOM   2236  O   PRO A 144      38.116  56.245  52.245  1.00  0.00           O0.      0
ATOM   2237  N   ASP A 145      37.846  55.309  54.256  1.00  0.00           N0.      0
ATOM   2238  H   ASP A 145      38.193  54.595  54.882  1.00  0.00           H0.      0
ATOM   2239  CA  ASP A 145      36.638  56.039  54.647  1.00  0.00           C0.      0
ATOM   2240  HA  ASP A 145      36.334  56.628  53.782  1.00  0.00           H0.      0
ATOM   2241  CB  ASP A 145      35.527  55.071  55.102  1.00  0.00           C0.      0
ATOM   2242  HB2 ASP A 145      35.299  54.345  54.322  1.00  0.00           H0.      0
ATOM   2243  HB3 ASP A 145      35.852  54.506  55.976  1.00  0.00           H0.      0
ATOM   2244  CG  ASP A 145      34.231  55.799  55.495  1.00  0.00           C0.      0
ATOM   2245  OD1 ASP A 145      34.211  57.060  55.211  1.00  0.00           O0.      0
ATOM   2246  OD2 ASP A 145      33.262  55.168  56.043  1.00  0.00           O0.      0
ATOM   2247  C   ASP A 145      37.057  57.039  55.695  1.00  0.00           C0.      0
ATOM   2248  O   ASP A 145      37.001  56.636  56.875  1.00  0.00           O0.      0
ATOM   2249  N   SER A 146      37.296  58.339  55.330  1.00  0.00           N0.      0
ATOM   2250  H   SER A 146      37.536  58.496  54.362  1.00  0.00           H0.      0
ATOM   2251  CA  SER A 146      37.806  59.248  56.341  1.00  0.00           C0.      0
ATOM   2252  HA  SER A 146      38.302  58.685  57.133  1.00  0.00           H0.      0
ATOM   2253  CB  SER A 146      38.899  60.219  55.678  1.00  0.00           C0.      0
ATOM   2254  HB2 SER A 146      39.495  60.669  56.471  1.00  0.00           H0.      0
ATOM   2255  HB3 SER A 146      39.603  59.638  55.082  1.00  0.00           H0.      0
ATOM   2256  OG  SER A 146      38.293  61.195  54.901  1.00  0.00           O0.      0
ATOM   2257  HG  SER A 146      37.927  60.792  54.110  1.00  0.00           H0.      0
ATOM   2258  C   SER A 146      36.672  60.032  56.960  1.00  0.00           C0.      0
ATOM   2259  O   SER A 146      36.835  60.761  57.993  1.00  0.00           O0.      0
ATOM   2260  N   LYS A 147      35.478  59.921  56.434  1.00  0.00           N0.      0
ATOM   2261  H   LYS A 147      35.364  59.311  55.638  1.00  0.00           H0.      0
ATOM   2262  CA  LYS A 147      34.253  60.727  56.739  1.00  0.00           C0.      0
ATOM   2263  HA  LYS A 147      34.607  61.568  57.335  1.00  0.00           H0.      0
ATOM   2264  CB  LYS A 147      33.621  61.157  55.431  1.00  0.00           C0.      0
ATOM   2265  HB2 LYS A 147      33.498  60.304  54.765  1.00  0.00           H0.      0
ATOM   2266  HB3 LYS A 147      32.655  61.581  55.704  1.00  0.00           H0.      0
ATOM   2267  CG  LYS A 147      34.420  62.220  54.681  1.00  0.00           C0.      0
ATOM   2268  HG2 LYS A 147      34.698  62.930  55.459  1.00  0.00           H0.      0
ATOM   2269  HG3 LYS A 147      35.285  61.886  54.108  1.00  0.00           H0.      0
ATOM   2270  CD  LYS A 147      33.492  62.857  53.649  1.00  0.00           C0.      0
ATOM   2271  HD2 LYS A 147      33.151  62.138  52.904  1.00  0.00           H0.      0
ATOM   2272  HD3 LYS A 147      32.606  63.217  54.172  1.00  0.00           H0.      0
ATOM   2273  CE  LYS A 147      34.042  64.090  52.969  1.00  0.00           C0.      0
ATOM   2274  HE2 LYS A 147      34.435  64.836  53.661  1.00  0.00           H0.      0
ATOM   2275  HE3 LYS A 147      34.898  63.726  52.400  1.00  0.00           H0.      0
ATOM   2276  NZ  LYS A 147      33.041  64.595  51.947  1.00  0.00           N0.      0
ATOM   2277  HZ1 LYS A 147      32.918  63.931  51.197  1.00  0.00           H0.      0
ATOM   2278  HZ2 LYS A 147      32.148  64.832  52.355  1.00  0.00           H0.      0
ATOM   2279  HZ3 LYS A 147      33.406  65.416  51.486  1.00  0.00           H0.      0
ATOM   2280  C   LYS A 147      33.168  59.954  57.506  1.00  0.00           C0.      0
ATOM   2281  O   LYS A 147      32.276  60.538  58.075  1.00  0.00           O0.      0
ATOM   2282  N   GLY A 148      33.243  58.622  57.389  1.00  0.00           N0.      0
ATOM   2283  H   GLY A 148      33.992  58.213  56.850  1.00  0.00           H0.      0
ATOM   2284  CA  GLY A 148      32.219  57.757  57.900  1.00  0.00           C0.      0
ATOM   2285  HA2 GLY A 148      32.720  56.848  58.231  1.00  0.00           H0.      0
ATOM   2286  HA3 GLY A 148      31.765  58.230  58.771  1.00  0.00           H0.      0
ATOM   2287  C   GLY A 148      31.152  57.439  56.817  1.00  0.00           C0.      0
ATOM   2288  O   GLY A 148      29.984  57.236  57.141  1.00  0.00           O0.      0
ATOM   2289  N   ASP A 149      31.527  57.499  55.519  1.00  0.00           N0.      0
ATOM   2290  H   ASP A 149      32.473  57.173  55.383  1.00  0.00           H0.      0
ATOM   2291  CA  ASP A 149      30.593  57.664  54.369  1.00  0.00           C0.      0
ATOM   2292  HA  ASP A 149      29.698  57.097  54.624  1.00  0.00           H0.      0
ATOM   2293  CB  ASP A 149      30.163  59.168  54.451  1.00  0.00           C0.      0
ATOM   2294  HB2 ASP A 149      29.780  59.255  55.467  1.00  0.00           H0.      0
ATOM   2295  HB3 ASP A 149      31.067  59.749  54.268  1.00  0.00           H0.      0
ATOM   2296  CG  ASP A 149      29.070  59.477  53.470  1.00  0.00           C0.      0
ATOM   2297  OD1 ASP A 149      28.715  58.700  52.523  1.00  0.00           O0.      0
ATOM   2298  OD2 ASP A 149      28.583  60.597  53.707  1.00  0.00           O0.      0
ATOM   2299  C   ASP A 149      31.108  57.228  52.972  1.00  0.00           C0.      0
ATOM   2300  O   ASP A 149      32.005  57.856  52.349  1.00  0.00           O0.      0
ATOM   2301  N   GLN A 150      30.611  56.055  52.513  1.00  0.00           N0.      0
ATOM   2302  H   GLN A 150      29.832  55.609  52.976  1.00  0.00           H0.      0
ATOM   2303  CA  GLN A 150      31.136  55.439  51.226  1.00  0.00           C0.      0
ATOM   2304  HA  GLN A 150      32.214  55.292  51.287  1.00  0.00           H0.      0
ATOM   2305  CB  GLN A 150      30.555  54.035  51.120  1.00  0.00           C0.      0
ATOM   2306  HB2 GLN A 150      30.724  53.488  52.047  1.00  0.00           H0.      0
ATOM   2307  HB3 GLN A 150      29.481  54.221  51.145  1.00  0.00           H0.      0
ATOM   2308  CG  GLN A 150      31.069  53.236  49.915  1.00  0.00           C0.      0
ATOM   2309  HG2 GLN A 150      30.737  53.699  48.985  1.00  0.00           H0.      0
ATOM   2310  HG3 GLN A 150      32.153  53.353  49.892  1.00  0.00           H0.      0
ATOM   2311  CD  GLN A 150      30.803  51.791  49.933  1.00  0.00           C0.      0
ATOM   2312  OE1 GLN A 150      29.949  51.269  49.191  1.00  0.00           O0.      0
ATOM   2313  NE2 GLN A 150      31.390  51.055  50.896  1.00  0.00           N0.      0
ATOM   2314 HE21 GLN A 150      31.100  50.106  51.081  1.00  0.00           H0.      0
ATOM   2315 HE22 GLN A 150      32.046  51.327  51.615  1.00  0.00           H0.      0
ATOM   2316  C   GLN A 150      30.875  56.317  49.898  1.00  0.00           C0.      0
ATOM   2317  O   GLN A 150      31.564  56.041  48.867  1.00  0.00           O0.      0
ATOM   2318  N   SER A 151      30.032  57.307  49.898  1.00  0.00           N0.      0
ATOM   2319  H   SER A 151      29.472  57.534  50.707  1.00  0.00           H0.      0
ATOM   2320  CA  SER A 151      29.850  58.222  48.835  1.00  0.00           C0.      0
ATOM   2321  HA  SER A 151      29.516  57.715  47.929  1.00  0.00           H0.      0
ATOM   2322  CB  SER A 151      28.723  59.185  49.108  1.00  0.00           C0.      0
ATOM   2323  HB2 SER A 151      28.600  59.837  48.243  1.00  0.00           H0.      0
ATOM   2324  HB3 SER A 151      27.778  58.653  49.210  1.00  0.00           H0.      0
ATOM   2325  OG  SER A 151      28.945  59.916  50.230  1.00  0.00           O0.      0
ATOM   2326  HG  SER A 151      28.775  59.377  51.006  1.00  0.00           H0.      0
ATOM   2327  C   SER A 151      31.123  58.905  48.294  1.00  0.00           C0.      0
ATOM   2328  O   SER A 151      31.258  59.350  47.156  1.00  0.00           O0.      0
ATOM   2329  N   GLU A 152      32.157  58.878  49.107  1.00  0.00           N0.      0
ATOM   2330  H   GLU A 152      31.919  58.566  50.038  1.00  0.00           H0.      0
ATOM   2331  CA  GLU A 152      33.498  59.213  48.662  1.00  0.00           C0.      0
ATOM   2332  HA  GLU A 152      33.525  60.146  48.099  1.00  0.00           H0.      0
ATOM   2333  CB  GLU A 152      34.284  59.583  49.937  1.00  0.00           C0.      0
ATOM   2334  HB2 GLU A 152      34.175  58.809  50.696  1.00  0.00           H0.      0
ATOM   2335  HB3 GLU A 152      35.351  59.464  49.746  1.00  0.00           H0.      0
ATOM   2336  CG  GLU A 152      33.900  60.941  50.550  1.00  0.00           C0.      0
ATOM   2337  HG2 GLU A 152      32.886  61.098  50.915  1.00  0.00           H0.      0
ATOM   2338  HG3 GLU A 152      34.473  60.984  51.476  1.00  0.00           H0.      0
ATOM   2339  CD  GLU A 152      34.274  62.161  49.690  1.00  0.00           C0.      0
ATOM   2340  OE1 GLU A 152      33.538  63.211  49.638  1.00  0.00           O0.      0
ATOM   2341  OE2 GLU A 152      35.335  62.083  49.011  1.00  0.00           O0.      0
ATOM   2342  C   GLU A 152      34.163  58.261  47.675  1.00  0.00           C0.      0
ATOM   2343  O   GLU A 152      34.805  58.630  46.716  1.00  0.00           O0.      0
ATOM   2344  N   HIE A 153      34.050  56.946  48.015  1.00  0.00           N0.      0
ATOM   2345  H   HIE A 153      33.607  56.730  48.896  1.00  0.00           H0.      0
ATOM   2346  CA  HIE A 153      34.373  55.838  47.096  1.00  0.00           C0.      0
ATOM   2347  HA  HIE A 153      35.405  55.983  46.775  1.00  0.00           H0.      0
ATOM   2348  CB  HIE A 153      34.269  54.452  47.736  1.00  0.00           C0.      0
ATOM   2349  HB2 HIE A 153      33.208  54.215  47.810  1.00  0.00           H0.      0
ATOM   2350  HB3 HIE A 153      34.675  53.736  47.022  1.00  0.00           H0.      0
ATOM   2351  CG  HIE A 153      35.043  54.138  49.018  1.00  0.00           C0.      0
ATOM   2352  ND1 HIE A 153      34.636  54.559  50.264  1.00  0.00           N0.      0
ATOM   2353  CE1 HIE A 153      35.487  54.006  51.117  1.00  0.00           C0.      0
ATOM   2354  HE1 HIE A 153      35.572  54.230  52.170  1.00  0.00           H0.      0
ATOM   2355  NE2 HIE A 153      36.478  53.452  50.425  1.00  0.00           N0.      0
ATOM   2356  HE2 HIE A 153      37.379  53.230  50.824  1.00  0.00           H0.      0
ATOM   2357  CD2 HIE A 153      36.173  53.415  49.118  1.00  0.00           C0.      0
ATOM   2358  HD2 HIE A 153      36.791  53.047  48.312  1.00  0.00           H0.      0
ATOM   2359  C   HIE A 153      33.582  55.959  45.695  1.00  0.00           C0.      0
ATOM   2360  O   HIE A 153      34.209  55.816  44.668  1.00  0.00           O0.      0
ATOM   2361  N   ARG A 154      32.299  56.314  45.716  1.00  0.00           N0.      0
ATOM   2362  H   ARG A 154      31.741  56.406  46.553  1.00  0.00           H0.      0
ATOM   2363  CA  ARG A 154      31.470  56.524  44.571  1.00  0.00           C0.      0
ATOM   2364  HA  ARG A 154      31.456  55.646  43.925  1.00  0.00           H0.      0
ATOM   2365  CB  ARG A 154      29.992  56.802  44.905  1.00  0.00           C0.      0
ATOM   2366  HB2 ARG A 154      29.863  57.500  45.732  1.00  0.00           H0.      0
ATOM   2367  HB3 ARG A 154      29.415  57.253  44.098  1.00  0.00           H0.      0
ATOM   2368  CG  ARG A 154      29.123  55.547  45.292  1.00  0.00           C0.      0
ATOM   2369  HG2 ARG A 154      28.961  54.895  44.433  1.00  0.00           H0.      0
ATOM   2370  HG3 ARG A 154      29.465  55.073  46.212  1.00  0.00           H0.      0
ATOM   2371  CD  ARG A 154      27.675  55.903  45.669  1.00  0.00           C0.      0
ATOM   2372  HD2 ARG A 154      27.572  56.741  46.357  1.00  0.00           H0.      0
ATOM   2373  HD3 ARG A 154      27.101  56.358  44.861  1.00  0.00           H0.      0
ATOM   2374  NE  ARG A 154      26.972  54.778  46.226  1.00  0.00           N0.      0
ATOM   2375  HE  ARG A 154      27.412  54.142  46.875  1.00  0.00           H0.      0
ATOM   2376  CZ  ARG A 154      25.752  54.325  45.883  1.00  0.00           C0.      0
ATOM   2377  NH1 ARG A 154      25.275  53.172  46.258  1.00  0.00           N0.      0
ATOM   2378 HH11 ARG A 154      25.731  52.554  46.913  1.00  0.00           H0.      0
ATOM   2379 HH12 ARG A 154      24.426  52.830  45.831  1.00  0.00           H0.      0
ATOM   2380  NH2 ARG A 154      24.984  54.984  45.104  1.00  0.00           N0.      0
ATOM   2381 HH21 ARG A 154      25.143  55.947  44.844  1.00  0.00           H0.      0
ATOM   2382 HH22 ARG A 154      24.128  54.551  44.789  1.00  0.00           H0.      0
ATOM   2383  C   ARG A 154      32.118  57.650  43.665  1.00  0.00           C0.      0
ATOM   2384  O   ARG A 154      32.212  57.499  42.496  1.00  0.00           O0.      0
ATOM   2385  N   LEU A 155      32.569  58.790  44.312  1.00  0.00           N0.      0
ATOM   2386  H   LEU A 155      32.413  58.849  45.308  1.00  0.00           H0.      0
ATOM   2387  CA  LEU A 155      33.073  59.940  43.558  1.00  0.00           C0.      0
ATOM   2388  HA  LEU A 155      32.479  60.227  42.691  1.00  0.00           H0.      0
ATOM   2389  CB  LEU A 155      33.199  61.225  44.510  1.00  0.00           C0.      0
ATOM   2390  HB2 LEU A 155      33.720  60.920  45.418  1.00  0.00           H0.      0
ATOM   2391  HB3 LEU A 155      33.902  61.884  44.001  1.00  0.00           H0.      0
ATOM   2392  CG  LEU A 155      31.896  61.976  44.871  1.00  0.00           C0.      0
ATOM   2393  HG  LEU A 155      31.222  61.215  45.265  1.00  0.00           H0.      0
ATOM   2394  CD1 LEU A 155      32.274  62.965  45.991  1.00  0.00           C0.      0
ATOM   2395 HD11 LEU A 155      31.330  63.491  46.137  1.00  0.00           H0.      0
ATOM   2396 HD12 LEU A 155      32.767  62.448  46.813  1.00  0.00           H0.      0
ATOM   2397 HD13 LEU A 155      32.965  63.725  45.627  1.00  0.00           H0.      0
ATOM   2398  CD2 LEU A 155      31.330  62.655  43.622  1.00  0.00           C0.      0
ATOM   2399 HD21 LEU A 155      30.513  63.334  43.866  1.00  0.00           H0.      0
ATOM   2400 HD22 LEU A 155      32.178  63.146  43.145  1.00  0.00           H0.      0
ATOM   2401 HD23 LEU A 155      30.892  61.921  42.946  1.00  0.00           H0.      0
ATOM   2402  C   LEU A 155      34.472  59.512  43.004  1.00  0.00           C0.      0
ATOM   2403  O   LEU A 155      34.641  59.687  41.782  1.00  0.00           O0.      0
ATOM   2404  N   ALA A 156      35.320  58.912  43.856  1.00  0.00           N0.      0
ATOM   2405  H   ALA A 156      34.936  58.667  44.758  1.00  0.00           H0.      0
ATOM   2406  CA  ALA A 156      36.546  58.435  43.421  1.00  0.00           C0.      0
ATOM   2407  HA  ALA A 156      37.117  59.325  43.156  1.00  0.00           H0.      0
ATOM   2408  CB  ALA A 156      37.254  57.701  44.576  1.00  0.00           C0.      0
ATOM   2409  HB1 ALA A 156      37.734  58.242  45.392  1.00  0.00           H0.      0
ATOM   2410  HB2 ALA A 156      36.533  57.039  45.056  1.00  0.00           H0.      0
ATOM   2411  HB3 ALA A 156      37.990  57.070  44.077  1.00  0.00           H0.      0
ATOM   2412  C   ALA A 156      36.464  57.464  42.200  1.00  0.00           C0.      0
ATOM   2413  O   ALA A 156      37.331  57.495  41.289  1.00  0.00           O0.      0
ATOM   2414  N   LEU A 157      35.511  56.544  42.134  1.00  0.00           N0.      0
ATOM   2415  H   LEU A 157      34.885  56.497  42.926  1.00  0.00           H0.      0
ATOM   2416  CA  LEU A 157      35.361  55.592  40.982  1.00  0.00           C0.      0
ATOM   2417  HA  LEU A 157      36.389  55.397  40.680  1.00  0.00           H0.      0
ATOM   2418  CB  LEU A 157      34.899  54.184  41.364  1.00  0.00           C0.      0
ATOM   2419  HB2 LEU A 157      34.744  54.223  42.442  1.00  0.00           H0.      0
ATOM   2420  HB3 LEU A 157      33.913  54.004  40.934  1.00  0.00           H0.      0
ATOM   2421  CG  LEU A 157      35.844  53.032  41.015  1.00  0.00           C0.      0
ATOM   2422  HG  LEU A 157      36.878  53.224  41.299  1.00  0.00           H0.      0
ATOM   2423  CD1 LEU A 157      35.375  51.762  41.834  1.00  0.00           C0.      0
ATOM   2424 HD11 LEU A 157      34.633  51.119  41.359  1.00  0.00           H0.      0
ATOM   2425 HD12 LEU A 157      36.255  51.126  41.927  1.00  0.00           H0.      0
ATOM   2426 HD13 LEU A 157      35.073  51.974  42.859  1.00  0.00           H0.      0
ATOM   2427  CD2 LEU A 157      35.748  52.755  39.509  1.00  0.00           C0.      0
ATOM   2428 HD21 LEU A 157      34.851  52.174  39.295  1.00  0.00           H0.      0
ATOM   2429 HD22 LEU A 157      36.044  53.642  38.949  1.00  0.00           H0.      0
ATOM   2430 HD23 LEU A 157      36.476  52.001  39.209  1.00  0.00           H0.      0
ATOM   2431  C   LEU A 157      34.691  56.278  39.840  1.00  0.00           C0.      0
ATOM   2432  O   LEU A 157      34.990  56.031  38.707  1.00  0.00           O0.      0
ATOM   2433  N   LYS A 158      33.844  57.305  40.064  1.00  0.00           N0.      0
ATOM   2434  H   LYS A 158      33.497  57.496  40.993  1.00  0.00           H0.      0
ATOM   2435  CA  LYS A 158      33.322  58.149  38.991  1.00  0.00           C0.      0
ATOM   2436  HA  LYS A 158      33.094  57.559  38.103  1.00  0.00           H0.      0
ATOM   2437  CB  LYS A 158      32.110  58.904  39.540  1.00  0.00           C0.      0
ATOM   2438  HB2 LYS A 158      31.413  58.146  39.896  1.00  0.00           H0.      0
ATOM   2439  HB3 LYS A 158      32.414  59.374  40.475  1.00  0.00           H0.      0
ATOM   2440  CG  LYS A 158      31.368  59.963  38.661  1.00  0.00           C0.      0
ATOM   2441  HG2 LYS A 158      32.083  60.643  38.200  1.00  0.00           H0.      0
ATOM   2442  HG3 LYS A 158      30.970  59.371  37.836  1.00  0.00           H0.      0
ATOM   2443  CD  LYS A 158      30.208  60.681  39.360  1.00  0.00           C0.      0
ATOM   2444  HD2 LYS A 158      30.672  61.349  40.085  1.00  0.00           H0.      0
ATOM   2445  HD3 LYS A 158      29.609  61.203  38.614  1.00  0.00           H0.      0
ATOM   2446  CE  LYS A 158      29.422  59.700  40.210  1.00  0.00           C0.      0
ATOM   2447  HE2 LYS A 158      29.023  58.901  39.584  1.00  0.00           H0.      0
ATOM   2448  HE3 LYS A 158      30.121  59.284  40.935  1.00  0.00           H0.      0
ATOM   2449  NZ  LYS A 158      28.385  60.412  40.914  1.00  0.00           N0.      0
ATOM   2450  HZ1 LYS A 158      27.658  60.662  40.259  1.00  0.00           H0.      0
ATOM   2451  HZ2 LYS A 158      27.976  59.983  41.732  1.00  0.00           H0.      0
ATOM   2452  HZ3 LYS A 158      28.724  61.252  41.360  1.00  0.00           H0.      0
ATOM   2453  C   LYS A 158      34.435  59.075  38.338  1.00  0.00           C0.      0
ATOM   2454  O   LYS A 158      34.553  59.164  37.120  1.00  0.00           O0.      0
ATOM   2455  N   ASN A 159      35.295  59.656  39.168  1.00  0.00           N0.      0
ATOM   2456  H   ASN A 159      35.228  59.621  40.175  1.00  0.00           H0.      0
ATOM   2457  CA  ASN A 159      36.534  60.253  38.614  1.00  0.00           C0.      0
ATOM   2458  HA  ASN A 159      36.335  61.135  38.005  1.00  0.00           H0.      0
ATOM   2459  CB  ASN A 159      37.477  60.772  39.793  1.00  0.00           C0.      0
ATOM   2460  HB2 ASN A 159      37.948  59.945  40.325  1.00  0.00           H0.      0
ATOM   2461  HB3 ASN A 159      38.399  61.229  39.433  1.00  0.00           H0.      0
ATOM   2462  CG  ASN A 159      36.758  61.752  40.808  1.00  0.00           C0.      0
ATOM   2463  OD1 ASN A 159      35.897  62.492  40.385  1.00  0.00           O0.      0
ATOM   2464  ND2 ASN A 159      37.264  61.881  42.057  1.00  0.00           N0.      0
ATOM   2465 HD21 ASN A 159      36.993  62.602  42.711  1.00  0.00           H0.      0
ATOM   2466 HD22 ASN A 159      38.135  61.415  42.266  1.00  0.00           H0.      0
ATOM   2467  C   ASN A 159      37.291  59.326  37.583  1.00  0.00           C0.      0
ATOM   2468  O   ASN A 159      37.631  59.720  36.417  1.00  0.00           O0.      0
ATOM   2469  N   ILE A 160      37.615  58.061  38.046  1.00  0.00           N0.      0
ATOM   2470  H   ILE A 160      37.324  57.886  38.997  1.00  0.00           H0.      0
ATOM   2471  CA  ILE A 160      38.301  57.009  37.257  1.00  0.00           C0.      0
ATOM   2472  HA  ILE A 160      39.253  57.424  36.927  1.00  0.00           H0.      0
ATOM   2473  CB  ILE A 160      38.622  55.777  38.082  1.00  0.00           C0.      0
ATOM   2474  HB  ILE A 160      37.739  55.397  38.595  1.00  0.00           H0.      0
ATOM   2475  CG2 ILE A 160      39.094  54.615  37.167  1.00  0.00           C0.      0
ATOM   2476 HG21 ILE A 160      39.970  54.979  36.630  1.00  0.00           H0.      0
ATOM   2477 HG22 ILE A 160      39.310  53.720  37.751  1.00  0.00           H0.      0
ATOM   2478 HG23 ILE A 160      38.390  54.423  36.357  1.00  0.00           H0.      0
ATOM   2479  CG1 ILE A 160      39.695  56.078  39.152  1.00  0.00           C0.      0
ATOM   2480 HG12 ILE A 160      40.676  56.217  38.697  1.00  0.00           H0.      0
ATOM   2481 HG13 ILE A 160      39.535  57.008  39.698  1.00  0.00           H0.      0
ATOM   2482  CD1 ILE A 160      39.841  54.989  40.229  1.00  0.00           C0.      0
ATOM   2483 HD11 ILE A 160      40.095  53.999  39.849  1.00  0.00           H0.      0
ATOM   2484 HD12 ILE A 160      40.627  55.210  40.952  1.00  0.00           H0.      0
ATOM   2485 HD13 ILE A 160      38.938  54.849  40.824  1.00  0.00           H0.      0
ATOM   2486  C   ILE A 160      37.471  56.755  35.956  1.00  0.00           C0.      0
ATOM   2487  O   ILE A 160      38.036  56.910  34.887  1.00  0.00           O0.      0
ATOM   2488  N   ALA A 161      36.216  56.354  36.142  1.00  0.00           N0.      0
ATOM   2489  H   ALA A 161      35.944  56.387  37.114  1.00  0.00           H0.      0
ATOM   2490  CA  ALA A 161      35.312  56.063  35.038  1.00  0.00           C0.      0
ATOM   2491  HA  ALA A 161      35.687  55.216  34.464  1.00  0.00           H0.      0
ATOM   2492  CB  ALA A 161      33.965  55.551  35.618  1.00  0.00           C0.      0
ATOM   2493  HB1 ALA A 161      33.260  55.419  34.797  1.00  0.00           H0.      0
ATOM   2494  HB2 ALA A 161      34.019  54.623  36.187  1.00  0.00           H0.      0
ATOM   2495  HB3 ALA A 161      33.643  56.397  36.224  1.00  0.00           H0.      0
ATOM   2496  C   ALA A 161      35.062  57.221  34.043  1.00  0.00           C0.      0
ATOM   2497  O   ALA A 161      34.660  57.023  32.881  1.00  0.00           O0.      0
ATOM   2498  N   SER A 162      35.345  58.470  34.475  1.00  0.00           N0.      0
ATOM   2499  H   SER A 162      35.768  58.619  35.380  1.00  0.00           H0.      0
ATOM   2500  CA  SER A 162      35.116  59.669  33.568  1.00  0.00           C0.      0
ATOM   2501  HA  SER A 162      34.141  59.550  33.095  1.00  0.00           H0.      0
ATOM   2502  CB  SER A 162      35.111  60.927  34.490  1.00  0.00           C0.      0
ATOM   2503  HB2 SER A 162      35.923  60.831  35.211  1.00  0.00           H0.      0
ATOM   2504  HB3 SER A 162      35.273  61.909  34.045  1.00  0.00           H0.      0
ATOM   2505  OG  SER A 162      33.860  60.941  35.088  1.00  0.00           O0.      0
ATOM   2506  HG  SER A 162      33.991  60.114  35.558  1.00  0.00           H0.      0
ATOM   2507  C   SER A 162      36.255  59.859  32.520  1.00  0.00           C0.      0
ATOM   2508  O   SER A 162      36.028  60.484  31.470  1.00  0.00           O0.      0
ATOM   2509  N   MET A 163      37.438  59.246  32.736  1.00  0.00           N0.      0
ATOM   2510  H   MET A 163      37.559  58.803  33.636  1.00  0.00           H0.      0
ATOM   2511  CA  MET A 163      38.481  59.156  31.713  1.00  0.00           C0.      0
ATOM   2512  HA  MET A 163      38.432  60.064  31.110  1.00  0.00           H0.      0
ATOM   2513  CB  MET A 163      39.911  59.026  32.354  1.00  0.00           C0.      0
ATOM   2514  HB2 MET A 163      39.972  58.103  32.930  1.00  0.00           H0.      0
ATOM   2515  HB3 MET A 163      40.694  58.987  31.597  1.00  0.00           H0.      0
ATOM   2516  CG  MET A 163      40.155  60.265  33.287  1.00  0.00           C0.      0
ATOM   2517  HG2 MET A 163      39.485  60.333  34.144  1.00  0.00           H0.      0
ATOM   2518  HG3 MET A 163      41.104  60.056  33.783  1.00  0.00           H0.      0
ATOM   2519  SD  MET A 163      40.505  61.809  32.437  1.00  0.00           S0.      0
ATOM   2520  CE  MET A 163      38.850  62.569  32.331  1.00  0.00           C0.      0
ATOM   2521  HE1 MET A 163      38.408  62.563  33.327  1.00  0.00           H0.      0
ATOM   2522  HE2 MET A 163      38.836  63.588  31.944  1.00  0.00           H0.      0
ATOM   2523  HE3 MET A 163      38.194  62.029  31.649  1.00  0.00           H0.      0
ATOM   2524  C   MET A 163      38.182  58.111  30.621  1.00  0.00           C0.      0
ATOM   2525  O   MET A 163      39.010  57.986  29.653  1.00  0.00           O0.      0
ATOM   2526  N   VAL A 164      37.232  57.227  30.858  1.00  0.00           N0.      0
ATOM   2527  H   VAL A 164      36.550  57.354  31.592  1.00  0.00           H0.      0
ATOM   2528  CA  VAL A 164      36.861  56.206  29.833  1.00  0.00           C0.      0
ATOM   2529  HA  VAL A 164      37.801  55.805  29.454  1.00  0.00           H0.      0
ATOM   2530  CB  VAL A 164      35.965  55.074  30.407  1.00  0.00           C0.      0
ATOM   2531  HB  VAL A 164      34.996  55.439  30.748  1.00  0.00           H0.      0
ATOM   2532  CG1 VAL A 164      35.754  53.972  29.411  1.00  0.00           C0.      0
ATOM   2533 HG11 VAL A 164      35.578  53.115  30.061  1.00  0.00           H0.      0
ATOM   2534 HG12 VAL A 164      34.929  54.164  28.725  1.00  0.00           H0.      0
ATOM   2535 HG13 VAL A 164      36.591  53.588  28.828  1.00  0.00           H0.      0
ATOM   2536  CG2 VAL A 164      36.684  54.511  31.576  1.00  0.00           C0.      0
ATOM   2537 HG21 VAL A 164      37.641  54.100  31.256  1.00  0.00           H0.      0
ATOM   2538 HG22 VAL A 164      36.862  55.167  32.428  1.00  0.00           H0.      0
ATOM   2539 HG23 VAL A 164      36.164  53.701  32.088  1.00  0.00           H0.      0
ATOM   2540  C   VAL A 164      36.010  56.896  28.719  1.00  0.00           C0.      0
ATOM   2541  O   VAL A 164      35.002  57.485  29.009  1.00  0.00           O0.      0
ATOM   2542  N   ARG A 165      36.496  56.811  27.474  1.00  0.00           N0.      0
ATOM   2543  H   ARG A 165      37.359  56.312  27.310  1.00  0.00           H0.      0
ATOM   2544  CA  ARG A 165      35.897  57.449  26.273  1.00  0.00           C0.      0
ATOM   2545  HA  ARG A 165      35.502  58.378  26.684  1.00  0.00           H0.      0
ATOM   2546  CB  ARG A 165      36.997  57.790  25.246  1.00  0.00           C0.      0
ATOM   2547  HB2 ARG A 165      36.636  58.655  24.689  1.00  0.00           H0.      0
ATOM   2548  HB3 ARG A 165      37.821  58.163  25.854  1.00  0.00           H0.      0
ATOM   2549  CG  ARG A 165      37.390  56.731  24.219  1.00  0.00           C0.      0
ATOM   2550  HG2 ARG A 165      37.702  55.804  24.699  1.00  0.00           H0.      0
ATOM   2551  HG3 ARG A 165      36.490  56.480  23.657  1.00  0.00           H0.      0
ATOM   2552  CD  ARG A 165      38.441  57.284  23.248  1.00  0.00           C0.      0
ATOM   2553  HD2 ARG A 165      39.150  57.952  23.737  1.00  0.00           H0.      0
ATOM   2554  HD3 ARG A 165      39.146  56.589  22.792  1.00  0.00           H0.      0
ATOM   2555  NE  ARG A 165      37.769  58.070  22.244  1.00  0.00           N0.      0
ATOM   2556  HE  ARG A 165      37.707  59.066  22.403  1.00  0.00           H0.      0
ATOM   2557  CZ  ARG A 165      37.146  57.627  21.180  1.00  0.00           C0.      0
ATOM   2558  NH1 ARG A 165      36.344  58.408  20.480  1.00  0.00           N0.      0
ATOM   2559 HH11 ARG A 165      36.151  59.308  20.897  1.00  0.00           H0.      0
ATOM   2560 HH12 ARG A 165      36.095  58.136  19.540  1.00  0.00           H0.      0
ATOM   2561  NH2 ARG A 165      37.174  56.433  20.673  1.00  0.00           N0.      0
ATOM   2562 HH21 ARG A 165      38.007  55.922  20.932  1.00  0.00           H0.      0
ATOM   2563 HH22 ARG A 165      36.822  56.293  19.737  1.00  0.00           H0.      0
ATOM   2564  C   ARG A 165      34.720  56.572  25.760  1.00  0.00           C0.      0
ATOM   2565  O   ARG A 165      34.633  55.374  26.131  1.00  0.00           O0.      0
ATOM   2566  N   PRO A 166      33.842  57.112  24.909  1.00  0.00           N0.      0
ATOM   2567  CD  PRO A 166      33.860  58.469  24.408  1.00  0.00           C0.      0
ATOM   2568  HD2 PRO A 166      34.450  58.663  23.512  1.00  0.00           H0.      0
ATOM   2569  HD3 PRO A 166      34.146  59.186  25.178  1.00  0.00           H0.      0
ATOM   2570  CG  PRO A 166      32.335  58.635  24.020  1.00  0.00           C0.      0
ATOM   2571  HG2 PRO A 166      32.171  59.476  23.346  1.00  0.00           H0.      0
ATOM   2572  HG3 PRO A 166      31.771  58.798  24.938  1.00  0.00           H0.      0
ATOM   2573  CB  PRO A 166      31.993  57.287  23.419  1.00  0.00           C0.      0
ATOM   2574  HB2 PRO A 166      32.326  57.304  22.381  1.00  0.00           H0.      0
ATOM   2575  HB3 PRO A 166      30.946  56.987  23.447  1.00  0.00           H0.      0
ATOM   2576  CA  PRO A 166      32.748  56.379  24.363  1.00  0.00           C0.      0
ATOM   2577  HA  PRO A 166      32.056  56.190  25.184  1.00  0.00           H0.      0
ATOM   2578  C   PRO A 166      33.190  55.150  23.678  1.00  0.00           C0.      0
ATOM   2579  O   PRO A 166      34.152  55.204  22.871  1.00  0.00           O0.      0
ATOM   2580  N   GLY A 167      32.507  54.034  23.925  1.00  0.00           N0.      0
ATOM   2581  H   GLY A 167      31.571  54.111  24.296  1.00  0.00           H0.      0
ATOM   2582  CA  GLY A 167      32.876  52.597  23.584  1.00  0.00           C0.      0
ATOM   2583  HA2 GLY A 167      31.981  52.013  23.798  1.00  0.00           H0.      0
ATOM   2584  HA3 GLY A 167      33.216  52.459  22.558  1.00  0.00           H0.      0
ATOM   2585  C   GLY A 167      33.999  51.947  24.379  1.00  0.00           C0.      0
ATOM   2586  O   GLY A 167      34.288  50.788  24.205  1.00  0.00           O0.      0
ATOM   2587  N   GLY A 168      34.592  52.739  25.252  1.00  0.00           N0.      0
ATOM   2588  H   GLY A 168      34.274  53.673  25.468  1.00  0.00           H0.      0
ATOM   2589  CA  GLY A 168      35.805  52.409  25.947  1.00  0.00           C0.      0
ATOM   2590  HA2 GLY A 168      36.513  52.083  25.185  1.00  0.00           H0.      0
ATOM   2591  HA3 GLY A 168      36.425  53.267  26.207  1.00  0.00           H0.      0
ATOM   2592  C   GLY A 168      35.598  51.379  27.057  1.00  0.00           C0.      0
ATOM   2593  O   GLY A 168      34.485  51.290  27.572  1.00  0.00           O0.      0
ATOM   2594  N   LEU A 169      36.620  50.594  27.402  1.00  0.00           N0.      0
ATOM   2595  H   LEU A 169      37.487  50.739  26.904  1.00  0.00           H0.      0
ATOM   2596  CA  LEU A 169      36.617  49.581  28.472  1.00  0.00           C0.      0
ATOM   2597  HA  LEU A 169      35.617  49.243  28.745  1.00  0.00           H0.      0
ATOM   2598  CB  LEU A 169      37.411  48.333  27.940  1.00  0.00           C0.      0
ATOM   2599  HB2 LEU A 169      38.478  48.552  27.982  1.00  0.00           H0.      0
ATOM   2600  HB3 LEU A 169      37.286  47.478  28.604  1.00  0.00           H0.      0
ATOM   2601  CG  LEU A 169      37.076  47.832  26.541  1.00  0.00           C0.      0
ATOM   2602  HG  LEU A 169      37.349  48.530  25.750  1.00  0.00           H0.      0
ATOM   2603  CD1 LEU A 169      37.804  46.500  26.232  1.00  0.00           C0.      0
ATOM   2604 HD11 LEU A 169      37.609  46.176  25.210  1.00  0.00           H0.      0
ATOM   2605 HD12 LEU A 169      38.851  46.802  26.244  1.00  0.00           H0.      0
ATOM   2606 HD13 LEU A 169      37.630  45.770  27.022  1.00  0.00           H0.      0
ATOM   2607  CD2 LEU A 169      35.553  47.589  26.360  1.00  0.00           C0.      0
ATOM   2608 HD21 LEU A 169      35.332  46.930  25.521  1.00  0.00           H0.      0
ATOM   2609 HD22 LEU A 169      35.278  47.063  27.274  1.00  0.00           H0.      0
ATOM   2610 HD23 LEU A 169      35.120  48.579  26.213  1.00  0.00           H0.      0
ATOM   2611  C   LEU A 169      37.178  50.118  29.814  1.00  0.00           C0.      0
ATOM   2612  O   LEU A 169      37.951  51.066  29.741  1.00  0.00           O0.      0
ATOM   2613  N   LEU A 170      36.901  49.462  30.955  1.00  0.00           N0.      0
ATOM   2614  H   LEU A 170      36.260  48.691  30.835  1.00  0.00           H0.      0
ATOM   2615  CA  LEU A 170      37.632  49.705  32.191  1.00  0.00           C0.      0
ATOM   2616  HA  LEU A 170      38.617  50.118  31.975  1.00  0.00           H0.      0
ATOM   2617  CB  LEU A 170      36.840  50.827  32.917  1.00  0.00           C0.      0
ATOM   2618  HB2 LEU A 170      36.968  51.724  32.312  1.00  0.00           H0.      0
ATOM   2619  HB3 LEU A 170      35.759  50.709  32.843  1.00  0.00           H0.      0
ATOM   2620  CG  LEU A 170      37.284  51.119  34.356  1.00  0.00           C0.      0
ATOM   2621  HG  LEU A 170      38.229  50.663  34.648  1.00  0.00           H0.      0
ATOM   2622  CD1 LEU A 170      37.428  52.572  34.616  1.00  0.00           C0.      0
ATOM   2623 HD11 LEU A 170      38.160  53.025  33.947  1.00  0.00           H0.      0
ATOM   2624 HD12 LEU A 170      36.504  53.150  34.615  1.00  0.00           H0.      0
ATOM   2625 HD13 LEU A 170      37.875  52.660  35.606  1.00  0.00           H0.      0
ATOM   2626  CD2 LEU A 170      36.185  50.528  35.337  1.00  0.00           C0.      0
ATOM   2627 HD21 LEU A 170      36.273  50.924  36.348  1.00  0.00           H0.      0
ATOM   2628 HD22 LEU A 170      35.180  50.834  35.049  1.00  0.00           H0.      0
ATOM   2629 HD23 LEU A 170      36.318  49.450  35.426  1.00  0.00           H0.      0
ATOM   2630  C   LEU A 170      37.904  48.462  33.088  1.00  0.00           C0.      0
ATOM   2631  O   LEU A 170      36.983  47.655  33.289  1.00  0.00           O0.      0
ATOM   2632  N   VAL A 171      39.097  48.295  33.649  1.00  0.00           N0.      0
ATOM   2633  H   VAL A 171      39.692  49.095  33.486  1.00  0.00           H0.      0
ATOM   2634  CA  VAL A 171      39.447  47.358  34.698  1.00  0.00           C0.      0
ATOM   2635  HA  VAL A 171      38.640  46.641  34.845  1.00  0.00           H0.      0
ATOM   2636  CB  VAL A 171      40.501  46.426  34.238  1.00  0.00           C0.      0
ATOM   2637  HB  VAL A 171      41.420  46.980  34.046  1.00  0.00           H0.      0
ATOM   2638  CG1 VAL A 171      40.800  45.369  35.324  1.00  0.00           C0.      0
ATOM   2639 HG11 VAL A 171      41.387  45.862  36.099  1.00  0.00           H0.      0
ATOM   2640 HG12 VAL A 171      39.821  45.022  35.654  1.00  0.00           H0.      0
ATOM   2641 HG13 VAL A 171      41.383  44.562  34.879  1.00  0.00           H0.      0
ATOM   2642  CG2 VAL A 171      40.084  45.662  32.972  1.00  0.00           C0.      0
ATOM   2643 HG21 VAL A 171      40.881  44.948  32.763  1.00  0.00           H0.      0
ATOM   2644 HG22 VAL A 171      39.204  45.019  33.008  1.00  0.00           H0.      0
ATOM   2645 HG23 VAL A 171      40.011  46.321  32.107  1.00  0.00           H0.      0
ATOM   2646  C   VAL A 171      39.809  48.010  36.037  1.00  0.00           C0.      0
ATOM   2647  O   VAL A 171      40.598  48.908  36.016  1.00  0.00           O0.      0
ATOM   2648  N   ILE A 172      39.271  47.507  37.154  1.00  0.00           N0.      0
ATOM   2649  H   ILE A 172      38.425  46.960  37.081  1.00  0.00           H0.      0
ATOM   2650  CA  ILE A 172      39.781  47.908  38.468  1.00  0.00           C0.      0
ATOM   2651  HA  ILE A 172      40.805  48.275  38.408  1.00  0.00           H0.      0
ATOM   2652  CB  ILE A 172      39.108  49.157  39.018  1.00  0.00           C0.      0
ATOM   2653  HB  ILE A 172      39.068  49.810  38.147  1.00  0.00           H0.      0
ATOM   2654  CG2 ILE A 172      37.690  48.988  39.511  1.00  0.00           C0.      0
ATOM   2655 HG21 ILE A 172      37.353  49.922  39.961  1.00  0.00           H0.      0
ATOM   2656 HG22 ILE A 172      36.963  48.753  38.734  1.00  0.00           H0.      0
ATOM   2657 HG23 ILE A 172      37.608  48.207  40.268  1.00  0.00           H0.      0
ATOM   2658  CG1 ILE A 172      39.926  49.929  40.142  1.00  0.00           C0.      0
ATOM   2659 HG12 ILE A 172      39.381  50.732  40.638  1.00  0.00           H0.      0
ATOM   2660 HG13 ILE A 172      40.193  49.192  40.900  1.00  0.00           H0.      0
ATOM   2661  CD1 ILE A 172      41.190  50.625  39.537  1.00  0.00           C0.      0
ATOM   2662 HD11 ILE A 172      40.945  51.178  38.630  1.00  0.00           H0.      0
ATOM   2663 HD12 ILE A 172      41.656  51.243  40.304  1.00  0.00           H0.      0
ATOM   2664 HD13 ILE A 172      41.943  49.864  39.333  1.00  0.00           H0.      0
ATOM   2665  C   ILE A 172      39.738  46.741  39.469  1.00  0.00           C0.      0
ATOM   2666  O   ILE A 172      38.758  45.963  39.389  1.00  0.00           O0.      0
ATOM   2667  N   ASP A 173      40.633  46.527  40.451  1.00  0.00           N0.      0
ATOM   2668  H   ASP A 173      41.503  47.030  40.554  1.00  0.00           H0.      0
ATOM   2669  CA  ASP A 173      40.602  45.454  41.462  1.00  0.00           C0.      0
ATOM   2670  HA  ASP A 173      39.664  44.926  41.291  1.00  0.00           H0.      0
ATOM   2671  CB  ASP A 173      41.773  44.429  41.192  1.00  0.00           C0.      0
ATOM   2672  HB2 ASP A 173      41.642  43.719  42.008  1.00  0.00           H0.      0
ATOM   2673  HB3 ASP A 173      41.746  43.966  40.206  1.00  0.00           H0.      0
ATOM   2674  CG  ASP A 173      43.211  44.909  41.378  1.00  0.00           C0.      0
ATOM   2675  OD1 ASP A 173      44.198  44.171  41.129  1.00  0.00           O0.      0
ATOM   2676  OD2 ASP A 173      43.355  46.136  41.512  1.00  0.00           O0.      0
ATOM   2677  C   ASP A 173      40.669  45.813  42.915  1.00  0.00           C0.      0
ATOM   2678  O   ASP A 173      41.048  46.959  43.304  1.00  0.00           O0.      0
ATOM   2679  N   HIE A 174      40.263  44.873  43.813  1.00  0.00           N0.      0
ATOM   2680  H   HIE A 174      39.985  43.940  43.544  1.00  0.00           H0.      0
ATOM   2681  CA  HIE A 174      40.527  45.074  45.315  1.00  0.00           C0.      0
ATOM   2682  HA  HIE A 174      41.457  45.641  45.366  1.00  0.00           H0.      0
ATOM   2683  CB  HIE A 174      39.347  45.892  45.888  1.00  0.00           C0.      0
ATOM   2684  HB2 HIE A 174      39.319  45.711  46.963  1.00  0.00           H0.      0
ATOM   2685  HB3 HIE A 174      39.528  46.952  45.709  1.00  0.00           H0.      0
ATOM   2686  CG  HIE A 174      37.934  45.589  45.424  1.00  0.00           C0.      0
ATOM   2687  ND1 HIE A 174      37.058  44.562  45.868  1.00  0.00           N0.      0
ATOM   2688  CE1 HIE A 174      35.954  44.647  45.143  1.00  0.00           C0.      0
ATOM   2689  HE1 HIE A 174      35.148  43.931  45.084  1.00  0.00           H0.      0
ATOM   2690  NE2 HIE A 174      36.124  45.660  44.305  1.00  0.00           N0.      0
ATOM   2691  HE2 HIE A 174      35.457  45.767  43.554  1.00  0.00           H0.      0
ATOM   2692  CD2 HIE A 174      37.244  46.300  44.525  1.00  0.00           C0.      0
ATOM   2693  HD2 HIE A 174      37.607  47.205  44.060  1.00  0.00           H0.      0
ATOM   2694  C   HIE A 174      40.611  43.704  46.023  1.00  0.00           C0.      0
ATOM   2695  O   HIE A 174      39.950  42.721  45.657  1.00  0.00           O0.      0
ATOM   2696  N   ARG A 175      41.364  43.682  47.103  1.00  0.00           N0.      0
ATOM   2697  H   ARG A 175      41.696  44.559  47.478  1.00  0.00           H0.      0
ATOM   2698  CA  ARG A 175      41.442  42.513  47.962  1.00  0.00           C0.      0
ATOM   2699  HA  ARG A 175      41.942  41.670  47.486  1.00  0.00           H0.      0
ATOM   2700  CB  ARG A 175      42.239  42.946  49.252  1.00  0.00           C0.      0
ATOM   2701  HB2 ARG A 175      42.156  44.008  49.483  1.00  0.00           H0.      0
ATOM   2702  HB3 ARG A 175      41.893  42.326  50.079  1.00  0.00           H0.      0
ATOM   2703  CG  ARG A 175      43.704  42.558  49.131  1.00  0.00           C0.      0
ATOM   2704  HG2 ARG A 175      43.933  41.551  48.782  1.00  0.00           H0.      0
ATOM   2705  HG3 ARG A 175      44.212  43.259  48.468  1.00  0.00           H0.      0
ATOM   2706  CD  ARG A 175      44.510  42.722  50.431  1.00  0.00           C0.      0
ATOM   2707  HD2 ARG A 175      44.471  43.803  50.562  1.00  0.00           H0.      0
ATOM   2708  HD3 ARG A 175      43.962  42.173  51.197  1.00  0.00           H0.      0
ATOM   2709  NE  ARG A 175      45.877  42.235  50.301  1.00  0.00           N0.      0
ATOM   2710  HE  ARG A 175      46.580  42.771  49.813  1.00  0.00           H0.      0
ATOM   2711  CZ  ARG A 175      46.206  41.015  50.606  1.00  0.00           C0.      0
ATOM   2712  NH1 ARG A 175      45.434  40.063  51.040  1.00  0.00           N0.      0
ATOM   2713 HH11 ARG A 175      44.431  40.088  50.925  1.00  0.00           H0.      0
ATOM   2714 HH12 ARG A 175      45.904  39.177  51.166  1.00  0.00           H0.      0
ATOM   2715  NH2 ARG A 175      47.429  40.554  50.441  1.00  0.00           N0.      0
ATOM   2716 HH21 ARG A 175      48.078  41.208  50.027  1.00  0.00           H0.      0
ATOM   2717 HH22 ARG A 175      47.707  39.747  50.981  1.00  0.00           H0.      0
ATOM   2718  C   ARG A 175      40.029  41.973  48.381  1.00  0.00           C0.      0
ATOM   2719  O   ARG A 175      39.115  42.748  48.772  1.00  0.00           O0.      0
ATOM   2720  N   ASN A 176      39.943  40.679  48.473  1.00  0.00           N0.      0
ATOM   2721  H   ASN A 176      40.710  40.123  48.120  1.00  0.00           H0.      0
ATOM   2722  CA  ASN A 176      38.846  40.017  49.080  1.00  0.00           C0.      0
ATOM   2723  HA  ASN A 176      37.937  40.545  48.791  1.00  0.00           H0.      0
ATOM   2724  CB  ASN A 176      38.848  38.560  48.646  1.00  0.00           C0.      0
ATOM   2725  HB2 ASN A 176      39.027  38.415  47.580  1.00  0.00           H0.      0
ATOM   2726  HB3 ASN A 176      39.682  37.985  49.048  1.00  0.00           H0.      0
ATOM   2727  CG  ASN A 176      37.622  37.739  49.004  1.00  0.00           C0.      0
ATOM   2728  OD1 ASN A 176      36.779  38.204  49.749  1.00  0.00           O0.      0
ATOM   2729  ND2 ASN A 176      37.529  36.534  48.508  1.00  0.00           N0.      0
ATOM   2730 HD21 ASN A 176      36.651  36.075  48.315  1.00  0.00           H0.      0
ATOM   2731 HD22 ASN A 176      38.321  36.265  47.942  1.00  0.00           H0.      0
ATOM   2732  C   ASN A 176      38.871  40.128  50.620  1.00  0.00           C0.      0
ATOM   2733  O   ASN A 176      39.878  39.711  51.291  1.00  0.00           O0.      0
ATOM   2734  N   TYR A 177      37.768  40.540  51.247  1.00  0.00           N0.      0
ATOM   2735  H   TYR A 177      36.974  40.813  50.686  1.00  0.00           H0.      0
ATOM   2736  CA  TYR A 177      37.661  40.642  52.760  1.00  0.00           C0.      0
ATOM   2737  HA  TYR A 177      38.610  40.349  53.208  1.00  0.00           H0.      0
ATOM   2738  CB  TYR A 177      37.243  42.074  53.211  1.00  0.00           C0.      0
ATOM   2739  HB2 TYR A 177      36.282  42.426  52.836  1.00  0.00           H0.      0
ATOM   2740  HB3 TYR A 177      37.163  42.084  54.298  1.00  0.00           H0.      0
ATOM   2741  CG  TYR A 177      38.172  43.252  52.840  1.00  0.00           C0.      0
ATOM   2742  CD1 TYR A 177      39.298  43.668  53.570  1.00  0.00           C0.      0
ATOM   2743  HD1 TYR A 177      39.543  43.100  54.456  1.00  0.00           H0.      0
ATOM   2744  CE1 TYR A 177      40.179  44.657  53.125  1.00  0.00           C0.      0
ATOM   2745  HE1 TYR A 177      41.005  45.026  53.715  1.00  0.00           H0.      0
ATOM   2746  CZ  TYR A 177      39.924  45.217  51.854  1.00  0.00           C0.      0
ATOM   2747  OH  TYR A 177      40.746  46.147  51.321  1.00  0.00           O0.      0
ATOM   2748  HH  TYR A 177      40.237  46.935  51.117  1.00  0.00           H0.      0
ATOM   2749  CE2 TYR A 177      38.819  44.821  51.081  1.00  0.00           C0.      0
ATOM   2750  HE2 TYR A 177      38.789  45.253  50.091  1.00  0.00           H0.      0
ATOM   2751  CD2 TYR A 177      37.897  43.896  51.606  1.00  0.00           C0.      0
ATOM   2752  HD2 TYR A 177      36.988  43.595  51.107  1.00  0.00           H0.      0
ATOM   2753  C   TYR A 177      36.800  39.527  53.386  1.00  0.00           C0.      0
ATOM   2754  O   TYR A 177      36.746  39.429  54.611  1.00  0.00           O0.      0
ATOM   2755  N   ASP A 178      36.171  38.656  52.621  1.00  0.00           N0.      0
ATOM   2756  H   ASP A 178      36.245  38.701  51.614  1.00  0.00           H0.      0
ATOM   2757  CA  ASP A 178      35.269  37.706  53.291  1.00  0.00           C0.      0
ATOM   2758  HA  ASP A 178      34.641  38.243  54.002  1.00  0.00           H0.      0
ATOM   2759  CB  ASP A 178      34.203  37.053  52.474  1.00  0.00           C0.      0
ATOM   2760  HB2 ASP A 178      34.569  36.980  51.450  1.00  0.00           H0.      0
ATOM   2761  HB3 ASP A 178      33.972  36.080  52.907  1.00  0.00           H0.      0
ATOM   2762  CG  ASP A 178      32.887  37.863  52.424  1.00  0.00           C0.      0
ATOM   2763  OD1 ASP A 178      32.391  38.207  53.501  1.00  0.00           O0.      0
ATOM   2764  OD2 ASP A 178      32.299  38.025  51.285  1.00  0.00           O0.      0
ATOM   2765  C   ASP A 178      36.029  36.628  54.131  1.00  0.00           C0.      0
ATOM   2766  O   ASP A 178      35.586  36.394  55.280  1.00  0.00           O0.      0
ATOM   2767  N   TYR A 179      37.088  36.044  53.586  1.00  0.00           N0.      0
ATOM   2768  H   TYR A 179      37.165  36.281  52.608  1.00  0.00           H0.      0
ATOM   2769  CA  TYR A 179      38.034  35.177  54.261  1.00  0.00           C0.      0
ATOM   2770  HA  TYR A 179      37.537  34.310  54.696  1.00  0.00           H0.      0
ATOM   2771  CB  TYR A 179      39.179  34.749  53.383  1.00  0.00           C0.      0
ATOM   2772  HB2 TYR A 179      38.839  34.501  52.378  1.00  0.00           H0.      0
ATOM   2773  HB3 TYR A 179      39.911  35.549  53.270  1.00  0.00           H0.      0
ATOM   2774  CG  TYR A 179      39.986  33.566  53.940  1.00  0.00           C0.      0
ATOM   2775  CD1 TYR A 179      41.212  33.678  54.611  1.00  0.00           C0.      0
ATOM   2776  HD1 TYR A 179      41.500  34.678  54.899  1.00  0.00           H0.      0
ATOM   2777  CE1 TYR A 179      41.932  32.515  54.919  1.00  0.00           C0.      0
ATOM   2778  HE1 TYR A 179      42.897  32.528  55.403  1.00  0.00           H0.      0
ATOM   2779  CZ  TYR A 179      41.408  31.280  54.673  1.00  0.00           C0.      0
ATOM   2780  OH  TYR A 179      42.184  30.218  55.101  1.00  0.00           O0.      0
ATOM   2781  HH  TYR A 179      41.781  29.400  54.800  1.00  0.00           H0.      0
ATOM   2782  CE2 TYR A 179      40.054  31.142  54.216  1.00  0.00           C0.      0
ATOM   2783  HE2 TYR A 179      39.533  30.208  54.065  1.00  0.00           H0.      0
ATOM   2784  CD2 TYR A 179      39.416  32.282  53.736  1.00  0.00           C0.      0
ATOM   2785  HD2 TYR A 179      38.435  32.188  53.294  1.00  0.00           H0.      0
ATOM   2786  C   TYR A 179      38.612  35.963  55.456  1.00  0.00           C0.      0
ATOM   2787  O   TYR A 179      38.836  35.395  56.551  1.00  0.00           O0.      0
ATOM   2788  N   ILE A 180      39.007  37.264  55.312  1.00  0.00           N0.      0
ATOM   2789  H   ILE A 180      38.662  37.744  54.493  1.00  0.00           H0.      0
ATOM   2790  CA  ILE A 180      39.689  37.976  56.411  1.00  0.00           C0.      0
ATOM   2791  HA  ILE A 180      40.531  37.398  56.793  1.00  0.00           H0.      0
ATOM   2792  CB  ILE A 180      40.240  39.341  56.061  1.00  0.00           C0.      0
ATOM   2793  HB  ILE A 180      39.440  39.978  55.683  1.00  0.00           H0.      0
ATOM   2794  CG2 ILE A 180      40.878  39.927  57.354  1.00  0.00           C0.      0
ATOM   2795 HG21 ILE A 180      40.109  40.154  58.092  1.00  0.00           H0.      0
ATOM   2796 HG22 ILE A 180      41.502  39.179  57.843  1.00  0.00           H0.      0
ATOM   2797 HG23 ILE A 180      41.401  40.874  57.220  1.00  0.00           H0.      0
ATOM   2798  CG1 ILE A 180      41.341  39.130  54.956  1.00  0.00           C0.      0
ATOM   2799 HG12 ILE A 180      42.283  38.753  55.354  1.00  0.00           H0.      0
ATOM   2800 HG13 ILE A 180      41.043  38.307  54.306  1.00  0.00           H0.      0
ATOM   2801  CD1 ILE A 180      41.532  40.427  54.140  1.00  0.00           C0.      0
ATOM   2802 HD11 ILE A 180      42.010  41.157  54.793  1.00  0.00           H0.      0
ATOM   2803 HD12 ILE A 180      42.193  40.354  53.277  1.00  0.00           H0.      0
ATOM   2804 HD13 ILE A 180      40.633  40.822  53.668  1.00  0.00           H0.      0
ATOM   2805  C   ILE A 180      38.705  38.042  57.638  1.00  0.00           C0.      0
ATOM   2806  O   ILE A 180      39.034  37.648  58.754  1.00  0.00           O0.      0
ATOM   2807  N   LEU A 181      37.499  38.703  57.450  1.00  0.00           N0.      0
ATOM   2808  H   LEU A 181      37.399  39.153  56.552  1.00  0.00           H0.      0
ATOM   2809  CA  LEU A 181      36.440  38.949  58.418  1.00  0.00           C0.      0
ATOM   2810  HA  LEU A 181      36.916  39.395  59.291  1.00  0.00           H0.      0
ATOM   2811  CB  LEU A 181      35.303  39.876  57.866  1.00  0.00           C0.      0
ATOM   2812  HB2 LEU A 181      34.853  39.304  57.054  1.00  0.00           H0.      0
ATOM   2813  HB3 LEU A 181      34.484  40.102  58.548  1.00  0.00           H0.      0
ATOM   2814  CG  LEU A 181      35.821  41.245  57.361  1.00  0.00           C0.      0
ATOM   2815  HG  LEU A 181      36.577  41.066  56.596  1.00  0.00           H0.      0
ATOM   2816  CD1 LEU A 181      34.700  42.009  56.681  1.00  0.00           C0.      0
ATOM   2817 HD11 LEU A 181      33.925  42.306  57.387  1.00  0.00           H0.      0
ATOM   2818 HD12 LEU A 181      35.079  42.988  56.388  1.00  0.00           H0.      0
ATOM   2819 HD13 LEU A 181      34.307  41.494  55.804  1.00  0.00           H0.      0
ATOM   2820  CD2 LEU A 181      36.564  42.119  58.435  1.00  0.00           C0.      0
ATOM   2821 HD21 LEU A 181      36.009  42.230  59.367  1.00  0.00           H0.      0
ATOM   2822 HD22 LEU A 181      37.506  41.626  58.674  1.00  0.00           H0.      0
ATOM   2823 HD23 LEU A 181      36.849  43.112  58.090  1.00  0.00           H0.      0
ATOM   2824  C   LEU A 181      35.829  37.602  59.028  1.00  0.00           C0.      0
ATOM   2825  O   LEU A 181      34.906  37.807  59.898  1.00  0.00           O0.      0
ATOM   2826  N   SER A 182      36.262  36.465  58.513  1.00  0.00           N0.      0
ATOM   2827  H   SER A 182      36.896  36.391  57.730  1.00  0.00           H0.      0
ATOM   2828  CA  SER A 182      35.860  35.171  59.038  1.00  0.00           C0.      0
ATOM   2829  HA  SER A 182      35.298  35.422  59.938  1.00  0.00           H0.      0
ATOM   2830  CB  SER A 182      34.988  34.459  58.000  1.00  0.00           C0.      0
ATOM   2831  HB2 SER A 182      34.692  33.489  58.399  1.00  0.00           H0.      0
ATOM   2832  HB3 SER A 182      34.110  35.079  57.821  1.00  0.00           H0.      0
ATOM   2833  OG  SER A 182      35.632  34.177  56.751  1.00  0.00           O0.      0
ATOM   2834  HG  SER A 182      35.579  34.932  56.161  1.00  0.00           H0.      0
ATOM   2835  C   SER A 182      36.997  34.235  59.514  1.00  0.00           C0.      0
ATOM   2836  O   SER A 182      36.680  33.092  59.805  1.00  0.00           O0.      0
ATOM   2837  N   THR A 183      38.225  34.759  59.531  1.00  0.00           N0.      0
ATOM   2838  H   THR A 183      38.183  35.732  59.263  1.00  0.00           H0.      0
ATOM   2839  CA  THR A 183      39.467  34.049  60.024  1.00  0.00           C0.      0
ATOM   2840  HA  THR A 183      39.087  33.292  60.711  1.00  0.00           H0.      0
ATOM   2841  CB  THR A 183      40.309  33.511  58.887  1.00  0.00           C0.      0
ATOM   2842  HB  THR A 183      41.200  33.033  59.293  1.00  0.00           H0.      0
ATOM   2843  CG2 THR A 183      39.578  32.534  57.942  1.00  0.00           C0.      0
ATOM   2844 HG21 THR A 183      39.322  31.613  58.467  1.00  0.00           H0.      0
ATOM   2845 HG22 THR A 183      38.648  32.945  57.551  1.00  0.00           H0.      0
ATOM   2846 HG23 THR A 183      40.221  32.128  57.160  1.00  0.00           H0.      0
ATOM   2847  OG1 THR A 183      40.648  34.644  58.156  1.00  0.00           O0.      0
ATOM   2848  HG1 THR A 183      39.963  34.683  57.484  1.00  0.00           H0.      0
ATOM   2849  C   THR A 183      40.420  34.920  60.895  1.00  0.00           C0.      0
ATOM   2850  O   THR A 183      41.240  34.242  61.575  1.00  0.00           O0.      0
ATOM   2851  N   GLY A 184      40.421  36.226  60.804  1.00  0.00           N0.      0
ATOM   2852  H   GLY A 184      39.844  36.712  60.133  1.00  0.00           H0.      0
ATOM   2853  CA  GLY A 184      41.514  37.021  61.317  1.00  0.00           C0.      0
ATOM   2854  HA2 GLY A 184      41.236  38.064  61.467  1.00  0.00           H0.      0
ATOM   2855  HA3 GLY A 184      41.847  36.671  62.294  1.00  0.00           H0.      0
ATOM   2856  C   GLY A 184      42.722  37.189  60.426  1.00  0.00           C0.      0
ATOM   2857  O   GLY A 184      43.712  37.764  60.818  1.00  0.00           O0.      0
ATOM   2858  N   CYS A 185      42.737  36.547  59.273  1.00  0.00           N0.      0
ATOM   2859  H   CYS A 185      41.926  35.959  59.141  1.00  0.00           H0.      0
ATOM   2860  CA  CYS A 185      43.918  36.286  58.446  1.00  0.00           C0.      0
ATOM   2861  HA  CYS A 185      44.690  36.884  58.931  1.00  0.00           H0.      0
ATOM   2862  CB  CYS A 185      44.309  34.756  58.852  1.00  0.00           C0.      0
ATOM   2863  HB2 CYS A 185      44.155  34.532  59.907  1.00  0.00           H0.      0
ATOM   2864  HB3 CYS A 185      43.758  33.966  58.343  1.00  0.00           H0.      0
ATOM   2865  SG  CYS A 185      46.057  34.414  58.447  1.00  0.00           S0.      0
ATOM   2866  HG  CYS A 185      45.858  34.263  57.134  1.00  0.00           H0.      0
ATOM   2867  C   CYS A 185      43.870  36.532  56.941  1.00  0.00           C0.      0
ATOM   2868  O   CYS A 185      42.876  36.190  56.276  1.00  0.00           O0.      0
ATOM   2869  N   ALA A 186      44.980  37.112  56.394  1.00  0.00           N0.      0
ATOM   2870  H   ALA A 186      45.540  37.599  57.079  1.00  0.00           H0.      0
ATOM   2871  CA  ALA A 186      45.244  37.058  54.939  1.00  0.00           C0.      0
ATOM   2872  HA  ALA A 186      44.503  37.691  54.451  1.00  0.00           H0.      0
ATOM   2873  CB  ALA A 186      46.506  37.837  54.701  1.00  0.00           C0.      0
ATOM   2874  HB1 ALA A 186      46.774  37.880  53.646  1.00  0.00           H0.      0
ATOM   2875  HB2 ALA A 186      46.440  38.889  54.980  1.00  0.00           H0.      0
ATOM   2876  HB3 ALA A 186      47.314  37.291  55.187  1.00  0.00           H0.      0
ATOM   2877  C   ALA A 186      45.112  35.616  54.453  1.00  0.00           C0.      0
ATOM   2878  O   ALA A 186      45.717  34.669  54.985  1.00  0.00           O0.      0
ATOM   2879  N   PRO A 187      44.465  35.439  53.297  1.00  0.00           N0.      0
ATOM   2880  CD  PRO A 187      43.806  36.413  52.433  1.00  0.00           C0.      0
ATOM   2881  HD2 PRO A 187      44.549  36.903  51.804  1.00  0.00           H0.      0
ATOM   2882  HD3 PRO A 187      43.206  37.164  52.946  1.00  0.00           H0.      0
ATOM   2883  CG  PRO A 187      42.836  35.491  51.562  1.00  0.00           C0.      0
ATOM   2884  HG2 PRO A 187      42.684  35.884  50.557  1.00  0.00           H0.      0
ATOM   2885  HG3 PRO A 187      41.875  35.434  52.073  1.00  0.00           H0.      0
ATOM   2886  CB  PRO A 187      43.460  34.164  51.523  1.00  0.00           C0.      0
ATOM   2887  HB2 PRO A 187      44.119  34.039  50.664  1.00  0.00           H0.      0
ATOM   2888  HB3 PRO A 187      42.786  33.308  51.530  1.00  0.00           H0.      0
ATOM   2889  CA  PRO A 187      44.323  34.047  52.777  1.00  0.00           C0.      0
ATOM   2890  HA  PRO A 187      43.916  33.461  53.601  1.00  0.00           H0.      0
ATOM   2891  C   PRO A 187      45.635  33.466  52.472  1.00  0.00           C0.      0
ATOM   2892  O   PRO A 187      46.465  34.146  51.874  1.00  0.00           O0.      0
ATOM   2893  N   PRO A 188      45.844  32.123  52.758  1.00  0.00           N0.      0
ATOM   2894  CD  PRO A 188      44.945  31.152  53.447  1.00  0.00           C0.      0
ATOM   2895  HD2 PRO A 188      44.003  31.001  52.920  1.00  0.00           H0.      0
ATOM   2896  HD3 PRO A 188      44.700  31.606  54.408  1.00  0.00           H0.      0
ATOM   2897  CG  PRO A 188      45.778  29.889  53.607  1.00  0.00           C0.      0
ATOM   2898  HG2 PRO A 188      45.623  29.129  52.842  1.00  0.00           H0.      0
ATOM   2899  HG3 PRO A 188      45.569  29.267  54.477  1.00  0.00           H0.      0
ATOM   2900  CB  PRO A 188      47.256  30.301  53.524  1.00  0.00           C0.      0
ATOM   2901  HB2 PRO A 188      47.868  29.507  53.094  1.00  0.00           H0.      0
ATOM   2902  HB3 PRO A 188      47.520  30.583  54.543  1.00  0.00           H0.      0
ATOM   2903  CA  PRO A 188      47.175  31.517  52.539  1.00  0.00           C0.      0
ATOM   2904  HA  PRO A 188      47.935  32.234  52.849  1.00  0.00           H0.      0
ATOM   2905  C   PRO A 188      47.340  31.081  51.109  1.00  0.00           C0.      0
ATOM   2906  O   PRO A 188      46.486  30.453  50.510  1.00  0.00           O0.      0
ATOM   2907  N   GLY A 189      48.483  31.405  50.550  1.00  0.00           N0.      0
ATOM   2908  H   GLY A 189      49.120  31.916  51.143  1.00  0.00           H0.      0
ATOM   2909  CA  GLY A 189      48.967  30.978  49.242  1.00  0.00           C0.      0
ATOM   2910  HA2 GLY A 189      49.982  31.350  49.104  1.00  0.00           H0.      0
ATOM   2911  HA3 GLY A 189      49.066  29.893  49.192  1.00  0.00           H0.      0
ATOM   2912  C   GLY A 189      48.168  31.442  48.003  1.00  0.00           C0.      0
ATOM   2913  O   GLY A 189      47.319  32.307  48.097  1.00  0.00           O0.      0
ATOM   2914  N   LYS A 190      48.589  30.892  46.838  1.00  0.00           N0.      0
ATOM   2915  H   LYS A 190      49.420  30.318  46.848  1.00  0.00           H0.      0
ATOM   2916  CA  LYS A 190      47.949  31.034  45.529  1.00  0.00           C0.      0
ATOM   2917  HA  LYS A 190      48.692  30.793  44.768  1.00  0.00           H0.      0
ATOM   2918  CB  LYS A 190      46.774  30.117  45.378  1.00  0.00           C0.      0
ATOM   2919  HB2 LYS A 190      46.541  30.126  44.313  1.00  0.00           H0.      0
ATOM   2920  HB3 LYS A 190      47.099  29.096  45.575  1.00  0.00           H0.      0
ATOM   2921  CG  LYS A 190      45.574  30.285  46.284  1.00  0.00           C0.      0
ATOM   2922  HG2 LYS A 190      45.941  30.081  47.290  1.00  0.00           H0.      0
ATOM   2923  HG3 LYS A 190      45.198  31.306  46.214  1.00  0.00           H0.      0
ATOM   2924  CD  LYS A 190      44.400  29.345  45.881  1.00  0.00           C0.      0
ATOM   2925  HD2 LYS A 190      44.008  29.702  44.928  1.00  0.00           H0.      0
ATOM   2926  HD3 LYS A 190      44.772  28.331  45.733  1.00  0.00           H0.      0
ATOM   2927  CE  LYS A 190      43.209  29.022  46.771  1.00  0.00           C0.      0
ATOM   2928  HE2 LYS A 190      42.493  28.419  46.212  1.00  0.00           H0.      0
ATOM   2929  HE3 LYS A 190      43.454  28.498  47.695  1.00  0.00           H0.      0
ATOM   2930  NZ  LYS A 190      42.482  30.251  47.120  1.00  0.00           N0.      0
ATOM   2931  HZ1 LYS A 190      42.186  30.805  46.329  1.00  0.00           H0.      0
ATOM   2932  HZ2 LYS A 190      41.695  29.956  47.681  1.00  0.00           H0.      0
ATOM   2933  HZ3 LYS A 190      43.049  30.775  47.770  1.00  0.00           H0.      0
ATOM   2934  C   LYS A 190      47.510  32.471  45.138  1.00  0.00           C0.      0
ATOM   2935  O   LYS A 190      46.529  32.616  44.371  1.00  0.00           O0.      0
ATOM   2936  N   ASN A 191      48.311  33.432  45.485  1.00  0.00           N0.      0
ATOM   2937  H   ASN A 191      49.100  33.221  46.079  1.00  0.00           H0.      0
ATOM   2938  CA  ASN A 191      48.277  34.784  44.952  1.00  0.00           C0.      0
ATOM   2939  HA  ASN A 191      47.226  35.063  45.027  1.00  0.00           H0.      0
ATOM   2940  CB  ASN A 191      49.047  35.630  45.928  1.00  0.00           C0.      0
ATOM   2941  HB2 ASN A 191      48.776  35.358  46.949  1.00  0.00           H0.      0
ATOM   2942  HB3 ASN A 191      50.087  35.341  45.783  1.00  0.00           H0.      0
ATOM   2943  CG  ASN A 191      49.004  37.208  45.916  1.00  0.00           C0.      0
ATOM   2944  OD1 ASN A 191      49.057  37.832  44.884  1.00  0.00           O0.      0
ATOM   2945  ND2 ASN A 191      48.975  37.856  47.057  1.00  0.00           N0.      0
ATOM   2946 HD21 ASN A 191      48.943  38.852  47.217  1.00  0.00           H0.      0
ATOM   2947 HD22 ASN A 191      48.967  37.357  47.935  1.00  0.00           H0.      0
ATOM   2948  C   ASN A 191      48.743  34.907  43.514  1.00  0.00           C0.      0
ATOM   2949  O   ASN A 191      49.726  34.256  43.136  1.00  0.00           O0.      0
ATOM   2950  N   ILE A 192      48.060  35.697  42.632  1.00  0.00           N0.      0
ATOM   2951  H   ILE A 192      47.220  36.176  42.923  1.00  0.00           H0.      0
ATOM   2952  CA  ILE A 192      48.469  35.893  41.279  1.00  0.00           C0.      0
ATOM   2953  HA  ILE A 192      49.077  35.035  40.990  1.00  0.00           H0.      0
ATOM   2954  CB  ILE A 192      47.177  36.067  40.403  1.00  0.00           C0.      0
ATOM   2955  HB  ILE A 192      47.346  36.057  39.327  1.00  0.00           H0.      0
ATOM   2956  CG2 ILE A 192      46.256  34.818  40.589  1.00  0.00           C0.      0
ATOM   2957 HG21 ILE A 192      45.414  34.847  39.898  1.00  0.00           H0.      0
ATOM   2958 HG22 ILE A 192      46.772  33.919  40.250  1.00  0.00           H0.      0
ATOM   2959 HG23 ILE A 192      45.831  34.774  41.591  1.00  0.00           H0.      0
ATOM   2960  CG1 ILE A 192      46.591  37.520  40.777  1.00  0.00           C0.      0
ATOM   2961 HG12 ILE A 192      46.818  37.709  41.827  1.00  0.00           H0.      0
ATOM   2962 HG13 ILE A 192      47.151  38.269  40.217  1.00  0.00           H0.      0
ATOM   2963  CD1 ILE A 192      45.080  37.526  40.484  1.00  0.00           C0.      0
ATOM   2964 HD11 ILE A 192      44.826  38.584  40.536  1.00  0.00           H0.      0
ATOM   2965 HD12 ILE A 192      44.936  37.092  39.495  1.00  0.00           H0.      0
ATOM   2966 HD13 ILE A 192      44.573  36.907  41.224  1.00  0.00           H0.      0
ATOM   2967  C   ILE A 192      49.480  37.055  41.140  1.00  0.00           C0.      0
ATOM   2968  O   ILE A 192      50.027  37.099  40.023  1.00  0.00           O0.      0
ATOM   2969  N   TYR A 193      49.601  37.930  42.109  1.00  0.00           N0.      0
ATOM   2970  H   TYR A 193      49.083  37.740  42.955  1.00  0.00           H0.      0
ATOM   2971  CA  TYR A 193      50.315  39.199  41.930  1.00  0.00           C0.      0
ATOM   2972  HA  TYR A 193      50.541  39.326  40.871  1.00  0.00           H0.      0
ATOM   2973  CB  TYR A 193      49.381  40.294  42.510  1.00  0.00           C0.      0
ATOM   2974  HB2 TYR A 193      49.028  39.951  43.483  1.00  0.00           H0.      0
ATOM   2975  HB3 TYR A 193      50.002  41.184  42.617  1.00  0.00           H0.      0
ATOM   2976  CG  TYR A 193      48.218  40.722  41.721  1.00  0.00           C0.      0
ATOM   2977  CD1 TYR A 193      47.056  41.168  42.381  1.00  0.00           C0.      0
ATOM   2978  HD1 TYR A 193      46.826  41.143  43.436  1.00  0.00           H0.      0
ATOM   2979  CE1 TYR A 193      45.913  41.578  41.612  1.00  0.00           C0.      0
ATOM   2980  HE1 TYR A 193      44.917  41.773  41.980  1.00  0.00           H0.      0
ATOM   2981  CZ  TYR A 193      46.045  41.613  40.223  1.00  0.00           C0.      0
ATOM   2982  OH  TYR A 193      45.060  42.173  39.491  1.00  0.00           O0.      0
ATOM   2983  HH  TYR A 193      44.631  42.914  39.926  1.00  0.00           H0.      0
ATOM   2984  CE2 TYR A 193      47.256  41.322  39.527  1.00  0.00           C0.      0
ATOM   2985  HE2 TYR A 193      47.311  41.378  38.450  1.00  0.00           H0.      0
ATOM   2986  CD2 TYR A 193      48.339  40.831  40.289  1.00  0.00           C0.      0
ATOM   2987  HD2 TYR A 193      49.222  40.454  39.794  1.00  0.00           H0.      0
ATOM   2988  C   TYR A 193      51.617  39.260  42.657  1.00  0.00           C0.      0
ATOM   2989  O   TYR A 193      52.417  40.107  42.334  1.00  0.00           O0.      0
ATOM   2990  N   TYR A 194      51.720  38.449  43.728  1.00  0.00           N0.      0
ATOM   2991  H   TYR A 194      50.859  38.014  44.027  1.00  0.00           H0.      0
ATOM   2992  CA  TYR A 194      52.897  38.522  44.627  1.00  0.00           C0.      0
ATOM   2993  HA  TYR A 194      53.750  38.923  44.081  1.00  0.00           H0.      0
ATOM   2994  CB  TYR A 194      52.658  39.499  45.765  1.00  0.00           C0.      0
ATOM   2995  HB2 TYR A 194      51.987  39.064  46.506  1.00  0.00           H0.      0
ATOM   2996  HB3 TYR A 194      53.595  39.677  46.293  1.00  0.00           H0.      0
ATOM   2997  CG  TYR A 194      52.066  40.871  45.505  1.00  0.00           C0.      0
ATOM   2998  CD1 TYR A 194      50.719  41.221  45.673  1.00  0.00           C0.      0
ATOM   2999  HD1 TYR A 194      50.100  40.505  46.194  1.00  0.00           H0.      0
ATOM   3000  CE1 TYR A 194      50.170  42.409  45.125  1.00  0.00           C0.      0
ATOM   3001  HE1 TYR A 194      49.146  42.717  45.275  1.00  0.00           H0.      0
ATOM   3002  CZ  TYR A 194      51.073  43.390  44.604  1.00  0.00           C0.      0
ATOM   3003  OH  TYR A 194      50.662  44.521  43.974  1.00  0.00           O0.      0
ATOM   3004  HH  TYR A 194      49.705  44.596  43.972  1.00  0.00           H0.      0
ATOM   3005  CE2 TYR A 194      52.389  43.046  44.457  1.00  0.00           C0.      0
ATOM   3006  HE2 TYR A 194      53.113  43.715  44.015  1.00  0.00           H0.      0
ATOM   3007  CD2 TYR A 194      52.931  41.833  44.908  1.00  0.00           C0.      0
ATOM   3008  HD2 TYR A 194      53.926  41.530  44.618  1.00  0.00           H0.      0
ATOM   3009  C   TYR A 194      53.345  37.155  45.149  1.00  0.00           C0.      0
ATOM   3010  O   TYR A 194      52.611  36.492  45.861  1.00  0.00           O0.      0
ATOM   3011  N   LYS A 195      54.437  36.536  44.577  1.00  0.00           N0.      0
ATOM   3012  H   LYS A 195      55.059  37.054  43.973  1.00  0.00           H0.      0
ATOM   3013  CA  LYS A 195      54.645  35.052  44.556  1.00  0.00           C0.      0
ATOM   3014  HA  LYS A 195      53.998  34.656  45.338  1.00  0.00           H0.      0
ATOM   3015  CB  LYS A 195      54.255  34.491  43.181  1.00  0.00           C0.      0
ATOM   3016  HB2 LYS A 195      55.062  34.778  42.506  1.00  0.00           H0.      0
ATOM   3017  HB3 LYS A 195      54.091  33.422  43.312  1.00  0.00           H0.      0
ATOM   3018  CG  LYS A 195      53.030  34.978  42.527  1.00  0.00           C0.      0
ATOM   3019  HG2 LYS A 195      52.251  34.653  43.218  1.00  0.00           H0.      0
ATOM   3020  HG3 LYS A 195      53.045  36.058  42.376  1.00  0.00           H0.      0
ATOM   3021  CD  LYS A 195      52.828  34.497  41.124  1.00  0.00           C0.      0
ATOM   3022  HD2 LYS A 195      51.910  34.929  40.726  1.00  0.00           H0.      0
ATOM   3023  HD3 LYS A 195      53.537  34.899  40.400  1.00  0.00           H0.      0
ATOM   3024  CE  LYS A 195      52.778  33.018  40.957  1.00  0.00           C0.      0
ATOM   3025  HE2 LYS A 195      53.843  32.805  40.863  1.00  0.00           H0.      0
ATOM   3026  HE3 LYS A 195      52.259  32.519  41.776  1.00  0.00           H0.      0
ATOM   3027  NZ  LYS A 195      52.167  32.696  39.684  1.00  0.00           N0.      0
ATOM   3028  HZ1 LYS A 195      52.270  31.738  39.380  1.00  0.00           H0.      0
ATOM   3029  HZ2 LYS A 195      51.170  32.825  39.786  1.00  0.00           H0.      0
ATOM   3030  HZ3 LYS A 195      52.421  33.238  38.872  1.00  0.00           H0.      0
ATOM   3031  C   LYS A 195      56.008  34.672  45.066  1.00  0.00           C0.      0
ATOM   3032  O   LYS A 195      56.361  33.562  44.673  1.00  0.00           O0.      0
ATOM   3033  N   SER A 196      56.724  35.549  45.765  1.00  0.00           N0.      0
ATOM   3034  H   SER A 196      56.273  36.439  45.922  1.00  0.00           H0.      0
ATOM   3035  CA  SER A 196      58.020  35.273  46.365  1.00  0.00           C0.      0
ATOM   3036  HA  SER A 196      58.560  34.695  45.615  1.00  0.00           H0.      0
ATOM   3037  CB  SER A 196      58.865  36.538  46.635  1.00  0.00           C0.      0
ATOM   3038  HB2 SER A 196      59.102  36.905  45.636  1.00  0.00           H0.      0
ATOM   3039  HB3 SER A 196      58.105  37.176  47.087  1.00  0.00           H0.      0
ATOM   3040  OG  SER A 196      59.966  36.371  47.431  1.00  0.00           O0.      0
ATOM   3041  HG  SER A 196      59.928  37.133  48.013  1.00  0.00           H0.      0
ATOM   3042  C   SER A 196      58.010  34.382  47.661  1.00  0.00           C0.      0
ATOM   3043  O   SER A 196      57.210  34.581  48.616  1.00  0.00           O0.      0
ATOM   3044  N   ASP A 197      59.050  33.472  47.704  1.00  0.00           N0.      0
ATOM   3045  H   ASP A 197      59.685  33.370  46.925  1.00  0.00           H0.      0
ATOM   3046  CA  ASP A 197      59.340  32.646  48.836  1.00  0.00           C0.      0
ATOM   3047  HA  ASP A 197      58.362  32.529  49.304  1.00  0.00           H0.      0
ATOM   3048  CB  ASP A 197      59.882  31.373  48.256  1.00  0.00           C0.      0
ATOM   3049  HB2 ASP A 197      59.193  31.120  47.450  1.00  0.00           H0.      0
ATOM   3050  HB3 ASP A 197      60.901  31.416  47.872  1.00  0.00           H0.      0
ATOM   3051  CG  ASP A 197      59.753  30.204  49.276  1.00  0.00           C0.      0
ATOM   3052  OD1 ASP A 197      58.747  30.017  49.969  1.00  0.00           O0.      0
ATOM   3053  OD2 ASP A 197      60.724  29.390  49.323  1.00  0.00           O0.      0
ATOM   3054  C   ASP A 197      60.247  33.286  49.861  1.00  0.00           C0.      0
ATOM   3055  O   ASP A 197      60.224  32.810  51.023  1.00  0.00           O0.      0
ATOM   3056  N   LEU A 198      60.860  34.429  49.512  1.00  0.00           N0.      0
ATOM   3057  H   LEU A 198      60.817  34.805  48.576  1.00  0.00           H0.      0
ATOM   3058  CA  LEU A 198      61.451  35.394  50.497  1.00  0.00           C0.      0
ATOM   3059  HA  LEU A 198      62.177  34.883  51.130  1.00  0.00           H0.      0
ATOM   3060  CB  LEU A 198      62.260  36.576  49.859  1.00  0.00           C0.      0
ATOM   3061  HB2 LEU A 198      61.650  37.327  49.358  1.00  0.00           H0.      0
ATOM   3062  HB3 LEU A 198      62.766  37.139  50.644  1.00  0.00           H0.      0
ATOM   3063  CG  LEU A 198      63.511  36.007  49.080  1.00  0.00           C0.      0
ATOM   3064  HG  LEU A 198      63.153  35.119  48.559  1.00  0.00           H0.      0
ATOM   3065  CD1 LEU A 198      64.097  36.916  47.968  1.00  0.00           C0.      0
ATOM   3066 HD11 LEU A 198      64.989  36.427  47.577  1.00  0.00           H0.      0
ATOM   3067 HD12 LEU A 198      63.417  36.954  47.117  1.00  0.00           H0.      0
ATOM   3068 HD13 LEU A 198      64.298  37.885  48.424  1.00  0.00           H0.      0
ATOM   3069  CD2 LEU A 198      64.734  35.654  49.983  1.00  0.00           C0.      0
ATOM   3070 HD21 LEU A 198      65.338  34.853  49.555  1.00  0.00           H0.      0
ATOM   3071 HD22 LEU A 198      65.443  36.474  50.098  1.00  0.00           H0.      0
ATOM   3072 HD23 LEU A 198      64.294  35.390  50.945  1.00  0.00           H0.      0
ATOM   3073  C   LEU A 198      60.329  36.032  51.337  1.00  0.00           C0.      0
ATOM   3074  O   LEU A 198      60.507  36.633  52.385  1.00  0.00           O0.      0
ATOM   3075  N   THR A 199      59.087  35.936  50.873  1.00  0.00           N0.      0
ATOM   3076  H   THR A 199      58.890  35.720  49.907  1.00  0.00           H0.      0
ATOM   3077  CA  THR A 199      57.926  36.421  51.694  1.00  0.00           C0.      0
ATOM   3078  HA  THR A 199      58.250  37.372  52.117  1.00  0.00           H0.      0
ATOM   3079  CB  THR A 199      56.709  36.655  50.763  1.00  0.00           C0.      0
ATOM   3080  HB  THR A 199      56.339  35.715  50.355  1.00  0.00           H0.      0
ATOM   3081  CG2 THR A 199      55.602  37.493  51.419  1.00  0.00           C0.      0
ATOM   3082 HG21 THR A 199      54.821  37.512  50.658  1.00  0.00           H0.      0
ATOM   3083 HG22 THR A 199      55.276  37.027  52.348  1.00  0.00           H0.      0
ATOM   3084 HG23 THR A 199      56.010  38.483  51.626  1.00  0.00           H0.      0
ATOM   3085  OG1 THR A 199      57.177  37.311  49.603  1.00  0.00           O0.      0
ATOM   3086  HG1 THR A 199      56.625  37.041  48.865  1.00  0.00           H0.      0
ATOM   3087  C   THR A 199      57.693  35.441  52.903  1.00  0.00           C0.      0
ATOM   3088  O   THR A 199      57.069  34.413  52.666  1.00  0.00           O0.      0
ATOM   3089  N   LYS A 200      58.133  35.681  54.139  1.00  0.00           N0.      0
ATOM   3090  H   LYS A 200      58.773  36.444  54.306  1.00  0.00           H0.      0
ATOM   3091  CA  LYS A 200      57.957  34.782  55.261  1.00  0.00           C0.      0
ATOM   3092  HA  LYS A 200      58.023  33.737  54.956  1.00  0.00           H0.      0
ATOM   3093  CB  LYS A 200      59.091  34.986  56.204  1.00  0.00           C0.      0
ATOM   3094  HB2 LYS A 200      59.235  36.046  56.414  1.00  0.00           H0.      0
ATOM   3095  HB3 LYS A 200      58.847  34.455  57.124  1.00  0.00           H0.      0
ATOM   3096  CG  LYS A 200      60.473  34.525  55.740  1.00  0.00           C0.      0
ATOM   3097  HG2 LYS A 200      60.632  35.017  54.781  1.00  0.00           H0.      0
ATOM   3098  HG3 LYS A 200      61.090  34.862  56.574  1.00  0.00           H0.      0
ATOM   3099  CD  LYS A 200      60.802  33.050  55.598  1.00  0.00           C0.      0
ATOM   3100  HD2 LYS A 200      60.118  32.548  54.913  1.00  0.00           H0.      0
ATOM   3101  HD3 LYS A 200      61.764  32.892  55.111  1.00  0.00           H0.      0
ATOM   3102  CE  LYS A 200      60.756  32.263  56.938  1.00  0.00           C0.      0
ATOM   3103  HE2 LYS A 200      61.492  32.702  57.612  1.00  0.00           H0.      0
ATOM   3104  HE3 LYS A 200      59.822  32.420  57.477  1.00  0.00           H0.      0
ATOM   3105  NZ  LYS A 200      60.984  30.788  56.814  1.00  0.00           N0.      0
ATOM   3106  HZ1 LYS A 200      60.445  30.237  57.467  1.00  0.00           H0.      0
ATOM   3107  HZ2 LYS A 200      60.723  30.463  55.893  1.00  0.00           H0.      0
ATOM   3108  HZ3 LYS A 200      61.978  30.677  56.950  1.00  0.00           H0.      0
ATOM   3109  C   LYS A 200      56.564  34.879  55.922  1.00  0.00           C0.      0
ATOM   3110  O   LYS A 200      55.916  33.889  56.279  1.00  0.00           O0.      0
ATOM   3111  N   ASP A 201      56.061  36.089  56.222  1.00  0.00           N0.      0
ATOM   3112  H   ASP A 201      56.531  36.943  55.960  1.00  0.00           H0.      0
ATOM   3113  CA  ASP A 201      54.947  36.383  57.123  1.00  0.00           C0.      0
ATOM   3114  HA  ASP A 201      54.216  35.584  57.000  1.00  0.00           H0.      0
ATOM   3115  CB  ASP A 201      55.399  36.454  58.611  1.00  0.00           C0.      0
ATOM   3116  HB2 ASP A 201      56.093  35.623  58.741  1.00  0.00           H0.      0
ATOM   3117  HB3 ASP A 201      55.980  37.346  58.844  1.00  0.00           H0.      0
ATOM   3118  CG  ASP A 201      54.249  36.274  59.585  1.00  0.00           C0.      0
ATOM   3119  OD1 ASP A 201      54.584  36.476  60.816  1.00  0.00           O0.      0
ATOM   3120  OD2 ASP A 201      53.134  35.891  59.263  1.00  0.00           O0.      0
ATOM   3121  C   ASP A 201      54.258  37.646  56.650  1.00  0.00           C0.      0
ATOM   3122  O   ASP A 201      54.897  38.586  56.120  1.00  0.00           O0.      0
ATOM   3123  N   ILE A 202      52.998  37.759  57.087  1.00  0.00           N0.      0
ATOM   3124  H   ILE A 202      52.554  37.007  57.595  1.00  0.00           H0.      0
ATOM   3125  CA  ILE A 202      52.087  38.855  57.028  1.00  0.00           C0.      0
ATOM   3126  HA  ILE A 202      52.612  39.801  57.162  1.00  0.00           H0.      0
ATOM   3127  CB  ILE A 202      51.278  38.825  55.710  1.00  0.00           C0.      0
ATOM   3128  HB  ILE A 202      51.018  37.808  55.418  1.00  0.00           H0.      0
ATOM   3129  CG2 ILE A 202      49.985  39.718  55.881  1.00  0.00           C0.      0
ATOM   3130 HG21 ILE A 202      49.602  40.035  54.911  1.00  0.00           H0.      0
ATOM   3131 HG22 ILE A 202      49.139  39.276  56.407  1.00  0.00           H0.      0
ATOM   3132 HG23 ILE A 202      50.190  40.597  56.492  1.00  0.00           H0.      0
ATOM   3133  CG1 ILE A 202      52.124  39.453  54.527  1.00  0.00           C0.      0
ATOM   3134 HG12 ILE A 202      52.198  40.537  54.605  1.00  0.00           H0.      0
ATOM   3135 HG13 ILE A 202      53.121  39.015  54.555  1.00  0.00           H0.      0
ATOM   3136  CD1 ILE A 202      51.571  39.369  53.121  1.00  0.00           C0.      0
ATOM   3137 HD11 ILE A 202      50.542  39.725  53.055  1.00  0.00           H0.      0
ATOM   3138 HD12 ILE A 202      52.279  39.847  52.444  1.00  0.00           H0.      0
ATOM   3139 HD13 ILE A 202      51.541  38.334  52.778  1.00  0.00           H0.      0
ATOM   3140  C   ILE A 202      51.197  38.615  58.249  1.00  0.00           C0.      0
ATOM   3141  O   ILE A 202      50.671  37.541  58.543  1.00  0.00           O0.      0
ATOM   3142  N   THR A 203      50.917  39.621  59.021  1.00  0.00           N0.      0
ATOM   3143  H   THR A 203      51.349  40.480  58.712  1.00  0.00           H0.      0
ATOM   3144  CA  THR A 203      49.919  39.720  60.112  1.00  0.00           C0.      0
ATOM   3145  HA  THR A 203      49.332  38.802  60.135  1.00  0.00           H0.      0
ATOM   3146  CB  THR A 203      50.670  39.546  61.464  1.00  0.00           C0.      0
ATOM   3147  HB  THR A 203      51.487  38.825  61.489  1.00  0.00           H0.      0
ATOM   3148  CG2 THR A 203      51.397  40.752  61.880  1.00  0.00           C0.      0
ATOM   3149 HG21 THR A 203      51.838  40.499  62.844  1.00  0.00           H0.      0
ATOM   3150 HG22 THR A 203      52.214  41.005  61.204  1.00  0.00           H0.      0
ATOM   3151 HG23 THR A 203      50.644  41.532  61.992  1.00  0.00           H0.      0
ATOM   3152  OG1 THR A 203      49.790  39.206  62.459  1.00  0.00           O0.      0
ATOM   3153  HG1 THR A 203      49.774  38.254  62.584  1.00  0.00           H0.      0
ATOM   3154  C   THR A 203      48.943  40.898  60.071  1.00  0.00           C0.      0
ATOM   3155  O   THR A 203      49.216  42.045  59.745  1.00  0.00           O0.      0
ATOM   3156  N   THR A 204      47.647  40.509  60.294  1.00  0.00           N0.      0
ATOM   3157  H   THR A 204      47.485  39.530  60.486  1.00  0.00           H0.      0
ATOM   3158  CA  THR A 204      46.424  41.353  60.133  1.00  0.00           C0.      0
ATOM   3159  HA  THR A 204      46.619  42.130  59.394  1.00  0.00           H0.      0
ATOM   3160  CB  THR A 204      45.239  40.557  59.525  1.00  0.00           C0.      0
ATOM   3161  HB  THR A 204      44.928  39.786  60.230  1.00  0.00           H0.      0
ATOM   3162  CG2 THR A 204      44.030  41.395  59.082  1.00  0.00           C0.      0
ATOM   3163 HG21 THR A 204      43.343  40.697  58.604  1.00  0.00           H0.      0
ATOM   3164 HG22 THR A 204      43.625  41.898  59.960  1.00  0.00           H0.      0
ATOM   3165 HG23 THR A 204      44.270  42.223  58.415  1.00  0.00           H0.      0
ATOM   3166  OG1 THR A 204      45.745  40.034  58.270  1.00  0.00           O0.      0
ATOM   3167  HG1 THR A 204      46.389  39.334  58.398  1.00  0.00           H0.      0
ATOM   3168  C   THR A 204      45.866  41.985  61.438  1.00  0.00           C0.      0
ATOM   3169  O   THR A 204      45.792  41.288  62.484  1.00  0.00           O0.      0
ATOM   3170  N   SER A 205      45.547  43.247  61.292  1.00  0.00           N0.      0
ATOM   3171  H   SER A 205      45.928  43.648  60.448  1.00  0.00           H0.      0
ATOM   3172  CA  SER A 205      44.892  44.098  62.275  1.00  0.00           C0.      0
ATOM   3173  HA  SER A 205      44.554  43.531  63.142  1.00  0.00           H0.      0
ATOM   3174  CB  SER A 205      45.828  45.133  62.854  1.00  0.00           C0.      0
ATOM   3175  HB2 SER A 205      46.115  45.890  62.124  1.00  0.00           H0.      0
ATOM   3176  HB3 SER A 205      45.360  45.657  63.687  1.00  0.00           H0.      0
ATOM   3177  OG  SER A 205      46.923  44.469  63.413  1.00  0.00           O0.      0
ATOM   3178  HG  SER A 205      47.537  44.252  62.708  1.00  0.00           H0.      0
ATOM   3179  C   SER A 205      43.617  44.618  61.620  1.00  0.00           C0.      0
ATOM   3180  O   SER A 205      43.662  45.065  60.443  1.00  0.00           O0.      0
ATOM   3181  N   VAL A 206      42.573  44.764  62.413  1.00  0.00           N0.      0
ATOM   3182  H   VAL A 206      42.727  44.466  63.365  1.00  0.00           H0.      0
ATOM   3183  CA  VAL A 206      41.281  45.342  62.017  1.00  0.00           C0.      0
ATOM   3184  HA  VAL A 206      41.333  45.890  61.076  1.00  0.00           H0.      0
ATOM   3185  CB  VAL A 206      40.194  44.328  61.975  1.00  0.00           C0.      0
ATOM   3186  HB  VAL A 206      39.960  43.990  62.985  1.00  0.00           H0.      0
ATOM   3187  CG1 VAL A 206      38.886  45.023  61.413  1.00  0.00           C0.      0
ATOM   3188 HG11 VAL A 206      38.484  45.659  62.201  1.00  0.00           H0.      0
ATOM   3189 HG12 VAL A 206      39.111  45.611  60.523  1.00  0.00           H0.      0
ATOM   3190 HG13 VAL A 206      38.068  44.304  61.358  1.00  0.00           H0.      0
ATOM   3191  CG2 VAL A 206      40.504  43.184  61.032  1.00  0.00           C0.      0
ATOM   3192 HG21 VAL A 206      40.885  42.442  61.735  1.00  0.00           H0.      0
ATOM   3193 HG22 VAL A 206      39.633  42.708  60.583  1.00  0.00           H0.      0
ATOM   3194 HG23 VAL A 206      41.112  43.567  60.212  1.00  0.00           H0.      0
ATOM   3195  C   VAL A 206      40.969  46.440  63.037  1.00  0.00           C0.      0
ATOM   3196  O   VAL A 206      41.337  46.349  64.193  1.00  0.00           O0.      0
ATOM   3197  N   LEU A 207      40.306  47.531  62.643  1.00  0.00           N0.      0
ATOM   3198  H   LEU A 207      40.014  47.526  61.677  1.00  0.00           H0.      0
ATOM   3199  CA  LEU A 207      39.759  48.721  63.269  1.00  0.00           C0.      0
ATOM   3200  HA  LEU A 207      40.045  48.578  64.312  1.00  0.00           H0.      0
ATOM   3201  CB  LEU A 207      40.492  49.964  62.760  1.00  0.00           C0.      0
ATOM   3202  HB2 LEU A 207      41.570  49.932  62.917  1.00  0.00           H0.      0
ATOM   3203  HB3 LEU A 207      40.238  50.002  61.701  1.00  0.00           H0.      0
ATOM   3204  CG  LEU A 207      39.919  51.271  63.343  1.00  0.00           C0.      0
ATOM   3205  HG  LEU A 207      38.891  51.350  62.990  1.00  0.00           H0.      0
ATOM   3206  CD1 LEU A 207      40.027  51.299  64.877  1.00  0.00           C0.      0
ATOM   3207 HD11 LEU A 207      39.390  50.489  65.232  1.00  0.00           H0.      0
ATOM   3208 HD12 LEU A 207      41.050  51.092  65.191  1.00  0.00           H0.      0
ATOM   3209 HD13 LEU A 207      39.800  52.282  65.291  1.00  0.00           H0.      0
ATOM   3210  CD2 LEU A 207      40.741  52.389  62.808  1.00  0.00           C0.      0
ATOM   3211 HD21 LEU A 207      40.601  52.480  61.731  1.00  0.00           H0.      0
ATOM   3212 HD22 LEU A 207      40.380  53.304  63.278  1.00  0.00           H0.      0
ATOM   3213 HD23 LEU A 207      41.766  52.254  63.152  1.00  0.00           H0.      0
ATOM   3214  C   LEU A 207      38.191  48.738  62.977  1.00  0.00           C0.      0
ATOM   3215  O   LEU A 207      37.783  48.656  61.812  1.00  0.00           O0.      0
ATOM   3216  N   THR A 208      37.376  48.871  64.023  1.00  0.00           N0.      0
ATOM   3217  H   THR A 208      37.813  48.803  64.931  1.00  0.00           H0.      0
ATOM   3218  CA  THR A 208      35.985  49.059  63.964  1.00  0.00           C0.      0
ATOM   3219  HA  THR A 208      35.776  49.079  62.894  1.00  0.00           H0.      0
ATOM   3220  CB  THR A 208      35.272  47.887  64.689  1.00  0.00           C0.      0
ATOM   3221  HB  THR A 208      34.185  47.947  64.625  1.00  0.00           H0.      0
ATOM   3222  CG2 THR A 208      35.650  46.464  64.199  1.00  0.00           C0.      0
ATOM   3223 HG21 THR A 208      35.176  46.365  63.222  1.00  0.00           H0.      0
ATOM   3224 HG22 THR A 208      36.738  46.423  64.166  1.00  0.00           H0.      0
ATOM   3225 HG23 THR A 208      35.364  45.653  64.868  1.00  0.00           H0.      0
ATOM   3226  OG1 THR A 208      35.642  47.903  66.108  1.00  0.00           O0.      0
ATOM   3227  HG1 THR A 208      36.556  48.155  66.259  1.00  0.00           H0.      0
ATOM   3228  C   THR A 208      35.616  50.414  64.595  1.00  0.00           C0.      0
ATOM   3229  O   THR A 208      36.292  50.869  65.477  1.00  0.00           O0.      0
ATOM   3230  N   VAL A 209      34.399  50.897  64.207  1.00  0.00           N0.      0
ATOM   3231  H   VAL A 209      33.913  50.269  63.583  1.00  0.00           H0.      0
ATOM   3232  CA  VAL A 209      33.648  52.038  64.753  1.00  0.00           C0.      0
ATOM   3233  HA  VAL A 209      33.778  52.014  65.835  1.00  0.00           H0.      0
ATOM   3234  CB  VAL A 209      34.254  53.385  64.365  1.00  0.00           C0.      0
ATOM   3235  HB  VAL A 209      35.330  53.323  64.527  1.00  0.00           H0.      0
ATOM   3236  CG1 VAL A 209      34.044  53.783  62.868  1.00  0.00           C0.      0
ATOM   3237 HG11 VAL A 209      33.081  54.282  62.757  1.00  0.00           H0.      0
ATOM   3238 HG12 VAL A 209      34.782  54.459  62.436  1.00  0.00           H0.      0
ATOM   3239 HG13 VAL A 209      33.961  52.922  62.206  1.00  0.00           H0.      0
ATOM   3240  CG2 VAL A 209      33.661  54.559  65.275  1.00  0.00           C0.      0
ATOM   3241 HG21 VAL A 209      32.604  54.587  65.010  1.00  0.00           H0.      0
ATOM   3242 HG22 VAL A 209      33.669  54.252  66.321  1.00  0.00           H0.      0
ATOM   3243 HG23 VAL A 209      34.238  55.441  64.998  1.00  0.00           H0.      0
ATOM   3244  C   VAL A 209      32.183  51.788  64.463  1.00  0.00           C0.      0
ATOM   3245  O   VAL A 209      31.870  51.195  63.437  1.00  0.00           O0.      0
ATOM   3246  N   ASN A 210      31.349  52.153  65.388  1.00  0.00           N0.      0
ATOM   3247  H   ASN A 210      31.666  52.743  66.144  1.00  0.00           H0.      0
ATOM   3248  CA  ASN A 210      29.941  51.697  65.484  1.00  0.00           C0.      0
ATOM   3249  HA  ASN A 210      29.548  51.937  66.471  1.00  0.00           H0.      0
ATOM   3250  CB  ASN A 210      29.013  52.469  64.491  1.00  0.00           C0.      0
ATOM   3251  HB2 ASN A 210      29.260  52.207  63.462  1.00  0.00           H0.      0
ATOM   3252  HB3 ASN A 210      27.958  52.227  64.623  1.00  0.00           H0.      0
ATOM   3253  CG  ASN A 210      29.120  53.948  64.672  1.00  0.00           C0.      0
ATOM   3254  OD1 ASN A 210      28.751  54.504  65.704  1.00  0.00           O0.      0
ATOM   3255  ND2 ASN A 210      29.512  54.729  63.639  1.00  0.00           N0.      0
ATOM   3256 HD21 ASN A 210      29.574  55.729  63.768  1.00  0.00           H0.      0
ATOM   3257 HD22 ASN A 210      29.707  54.270  62.761  1.00  0.00           H0.      0
ATOM   3258  C   ASN A 210      29.789  50.161  65.516  1.00  0.00           C0.      0
ATOM   3259  O   ASN A 210      28.716  49.679  65.162  1.00  0.00           O0.      0
ATOM   3260  N   ASN A 211      30.820  49.445  66.012  1.00  0.00           N0.      0
ATOM   3261  H   ASN A 211      31.484  50.035  66.494  1.00  0.00           H0.      0
ATOM   3262  CA  ASN A 211      30.966  48.033  65.995  1.00  0.00           C0.      0
ATOM   3263  HA  ASN A 211      31.913  47.835  66.497  1.00  0.00           H0.      0
ATOM   3264  CB  ASN A 211      29.924  47.218  66.829  1.00  0.00           C0.      0
ATOM   3265  HB2 ASN A 211      28.961  47.286  66.323  1.00  0.00           H0.      0
ATOM   3266  HB3 ASN A 211      30.297  46.202  66.960  1.00  0.00           H0.      0
ATOM   3267  CG  ASN A 211      29.768  47.845  68.195  1.00  0.00           C0.      0
ATOM   3268  OD1 ASN A 211      30.402  47.505  69.134  1.00  0.00           O0.      0
ATOM   3269  ND2 ASN A 211      28.824  48.781  68.379  1.00  0.00           N0.      0
ATOM   3270 HD21 ASN A 211      28.646  48.996  69.350  1.00  0.00           H0.      0
ATOM   3271 HD22 ASN A 211      28.123  48.914  67.665  1.00  0.00           H0.      0
ATOM   3272  C   ASN A 211      31.041  47.484  64.528  1.00  0.00           C0.      0
ATOM   3273  O   ASN A 211      31.214  46.246  64.380  1.00  0.00           O0.      0
ATOM   3274  N   LYS A 212      30.910  48.246  63.446  1.00  0.00           N0.      0
ATOM   3275  H   LYS A 212      30.716  49.231  63.558  1.00  0.00           H0.      0
ATOM   3276  CA  LYS A 212      31.188  47.762  62.090  1.00  0.00           C0.      0
ATOM   3277  HA  LYS A 212      30.737  46.783  61.921  1.00  0.00           H0.      0
ATOM   3278  CB  LYS A 212      30.457  48.638  61.054  1.00  0.00           C0.      0
ATOM   3279  HB2 LYS A 212      30.993  49.559  60.825  1.00  0.00           H0.      0
ATOM   3280  HB3 LYS A 212      30.484  48.116  60.097  1.00  0.00           H0.      0
ATOM   3281  CG  LYS A 212      28.988  48.880  61.330  1.00  0.00           C0.      0
ATOM   3282  HG2 LYS A 212      28.963  49.127  62.391  1.00  0.00           H0.      0
ATOM   3283  HG3 LYS A 212      28.663  49.709  60.701  1.00  0.00           H0.      0
ATOM   3284  CD  LYS A 212      28.092  47.598  61.259  1.00  0.00           C0.      0
ATOM   3285  HD2 LYS A 212      27.868  47.335  60.226  1.00  0.00           H0.      0
ATOM   3286  HD3 LYS A 212      28.729  46.875  61.768  1.00  0.00           H0.      0
ATOM   3287  CE  LYS A 212      26.886  47.830  62.129  1.00  0.00           C0.      0
ATOM   3288  HE2 LYS A 212      26.506  46.823  62.301  1.00  0.00           H0.      0
ATOM   3289  HE3 LYS A 212      27.239  48.312  63.041  1.00  0.00           H0.      0
ATOM   3290  NZ  LYS A 212      25.802  48.542  61.408  1.00  0.00           N0.      0
ATOM   3291  HZ1 LYS A 212      25.158  49.047  62.000  1.00  0.00           H0.      0
ATOM   3292  HZ2 LYS A 212      26.139  49.313  60.849  1.00  0.00           H0.      0
ATOM   3293  HZ3 LYS A 212      25.186  47.878  60.961  1.00  0.00           H0.      0
ATOM   3294  C   LYS A 212      32.659  47.748  61.683  1.00  0.00           C0.      0
ATOM   3295  O   LYS A 212      33.433  48.373  62.403  1.00  0.00           O0.      0
ATOM   3296  N   ALA A 213      33.081  47.175  60.585  1.00  0.00           N0.      0
ATOM   3297  H   ALA A 213      32.493  46.601  59.997  1.00  0.00           H0.      0
ATOM   3298  CA  ALA A 213      34.447  47.242  60.143  1.00  0.00           C0.      0
ATOM   3299  HA  ALA A 213      35.069  47.002  61.005  1.00  0.00           H0.      0
ATOM   3300  CB  ALA A 213      34.786  46.016  59.185  1.00  0.00           C0.      0
ATOM   3301  HB1 ALA A 213      34.729  45.087  59.751  1.00  0.00           H0.      0
ATOM   3302  HB2 ALA A 213      34.196  46.001  58.268  1.00  0.00           H0.      0
ATOM   3303  HB3 ALA A 213      35.825  46.090  58.863  1.00  0.00           H0.      0
ATOM   3304  C   ALA A 213      34.735  48.544  59.535  1.00  0.00           C0.      0
ATOM   3305  O   ALA A 213      34.067  48.965  58.567  1.00  0.00           O0.      0
ATOM   3306  N   HIE A 214      35.832  49.232  59.884  1.00  0.00           N0.      0
ATOM   3307  H   HIE A 214      36.291  48.883  60.713  1.00  0.00           H0.      0
ATOM   3308  CA  HIE A 214      36.211  50.575  59.341  1.00  0.00           C0.      0
ATOM   3309  HA  HIE A 214      35.477  50.927  58.616  1.00  0.00           H0.      0
ATOM   3310  CB  HIE A 214      36.072  51.584  60.471  1.00  0.00           C0.      0
ATOM   3311  HB2 HIE A 214      35.036  51.428  60.774  1.00  0.00           H0.      0
ATOM   3312  HB3 HIE A 214      36.789  51.200  61.197  1.00  0.00           H0.      0
ATOM   3313  CG  HIE A 214      36.425  52.982  60.017  1.00  0.00           C0.      0
ATOM   3314  ND1 HIE A 214      37.653  53.479  60.142  1.00  0.00           N0.      0
ATOM   3315  CE1 HIE A 214      37.624  54.712  59.603  1.00  0.00           C0.      0
ATOM   3316  HE1 HIE A 214      38.489  55.357  59.645  1.00  0.00           H0.      0
ATOM   3317  NE2 HIE A 214      36.373  54.974  59.240  1.00  0.00           N0.      0
ATOM   3318  HE2 HIE A 214      36.154  55.825  58.743  1.00  0.00           H0.      0
ATOM   3319  CD2 HIE A 214      35.607  53.867  59.381  1.00  0.00           C0.      0
ATOM   3320  HD2 HIE A 214      34.594  53.739  59.029  1.00  0.00           H0.      0
ATOM   3321  C   HIE A 214      37.544  50.549  58.527  1.00  0.00           C0.      0
ATOM   3322  O   HIE A 214      37.583  51.003  57.392  1.00  0.00           O0.      0
ATOM   3323  N   MET A 215      38.641  50.037  59.119  1.00  0.00           N0.      0
ATOM   3324  H   MET A 215      38.634  49.718  60.077  1.00  0.00           H0.      0
ATOM   3325  CA  MET A 215      39.936  49.988  58.379  1.00  0.00           C0.      0
ATOM   3326  HA  MET A 215      39.687  49.964  57.319  1.00  0.00           H0.      0
ATOM   3327  CB  MET A 215      40.742  51.223  58.631  1.00  0.00           C0.      0
ATOM   3328  HB2 MET A 215      39.958  51.978  58.571  1.00  0.00           H0.      0
ATOM   3329  HB3 MET A 215      41.115  51.244  59.655  1.00  0.00           H0.      0
ATOM   3330  CG  MET A 215      41.745  51.612  57.493  1.00  0.00           C0.      0
ATOM   3331  HG2 MET A 215      42.620  50.984  57.663  1.00  0.00           H0.      0
ATOM   3332  HG3 MET A 215      41.316  51.338  56.530  1.00  0.00           H0.      0
ATOM   3333  SD  MET A 215      42.193  53.342  57.423  1.00  0.00           S0.      0
ATOM   3334  CE  MET A 215      43.339  53.400  58.833  1.00  0.00           C0.      0
ATOM   3335  HE1 MET A 215      44.104  52.662  59.072  1.00  0.00           H0.      0
ATOM   3336  HE2 MET A 215      43.847  54.364  58.854  1.00  0.00           H0.      0
ATOM   3337  HE3 MET A 215      42.660  53.486  59.681  1.00  0.00           H0.      0
ATOM   3338  C   MET A 215      40.657  48.676  58.696  1.00  0.00           C0.      0
ATOM   3339  O   MET A 215      40.623  48.252  59.831  1.00  0.00           O0.      0
ATOM   3340  N   VAL A 216      41.356  48.129  57.679  1.00  0.00           N0.      0
ATOM   3341  H   VAL A 216      41.395  48.499  56.740  1.00  0.00           H0.      0
ATOM   3342  CA  VAL A 216      42.100  46.814  57.780  1.00  0.00           C0.      0
ATOM   3343  HA  VAL A 216      42.034  46.476  58.815  1.00  0.00           H0.      0
ATOM   3344  CB  VAL A 216      41.470  45.733  56.827  1.00  0.00           C0.      0
ATOM   3345  HB  VAL A 216      41.410  46.227  55.857  1.00  0.00           H0.      0
ATOM   3346  CG1 VAL A 216      42.346  44.412  56.679  1.00  0.00           C0.      0
ATOM   3347 HG11 VAL A 216      43.369  44.656  56.391  1.00  0.00           H0.      0
ATOM   3348 HG12 VAL A 216      42.423  43.796  57.574  1.00  0.00           H0.      0
ATOM   3349 HG13 VAL A 216      41.937  43.784  55.887  1.00  0.00           H0.      0
ATOM   3350  CG2 VAL A 216      40.070  45.317  57.335  1.00  0.00           C0.      0
ATOM   3351 HG21 VAL A 216      40.191  44.963  58.358  1.00  0.00           H0.      0
ATOM   3352 HG22 VAL A 216      39.329  46.108  57.453  1.00  0.00           H0.      0
ATOM   3353 HG23 VAL A 216      39.640  44.436  56.859  1.00  0.00           H0.      0
ATOM   3354  C   VAL A 216      43.561  47.105  57.371  1.00  0.00           C0.      0
ATOM   3355  O   VAL A 216      43.767  48.027  56.566  1.00  0.00           O0.      0
ATOM   3356  N   THR A 217      44.477  46.420  58.133  1.00  0.00           N0.      0
ATOM   3357  H   THR A 217      44.104  45.766  58.806  1.00  0.00           H0.      0
ATOM   3358  CA  THR A 217      45.968  46.672  58.053  1.00  0.00           C0.      0
ATOM   3359  HA  THR A 217      46.137  47.186  57.107  1.00  0.00           H0.      0
ATOM   3360  CB  THR A 217      46.394  47.682  59.113  1.00  0.00           C0.      0
ATOM   3361  HB  THR A 217      46.428  47.119  60.045  1.00  0.00           H0.      0
ATOM   3362  CG2 THR A 217      47.831  48.303  59.070  1.00  0.00           C0.      0
ATOM   3363 HG21 THR A 217      48.577  47.516  59.181  1.00  0.00           H0.      0
ATOM   3364 HG22 THR A 217      47.984  48.710  58.071  1.00  0.00           H0.      0
ATOM   3365 HG23 THR A 217      47.874  49.063  59.850  1.00  0.00           H0.      0
ATOM   3366  OG1 THR A 217      45.613  48.812  58.972  1.00  0.00           O0.      0
ATOM   3367  HG1 THR A 217      44.822  48.676  59.499  1.00  0.00           H0.      0
ATOM   3368  C   THR A 217      46.799  45.393  58.102  1.00  0.00           C0.      0
ATOM   3369  O   THR A 217      46.766  44.712  59.083  1.00  0.00           O0.      0
ATOM   3370  N   LEU A 218      47.684  45.234  57.142  1.00  0.00           N0.      0
ATOM   3371  H   LEU A 218      47.661  45.937  56.418  1.00  0.00           H0.      0
ATOM   3372  CA  LEU A 218      48.648  44.151  57.012  1.00  0.00           C0.      0
ATOM   3373  HA  LEU A 218      48.447  43.334  57.704  1.00  0.00           H0.      0
ATOM   3374  CB  LEU A 218      48.685  43.568  55.583  1.00  0.00           C0.      0
ATOM   3375  HB2 LEU A 218      48.529  44.328  54.816  1.00  0.00           H0.      0
ATOM   3376  HB3 LEU A 218      49.589  42.995  55.380  1.00  0.00           H0.      0
ATOM   3377  CG  LEU A 218      47.604  42.518  55.385  1.00  0.00           C0.      0
ATOM   3378  HG  LEU A 218      47.950  41.692  56.006  1.00  0.00           H0.      0
ATOM   3379  CD1 LEU A 218      46.200  42.961  55.771  1.00  0.00           C0.      0
ATOM   3380 HD11 LEU A 218      46.119  43.265  56.815  1.00  0.00           H0.      0
ATOM   3381 HD12 LEU A 218      45.797  43.797  55.199  1.00  0.00           H0.      0
ATOM   3382 HD13 LEU A 218      45.530  42.105  55.696  1.00  0.00           H0.      0
ATOM   3383  CD2 LEU A 218      47.479  41.997  53.952  1.00  0.00           C0.      0
ATOM   3384 HD21 LEU A 218      46.822  41.132  53.866  1.00  0.00           H0.      0
ATOM   3385 HD22 LEU A 218      47.160  42.801  53.289  1.00  0.00           H0.      0
ATOM   3386 HD23 LEU A 218      48.482  41.758  53.597  1.00  0.00           H0.      0
ATOM   3387  C   LEU A 218      50.134  44.714  57.411  1.00  0.00           C0.      0
ATOM   3388  O   LEU A 218      50.574  45.737  56.978  1.00  0.00           O0.      0
ATOM   3389  N   ASP A 219      50.786  43.918  58.169  1.00  0.00           N0.      0
ATOM   3390  H   ASP A 219      50.394  43.177  58.732  1.00  0.00           H0.      0
ATOM   3391  CA  ASP A 219      52.161  44.075  58.586  1.00  0.00           C0.      0
ATOM   3392  HA  ASP A 219      52.540  44.995  58.140  1.00  0.00           H0.      0
ATOM   3393  CB  ASP A 219      52.278  44.177  60.116  1.00  0.00           C0.      0
ATOM   3394  HB2 ASP A 219      51.665  43.416  60.598  1.00  0.00           H0.      0
ATOM   3395  HB3 ASP A 219      53.300  43.942  60.414  1.00  0.00           H0.      0
ATOM   3396  CG  ASP A 219      51.863  45.484  60.814  1.00  0.00           C0.      0
ATOM   3397  OD1 ASP A 219      52.704  45.960  61.623  1.00  0.00           O0.      0
ATOM   3398  OD2 ASP A 219      50.737  45.948  60.749  1.00  0.00           O0.      0
ATOM   3399  C   ASP A 219      52.996  43.008  57.999  1.00  0.00           C0.      0
ATOM   3400  O   ASP A 219      52.857  41.783  58.237  1.00  0.00           O0.      0
ATOM   3401  N   TYR A 220      53.872  43.369  57.076  1.00  0.00           N0.      0
ATOM   3402  H   TYR A 220      54.176  44.325  56.959  1.00  0.00           H0.      0
ATOM   3403  CA  TYR A 220      54.535  42.379  56.234  1.00  0.00           C0.      0
ATOM   3404  HA  TYR A 220      53.969  41.450  56.164  1.00  0.00           H0.      0
ATOM   3405  CB  TYR A 220      54.631  42.974  54.793  1.00  0.00           C0.      0
ATOM   3406  HB2 TYR A 220      55.292  43.841  54.782  1.00  0.00           H0.      0
ATOM   3407  HB3 TYR A 220      55.215  42.232  54.248  1.00  0.00           H0.      0
ATOM   3408  CG  TYR A 220      53.317  43.193  54.055  1.00  0.00           C0.      0
ATOM   3409  CD1 TYR A 220      52.386  44.185  54.588  1.00  0.00           C0.      0
ATOM   3410  HD1 TYR A 220      52.637  44.788  55.447  1.00  0.00           H0.      0
ATOM   3411  CE1 TYR A 220      51.250  44.513  53.841  1.00  0.00           C0.      0
ATOM   3412  HE1 TYR A 220      50.554  45.228  54.254  1.00  0.00           H0.      0
ATOM   3413  CZ  TYR A 220      50.899  43.743  52.728  1.00  0.00           C0.      0
ATOM   3414  OH  TYR A 220      49.626  43.850  52.145  1.00  0.00           O0.      0
ATOM   3415  HH  TYR A 220      49.680  43.462  51.268  1.00  0.00           H0.      0
ATOM   3416  CE2 TYR A 220      51.809  42.786  52.206  1.00  0.00           C0.      0
ATOM   3417  HE2 TYR A 220      51.467  42.148  51.404  1.00  0.00           H0.      0
ATOM   3418  CD2 TYR A 220      53.004  42.545  52.847  1.00  0.00           C0.      0
ATOM   3419  HD2 TYR A 220      53.711  41.842  52.432  1.00  0.00           H0.      0
ATOM   3420  C   TYR A 220      55.948  42.002  56.717  1.00  0.00           C0.      0
ATOM   3421  O   TYR A 220      56.483  42.920  57.292  1.00  0.00           O0.      0
ATOM   3422  N   THR A 221      56.485  40.858  56.405  1.00  0.00           N0.      0
ATOM   3423  H   THR A 221      55.905  40.034  56.336  1.00  0.00           H0.      0
ATOM   3424  CA  THR A 221      57.893  40.473  56.818  1.00  0.00           C0.      0
ATOM   3425  HA  THR A 221      58.441  41.398  56.993  1.00  0.00           H0.      0
ATOM   3426  CB  THR A 221      57.923  39.612  58.039  1.00  0.00           C0.      0
ATOM   3427  HB  THR A 221      57.431  38.663  57.828  1.00  0.00           H0.      0
ATOM   3428  CG2 THR A 221      59.313  39.210  58.497  1.00  0.00           C0.      0
ATOM   3429 HG21 THR A 221      59.902  38.620  57.795  1.00  0.00           H0.      0
ATOM   3430 HG22 THR A 221      59.812  40.135  58.785  1.00  0.00           H0.      0
ATOM   3431 HG23 THR A 221      59.230  38.615  59.407  1.00  0.00           H0.      0
ATOM   3432  OG1 THR A 221      57.363  40.132  59.156  1.00  0.00           O0.      0
ATOM   3433  HG1 THR A 221      56.430  39.908  59.138  1.00  0.00           H0.      0
ATOM   3434  C   THR A 221      58.533  39.681  55.621  1.00  0.00           C0.      0
ATOM   3435  O   THR A 221      58.101  38.566  55.265  1.00  0.00           O0.      0
ATOM   3436  N   VAL A 222      59.594  40.272  55.020  1.00  0.00           N0.      0
ATOM   3437  H   VAL A 222      60.008  41.076  55.470  1.00  0.00           H0.      0
ATOM   3438  CA  VAL A 222      60.316  39.664  53.828  1.00  0.00           C0.      0
ATOM   3439  HA  VAL A 222      59.832  38.692  53.732  1.00  0.00           H0.      0
ATOM   3440  CB  VAL A 222      60.106  40.493  52.457  1.00  0.00           C0.      0
ATOM   3441  HB  VAL A 222      60.595  41.458  52.589  1.00  0.00           H0.      0
ATOM   3442  CG1 VAL A 222      60.635  39.758  51.283  1.00  0.00           C0.      0
ATOM   3443 HG11 VAL A 222      59.906  39.009  50.974  1.00  0.00           H0.      0
ATOM   3444 HG12 VAL A 222      60.872  40.364  50.408  1.00  0.00           H0.      0
ATOM   3445 HG13 VAL A 222      61.616  39.389  51.582  1.00  0.00           H0.      0
ATOM   3446  CG2 VAL A 222      58.627  40.903  52.167  1.00  0.00           C0.      0
ATOM   3447 HG21 VAL A 222      58.576  41.279  51.145  1.00  0.00           H0.      0
ATOM   3448 HG22 VAL A 222      58.051  39.978  52.173  1.00  0.00           H0.      0
ATOM   3449 HG23 VAL A 222      58.296  41.581  52.954  1.00  0.00           H0.      0
ATOM   3450  C   VAL A 222      61.787  39.430  54.089  1.00  0.00           C0.      0
ATOM   3451  O   VAL A 222      62.474  40.338  54.526  1.00  0.00           O0.      0
ATOM   3452  N   GLN A 223      62.338  38.282  53.787  1.00  0.00           N0.      0
ATOM   3453  H   GLN A 223      61.854  37.624  53.192  1.00  0.00           H0.      0
ATOM   3454  CA  GLN A 223      63.861  38.140  53.778  1.00  0.00           C0.      0
ATOM   3455  HA  GLN A 223      64.243  38.491  54.736  1.00  0.00           H0.      0
ATOM   3456  CB  GLN A 223      64.222  36.674  53.609  1.00  0.00           C0.      0
ATOM   3457  HB2 GLN A 223      63.849  36.184  54.509  1.00  0.00           H0.      0
ATOM   3458  HB3 GLN A 223      63.657  36.307  52.753  1.00  0.00           H0.      0
ATOM   3459  CG  GLN A 223      65.709  36.395  53.505  1.00  0.00           C0.      0
ATOM   3460  HG2 GLN A 223      66.161  36.939  52.675  1.00  0.00           H0.      0
ATOM   3461  HG3 GLN A 223      66.195  36.675  54.439  1.00  0.00           H0.      0
ATOM   3462  CD  GLN A 223      66.082  34.933  53.437  1.00  0.00           C0.      0
ATOM   3463  OE1 GLN A 223      65.376  34.054  53.926  1.00  0.00           O0.      0
ATOM   3464  NE2 GLN A 223      67.093  34.520  52.662  1.00  0.00           N0.      0
ATOM   3465 HE21 GLN A 223      67.318  33.539  52.741  1.00  0.00           H0.      0
ATOM   3466 HE22 GLN A 223      67.446  35.163  51.967  1.00  0.00           H0.      0
ATOM   3467  C   GLN A 223      64.627  38.946  52.730  1.00  0.00           C0.      0
ATOM   3468  O   GLN A 223      64.288  38.886  51.551  1.00  0.00           O0.      0
ATOM   3469  N   VAL A 224      65.627  39.694  53.029  1.00  0.00           N0.      0
ATOM   3470  H   VAL A 224      66.068  39.647  53.936  1.00  0.00           H0.      0
ATOM   3471  CA  VAL A 224      66.279  40.591  52.023  1.00  0.00           C0.      0
ATOM   3472  HA  VAL A 224      65.652  40.558  51.132  1.00  0.00           H0.      0
ATOM   3473  CB  VAL A 224      66.322  42.083  52.424  1.00  0.00           C0.      0
ATOM   3474  HB  VAL A 224      66.917  42.175  53.333  1.00  0.00           H0.      0
ATOM   3475  CG1 VAL A 224      67.117  42.917  51.393  1.00  0.00           C0.      0
ATOM   3476 HG11 VAL A 224      68.061  42.480  51.067  1.00  0.00           H0.      0
ATOM   3477 HG12 VAL A 224      66.476  43.047  50.521  1.00  0.00           H0.      0
ATOM   3478 HG13 VAL A 224      67.271  43.917  51.797  1.00  0.00           H0.      0
ATOM   3479  CG2 VAL A 224      64.921  42.731  52.565  1.00  0.00           C0.      0
ATOM   3480 HG21 VAL A 224      64.591  42.447  53.564  1.00  0.00           H0.      0
ATOM   3481 HG22 VAL A 224      64.921  43.818  52.484  1.00  0.00           H0.      0
ATOM   3482 HG23 VAL A 224      64.250  42.254  51.851  1.00  0.00           H0.      0
ATOM   3483  C   VAL A 224      67.672  40.046  51.844  1.00  0.00           C0.      0
ATOM   3484  O   VAL A 224      68.403  40.012  52.815  1.00  0.00           O0.      0
ATOM   3485  N   PRO A 225      68.043  39.590  50.626  1.00  0.00           N0.      0
ATOM   3486  CD  PRO A 225      67.205  39.298  49.495  1.00  0.00           C0.      0
ATOM   3487  HD2 PRO A 225      67.178  40.245  48.957  1.00  0.00           H0.      0
ATOM   3488  HD3 PRO A 225      66.236  38.995  49.890  1.00  0.00           H0.      0
ATOM   3489  CG  PRO A 225      67.985  38.255  48.669  1.00  0.00           C0.      0
ATOM   3490  HG2 PRO A 225      67.758  38.281  47.603  1.00  0.00           H0.      0
ATOM   3491  HG3 PRO A 225      67.871  37.256  49.088  1.00  0.00           H0.      0
ATOM   3492  CB  PRO A 225      69.412  38.649  48.885  1.00  0.00           C0.      0
ATOM   3493  HB2 PRO A 225      69.711  39.534  48.324  1.00  0.00           H0.      0
ATOM   3494  HB3 PRO A 225      70.108  37.840  48.664  1.00  0.00           H0.      0
ATOM   3495  CA  PRO A 225      69.384  39.020  50.377  1.00  0.00           C0.      0
ATOM   3496  HA  PRO A 225      69.505  38.113  50.970  1.00  0.00           H0.      0
ATOM   3497  C   PRO A 225      70.499  39.985  50.757  1.00  0.00           C0.      0
ATOM   3498  O   PRO A 225      70.366  41.170  50.451  1.00  0.00           O0.      0
ATOM   3499  N   GLY A 226      71.539  39.570  51.413  1.00  0.00           N0.      0
ATOM   3500  H   GLY A 226      71.551  38.631  51.786  1.00  0.00           H0.      0
ATOM   3501  CA  GLY A 226      72.562  40.501  51.842  1.00  0.00           C0.      0
ATOM   3502  HA2 GLY A 226      73.521  40.081  52.145  1.00  0.00           H0.      0
ATOM   3503  HA3 GLY A 226      72.762  41.175  51.008  1.00  0.00           H0.      0
ATOM   3504  C   GLY A 226      72.073  41.303  52.983  1.00  0.00           C0.      0
ATOM   3505  O   GLY A 226      71.572  40.820  54.051  1.00  0.00           O0.      0
ATOM   3506  N   ALA A 227      72.203  42.633  52.850  1.00  0.00           N0.      0
ATOM   3507  H   ALA A 227      72.737  42.995  52.073  1.00  0.00           H0.      0
ATOM   3508  CA  ALA A 227      71.738  43.635  53.814  1.00  0.00           C0.      0
ATOM   3509  HA  ALA A 227      72.015  44.548  53.288  1.00  0.00           H0.      0
ATOM   3510  CB  ALA A 227      70.169  43.604  53.818  1.00  0.00           C0.      0
ATOM   3511  HB1 ALA A 227      69.590  44.366  54.340  1.00  0.00           H0.      0
ATOM   3512  HB2 ALA A 227      69.759  43.648  52.809  1.00  0.00           H0.      0
ATOM   3513  HB3 ALA A 227      69.883  42.635  54.227  1.00  0.00           H0.      0
ATOM   3514  C   ALA A 227      72.425  43.582  55.180  1.00  0.00           C0.      0
ATOM   3515  O   ALA A 227      72.056  44.195  56.126  1.00  0.00           O0.      0
ATOM   3516  N   GLY A 228      73.507  42.799  55.380  1.00  0.00           N0.      0
ATOM   3517  H   GLY A 228      73.872  42.316  54.571  1.00  0.00           H0.      0
ATOM   3518  CA  GLY A 228      74.196  42.687  56.692  1.00  0.00           C0.      0
ATOM   3519  HA2 GLY A 228      74.386  43.658  57.149  1.00  0.00           H0.      0
ATOM   3520  HA3 GLY A 228      73.447  42.139  57.263  1.00  0.00           H0.      0
ATOM   3521  C   GLY A 228      75.518  41.922  56.564  1.00  0.00           C0.      0
ATOM   3522  O   GLY A 228      76.026  41.640  55.441  1.00  0.00           O0.      0
ATOM   3523  N   ARG A 229      76.073  41.529  57.772  1.00  0.00           N0.      0
ATOM   3524  H   ARG A 229      75.634  41.727  58.660  1.00  0.00           H0.      0
ATOM   3525  CA  ARG A 229      77.364  40.851  57.901  1.00  0.00           C0.      0
ATOM   3526  HA  ARG A 229      78.051  41.452  57.305  1.00  0.00           H0.      0
ATOM   3527  CB  ARG A 229      77.914  41.099  59.279  1.00  0.00           C0.      0
ATOM   3528  HB2 ARG A 229      78.964  40.809  59.318  1.00  0.00           H0.      0
ATOM   3529  HB3 ARG A 229      78.080  42.159  59.468  1.00  0.00           H0.      0
ATOM   3530  CG  ARG A 229      77.179  40.436  60.495  1.00  0.00           C0.      0
ATOM   3531  HG2 ARG A 229      77.402  41.012  61.392  1.00  0.00           H0.      0
ATOM   3532  HG3 ARG A 229      76.111  40.426  60.277  1.00  0.00           H0.      0
ATOM   3533  CD  ARG A 229      77.493  38.877  60.746  1.00  0.00           C0.      0
ATOM   3534  HD2 ARG A 229      76.937  38.542  61.622  1.00  0.00           H0.      0
ATOM   3535  HD3 ARG A 229      77.025  38.239  59.996  1.00  0.00           H0.      0
ATOM   3536  NE  ARG A 229      78.910  38.673  60.972  1.00  0.00           N0.      0
ATOM   3537  HE  ARG A 229      79.366  38.319  60.143  1.00  0.00           H0.      0
ATOM   3538  CZ  ARG A 229      79.721  39.019  61.962  1.00  0.00           C0.      0
ATOM   3539  NH1 ARG A 229      79.400  39.641  63.014  1.00  0.00           N0.      0
ATOM   3540 HH11 ARG A 229      78.412  39.773  63.173  1.00  0.00           H0.      0
ATOM   3541 HH12 ARG A 229      80.155  39.930  63.620  1.00  0.00           H0.      0
ATOM   3542  NH2 ARG A 229      80.970  38.809  61.766  1.00  0.00           N0.      0
ATOM   3543 HH21 ARG A 229      81.185  38.432  60.854  1.00  0.00           H0.      0
ATOM   3544 HH22 ARG A 229      81.669  39.166  62.402  1.00  0.00           H0.      0
ATOM   3545  C   ARG A 229      77.416  39.407  57.447  1.00  0.00           C0.      0
ATOM   3546  O   ARG A 229      76.360  38.857  57.211  1.00  0.00           O0.      0
ATOM   3547  N   ASP A 230      78.571  38.816  57.447  1.00  0.00           N0.      0
ATOM   3548  H   ASP A 230      79.336  39.291  57.905  1.00  0.00           H0.      0
ATOM   3549  CA  ASP A 230      78.992  37.566  56.854  1.00  0.00           C0.      0
ATOM   3550  HA  ASP A 230      78.871  37.606  55.771  1.00  0.00           H0.      0
ATOM   3551  CB  ASP A 230      80.494  37.465  57.025  1.00  0.00           C0.      0
ATOM   3552  HB2 ASP A 230      80.987  36.639  56.512  1.00  0.00           H0.      0
ATOM   3553  HB3 ASP A 230      80.804  38.390  56.538  1.00  0.00           H0.      0
ATOM   3554  CG  ASP A 230      80.992  37.457  58.442  1.00  0.00           C0.      0
ATOM   3555  OD1 ASP A 230      81.492  36.462  59.058  1.00  0.00           O0.      0
ATOM   3556  OD2 ASP A 230      80.840  38.525  59.022  1.00  0.00           O0.      0
ATOM   3557  C   ASP A 230      78.187  36.372  57.438  1.00  0.00           C0.      0
ATOM   3558  O   ASP A 230      77.897  36.318  58.618  1.00  0.00           O0.      0
ATOM   3559  N   GLY A 231      77.884  35.422  56.549  1.00  0.00           N0.      0
ATOM   3560  H   GLY A 231      78.285  35.532  55.629  1.00  0.00           H0.      0
ATOM   3561  CA  GLY A 231      76.936  34.338  56.722  1.00  0.00           C0.      0
ATOM   3562  HA2 GLY A 231      77.142  33.569  55.976  1.00  0.00           H0.      0
ATOM   3563  HA3 GLY A 231      77.084  33.873  57.697  1.00  0.00           H0.      0
ATOM   3564  C   GLY A 231      75.450  34.716  56.476  1.00  0.00           C0.      0
ATOM   3565  O   GLY A 231      74.946  34.817  55.360  1.00  0.00           O0.      0
ATOM   3566  N   ALA A 232      74.638  34.806  57.533  1.00  0.00           N0.      0
ATOM   3567  H   ALA A 232      74.988  34.619  58.462  1.00  0.00           H0.      0
ATOM   3568  CA  ALA A 232      73.168  34.870  57.491  1.00  0.00           C0.      0
ATOM   3569  HA  ALA A 232      72.852  33.919  57.062  1.00  0.00           H0.      0
ATOM   3570  CB  ALA A 232      72.604  34.931  58.922  1.00  0.00           C0.      0
ATOM   3571  HB1 ALA A 232      71.528  35.101  58.880  1.00  0.00           H0.      0
ATOM   3572  HB2 ALA A 232      72.910  34.073  59.519  1.00  0.00           H0.      0
ATOM   3573  HB3 ALA A 232      73.044  35.827  59.361  1.00  0.00           H0.      0
ATOM   3574  C   ALA A 232      72.568  36.049  56.572  1.00  0.00           C0.      0
ATOM   3575  O   ALA A 232      73.135  37.163  56.503  1.00  0.00           O0.      0
ATOM   3576  N   PRO A 233      71.360  35.873  55.976  1.00  0.00           N0.      0
ATOM   3577  CD  PRO A 233      70.456  34.730  56.023  1.00  0.00           C0.      0
ATOM   3578  HD2 PRO A 233      70.001  34.467  56.978  1.00  0.00           H0.      0
ATOM   3579  HD3 PRO A 233      71.002  33.884  55.606  1.00  0.00           H0.      0
ATOM   3580  CG  PRO A 233      69.176  35.014  55.174  1.00  0.00           C0.      0
ATOM   3581  HG2 PRO A 233      68.349  35.331  55.809  1.00  0.00           H0.      0
ATOM   3582  HG3 PRO A 233      68.842  34.166  54.577  1.00  0.00           H0.      0
ATOM   3583  CB  PRO A 233      69.596  36.158  54.319  1.00  0.00           C0.      0
ATOM   3584  HB2 PRO A 233      68.860  36.924  54.073  1.00  0.00           H0.      0
ATOM   3585  HB3 PRO A 233      70.094  35.649  53.493  1.00  0.00           H0.      0
ATOM   3586  CA  PRO A 233      70.759  36.893  55.018  1.00  0.00           C0.      0
ATOM   3587  HA  PRO A 233      71.402  37.252  54.214  1.00  0.00           H0.      0
ATOM   3588  C   PRO A 233      70.138  38.077  55.844  1.00  0.00           C0.      0
ATOM   3589  O   PRO A 233      70.069  37.890  57.074  1.00  0.00           O0.      0
ATOM   3590  N   GLY A 234      69.639  39.228  55.311  1.00  0.00           N0.      0
ATOM   3591  H   GLY A 234      69.657  39.378  54.313  1.00  0.00           H0.      0
ATOM   3592  CA  GLY A 234      68.826  40.202  56.011  1.00  0.00           C0.      0
ATOM   3593  HA2 GLY A 234      68.838  40.165  57.100  1.00  0.00           H0.      0
ATOM   3594  HA3 GLY A 234      69.080  41.221  55.719  1.00  0.00           H0.      0
ATOM   3595  C   GLY A 234      67.320  40.092  55.823  1.00  0.00           C0.      0
ATOM   3596  O   GLY A 234      66.870  39.089  55.280  1.00  0.00           O0.      0
ATOM   3597  N   PHE A 235      66.558  41.078  56.348  1.00  0.00           N0.      0
ATOM   3598  H   PHE A 235      67.067  41.839  56.774  1.00  0.00           H0.      0
ATOM   3599  CA  PHE A 235      65.135  41.064  56.627  1.00  0.00           C0.      0
ATOM   3600  HA  PHE A 235      64.584  40.576  55.822  1.00  0.00           H0.      0
ATOM   3601  CB  PHE A 235      64.884  40.262  57.898  1.00  0.00           C0.      0
ATOM   3602  HB2 PHE A 235      65.718  40.323  58.598  1.00  0.00           H0.      0
ATOM   3603  HB3 PHE A 235      64.009  40.762  58.313  1.00  0.00           H0.      0
ATOM   3604  CG  PHE A 235      64.456  38.794  57.797  1.00  0.00           C0.      0
ATOM   3605  CD1 PHE A 235      65.358  37.686  58.009  1.00  0.00           C0.      0
ATOM   3606  HD1 PHE A 235      66.427  37.838  58.044  1.00  0.00           H0.      0
ATOM   3607  CE1 PHE A 235      64.949  36.363  57.914  1.00  0.00           C0.      0
ATOM   3608  HE1 PHE A 235      65.755  35.645  57.961  1.00  0.00           H0.      0
ATOM   3609  CZ  PHE A 235      63.628  36.074  57.585  1.00  0.00           C0.      0
ATOM   3610  HZ  PHE A 235      63.247  35.064  57.551  1.00  0.00           H0.      0
ATOM   3611  CE2 PHE A 235      62.807  37.149  57.131  1.00  0.00           C0.      0
ATOM   3612  HE2 PHE A 235      61.822  36.950  56.734  1.00  0.00           H0.      0
ATOM   3613  CD2 PHE A 235      63.186  38.465  57.278  1.00  0.00           C0.      0
ATOM   3614  HD2 PHE A 235      62.440  39.242  57.203  1.00  0.00           H0.      0
ATOM   3615  C   PHE A 235      64.509  42.443  56.765  1.00  0.00           C0.      0
ATOM   3616  O   PHE A 235      65.049  43.265  57.438  1.00  0.00           O0.      0
ATOM   3617  N   SER A 236      63.346  42.609  56.096  1.00  0.00           N0.      0
ATOM   3618  H   SER A 236      63.021  41.983  55.374  1.00  0.00           H0.      0
ATOM   3619  CA  SER A 236      62.675  43.861  56.166  1.00  0.00           C0.      0
ATOM   3620  HA  SER A 236      63.227  44.543  56.813  1.00  0.00           H0.      0
ATOM   3621  CB  SER A 236      62.848  44.472  54.723  1.00  0.00           C0.      0
ATOM   3622  HB2 SER A 236      63.909  44.701  54.620  1.00  0.00           H0.      0
ATOM   3623  HB3 SER A 236      62.606  43.712  53.980  1.00  0.00           H0.      0
ATOM   3624  OG  SER A 236      62.099  45.629  54.444  1.00  0.00           O0.      0
ATOM   3625  HG  SER A 236      62.669  46.373  54.650  1.00  0.00           H0.      0
ATOM   3626  C   SER A 236      61.254  43.725  56.688  1.00  0.00           C0.      0
ATOM   3627  O   SER A 236      60.550  42.725  56.508  1.00  0.00           O0.      0
ATOM   3628  N   LYS A 237      60.683  44.839  57.168  1.00  0.00           N0.      0
ATOM   3629  H   LYS A 237      61.263  45.666  57.166  1.00  0.00           H0.      0
ATOM   3630  CA  LYS A 237      59.313  45.055  57.615  1.00  0.00           C0.      0
ATOM   3631  HA  LYS A 237      58.690  44.333  57.088  1.00  0.00           H0.      0
ATOM   3632  CB  LYS A 237      59.236  44.997  59.117  1.00  0.00           C0.      0
ATOM   3633  HB2 LYS A 237      59.980  45.736  59.412  1.00  0.00           H0.      0
ATOM   3634  HB3 LYS A 237      58.228  45.243  59.450  1.00  0.00           H0.      0
ATOM   3635  CG  LYS A 237      59.429  43.574  59.687  1.00  0.00           C0.      0
ATOM   3636  HG2 LYS A 237      58.685  42.895  59.273  1.00  0.00           H0.      0
ATOM   3637  HG3 LYS A 237      60.382  43.232  59.283  1.00  0.00           H0.      0
ATOM   3638  CD  LYS A 237      59.420  43.587  61.208  1.00  0.00           C0.      0
ATOM   3639  HD2 LYS A 237      60.281  44.120  61.610  1.00  0.00           H0.      0
ATOM   3640  HD3 LYS A 237      58.576  44.166  61.584  1.00  0.00           H0.      0
ATOM   3641  CE  LYS A 237      59.380  42.196  61.753  1.00  0.00           C0.      0
ATOM   3642  HE2 LYS A 237      60.095  41.601  61.185  1.00  0.00           H0.      0
ATOM   3643  HE3 LYS A 237      59.589  42.110  62.819  1.00  0.00           H0.      0
ATOM   3644  NZ  LYS A 237      58.029  41.620  61.473  1.00  0.00           N0.      0
ATOM   3645  HZ1 LYS A 237      57.997  40.611  61.500  1.00  0.00           H0.      0
ATOM   3646  HZ2 LYS A 237      57.271  41.867  62.094  1.00  0.00           H0.      0
ATOM   3647  HZ3 LYS A 237      57.786  41.745  60.501  1.00  0.00           H0.      0
ATOM   3648  C   LYS A 237      58.728  46.408  57.151  1.00  0.00           C0.      0
ATOM   3649  O   LYS A 237      59.478  47.401  57.123  1.00  0.00           O0.      0
ATOM   3650  N   PHE A 238      57.439  46.337  56.801  1.00  0.00           N0.      0
ATOM   3651  H   PHE A 238      56.853  45.519  56.887  1.00  0.00           H0.      0
ATOM   3652  CA  PHE A 238      56.552  47.417  56.193  1.00  0.00           C0.      0
ATOM   3653  HA  PHE A 238      56.723  48.363  56.708  1.00  0.00           H0.      0
ATOM   3654  CB  PHE A 238      56.896  47.628  54.737  1.00  0.00           C0.      0
ATOM   3655  HB2 PHE A 238      56.297  48.492  54.448  1.00  0.00           H0.      0
ATOM   3656  HB3 PHE A 238      57.962  47.852  54.762  1.00  0.00           H0.      0
ATOM   3657  CG  PHE A 238      56.564  46.461  53.715  1.00  0.00           C0.      0
ATOM   3658  CD1 PHE A 238      57.542  45.455  53.439  1.00  0.00           C0.      0
ATOM   3659  HD1 PHE A 238      58.498  45.398  53.938  1.00  0.00           H0.      0
ATOM   3660  CE1 PHE A 238      57.197  44.528  52.465  1.00  0.00           C0.      0
ATOM   3661  HE1 PHE A 238      57.987  43.858  52.159  1.00  0.00           H0.      0
ATOM   3662  CZ  PHE A 238      55.956  44.468  51.862  1.00  0.00           C0.      0
ATOM   3663  HZ  PHE A 238      55.760  43.626  51.215  1.00  0.00           H0.      0
ATOM   3664  CE2 PHE A 238      54.957  45.312  52.261  1.00  0.00           C0.      0
ATOM   3665  HE2 PHE A 238      53.982  45.200  51.810  1.00  0.00           H0.      0
ATOM   3666  CD2 PHE A 238      55.283  46.370  53.137  1.00  0.00           C0.      0
ATOM   3667  HD2 PHE A 238      54.598  47.177  53.353  1.00  0.00           H0.      0
ATOM   3668  C   PHE A 238      55.048  47.089  56.416  1.00  0.00           C0.      0
ATOM   3669  O   PHE A 238      54.730  45.932  56.676  1.00  0.00           O0.      0
ATOM   3670  N   ARG A 239      54.110  48.131  56.433  1.00  0.00           N0.      0
ATOM   3671  H   ARG A 239      54.454  49.075  56.330  1.00  0.00           H0.      0
ATOM   3672  CA  ARG A 239      52.688  47.956  56.694  1.00  0.00           C0.      0
ATOM   3673  HA  ARG A 239      52.339  46.941  56.504  1.00  0.00           H0.      0
ATOM   3674  CB  ARG A 239      52.256  48.243  58.159  1.00  0.00           C0.      0
ATOM   3675  HB2 ARG A 239      51.224  47.919  58.293  1.00  0.00           H0.      0
ATOM   3676  HB3 ARG A 239      52.909  47.522  58.651  1.00  0.00           H0.      0
ATOM   3677  CG  ARG A 239      52.495  49.612  58.733  1.00  0.00           C0.      0
ATOM   3678  HG2 ARG A 239      53.468  50.008  58.444  1.00  0.00           H0.      0
ATOM   3679  HG3 ARG A 239      51.784  50.310  58.292  1.00  0.00           H0.      0
ATOM   3680  CD  ARG A 239      52.446  49.648  60.280  1.00  0.00           C0.      0
ATOM   3681  HD2 ARG A 239      53.388  49.237  60.644  1.00  0.00           H0.      0
ATOM   3682  HD3 ARG A 239      52.360  50.694  60.573  1.00  0.00           H0.      0
ATOM   3683  NE  ARG A 239      51.402  48.798  60.878  1.00  0.00           N0.      0
ATOM   3684  HE  ARG A 239      51.481  47.810  60.687  1.00  0.00           H0.      0
ATOM   3685  CZ  ARG A 239      50.345  49.170  61.532  1.00  0.00           C0.      0
ATOM   3686  NH1 ARG A 239      50.189  50.368  61.934  1.00  0.00           N0.      0
ATOM   3687 HH11 ARG A 239      50.884  51.071  61.726  1.00  0.00           H0.      0
ATOM   3688 HH12 ARG A 239      49.361  50.531  62.490  1.00  0.00           H0.      0
ATOM   3689  NH2 ARG A 239      49.534  48.235  61.899  1.00  0.00           N0.      0
ATOM   3690 HH21 ARG A 239      49.662  47.283  61.587  1.00  0.00           H0.      0
ATOM   3691 HH22 ARG A 239      48.709  48.308  62.476  1.00  0.00           H0.      0
ATOM   3692  C   ARG A 239      51.754  48.739  55.807  1.00  0.00           C0.      0
ATOM   3693  O   ARG A 239      52.141  49.817  55.305  1.00  0.00           O0.      0
ATOM   3694  N   LEU A 240      50.530  48.243  55.611  1.00  0.00           N0.      0
ATOM   3695  H   LEU A 240      50.261  47.411  56.116  1.00  0.00           H0.      0
ATOM   3696  CA  LEU A 240      49.659  48.887  54.594  1.00  0.00           C0.      0
ATOM   3697  HA  LEU A 240      49.847  49.951  54.453  1.00  0.00           H0.      0
ATOM   3698  CB  LEU A 240      49.777  48.206  53.154  1.00  0.00           C0.      0
ATOM   3699  HB2 LEU A 240      49.897  47.136  53.324  1.00  0.00           H0.      0
ATOM   3700  HB3 LEU A 240      48.905  48.385  52.525  1.00  0.00           H0.      0
ATOM   3701  CG  LEU A 240      51.088  48.512  52.445  1.00  0.00           C0.      0
ATOM   3702  HG  LEU A 240      51.957  48.386  53.091  1.00  0.00           H0.      0
ATOM   3703  CD1 LEU A 240      51.540  47.667  51.233  1.00  0.00           C0.      0
ATOM   3704 HD11 LEU A 240      51.696  46.647  51.586  1.00  0.00           H0.      0
ATOM   3705 HD12 LEU A 240      50.744  47.563  50.496  1.00  0.00           H0.      0
ATOM   3706 HD13 LEU A 240      52.480  47.974  50.774  1.00  0.00           H0.      0
ATOM   3707  CD2 LEU A 240      51.093  49.904  51.900  1.00  0.00           C0.      0
ATOM   3708 HD21 LEU A 240      50.647  50.564  52.644  1.00  0.00           H0.      0
ATOM   3709 HD22 LEU A 240      52.046  50.254  51.502  1.00  0.00           H0.      0
ATOM   3710 HD23 LEU A 240      50.349  49.970  51.107  1.00  0.00           H0.      0
ATOM   3711  C   LEU A 240      48.227  48.686  55.042  1.00  0.00           C0.      0
ATOM   3712  O   LEU A 240      47.861  47.592  55.525  1.00  0.00           O0.      0
ATOM   3713  N   SER A 241      47.474  49.783  54.964  1.00  0.00           N0.      0
ATOM   3714  H   SER A 241      47.930  50.624  54.640  1.00  0.00           H0.      0
ATOM   3715  CA  SER A 241      46.086  49.949  55.350  1.00  0.00           C0.      0
ATOM   3716  HA  SER A 241      45.744  49.099  55.940  1.00  0.00           H0.      0
ATOM   3717  CB  SER A 241      45.878  51.199  56.237  1.00  0.00           C0.      0
ATOM   3718  HB2 SER A 241      46.195  52.113  55.736  1.00  0.00           H0.      0
ATOM   3719  HB3 SER A 241      44.867  51.403  56.590  1.00  0.00           H0.      0
ATOM   3720  OG  SER A 241      46.630  51.106  57.487  1.00  0.00           O0.      0
ATOM   3721  HG  SER A 241      46.209  50.473  58.073  1.00  0.00           H0.      0
ATOM   3722  C   SER A 241      45.094  50.062  54.206  1.00  0.00           C0.      0
ATOM   3723  O   SER A 241      45.463  50.627  53.211  1.00  0.00           O0.      0
ATOM   3724  N   TYR A 242      43.836  49.596  54.375  1.00  0.00           N0.      0
ATOM   3725  H   TYR A 242      43.587  49.116  55.229  1.00  0.00           H0.      0
ATOM   3726  CA  TYR A 242      42.925  49.364  53.304  1.00  0.00           C0.      0
ATOM   3727  HA  TYR A 242      43.173  50.021  52.470  1.00  0.00           H0.      0
ATOM   3728  CB  TYR A 242      43.106  47.939  52.938  1.00  0.00           C0.      0
ATOM   3729  HB2 TYR A 242      42.560  47.291  53.624  1.00  0.00           H0.      0
ATOM   3730  HB3 TYR A 242      42.516  47.783  52.034  1.00  0.00           H0.      0
ATOM   3731  CG  TYR A 242      44.491  47.502  52.602  1.00  0.00           C0.      0
ATOM   3732  CD1 TYR A 242      45.050  47.775  51.344  1.00  0.00           C0.      0
ATOM   3733  HD1 TYR A 242      44.487  48.350  50.625  1.00  0.00           H0.      0
ATOM   3734  CE1 TYR A 242      46.214  47.228  50.917  1.00  0.00           C0.      0
ATOM   3735  HE1 TYR A 242      46.593  47.394  49.920  1.00  0.00           H0.      0
ATOM   3736  CZ  TYR A 242      46.961  46.398  51.735  1.00  0.00           C0.      0
ATOM   3737  OH  TYR A 242      48.132  45.911  51.330  1.00  0.00           O0.      0
ATOM   3738  HH  TYR A 242      48.433  45.116  51.776  1.00  0.00           H0.      0
ATOM   3739  CE2 TYR A 242      46.371  46.039  53.006  1.00  0.00           C0.      0
ATOM   3740  HE2 TYR A 242      46.880  45.396  53.709  1.00  0.00           H0.      0
ATOM   3741  CD2 TYR A 242      45.144  46.642  53.450  1.00  0.00           C0.      0
ATOM   3742  HD2 TYR A 242      44.704  46.319  54.382  1.00  0.00           H0.      0
ATOM   3743  C   TYR A 242      41.513  49.579  53.948  1.00  0.00           C0.      0
ATOM   3744  O   TYR A 242      41.218  49.278  55.180  1.00  0.00           O0.      0
ATOM   3745  N   TYR A 243      40.527  49.994  53.163  1.00  0.00           N0.      0
ATOM   3746  H   TYR A 243      40.777  49.857  52.195  1.00  0.00           H0.      0
ATOM   3747  CA  TYR A 243      39.152  50.023  53.544  1.00  0.00           C0.      0
ATOM   3748  HA  TYR A 243      39.043  50.192  54.615  1.00  0.00           H0.      0
ATOM   3749  CB  TYR A 243      38.437  51.089  52.740  1.00  0.00           C0.      0
ATOM   3750  HB2 TYR A 243      38.792  52.058  53.090  1.00  0.00           H0.      0
ATOM   3751  HB3 TYR A 243      38.595  50.987  51.666  1.00  0.00           H0.      0
ATOM   3752  CG  TYR A 243      36.902  51.152  52.993  1.00  0.00           C0.      0
ATOM   3753  CD1 TYR A 243      36.334  51.838  54.116  1.00  0.00           C0.      0
ATOM   3754  HD1 TYR A 243      36.994  52.261  54.859  1.00  0.00           H0.      0
ATOM   3755  CE1 TYR A 243      34.932  51.796  54.262  1.00  0.00           C0.      0
ATOM   3756  HE1 TYR A 243      34.494  52.239  55.144  1.00  0.00           H0.      0
ATOM   3757  CZ  TYR A 243      34.138  51.214  53.311  1.00  0.00           C0.      0
ATOM   3758  OH  TYR A 243      32.772  51.230  53.487  1.00  0.00           O0.      0
ATOM   3759  HH  TYR A 243      32.532  52.085  53.853  1.00  0.00           H0.      0
ATOM   3760  CE2 TYR A 243      34.642  50.491  52.235  1.00  0.00           C0.      0
ATOM   3761  HE2 TYR A 243      34.001  49.928  51.573  1.00  0.00           H0.      0
ATOM   3762  CD2 TYR A 243      36.046  50.453  52.107  1.00  0.00           C0.      0
ATOM   3763  HD2 TYR A 243      36.561  49.893  51.341  1.00  0.00           H0.      0
ATOM   3764  C   TYR A 243      38.499  48.725  53.133  1.00  0.00           C0.      0
ATOM   3765  O   TYR A 243      38.792  48.207  52.065  1.00  0.00           O0.      0
ATOM   3766  N   PRO A 244      37.587  48.162  53.937  1.00  0.00           N0.      0
ATOM   3767  CD  PRO A 244      37.247  48.555  55.301  1.00  0.00           C0.      0
ATOM   3768  HD2 PRO A 244      36.911  49.588  55.215  1.00  0.00           H0.      0
ATOM   3769  HD3 PRO A 244      38.169  48.587  55.882  1.00  0.00           H0.      0
ATOM   3770  CG  PRO A 244      36.285  47.639  55.873  1.00  0.00           C0.      0
ATOM   3771  HG2 PRO A 244      35.260  47.936  55.652  1.00  0.00           H0.      0
ATOM   3772  HG3 PRO A 244      36.462  47.511  56.941  1.00  0.00           H0.      0
ATOM   3773  CB  PRO A 244      36.565  46.319  55.173  1.00  0.00           C0.      0
ATOM   3774  HB2 PRO A 244      35.678  45.685  55.156  1.00  0.00           H0.      0
ATOM   3775  HB3 PRO A 244      37.359  45.799  55.709  1.00  0.00           H0.      0
ATOM   3776  CA  PRO A 244      37.041  46.785  53.809  1.00  0.00           C0.      0
ATOM   3777  HA  PRO A 244      37.650  46.000  53.361  1.00  0.00           H0.      0
ATOM   3778  C   PRO A 244      35.807  46.816  52.870  1.00  0.00           C0.      0
ATOM   3779  O   PRO A 244      34.636  46.937  53.261  1.00  0.00           O0.      0
ATOM   3780  N   HIE A 245      36.015  46.591  51.610  1.00  0.00           N0.      0
ATOM   3781  H   HIE A 245      36.968  46.380  51.351  1.00  0.00           H0.      0
ATOM   3782  CA  HIE A 245      34.961  46.401  50.589  1.00  0.00           C0.      0
ATOM   3783  HA  HIE A 245      34.147  47.107  50.752  1.00  0.00           H0.      0
ATOM   3784  CB  HIE A 245      35.561  46.681  49.171  1.00  0.00           C0.      0
ATOM   3785  HB2 HIE A 245      36.375  45.997  48.931  1.00  0.00           H0.      0
ATOM   3786  HB3 HIE A 245      34.827  46.483  48.390  1.00  0.00           H0.      0
ATOM   3787  CG  HIE A 245      36.035  48.166  48.916  1.00  0.00           C0.      0
ATOM   3788  ND1 HIE A 245      37.373  48.615  48.779  1.00  0.00           N0.      0
ATOM   3789  CE1 HIE A 245      37.284  49.928  48.924  1.00  0.00           C0.      0
ATOM   3790  HE1 HIE A 245      38.156  50.557  49.026  1.00  0.00           H0.      0
ATOM   3791  NE2 HIE A 245      36.027  50.402  48.951  1.00  0.00           N0.      0
ATOM   3792  HE2 HIE A 245      35.819  51.365  49.174  1.00  0.00           H0.      0
ATOM   3793  CD2 HIE A 245      35.250  49.294  49.045  1.00  0.00           C0.      0
ATOM   3794  HD2 HIE A 245      34.188  49.346  49.233  1.00  0.00           H0.      0
ATOM   3795  C   HIE A 245      34.194  45.094  50.680  1.00  0.00           C0.      0
ATOM   3796  O   HIE A 245      34.417  44.108  51.376  1.00  0.00           O0.      0
ATOM   3797  N   CYS A 246      33.071  45.146  50.086  1.00  0.00           N0.      0
ATOM   3798  H   CYS A 246      32.795  46.036  49.698  1.00  0.00           H0.      0
ATOM   3799  CA  CYS A 246      32.028  44.144  50.045  1.00  0.00           C0.      0
ATOM   3800  HA  CYS A 246      32.461  43.208  50.397  1.00  0.00           H0.      0
ATOM   3801  CB  CYS A 246      30.839  44.605  50.884  1.00  0.00           C0.      0
ATOM   3802  HB2 CYS A 246      31.109  44.530  51.938  1.00  0.00           H0.      0
ATOM   3803  HB3 CYS A 246      30.488  45.580  50.548  1.00  0.00           H0.      0
ATOM   3804  SG  CYS A 246      29.417  43.433  50.482  1.00  0.00           S0.      0
ATOM   3805  HG  CYS A 246      30.099  42.288  50.393  1.00  0.00           H0.      0
ATOM   3806  C   CYS A 246      31.528  44.027  48.618  1.00  0.00           C0.      0
ATOM   3807  O   CYS A 246      31.109  45.005  48.008  1.00  0.00           O0.      0
ATOM   3808  N   LEU A 247      31.620  42.830  48.010  1.00  0.00           N0.      0
ATOM   3809  H   LEU A 247      32.137  42.112  48.497  1.00  0.00           H0.      0
ATOM   3810  CA  LEU A 247      31.431  42.643  46.546  1.00  0.00           C0.      0
ATOM   3811  HA  LEU A 247      32.034  43.365  45.996  1.00  0.00           H0.      0
ATOM   3812  CB  LEU A 247      31.784  41.222  46.193  1.00  0.00           C0.      0
ATOM   3813  HB2 LEU A 247      32.813  41.151  46.545  1.00  0.00           H0.      0
ATOM   3814  HB3 LEU A 247      31.149  40.481  46.678  1.00  0.00           H0.      0
ATOM   3815  CG  LEU A 247      31.786  40.859  44.701  1.00  0.00           C0.      0
ATOM   3816  HG  LEU A 247      30.760  41.067  44.396  1.00  0.00           H0.      0
ATOM   3817  CD1 LEU A 247      32.630  41.801  43.862  1.00  0.00           C0.      0
ATOM   3818 HD11 LEU A 247      32.620  41.334  42.877  1.00  0.00           H0.      0
ATOM   3819 HD12 LEU A 247      32.299  42.835  43.767  1.00  0.00           H0.      0
ATOM   3820 HD13 LEU A 247      33.643  41.835  44.262  1.00  0.00           H0.      0
ATOM   3821  CD2 LEU A 247      32.209  39.390  44.434  1.00  0.00           C0.      0
ATOM   3822 HD21 LEU A 247      33.282  39.255  44.298  1.00  0.00           H0.      0
ATOM   3823 HD22 LEU A 247      31.783  38.779  45.230  1.00  0.00           H0.      0
ATOM   3824 HD23 LEU A 247      31.827  39.017  43.484  1.00  0.00           H0.      0
ATOM   3825  C   LEU A 247      29.977  42.925  46.023  1.00  0.00           C0.      0
ATOM   3826  O   LEU A 247      29.791  43.501  44.914  1.00  0.00           O0.      0
ATOM   3827  N   ALA A 248      28.953  42.487  46.765  1.00  0.00           N0.      0
ATOM   3828  H   ALA A 248      29.066  42.157  47.713  1.00  0.00           H0.      0
ATOM   3829  CA  ALA A 248      27.569  42.550  46.433  1.00  0.00           C0.      0
ATOM   3830  HA  ALA A 248      27.412  42.203  45.411  1.00  0.00           H0.      0
ATOM   3831  CB  ALA A 248      26.849  41.676  47.443  1.00  0.00           C0.      0
ATOM   3832  HB1 ALA A 248      26.947  40.595  47.338  1.00  0.00           H0.      0
ATOM   3833  HB2 ALA A 248      27.142  42.006  48.440  1.00  0.00           H0.      0
ATOM   3834  HB3 ALA A 248      25.782  41.876  47.336  1.00  0.00           H0.      0
ATOM   3835  C   ALA A 248      27.168  44.059  46.425  1.00  0.00           C0.      0
ATOM   3836  O   ALA A 248      26.258  44.448  45.716  1.00  0.00           O0.      0
ATOM   3837  N   SER A 249      27.863  44.943  47.156  1.00  0.00           N0.      0
ATOM   3838  H   SER A 249      28.587  44.680  47.810  1.00  0.00           H0.      0
ATOM   3839  CA  SER A 249      27.561  46.365  47.238  1.00  0.00           C0.      0
ATOM   3840  HA  SER A 249      26.629  46.462  46.681  1.00  0.00           H0.      0
ATOM   3841  CB  SER A 249      27.387  46.811  48.676  1.00  0.00           C0.      0
ATOM   3842  HB2 SER A 249      27.038  47.832  48.518  1.00  0.00           H0.      0
ATOM   3843  HB3 SER A 249      26.627  46.195  49.157  1.00  0.00           H0.      0
ATOM   3844  OG  SER A 249      28.631  46.850  49.358  1.00  0.00           O0.      0
ATOM   3845  HG  SER A 249      28.484  47.339  50.171  1.00  0.00           H0.      0
ATOM   3846  C   SER A 249      28.526  47.198  46.436  1.00  0.00           C0.      0
ATOM   3847  O   SER A 249      28.153  48.310  46.042  1.00  0.00           O0.      0
ATOM   3848  N   PHE A 250      29.780  46.743  46.135  1.00  0.00           N0.      0
ATOM   3849  H   PHE A 250      30.149  45.937  46.619  1.00  0.00           H0.      0
ATOM   3850  CA  PHE A 250      30.623  47.305  45.111  1.00  0.00           C0.      0
ATOM   3851  HA  PHE A 250      30.707  48.362  45.362  1.00  0.00           H0.      0
ATOM   3852  CB  PHE A 250      31.978  46.633  45.300  1.00  0.00           C0.      0
ATOM   3853  HB2 PHE A 250      32.176  46.348  46.334  1.00  0.00           H0.      0
ATOM   3854  HB3 PHE A 250      31.923  45.761  44.649  1.00  0.00           H0.      0
ATOM   3855  CG  PHE A 250      33.126  47.525  44.778  1.00  0.00           C0.      0
ATOM   3856  CD1 PHE A 250      33.635  48.444  45.677  1.00  0.00           C0.      0
ATOM   3857  HD1 PHE A 250      33.105  48.459  46.618  1.00  0.00           H0.      0
ATOM   3858  CE1 PHE A 250      34.724  49.281  45.438  1.00  0.00           C0.      0
ATOM   3859  HE1 PHE A 250      35.066  49.972  46.194  1.00  0.00           H0.      0
ATOM   3860  CZ  PHE A 250      35.225  49.236  44.129  1.00  0.00           C0.      0
ATOM   3861  HZ  PHE A 250      36.073  49.813  43.791  1.00  0.00           H0.      0
ATOM   3862  CE2 PHE A 250      34.654  48.379  43.153  1.00  0.00           C0.      0
ATOM   3863  HE2 PHE A 250      35.021  48.438  42.139  1.00  0.00           H0.      0
ATOM   3864  CD2 PHE A 250      33.628  47.503  43.465  1.00  0.00           C0.      0
ATOM   3865  HD2 PHE A 250      33.214  46.792  42.766  1.00  0.00           H0.      0
ATOM   3866  C   PHE A 250      29.981  47.122  43.665  1.00  0.00           C0.      0
ATOM   3867  O   PHE A 250      30.097  48.010  42.873  1.00  0.00           O0.      0
ATOM   3868  N   THR A 251      29.302  46.009  43.384  1.00  0.00           N0.      0
ATOM   3869  H   THR A 251      29.203  45.295  44.092  1.00  0.00           H0.      0
ATOM   3870  CA  THR A 251      28.623  45.766  42.081  1.00  0.00           C0.      0
ATOM   3871  HA  THR A 251      29.388  45.732  41.306  1.00  0.00           H0.      0
ATOM   3872  CB  THR A 251      27.775  44.457  42.058  1.00  0.00           C0.      0
ATOM   3873  HB  THR A 251      27.060  44.397  42.878  1.00  0.00           H0.      0
ATOM   3874  CG2 THR A 251      26.995  44.315  40.745  1.00  0.00           C0.      0
ATOM   3875 HG21 THR A 251      27.505  44.866  39.955  1.00  0.00           H0.      0
ATOM   3876 HG22 THR A 251      26.875  43.271  40.457  1.00  0.00           H0.      0
ATOM   3877 HG23 THR A 251      26.040  44.817  40.906  1.00  0.00           H0.      0
ATOM   3878  OG1 THR A 251      28.701  43.384  42.262  1.00  0.00           O0.      0
ATOM   3879  HG1 THR A 251      29.096  43.393  43.136  1.00  0.00           H0.      0
ATOM   3880  C   THR A 251      27.677  46.949  41.660  1.00  0.00           C0.      0
ATOM   3881  O   THR A 251      27.682  47.410  40.529  1.00  0.00           O0.      0
ATOM   3882  N   GLU A 252      27.011  47.567  42.683  1.00  0.00           N0.      0
ATOM   3883  H   GLU A 252      27.098  47.248  43.637  1.00  0.00           H0.      0
ATOM   3884  CA  GLU A 252      26.156  48.798  42.575  1.00  0.00           C0.      0
ATOM   3885  HA  GLU A 252      25.502  48.724  41.705  1.00  0.00           H0.      0
ATOM   3886  CB  GLU A 252      25.381  48.911  43.924  1.00  0.00           C0.      0
ATOM   3887  HB2 GLU A 252      24.854  47.970  44.080  1.00  0.00           H0.      0
ATOM   3888  HB3 GLU A 252      26.069  48.999  44.765  1.00  0.00           H0.      0
ATOM   3889  CG  GLU A 252      24.313  50.041  43.974  1.00  0.00           C0.      0
ATOM   3890  HG2 GLU A 252      24.857  50.942  43.691  1.00  0.00           H0.      0
ATOM   3891  HG3 GLU A 252      23.536  49.840  43.237  1.00  0.00           H0.      0
ATOM   3892  CD  GLU A 252      23.546  50.265  45.327  1.00  0.00           C0.      0
ATOM   3893  OE1 GLU A 252      23.156  49.217  45.968  1.00  0.00           O0.      0
ATOM   3894  OE2 GLU A 252      23.216  51.404  45.718  1.00  0.00           O0.      0
ATOM   3895  C   GLU A 252      27.052  49.998  42.388  1.00  0.00           C0.      0
ATOM   3896  O   GLU A 252      26.796  50.815  41.485  1.00  0.00           O0.      0
ATOM   3897  N   LEU A 253      28.112  50.157  43.277  1.00  0.00           N0.      0
ATOM   3898  H   LEU A 253      28.247  49.534  44.060  1.00  0.00           H0.      0
ATOM   3899  CA  LEU A 253      29.044  51.296  43.182  1.00  0.00           C0.      0
ATOM   3900  HA  LEU A 253      28.461  52.181  43.436  1.00  0.00           H0.      0
ATOM   3901  CB  LEU A 253      30.118  51.092  44.284  1.00  0.00           C0.      0
ATOM   3902  HB2 LEU A 253      29.585  50.962  45.226  1.00  0.00           H0.      0
ATOM   3903  HB3 LEU A 253      30.670  50.153  44.234  1.00  0.00           H0.      0
ATOM   3904  CG  LEU A 253      31.258  52.157  44.642  1.00  0.00           C0.      0
ATOM   3905  HG  LEU A 253      30.720  53.097  44.771  1.00  0.00           H0.      0
ATOM   3906  CD1 LEU A 253      31.971  51.747  45.979  1.00  0.00           C0.      0
ATOM   3907 HD11 LEU A 253      32.742  52.404  46.383  1.00  0.00           H0.      0
ATOM   3908 HD12 LEU A 253      31.187  51.657  46.731  1.00  0.00           H0.      0
ATOM   3909 HD13 LEU A 253      32.440  50.774  45.830  1.00  0.00           H0.      0
ATOM   3910  CD2 LEU A 253      32.292  52.538  43.566  1.00  0.00           C0.      0
ATOM   3911 HD21 LEU A 253      31.778  53.079  42.772  1.00  0.00           H0.      0
ATOM   3912 HD22 LEU A 253      33.096  53.149  43.976  1.00  0.00           H0.      0
ATOM   3913 HD23 LEU A 253      32.712  51.597  43.210  1.00  0.00           H0.      0
ATOM   3914  C   LEU A 253      29.742  51.493  41.810  1.00  0.00           C0.      0
ATOM   3915  O   LEU A 253      29.852  52.563  41.231  1.00  0.00           O0.      0
ATOM   3916  N   VAL A 254      30.223  50.338  41.232  1.00  0.00           N0.      0
ATOM   3917  H   VAL A 254      30.198  49.488  41.777  1.00  0.00           H0.      0
ATOM   3918  CA  VAL A 254      30.948  50.387  39.993  1.00  0.00           C0.      0
ATOM   3919  HA  VAL A 254      31.609  51.225  40.211  1.00  0.00           H0.      0
ATOM   3920  CB  VAL A 254      31.836  49.153  39.748  1.00  0.00           C0.      0
ATOM   3921  HB  VAL A 254      32.095  48.778  40.738  1.00  0.00           H0.      0
ATOM   3922  CG1 VAL A 254      30.997  47.998  39.081  1.00  0.00           C0.      0
ATOM   3923 HG11 VAL A 254      31.626  47.147  38.820  1.00  0.00           H0.      0
ATOM   3924 HG12 VAL A 254      30.238  47.674  39.794  1.00  0.00           H0.      0
ATOM   3925 HG13 VAL A 254      30.486  48.377  38.196  1.00  0.00           H0.      0
ATOM   3926  CG2 VAL A 254      33.052  49.489  38.885  1.00  0.00           C0.      0
ATOM   3927 HG21 VAL A 254      33.617  48.627  38.530  1.00  0.00           H0.      0
ATOM   3928 HG22 VAL A 254      32.838  50.240  38.124  1.00  0.00           H0.      0
ATOM   3929 HG23 VAL A 254      33.732  50.020  39.552  1.00  0.00           H0.      0
ATOM   3930  C   VAL A 254      30.108  50.820  38.850  1.00  0.00           C0.      0
ATOM   3931  O   VAL A 254      30.561  51.391  37.851  1.00  0.00           O0.      0
ATOM   3932  N   GLN A 255      28.788  50.690  38.947  1.00  0.00           N0.      0
ATOM   3933  H   GLN A 255      28.464  50.234  39.788  1.00  0.00           H0.      0
ATOM   3934  CA  GLN A 255      27.843  51.115  37.900  1.00  0.00           C0.      0
ATOM   3935  HA  GLN A 255      28.323  51.065  36.923  1.00  0.00           H0.      0
ATOM   3936  CB  GLN A 255      26.661  50.143  37.863  1.00  0.00           C0.      0
ATOM   3937  HB2 GLN A 255      26.250  50.185  38.871  1.00  0.00           H0.      0
ATOM   3938  HB3 GLN A 255      25.854  50.437  37.192  1.00  0.00           H0.      0
ATOM   3939  CG  GLN A 255      27.092  48.695  37.504  1.00  0.00           C0.      0
ATOM   3940  HG2 GLN A 255      27.691  48.650  36.594  1.00  0.00           H0.      0
ATOM   3941  HG3 GLN A 255      27.806  48.457  38.292  1.00  0.00           H0.      0
ATOM   3942  CD  GLN A 255      25.966  47.666  37.575  1.00  0.00           C0.      0
ATOM   3943  OE1 GLN A 255      24.784  48.046  37.519  1.00  0.00           O0.      0
ATOM   3944  NE2 GLN A 255      26.201  46.370  37.686  1.00  0.00           N0.      0
ATOM   3945 HE21 GLN A 255      25.333  45.863  37.586  1.00  0.00           H0.      0
ATOM   3946 HE22 GLN A 255      27.024  45.955  38.099  1.00  0.00           H0.      0
ATOM   3947  C   GLN A 255      27.286  52.552  38.081  1.00  0.00           C0.      0
ATOM   3948  O   GLN A 255      27.132  53.335  37.157  1.00  0.00           O0.      0
ATOM   3949  N   GLU A 256      27.204  53.064  39.309  1.00  0.00           N0.      0
ATOM   3950  H   GLU A 256      27.597  52.466  40.022  1.00  0.00           H0.      0
ATOM   3951  CA  GLU A 256      27.094  54.508  39.665  1.00  0.00           C0.      0
ATOM   3952  HA  GLU A 256      26.259  54.893  39.080  1.00  0.00           H0.      0
ATOM   3953  CB  GLU A 256      26.696  54.554  41.183  1.00  0.00           C0.      0
ATOM   3954  HB2 GLU A 256      25.660  54.216  41.215  1.00  0.00           H0.      0
ATOM   3955  HB3 GLU A 256      27.290  53.864  41.783  1.00  0.00           H0.      0
ATOM   3956  CG  GLU A 256      26.741  55.922  41.848  1.00  0.00           C0.      0
ATOM   3957  HG2 GLU A 256      26.267  55.748  42.814  1.00  0.00           H0.      0
ATOM   3958  HG3 GLU A 256      27.713  56.390  42.001  1.00  0.00           H0.      0
ATOM   3959  CD  GLU A 256      25.923  57.069  41.144  1.00  0.00           C0.      0
ATOM   3960  OE1 GLU A 256      26.139  58.202  41.587  1.00  0.00           O0.      0
ATOM   3961  OE2 GLU A 256      24.986  56.905  40.290  1.00  0.00           O0.      0
ATOM   3962  C   GLU A 256      28.277  55.368  39.207  1.00  0.00           C0.      0
ATOM   3963  O   GLU A 256      28.090  56.479  38.803  1.00  0.00           O0.      0
ATOM   3964  N   ALA A 257      29.478  54.752  39.210  1.00  0.00           N0.      0
ATOM   3965  H   ALA A 257      29.512  53.887  39.730  1.00  0.00           H0.      0
ATOM   3966  CA  ALA A 257      30.655  55.309  38.526  1.00  0.00           C0.      0
ATOM   3967  HA  ALA A 257      30.736  56.238  39.091  1.00  0.00           H0.      0
ATOM   3968  CB  ALA A 257      31.909  54.483  38.807  1.00  0.00           C0.      0
ATOM   3969  HB1 ALA A 257      31.836  53.501  38.339  1.00  0.00           H0.      0
ATOM   3970  HB2 ALA A 257      32.792  55.013  38.450  1.00  0.00           H0.      0
ATOM   3971  HB3 ALA A 257      32.050  54.406  39.885  1.00  0.00           H0.      0
ATOM   3972  C   ALA A 257      30.484  55.681  37.073  1.00  0.00           C0.      0
ATOM   3973  O   ALA A 257      31.134  56.612  36.515  1.00  0.00           O0.      0
ATOM   3974  N   PHE A 258      29.630  54.972  36.378  1.00  0.00           N0.      0
ATOM   3975  H   PHE A 258      29.283  54.121  36.797  1.00  0.00           H0.      0
ATOM   3976  CA  PHE A 258      29.182  55.202  35.008  1.00  0.00           C0.      0
ATOM   3977  HA  PHE A 258      29.820  55.944  34.528  1.00  0.00           H0.      0
ATOM   3978  CB  PHE A 258      29.293  53.877  34.174  1.00  0.00           C0.      0
ATOM   3979  HB2 PHE A 258      28.975  53.062  34.825  1.00  0.00           H0.      0
ATOM   3980  HB3 PHE A 258      28.673  53.916  33.279  1.00  0.00           H0.      0
ATOM   3981  CG  PHE A 258      30.710  53.656  33.811  1.00  0.00           C0.      0
ATOM   3982  CD1 PHE A 258      31.267  54.062  32.561  1.00  0.00           C0.      0
ATOM   3983  HD1 PHE A 258      30.680  54.628  31.852  1.00  0.00           H0.      0
ATOM   3984  CE1 PHE A 258      32.613  53.824  32.316  1.00  0.00           C0.      0
ATOM   3985  HE1 PHE A 258      33.015  54.281  31.424  1.00  0.00           H0.      0
ATOM   3986  CZ  PHE A 258      33.417  53.213  33.249  1.00  0.00           C0.      0
ATOM   3987  HZ  PHE A 258      34.472  53.389  33.101  1.00  0.00           H0.      0
ATOM   3988  CE2 PHE A 258      32.923  52.721  34.384  1.00  0.00           C0.      0
ATOM   3989  HE2 PHE A 258      33.551  52.401  35.202  1.00  0.00           H0.      0
ATOM   3990  CD2 PHE A 258      31.551  52.988  34.693  1.00  0.00           C0.      0
ATOM   3991  HD2 PHE A 258      31.113  52.685  35.632  1.00  0.00           H0.      0
ATOM   3992  C   PHE A 258      27.789  55.843  34.895  1.00  0.00           C0.      0
ATOM   3993  O   PHE A 258      27.211  55.965  33.810  1.00  0.00           O0.      0
ATOM   3994  N   GLY A 259      27.186  56.252  36.030  1.00  0.00           N0.      0
ATOM   3995  H   GLY A 259      27.675  56.261  36.914  1.00  0.00           H0.      0
ATOM   3996  CA  GLY A 259      25.815  56.769  36.125  1.00  0.00           C0.      0
ATOM   3997  HA2 GLY A 259      25.594  57.141  37.126  1.00  0.00           H0.      0
ATOM   3998  HA3 GLY A 259      25.739  57.605  35.429  1.00  0.00           H0.      0
ATOM   3999  C   GLY A 259      24.740  55.711  35.630  1.00  0.00           C0.      0
ATOM   4000  O   GLY A 259      23.625  56.072  35.244  1.00  0.00           O0.      0
ATOM   4001  N   GLY A 260      25.000  54.434  35.815  1.00  0.00           N0.      0
ATOM   4002  H   GLY A 260      25.886  54.270  36.271  1.00  0.00           H0.      0
ATOM   4003  CA  GLY A 260      24.280  53.276  35.416  1.00  0.00           C0.      0
ATOM   4004  HA2 GLY A 260      24.675  52.499  36.070  1.00  0.00           H0.      0
ATOM   4005  HA3 GLY A 260      23.204  53.375  35.561  1.00  0.00           H0.      0
ATOM   4006  C   GLY A 260      24.566  52.761  34.039  1.00  0.00           C0.      0
ATOM   4007  O   GLY A 260      24.417  51.607  33.807  1.00  0.00           O0.      0
ATOM   4008  N   ARG A 261      24.910  53.643  33.130  1.00  0.00           N0.      0
ATOM   4009  H   ARG A 261      24.984  54.599  33.447  1.00  0.00           H0.      0
ATOM   4010  CA  ARG A 261      25.126  53.339  31.698  1.00  0.00           C0.      0
ATOM   4011  HA  ARG A 261      24.390  52.585  31.419  1.00  0.00           H0.      0
ATOM   4012  CB  ARG A 261      24.862  54.574  30.909  1.00  0.00           C0.      0
ATOM   4013  HB2 ARG A 261      25.703  55.253  31.055  1.00  0.00           H0.      0
ATOM   4014  HB3 ARG A 261      25.028  54.224  29.890  1.00  0.00           H0.      0
ATOM   4015  CG  ARG A 261      23.423  55.119  31.134  1.00  0.00           C0.      0
ATOM   4016  HG2 ARG A 261      22.728  54.281  31.183  1.00  0.00           H0.      0
ATOM   4017  HG3 ARG A 261      23.428  55.699  32.057  1.00  0.00           H0.      0
ATOM   4018  CD  ARG A 261      23.210  55.998  29.915  1.00  0.00           C0.      0
ATOM   4019  HD2 ARG A 261      23.409  55.398  29.027  1.00  0.00           H0.      0
ATOM   4020  HD3 ARG A 261      22.145  56.220  29.854  1.00  0.00           H0.      0
ATOM   4021  NE  ARG A 261      23.972  57.212  29.915  1.00  0.00           N0.      0
ATOM   4022  HE  ARG A 261      24.978  57.187  29.823  1.00  0.00           H0.      0
ATOM   4023  CZ  ARG A 261      23.522  58.429  30.117  1.00  0.00           C0.      0
ATOM   4024  NH1 ARG A 261      24.345  59.463  29.931  1.00  0.00           N0.      0
ATOM   4025 HH11 ARG A 261      25.313  59.295  29.700  1.00  0.00           H0.      0
ATOM   4026 HH12 ARG A 261      24.011  60.416  29.941  1.00  0.00           H0.      0
ATOM   4027  NH2 ARG A 261      22.263  58.688  30.323  1.00  0.00           N0.      0
ATOM   4028 HH21 ARG A 261      21.748  58.009  30.866  1.00  0.00           H0.      0
ATOM   4029 HH22 ARG A 261      22.008  59.645  30.520  1.00  0.00           H0.      0
ATOM   4030  C   ARG A 261      26.562  52.686  31.486  1.00  0.00           C0.      0
ATOM   4031  O   ARG A 261      27.543  53.386  31.248  1.00  0.00           O0.      0
ATOM   4032  N   CYS A 262      26.598  51.349  31.513  1.00  0.00           N0.      0
ATOM   4033  H   CYS A 262      25.752  50.865  31.777  1.00  0.00           H0.      0
ATOM   4034  CA  CYS A 262      27.795  50.491  31.470  1.00  0.00           C0.      0
ATOM   4035  HA  CYS A 262      28.401  50.695  30.587  1.00  0.00           H0.      0
ATOM   4036  CB  CYS A 262      28.594  50.700  32.805  1.00  0.00           C0.      0
ATOM   4037  HB2 CYS A 262      29.274  49.850  32.740  1.00  0.00           H0.      0
ATOM   4038  HB3 CYS A 262      29.065  51.683  32.835  1.00  0.00           H0.      0
ATOM   4039  SG  CYS A 262      27.468  50.450  34.212  1.00  0.00           S0.      0
ATOM   4040  HG  CYS A 262      27.341  51.720  34.607  1.00  0.00           H0.      0
ATOM   4041  C   CYS A 262      27.249  49.054  31.341  1.00  0.00           C0.      0
ATOM   4042  O   CYS A 262      26.108  48.768  31.716  1.00  0.00           O0.      0
ATOM   4043  N   GLN A 263      28.165  48.152  30.927  1.00  0.00           N0.      0
ATOM   4044  H   GLN A 263      29.055  48.581  30.720  1.00  0.00           H0.      0
ATOM   4045  CA  GLN A 263      28.036  46.687  30.991  1.00  0.00           C0.      0
ATOM   4046  HA  GLN A 263      26.989  46.441  31.165  1.00  0.00           H0.      0
ATOM   4047  CB  GLN A 263      28.472  46.139  29.570  1.00  0.00           C0.      0
ATOM   4048  HB2 GLN A 263      29.486  46.477  29.357  1.00  0.00           H0.      0
ATOM   4049  HB3 GLN A 263      28.593  45.056  29.565  1.00  0.00           H0.      0
ATOM   4050  CG  GLN A 263      27.534  46.570  28.425  1.00  0.00           C0.      0
ATOM   4051  HG2 GLN A 263      26.652  45.931  28.461  1.00  0.00           H0.      0
ATOM   4052  HG3 GLN A 263      27.305  47.635  28.476  1.00  0.00           H0.      0
ATOM   4053  CD  GLN A 263      28.126  46.387  27.020  1.00  0.00           C0.      0
ATOM   4054  OE1 GLN A 263      29.196  45.853  26.800  1.00  0.00           O0.      0
ATOM   4055  NE2 GLN A 263      27.403  46.676  26.017  1.00  0.00           N0.      0
ATOM   4056 HE21 GLN A 263      27.699  46.550  25.060  1.00  0.00           H0.      0
ATOM   4057 HE22 GLN A 263      26.462  46.979  26.222  1.00  0.00           H0.      0
ATOM   4058  C   GLN A 263      29.067  46.328  32.093  1.00  0.00           C0.      0
ATOM   4059  O   GLN A 263      30.211  46.802  31.994  1.00  0.00           O0.      0
ATOM   4060  N   HID A 264      28.622  45.525  33.094  1.00  0.00           N0.      0
ATOM   4061  H   HID A 264      27.710  45.095  33.031  1.00  0.00           H0.      0
ATOM   4062  CA  HID A 264      29.490  45.013  34.214  1.00  0.00           C0.      0
ATOM   4063  HA  HID A 264      30.473  45.467  34.088  1.00  0.00           H0.      0
ATOM   4064  CB  HID A 264      28.838  45.503  35.578  1.00  0.00           C0.      0
ATOM   4065  HB2 HID A 264      29.104  46.558  35.523  1.00  0.00           H0.      0
ATOM   4066  HB3 HID A 264      27.775  45.260  35.543  1.00  0.00           H0.      0
ATOM   4067  CG  HID A 264      29.439  44.799  36.758  1.00  0.00           C0.      0
ATOM   4068  ND1 HID A 264      28.872  43.805  37.485  1.00  0.00           N0.      0
ATOM   4069  HD1 HID A 264      27.897  43.542  37.476  1.00  0.00           H0.      0
ATOM   4070  CE1 HID A 264      29.688  43.435  38.435  1.00  0.00           C0.      0
ATOM   4071  HE1 HID A 264      29.415  42.711  39.189  1.00  0.00           H0.      0
ATOM   4072  NE2 HID A 264      30.840  44.136  38.340  1.00  0.00           N0.      0
ATOM   4073  CD2 HID A 264      30.645  45.042  37.275  1.00  0.00           C0.      0
ATOM   4074  HD2 HID A 264      31.255  45.888  36.994  1.00  0.00           H0.      0
ATOM   4075  C   HID A 264      29.692  43.496  34.155  1.00  0.00           C0.      0
ATOM   4076  O   HID A 264      28.617  42.841  34.055  1.00  0.00           O0.      0
ATOM   4077  N   SER A 265      30.965  43.089  34.384  1.00  0.00           N0.      0
ATOM   4078  H   SER A 265      31.648  43.833  34.369  1.00  0.00           H0.      0
ATOM   4079  CA  SER A 265      31.461  41.760  34.800  1.00  0.00           C0.      0
ATOM   4080  HA  SER A 265      30.585  41.259  35.212  1.00  0.00           H0.      0
ATOM   4081  CB  SER A 265      31.914  40.921  33.621  1.00  0.00           C0.      0
ATOM   4082  HB2 SER A 265      31.174  40.879  32.822  1.00  0.00           H0.      0
ATOM   4083  HB3 SER A 265      32.813  41.384  33.213  1.00  0.00           H0.      0
ATOM   4084  OG  SER A 265      32.176  39.582  33.953  1.00  0.00           O0.      0
ATOM   4085  HG  SER A 265      32.575  39.226  33.155  1.00  0.00           H0.      0
ATOM   4086  C   SER A 265      32.494  41.861  35.903  1.00  0.00           C0.      0
ATOM   4087  O   SER A 265      33.186  42.895  35.930  1.00  0.00           O0.      0
ATOM   4088  N   VAL A 266      32.626  40.881  36.694  1.00  0.00           N0.      0
ATOM   4089  H   VAL A 266      32.063  40.063  36.509  1.00  0.00           H0.      0
ATOM   4090  CA  VAL A 266      33.590  40.722  37.780  1.00  0.00           C0.      0
ATOM   4091  HA  VAL A 266      34.443  41.342  37.505  1.00  0.00           H0.      0
ATOM   4092  CB  VAL A 266      33.149  41.247  39.188  1.00  0.00           C0.      0
ATOM   4093  HB  VAL A 266      32.892  42.288  38.990  1.00  0.00           H0.      0
ATOM   4094  CG1 VAL A 266      31.812  40.691  39.764  1.00  0.00           C0.      0
ATOM   4095 HG11 VAL A 266      31.981  39.628  39.933  1.00  0.00           H0.      0
ATOM   4096 HG12 VAL A 266      31.664  41.161  40.737  1.00  0.00           H0.      0
ATOM   4097 HG13 VAL A 266      31.010  40.971  39.082  1.00  0.00           H0.      0
ATOM   4098  CG2 VAL A 266      34.309  41.054  40.240  1.00  0.00           C0.      0
ATOM   4099 HG21 VAL A 266      34.532  39.997  40.384  1.00  0.00           H0.      0
ATOM   4100 HG22 VAL A 266      35.233  41.620  40.114  1.00  0.00           H0.      0
ATOM   4101 HG23 VAL A 266      33.899  41.167  41.244  1.00  0.00           H0.      0
ATOM   4102  C   VAL A 266      34.199  39.364  37.748  1.00  0.00           C0.      0
ATOM   4103  O   VAL A 266      33.533  38.436  37.317  1.00  0.00           O0.      0
ATOM   4104  N   LEU A 267      35.447  39.145  38.202  1.00  0.00           N0.      0
ATOM   4105  H   LEU A 267      35.975  39.937  38.540  1.00  0.00           H0.      0
ATOM   4106  CA  LEU A 267      36.205  37.960  38.217  1.00  0.00           C0.      0
ATOM   4107  HA  LEU A 267      35.698  37.024  37.986  1.00  0.00           H0.      0
ATOM   4108  CB  LEU A 267      37.326  38.035  37.192  1.00  0.00           C0.      0
ATOM   4109  HB2 LEU A 267      38.192  38.535  37.625  1.00  0.00           H0.      0
ATOM   4110  HB3 LEU A 267      37.654  37.015  36.995  1.00  0.00           H0.      0
ATOM   4111  CG  LEU A 267      37.052  38.660  35.795  1.00  0.00           C0.      0
ATOM   4112  HG  LEU A 267      36.520  39.609  35.869  1.00  0.00           H0.      0
ATOM   4113  CD1 LEU A 267      38.368  38.886  34.960  1.00  0.00           C0.      0
ATOM   4114 HD11 LEU A 267      38.217  39.236  33.939  1.00  0.00           H0.      0
ATOM   4115 HD12 LEU A 267      39.095  39.472  35.523  1.00  0.00           H0.      0
ATOM   4116 HD13 LEU A 267      38.841  37.916  34.806  1.00  0.00           H0.      0
ATOM   4117  CD2 LEU A 267      36.187  37.731  34.994  1.00  0.00           C0.      0
ATOM   4118 HD21 LEU A 267      35.374  37.348  35.611  1.00  0.00           H0.      0
ATOM   4119 HD22 LEU A 267      35.687  38.275  34.192  1.00  0.00           H0.      0
ATOM   4120 HD23 LEU A 267      36.685  36.862  34.565  1.00  0.00           H0.      0
ATOM   4121  C   LEU A 267      36.804  37.613  39.553  1.00  0.00           C0.      0
ATOM   4122  O   LEU A 267      36.908  38.424  40.427  1.00  0.00           O0.      0
ATOM   4123  N   GLY A 268      37.260  36.368  39.711  1.00  0.00           N0.      0
ATOM   4124  H   GLY A 268      37.131  35.699  38.965  1.00  0.00           H0.      0
ATOM   4125  CA  GLY A 268      38.138  35.846  40.730  1.00  0.00           C0.      0
ATOM   4126  HA2 GLY A 268      37.945  36.369  41.666  1.00  0.00           H0.      0
ATOM   4127  HA3 GLY A 268      37.894  34.805  40.944  1.00  0.00           H0.      0
ATOM   4128  C   GLY A 268      39.584  35.880  40.490  1.00  0.00           C0.      0
ATOM   4129  O   GLY A 268      40.036  36.957  40.202  1.00  0.00           O0.      0
ATOM   4130  N   ASP A 269      40.217  34.787  40.428  1.00  0.00           N0.      0
ATOM   4131  H   ASP A 269      39.716  33.919  40.551  1.00  0.00           H0.      0
ATOM   4132  CA  ASP A 269      41.496  34.591  39.769  1.00  0.00           C0.      0
ATOM   4133  HA  ASP A 269      42.163  35.368  40.143  1.00  0.00           H0.      0
ATOM   4134  CB  ASP A 269      42.278  33.288  40.199  1.00  0.00           C0.      0
ATOM   4135  HB2 ASP A 269      41.837  32.405  39.737  1.00  0.00           H0.      0
ATOM   4136  HB3 ASP A 269      43.252  33.228  39.713  1.00  0.00           H0.      0
ATOM   4137  CG  ASP A 269      42.384  33.109  41.704  1.00  0.00           C0.      0
ATOM   4138  OD1 ASP A 269      42.471  34.105  42.476  1.00  0.00           O0.      0
ATOM   4139  OD2 ASP A 269      42.561  31.922  42.074  1.00  0.00           O0.      0
ATOM   4140  C   ASP A 269      41.510  34.712  38.222  1.00  0.00           C0.      0
ATOM   4141  O   ASP A 269      41.834  33.793  37.452  1.00  0.00           O0.      0
ATOM   4142  N   PHE A 270      41.027  35.867  37.690  1.00  0.00           N0.      0
ATOM   4143  H   PHE A 270      40.754  36.432  38.481  1.00  0.00           H0.      0
ATOM   4144  CA  PHE A 270      40.705  36.284  36.304  1.00  0.00           C0.      0
ATOM   4145  HA  PHE A 270      40.283  37.284  36.406  1.00  0.00           H0.      0
ATOM   4146  CB  PHE A 270      41.971  36.531  35.567  1.00  0.00           C0.      0
ATOM   4147  HB2 PHE A 270      42.609  35.649  35.630  1.00  0.00           H0.      0
ATOM   4148  HB3 PHE A 270      41.731  36.603  34.506  1.00  0.00           H0.      0
ATOM   4149  CG  PHE A 270      42.843  37.679  36.011  1.00  0.00           C0.      0
ATOM   4150  CD1 PHE A 270      43.892  37.489  36.940  1.00  0.00           C0.      0
ATOM   4151  HD1 PHE A 270      44.205  36.494  37.220  1.00  0.00           H0.      0
ATOM   4152  CE1 PHE A 270      44.580  38.601  37.312  1.00  0.00           C0.      0
ATOM   4153  HE1 PHE A 270      45.450  38.572  37.951  1.00  0.00           H0.      0
ATOM   4154  CZ  PHE A 270      44.226  39.830  36.942  1.00  0.00           C0.      0
ATOM   4155  HZ  PHE A 270      44.874  40.633  37.263  1.00  0.00           H0.      0
ATOM   4156  CE2 PHE A 270      43.115  40.081  36.070  1.00  0.00           C0.      0
ATOM   4157  HE2 PHE A 270      42.837  41.103  35.857  1.00  0.00           H0.      0
ATOM   4158  CD2 PHE A 270      42.459  38.936  35.624  1.00  0.00           C0.      0
ATOM   4159  HD2 PHE A 270      41.614  38.999  34.955  1.00  0.00           H0.      0
ATOM   4160  C   PHE A 270      39.672  35.358  35.580  1.00  0.00           C0.      0
ATOM   4161  O   PHE A 270      39.380  35.602  34.394  1.00  0.00           O0.      0
ATOM   4162  N   LYS A 271      39.187  34.258  36.244  1.00  0.00           N0.      0
ATOM   4163  H   LYS A 271      39.577  34.179  37.172  1.00  0.00           H0.      0
ATOM   4164  CA  LYS A 271      38.002  33.458  35.931  1.00  0.00           C0.      0
ATOM   4165  HA  LYS A 271      37.854  33.525  34.854  1.00  0.00           H0.      0
ATOM   4166  CB  LYS A 271      38.300  32.041  36.425  1.00  0.00           C0.      0
ATOM   4167  HB2 LYS A 271      37.428  31.461  36.122  1.00  0.00           H0.      0
ATOM   4168  HB3 LYS A 271      39.104  31.626  35.817  1.00  0.00           H0.      0
ATOM   4169  CG  LYS A 271      38.657  31.827  37.952  1.00  0.00           C0.      0
ATOM   4170  HG2 LYS A 271      39.690  32.121  38.143  1.00  0.00           H0.      0
ATOM   4171  HG3 LYS A 271      38.027  32.481  38.554  1.00  0.00           H0.      0
ATOM   4172  CD  LYS A 271      38.331  30.385  38.440  1.00  0.00           C0.      0
ATOM   4173  HD2 LYS A 271      38.696  30.356  39.467  1.00  0.00           H0.      0
ATOM   4174  HD3 LYS A 271      37.255  30.218  38.391  1.00  0.00           H0.      0
ATOM   4175  CE  LYS A 271      39.104  29.427  37.603  1.00  0.00           C0.      0
ATOM   4176  HE2 LYS A 271      38.645  29.461  36.615  1.00  0.00           H0.      0
ATOM   4177  HE3 LYS A 271      40.152  29.677  37.441  1.00  0.00           H0.      0
ATOM   4178  NZ  LYS A 271      38.963  28.021  38.131  1.00  0.00           N0.      0
ATOM   4179  HZ1 LYS A 271      39.646  27.431  37.679  1.00  0.00           H0.      0
ATOM   4180  HZ2 LYS A 271      39.142  27.996  39.125  1.00  0.00           H0.      0
ATOM   4181  HZ3 LYS A 271      38.018  27.707  37.966  1.00  0.00           H0.      0
ATOM   4182  C   LYS A 271      36.770  34.036  36.543  1.00  0.00           C0.      0
ATOM   4183  O   LYS A 271      36.823  34.835  37.535  1.00  0.00           O0.      0
ATOM   4184  N   PRO A 272      35.540  33.749  35.993  1.00  0.00           N0.      0
ATOM   4185  CD  PRO A 272      35.255  33.026  34.795  1.00  0.00           C0.      0
ATOM   4186  HD2 PRO A 272      35.199  31.947  34.936  1.00  0.00           H0.      0
ATOM   4187  HD3 PRO A 272      36.018  33.135  34.024  1.00  0.00           H0.      0
ATOM   4188  CG  PRO A 272      33.811  33.518  34.376  1.00  0.00           C0.      0
ATOM   4189  HG2 PRO A 272      33.302  32.751  33.792  1.00  0.00           H0.      0
ATOM   4190  HG3 PRO A 272      33.913  34.441  33.806  1.00  0.00           H0.      0
ATOM   4191  CB  PRO A 272      33.185  33.772  35.725  1.00  0.00           C0.      0
ATOM   4192  HB2 PRO A 272      32.797  32.843  36.144  1.00  0.00           H0.      0
ATOM   4193  HB3 PRO A 272      32.359  34.479  35.652  1.00  0.00           H0.      0
ATOM   4194  CA  PRO A 272      34.355  34.368  36.571  1.00  0.00           C0.      0
ATOM   4195  HA  PRO A 272      34.432  35.416  36.283  1.00  0.00           H0.      0
ATOM   4196  C   PRO A 272      34.077  34.204  38.065  1.00  0.00           C0.      0
ATOM   4197  O   PRO A 272      34.181  33.144  38.648  1.00  0.00           O0.      0
ATOM   4198  N   TYR A 273      33.544  35.260  38.723  1.00  0.00           N0.      0
ATOM   4199  H   TYR A 273      33.258  36.172  38.396  1.00  0.00           H0.      0
ATOM   4200  CA  TYR A 273      33.098  35.093  40.139  1.00  0.00           C0.      0
ATOM   4201  HA  TYR A 273      32.741  34.089  40.369  1.00  0.00           H0.      0
ATOM   4202  CB  TYR A 273      34.298  35.458  41.088  1.00  0.00           C0.      0
ATOM   4203  HB2 TYR A 273      35.190  34.986  40.676  1.00  0.00           H0.      0
ATOM   4204  HB3 TYR A 273      34.520  36.525  41.073  1.00  0.00           H0.      0
ATOM   4205  CG  TYR A 273      34.063  35.108  42.547  1.00  0.00           C0.      0
ATOM   4206  CD1 TYR A 273      34.352  33.802  42.892  1.00  0.00           C0.      0
ATOM   4207  HD1 TYR A 273      34.636  33.117  42.107  1.00  0.00           H0.      0
ATOM   4208  CE1 TYR A 273      34.211  33.431  44.272  1.00  0.00           C0.      0
ATOM   4209  HE1 TYR A 273      34.358  32.408  44.586  1.00  0.00           H0.      0
ATOM   4210  CZ  TYR A 273      33.812  34.407  45.163  1.00  0.00           C0.      0
ATOM   4211  OH  TYR A 273      33.647  34.036  46.477  1.00  0.00           O0.      0
ATOM   4212  HH  TYR A 273      34.028  33.180  46.689  1.00  0.00           H0.      0
ATOM   4213  CE2 TYR A 273      33.433  35.677  44.754  1.00  0.00           C0.      0
ATOM   4214  HE2 TYR A 273      32.966  36.387  45.420  1.00  0.00           H0.      0
ATOM   4215  CD2 TYR A 273      33.588  36.049  43.435  1.00  0.00           C0.      0
ATOM   4216  HD2 TYR A 273      33.262  37.015  43.078  1.00  0.00           H0.      0
ATOM   4217  C   TYR A 273      31.981  36.114  40.411  1.00  0.00           C0.      0
ATOM   4218  O   TYR A 273      31.907  37.161  39.777  1.00  0.00           O0.      0
ATOM   4219  N   ARG A 274      31.176  35.787  41.410  1.00  0.00           N0.      0
ATOM   4220  H   ARG A 274      31.372  34.912  41.875  1.00  0.00           H0.      0
ATOM   4221  CA  ARG A 274      29.988  36.522  41.801  1.00  0.00           C0.      0
ATOM   4222  HA  ARG A 274      30.188  37.542  41.473  1.00  0.00           H0.      0
ATOM   4223  CB  ARG A 274      28.813  35.874  41.038  1.00  0.00           C0.      0
ATOM   4224  HB2 ARG A 274      29.101  35.586  40.027  1.00  0.00           H0.      0
ATOM   4225  HB3 ARG A 274      28.523  34.934  41.508  1.00  0.00           H0.      0
ATOM   4226  CG  ARG A 274      27.537  36.825  40.817  1.00  0.00           C0.      0
ATOM   4227  HG2 ARG A 274      27.009  36.882  41.768  1.00  0.00           H0.      0
ATOM   4228  HG3 ARG A 274      27.766  37.829  40.457  1.00  0.00           H0.      0
ATOM   4229  CD  ARG A 274      26.527  36.109  39.880  1.00  0.00           C0.      0
ATOM   4230  HD2 ARG A 274      26.352  35.099  40.251  1.00  0.00           H0.      0
ATOM   4231  HD3 ARG A 274      25.616  36.707  39.912  1.00  0.00           H0.      0
ATOM   4232  NE  ARG A 274      27.059  36.092  38.530  1.00  0.00           N0.      0
ATOM   4233  HE  ARG A 274      27.977  35.733  38.313  1.00  0.00           H0.      0
ATOM   4234  CZ  ARG A 274      26.419  36.535  37.459  1.00  0.00           C0.      0
ATOM   4235  NH1 ARG A 274      25.181  37.142  37.431  1.00  0.00           N0.      0
ATOM   4236 HH11 ARG A 274      24.592  37.122  38.251  1.00  0.00           H0.      0
ATOM   4237 HH12 ARG A 274      24.878  37.595  36.581  1.00  0.00           H0.      0
ATOM   4238  NH2 ARG A 274      26.965  36.604  36.292  1.00  0.00           N0.      0
ATOM   4239 HH21 ARG A 274      27.816  36.098  36.090  1.00  0.00           H0.      0
ATOM   4240 HH22 ARG A 274      26.469  36.982  35.498  1.00  0.00           H0.      0
ATOM   4241  C   ARG A 274      29.720  36.539  43.327  1.00  0.00           C0.      0
ATOM   4242  O   ARG A 274      30.027  35.582  44.002  1.00  0.00           O0.      0
ATOM   4243  N   PRO A 275      29.268  37.679  43.900  1.00  0.00           N0.      0
ATOM   4244  CD  PRO A 275      28.779  38.803  43.252  1.00  0.00           C0.      0
ATOM   4245  HD2 PRO A 275      28.317  38.505  42.311  1.00  0.00           H0.      0
ATOM   4246  HD3 PRO A 275      29.508  39.594  43.078  1.00  0.00           H0.      0
ATOM   4247  CG  PRO A 275      27.597  39.301  44.163  1.00  0.00           C0.      0
ATOM   4248  HG2 PRO A 275      26.764  38.606  44.058  1.00  0.00           H0.      0
ATOM   4249  HG3 PRO A 275      27.291  40.325  43.949  1.00  0.00           H0.      0
ATOM   4250  CB  PRO A 275      28.066  39.048  45.545  1.00  0.00           C0.      0
ATOM   4251  HB2 PRO A 275      27.251  38.987  46.266  1.00  0.00           H0.      0
ATOM   4252  HB3 PRO A 275      28.777  39.815  45.853  1.00  0.00           H0.      0
ATOM   4253  CA  PRO A 275      28.914  37.752  45.389  1.00  0.00           C0.      0
ATOM   4254  HA  PRO A 275      29.830  37.754  45.979  1.00  0.00           H0.      0
ATOM   4255  C   PRO A 275      28.034  36.552  45.818  1.00  0.00           C0.      0
ATOM   4256  O   PRO A 275      27.053  36.157  45.201  1.00  0.00           O0.      0
ATOM   4257  N   GLY A 276      28.495  35.797  46.811  1.00  0.00           N0.      0
ATOM   4258  H   GLY A 276      29.441  36.092  47.008  1.00  0.00           H0.      0
ATOM   4259  CA  GLY A 276      27.860  34.560  47.317  1.00  0.00           C0.      0
ATOM   4260  HA2 GLY A 276      28.018  34.643  48.392  1.00  0.00           H0.      0
ATOM   4261  HA3 GLY A 276      26.784  34.694  47.428  1.00  0.00           H0.      0
ATOM   4262  C   GLY A 276      28.191  33.193  46.684  1.00  0.00           C0.      0
ATOM   4263  O   GLY A 276      27.390  32.208  46.830  1.00  0.00           O0.      0
ATOM   4264  N   GLN A 277      29.396  33.159  46.079  1.00  0.00           N0.      0
ATOM   4265  H   GLN A 277      29.938  34.008  46.150  1.00  0.00           H0.      0
ATOM   4266  CA  GLN A 277      30.047  31.916  45.559  1.00  0.00           C0.      0
ATOM   4267  HA  GLN A 277      29.271  31.151  45.553  1.00  0.00           H0.      0
ATOM   4268  CB  GLN A 277      30.450  32.218  44.152  1.00  0.00           C0.      0
ATOM   4269  HB2 GLN A 277      31.048  33.129  44.172  1.00  0.00           H0.      0
ATOM   4270  HB3 GLN A 277      31.094  31.430  43.761  1.00  0.00           H0.      0
ATOM   4271  CG  GLN A 277      29.298  32.355  43.146  1.00  0.00           C0.      0
ATOM   4272  HG2 GLN A 277      28.674  31.462  43.108  1.00  0.00           H0.      0
ATOM   4273  HG3 GLN A 277      28.605  33.175  43.332  1.00  0.00           H0.      0
ATOM   4274  CD  GLN A 277      29.702  32.447  41.674  1.00  0.00           C0.      0
ATOM   4275  OE1 GLN A 277      30.847  32.781  41.413  1.00  0.00           O0.      0
ATOM   4276  NE2 GLN A 277      28.925  32.059  40.683  1.00  0.00           N0.      0
ATOM   4277 HE21 GLN A 277      29.141  32.154  39.701  1.00  0.00           H0.      0
ATOM   4278 HE22 GLN A 277      27.953  31.865  40.878  1.00  0.00           H0.      0
ATOM   4279  C   GLN A 277      31.092  31.290  46.499  1.00  0.00           C0.      0
ATOM   4280  O   GLN A 277      31.625  32.022  47.319  1.00  0.00           O0.      0
ATOM   4281  N   ALA A 278      31.321  29.944  46.385  1.00  0.00           N0.      0
ATOM   4282  H   ALA A 278      30.852  29.478  45.622  1.00  0.00           H0.      0
ATOM   4283  CA  ALA A 278      31.957  29.052  47.327  1.00  0.00           C0.      0
ATOM   4284  HA  ALA A 278      31.506  29.312  48.284  1.00  0.00           H0.      0
ATOM   4285  CB  ALA A 278      31.512  27.638  46.842  1.00  0.00           C0.      0
ATOM   4286  HB1 ALA A 278      32.059  27.485  45.912  1.00  0.00           H0.      0
ATOM   4287  HB2 ALA A 278      31.749  26.914  47.621  1.00  0.00           H0.      0
ATOM   4288  HB3 ALA A 278      30.454  27.545  46.597  1.00  0.00           H0.      0
ATOM   4289  C   ALA A 278      33.453  29.239  47.496  1.00  0.00           C0.      0
ATOM   4290  O   ALA A 278      33.998  29.089  48.566  1.00  0.00           O0.      0
ATOM   4291  N   TYR A 279      34.263  29.539  46.409  1.00  0.00           N0.      0
ATOM   4292  H   TYR A 279      33.763  29.711  45.549  1.00  0.00           H0.      0
ATOM   4293  CA  TYR A 279      35.754  29.753  46.375  1.00  0.00           C0.      0
ATOM   4294  HA  TYR A 279      36.101  28.952  47.028  1.00  0.00           H0.      0
ATOM   4295  CB  TYR A 279      36.194  29.514  44.967  1.00  0.00           C0.      0
ATOM   4296  HB2 TYR A 279      36.062  28.478  44.655  1.00  0.00           H0.      0
ATOM   4297  HB3 TYR A 279      35.574  30.145  44.330  1.00  0.00           H0.      0
ATOM   4298  CG  TYR A 279      37.640  29.789  44.707  1.00  0.00           C0.      0
ATOM   4299  CD1 TYR A 279      38.042  30.998  44.067  1.00  0.00           C0.      0
ATOM   4300  HD1 TYR A 279      37.311  31.685  43.667  1.00  0.00           H0.      0
ATOM   4301  CE1 TYR A 279      39.417  31.280  43.842  1.00  0.00           C0.      0
ATOM   4302  HE1 TYR A 279      39.786  32.177  43.367  1.00  0.00           H0.      0
ATOM   4303  CZ  TYR A 279      40.422  30.421  44.376  1.00  0.00           C0.      0
ATOM   4304  OH  TYR A 279      41.758  30.758  44.247  1.00  0.00           O0.      0
ATOM   4305  HH  TYR A 279      41.912  31.360  43.515  1.00  0.00           H0.      0
ATOM   4306  CE2 TYR A 279      39.929  29.111  44.854  1.00  0.00           C0.      0
ATOM   4307  HE2 TYR A 279      40.712  28.410  45.102  1.00  0.00           H0.      0
ATOM   4308  CD2 TYR A 279      38.552  28.843  45.088  1.00  0.00           C0.      0
ATOM   4309  HD2 TYR A 279      38.202  27.898  45.475  1.00  0.00           H0.      0
ATOM   4310  C   TYR A 279      36.251  31.090  46.933  1.00  0.00           C0.      0
ATOM   4311  O   TYR A 279      35.540  32.094  47.078  1.00  0.00           O0.      0
ATOM   4312  N   VAL A 280      37.488  31.058  47.400  1.00  0.00           N0.      0
ATOM   4313  H   VAL A 280      37.985  30.183  47.320  1.00  0.00           H0.      0
ATOM   4314  CA  VAL A 280      38.280  32.223  47.825  1.00  0.00           C0.      0
ATOM   4315  HA  VAL A 280      37.608  33.079  47.877  1.00  0.00           H0.      0
ATOM   4316  CB  VAL A 280      38.900  32.068  49.219  1.00  0.00           C0.      0
ATOM   4317  HB  VAL A 280      39.733  31.365  49.211  1.00  0.00           H0.      0
ATOM   4318  CG1 VAL A 280      39.493  33.414  49.727  1.00  0.00           C0.      0
ATOM   4319 HG11 VAL A 280      40.371  33.702  49.149  1.00  0.00           H0.      0
ATOM   4320 HG12 VAL A 280      38.763  34.217  49.620  1.00  0.00           H0.      0
ATOM   4321 HG13 VAL A 280      39.834  33.385  50.762  1.00  0.00           H0.      0
ATOM   4322  CG2 VAL A 280      37.936  31.644  50.303  1.00  0.00           C0.      0
ATOM   4323 HG21 VAL A 280      37.231  32.475  50.332  1.00  0.00           H0.      0
ATOM   4324 HG22 VAL A 280      37.230  30.826  50.158  1.00  0.00           H0.      0
ATOM   4325 HG23 VAL A 280      38.375  31.509  51.291  1.00  0.00           H0.      0
ATOM   4326  C   VAL A 280      39.302  32.675  46.794  1.00  0.00           C0.      0
ATOM   4327  O   VAL A 280      40.380  32.076  46.807  1.00  0.00           O0.      0
ATOM   4328  N   PRO A 281      39.143  33.836  46.081  1.00  0.00           N0.      0
ATOM   4329  CD  PRO A 281      37.879  34.312  45.704  1.00  0.00           C0.      0
ATOM   4330  HD2 PRO A 281      37.497  35.053  46.407  1.00  0.00           H0.      0
ATOM   4331  HD3 PRO A 281      37.191  33.475  45.581  1.00  0.00           H0.      0
ATOM   4332  CG  PRO A 281      38.124  34.846  44.285  1.00  0.00           C0.      0
ATOM   4333  HG2 PRO A 281      37.472  35.683  44.035  1.00  0.00           H0.      0
ATOM   4334  HG3 PRO A 281      37.903  34.048  43.577  1.00  0.00           H0.      0
ATOM   4335  CB  PRO A 281      39.615  35.262  44.222  1.00  0.00           C0.      0
ATOM   4336  HB2 PRO A 281      39.570  36.332  44.428  1.00  0.00           H0.      0
ATOM   4337  HB3 PRO A 281      40.049  35.214  43.224  1.00  0.00           H0.      0
ATOM   4338  CA  PRO A 281      40.202  34.572  45.414  1.00  0.00           C0.      0
ATOM   4339  HA  PRO A 281      41.003  33.922  45.061  1.00  0.00           H0.      0
ATOM   4340  C   PRO A 281      40.829  35.618  46.373  1.00  0.00           C0.      0
ATOM   4341  O   PRO A 281      40.045  36.387  46.962  1.00  0.00           O0.      0
ATOM   4342  N   CYS A 282      42.182  35.862  46.344  1.00  0.00           N0.      0
ATOM   4343  H   CYS A 282      42.780  35.268  45.787  1.00  0.00           H0.      0
ATOM   4344  CA  CYS A 282      42.806  36.934  47.171  1.00  0.00           C0.      0
ATOM   4345  HA  CYS A 282      42.508  36.921  48.220  1.00  0.00           H0.      0
ATOM   4346  CB  CYS A 282      44.340  36.869  47.105  1.00  0.00           C0.      0
ATOM   4347  HB2 CYS A 282      44.544  37.111  46.061  1.00  0.00           H0.      0
ATOM   4348  HB3 CYS A 282      44.910  37.617  47.656  1.00  0.00           H0.      0
ATOM   4349  SG  CYS A 282      45.123  35.385  47.678  1.00  0.00           S0.      0
ATOM   4350  HG  CYS A 282      44.628  34.710  46.637  1.00  0.00           H0.      0
ATOM   4351  C   CYS A 282      42.303  38.356  46.845  1.00  0.00           C0.      0
ATOM   4352  O   CYS A 282      42.314  39.167  47.717  1.00  0.00           O0.      0
ATOM   4353  N   TYR A 283      41.805  38.625  45.632  1.00  0.00           N0.      0
ATOM   4354  H   TYR A 283      41.776  37.823  45.019  1.00  0.00           H0.      0
ATOM   4355  CA  TYR A 283      41.429  39.911  45.048  1.00  0.00           C0.      0
ATOM   4356  HA  TYR A 283      41.193  40.587  45.869  1.00  0.00           H0.      0
ATOM   4357  CB  TYR A 283      42.622  40.518  44.265  1.00  0.00           C0.      0
ATOM   4358  HB2 TYR A 283      42.799  39.971  43.339  1.00  0.00           H0.      0
ATOM   4359  HB3 TYR A 283      42.413  41.517  43.883  1.00  0.00           H0.      0
ATOM   4360  CG  TYR A 283      43.963  40.559  45.039  1.00  0.00           C0.      0
ATOM   4361  CD1 TYR A 283      44.907  39.539  44.885  1.00  0.00           C0.      0
ATOM   4362  HD1 TYR A 283      44.681  38.624  44.359  1.00  0.00           H0.      0
ATOM   4363  CE1 TYR A 283      46.078  39.501  45.623  1.00  0.00           C0.      0
ATOM   4364  HE1 TYR A 283      46.775  38.694  45.451  1.00  0.00           H0.      0
ATOM   4365  CZ  TYR A 283      46.341  40.568  46.478  1.00  0.00           C0.      0
ATOM   4366  OH  TYR A 283      47.409  40.517  47.308  1.00  0.00           O0.      0
ATOM   4367  HH  TYR A 283      47.632  41.432  47.496  1.00  0.00           H0.      0
ATOM   4368  CE2 TYR A 283      45.443  41.631  46.587  1.00  0.00           C0.      0
ATOM   4369  HE2 TYR A 283      45.650  42.462  47.245  1.00  0.00           H0.      0
ATOM   4370  CD2 TYR A 283      44.239  41.680  45.911  1.00  0.00           C0.      0
ATOM   4371  HD2 TYR A 283      43.629  42.563  46.033  1.00  0.00           H0.      0
ATOM   4372  C   TYR A 283      40.259  39.654  44.167  1.00  0.00           C0.      0
ATOM   4373  O   TYR A 283      40.190  38.557  43.565  1.00  0.00           O0.      0
ATOM   4374  N   PHE A 284      39.292  40.554  43.922  1.00  0.00           N0.      0
ATOM   4375  H   PHE A 284      39.296  41.435  44.417  1.00  0.00           H0.      0
ATOM   4376  CA  PHE A 284      38.351  40.517  42.740  1.00  0.00           C0.      0
ATOM   4377  HA  PHE A 284      38.249  39.491  42.387  1.00  0.00           H0.      0
ATOM   4378  CB  PHE A 284      36.956  40.937  43.245  1.00  0.00           C0.      0
ATOM   4379  HB2 PHE A 284      37.093  41.963  43.585  1.00  0.00           H0.      0
ATOM   4380  HB3 PHE A 284      36.194  40.828  42.473  1.00  0.00           H0.      0
ATOM   4381  CG  PHE A 284      36.488  40.081  44.359  1.00  0.00           C0.      0
ATOM   4382  CD1 PHE A 284      36.303  40.643  45.621  1.00  0.00           C0.      0
ATOM   4383  HD1 PHE A 284      36.468  41.701  45.757  1.00  0.00           H0.      0
ATOM   4384  CE1 PHE A 284      35.965  39.814  46.713  1.00  0.00           C0.      0
ATOM   4385  HE1 PHE A 284      35.818  40.297  47.667  1.00  0.00           H0.      0
ATOM   4386  CZ  PHE A 284      35.666  38.434  46.467  1.00  0.00           C0.      0
ATOM   4387  HZ  PHE A 284      35.320  37.814  47.281  1.00  0.00           H0.      0
ATOM   4388  CE2 PHE A 284      35.912  37.874  45.222  1.00  0.00           C0.      0
ATOM   4389  HE2 PHE A 284      35.852  36.796  45.190  1.00  0.00           H0.      0
ATOM   4390  CD2 PHE A 284      36.353  38.661  44.171  1.00  0.00           C0.      0
ATOM   4391  HD2 PHE A 284      36.580  38.242  43.202  1.00  0.00           H0.      0
ATOM   4392  C   PHE A 284      38.714  41.563  41.687  1.00  0.00           C0.      0
ATOM   4393  O   PHE A 284      39.309  42.567  42.137  1.00  0.00           O0.      0
ATOM   4394  N   ILE A 285      38.395  41.375  40.452  1.00  0.00           N0.      0
ATOM   4395  H   ILE A 285      38.030  40.471  40.188  1.00  0.00           H0.      0
ATOM   4396  CA  ILE A 285      38.647  42.277  39.339  1.00  0.00           C0.      0
ATOM   4397  HA  ILE A 285      38.914  43.232  39.791  1.00  0.00           H0.      0
ATOM   4398  CB  ILE A 285      39.628  41.779  38.309  1.00  0.00           C0.      0
ATOM   4399  HB  ILE A 285      39.155  40.922  37.830  1.00  0.00           H0.      0
ATOM   4400  CG2 ILE A 285      39.884  42.672  37.097  1.00  0.00           C0.      0
ATOM   4401 HG21 ILE A 285      40.495  42.108  36.393  1.00  0.00           H0.      0
ATOM   4402 HG22 ILE A 285      38.928  42.876  36.616  1.00  0.00           H0.      0
ATOM   4403 HG23 ILE A 285      40.257  43.644  37.421  1.00  0.00           H0.      0
ATOM   4404  CG1 ILE A 285      41.016  41.311  38.855  1.00  0.00           C0.      0
ATOM   4405 HG12 ILE A 285      41.750  41.271  38.050  1.00  0.00           H0.      0
ATOM   4406 HG13 ILE A 285      41.284  41.955  39.692  1.00  0.00           H0.      0
ATOM   4407  CD1 ILE A 285      41.103  39.832  39.335  1.00  0.00           C0.      0
ATOM   4408 HD11 ILE A 285      40.438  39.731  40.193  1.00  0.00           H0.      0
ATOM   4409 HD12 ILE A 285      40.924  39.150  38.503  1.00  0.00           H0.      0
ATOM   4410 HD13 ILE A 285      42.094  39.600  39.724  1.00  0.00           H0.      0
ATOM   4411  C   ILE A 285      37.303  42.587  38.566  1.00  0.00           C0.      0
ATOM   4412  O   ILE A 285      36.759  41.646  37.939  1.00  0.00           O0.      0
ATOM   4413  N   HID A 286      36.870  43.850  38.528  1.00  0.00           N0.      0
ATOM   4414  H   HID A 286      37.466  44.568  38.913  1.00  0.00           H0.      0
ATOM   4415  CA  HID A 286      35.740  44.339  37.644  1.00  0.00           C0.      0
ATOM   4416  HA  HID A 286      35.059  43.492  37.558  1.00  0.00           H0.      0
ATOM   4417  CB  HID A 286      35.054  45.512  38.355  1.00  0.00           C0.      0
ATOM   4418  HB2 HID A 286      35.693  46.393  38.418  1.00  0.00           H0.      0
ATOM   4419  HB3 HID A 286      34.233  45.867  37.732  1.00  0.00           H0.      0
ATOM   4420  CG  HID A 286      34.423  45.180  39.662  1.00  0.00           C0.      0
ATOM   4421  ND1 HID A 286      33.127  44.778  39.820  1.00  0.00           N0.      0
ATOM   4422  HD1 HID A 286      32.464  44.367  39.179  1.00  0.00           H0.      0
ATOM   4423  CE1 HID A 286      32.990  44.554  41.139  1.00  0.00           C0.      0
ATOM   4424  HE1 HID A 286      32.082  44.238  41.631  1.00  0.00           H0.      0
ATOM   4425  NE2 HID A 286      34.140  44.729  41.793  1.00  0.00           N0.      0
ATOM   4426  CD2 HID A 286      35.056  45.137  40.881  1.00  0.00           C0.      0
ATOM   4427  HD2 HID A 286      36.115  45.259  41.057  1.00  0.00           H0.      0
ATOM   4428  C   HID A 286      36.153  44.758  36.204  1.00  0.00           C0.      0
ATOM   4429  O   HID A 286      37.141  45.447  35.961  1.00  0.00           O0.      0
ATOM   4430  N   VAL A 287      35.291  44.446  35.270  1.00  0.00           N0.      0
ATOM   4431  H   VAL A 287      34.420  44.097  35.642  1.00  0.00           H0.      0
ATOM   4432  CA  VAL A 287      35.468  44.386  33.782  1.00  0.00           C0.      0
ATOM   4433  HA  VAL A 287      36.432  44.824  33.524  1.00  0.00           H0.      0
ATOM   4434  CB  VAL A 287      35.533  42.889  33.262  1.00  0.00           C0.      0
ATOM   4435  HB  VAL A 287      34.488  42.596  33.163  1.00  0.00           H0.      0
ATOM   4436  CG1 VAL A 287      36.168  42.711  31.889  1.00  0.00           C0.      0
ATOM   4437 HG11 VAL A 287      35.724  43.458  31.232  1.00  0.00           H0.      0
ATOM   4438 HG12 VAL A 287      37.223  42.894  32.091  1.00  0.00           H0.      0
ATOM   4439 HG13 VAL A 287      36.050  41.693  31.520  1.00  0.00           H0.      0
ATOM   4440  CG2 VAL A 287      36.095  41.772  34.217  1.00  0.00           C0.      0
ATOM   4441 HG21 VAL A 287      35.539  41.920  35.143  1.00  0.00           H0.      0
ATOM   4442 HG22 VAL A 287      35.943  40.872  33.620  1.00  0.00           H0.      0
ATOM   4443 HG23 VAL A 287      37.116  41.974  34.540  1.00  0.00           H0.      0
ATOM   4444  C   VAL A 287      34.285  45.192  33.256  1.00  0.00           C0.      0
ATOM   4445  O   VAL A 287      33.176  44.684  33.087  1.00  0.00           O0.      0
ATOM   4446  N   LEU A 288      34.538  46.428  32.914  1.00  0.00           N0.      0
ATOM   4447  H   LEU A 288      35.508  46.709  32.918  1.00  0.00           H0.      0
ATOM   4448  CA  LEU A 288      33.439  47.385  32.480  1.00  0.00           C0.      0
ATOM   4449  HA  LEU A 288      32.465  46.907  32.586  1.00  0.00           H0.      0
ATOM   4450  CB  LEU A 288      33.532  48.638  33.384  1.00  0.00           C0.      0
ATOM   4451  HB2 LEU A 288      34.532  49.070  33.415  1.00  0.00           H0.      0
ATOM   4452  HB3 LEU A 288      33.022  49.454  32.871  1.00  0.00           H0.      0
ATOM   4453  CG  LEU A 288      32.933  48.701  34.821  1.00  0.00           C0.      0
ATOM   4454  HG  LEU A 288      33.210  49.620  35.338  1.00  0.00           H0.      0
ATOM   4455  CD1 LEU A 288      31.323  48.662  34.779  1.00  0.00           C0.      0
ATOM   4456 HD11 LEU A 288      31.059  47.760  34.226  1.00  0.00           H0.      0
ATOM   4457 HD12 LEU A 288      30.850  48.607  35.759  1.00  0.00           H0.      0
ATOM   4458 HD13 LEU A 288      31.051  49.578  34.255  1.00  0.00           H0.      0
ATOM   4459  CD2 LEU A 288      33.514  47.620  35.679  1.00  0.00           C0.      0
ATOM   4460 HD21 LEU A 288      33.196  47.893  36.686  1.00  0.00           H0.      0
ATOM   4461 HD22 LEU A 288      33.266  46.581  35.460  1.00  0.00           H0.      0
ATOM   4462 HD23 LEU A 288      34.595  47.740  35.607  1.00  0.00           H0.      0
ATOM   4463  C   LEU A 288      33.545  47.694  30.961  1.00  0.00           C0.      0
ATOM   4464  O   LEU A 288      34.614  47.582  30.393  1.00  0.00           O0.      0
ATOM   4465  N   LYS A 289      32.462  48.185  30.374  1.00  0.00           N0.      0
ATOM   4466  H   LYS A 289      31.651  48.275  30.970  1.00  0.00           H0.      0
ATOM   4467  CA  LYS A 289      32.463  48.973  29.113  1.00  0.00           C0.      0
ATOM   4468  HA  LYS A 289      33.462  49.324  28.857  1.00  0.00           H0.      0
ATOM   4469  CB  LYS A 289      32.054  48.047  27.983  1.00  0.00           C0.      0
ATOM   4470  HB2 LYS A 289      32.759  47.217  27.930  1.00  0.00           H0.      0
ATOM   4471  HB3 LYS A 289      31.048  47.702  28.222  1.00  0.00           H0.      0
ATOM   4472  CG  LYS A 289      32.012  48.789  26.623  1.00  0.00           C0.      0
ATOM   4473  HG2 LYS A 289      31.145  49.449  26.607  1.00  0.00           H0.      0
ATOM   4474  HG3 LYS A 289      32.948  49.342  26.551  1.00  0.00           H0.      0
ATOM   4475  CD  LYS A 289      31.880  47.793  25.459  1.00  0.00           C0.      0
ATOM   4476  HD2 LYS A 289      32.632  47.010  25.358  1.00  0.00           H0.      0
ATOM   4477  HD3 LYS A 289      30.988  47.214  25.697  1.00  0.00           H0.      0
ATOM   4478  CE  LYS A 289      31.649  48.514  24.088  1.00  0.00           C0.      0
ATOM   4479  HE2 LYS A 289      30.791  49.107  24.406  1.00  0.00           H0.      0
ATOM   4480  HE3 LYS A 289      32.551  49.014  23.735  1.00  0.00           H0.      0
ATOM   4481  NZ  LYS A 289      31.088  47.534  23.041  1.00  0.00           N0.      0
ATOM   4482  HZ1 LYS A 289      31.780  47.186  22.393  1.00  0.00           H0.      0
ATOM   4483  HZ2 LYS A 289      30.572  46.763  23.439  1.00  0.00           H0.      0
ATOM   4484  HZ3 LYS A 289      30.479  48.061  22.431  1.00  0.00           H0.      0
ATOM   4485  C   LYS A 289      31.536  50.271  29.343  1.00  0.00           C0.      0
ATOM   4486  O   LYS A 289      30.562  50.229  30.095  1.00  0.00           O0.      0
ATOM   4487  N   LYS A 290      31.843  51.383  28.646  1.00  0.00           N0.      0
ATOM   4488  H   LYS A 290      32.671  51.377  28.067  1.00  0.00           H0.      0
ATOM   4489  CA  LYS A 290      31.070  52.589  28.585  1.00  0.00           C0.      0
ATOM   4490  HA  LYS A 290      30.449  52.852  29.442  1.00  0.00           H0.      0
ATOM   4491  CB  LYS A 290      31.990  53.771  28.338  1.00  0.00           C0.      0
ATOM   4492  HB2 LYS A 290      32.763  53.760  29.107  1.00  0.00           H0.      0
ATOM   4493  HB3 LYS A 290      32.480  53.558  27.388  1.00  0.00           H0.      0
ATOM   4494  CG  LYS A 290      31.306  55.087  28.226  1.00  0.00           C0.      0
ATOM   4495  HG2 LYS A 290      30.924  55.341  27.238  1.00  0.00           H0.      0
ATOM   4496  HG3 LYS A 290      30.498  55.119  28.957  1.00  0.00           H0.      0
ATOM   4497  CD  LYS A 290      32.366  56.113  28.544  1.00  0.00           C0.      0
ATOM   4498  HD2 LYS A 290      32.709  56.106  29.579  1.00  0.00           H0.      0
ATOM   4499  HD3 LYS A 290      33.306  55.878  28.045  1.00  0.00           H0.      0
ATOM   4500  CE  LYS A 290      32.003  57.569  28.188  1.00  0.00           C0.      0
ATOM   4501  HE2 LYS A 290      32.977  58.058  28.181  1.00  0.00           H0.      0
ATOM   4502  HE3 LYS A 290      31.606  57.707  27.183  1.00  0.00           H0.      0
ATOM   4503  NZ  LYS A 290      31.025  58.126  29.161  1.00  0.00           N0.      0
ATOM   4504  HZ1 LYS A 290      30.699  59.067  28.991  1.00  0.00           H0.      0
ATOM   4505  HZ2 LYS A 290      30.149  57.628  29.101  1.00  0.00           H0.      0
ATOM   4506  HZ3 LYS A 290      31.408  58.022  30.090  1.00  0.00           H0.      0
ATOM   4507  C   LYS A 290      29.972  52.424  27.547  1.00  0.00           C0.      0
ATOM   4508  O   LYS A 290      30.269  51.950  26.423  1.00  0.00           O0.      0
ATOM   4509  N   THR A 291      28.749  52.934  27.860  1.00  0.00           N0.      0
ATOM   4510  H   THR A 291      28.668  53.114  28.851  1.00  0.00           H0.      0
ATOM   4511  CA  THR A 291      27.604  52.827  26.973  1.00  0.00           C0.      0
ATOM   4512  HA  THR A 291      27.942  52.834  25.937  1.00  0.00           H0.      0
ATOM   4513  CB  THR A 291      26.815  51.522  27.163  1.00  0.00           C0.      0
ATOM   4514  HB  THR A 291      25.861  51.579  26.640  1.00  0.00           H0.      0
ATOM   4515  CG2 THR A 291      27.600  50.261  26.565  1.00  0.00           C0.      0
ATOM   4516 HG21 THR A 291      28.227  49.870  27.366  1.00  0.00           H0.      0
ATOM   4517 HG22 THR A 291      26.850  49.487  26.405  1.00  0.00           H0.      0
ATOM   4518 HG23 THR A 291      28.128  50.423  25.625  1.00  0.00           H0.      0
ATOM   4519  OG1 THR A 291      26.495  51.366  28.543  1.00  0.00           O0.      0
ATOM   4520  HG1 THR A 291      25.645  50.925  28.609  1.00  0.00           H0.      0
ATOM   4521  C   THR A 291      26.639  54.048  27.010  1.00  0.00           C0.      0
ATOM   4522  O   THR A 291      25.408  53.958  26.903  1.00  0.00           O0.      0
ATOM   4523  N   GLY A 292      27.122  55.316  27.087  1.00  0.00           N0.      0
ATOM   4524  H   GLY A 292      28.126  55.369  26.993  1.00  0.00           H0.      0
ATOM   4525  CA  GLY A 292      26.487  56.415  27.743  1.00  0.00           C0.      0
ATOM   4526  HA2 GLY A 292      26.176  57.151  27.002  1.00  0.00           H0.      0
ATOM   4527  HA3 GLY A 292      25.663  56.071  28.369  1.00  0.00           H0.      0
ATOM   4528  C   GLY A 292      27.336  57.127  28.771  1.00  0.00           C0.      0
ATOM   4529  O   GLY A 292      26.796  57.489  29.843  1.00  0.00           O0.      0
ATOM   4530  OXT GLY A 292      28.545  57.330  28.579  1.00  0.00           O0.      0
ATOM   4531  C   ACT A 294      48.851  43.525  48.876  1.00  0.00           C0.      0
ATOM   4532  O   ACT A 294      49.479  42.914  49.682  1.00  0.00           O0.      0
ATOM   4533  CA  ACT A 294      49.255  44.902  48.332  1.00  0.00           C0.      0
ATOM   4534  OXT ACT A 294      47.790  42.966  48.644  1.00  0.00           O0.      0
ATOM   4535  N   ACT A 294      48.372  46.163  48.654  1.00  0.00           N0.      0
ATOM   4536  H1  ACT A 294      50.219  45.101  48.817  1.00  0.00           H0.      0
ATOM   4537  H3  ACT A 294      49.433  44.774  47.257  1.00  0.00           H0.      0
ATOM   4538  H01 ACT A 294      48.892  47.035  48.569  1.00  0.00           H0.      0
ATOM   4539  H02 ACT A 294      48.091  46.075  49.630  1.00  0.00           H0.      0
ATOM   4540  N'  SAM A 293      49.532  48.857  40.120  1.00  0.00           N0.      0
ATOM   4541  CA' SAM A 293      50.645  48.084  40.906  1.00  0.00           C0.      0
ATOM   4542  C'  SAM A 293      51.237  46.729  40.460  1.00  0.00           C0.      0
ATOM   4543  O'  SAM A 293      51.674  45.952  41.304  1.00  0.00           O0.      0
ATOM   4544  CB  SAM A 293      50.469  48.060  42.519  1.00  0.00           C0.      0
ATOM   4545  CG  SAM A 293      49.500  49.198  43.001  1.00  0.00           C0.      0
[truncated: 6,254,513 more chars]
