# Supplementary material for: Computational Investigation of GNMT-Catalyzed Methyl Transfer Reaction: Integrating MD, QM, and ML Approaches
Source: J Comput Chem. Author manuscript; Available in PMC 2026 Jun 29. (PMC13312424; doi:10.1002/jcc.70434)
Supplement: SI-3 [file NIHMS2188582-supplement-SI-3.zip › MD-frame-pdbs/sampling-R1-1500.pdb]

ATOM      1  N   VAL A   1      31.422 127.211  94.240  1.00  0.00           N  
ATOM      2  CA  VAL A   1      30.511 126.847  95.396  1.00  0.00           C  
ATOM      3  C   VAL A   1      30.697 127.872  96.520  1.00  0.00           C  
ATOM      4  O   VAL A   1      31.820 128.352  96.661  1.00  0.00           O  
ATOM      5  CB  VAL A   1      30.758 125.450  95.972  1.00  0.00           C  
ATOM      6  CG1 VAL A   1      30.176 125.144  97.401  1.00  0.00           C  
ATOM      7  CG2 VAL A   1      30.203 124.264  95.075  1.00  0.00           C  
ATOM      8  HA  VAL A   1      29.444 126.920  95.187  1.00  0.00           H  
ATOM      9  HB  VAL A   1      31.816 125.189  96.009  1.00  0.00           H  
ATOM     10 HG11 VAL A   1      30.730 125.662  98.185  1.00  0.00           H  
ATOM     11 HG12 VAL A   1      29.120 125.412  97.415  1.00  0.00           H  
ATOM     12 HG13 VAL A   1      30.304 124.070  97.534  1.00  0.00           H  
ATOM     13 HG21 VAL A   1      29.117 124.190  95.020  1.00  0.00           H  
ATOM     14 HG22 VAL A   1      30.576 124.298  94.052  1.00  0.00           H  
ATOM     15 HG23 VAL A   1      30.591 123.390  95.598  1.00  0.00           H  
ATOM     16  H1  VAL A   1      32.354 127.189  94.627  1.00  0.00           H  
ATOM     17  H2  VAL A   1      31.273 128.116  93.815  1.00  0.00           H  
ATOM     18  H3  VAL A   1      31.451 126.560  93.468  1.00  0.00           H  
ATOM     19  N   ASP A   2      29.662 128.176  97.288  1.00  0.00           N  
ATOM     20  CA  ASP A   2      29.790 129.193  98.336  1.00  0.00           C  
ATOM     21  C   ASP A   2      30.760 128.735  99.473  1.00  0.00           C  
ATOM     22  O   ASP A   2      30.883 127.586  99.933  1.00  0.00           O  
ATOM     23  CB  ASP A   2      28.412 129.503  98.914  1.00  0.00           C  
ATOM     24  CG  ASP A   2      27.384 130.017  97.877  1.00  0.00           C  
ATOM     25  OD1 ASP A   2      26.143 129.931  98.090  1.00  0.00           O  
ATOM     26  OD2 ASP A   2      27.779 130.543  96.853  1.00  0.00           O1-
ATOM     27  H   ASP A   2      28.698 128.041  97.019  1.00  0.00           H  
ATOM     28  HA  ASP A   2      30.240 130.116  97.970  1.00  0.00           H  
ATOM     29  HB2 ASP A   2      27.953 128.672  99.451  1.00  0.00           H  
ATOM     30  HB3 ASP A   2      28.473 130.266  99.689  1.00  0.00           H  
ATOM     31  N   SER A   3      31.403 129.725 100.050  1.00  0.00           N  
ATOM     32  CA  SER A   3      32.122 129.665 101.359  1.00  0.00           C  
ATOM     33  C   SER A   3      31.333 129.163 102.556  1.00  0.00           C  
ATOM     34  O   SER A   3      31.901 128.445 103.416  1.00  0.00           O  
ATOM     35  CB  SER A   3      32.640 131.102 101.630  1.00  0.00           C  
ATOM     36  OG  SER A   3      31.508 131.974 101.540  1.00  0.00           O  
ATOM     37  H   SER A   3      31.261 130.696  99.807  1.00  0.00           H  
ATOM     38  HA  SER A   3      33.017 129.058 101.221  1.00  0.00           H  
ATOM     39  HB2 SER A   3      33.123 131.221 102.601  1.00  0.00           H  
ATOM     40  HB3 SER A   3      33.339 131.269 100.810  1.00  0.00           H  
ATOM     41  HG  SER A   3      31.735 132.869 101.278  1.00  0.00           H  
ATOM     42  N   VAL A   4      30.035 129.490 102.676  1.00  0.00           N  
ATOM     43  CA  VAL A   4      29.171 129.062 103.780  1.00  0.00           C  
ATOM     44  C   VAL A   4      28.755 127.581 103.705  1.00  0.00           C  
ATOM     45  O   VAL A   4      28.342 126.921 104.625  1.00  0.00           O  
ATOM     46  CB  VAL A   4      27.949 129.962 103.966  1.00  0.00           C  
ATOM     47  CG1 VAL A   4      28.350 131.459 104.011  1.00  0.00           C  
ATOM     48  CG2 VAL A   4      26.795 129.891 102.977  1.00  0.00           C  
ATOM     49  H   VAL A   4      29.864 130.244 102.024  1.00  0.00           H  
ATOM     50  HA  VAL A   4      29.712 129.272 104.703  1.00  0.00           H  
ATOM     51  HB  VAL A   4      27.471 129.693 104.907  1.00  0.00           H  
ATOM     52 HG11 VAL A   4      29.192 131.571 104.693  1.00  0.00           H  
ATOM     53 HG12 VAL A   4      28.661 131.840 103.037  1.00  0.00           H  
ATOM     54 HG13 VAL A   4      27.582 132.124 104.409  1.00  0.00           H  
ATOM     55 HG21 VAL A   4      27.165 130.007 101.959  1.00  0.00           H  
ATOM     56 HG22 VAL A   4      26.292 128.933 103.102  1.00  0.00           H  
ATOM     57 HG23 VAL A   4      26.059 130.653 103.237  1.00  0.00           H  
ATOM     58  N   TYR A   5      29.073 126.859 102.561  1.00  0.00           N  
ATOM     59  CA  TYR A   5      28.946 125.434 102.459  1.00  0.00           C  
ATOM     60  C   TYR A   5      30.065 124.715 103.235  1.00  0.00           C  
ATOM     61  O   TYR A   5      29.988 123.556 103.517  1.00  0.00           O  
ATOM     62  CB  TYR A   5      29.017 125.075 100.974  1.00  0.00           C  
ATOM     63  CG  TYR A   5      28.893 123.535 100.622  1.00  0.00           C  
ATOM     64  CD1 TYR A   5      30.083 122.732 100.568  1.00  0.00           C  
ATOM     65  CD2 TYR A   5      27.603 122.929 100.432  1.00  0.00           C  
ATOM     66  CE1 TYR A   5      29.961 121.392 100.274  1.00  0.00           C  
ATOM     67  CE2 TYR A   5      27.518 121.529 100.113  1.00  0.00           C  
ATOM     68  CZ  TYR A   5      28.728 120.730 100.049  1.00  0.00           C  
ATOM     69  OH  TYR A   5      28.617 119.362  99.773  1.00  0.00           O  
ATOM     70  H   TYR A   5      29.531 127.377 101.824  1.00  0.00           H  
ATOM     71  HA  TYR A   5      27.967 125.151 102.847  1.00  0.00           H  
ATOM     72  HB2 TYR A   5      28.193 125.616 100.511  1.00  0.00           H  
ATOM     73  HB3 TYR A   5      29.996 125.412 100.633  1.00  0.00           H  
ATOM     74  HD1 TYR A   5      31.056 123.197 100.634  1.00  0.00           H  
ATOM     75  HD2 TYR A   5      26.692 123.508 100.468  1.00  0.00           H  
ATOM     76  HE1 TYR A   5      30.845 120.771 100.253  1.00  0.00           H  
ATOM     77  HE2 TYR A   5      26.573 121.049  99.907  1.00  0.00           H  
ATOM     78  HH  TYR A   5      27.717 119.027  99.758  1.00  0.00           H  
ATOM     79  N   ARG A   6      31.215 125.377 103.615  1.00  0.00           N  
ATOM     80  CA  ARG A   6      32.272 124.706 104.365  1.00  0.00           C  
ATOM     81  C   ARG A   6      31.825 124.570 105.905  1.00  0.00           C  
ATOM     82  O   ARG A   6      31.636 125.613 106.511  1.00  0.00           O  
ATOM     83  CB  ARG A   6      33.531 125.529 104.221  1.00  0.00           C  
ATOM     84  CG  ARG A   6      34.720 125.109 105.046  1.00  0.00           C  
ATOM     85  CD  ARG A   6      35.257 123.720 104.640  1.00  0.00           C  
ATOM     86  NE  ARG A   6      35.478 123.577 103.233  1.00  0.00           N  
ATOM     87  CZ  ARG A   6      36.555 124.027 102.486  1.00  0.00           C  
ATOM     88  NH1 ARG A   6      36.839 123.633 101.294  1.00  0.00           N1+
ATOM     89  NH2 ARG A   6      37.376 124.886 102.963  1.00  0.00           N  
ATOM     90  H   ARG A   6      31.272 126.386 103.624  1.00  0.00           H  
ATOM     91  HA  ARG A   6      32.505 123.731 103.936  1.00  0.00           H  
ATOM     92  HB2 ARG A   6      33.764 125.750 103.179  1.00  0.00           H  
ATOM     93  HB3 ARG A   6      33.294 126.539 104.556  1.00  0.00           H  
ATOM     94  HG2 ARG A   6      35.557 125.793 104.907  1.00  0.00           H  
ATOM     95  HG3 ARG A   6      34.463 125.128 106.106  1.00  0.00           H  
ATOM     96  HD2 ARG A   6      36.183 123.672 105.211  1.00  0.00           H  
ATOM     97  HD3 ARG A   6      34.525 122.972 104.946  1.00  0.00           H  
ATOM     98  HE  ARG A   6      34.868 122.919 102.768  1.00  0.00           H  
ATOM     99 HH11 ARG A   6      36.188 122.976 100.887  1.00  0.00           H  
ATOM    100 HH12 ARG A   6      37.539 124.056 100.702  1.00  0.00           H  
ATOM    101 HH21 ARG A   6      37.300 125.286 103.888  1.00  0.00           H  
ATOM    102 HH22 ARG A   6      38.189 125.044 102.383  1.00  0.00           H  
ATOM    103  N   THR A   7      31.652 123.381 106.461  1.00  0.00           N  
ATOM    104  CA  THR A   7      31.086 122.991 107.723  1.00  0.00           C  
ATOM    105  C   THR A   7      31.938 122.004 108.495  1.00  0.00           C  
ATOM    106  O   THR A   7      31.668 121.797 109.676  1.00  0.00           O  
ATOM    107  CB  THR A   7      29.577 122.693 107.671  1.00  0.00           C  
ATOM    108  CG2 THR A   7      28.741 123.813 107.065  1.00  0.00           C  
ATOM    109  OG1 THR A   7      29.470 121.483 106.951  1.00  0.00           O  
ATOM    110  H   THR A   7      31.894 122.650 105.807  1.00  0.00           H  
ATOM    111  HA  THR A   7      31.152 123.905 108.313  1.00  0.00           H  
ATOM    112  HB  THR A   7      29.146 122.506 108.653  1.00  0.00           H  
ATOM    113  HG1 THR A   7      28.942 120.866 107.464  1.00  0.00           H  
ATOM    114 HG21 THR A   7      28.894 123.705 105.991  1.00  0.00           H  
ATOM    115 HG22 THR A   7      27.699 123.640 107.339  1.00  0.00           H  
ATOM    116 HG23 THR A   7      29.070 124.730 107.555  1.00  0.00           H  
ATOM    117  N   ARG A   8      32.918 121.387 107.793  1.00  0.00           N  
ATOM    118  CA  ARG A   8      34.060 120.680 108.418  1.00  0.00           C  
ATOM    119  C   ARG A   8      34.972 121.510 109.385  1.00  0.00           C  
ATOM    120  O   ARG A   8      35.205 122.688 109.100  1.00  0.00           O  
ATOM    121  CB  ARG A   8      34.877 119.957 107.237  1.00  0.00           C  
ATOM    122  CG  ARG A   8      34.996 118.528 107.449  1.00  0.00           C  
ATOM    123  CD  ARG A   8      35.457 117.844 106.129  1.00  0.00           C  
ATOM    124  NE  ARG A   8      35.155 116.431 106.174  1.00  0.00           N  
ATOM    125  CZ  ARG A   8      35.991 115.425 106.494  1.00  0.00           C  
ATOM    126  NH1 ARG A   8      35.681 114.187 106.316  1.00  0.00           N1+
ATOM    127  NH2 ARG A   8      37.231 115.617 106.934  1.00  0.00           N  
ATOM    128  H   ARG A   8      32.889 121.508 106.790  1.00  0.00           H  
ATOM    129  HA  ARG A   8      33.611 119.911 109.047  1.00  0.00           H  
ATOM    130  HB2 ARG A   8      34.354 120.038 106.284  1.00  0.00           H  
ATOM    131  HB3 ARG A   8      35.831 120.422 106.990  1.00  0.00           H  
ATOM    132  HG2 ARG A   8      35.827 118.471 108.153  1.00  0.00           H  
ATOM    133  HG3 ARG A   8      34.007 118.201 107.770  1.00  0.00           H  
ATOM    134  HD2 ARG A   8      35.018 118.277 105.231  1.00  0.00           H  
ATOM    135  HD3 ARG A   8      36.530 118.031 106.095  1.00  0.00           H  
ATOM    136  HE  ARG A   8      34.235 116.183 105.840  1.00  0.00           H  
ATOM    137 HH11 ARG A   8      34.735 113.970 106.037  1.00  0.00           H  
ATOM    138 HH12 ARG A   8      36.260 113.431 106.654  1.00  0.00           H  
ATOM    139 HH21 ARG A   8      37.492 116.511 107.323  1.00  0.00           H  
ATOM    140 HH22 ARG A   8      37.758 114.808 107.228  1.00  0.00           H  
ATOM    141  N   SER A   9      35.579 120.871 110.339  1.00  0.00           N  
ATOM    142  CA  SER A   9      36.618 121.487 111.167  1.00  0.00           C  
ATOM    143  C   SER A   9      37.836 121.980 110.445  1.00  0.00           C  
ATOM    144  O   SER A   9      38.264 121.427 109.502  1.00  0.00           O  
ATOM    145  CB  SER A   9      37.022 120.513 112.315  1.00  0.00           C  
ATOM    146  OG  SER A   9      35.816 120.178 112.994  1.00  0.00           O  
ATOM    147  H   SER A   9      35.380 119.912 110.584  1.00  0.00           H  
ATOM    148  HA  SER A   9      36.172 122.340 111.678  1.00  0.00           H  
ATOM    149  HB2 SER A   9      37.408 119.574 111.918  1.00  0.00           H  
ATOM    150  HB3 SER A   9      37.779 120.930 112.979  1.00  0.00           H  
ATOM    151  HG  SER A   9      35.168 120.880 112.900  1.00  0.00           H  
ATOM    152  N   LEU A  10      38.521 123.026 111.011  1.00  0.00           N  
ATOM    153  CA  LEU A  10      39.683 123.684 110.274  1.00  0.00           C  
ATOM    154  C   LEU A  10      40.998 122.851 110.323  1.00  0.00           C  
ATOM    155  O   LEU A  10      41.894 123.187 109.577  1.00  0.00           O  
ATOM    156  CB  LEU A  10      39.828 125.111 110.998  1.00  0.00           C  
ATOM    157  CG  LEU A  10      40.877 126.026 110.325  1.00  0.00           C  
ATOM    158  CD1 LEU A  10      40.763 126.164 108.777  1.00  0.00           C  
ATOM    159  CD2 LEU A  10      40.835 127.442 110.931  1.00  0.00           C  
ATOM    160  H   LEU A  10      38.048 123.473 111.784  1.00  0.00           H  
ATOM    161  HA  LEU A  10      39.341 123.801 109.245  1.00  0.00           H  
ATOM    162  HB2 LEU A  10      38.874 125.637 110.972  1.00  0.00           H  
ATOM    163  HB3 LEU A  10      39.943 124.915 112.064  1.00  0.00           H  
ATOM    164  HG  LEU A  10      41.892 125.673 110.508  1.00  0.00           H  
ATOM    165 HD11 LEU A  10      40.711 125.158 108.356  1.00  0.00           H  
ATOM    166 HD12 LEU A  10      39.877 126.739 108.509  1.00  0.00           H  
ATOM    167 HD13 LEU A  10      41.670 126.619 108.382  1.00  0.00           H  
ATOM    168 HD21 LEU A  10      41.131 127.482 111.980  1.00  0.00           H  
ATOM    169 HD22 LEU A  10      41.426 128.164 110.370  1.00  0.00           H  
ATOM    170 HD23 LEU A  10      39.819 127.837 110.944  1.00  0.00           H  
ATOM    171  N   GLY A  11      41.020 121.742 111.050  1.00  0.00           N  
ATOM    172  CA  GLY A  11      42.146 120.763 111.217  1.00  0.00           C  
ATOM    173  C   GLY A  11      42.048 120.024 112.544  1.00  0.00           C  
ATOM    174  O   GLY A  11      41.260 120.363 113.431  1.00  0.00           O  
ATOM    175  H   GLY A  11      40.190 121.560 111.594  1.00  0.00           H  
ATOM    176  HA2 GLY A  11      41.991 120.042 110.415  1.00  0.00           H  
ATOM    177  HA3 GLY A  11      43.037 121.369 111.052  1.00  0.00           H  
ATOM    178  N   VAL A  12      42.865 118.932 112.670  1.00  0.00           N  
ATOM    179  CA  VAL A  12      43.094 118.193 113.966  1.00  0.00           C  
ATOM    180  C   VAL A  12      43.705 119.114 115.063  1.00  0.00           C  
ATOM    181  O   VAL A  12      44.543 119.960 114.927  1.00  0.00           O  
ATOM    182  CB  VAL A  12      44.105 116.949 113.633  1.00  0.00           C  
ATOM    183  CG1 VAL A  12      44.162 116.132 114.919  1.00  0.00           C  
ATOM    184  CG2 VAL A  12      43.716 116.014 112.463  1.00  0.00           C  
ATOM    185  H   VAL A  12      43.408 118.572 111.899  1.00  0.00           H  
ATOM    186  HA  VAL A  12      42.171 117.722 114.306  1.00  0.00           H  
ATOM    187  HB  VAL A  12      45.086 117.377 113.426  1.00  0.00           H  
ATOM    188 HG11 VAL A  12      44.501 116.780 115.728  1.00  0.00           H  
ATOM    189 HG12 VAL A  12      43.174 115.694 115.057  1.00  0.00           H  
ATOM    190 HG13 VAL A  12      44.932 115.369 114.798  1.00  0.00           H  
ATOM    191 HG21 VAL A  12      43.657 116.482 111.480  1.00  0.00           H  
ATOM    192 HG22 VAL A  12      44.591 115.367 112.411  1.00  0.00           H  
ATOM    193 HG23 VAL A  12      42.765 115.575 112.765  1.00  0.00           H  
ATOM    194  N   ALA A  13      43.173 118.830 116.225  1.00  0.00           N  
ATOM    195  CA  ALA A  13      43.388 119.590 117.455  1.00  0.00           C  
ATOM    196  C   ALA A  13      44.668 119.107 118.176  1.00  0.00           C  
ATOM    197  O   ALA A  13      45.046 117.937 118.090  1.00  0.00           O  
ATOM    198  CB  ALA A  13      42.127 119.552 118.311  1.00  0.00           C  
ATOM    199  H   ALA A  13      42.589 118.009 116.302  1.00  0.00           H  
ATOM    200  HA  ALA A  13      43.473 120.651 117.225  1.00  0.00           H  
ATOM    201  HB1 ALA A  13      41.825 118.541 118.584  1.00  0.00           H  
ATOM    202  HB2 ALA A  13      42.479 120.044 119.216  1.00  0.00           H  
ATOM    203  HB3 ALA A  13      41.403 120.282 117.947  1.00  0.00           H  
ATOM    204  N   ALA A  14      45.354 119.937 118.921  1.00  0.00           N  
ATOM    205  CA  ALA A  14      46.764 119.606 119.436  1.00  0.00           C  
ATOM    206  C   ALA A  14      46.748 118.855 120.749  1.00  0.00           C  
ATOM    207  O   ALA A  14      47.564 118.025 120.999  1.00  0.00           O  
ATOM    208  CB  ALA A  14      47.484 120.986 119.636  1.00  0.00           C  
ATOM    209  H   ALA A  14      45.061 120.903 118.912  1.00  0.00           H  
ATOM    210  HA  ALA A  14      47.395 119.035 118.755  1.00  0.00           H  
ATOM    211  HB1 ALA A  14      47.059 121.605 120.427  1.00  0.00           H  
ATOM    212  HB2 ALA A  14      48.572 120.929 119.665  1.00  0.00           H  
ATOM    213  HB3 ALA A  14      47.221 121.634 118.800  1.00  0.00           H  
ATOM    214  N   GLU A  15      45.889 119.252 121.705  1.00  0.00           N  
ATOM    215  CA  GLU A  15      45.776 118.589 123.052  1.00  0.00           C  
ATOM    216  C   GLU A  15      44.753 117.442 122.944  1.00  0.00           C  
ATOM    217  O   GLU A  15      43.789 117.481 122.212  1.00  0.00           O  
ATOM    218  CB  GLU A  15      45.081 119.574 124.008  1.00  0.00           C  
ATOM    219  CG  GLU A  15      45.946 120.812 124.333  1.00  0.00           C  
ATOM    220  CD  GLU A  15      47.280 120.305 124.848  1.00  0.00           C  
ATOM    221  OE1 GLU A  15      47.396 119.742 125.923  1.00  0.00           O  
ATOM    222  OE2 GLU A  15      48.318 120.579 124.175  1.00  0.00           O1-
ATOM    223  H   GLU A  15      45.194 119.957 121.503  1.00  0.00           H  
ATOM    224  HA  GLU A  15      46.725 118.198 123.422  1.00  0.00           H  
ATOM    225  HB2 GLU A  15      44.103 119.903 123.660  1.00  0.00           H  
ATOM    226  HB3 GLU A  15      44.808 119.061 124.930  1.00  0.00           H  
ATOM    227  HG2 GLU A  15      46.189 121.541 123.560  1.00  0.00           H  
ATOM    228  HG3 GLU A  15      45.549 121.360 125.188  1.00  0.00           H  
ATOM    229  N   GLY A  16      44.912 116.493 123.869  1.00  0.00           N  
ATOM    230  CA  GLY A  16      44.189 115.271 124.063  1.00  0.00           C  
ATOM    231  C   GLY A  16      44.249 114.417 122.815  1.00  0.00           C  
ATOM    232  O   GLY A  16      45.129 114.565 121.951  1.00  0.00           O  
ATOM    233  H   GLY A  16      45.834 116.542 124.277  1.00  0.00           H  
ATOM    234  HA2 GLY A  16      44.584 114.643 124.862  1.00  0.00           H  
ATOM    235  HA3 GLY A  16      43.167 115.547 124.320  1.00  0.00           H  
ATOM    236  N   ILE A  17      43.417 113.378 122.771  1.00  0.00           N  
ATOM    237  CA  ILE A  17      43.333 112.465 121.569  1.00  0.00           C  
ATOM    238  C   ILE A  17      41.826 112.360 121.314  1.00  0.00           C  
ATOM    239  O   ILE A  17      41.171 112.257 122.376  1.00  0.00           O  
ATOM    240  CB  ILE A  17      44.028 111.106 121.989  1.00  0.00           C  
ATOM    241  CG1 ILE A  17      45.575 111.357 122.127  1.00  0.00           C  
ATOM    242  CG2 ILE A  17      43.807 110.048 120.882  1.00  0.00           C  
ATOM    243  CD1 ILE A  17      46.322 110.231 122.705  1.00  0.00           C  
ATOM    244  H   ILE A  17      42.710 113.277 123.484  1.00  0.00           H  
ATOM    245  HA  ILE A  17      43.793 112.771 120.629  1.00  0.00           H  
ATOM    246  HB  ILE A  17      43.728 110.830 123.000  1.00  0.00           H  
ATOM    247 HG12 ILE A  17      45.919 111.671 121.143  1.00  0.00           H  
ATOM    248 HG13 ILE A  17      45.735 112.208 122.790  1.00  0.00           H  
ATOM    249 HG21 ILE A  17      42.778 109.782 120.646  1.00  0.00           H  
ATOM    250 HG22 ILE A  17      44.216 110.333 119.912  1.00  0.00           H  
ATOM    251 HG23 ILE A  17      44.268 109.126 121.239  1.00  0.00           H  
ATOM    252 HD11 ILE A  17      46.800 109.705 121.879  1.00  0.00           H  
ATOM    253 HD12 ILE A  17      47.169 110.597 123.285  1.00  0.00           H  
ATOM    254 HD13 ILE A  17      45.625 109.608 123.265  1.00  0.00           H  
ATOM    255  N   PRO A  18      41.360 112.529 120.116  1.00  0.00           N  
ATOM    256  CA  PRO A  18      39.868 112.645 119.788  1.00  0.00           C  
ATOM    257  C   PRO A  18      39.110 111.289 119.801  1.00  0.00           C  
ATOM    258  O   PRO A  18      37.858 111.314 120.027  1.00  0.00           O  
ATOM    259  CB  PRO A  18      39.725 113.142 118.350  1.00  0.00           C  
ATOM    260  CG  PRO A  18      41.106 112.660 117.750  1.00  0.00           C  
ATOM    261  CD  PRO A  18      42.058 112.763 118.893  1.00  0.00           C  
ATOM    262  HA  PRO A  18      39.517 113.448 120.436  1.00  0.00           H  
ATOM    263  HB2 PRO A  18      38.835 112.797 117.824  1.00  0.00           H  
ATOM    264  HB3 PRO A  18      39.595 114.222 118.301  1.00  0.00           H  
ATOM    265  HG2 PRO A  18      40.931 111.632 117.429  1.00  0.00           H  
ATOM    266  HG3 PRO A  18      41.433 113.273 116.910  1.00  0.00           H  
ATOM    267  HD2 PRO A  18      42.877 112.055 118.773  1.00  0.00           H  
ATOM    268  HD3 PRO A  18      42.549 113.737 118.905  1.00  0.00           H  
ATOM    269  N   ASP A  19      39.645 110.078 119.634  1.00  0.00           N  
ATOM    270  CA  ASP A  19      38.857 108.848 119.944  1.00  0.00           C  
ATOM    271  C   ASP A  19      39.791 107.659 120.264  1.00  0.00           C  
ATOM    272  O   ASP A  19      40.986 107.734 120.348  1.00  0.00           O  
ATOM    273  CB  ASP A  19      38.106 108.510 118.678  1.00  0.00           C  
ATOM    274  CG  ASP A  19      39.045 108.373 117.470  1.00  0.00           C  
ATOM    275  OD1 ASP A  19      39.102 109.319 116.652  1.00  0.00           O  
ATOM    276  OD2 ASP A  19      39.800 107.400 117.362  1.00  0.00           O1-
ATOM    277  H   ASP A  19      40.631 109.984 119.432  1.00  0.00           H  
ATOM    278  HA  ASP A  19      38.130 108.901 120.755  1.00  0.00           H  
ATOM    279  HB2 ASP A  19      37.663 107.526 118.833  1.00  0.00           H  
ATOM    280  HB3 ASP A  19      37.277 109.191 118.491  1.00  0.00           H  
ATOM    281  N   GLN A  20      39.177 106.554 120.684  1.00  0.00           N  
ATOM    282  CA  GLN A  20      39.917 105.325 121.095  1.00  0.00           C  
ATOM    283  C   GLN A  20      40.729 104.549 120.051  1.00  0.00           C  
ATOM    284  O   GLN A  20      41.182 103.413 120.300  1.00  0.00           O  
ATOM    285  CB  GLN A  20      38.782 104.425 121.657  1.00  0.00           C  
ATOM    286  CG  GLN A  20      37.748 103.881 120.681  1.00  0.00           C  
ATOM    287  CD  GLN A  20      36.827 102.940 121.465  1.00  0.00           C  
ATOM    288  NE2 GLN A  20      35.691 103.412 121.990  1.00  0.00           N  
ATOM    289  OE1 GLN A  20      37.143 101.809 121.615  1.00  0.00           O  
ATOM    290  H   GLN A  20      38.170 106.505 120.750  1.00  0.00           H  
ATOM    291  HA  GLN A  20      40.519 105.491 121.988  1.00  0.00           H  
ATOM    292  HB2 GLN A  20      39.227 103.537 122.107  1.00  0.00           H  
ATOM    293  HB3 GLN A  20      38.242 104.903 122.472  1.00  0.00           H  
ATOM    294  HG2 GLN A  20      37.104 104.700 120.360  1.00  0.00           H  
ATOM    295  HG3 GLN A  20      38.214 103.343 119.855  1.00  0.00           H  
ATOM    296 HE21 GLN A  20      35.042 102.747 122.384  1.00  0.00           H  
ATOM    297 HE22 GLN A  20      35.463 104.391 121.890  1.00  0.00           H  
ATOM    298  N   TYR A  21      40.889 105.133 118.852  1.00  0.00           N  
ATOM    299  CA  TYR A  21      41.735 104.596 117.741  1.00  0.00           C  
ATOM    300  C   TYR A  21      42.799 105.581 117.159  1.00  0.00           C  
ATOM    301  O   TYR A  21      43.826 105.144 116.567  1.00  0.00           O  
ATOM    302  CB  TYR A  21      40.757 104.276 116.588  1.00  0.00           C  
ATOM    303  CG  TYR A  21      40.088 102.959 116.827  1.00  0.00           C  
ATOM    304  CD1 TYR A  21      38.786 102.941 117.238  1.00  0.00           C  
ATOM    305  CD2 TYR A  21      40.828 101.746 116.647  1.00  0.00           C  
ATOM    306  CE1 TYR A  21      38.147 101.683 117.490  1.00  0.00           C  
ATOM    307  CE2 TYR A  21      40.162 100.501 116.826  1.00  0.00           C  
ATOM    308  CZ  TYR A  21      38.819 100.489 117.263  1.00  0.00           C  
ATOM    309  OH  TYR A  21      38.268  99.298 117.482  1.00  0.00           O  
ATOM    310  H   TYR A  21      40.383 106.003 118.767  1.00  0.00           H  
ATOM    311  HA  TYR A  21      42.310 103.706 117.995  1.00  0.00           H  
ATOM    312  HB2 TYR A  21      40.029 105.072 116.438  1.00  0.00           H  
ATOM    313  HB3 TYR A  21      41.160 104.240 115.575  1.00  0.00           H  
ATOM    314  HD1 TYR A  21      38.202 103.839 117.374  1.00  0.00           H  
ATOM    315  HD2 TYR A  21      41.890 101.815 116.467  1.00  0.00           H  
ATOM    316  HE1 TYR A  21      37.098 101.655 117.743  1.00  0.00           H  
ATOM    317  HE2 TYR A  21      40.644  99.543 116.702  1.00  0.00           H  
ATOM    318  HH  TYR A  21      37.385  99.469 117.819  1.00  0.00           H  
ATOM    319  N   ALA A  22      42.663 106.871 117.443  1.00  0.00           N  
ATOM    320  CA  ALA A  22      43.615 107.910 117.030  1.00  0.00           C  
ATOM    321  C   ALA A  22      45.038 107.921 117.712  1.00  0.00           C  
ATOM    322  O   ALA A  22      45.840 108.680 117.137  1.00  0.00           O  
ATOM    323  CB  ALA A  22      42.980 109.231 117.357  1.00  0.00           C  
ATOM    324  H   ALA A  22      41.872 107.244 117.948  1.00  0.00           H  
ATOM    325  HA  ALA A  22      43.811 107.743 115.971  1.00  0.00           H  
ATOM    326  HB1 ALA A  22      42.156 109.321 116.652  1.00  0.00           H  
ATOM    327  HB2 ALA A  22      42.672 109.192 118.402  1.00  0.00           H  
ATOM    328  HB3 ALA A  22      43.708 110.029 117.208  1.00  0.00           H  
ATOM    329  N   ASP A  23      45.403 107.317 118.851  1.00  0.00           N  
ATOM    330  CA  ASP A  23      46.751 107.148 119.303  1.00  0.00           C  
ATOM    331  C   ASP A  23      47.498 106.067 118.517  1.00  0.00           C  
ATOM    332  O   ASP A  23      48.681 106.050 118.539  1.00  0.00           O  
ATOM    333  CB  ASP A  23      46.806 106.869 120.777  1.00  0.00           C  
ATOM    334  CG  ASP A  23      46.135 105.559 121.264  1.00  0.00           C  
ATOM    335  OD1 ASP A  23      45.182 105.075 120.644  1.00  0.00           O  
ATOM    336  OD2 ASP A  23      46.566 105.067 122.330  1.00  0.00           O1-
ATOM    337  H   ASP A  23      44.611 106.904 119.323  1.00  0.00           H  
ATOM    338  HA  ASP A  23      47.211 108.104 119.055  1.00  0.00           H  
ATOM    339  HB2 ASP A  23      47.866 106.921 121.024  1.00  0.00           H  
ATOM    340  HB3 ASP A  23      46.272 107.702 121.233  1.00  0.00           H  
ATOM    341  N   GLY A  24      46.843 105.287 117.657  1.00  0.00           N  
ATOM    342  CA  GLY A  24      47.437 104.471 116.656  1.00  0.00           C  
ATOM    343  C   GLY A  24      48.084 103.203 117.169  1.00  0.00           C  
ATOM    344  O   GLY A  24      48.697 102.489 116.357  1.00  0.00           O  
ATOM    345  H   GLY A  24      45.836 105.310 117.727  1.00  0.00           H  
ATOM    346  HA2 GLY A  24      46.715 104.312 115.854  1.00  0.00           H  
ATOM    347  HA3 GLY A  24      48.274 105.041 116.250  1.00  0.00           H  
ATOM    348  N   GLU A  25      47.896 102.902 118.472  1.00  0.00           N  
ATOM    349  CA  GLU A  25      48.626 101.779 119.066  1.00  0.00           C  
ATOM    350  C   GLU A  25      48.035 100.419 118.573  1.00  0.00           C  
ATOM    351  O   GLU A  25      48.743  99.564 118.025  1.00  0.00           O  
ATOM    352  CB  GLU A  25      48.663 101.867 120.579  1.00  0.00           C  
ATOM    353  CG  GLU A  25      49.488 100.841 121.357  1.00  0.00           C  
ATOM    354  CD  GLU A  25      50.982 101.200 121.266  1.00  0.00           C  
ATOM    355  OE1 GLU A  25      51.580 102.066 121.990  1.00  0.00           O  
ATOM    356  OE2 GLU A  25      51.609 100.850 120.242  1.00  0.00           O1-
ATOM    357  H   GLU A  25      47.549 103.607 119.107  1.00  0.00           H  
ATOM    358  HA  GLU A  25      49.669 101.761 118.750  1.00  0.00           H  
ATOM    359  HB2 GLU A  25      48.912 102.892 120.852  1.00  0.00           H  
ATOM    360  HB3 GLU A  25      47.608 101.720 120.811  1.00  0.00           H  
ATOM    361  HG2 GLU A  25      49.254 100.984 122.411  1.00  0.00           H  
ATOM    362  HG3 GLU A  25      49.307  99.806 121.066  1.00  0.00           H  
ATOM    363  N   ALA A  26      46.740 100.206 118.778  1.00  0.00           N  
ATOM    364  CA  ALA A  26      46.081  99.027 118.168  1.00  0.00           C  
ATOM    365  C   ALA A  26      46.185  98.974 116.681  1.00  0.00           C  
ATOM    366  O   ALA A  26      46.547  97.924 116.179  1.00  0.00           O  
ATOM    367  CB  ALA A  26      44.560  99.084 118.560  1.00  0.00           C  
ATOM    368  H   ALA A  26      46.319 100.825 119.458  1.00  0.00           H  
ATOM    369  HA  ALA A  26      46.486  98.107 118.589  1.00  0.00           H  
ATOM    370  HB1 ALA A  26      43.982  98.186 118.349  1.00  0.00           H  
ATOM    371  HB2 ALA A  26      44.492  99.257 119.634  1.00  0.00           H  
ATOM    372  HB3 ALA A  26      44.023  99.893 118.061  1.00  0.00           H  
ATOM    373  N   ALA A  27      46.152 100.037 115.882  1.00  0.00           N  
ATOM    374  CA  ALA A  27      46.397 100.002 114.420  1.00  0.00           C  
ATOM    375  C   ALA A  27      47.830  99.516 114.036  1.00  0.00           C  
ATOM    376  O   ALA A  27      47.920  98.754 113.066  1.00  0.00           O  
ATOM    377  CB  ALA A  27      46.203 101.425 113.852  1.00  0.00           C  
ATOM    378  H   ALA A  27      45.910 100.940 116.263  1.00  0.00           H  
ATOM    379  HA  ALA A  27      45.640  99.379 113.943  1.00  0.00           H  
ATOM    380  HB1 ALA A  27      46.791 102.118 114.454  1.00  0.00           H  
ATOM    381  HB2 ALA A  27      46.469 101.457 112.796  1.00  0.00           H  
ATOM    382  HB3 ALA A  27      45.202 101.831 113.994  1.00  0.00           H  
ATOM    383  N   ARG A  28      48.828  99.831 114.799  1.00  0.00           N  
ATOM    384  CA  ARG A  28      50.200  99.244 114.615  1.00  0.00           C  
ATOM    385  C   ARG A  28      50.239  97.766 114.867  1.00  0.00           C  
ATOM    386  O   ARG A  28      50.942  97.043 114.197  1.00  0.00           O  
ATOM    387  CB  ARG A  28      51.209  99.869 115.637  1.00  0.00           C  
ATOM    388  CG  ARG A  28      52.631  99.335 115.673  1.00  0.00           C  
ATOM    389  CD  ARG A  28      53.611 100.127 116.639  1.00  0.00           C  
ATOM    390  NE  ARG A  28      53.342  99.936 118.054  1.00  0.00           N  
ATOM    391  CZ  ARG A  28      53.939  99.084 118.926  1.00  0.00           C  
ATOM    392  NH1 ARG A  28      54.820  98.260 118.592  1.00  0.00           N1+
ATOM    393  NH2 ARG A  28      53.604  99.073 120.164  1.00  0.00           N  
ATOM    394  H   ARG A  28      48.649 100.458 115.571  1.00  0.00           H  
ATOM    395  HA  ARG A  28      50.562  99.329 113.591  1.00  0.00           H  
ATOM    396  HB2 ARG A  28      51.252 100.954 115.548  1.00  0.00           H  
ATOM    397  HB3 ARG A  28      50.739  99.702 116.607  1.00  0.00           H  
ATOM    398  HG2 ARG A  28      52.664  98.283 115.959  1.00  0.00           H  
ATOM    399  HG3 ARG A  28      53.074  99.487 114.689  1.00  0.00           H  
ATOM    400  HD2 ARG A  28      54.613  99.778 116.392  1.00  0.00           H  
ATOM    401  HD3 ARG A  28      53.451 101.159 116.321  1.00  0.00           H  
ATOM    402  HE  ARG A  28      52.743 100.633 118.474  1.00  0.00           H  
ATOM    403 HH11 ARG A  28      54.929  98.221 117.589  1.00  0.00           H  
ATOM    404 HH12 ARG A  28      55.280  97.803 119.366  1.00  0.00           H  
ATOM    405 HH21 ARG A  28      52.878  99.696 120.489  1.00  0.00           H  
ATOM    406 HH22 ARG A  28      54.120  98.623 120.906  1.00  0.00           H  
ATOM    407  N   VAL A  29      49.418  97.294 115.827  1.00  0.00           N  
ATOM    408  CA  VAL A  29      49.410  95.837 116.171  1.00  0.00           C  
ATOM    409  C   VAL A  29      48.186  95.066 115.647  1.00  0.00           C  
ATOM    410  O   VAL A  29      47.826  93.962 115.998  1.00  0.00           O  
ATOM    411  CB  VAL A  29      49.816  95.454 117.604  1.00  0.00           C  
ATOM    412  CG1 VAL A  29      51.168  96.162 117.951  1.00  0.00           C  
ATOM    413  CG2 VAL A  29      48.721  95.793 118.583  1.00  0.00           C  
ATOM    414  H   VAL A  29      48.857  97.968 116.329  1.00  0.00           H  
ATOM    415  HA  VAL A  29      50.167  95.293 115.606  1.00  0.00           H  
ATOM    416  HB  VAL A  29      49.896  94.374 117.728  1.00  0.00           H  
ATOM    417 HG11 VAL A  29      51.060  97.231 118.136  1.00  0.00           H  
ATOM    418 HG12 VAL A  29      51.628  95.697 118.822  1.00  0.00           H  
ATOM    419 HG13 VAL A  29      51.939  95.848 117.248  1.00  0.00           H  
ATOM    420 HG21 VAL A  29      49.088  95.745 119.607  1.00  0.00           H  
ATOM    421 HG22 VAL A  29      48.334  96.787 118.359  1.00  0.00           H  
ATOM    422 HG23 VAL A  29      47.968  95.010 118.484  1.00  0.00           H  
ATOM    423  N   TRP A  30      47.439  95.651 114.691  1.00  0.00           N  
ATOM    424  CA  TRP A  30      46.151  95.134 114.172  1.00  0.00           C  
ATOM    425  C   TRP A  30      46.315  93.784 113.421  1.00  0.00           C  
ATOM    426  O   TRP A  30      45.586  92.793 113.732  1.00  0.00           O  
ATOM    427  CB  TRP A  30      45.398  96.248 113.356  1.00  0.00           C  
ATOM    428  CG  TRP A  30      43.906  96.089 113.249  1.00  0.00           C  
ATOM    429  CD1 TRP A  30      43.144  95.872 112.157  1.00  0.00           C  
ATOM    430  CD2 TRP A  30      42.956  96.207 114.344  1.00  0.00           C  
ATOM    431  CE2 TRP A  30      41.637  95.972 113.854  1.00  0.00           C  
ATOM    432  CE3 TRP A  30      43.024  96.607 115.720  1.00  0.00           C  
ATOM    433  NE1 TRP A  30      41.800  95.715 112.533  1.00  0.00           N  
ATOM    434  CZ2 TRP A  30      40.483  96.082 114.652  1.00  0.00           C  
ATOM    435  CZ3 TRP A  30      41.858  96.760 116.528  1.00  0.00           C  
ATOM    436  CH2 TRP A  30      40.607  96.484 115.967  1.00  0.00           C  
ATOM    437  H   TRP A  30      47.750  96.603 114.565  1.00  0.00           H  
ATOM    438  HA  TRP A  30      45.586  94.891 115.071  1.00  0.00           H  
ATOM    439  HB2 TRP A  30      45.472  97.211 113.860  1.00  0.00           H  
ATOM    440  HB3 TRP A  30      45.779  96.387 112.344  1.00  0.00           H  
ATOM    441  HD1 TRP A  30      43.455  95.802 111.126  1.00  0.00           H  
ATOM    442  HE1 TRP A  30      41.044  95.580 111.876  1.00  0.00           H  
ATOM    443  HE3 TRP A  30      44.011  96.780 116.122  1.00  0.00           H  
ATOM    444  HZ2 TRP A  30      39.537  95.825 114.197  1.00  0.00           H  
ATOM    445  HZ3 TRP A  30      41.870  96.993 117.582  1.00  0.00           H  
ATOM    446  HH2 TRP A  30      39.708  96.599 116.554  1.00  0.00           H  
ATOM    447  N   GLN A  31      47.303  93.649 112.460  1.00  0.00           N  
ATOM    448  CA  GLN A  31      47.627  92.402 111.779  1.00  0.00           C  
ATOM    449  C   GLN A  31      48.174  91.347 112.721  1.00  0.00           C  
ATOM    450  O   GLN A  31      48.102  90.144 112.447  1.00  0.00           O  
ATOM    451  CB  GLN A  31      48.530  92.720 110.565  1.00  0.00           C  
ATOM    452  CG  GLN A  31      50.013  92.835 110.914  1.00  0.00           C  
ATOM    453  CD  GLN A  31      50.845  93.629 109.931  1.00  0.00           C  
ATOM    454  NE2 GLN A  31      52.115  93.654 110.021  1.00  0.00           N  
ATOM    455  OE1 GLN A  31      50.286  94.238 109.006  1.00  0.00           O  
ATOM    456  H   GLN A  31      47.707  94.542 112.216  1.00  0.00           H  
ATOM    457  HA  GLN A  31      46.723  91.910 111.422  1.00  0.00           H  
ATOM    458  HB2 GLN A  31      48.400  91.888 109.874  1.00  0.00           H  
ATOM    459  HB3 GLN A  31      48.050  93.604 110.145  1.00  0.00           H  
ATOM    460  HG2 GLN A  31      50.159  93.233 111.918  1.00  0.00           H  
ATOM    461  HG3 GLN A  31      50.244  91.770 110.933  1.00  0.00           H  
ATOM    462 HE21 GLN A  31      52.671  93.817 109.195  1.00  0.00           H  
ATOM    463 HE22 GLN A  31      52.424  92.966 110.692  1.00  0.00           H  
ATOM    464  N   LEU A  32      48.758  91.749 113.867  1.00  0.00           N  
ATOM    465  CA  LEU A  32      49.121  90.881 115.012  1.00  0.00           C  
ATOM    466  C   LEU A  32      47.919  90.448 115.866  1.00  0.00           C  
ATOM    467  O   LEU A  32      47.923  89.348 116.386  1.00  0.00           O  
ATOM    468  CB  LEU A  32      50.141  91.694 115.831  1.00  0.00           C  
ATOM    469  CG  LEU A  32      51.465  92.048 115.164  1.00  0.00           C  
ATOM    470  CD1 LEU A  32      52.321  92.896 116.081  1.00  0.00           C  
ATOM    471  CD2 LEU A  32      52.446  90.950 114.774  1.00  0.00           C  
ATOM    472  H   LEU A  32      48.675  92.697 114.206  1.00  0.00           H  
ATOM    473  HA  LEU A  32      49.567  89.999 114.553  1.00  0.00           H  
ATOM    474  HB2 LEU A  32      49.650  92.570 116.255  1.00  0.00           H  
ATOM    475  HB3 LEU A  32      50.433  91.047 116.659  1.00  0.00           H  
ATOM    476  HG  LEU A  32      51.187  92.598 114.266  1.00  0.00           H  
ATOM    477 HD11 LEU A  32      51.733  93.791 116.285  1.00  0.00           H  
ATOM    478 HD12 LEU A  32      52.450  92.298 116.983  1.00  0.00           H  
ATOM    479 HD13 LEU A  32      53.184  93.231 115.507  1.00  0.00           H  
ATOM    480 HD21 LEU A  32      53.009  91.271 113.897  1.00  0.00           H  
ATOM    481 HD22 LEU A  32      53.200  90.679 115.513  1.00  0.00           H  
ATOM    482 HD23 LEU A  32      51.851  90.046 114.645  1.00  0.00           H  
ATOM    483  N   TYR A  33      46.820  91.282 115.927  1.00  0.00           N  
ATOM    484  CA  TYR A  33      45.616  91.006 116.772  1.00  0.00           C  
ATOM    485  C   TYR A  33      44.604  90.137 116.048  1.00  0.00           C  
ATOM    486  O   TYR A  33      43.810  89.308 116.613  1.00  0.00           O  
ATOM    487  CB  TYR A  33      45.070  92.337 117.152  1.00  0.00           C  
ATOM    488  CG  TYR A  33      43.772  92.254 117.821  1.00  0.00           C  
ATOM    489  CD1 TYR A  33      42.747  93.104 117.410  1.00  0.00           C  
ATOM    490  CD2 TYR A  33      43.451  91.504 118.956  1.00  0.00           C  
ATOM    491  CE1 TYR A  33      41.479  93.163 118.099  1.00  0.00           C  
ATOM    492  CE2 TYR A  33      42.235  91.580 119.685  1.00  0.00           C  
ATOM    493  CZ  TYR A  33      41.195  92.456 119.278  1.00  0.00           C  
ATOM    494  OH  TYR A  33      40.044  92.496 119.901  1.00  0.00           O  
ATOM    495  H   TYR A  33      46.768  92.098 115.335  1.00  0.00           H  
ATOM    496  HA  TYR A  33      45.898  90.554 117.724  1.00  0.00           H  
ATOM    497  HB2 TYR A  33      45.691  92.925 117.827  1.00  0.00           H  
ATOM    498  HB3 TYR A  33      44.907  92.980 116.288  1.00  0.00           H  
ATOM    499  HD1 TYR A  33      42.988  93.689 116.535  1.00  0.00           H  
ATOM    500  HD2 TYR A  33      44.263  90.897 119.328  1.00  0.00           H  
ATOM    501  HE1 TYR A  33      40.761  93.912 117.797  1.00  0.00           H  
ATOM    502  HE2 TYR A  33      42.140  91.165 120.678  1.00  0.00           H  
ATOM    503  HH  TYR A  33      39.473  93.184 119.551  1.00  0.00           H  
ATOM    504  N   ILE A  34      44.588  90.385 114.770  1.00  0.00           N  
ATOM    505  CA  ILE A  34      43.955  89.520 113.643  1.00  0.00           C  
ATOM    506  C   ILE A  34      44.647  88.190 113.550  1.00  0.00           C  
ATOM    507  O   ILE A  34      43.975  87.140 113.622  1.00  0.00           O  
ATOM    508  CB  ILE A  34      43.820  90.249 112.285  1.00  0.00           C  
ATOM    509  CG1 ILE A  34      42.828  91.430 112.438  1.00  0.00           C  
ATOM    510  CG2 ILE A  34      43.260  89.217 111.306  1.00  0.00           C  
ATOM    511  CD1 ILE A  34      42.667  92.354 111.169  1.00  0.00           C  
ATOM    512  H   ILE A  34      45.036  91.249 114.503  1.00  0.00           H  
ATOM    513  HA  ILE A  34      42.976  89.345 114.090  1.00  0.00           H  
ATOM    514  HB  ILE A  34      44.798  90.568 111.925  1.00  0.00           H  
ATOM    515 HG12 ILE A  34      41.829  91.038 112.628  1.00  0.00           H  
ATOM    516 HG13 ILE A  34      43.158  92.032 113.285  1.00  0.00           H  
ATOM    517 HG21 ILE A  34      42.430  88.663 111.743  1.00  0.00           H  
ATOM    518 HG22 ILE A  34      43.006  89.647 110.338  1.00  0.00           H  
ATOM    519 HG23 ILE A  34      44.074  88.520 111.100  1.00  0.00           H  
ATOM    520 HD11 ILE A  34      43.616  92.796 110.868  1.00  0.00           H  
ATOM    521 HD12 ILE A  34      42.120  91.861 110.366  1.00  0.00           H  
ATOM    522 HD13 ILE A  34      42.043  93.172 111.530  1.00  0.00           H  
ATOM    523  N   GLY A  35      46.019  88.150 113.484  1.00  0.00           N  
ATOM    524  CA  GLY A  35      46.685  86.890 113.217  1.00  0.00           C  
ATOM    525  C   GLY A  35      46.501  86.403 111.851  1.00  0.00           C  
ATOM    526  O   GLY A  35      46.763  87.157 110.951  1.00  0.00           O  
ATOM    527  H   GLY A  35      46.595  88.963 113.322  1.00  0.00           H  
ATOM    528  HA2 GLY A  35      47.754  87.020 113.384  1.00  0.00           H  
ATOM    529  HA3 GLY A  35      46.313  86.192 113.966  1.00  0.00           H  
ATOM    530  N   ASP A  36      46.221  85.111 111.621  1.00  0.00           N  
ATOM    531  CA  ASP A  36      46.187  84.510 110.241  1.00  0.00           C  
ATOM    532  C   ASP A  36      44.943  84.956 109.438  1.00  0.00           C  
ATOM    533  O   ASP A  36      43.806  84.567 109.689  1.00  0.00           O  
ATOM    534  CB  ASP A  36      46.285  83.003 110.539  1.00  0.00           C  
ATOM    535  CG  ASP A  36      46.244  82.161 109.203  1.00  0.00           C  
ATOM    536  OD1 ASP A  36      46.603  80.999 109.309  1.00  0.00           O  
ATOM    537  OD2 ASP A  36      45.877  82.683 108.155  1.00  0.00           O1-
ATOM    538  H   ASP A  36      46.156  84.579 112.477  1.00  0.00           H  
ATOM    539  HA  ASP A  36      47.058  84.830 109.669  1.00  0.00           H  
ATOM    540  HB2 ASP A  36      47.087  82.841 111.259  1.00  0.00           H  
ATOM    541  HB3 ASP A  36      45.486  82.631 111.179  1.00  0.00           H  
ATOM    542  N   THR A  37      45.177  85.728 108.395  1.00  0.00           N  
ATOM    543  CA  THR A  37      44.127  86.401 107.546  1.00  0.00           C  
ATOM    544  C   THR A  37      43.330  85.356 106.674  1.00  0.00           C  
ATOM    545  O   THR A  37      42.237  85.615 106.318  1.00  0.00           O  
ATOM    546  CB  THR A  37      44.578  87.597 106.698  1.00  0.00           C  
ATOM    547  CG2 THR A  37      43.475  88.575 106.288  1.00  0.00           C  
ATOM    548  OG1 THR A  37      45.557  88.339 107.331  1.00  0.00           O  
ATOM    549  H   THR A  37      46.148  85.938 108.210  1.00  0.00           H  
ATOM    550  HA  THR A  37      43.316  86.798 108.158  1.00  0.00           H  
ATOM    551  HB  THR A  37      44.945  87.216 105.745  1.00  0.00           H  
ATOM    552  HG1 THR A  37      46.334  87.792 107.473  1.00  0.00           H  
ATOM    553 HG21 THR A  37      42.805  88.208 105.511  1.00  0.00           H  
ATOM    554 HG22 THR A  37      42.928  88.780 107.208  1.00  0.00           H  
ATOM    555 HG23 THR A  37      43.914  89.530 105.997  1.00  0.00           H  
ATOM    556  N   ARG A  38      43.926  84.165 106.508  1.00  0.00           N  
ATOM    557  CA  ARG A  38      43.215  83.000 105.863  1.00  0.00           C  
ATOM    558  C   ARG A  38      41.995  82.614 106.702  1.00  0.00           C  
ATOM    559  O   ARG A  38      40.888  82.327 106.284  1.00  0.00           O  
ATOM    560  CB  ARG A  38      44.161  81.821 105.621  1.00  0.00           C  
ATOM    561  CG  ARG A  38      45.436  82.278 104.785  1.00  0.00           C  
ATOM    562  CD  ARG A  38      46.540  81.204 104.666  1.00  0.00           C  
ATOM    563  NE  ARG A  38      46.738  80.601 106.007  1.00  0.00           N  
ATOM    564  CZ  ARG A  38      47.348  79.495 106.270  1.00  0.00           C  
ATOM    565  NH1 ARG A  38      47.816  78.839 105.303  1.00  0.00           N1+
ATOM    566  NH2 ARG A  38      47.608  79.099 107.508  1.00  0.00           N  
ATOM    567  H   ARG A  38      44.656  83.892 107.151  1.00  0.00           H  
ATOM    568  HA  ARG A  38      42.776  83.249 104.898  1.00  0.00           H  
ATOM    569  HB2 ARG A  38      44.521  81.262 106.484  1.00  0.00           H  
ATOM    570  HB3 ARG A  38      43.570  81.092 105.066  1.00  0.00           H  
ATOM    571  HG2 ARG A  38      45.028  82.492 103.796  1.00  0.00           H  
ATOM    572  HG3 ARG A  38      45.815  83.140 105.334  1.00  0.00           H  
ATOM    573  HD2 ARG A  38      46.238  80.423 103.967  1.00  0.00           H  
ATOM    574  HD3 ARG A  38      47.442  81.639 104.235  1.00  0.00           H  
ATOM    575  HE  ARG A  38      46.370  81.132 106.784  1.00  0.00           H  
ATOM    576 HH11 ARG A  38      47.521  79.121 104.379  1.00  0.00           H  
ATOM    577 HH12 ARG A  38      48.062  77.880 105.505  1.00  0.00           H  
ATOM    578 HH21 ARG A  38      47.165  79.638 108.238  1.00  0.00           H  
ATOM    579 HH22 ARG A  38      47.995  78.188 107.712  1.00  0.00           H  
ATOM    580  N   SER A  39      42.200  82.517 108.042  1.00  0.00           N  
ATOM    581  CA  SER A  39      41.232  81.946 108.991  1.00  0.00           C  
ATOM    582  C   SER A  39      40.001  82.894 109.180  1.00  0.00           C  
ATOM    583  O   SER A  39      38.850  82.468 109.160  1.00  0.00           O  
ATOM    584  CB  SER A  39      41.966  81.592 110.296  1.00  0.00           C  
ATOM    585  OG  SER A  39      41.021  81.160 111.280  1.00  0.00           O  
ATOM    586  H   SER A  39      43.137  82.599 108.411  1.00  0.00           H  
ATOM    587  HA  SER A  39      40.764  81.013 108.679  1.00  0.00           H  
ATOM    588  HB2 SER A  39      42.736  80.873 110.015  1.00  0.00           H  
ATOM    589  HB3 SER A  39      42.448  82.478 110.710  1.00  0.00           H  
ATOM    590  HG  SER A  39      41.555  80.773 111.978  1.00  0.00           H  
ATOM    591  N   ARG A  40      40.166  84.189 109.488  1.00  0.00           N  
ATOM    592  CA  ARG A  40      39.155  85.240 109.471  1.00  0.00           C  
ATOM    593  C   ARG A  40      38.410  85.127 108.175  1.00  0.00           C  
ATOM    594  O   ARG A  40      37.221  85.015 108.277  1.00  0.00           O  
ATOM    595  CB  ARG A  40      39.884  86.586 109.512  1.00  0.00           C  
ATOM    596  CG  ARG A  40      38.944  87.843 109.606  1.00  0.00           C  
ATOM    597  CD  ARG A  40      39.642  89.198 109.754  1.00  0.00           C  
ATOM    598  NE  ARG A  40      38.743  90.327 109.561  1.00  0.00           N  
ATOM    599  CZ  ARG A  40      38.620  91.521 110.188  1.00  0.00           C  
ATOM    600  NH1 ARG A  40      39.268  91.736 111.308  1.00  0.00           N1+
ATOM    601  NH2 ARG A  40      37.848  92.405 109.719  1.00  0.00           N  
ATOM    602  H   ARG A  40      41.093  84.567 109.619  1.00  0.00           H  
ATOM    603  HA  ARG A  40      38.440  85.111 110.283  1.00  0.00           H  
ATOM    604  HB2 ARG A  40      40.561  86.617 110.366  1.00  0.00           H  
ATOM    605  HB3 ARG A  40      40.595  86.735 108.700  1.00  0.00           H  
ATOM    606  HG2 ARG A  40      38.261  87.810 108.756  1.00  0.00           H  
ATOM    607  HG3 ARG A  40      38.228  87.650 110.404  1.00  0.00           H  
ATOM    608  HD2 ARG A  40      40.309  89.282 110.613  1.00  0.00           H  
ATOM    609  HD3 ARG A  40      40.298  89.269 108.886  1.00  0.00           H  
ATOM    610  HE  ARG A  40      38.296  90.284 108.656  1.00  0.00           H  
ATOM    611 HH11 ARG A  40      39.874  91.002 111.642  1.00  0.00           H  
ATOM    612 HH12 ARG A  40      39.395  92.657 111.704  1.00  0.00           H  
ATOM    613 HH21 ARG A  40      37.316  92.260 108.874  1.00  0.00           H  
ATOM    614 HH22 ARG A  40      37.880  93.337 110.108  1.00  0.00           H  
ATOM    615  N   THR A  41      39.058  85.126 106.958  1.00  0.00           N  
ATOM    616  CA  THR A  41      38.394  84.994 105.614  1.00  0.00           C  
ATOM    617  C   THR A  41      37.590  83.688 105.488  1.00  0.00           C  
ATOM    618  O   THR A  41      36.494  83.743 104.966  1.00  0.00           O  
ATOM    619  CB  THR A  41      39.546  84.890 104.608  1.00  0.00           C  
ATOM    620  CG2 THR A  41      39.158  84.648 103.124  1.00  0.00           C  
ATOM    621  OG1 THR A  41      40.195  86.163 104.495  1.00  0.00           O  
ATOM    622  H   THR A  41      40.045  85.316 107.060  1.00  0.00           H  
ATOM    623  HA  THR A  41      37.731  85.835 105.406  1.00  0.00           H  
ATOM    624  HB  THR A  41      40.320  84.258 105.043  1.00  0.00           H  
ATOM    625  HG1 THR A  41      40.251  86.547 105.373  1.00  0.00           H  
ATOM    626 HG21 THR A  41      40.025  84.572 102.468  1.00  0.00           H  
ATOM    627 HG22 THR A  41      38.496  83.794 102.977  1.00  0.00           H  
ATOM    628 HG23 THR A  41      38.538  85.483 102.797  1.00  0.00           H  
ATOM    629  N   ALA A  42      38.033  82.608 106.128  1.00  0.00           N  
ATOM    630  CA  ALA A  42      37.232  81.415 106.086  1.00  0.00           C  
ATOM    631  C   ALA A  42      35.903  81.426 106.886  1.00  0.00           C  
ATOM    632  O   ALA A  42      35.129  80.456 106.874  1.00  0.00           O  
ATOM    633  CB  ALA A  42      38.023  80.225 106.523  1.00  0.00           C  
ATOM    634  H   ALA A  42      38.931  82.570 106.589  1.00  0.00           H  
ATOM    635  HA  ALA A  42      36.842  81.141 105.105  1.00  0.00           H  
ATOM    636  HB1 ALA A  42      37.474  79.288 106.426  1.00  0.00           H  
ATOM    637  HB2 ALA A  42      38.948  80.185 105.946  1.00  0.00           H  
ATOM    638  HB3 ALA A  42      38.463  80.320 107.516  1.00  0.00           H  
ATOM    639  N   GLU A  43      35.669  82.503 107.670  1.00  0.00           N  
ATOM    640  CA  GLU A  43      34.499  82.631 108.435  1.00  0.00           C  
ATOM    641  C   GLU A  43      33.357  83.140 107.595  1.00  0.00           C  
ATOM    642  O   GLU A  43      32.190  82.826 107.830  1.00  0.00           O  
ATOM    643  CB  GLU A  43      34.568  83.569 109.672  1.00  0.00           C  
ATOM    644  CG  GLU A  43      35.438  83.099 110.876  1.00  0.00           C  
ATOM    645  CD  GLU A  43      34.910  81.792 111.559  1.00  0.00           C  
ATOM    646  OE1 GLU A  43      35.727  81.390 112.461  1.00  0.00           O  
ATOM    647  OE2 GLU A  43      33.952  81.149 111.130  1.00  0.00           O1-
ATOM    648  H   GLU A  43      36.395  83.199 107.770  1.00  0.00           H  
ATOM    649  HA  GLU A  43      34.081  81.666 108.728  1.00  0.00           H  
ATOM    650  HB2 GLU A  43      34.904  84.554 109.345  1.00  0.00           H  
ATOM    651  HB3 GLU A  43      33.554  83.790 110.005  1.00  0.00           H  
ATOM    652  HG2 GLU A  43      36.416  82.894 110.440  1.00  0.00           H  
ATOM    653  HG3 GLU A  43      35.613  83.764 111.721  1.00  0.00           H  
ATOM    654  N   TYR A  44      33.687  83.968 106.582  1.00  0.00           N  
ATOM    655  CA  TYR A  44      32.600  84.785 105.952  1.00  0.00           C  
ATOM    656  C   TYR A  44      32.751  84.987 104.468  1.00  0.00           C  
ATOM    657  O   TYR A  44      31.767  85.516 103.869  1.00  0.00           O  
ATOM    658  CB  TYR A  44      32.279  86.105 106.655  1.00  0.00           C  
ATOM    659  CG  TYR A  44      33.396  87.039 106.883  1.00  0.00           C  
ATOM    660  CD1 TYR A  44      33.480  88.141 106.026  1.00  0.00           C  
ATOM    661  CD2 TYR A  44      34.166  86.984 108.104  1.00  0.00           C  
ATOM    662  CE1 TYR A  44      34.428  89.083 106.238  1.00  0.00           C  
ATOM    663  CE2 TYR A  44      35.158  87.963 108.325  1.00  0.00           C  
ATOM    664  CZ  TYR A  44      35.258  89.004 107.387  1.00  0.00           C  
ATOM    665  OH  TYR A  44      36.295  89.917 107.618  1.00  0.00           O  
ATOM    666  H   TYR A  44      34.679  84.057 106.417  1.00  0.00           H  
ATOM    667  HA  TYR A  44      31.711  84.157 105.999  1.00  0.00           H  
ATOM    668  HB2 TYR A  44      31.428  86.560 106.149  1.00  0.00           H  
ATOM    669  HB3 TYR A  44      31.978  85.765 107.646  1.00  0.00           H  
ATOM    670  HD1 TYR A  44      32.710  88.266 105.281  1.00  0.00           H  
ATOM    671  HD2 TYR A  44      33.893  86.193 108.787  1.00  0.00           H  
ATOM    672  HE1 TYR A  44      34.592  89.912 105.566  1.00  0.00           H  
ATOM    673  HE2 TYR A  44      35.762  87.927 109.220  1.00  0.00           H  
ATOM    674  HH  TYR A  44      36.242  90.723 107.099  1.00  0.00           H  
ATOM    675  N   LYS A  45      33.884  84.699 103.810  1.00  0.00           N  
ATOM    676  CA  LYS A  45      34.086  84.931 102.330  1.00  0.00           C  
ATOM    677  C   LYS A  45      32.915  84.399 101.485  1.00  0.00           C  
ATOM    678  O   LYS A  45      32.305  85.100 100.627  1.00  0.00           O  
ATOM    679  CB  LYS A  45      35.497  84.431 101.897  1.00  0.00           C  
ATOM    680  CG  LYS A  45      35.734  84.522 100.398  1.00  0.00           C  
ATOM    681  CD  LYS A  45      37.088  84.133  99.811  1.00  0.00           C  
ATOM    682  CE  LYS A  45      37.117  84.524  98.304  1.00  0.00           C  
ATOM    683  NZ  LYS A  45      38.467  84.373  97.754  1.00  0.00           N1+
ATOM    684  H   LYS A  45      34.689  84.316 104.285  1.00  0.00           H  
ATOM    685  HA  LYS A  45      34.006  85.991 102.090  1.00  0.00           H  
ATOM    686  HB2 LYS A  45      36.314  84.968 102.378  1.00  0.00           H  
ATOM    687  HB3 LYS A  45      35.681  83.428 102.284  1.00  0.00           H  
ATOM    688  HG2 LYS A  45      35.069  83.747 100.016  1.00  0.00           H  
ATOM    689  HG3 LYS A  45      35.390  85.472  99.988  1.00  0.00           H  
ATOM    690  HD2 LYS A  45      37.850  84.658 100.387  1.00  0.00           H  
ATOM    691  HD3 LYS A  45      37.249  83.060  99.910  1.00  0.00           H  
ATOM    692  HE2 LYS A  45      36.327  84.012  97.756  1.00  0.00           H  
ATOM    693  HE3 LYS A  45      36.792  85.564  98.327  1.00  0.00           H  
ATOM    694  HZ1 LYS A  45      38.712  84.883  96.917  1.00  0.00           H  
ATOM    695  HZ2 LYS A  45      39.189  84.592  98.426  1.00  0.00           H  
ATOM    696  HZ3 LYS A  45      38.712  83.409  97.575  1.00  0.00           H  
ATOM    697  N   ALA A  46      32.706  83.096 101.504  1.00  0.00           N  
ATOM    698  CA  ALA A  46      31.645  82.467 100.752  1.00  0.00           C  
ATOM    699  C   ALA A  46      30.256  83.082 100.969  1.00  0.00           C  
ATOM    700  O   ALA A  46      29.550  83.197  99.938  1.00  0.00           O  
ATOM    701  CB  ALA A  46      31.568  80.979 101.215  1.00  0.00           C  
ATOM    702  H   ALA A  46      33.192  82.455 102.114  1.00  0.00           H  
ATOM    703  HA  ALA A  46      31.903  82.654  99.710  1.00  0.00           H  
ATOM    704  HB1 ALA A  46      32.587  80.593 101.247  1.00  0.00           H  
ATOM    705  HB2 ALA A  46      31.198  80.945 102.240  1.00  0.00           H  
ATOM    706  HB3 ALA A  46      30.909  80.383 100.584  1.00  0.00           H  
ATOM    707  N   TRP A  47      29.942  83.500 102.195  1.00  0.00           N  
ATOM    708  CA  TRP A  47      28.679  84.131 102.599  1.00  0.00           C  
ATOM    709  C   TRP A  47      28.499  85.530 102.020  1.00  0.00           C  
ATOM    710  O   TRP A  47      27.471  85.844 101.472  1.00  0.00           O  
ATOM    711  CB  TRP A  47      28.500  84.271 104.103  1.00  0.00           C  
ATOM    712  CG  TRP A  47      27.244  84.955 104.520  1.00  0.00           C  
ATOM    713  CD1 TRP A  47      26.119  84.333 104.941  1.00  0.00           C  
ATOM    714  CD2 TRP A  47      27.076  86.349 104.921  1.00  0.00           C  
ATOM    715  CE2 TRP A  47      25.776  86.487 105.434  1.00  0.00           C  
ATOM    716  CE3 TRP A  47      27.938  87.462 104.945  1.00  0.00           C  
ATOM    717  NE1 TRP A  47      25.257  85.254 105.511  1.00  0.00           N  
ATOM    718  CZ2 TRP A  47      25.214  87.719 105.770  1.00  0.00           C  
ATOM    719  CZ3 TRP A  47      27.377  88.719 105.267  1.00  0.00           C  
ATOM    720  CH2 TRP A  47      26.055  88.877 105.745  1.00  0.00           C  
ATOM    721  H   TRP A  47      30.572  83.197 102.924  1.00  0.00           H  
ATOM    722  HA  TRP A  47      27.849  83.527 102.231  1.00  0.00           H  
ATOM    723  HB2 TRP A  47      28.377  83.347 104.669  1.00  0.00           H  
ATOM    724  HB3 TRP A  47      29.341  84.884 104.426  1.00  0.00           H  
ATOM    725  HD1 TRP A  47      25.985  83.261 104.925  1.00  0.00           H  
ATOM    726  HE1 TRP A  47      24.338  85.055 105.882  1.00  0.00           H  
ATOM    727  HE3 TRP A  47      28.973  87.293 104.692  1.00  0.00           H  
ATOM    728  HZ2 TRP A  47      24.188  87.757 106.105  1.00  0.00           H  
ATOM    729  HZ3 TRP A  47      28.016  89.586 105.179  1.00  0.00           H  
ATOM    730  HH2 TRP A  47      25.718  89.819 106.153  1.00  0.00           H  
ATOM    731  N   LEU A  48      29.591  86.282 102.068  1.00  0.00           N  
ATOM    732  CA  LEU A  48      29.710  87.627 101.625  1.00  0.00           C  
ATOM    733  C   LEU A  48      29.714  87.705 100.121  1.00  0.00           C  
ATOM    734  O   LEU A  48      28.851  88.387  99.655  1.00  0.00           O  
ATOM    735  CB  LEU A  48      30.913  88.305 102.230  1.00  0.00           C  
ATOM    736  CG  LEU A  48      31.051  89.825 101.872  1.00  0.00           C  
ATOM    737  CD1 LEU A  48      29.855  90.651 102.373  1.00  0.00           C  
ATOM    738  CD2 LEU A  48      32.341  90.368 102.454  1.00  0.00           C  
ATOM    739  H   LEU A  48      30.367  85.827 102.528  1.00  0.00           H  
ATOM    740  HA  LEU A  48      28.789  88.080 101.994  1.00  0.00           H  
ATOM    741  HB2 LEU A  48      30.932  88.263 103.320  1.00  0.00           H  
ATOM    742  HB3 LEU A  48      31.755  87.744 101.825  1.00  0.00           H  
ATOM    743  HG  LEU A  48      31.064  89.935 100.787  1.00  0.00           H  
ATOM    744 HD11 LEU A  48      29.018  90.496 101.691  1.00  0.00           H  
ATOM    745 HD12 LEU A  48      29.618  90.407 103.408  1.00  0.00           H  
ATOM    746 HD13 LEU A  48      30.116  91.706 102.303  1.00  0.00           H  
ATOM    747 HD21 LEU A  48      33.155  89.783 102.026  1.00  0.00           H  
ATOM    748 HD22 LEU A  48      32.473  91.423 102.217  1.00  0.00           H  
ATOM    749 HD23 LEU A  48      32.346  90.268 103.540  1.00  0.00           H  
ATOM    750  N   LEU A  49      30.547  86.995  99.463  1.00  0.00           N  
ATOM    751  CA  LEU A  49      30.337  86.794  97.976  1.00  0.00           C  
ATOM    752  C   LEU A  49      29.007  86.154  97.499  1.00  0.00           C  
ATOM    753  O   LEU A  49      28.555  86.487  96.399  1.00  0.00           O  
ATOM    754  CB  LEU A  49      31.525  85.979  97.377  1.00  0.00           C  
ATOM    755  CG  LEU A  49      32.992  86.622  97.569  1.00  0.00           C  
ATOM    756  CD1 LEU A  49      34.113  85.642  97.154  1.00  0.00           C  
ATOM    757  CD2 LEU A  49      33.008  87.826  96.601  1.00  0.00           C  
ATOM    758  H   LEU A  49      31.272  86.446  99.900  1.00  0.00           H  
ATOM    759  HA  LEU A  49      30.375  87.811  97.586  1.00  0.00           H  
ATOM    760  HB2 LEU A  49      31.619  84.960  97.751  1.00  0.00           H  
ATOM    761  HB3 LEU A  49      31.320  85.866  96.313  1.00  0.00           H  
ATOM    762  HG  LEU A  49      33.167  86.914  98.606  1.00  0.00           H  
ATOM    763 HD11 LEU A  49      35.065  86.170  97.197  1.00  0.00           H  
ATOM    764 HD12 LEU A  49      33.994  84.784  97.815  1.00  0.00           H  
ATOM    765 HD13 LEU A  49      33.940  85.319  96.127  1.00  0.00           H  
ATOM    766 HD21 LEU A  49      32.752  87.476  95.602  1.00  0.00           H  
ATOM    767 HD22 LEU A  49      32.260  88.532  96.959  1.00  0.00           H  
ATOM    768 HD23 LEU A  49      34.026  88.217  96.623  1.00  0.00           H  
ATOM    769  N   GLY A  50      28.473  85.251  98.276  1.00  0.00           N  
ATOM    770  CA  GLY A  50      27.088  84.737  98.152  1.00  0.00           C  
ATOM    771  C   GLY A  50      26.019  85.848  97.954  1.00  0.00           C  
ATOM    772  O   GLY A  50      25.490  85.887  96.842  1.00  0.00           O  
ATOM    773  H   GLY A  50      28.966  85.067  99.139  1.00  0.00           H  
ATOM    774  HA2 GLY A  50      27.107  84.045  97.310  1.00  0.00           H  
ATOM    775  HA3 GLY A  50      26.914  84.300  99.135  1.00  0.00           H  
ATOM    776  N   LEU A  51      25.770  86.670  98.975  1.00  0.00           N  
ATOM    777  CA  LEU A  51      24.843  87.784  99.058  1.00  0.00           C  
ATOM    778  C   LEU A  51      25.055  88.844  97.976  1.00  0.00           C  
ATOM    779  O   LEU A  51      24.051  89.267  97.382  1.00  0.00           O  
ATOM    780  CB  LEU A  51      25.152  88.387 100.471  1.00  0.00           C  
ATOM    781  CG  LEU A  51      24.509  89.734 100.964  1.00  0.00           C  
ATOM    782  CD1 LEU A  51      23.023  89.560 101.050  1.00  0.00           C  
ATOM    783  CD2 LEU A  51      25.030  90.067 102.336  1.00  0.00           C  
ATOM    784  H   LEU A  51      26.467  86.572  99.700  1.00  0.00           H  
ATOM    785  HA  LEU A  51      23.809  87.442  99.067  1.00  0.00           H  
ATOM    786  HB2 LEU A  51      24.694  87.615 101.089  1.00  0.00           H  
ATOM    787  HB3 LEU A  51      26.224  88.382 100.665  1.00  0.00           H  
ATOM    788  HG  LEU A  51      24.757  90.519 100.251  1.00  0.00           H  
ATOM    789 HD11 LEU A  51      22.579  90.479 101.431  1.00  0.00           H  
ATOM    790 HD12 LEU A  51      22.495  89.320 100.126  1.00  0.00           H  
ATOM    791 HD13 LEU A  51      22.811  88.774 101.774  1.00  0.00           H  
ATOM    792 HD21 LEU A  51      26.081  90.316 102.194  1.00  0.00           H  
ATOM    793 HD22 LEU A  51      24.443  90.875 102.769  1.00  0.00           H  
ATOM    794 HD23 LEU A  51      24.930  89.208 103.000  1.00  0.00           H  
ATOM    795  N   LEU A  52      26.326  89.178  97.664  1.00  0.00           N  
ATOM    796  CA  LEU A  52      26.714  90.150  96.629  1.00  0.00           C  
ATOM    797  C   LEU A  52      26.376  89.710  95.251  1.00  0.00           C  
ATOM    798  O   LEU A  52      25.571  90.323  94.542  1.00  0.00           O  
ATOM    799  CB  LEU A  52      28.211  90.386  96.771  1.00  0.00           C  
ATOM    800  CG  LEU A  52      28.649  91.256  98.023  1.00  0.00           C  
ATOM    801  CD1 LEU A  52      30.157  91.385  97.945  1.00  0.00           C  
ATOM    802  CD2 LEU A  52      28.095  92.698  97.949  1.00  0.00           C  
ATOM    803  H   LEU A  52      27.035  88.867  98.311  1.00  0.00           H  
ATOM    804  HA  LEU A  52      26.164  91.080  96.766  1.00  0.00           H  
ATOM    805  HB2 LEU A  52      28.797  89.470  96.842  1.00  0.00           H  
ATOM    806  HB3 LEU A  52      28.490  90.972  95.895  1.00  0.00           H  
ATOM    807  HG  LEU A  52      28.256  90.673  98.856  1.00  0.00           H  
ATOM    808 HD11 LEU A  52      30.616  90.466  98.309  1.00  0.00           H  
ATOM    809 HD12 LEU A  52      30.449  91.658  96.931  1.00  0.00           H  
ATOM    810 HD13 LEU A  52      30.563  92.182  98.568  1.00  0.00           H  
ATOM    811 HD21 LEU A  52      28.287  93.282  98.849  1.00  0.00           H  
ATOM    812 HD22 LEU A  52      28.497  93.239  97.093  1.00  0.00           H  
ATOM    813 HD23 LEU A  52      27.004  92.700  97.974  1.00  0.00           H  
ATOM    814  N   ARG A  53      26.917  88.507  94.896  1.00  0.00           N  
ATOM    815  CA  ARG A  53      26.755  87.937  93.520  1.00  0.00           C  
ATOM    816  C   ARG A  53      25.354  87.488  93.257  1.00  0.00           C  
ATOM    817  O   ARG A  53      24.920  87.561  92.075  1.00  0.00           O  
ATOM    818  CB  ARG A  53      27.844  86.779  93.254  1.00  0.00           C  
ATOM    819  CG  ARG A  53      29.201  87.465  92.965  1.00  0.00           C  
ATOM    820  CD  ARG A  53      30.361  86.520  92.867  1.00  0.00           C  
ATOM    821  NE  ARG A  53      31.585  87.336  92.555  1.00  0.00           N  
ATOM    822  CZ  ARG A  53      32.847  87.017  92.566  1.00  0.00           C  
ATOM    823  NH1 ARG A  53      33.412  85.969  93.193  1.00  0.00           N1+
ATOM    824  NH2 ARG A  53      33.782  87.703  92.019  1.00  0.00           N  
ATOM    825  H   ARG A  53      27.375  87.915  95.574  1.00  0.00           H  
ATOM    826  HA  ARG A  53      26.852  88.776  92.829  1.00  0.00           H  
ATOM    827  HB2 ARG A  53      27.944  86.233  94.191  1.00  0.00           H  
ATOM    828  HB3 ARG A  53      27.546  86.051  92.500  1.00  0.00           H  
ATOM    829  HG2 ARG A  53      28.998  87.973  92.022  1.00  0.00           H  
ATOM    830  HG3 ARG A  53      29.463  88.190  93.735  1.00  0.00           H  
ATOM    831  HD2 ARG A  53      30.558  85.924  93.759  1.00  0.00           H  
ATOM    832  HD3 ARG A  53      30.186  85.870  92.010  1.00  0.00           H  
ATOM    833  HE  ARG A  53      31.422  88.170  92.008  1.00  0.00           H  
ATOM    834 HH11 ARG A  53      32.829  85.250  93.597  1.00  0.00           H  
ATOM    835 HH12 ARG A  53      34.419  85.903  93.174  1.00  0.00           H  
ATOM    836 HH21 ARG A  53      33.655  88.670  91.757  1.00  0.00           H  
ATOM    837 HH22 ARG A  53      34.701  87.284  92.045  1.00  0.00           H  
ATOM    838  N   GLN A  54      24.587  87.020  94.253  1.00  0.00           N  
ATOM    839  CA  GLN A  54      23.143  86.728  94.037  1.00  0.00           C  
ATOM    840  C   GLN A  54      22.202  87.935  93.828  1.00  0.00           C  
ATOM    841  O   GLN A  54      21.196  87.788  93.123  1.00  0.00           O  
ATOM    842  CB  GLN A  54      22.631  85.816  95.185  1.00  0.00           C  
ATOM    843  CG  GLN A  54      21.153  85.557  95.584  1.00  0.00           C  
ATOM    844  CD  GLN A  54      20.538  84.397  94.774  1.00  0.00           C  
ATOM    845  NE2 GLN A  54      19.382  83.881  95.180  1.00  0.00           N  
ATOM    846  OE1 GLN A  54      21.114  83.847  93.794  1.00  0.00           O  
ATOM    847  H   GLN A  54      25.053  86.878  95.138  1.00  0.00           H  
ATOM    848  HA  GLN A  54      22.937  86.162  93.127  1.00  0.00           H  
ATOM    849  HB2 GLN A  54      23.143  84.853  95.193  1.00  0.00           H  
ATOM    850  HB3 GLN A  54      22.933  86.385  96.064  1.00  0.00           H  
ATOM    851  HG2 GLN A  54      21.245  85.351  96.650  1.00  0.00           H  
ATOM    852  HG3 GLN A  54      20.569  86.465  95.433  1.00  0.00           H  
ATOM    853 HE21 GLN A  54      19.169  82.969  94.801  1.00  0.00           H  
ATOM    854 HE22 GLN A  54      18.900  84.336  95.942  1.00  0.00           H  
ATOM    855  N   HIP A  55      22.637  89.114  94.202  1.00  0.00           N  
ATOM    856  CA  HIP A  55      21.987  90.394  93.996  1.00  0.00           C  
ATOM    857  C   HIP A  55      22.549  91.295  92.906  1.00  0.00           C  
ATOM    858  O   HIP A  55      21.948  92.362  92.599  1.00  0.00           O  
ATOM    859  CB  HIP A  55      21.598  91.173  95.277  1.00  0.00           C  
ATOM    860  CG  HIP A  55      20.605  90.485  96.181  1.00  0.00           C  
ATOM    861  CD2 HIP A  55      20.891  89.830  97.352  1.00  0.00           C  
ATOM    862  ND1 HIP A  55      19.245  90.196  95.895  1.00  0.00           N1+
ATOM    863  CE1 HIP A  55      18.795  89.385  96.836  1.00  0.00           C  
ATOM    864  NE2 HIP A  55      19.747  89.172  97.782  1.00  0.00           N  
ATOM    865  H   HIP A  55      23.493  89.121  94.738  1.00  0.00           H  
ATOM    866  HA  HIP A  55      21.015  90.095  93.603  1.00  0.00           H  
ATOM    867  HB2 HIP A  55      22.469  91.381  95.899  1.00  0.00           H  
ATOM    868  HB3 HIP A  55      21.261  92.162  94.970  1.00  0.00           H  
ATOM    869  HD1 HIP A  55      18.804  90.629  95.098  1.00  0.00           H  
ATOM    870  HD2 HIP A  55      21.807  89.928  97.914  1.00  0.00           H  
ATOM    871  HE1 HIP A  55      17.854  88.860  96.910  1.00  0.00           H  
ATOM    872  HE2 HIP A  55      19.592  88.714  98.669  1.00  0.00           H  
ATOM    873  N   GLY A  56      23.645  90.808  92.341  1.00  0.00           N  
ATOM    874  CA  GLY A  56      24.318  91.483  91.182  1.00  0.00           C  
ATOM    875  C   GLY A  56      25.195  92.668  91.507  1.00  0.00           C  
ATOM    876  O   GLY A  56      25.448  93.485  90.618  1.00  0.00           O  
ATOM    877  H   GLY A  56      24.095  89.992  92.730  1.00  0.00           H  
ATOM    878  HA2 GLY A  56      25.019  90.883  90.601  1.00  0.00           H  
ATOM    879  HA3 GLY A  56      23.546  91.932  90.556  1.00  0.00           H  
ATOM    880  N   CYS A  57      25.707  92.747  92.722  1.00  0.00           N  
ATOM    881  CA  CYS A  57      26.330  93.890  93.333  1.00  0.00           C  
ATOM    882  C   CYS A  57      27.839  94.003  93.043  1.00  0.00           C  
ATOM    883  O   CYS A  57      28.657  93.336  93.560  1.00  0.00           O  
ATOM    884  CB  CYS A  57      26.069  93.911  94.870  1.00  0.00           C  
ATOM    885  SG  CYS A  57      24.316  93.358  95.282  1.00  0.00           S  
ATOM    886  H   CYS A  57      25.439  92.021  93.371  1.00  0.00           H  
ATOM    887  HA  CYS A  57      25.816  94.742  92.889  1.00  0.00           H  
ATOM    888  HB2 CYS A  57      26.728  93.157  95.304  1.00  0.00           H  
ATOM    889  HB3 CYS A  57      26.207  94.885  95.339  1.00  0.00           H  
ATOM    890  HG  CYS A  57      23.733  94.262  94.490  1.00  0.00           H  
ATOM    891  N   HIE A  58      28.278  94.981  92.251  1.00  0.00           N  
ATOM    892  CA  HIE A  58      29.715  95.269  91.889  1.00  0.00           C  
ATOM    893  C   HIE A  58      30.200  96.573  92.479  1.00  0.00           C  
ATOM    894  O   HIE A  58      31.350  96.482  92.932  1.00  0.00           O  
ATOM    895  CB  HIE A  58      29.770  95.240  90.321  1.00  0.00           C  
ATOM    896  CG  HIE A  58      31.199  95.163  89.829  1.00  0.00           C  
ATOM    897  CD2 HIE A  58      31.894  94.004  89.565  1.00  0.00           C  
ATOM    898  ND1 HIE A  58      32.049  96.252  89.731  1.00  0.00           N  
ATOM    899  CE1 HIE A  58      33.229  95.704  89.320  1.00  0.00           C  
ATOM    900  NE2 HIE A  58      33.196  94.332  89.226  1.00  0.00           N  
ATOM    901  H   HIE A  58      27.608  95.685  91.977  1.00  0.00           H  
ATOM    902  HA  HIE A  58      30.331  94.394  92.099  1.00  0.00           H  
ATOM    903  HB2 HIE A  58      29.185  94.412  89.918  1.00  0.00           H  
ATOM    904  HB3 HIE A  58      29.291  96.119  89.889  1.00  0.00           H  
ATOM    905  HD2 HIE A  58      31.520  92.995  89.659  1.00  0.00           H  
ATOM    906  HE1 HIE A  58      34.105  96.298  89.108  1.00  0.00           H  
ATOM    907  HE2 HIE A  58      33.984  93.719  89.073  1.00  0.00           H  
ATOM    908  N   ARG A  59      29.542  97.756  92.596  1.00  0.00           N  
ATOM    909  CA  ARG A  59      30.012  98.958  93.342  1.00  0.00           C  
ATOM    910  C   ARG A  59      29.781  98.855  94.874  1.00  0.00           C  
ATOM    911  O   ARG A  59      28.645  98.774  95.253  1.00  0.00           O  
ATOM    912  CB  ARG A  59      29.548 100.274  92.665  1.00  0.00           C  
ATOM    913  CG  ARG A  59      30.481 101.503  92.707  1.00  0.00           C  
ATOM    914  CD  ARG A  59      30.029 102.776  91.994  1.00  0.00           C  
ATOM    915  NE  ARG A  59      31.005 103.859  92.141  1.00  0.00           N  
ATOM    916  CZ  ARG A  59      30.920 105.030  92.733  1.00  0.00           C  
ATOM    917  NH1 ARG A  59      29.815 105.576  93.118  1.00  0.00           N1+
ATOM    918  NH2 ARG A  59      32.033 105.722  92.876  1.00  0.00           N  
ATOM    919  H   ARG A  59      28.595  97.830  92.251  1.00  0.00           H  
ATOM    920  HA  ARG A  59      31.097  98.968  93.247  1.00  0.00           H  
ATOM    921  HB2 ARG A  59      29.209 100.129  91.640  1.00  0.00           H  
ATOM    922  HB3 ARG A  59      28.693 100.567  93.271  1.00  0.00           H  
ATOM    923  HG2 ARG A  59      30.634 101.693  93.770  1.00  0.00           H  
ATOM    924  HG3 ARG A  59      31.406 101.233  92.201  1.00  0.00           H  
ATOM    925  HD2 ARG A  59      29.747 102.669  90.946  1.00  0.00           H  
ATOM    926  HD3 ARG A  59      29.129 103.057  92.541  1.00  0.00           H  
ATOM    927  HE  ARG A  59      31.917 103.637  91.769  1.00  0.00           H  
ATOM    928 HH11 ARG A  59      28.982 105.006  93.081  1.00  0.00           H  
ATOM    929 HH12 ARG A  59      29.908 106.402  93.692  1.00  0.00           H  
ATOM    930 HH21 ARG A  59      32.946 105.338  92.676  1.00  0.00           H  
ATOM    931 HH22 ARG A  59      31.983 106.649  93.274  1.00  0.00           H  
ATOM    932  N   VAL A  60      30.822  98.825  95.728  1.00  0.00           N  
ATOM    933  CA  VAL A  60      30.735  98.518  97.178  1.00  0.00           C  
ATOM    934  C   VAL A  60      31.546  99.509  98.095  1.00  0.00           C  
ATOM    935  O   VAL A  60      32.783  99.628  97.978  1.00  0.00           O  
ATOM    936  CB  VAL A  60      31.247  97.111  97.508  1.00  0.00           C  
ATOM    937  CG1 VAL A  60      31.213  96.759  98.966  1.00  0.00           C  
ATOM    938  CG2 VAL A  60      30.262  96.139  96.840  1.00  0.00           C  
ATOM    939  H   VAL A  60      31.719  98.925  95.272  1.00  0.00           H  
ATOM    940  HA  VAL A  60      29.697  98.585  97.500  1.00  0.00           H  
ATOM    941  HB  VAL A  60      32.281  97.089  97.164  1.00  0.00           H  
ATOM    942 HG11 VAL A  60      30.439  97.292  99.520  1.00  0.00           H  
ATOM    943 HG12 VAL A  60      31.237  95.685  99.155  1.00  0.00           H  
ATOM    944 HG13 VAL A  60      32.127  96.979  99.518  1.00  0.00           H  
ATOM    945 HG21 VAL A  60      30.092  96.336  95.782  1.00  0.00           H  
ATOM    946 HG22 VAL A  60      30.845  95.225  96.961  1.00  0.00           H  
ATOM    947 HG23 VAL A  60      29.274  96.114  97.299  1.00  0.00           H  
ATOM    948  N   LEU A  61      30.850 100.352  98.929  1.00  0.00           N  
ATOM    949  CA  LEU A  61      31.500 101.185  99.996  1.00  0.00           C  
ATOM    950  C   LEU A  61      31.685 100.440 101.349  1.00  0.00           C  
ATOM    951  O   LEU A  61      30.749  99.830 101.935  1.00  0.00           O  
ATOM    952  CB  LEU A  61      30.734 102.555 100.159  1.00  0.00           C  
ATOM    953  CG  LEU A  61      31.409 103.401 101.189  1.00  0.00           C  
ATOM    954  CD1 LEU A  61      32.845 103.808 101.044  1.00  0.00           C  
ATOM    955  CD2 LEU A  61      30.621 104.646 101.464  1.00  0.00           C  
ATOM    956  H   LEU A  61      29.858 100.191  99.016  1.00  0.00           H  
ATOM    957  HA  LEU A  61      32.456 101.499  99.579  1.00  0.00           H  
ATOM    958  HB2 LEU A  61      30.731 103.129  99.234  1.00  0.00           H  
ATOM    959  HB3 LEU A  61      29.691 102.403 100.436  1.00  0.00           H  
ATOM    960  HG  LEU A  61      31.332 102.892 102.149  1.00  0.00           H  
ATOM    961 HD11 LEU A  61      33.488 102.942 100.881  1.00  0.00           H  
ATOM    962 HD12 LEU A  61      32.899 104.546 100.244  1.00  0.00           H  
ATOM    963 HD13 LEU A  61      33.176 104.346 101.932  1.00  0.00           H  
ATOM    964 HD21 LEU A  61      29.557 104.454 101.598  1.00  0.00           H  
ATOM    965 HD22 LEU A  61      31.029 105.290 102.244  1.00  0.00           H  
ATOM    966 HD23 LEU A  61      30.725 105.354 100.641  1.00  0.00           H  
ATOM    967  N   ASH A  62      32.850 100.408 101.951  1.00  0.00           N  
ATOM    968  CA  ASH A  62      33.249 100.073 103.315  1.00  0.00           C  
ATOM    969  C   ASH A  62      33.228 101.365 104.118  1.00  0.00           C  
ATOM    970  O   ASH A  62      33.933 102.326 103.837  1.00  0.00           O  
ATOM    971  CB  ASH A  62      34.625  99.371 103.313  1.00  0.00           C  
ATOM    972  CG  ASH A  62      34.948  98.681 104.640  1.00  0.00           C  
ATOM    973  OD1 ASH A  62      35.862  97.964 104.818  1.00  0.00           O  
ATOM    974  OD2 ASH A  62      34.133  98.965 105.709  1.00  0.00           O  
ATOM    975  H   ASH A  62      33.627 100.654 101.353  1.00  0.00           H  
ATOM    976  HA  ASH A  62      32.524  99.331 103.651  1.00  0.00           H  
ATOM    977  HB2 ASH A  62      34.650  98.661 102.486  1.00  0.00           H  
ATOM    978  HB3 ASH A  62      35.408 100.111 103.146  1.00  0.00           H  
ATOM    979  HD2 ASH A  62      34.263  98.280 106.369  1.00  0.00           H  
ATOM    980  N   VAL A  63      32.469 101.375 105.196  1.00  0.00           N  
ATOM    981  CA  VAL A  63      32.453 102.499 106.101  1.00  0.00           C  
ATOM    982  C   VAL A  63      33.252 102.368 107.363  1.00  0.00           C  
ATOM    983  O   VAL A  63      33.481 103.414 107.983  1.00  0.00           O  
ATOM    984  CB  VAL A  63      31.025 103.026 106.373  1.00  0.00           C  
ATOM    985  CG1 VAL A  63      30.278 103.491 105.112  1.00  0.00           C  
ATOM    986  CG2 VAL A  63      30.239 101.948 107.085  1.00  0.00           C  
ATOM    987  H   VAL A  63      31.884 100.583 105.421  1.00  0.00           H  
ATOM    988  HA  VAL A  63      32.970 103.369 105.697  1.00  0.00           H  
ATOM    989  HB  VAL A  63      31.114 103.968 106.915  1.00  0.00           H  
ATOM    990 HG11 VAL A  63      30.065 102.766 104.326  1.00  0.00           H  
ATOM    991 HG12 VAL A  63      29.344 104.035 105.256  1.00  0.00           H  
ATOM    992 HG13 VAL A  63      30.978 104.146 104.592  1.00  0.00           H  
ATOM    993 HG21 VAL A  63      30.078 101.082 106.443  1.00  0.00           H  
ATOM    994 HG22 VAL A  63      30.545 101.720 108.106  1.00  0.00           H  
ATOM    995 HG23 VAL A  63      29.266 102.389 107.300  1.00  0.00           H  
ATOM    996  N   ALA A  64      33.720 101.185 107.741  1.00  0.00           N  
ATOM    997  CA  ALA A  64      34.598 101.003 108.855  1.00  0.00           C  
ATOM    998  C   ALA A  64      35.816 100.248 108.294  1.00  0.00           C  
ATOM    999  O   ALA A  64      35.787  99.037 108.430  1.00  0.00           O  
ATOM   1000  CB  ALA A  64      33.798 100.261 109.971  1.00  0.00           C  
ATOM   1001  H   ALA A  64      33.468 100.349 107.235  1.00  0.00           H  
ATOM   1002  HA  ALA A  64      34.990 101.933 109.265  1.00  0.00           H  
ATOM   1003  HB1 ALA A  64      34.456  99.955 110.784  1.00  0.00           H  
ATOM   1004  HB2 ALA A  64      33.074 100.980 110.357  1.00  0.00           H  
ATOM   1005  HB3 ALA A  64      33.369  99.344 109.566  1.00  0.00           H  
ATOM   1006  N   CYS A  65      36.714 101.023 107.683  1.00  0.00           N  
ATOM   1007  CA  CYS A  65      37.879 100.511 106.910  1.00  0.00           C  
ATOM   1008  C   CYS A  65      38.765  99.757 107.774  1.00  0.00           C  
ATOM   1009  O   CYS A  65      39.352  98.714 107.454  1.00  0.00           O  
ATOM   1010  CB  CYS A  65      38.640 101.667 106.222  1.00  0.00           C  
ATOM   1011  SG  CYS A  65      39.948 100.972 105.136  1.00  0.00           S  
ATOM   1012  H   CYS A  65      36.496 102.009 107.670  1.00  0.00           H  
ATOM   1013  HA  CYS A  65      37.515  99.832 106.138  1.00  0.00           H  
ATOM   1014  HB2 CYS A  65      37.886 102.196 105.638  1.00  0.00           H  
ATOM   1015  HB3 CYS A  65      39.135 102.309 106.950  1.00  0.00           H  
ATOM   1016  HG  CYS A  65      40.817 100.686 106.109  1.00  0.00           H  
ATOM   1017  N   GLY A  66      39.028 100.311 108.968  1.00  0.00           N  
ATOM   1018  CA  GLY A  66      40.335  99.970 109.600  1.00  0.00           C  
ATOM   1019  C   GLY A  66      41.512  99.875 108.639  1.00  0.00           C  
ATOM   1020  O   GLY A  66      41.643 100.697 107.737  1.00  0.00           O  
ATOM   1021  H   GLY A  66      38.532 101.156 109.214  1.00  0.00           H  
ATOM   1022  HA2 GLY A  66      40.576 100.737 110.336  1.00  0.00           H  
ATOM   1023  HA3 GLY A  66      40.289  99.098 110.253  1.00  0.00           H  
ATOM   1024  N   THR A  67      42.406  98.864 108.779  1.00  0.00           N  
ATOM   1025  CA  THR A  67      43.566  98.721 107.901  1.00  0.00           C  
ATOM   1026  C   THR A  67      43.209  98.252 106.434  1.00  0.00           C  
ATOM   1027  O   THR A  67      44.099  97.907 105.619  1.00  0.00           O  
ATOM   1028  CB  THR A  67      44.500  97.574 108.475  1.00  0.00           C  
ATOM   1029  CG2 THR A  67      45.303  98.050 109.756  1.00  0.00           C  
ATOM   1030  OG1 THR A  67      43.653  96.445 108.777  1.00  0.00           O  
ATOM   1031  H   THR A  67      42.168  98.172 109.475  1.00  0.00           H  
ATOM   1032  HA  THR A  67      44.146  99.643 107.884  1.00  0.00           H  
ATOM   1033  HB  THR A  67      45.228  97.134 107.793  1.00  0.00           H  
ATOM   1034  HG1 THR A  67      44.193  95.663 108.909  1.00  0.00           H  
ATOM   1035 HG21 THR A  67      46.096  97.306 109.837  1.00  0.00           H  
ATOM   1036 HG22 THR A  67      45.766  99.022 109.584  1.00  0.00           H  
ATOM   1037 HG23 THR A  67      44.568  98.103 110.560  1.00  0.00           H  
ATOM   1038  N   GLY A  68      41.891  98.065 106.157  1.00  0.00           N  
ATOM   1039  CA  GLY A  68      41.330  97.721 104.827  1.00  0.00           C  
ATOM   1040  C   GLY A  68      41.146  96.255 104.601  1.00  0.00           C  
ATOM   1041  O   GLY A  68      40.781  95.801 103.552  1.00  0.00           O  
ATOM   1042  H   GLY A  68      41.182  98.235 106.856  1.00  0.00           H  
ATOM   1043  HA2 GLY A  68      40.384  98.260 104.799  1.00  0.00           H  
ATOM   1044  HA3 GLY A  68      42.085  98.113 104.145  1.00  0.00           H  
ATOM   1045  N   VAL A  69      41.463  95.373 105.617  1.00  0.00           N  
ATOM   1046  CA  VAL A  69      41.402  93.913 105.547  1.00  0.00           C  
ATOM   1047  C   VAL A  69      40.032  93.326 104.978  1.00  0.00           C  
ATOM   1048  O   VAL A  69      40.030  92.348 104.225  1.00  0.00           O  
ATOM   1049  CB  VAL A  69      41.877  93.425 106.913  1.00  0.00           C  
ATOM   1050  CG1 VAL A  69      40.814  93.569 107.997  1.00  0.00           C  
ATOM   1051  CG2 VAL A  69      42.311  91.980 106.916  1.00  0.00           C  
ATOM   1052  H   VAL A  69      41.881  95.744 106.459  1.00  0.00           H  
ATOM   1053  HA  VAL A  69      42.074  93.673 104.723  1.00  0.00           H  
ATOM   1054  HB  VAL A  69      42.715  94.072 107.175  1.00  0.00           H  
ATOM   1055 HG11 VAL A  69      39.932  92.943 107.864  1.00  0.00           H  
ATOM   1056 HG12 VAL A  69      41.206  93.305 108.979  1.00  0.00           H  
ATOM   1057 HG13 VAL A  69      40.388  94.571 108.003  1.00  0.00           H  
ATOM   1058 HG21 VAL A  69      41.432  91.344 106.805  1.00  0.00           H  
ATOM   1059 HG22 VAL A  69      42.976  91.758 106.081  1.00  0.00           H  
ATOM   1060 HG23 VAL A  69      42.684  91.651 107.885  1.00  0.00           H  
ATOM   1061  N   ASP A  70      38.892  93.962 105.288  1.00  0.00           N  
ATOM   1062  CA  ASP A  70      37.546  93.732 104.731  1.00  0.00           C  
ATOM   1063  C   ASP A  70      37.212  94.215 103.303  1.00  0.00           C  
ATOM   1064  O   ASP A  70      36.346  93.706 102.666  1.00  0.00           O  
ATOM   1065  CB  ASP A  70      36.511  94.451 105.700  1.00  0.00           C  
ATOM   1066  CG  ASP A  70      36.537  93.803 107.052  1.00  0.00           C  
ATOM   1067  OD1 ASP A  70      36.389  94.600 107.999  1.00  0.00           O  
ATOM   1068  OD2 ASP A  70      36.753  92.545 107.068  1.00  0.00           O1-
ATOM   1069  H   ASP A  70      39.004  94.605 106.060  1.00  0.00           H  
ATOM   1070  HA  ASP A  70      37.343  92.662 104.732  1.00  0.00           H  
ATOM   1071  HB2 ASP A  70      36.886  95.461 105.868  1.00  0.00           H  
ATOM   1072  HB3 ASP A  70      35.520  94.334 105.260  1.00  0.00           H  
ATOM   1073  N   SER A  71      38.103  95.130 102.733  1.00  0.00           N  
ATOM   1074  CA  SER A  71      37.997  95.778 101.435  1.00  0.00           C  
ATOM   1075  C   SER A  71      38.926  95.081 100.462  1.00  0.00           C  
ATOM   1076  O   SER A  71      38.589  94.848  99.299  1.00  0.00           O  
ATOM   1077  CB  SER A  71      38.249  97.300 101.560  1.00  0.00           C  
ATOM   1078  OG  SER A  71      37.345  98.055 102.246  1.00  0.00           O  
ATOM   1079  H   SER A  71      38.942  95.423 103.212  1.00  0.00           H  
ATOM   1080  HA  SER A  71      37.009  95.649 100.994  1.00  0.00           H  
ATOM   1081  HB2 SER A  71      39.219  97.465 102.030  1.00  0.00           H  
ATOM   1082  HB3 SER A  71      38.335  97.662 100.536  1.00  0.00           H  
ATOM   1083  HG  SER A  71      37.226  97.665 103.115  1.00  0.00           H  
ATOM   1084  N   ILE A  72      40.180  94.702 100.920  1.00  0.00           N  
ATOM   1085  CA  ILE A  72      41.115  94.032 100.022  1.00  0.00           C  
ATOM   1086  C   ILE A  72      40.598  92.645  99.552  1.00  0.00           C  
ATOM   1087  O   ILE A  72      40.772  92.257  98.390  1.00  0.00           O  
ATOM   1088  CB  ILE A  72      42.480  93.700 100.659  1.00  0.00           C  
ATOM   1089  CG1 ILE A  72      43.228  95.052 100.682  1.00  0.00           C  
ATOM   1090  CG2 ILE A  72      43.386  92.716  99.919  1.00  0.00           C  
ATOM   1091  CD1 ILE A  72      44.415  95.144 101.677  1.00  0.00           C  
ATOM   1092  H   ILE A  72      40.506  94.947 101.843  1.00  0.00           H  
ATOM   1093  HA  ILE A  72      41.392  94.595  99.130  1.00  0.00           H  
ATOM   1094  HB  ILE A  72      42.337  93.331 101.675  1.00  0.00           H  
ATOM   1095 HG12 ILE A  72      43.519  95.428  99.702  1.00  0.00           H  
ATOM   1096 HG13 ILE A  72      42.495  95.769 101.051  1.00  0.00           H  
ATOM   1097 HG21 ILE A  72      44.342  92.632 100.436  1.00  0.00           H  
ATOM   1098 HG22 ILE A  72      42.943  91.720  99.943  1.00  0.00           H  
ATOM   1099 HG23 ILE A  72      43.576  92.975  98.877  1.00  0.00           H  
ATOM   1100 HD11 ILE A  72      44.067  94.795 102.650  1.00  0.00           H  
ATOM   1101 HD12 ILE A  72      45.263  94.515 101.406  1.00  0.00           H  
ATOM   1102 HD13 ILE A  72      44.719  96.189 101.726  1.00  0.00           H  
ATOM   1103  N   MET A  73      39.875  92.001 100.418  1.00  0.00           N  
ATOM   1104  CA  MET A  73      39.053  90.824 100.174  1.00  0.00           C  
ATOM   1105  C   MET A  73      38.182  90.814  98.852  1.00  0.00           C  
ATOM   1106  O   MET A  73      38.001  89.736  98.266  1.00  0.00           O  
ATOM   1107  CB  MET A  73      38.316  90.507 101.490  1.00  0.00           C  
ATOM   1108  CG  MET A  73      37.335  89.297 101.316  1.00  0.00           C  
ATOM   1109  SD  MET A  73      36.246  88.878 102.711  1.00  0.00           S  
ATOM   1110  CE  MET A  73      37.397  88.579 104.137  1.00  0.00           C  
ATOM   1111  H   MET A  73      39.673  92.422 101.314  1.00  0.00           H  
ATOM   1112  HA  MET A  73      39.836  90.072 100.073  1.00  0.00           H  
ATOM   1113  HB2 MET A  73      39.056  90.225 102.240  1.00  0.00           H  
ATOM   1114  HB3 MET A  73      37.749  91.377 101.820  1.00  0.00           H  
ATOM   1115  HG2 MET A  73      36.818  89.324 100.357  1.00  0.00           H  
ATOM   1116  HG3 MET A  73      38.095  88.516 101.277  1.00  0.00           H  
ATOM   1117  HE1 MET A  73      38.105  89.409 104.111  1.00  0.00           H  
ATOM   1118  HE2 MET A  73      36.803  88.675 105.046  1.00  0.00           H  
ATOM   1119  HE3 MET A  73      37.970  87.660 104.022  1.00  0.00           H  
ATOM   1120  N   LEU A  74      37.763  91.955  98.427  1.00  0.00           N  
ATOM   1121  CA  LEU A  74      37.030  92.135  97.125  1.00  0.00           C  
ATOM   1122  C   LEU A  74      37.888  92.719  95.946  1.00  0.00           C  
ATOM   1123  O   LEU A  74      37.649  92.461  94.793  1.00  0.00           O  
ATOM   1124  CB  LEU A  74      35.677  92.856  97.318  1.00  0.00           C  
ATOM   1125  CG  LEU A  74      34.838  92.380  98.530  1.00  0.00           C  
ATOM   1126  CD1 LEU A  74      33.803  93.434  98.940  1.00  0.00           C  
ATOM   1127  CD2 LEU A  74      34.151  91.079  98.228  1.00  0.00           C  
ATOM   1128  H   LEU A  74      37.965  92.748  99.019  1.00  0.00           H  
ATOM   1129  HA  LEU A  74      36.771  91.145  96.749  1.00  0.00           H  
ATOM   1130  HB2 LEU A  74      35.750  93.937  97.444  1.00  0.00           H  
ATOM   1131  HB3 LEU A  74      35.006  92.787  96.461  1.00  0.00           H  
ATOM   1132  HG  LEU A  74      35.562  92.293  99.340  1.00  0.00           H  
ATOM   1133 HD11 LEU A  74      34.291  94.286  99.415  1.00  0.00           H  
ATOM   1134 HD12 LEU A  74      33.307  93.819  98.049  1.00  0.00           H  
ATOM   1135 HD13 LEU A  74      33.042  93.077  99.634  1.00  0.00           H  
ATOM   1136 HD21 LEU A  74      34.906  90.312  98.057  1.00  0.00           H  
ATOM   1137 HD22 LEU A  74      33.567  90.952  99.139  1.00  0.00           H  
ATOM   1138 HD23 LEU A  74      33.509  91.129  97.349  1.00  0.00           H  
ATOM   1139  N   VAL A  75      38.851  93.580  96.293  1.00  0.00           N  
ATOM   1140  CA  VAL A  75      39.927  94.035  95.381  1.00  0.00           C  
ATOM   1141  C   VAL A  75      40.694  92.954  94.716  1.00  0.00           C  
ATOM   1142  O   VAL A  75      40.854  92.954  93.519  1.00  0.00           O  
ATOM   1143  CB  VAL A  75      40.840  95.042  96.027  1.00  0.00           C  
ATOM   1144  CG1 VAL A  75      41.764  95.702  94.936  1.00  0.00           C  
ATOM   1145  CG2 VAL A  75      40.123  96.176  96.751  1.00  0.00           C  
ATOM   1146  H   VAL A  75      38.966  93.600  97.297  1.00  0.00           H  
ATOM   1147  HA  VAL A  75      39.457  94.622  94.593  1.00  0.00           H  
ATOM   1148  HB  VAL A  75      41.466  94.610  96.808  1.00  0.00           H  
ATOM   1149 HG11 VAL A  75      41.194  96.351  94.271  1.00  0.00           H  
ATOM   1150 HG12 VAL A  75      42.464  96.374  95.432  1.00  0.00           H  
ATOM   1151 HG13 VAL A  75      42.469  95.013  94.472  1.00  0.00           H  
ATOM   1152 HG21 VAL A  75      40.860  96.872  97.153  1.00  0.00           H  
ATOM   1153 HG22 VAL A  75      39.488  96.609  95.979  1.00  0.00           H  
ATOM   1154 HG23 VAL A  75      39.586  95.735  97.592  1.00  0.00           H  
ATOM   1155  N   GLU A  76      40.985  91.863  95.507  1.00  0.00           N  
ATOM   1156  CA  GLU A  76      41.612  90.661  95.042  1.00  0.00           C  
ATOM   1157  C   GLU A  76      40.701  90.017  94.013  1.00  0.00           C  
ATOM   1158  O   GLU A  76      41.187  89.394  93.051  1.00  0.00           O  
ATOM   1159  CB  GLU A  76      41.850  89.673  96.214  1.00  0.00           C  
ATOM   1160  CG  GLU A  76      42.985  90.249  97.146  1.00  0.00           C  
ATOM   1161  CD  GLU A  76      44.434  89.807  96.751  1.00  0.00           C  
ATOM   1162  OE1 GLU A  76      44.695  89.693  95.559  1.00  0.00           O  
ATOM   1163  OE2 GLU A  76      45.332  89.653  97.665  1.00  0.00           O1-
ATOM   1164  H   GLU A  76      40.856  91.983  96.500  1.00  0.00           H  
ATOM   1165  HA  GLU A  76      42.582  90.840  94.577  1.00  0.00           H  
ATOM   1166  HB2 GLU A  76      40.930  89.556  96.786  1.00  0.00           H  
ATOM   1167  HB3 GLU A  76      42.239  88.715  95.869  1.00  0.00           H  
ATOM   1168  HG2 GLU A  76      42.940  91.337  97.129  1.00  0.00           H  
ATOM   1169  HG3 GLU A  76      42.894  90.059  98.216  1.00  0.00           H  
ATOM   1170  N   GLU A  77      39.361  90.234  94.026  1.00  0.00           N  
ATOM   1171  CA  GLU A  77      38.342  89.615  93.273  1.00  0.00           C  
ATOM   1172  C   GLU A  77      37.867  90.436  92.051  1.00  0.00           C  
ATOM   1173  O   GLU A  77      37.248  89.826  91.142  1.00  0.00           O  
ATOM   1174  CB  GLU A  77      37.214  89.068  94.143  1.00  0.00           C  
ATOM   1175  CG  GLU A  77      37.606  88.301  95.384  1.00  0.00           C  
ATOM   1176  CD  GLU A  77      38.348  86.960  95.081  1.00  0.00           C  
ATOM   1177  OE1 GLU A  77      38.071  86.308  94.081  1.00  0.00           O  
ATOM   1178  OE2 GLU A  77      39.197  86.549  95.931  1.00  0.00           O1-
ATOM   1179  H   GLU A  77      39.170  90.935  94.728  1.00  0.00           H  
ATOM   1180  HA  GLU A  77      38.828  88.793  92.747  1.00  0.00           H  
ATOM   1181  HB2 GLU A  77      36.624  89.920  94.479  1.00  0.00           H  
ATOM   1182  HB3 GLU A  77      36.530  88.453  93.559  1.00  0.00           H  
ATOM   1183  HG2 GLU A  77      38.258  88.967  95.948  1.00  0.00           H  
ATOM   1184  HG3 GLU A  77      36.774  88.149  96.071  1.00  0.00           H  
ATOM   1185  N   GLY A  78      38.278  91.687  91.907  1.00  0.00           N  
ATOM   1186  CA  GLY A  78      37.907  92.617  90.838  1.00  0.00           C  
ATOM   1187  C   GLY A  78      36.679  93.520  91.051  1.00  0.00           C  
ATOM   1188  O   GLY A  78      36.154  94.027  90.018  1.00  0.00           O  
ATOM   1189  H   GLY A  78      38.849  92.137  92.610  1.00  0.00           H  
ATOM   1190  HA2 GLY A  78      38.762  93.283  90.725  1.00  0.00           H  
ATOM   1191  HA3 GLY A  78      37.751  92.044  89.925  1.00  0.00           H  
ATOM   1192  N   PHE A  79      36.170  93.699  92.266  1.00  0.00           N  
ATOM   1193  CA  PHE A  79      35.100  94.587  92.634  1.00  0.00           C  
ATOM   1194  C   PHE A  79      35.475  96.089  92.480  1.00  0.00           C  
ATOM   1195  O   PHE A  79      36.652  96.556  92.648  1.00  0.00           O  
ATOM   1196  CB  PHE A  79      34.608  94.242  94.005  1.00  0.00           C  
ATOM   1197  CG  PHE A  79      33.845  92.942  94.021  1.00  0.00           C  
ATOM   1198  CD1 PHE A  79      34.494  91.689  93.895  1.00  0.00           C  
ATOM   1199  CD2 PHE A  79      32.413  93.002  94.196  1.00  0.00           C  
ATOM   1200  CE1 PHE A  79      33.819  90.451  94.086  1.00  0.00           C  
ATOM   1201  CE2 PHE A  79      31.699  91.774  94.222  1.00  0.00           C  
ATOM   1202  CZ  PHE A  79      32.415  90.541  94.184  1.00  0.00           C  
ATOM   1203  H   PHE A  79      36.598  93.215  93.042  1.00  0.00           H  
ATOM   1204  HA  PHE A  79      34.343  94.411  91.869  1.00  0.00           H  
ATOM   1205  HB2 PHE A  79      35.469  94.277  94.673  1.00  0.00           H  
ATOM   1206  HB3 PHE A  79      33.955  95.018  94.406  1.00  0.00           H  
ATOM   1207  HD1 PHE A  79      35.549  91.595  93.687  1.00  0.00           H  
ATOM   1208  HD2 PHE A  79      31.902  93.934  94.391  1.00  0.00           H  
ATOM   1209  HE1 PHE A  79      34.382  89.531  94.016  1.00  0.00           H  
ATOM   1210  HE2 PHE A  79      30.625  91.865  94.159  1.00  0.00           H  
ATOM   1211  HZ  PHE A  79      31.847  89.622  94.153  1.00  0.00           H  
ATOM   1212  N   SER A  80      34.456  96.991  92.353  1.00  0.00           N  
ATOM   1213  CA  SER A  80      34.595  98.449  92.557  1.00  0.00           C  
ATOM   1214  C   SER A  80      34.477  98.754  94.012  1.00  0.00           C  
ATOM   1215  O   SER A  80      33.439  99.135  94.495  1.00  0.00           O  
ATOM   1216  CB  SER A  80      33.481  98.993  91.655  1.00  0.00           C  
ATOM   1217  OG  SER A  80      33.617 100.352  91.671  1.00  0.00           O  
ATOM   1218  H   SER A  80      33.475  96.771  92.256  1.00  0.00           H  
ATOM   1219  HA  SER A  80      35.612  98.735  92.290  1.00  0.00           H  
ATOM   1220  HB2 SER A  80      33.579  98.535  90.671  1.00  0.00           H  
ATOM   1221  HB3 SER A  80      32.534  98.666  92.084  1.00  0.00           H  
ATOM   1222  HG  SER A  80      32.991 100.746  91.059  1.00  0.00           H  
ATOM   1223  N   VAL A  81      35.506  98.464  94.809  1.00  0.00           N  
ATOM   1224  CA  VAL A  81      35.648  98.768  96.266  1.00  0.00           C  
ATOM   1225  C   VAL A  81      36.004 100.255  96.413  1.00  0.00           C  
ATOM   1226  O   VAL A  81      36.699 100.816  95.624  1.00  0.00           O  
ATOM   1227  CB  VAL A  81      36.593  97.818  97.073  1.00  0.00           C  
ATOM   1228  CG1 VAL A  81      36.343  97.801  98.585  1.00  0.00           C  
ATOM   1229  CG2 VAL A  81      36.392  96.416  96.524  1.00  0.00           C  
ATOM   1230  H   VAL A  81      36.354  98.103  94.397  1.00  0.00           H  
ATOM   1231  HA  VAL A  81      34.690  98.678  96.780  1.00  0.00           H  
ATOM   1232  HB  VAL A  81      37.602  98.145  96.825  1.00  0.00           H  
ATOM   1233 HG11 VAL A  81      36.781  98.691  99.036  1.00  0.00           H  
ATOM   1234 HG12 VAL A  81      35.281  97.702  98.806  1.00  0.00           H  
ATOM   1235 HG13 VAL A  81      36.771  96.934  99.087  1.00  0.00           H  
ATOM   1236 HG21 VAL A  81      37.000  95.701  97.078  1.00  0.00           H  
ATOM   1237 HG22 VAL A  81      35.353  96.085  96.543  1.00  0.00           H  
ATOM   1238 HG23 VAL A  81      36.743  96.370  95.493  1.00  0.00           H  
ATOM   1239  N   THR A  82      35.469 100.867  97.446  1.00  0.00           N  
ATOM   1240  CA  THR A  82      35.778 102.173  98.002  1.00  0.00           C  
ATOM   1241  C   THR A  82      35.698 101.985  99.542  1.00  0.00           C  
ATOM   1242  O   THR A  82      35.012 101.094 100.119  1.00  0.00           O  
ATOM   1243  CB  THR A  82      34.647 103.188  97.594  1.00  0.00           C  
ATOM   1244  CG2 THR A  82      34.861 104.572  98.122  1.00  0.00           C  
ATOM   1245  OG1 THR A  82      34.545 103.281  96.238  1.00  0.00           O  
ATOM   1246  H   THR A  82      34.842 100.306  98.005  1.00  0.00           H  
ATOM   1247  HA  THR A  82      36.746 102.549  97.673  1.00  0.00           H  
ATOM   1248  HB  THR A  82      33.663 102.918  97.977  1.00  0.00           H  
ATOM   1249  HG1 THR A  82      34.310 102.404  95.928  1.00  0.00           H  
ATOM   1250 HG21 THR A  82      34.803 104.535  99.210  1.00  0.00           H  
ATOM   1251 HG22 THR A  82      35.851 104.946  97.859  1.00  0.00           H  
ATOM   1252 HG23 THR A  82      34.125 105.224  97.652  1.00  0.00           H  
ATOM   1253  N   SER A  83      36.453 102.763 100.227  1.00  0.00           N  
ATOM   1254  CA  SER A  83      36.584 102.712 101.656  1.00  0.00           C  
ATOM   1255  C   SER A  83      36.701 104.106 102.331  1.00  0.00           C  
ATOM   1256  O   SER A  83      37.241 105.084 101.839  1.00  0.00           O  
ATOM   1257  CB  SER A  83      37.981 102.101 101.883  1.00  0.00           C  
ATOM   1258  OG  SER A  83      38.148 100.845 101.203  1.00  0.00           O  
ATOM   1259  H   SER A  83      37.114 103.332  99.718  1.00  0.00           H  
ATOM   1260  HA  SER A  83      35.755 102.228 102.171  1.00  0.00           H  
ATOM   1261  HB2 SER A  83      38.725 102.738 101.403  1.00  0.00           H  
ATOM   1262  HB3 SER A  83      37.982 101.894 102.953  1.00  0.00           H  
ATOM   1263  HG  SER A  83      37.493 100.201 101.481  1.00  0.00           H  
ATOM   1264  N   VAL A  84      35.984 104.294 103.460  1.00  0.00           N  
ATOM   1265  CA  VAL A  84      36.075 105.424 104.359  1.00  0.00           C  
ATOM   1266  C   VAL A  84      36.213 104.846 105.811  1.00  0.00           C  
ATOM   1267  O   VAL A  84      36.005 103.654 105.997  1.00  0.00           O  
ATOM   1268  CB  VAL A  84      34.901 106.384 104.238  1.00  0.00           C  
ATOM   1269  CG1 VAL A  84      34.692 106.815 102.794  1.00  0.00           C  
ATOM   1270  CG2 VAL A  84      33.552 105.852 104.634  1.00  0.00           C  
ATOM   1271  H   VAL A  84      35.450 103.522 103.836  1.00  0.00           H  
ATOM   1272  HA  VAL A  84      36.984 105.968 104.103  1.00  0.00           H  
ATOM   1273  HB  VAL A  84      35.218 107.276 104.777  1.00  0.00           H  
ATOM   1274 HG11 VAL A  84      35.654 107.218 102.478  1.00  0.00           H  
ATOM   1275 HG12 VAL A  84      34.441 106.013 102.100  1.00  0.00           H  
ATOM   1276 HG13 VAL A  84      33.974 107.634 102.805  1.00  0.00           H  
ATOM   1277 HG21 VAL A  84      33.288 104.910 104.155  1.00  0.00           H  
ATOM   1278 HG22 VAL A  84      33.437 105.747 105.714  1.00  0.00           H  
ATOM   1279 HG23 VAL A  84      32.772 106.523 104.275  1.00  0.00           H  
ATOM   1280  N   ASP A  85      36.638 105.642 106.727  1.00  0.00           N  
ATOM   1281  CA  ASP A  85      36.830 105.447 108.217  1.00  0.00           C  
ATOM   1282  C   ASP A  85      37.272 106.886 108.672  1.00  0.00           C  
ATOM   1283  O   ASP A  85      37.777 107.698 107.923  1.00  0.00           O  
ATOM   1284  CB  ASP A  85      38.022 104.450 108.467  1.00  0.00           C  
ATOM   1285  CG  ASP A  85      38.100 103.920 109.877  1.00  0.00           C  
ATOM   1286  OD1 ASP A  85      37.928 102.721 110.036  1.00  0.00           O  
ATOM   1287  OD2 ASP A  85      38.386 104.696 110.851  1.00  0.00           O1-
ATOM   1288  H   ASP A  85      36.780 106.605 106.459  1.00  0.00           H  
ATOM   1289  HA  ASP A  85      35.957 105.072 108.750  1.00  0.00           H  
ATOM   1290  HB2 ASP A  85      37.958 103.639 107.742  1.00  0.00           H  
ATOM   1291  HB3 ASP A  85      38.945 104.958 108.186  1.00  0.00           H  
ATOM   1292  N   ALA A  86      37.009 107.218 109.945  1.00  0.00           N  
ATOM   1293  CA  ALA A  86      37.531 108.410 110.592  1.00  0.00           C  
ATOM   1294  C   ALA A  86      38.996 108.341 110.978  1.00  0.00           C  
ATOM   1295  O   ALA A  86      39.622 109.392 111.113  1.00  0.00           O  
ATOM   1296  CB  ALA A  86      36.689 108.568 111.827  1.00  0.00           C  
ATOM   1297  H   ALA A  86      36.379 106.673 110.516  1.00  0.00           H  
ATOM   1298  HA  ALA A  86      37.372 109.217 109.877  1.00  0.00           H  
ATOM   1299  HB1 ALA A  86      36.992 109.471 112.355  1.00  0.00           H  
ATOM   1300  HB2 ALA A  86      35.667 108.793 111.518  1.00  0.00           H  
ATOM   1301  HB3 ALA A  86      36.863 107.675 112.427  1.00  0.00           H  
ATOM   1302  N   SER A  87      39.632 107.155 111.046  1.00  0.00           N  
ATOM   1303  CA  SER A  87      40.975 107.065 111.642  1.00  0.00           C  
ATOM   1304  C   SER A  87      42.115 107.156 110.633  1.00  0.00           C  
ATOM   1305  O   SER A  87      42.207 106.173 109.878  1.00  0.00           O  
ATOM   1306  CB  SER A  87      40.994 105.826 112.593  1.00  0.00           C  
ATOM   1307  OG  SER A  87      42.373 105.585 113.077  1.00  0.00           O  
ATOM   1308  H   SER A  87      39.212 106.268 110.810  1.00  0.00           H  
ATOM   1309  HA  SER A  87      41.124 107.936 112.280  1.00  0.00           H  
ATOM   1310  HB2 SER A  87      40.183 105.853 113.320  1.00  0.00           H  
ATOM   1311  HB3 SER A  87      40.828 104.970 111.940  1.00  0.00           H  
ATOM   1312  HG  SER A  87      42.899 106.382 113.186  1.00  0.00           H  
ATOM   1313  N   ASP A  88      42.946 108.193 110.681  1.00  0.00           N  
ATOM   1314  CA  ASP A  88      44.121 108.247 109.819  1.00  0.00           C  
ATOM   1315  C   ASP A  88      45.125 107.187 110.173  1.00  0.00           C  
ATOM   1316  O   ASP A  88      45.819 106.680 109.230  1.00  0.00           O  
ATOM   1317  CB  ASP A  88      44.880 109.616 109.932  1.00  0.00           C  
ATOM   1318  CG  ASP A  88      45.527 109.955 111.309  1.00  0.00           C  
ATOM   1319  OD1 ASP A  88      46.646 110.535 111.282  1.00  0.00           O  
ATOM   1320  OD2 ASP A  88      44.899 109.848 112.443  1.00  0.00           O1-
ATOM   1321  H   ASP A  88      42.743 108.972 111.290  1.00  0.00           H  
ATOM   1322  HA  ASP A  88      43.821 108.177 108.773  1.00  0.00           H  
ATOM   1323  HB2 ASP A  88      45.601 109.620 109.116  1.00  0.00           H  
ATOM   1324  HB3 ASP A  88      44.226 110.424 109.604  1.00  0.00           H  
ATOM   1325  N   LYS A  89      45.282 106.735 111.397  1.00  0.00           N  
ATOM   1326  CA  LYS A  89      46.321 105.798 111.896  1.00  0.00           C  
ATOM   1327  C   LYS A  89      46.066 104.458 111.348  1.00  0.00           C  
ATOM   1328  O   LYS A  89      47.065 103.765 111.056  1.00  0.00           O  
ATOM   1329  CB  LYS A  89      46.367 105.758 113.409  1.00  0.00           C  
ATOM   1330  CG  LYS A  89      46.522 107.030 114.130  1.00  0.00           C  
ATOM   1331  CD  LYS A  89      47.762 107.743 113.722  1.00  0.00           C  
ATOM   1332  CE  LYS A  89      47.945 109.040 114.583  1.00  0.00           C  
ATOM   1333  NZ  LYS A  89      47.232 110.212 114.053  1.00  0.00           N1+
ATOM   1334  H   LYS A  89      44.606 107.115 112.044  1.00  0.00           H  
ATOM   1335  HA  LYS A  89      47.304 106.106 111.536  1.00  0.00           H  
ATOM   1336  HB2 LYS A  89      45.456 105.277 113.764  1.00  0.00           H  
ATOM   1337  HB3 LYS A  89      47.238 105.157 113.670  1.00  0.00           H  
ATOM   1338  HG2 LYS A  89      45.696 107.699 113.889  1.00  0.00           H  
ATOM   1339  HG3 LYS A  89      46.495 106.857 115.205  1.00  0.00           H  
ATOM   1340  HD2 LYS A  89      48.620 107.127 113.988  1.00  0.00           H  
ATOM   1341  HD3 LYS A  89      47.733 107.946 112.651  1.00  0.00           H  
ATOM   1342  HE2 LYS A  89      47.629 108.817 115.602  1.00  0.00           H  
ATOM   1343  HE3 LYS A  89      49.021 109.132 114.732  1.00  0.00           H  
ATOM   1344  HZ1 LYS A  89      46.328 110.031 113.642  1.00  0.00           H  
ATOM   1345  HZ2 LYS A  89      47.099 110.860 114.815  1.00  0.00           H  
ATOM   1346  HZ3 LYS A  89      47.784 110.626 113.315  1.00  0.00           H  
ATOM   1347  N   MET A  90      44.755 104.100 111.261  1.00  0.00           N  
ATOM   1348  CA  MET A  90      44.376 102.928 110.444  1.00  0.00           C  
ATOM   1349  C   MET A  90      44.558 103.224 108.949  1.00  0.00           C  
ATOM   1350  O   MET A  90      45.358 102.552 108.301  1.00  0.00           O  
ATOM   1351  CB  MET A  90      42.917 102.549 110.688  1.00  0.00           C  
ATOM   1352  CG  MET A  90      42.845 101.935 112.111  1.00  0.00           C  
ATOM   1353  SD  MET A  90      43.010 100.114 112.195  1.00  0.00           S  
ATOM   1354  CE  MET A  90      42.413  99.950 113.911  1.00  0.00           C  
ATOM   1355  H   MET A  90      44.022 104.717 111.584  1.00  0.00           H  
ATOM   1356  HA  MET A  90      45.025 102.074 110.637  1.00  0.00           H  
ATOM   1357  HB2 MET A  90      42.280 103.433 110.700  1.00  0.00           H  
ATOM   1358  HB3 MET A  90      42.671 101.882 109.861  1.00  0.00           H  
ATOM   1359  HG2 MET A  90      43.628 102.306 112.773  1.00  0.00           H  
ATOM   1360  HG3 MET A  90      41.807 102.072 112.417  1.00  0.00           H  
ATOM   1361  HE1 MET A  90      43.255  99.994 114.601  1.00  0.00           H  
ATOM   1362  HE2 MET A  90      41.703 100.755 114.102  1.00  0.00           H  
ATOM   1363  HE3 MET A  90      41.977  98.959 114.044  1.00  0.00           H  
ATOM   1364  N   LEU A  91      43.848 104.285 108.449  1.00  0.00           N  
ATOM   1365  CA  LEU A  91      43.680 104.432 106.977  1.00  0.00           C  
ATOM   1366  C   LEU A  91      45.057 104.505 106.181  1.00  0.00           C  
ATOM   1367  O   LEU A  91      45.134 104.073 105.036  1.00  0.00           O  
ATOM   1368  CB  LEU A  91      42.939 105.663 106.474  1.00  0.00           C  
ATOM   1369  CG  LEU A  91      41.445 105.591 106.733  1.00  0.00           C  
ATOM   1370  CD1 LEU A  91      40.781 106.995 106.683  1.00  0.00           C  
ATOM   1371  CD2 LEU A  91      40.784 104.748 105.626  1.00  0.00           C  
ATOM   1372  H   LEU A  91      43.245 104.860 109.020  1.00  0.00           H  
ATOM   1373  HA  LEU A  91      43.225 103.481 106.701  1.00  0.00           H  
ATOM   1374  HB2 LEU A  91      43.455 106.481 106.977  1.00  0.00           H  
ATOM   1375  HB3 LEU A  91      43.051 105.872 105.411  1.00  0.00           H  
ATOM   1376  HG  LEU A  91      41.168 105.122 107.678  1.00  0.00           H  
ATOM   1377 HD11 LEU A  91      41.070 107.529 105.778  1.00  0.00           H  
ATOM   1378 HD12 LEU A  91      39.694 106.919 106.720  1.00  0.00           H  
ATOM   1379 HD13 LEU A  91      41.095 107.611 107.526  1.00  0.00           H  
ATOM   1380 HD21 LEU A  91      39.914 104.174 105.943  1.00  0.00           H  
ATOM   1381 HD22 LEU A  91      40.550 105.434 104.812  1.00  0.00           H  
ATOM   1382 HD23 LEU A  91      41.364 103.890 105.283  1.00  0.00           H  
ATOM   1383  N   LYS A  92      46.103 105.017 106.823  1.00  0.00           N  
ATOM   1384  CA  LYS A  92      47.408 105.063 106.146  1.00  0.00           C  
ATOM   1385  C   LYS A  92      48.069 103.650 105.941  1.00  0.00           C  
ATOM   1386  O   LYS A  92      48.779 103.491 104.948  1.00  0.00           O  
ATOM   1387  CB  LYS A  92      48.300 106.084 106.922  1.00  0.00           C  
ATOM   1388  CG  LYS A  92      49.563 106.515 106.141  1.00  0.00           C  
ATOM   1389  CD  LYS A  92      50.441 107.388 106.971  1.00  0.00           C  
ATOM   1390  CE  LYS A  92      49.875 108.741 107.560  1.00  0.00           C  
ATOM   1391  NZ  LYS A  92      50.811 109.966 107.496  1.00  0.00           N1+
ATOM   1392  H   LYS A  92      45.924 105.603 107.625  1.00  0.00           H  
ATOM   1393  HA  LYS A  92      47.287 105.508 105.159  1.00  0.00           H  
ATOM   1394  HB2 LYS A  92      47.748 107.017 107.035  1.00  0.00           H  
ATOM   1395  HB3 LYS A  92      48.590 105.665 107.886  1.00  0.00           H  
ATOM   1396  HG2 LYS A  92      50.058 105.605 105.803  1.00  0.00           H  
ATOM   1397  HG3 LYS A  92      49.300 107.208 105.341  1.00  0.00           H  
ATOM   1398  HD2 LYS A  92      50.849 106.817 107.804  1.00  0.00           H  
ATOM   1399  HD3 LYS A  92      51.201 107.721 106.264  1.00  0.00           H  
ATOM   1400  HE2 LYS A  92      48.983 108.940 106.965  1.00  0.00           H  
ATOM   1401  HE3 LYS A  92      49.665 108.573 108.616  1.00  0.00           H  
ATOM   1402  HZ1 LYS A  92      51.770 109.738 107.717  1.00  0.00           H  
ATOM   1403  HZ2 LYS A  92      50.755 110.333 106.557  1.00  0.00           H  
ATOM   1404  HZ3 LYS A  92      50.536 110.721 108.108  1.00  0.00           H  
ATOM   1405  N   TYR A  93      47.646 102.598 106.715  1.00  0.00           N  
ATOM   1406  CA  TYR A  93      48.019 101.238 106.470  1.00  0.00           C  
ATOM   1407  C   TYR A  93      47.363 100.720 105.167  1.00  0.00           C  
ATOM   1408  O   TYR A  93      48.043 100.156 104.368  1.00  0.00           O  
ATOM   1409  CB  TYR A  93      47.905 100.224 107.684  1.00  0.00           C  
ATOM   1410  CG  TYR A  93      48.844 100.524 108.858  1.00  0.00           C  
ATOM   1411  CD1 TYR A  93      48.218 101.119 109.976  1.00  0.00           C  
ATOM   1412  CD2 TYR A  93      50.218 100.279 108.838  1.00  0.00           C  
ATOM   1413  CE1 TYR A  93      49.074 101.456 111.085  1.00  0.00           C  
ATOM   1414  CE2 TYR A  93      51.106 100.553 109.949  1.00  0.00           C  
ATOM   1415  CZ  TYR A  93      50.519 101.180 111.088  1.00  0.00           C  
ATOM   1416  OH  TYR A  93      51.296 101.466 112.153  1.00  0.00           O  
ATOM   1417  H   TYR A  93      47.098 102.834 107.529  1.00  0.00           H  
ATOM   1418  HA  TYR A  93      49.084 101.294 106.244  1.00  0.00           H  
ATOM   1419  HB2 TYR A  93      46.853 100.237 107.970  1.00  0.00           H  
ATOM   1420  HB3 TYR A  93      48.136  99.228 107.305  1.00  0.00           H  
ATOM   1421  HD1 TYR A  93      47.146 101.248 109.955  1.00  0.00           H  
ATOM   1422  HD2 TYR A  93      50.798  99.833 108.043  1.00  0.00           H  
ATOM   1423  HE1 TYR A  93      48.624 101.818 111.997  1.00  0.00           H  
ATOM   1424  HE2 TYR A  93      52.171 100.393 109.873  1.00  0.00           H  
ATOM   1425  HH  TYR A  93      50.856 101.949 112.857  1.00  0.00           H  
ATOM   1426  N   ALA A  94      46.029 101.058 105.019  1.00  0.00           N  
ATOM   1427  CA  ALA A  94      45.248 100.783 103.798  1.00  0.00           C  
ATOM   1428  C   ALA A  94      45.829 101.564 102.556  1.00  0.00           C  
ATOM   1429  O   ALA A  94      45.948 100.898 101.496  1.00  0.00           O  
ATOM   1430  CB  ALA A  94      43.794 101.264 103.968  1.00  0.00           C  
ATOM   1431  H   ALA A  94      45.570 101.344 105.872  1.00  0.00           H  
ATOM   1432  HA  ALA A  94      45.292  99.709 103.618  1.00  0.00           H  
ATOM   1433  HB1 ALA A  94      43.296 100.935 103.056  1.00  0.00           H  
ATOM   1434  HB2 ALA A  94      43.286 100.840 104.834  1.00  0.00           H  
ATOM   1435  HB3 ALA A  94      43.718 102.345 104.090  1.00  0.00           H  
ATOM   1436  N   LEU A  95      46.238 102.841 102.789  1.00  0.00           N  
ATOM   1437  CA  LEU A  95      46.948 103.607 101.792  1.00  0.00           C  
ATOM   1438  C   LEU A  95      48.279 103.054 101.362  1.00  0.00           C  
ATOM   1439  O   LEU A  95      48.424 102.698 100.179  1.00  0.00           O  
ATOM   1440  CB  LEU A  95      47.048 105.099 102.118  1.00  0.00           C  
ATOM   1441  CG  LEU A  95      45.748 105.952 102.026  1.00  0.00           C  
ATOM   1442  CD1 LEU A  95      46.011 107.262 102.637  1.00  0.00           C  
ATOM   1443  CD2 LEU A  95      45.253 106.078 100.568  1.00  0.00           C  
ATOM   1444  H   LEU A  95      45.952 103.287 103.648  1.00  0.00           H  
ATOM   1445  HA  LEU A  95      46.336 103.522 100.894  1.00  0.00           H  
ATOM   1446  HB2 LEU A  95      47.344 105.155 103.165  1.00  0.00           H  
ATOM   1447  HB3 LEU A  95      47.817 105.526 101.473  1.00  0.00           H  
ATOM   1448  HG  LEU A  95      45.015 105.506 102.698  1.00  0.00           H  
ATOM   1449 HD11 LEU A  95      46.538 107.901 101.928  1.00  0.00           H  
ATOM   1450 HD12 LEU A  95      45.072 107.699 102.978  1.00  0.00           H  
ATOM   1451 HD13 LEU A  95      46.498 107.143 103.605  1.00  0.00           H  
ATOM   1452 HD21 LEU A  95      45.983 106.676 100.025  1.00  0.00           H  
ATOM   1453 HD22 LEU A  95      45.094 105.072 100.178  1.00  0.00           H  
ATOM   1454 HD23 LEU A  95      44.315 106.631 100.605  1.00  0.00           H  
ATOM   1455  N   LYS A  96      49.256 102.881 102.250  1.00  0.00           N  
ATOM   1456  CA  LYS A  96      50.459 101.994 102.024  1.00  0.00           C  
ATOM   1457  C   LYS A  96      50.225 100.648 101.393  1.00  0.00           C  
ATOM   1458  O   LYS A  96      51.013 100.222 100.628  1.00  0.00           O  
ATOM   1459  CB  LYS A  96      51.292 101.841 103.351  1.00  0.00           C  
ATOM   1460  CG  LYS A  96      51.778 103.198 103.821  1.00  0.00           C  
ATOM   1461  CD  LYS A  96      52.557 102.973 105.058  1.00  0.00           C  
ATOM   1462  CE  LYS A  96      53.019 104.245 105.671  1.00  0.00           C  
ATOM   1463  NZ  LYS A  96      53.339 104.174 107.101  1.00  0.00           N1+
ATOM   1464  H   LYS A  96      49.209 103.455 103.079  1.00  0.00           H  
ATOM   1465  HA  LYS A  96      51.060 102.509 101.273  1.00  0.00           H  
ATOM   1466  HB2 LYS A  96      50.566 101.582 104.121  1.00  0.00           H  
ATOM   1467  HB3 LYS A  96      52.097 101.116 103.226  1.00  0.00           H  
ATOM   1468  HG2 LYS A  96      52.308 103.712 103.020  1.00  0.00           H  
ATOM   1469  HG3 LYS A  96      50.900 103.771 104.123  1.00  0.00           H  
ATOM   1470  HD2 LYS A  96      52.111 102.310 105.798  1.00  0.00           H  
ATOM   1471  HD3 LYS A  96      53.443 102.435 104.719  1.00  0.00           H  
ATOM   1472  HE2 LYS A  96      53.879 104.456 105.036  1.00  0.00           H  
ATOM   1473  HE3 LYS A  96      52.320 105.072 105.546  1.00  0.00           H  
ATOM   1474  HZ1 LYS A  96      54.014 103.451 107.307  1.00  0.00           H  
ATOM   1475  HZ2 LYS A  96      53.672 105.033 107.515  1.00  0.00           H  
ATOM   1476  HZ3 LYS A  96      52.538 103.920 107.661  1.00  0.00           H  
ATOM   1477  N   GLU A  97      49.216  99.894 101.813  1.00  0.00           N  
ATOM   1478  CA  GLU A  97      48.792  98.580 101.298  1.00  0.00           C  
ATOM   1479  C   GLU A  97      48.106  98.676  99.913  1.00  0.00           C  
ATOM   1480  O   GLU A  97      48.401  97.768  99.092  1.00  0.00           O  
ATOM   1481  CB  GLU A  97      47.752  97.839 102.228  1.00  0.00           C  
ATOM   1482  CG  GLU A  97      47.658  96.301 102.064  1.00  0.00           C  
ATOM   1483  CD  GLU A  97      49.014  95.650 102.284  1.00  0.00           C  
ATOM   1484  OE1 GLU A  97      49.387  94.786 101.433  1.00  0.00           O  
ATOM   1485  OE2 GLU A  97      49.820  96.058 103.128  1.00  0.00           O1-
ATOM   1486  H   GLU A  97      48.669 100.231 102.592  1.00  0.00           H  
ATOM   1487  HA  GLU A  97      49.690  97.964 101.288  1.00  0.00           H  
ATOM   1488  HB2 GLU A  97      48.064  98.094 103.242  1.00  0.00           H  
ATOM   1489  HB3 GLU A  97      46.754  98.249 102.069  1.00  0.00           H  
ATOM   1490  HG2 GLU A  97      46.942  95.877 102.767  1.00  0.00           H  
ATOM   1491  HG3 GLU A  97      47.342  96.043 101.053  1.00  0.00           H  
ATOM   1492  N   ARG A  98      47.416  99.741  99.523  1.00  0.00           N  
ATOM   1493  CA  ARG A  98      46.977 100.058  98.084  1.00  0.00           C  
ATOM   1494  C   ARG A  98      48.137 100.559  97.252  1.00  0.00           C  
ATOM   1495  O   ARG A  98      48.272  99.922  96.207  1.00  0.00           O  
ATOM   1496  CB  ARG A  98      45.797 100.963  98.020  1.00  0.00           C  
ATOM   1497  CG  ARG A  98      45.405 101.468  96.522  1.00  0.00           C  
ATOM   1498  CD  ARG A  98      44.302 102.494  96.351  1.00  0.00           C  
ATOM   1499  NE  ARG A  98      44.751 103.812  96.713  1.00  0.00           N  
ATOM   1500  CZ  ARG A  98      44.219 104.950  96.238  1.00  0.00           C  
ATOM   1501  NH1 ARG A  98      43.140 105.060  95.587  1.00  0.00           N1+
ATOM   1502  NH2 ARG A  98      44.734 106.079  96.607  1.00  0.00           N  
ATOM   1503  H   ARG A  98      47.053 100.237 100.324  1.00  0.00           H  
ATOM   1504  HA  ARG A  98      46.715  99.117  97.601  1.00  0.00           H  
ATOM   1505  HB2 ARG A  98      44.886 100.455  98.337  1.00  0.00           H  
ATOM   1506  HB3 ARG A  98      45.859 101.808  98.705  1.00  0.00           H  
ATOM   1507  HG2 ARG A  98      46.265 101.853  95.973  1.00  0.00           H  
ATOM   1508  HG3 ARG A  98      45.058 100.530  96.089  1.00  0.00           H  
ATOM   1509  HD2 ARG A  98      44.147 102.419  95.275  1.00  0.00           H  
ATOM   1510  HD3 ARG A  98      43.392 102.161  96.850  1.00  0.00           H  
ATOM   1511  HE  ARG A  98      45.646 104.003  97.139  1.00  0.00           H  
ATOM   1512 HH11 ARG A  98      42.459 104.316  95.629  1.00  0.00           H  
ATOM   1513 HH12 ARG A  98      43.104 105.920  95.058  1.00  0.00           H  
ATOM   1514 HH21 ARG A  98      45.718 106.045  96.828  1.00  0.00           H  
ATOM   1515 HH22 ARG A  98      44.174 106.919  96.577  1.00  0.00           H  
ATOM   1516  N   TRP A  99      48.931 101.478  97.709  1.00  0.00           N  
ATOM   1517  CA  TRP A  99      50.037 101.961  96.838  1.00  0.00           C  
ATOM   1518  C   TRP A  99      51.071 100.930  96.518  1.00  0.00           C  
ATOM   1519  O   TRP A  99      51.466 100.842  95.390  1.00  0.00           O  
ATOM   1520  CB  TRP A  99      50.698 103.119  97.627  1.00  0.00           C  
ATOM   1521  CG  TRP A  99      51.736 103.794  96.767  1.00  0.00           C  
ATOM   1522  CD1 TRP A  99      53.081 103.468  96.847  1.00  0.00           C  
ATOM   1523  CD2 TRP A  99      51.675 104.711  95.582  1.00  0.00           C  
ATOM   1524  CE2 TRP A  99      53.075 104.927  95.095  1.00  0.00           C  
ATOM   1525  CE3 TRP A  99      50.647 105.318  94.875  1.00  0.00           C  
ATOM   1526  NE1 TRP A  99      53.849 104.129  95.889  1.00  0.00           N  
ATOM   1527  CZ2 TRP A  99      53.344 105.834  94.137  1.00  0.00           C  
ATOM   1528  CZ3 TRP A  99      50.871 106.264  93.836  1.00  0.00           C  
ATOM   1529  CH2 TRP A  99      52.256 106.489  93.514  1.00  0.00           C  
ATOM   1530  H   TRP A  99      48.761 101.883  98.619  1.00  0.00           H  
ATOM   1531  HA  TRP A  99      49.569 102.413  95.963  1.00  0.00           H  
ATOM   1532  HB2 TRP A  99      50.037 103.953  97.867  1.00  0.00           H  
ATOM   1533  HB3 TRP A  99      51.120 102.727  98.552  1.00  0.00           H  
ATOM   1534  HD1 TRP A  99      53.441 102.877  97.678  1.00  0.00           H  
ATOM   1535  HE1 TRP A  99      54.853 104.233  95.935  1.00  0.00           H  
ATOM   1536  HE3 TRP A  99      49.653 105.080  95.224  1.00  0.00           H  
ATOM   1537  HZ2 TRP A  99      54.311 106.177  93.803  1.00  0.00           H  
ATOM   1538  HZ3 TRP A  99      50.004 106.757  93.421  1.00  0.00           H  
ATOM   1539  HH2 TRP A  99      52.482 107.287  92.823  1.00  0.00           H  
ATOM   1540  N   ASN A 100      51.300  99.967  97.372  1.00  0.00           N  
ATOM   1541  CA  ASN A 100      52.348  98.986  97.052  1.00  0.00           C  
ATOM   1542  C   ASN A 100      52.013  97.995  95.896  1.00  0.00           C  
ATOM   1543  O   ASN A 100      52.938  97.336  95.383  1.00  0.00           O  
ATOM   1544  CB  ASN A 100      52.643  98.342  98.435  1.00  0.00           C  
ATOM   1545  CG  ASN A 100      53.613  97.200  98.496  1.00  0.00           C  
ATOM   1546  ND2 ASN A 100      53.115  95.999  98.347  1.00  0.00           N  
ATOM   1547  OD1 ASN A 100      54.758  97.339  98.554  1.00  0.00           O  
ATOM   1548  H   ASN A 100      50.873  99.971  98.286  1.00  0.00           H  
ATOM   1549  HA  ASN A 100      53.222  99.511  96.666  1.00  0.00           H  
ATOM   1550  HB2 ASN A 100      53.291  99.089  98.894  1.00  0.00           H  
ATOM   1551  HB3 ASN A 100      51.785  98.116  99.067  1.00  0.00           H  
ATOM   1552 HD21 ASN A 100      53.689  95.170  98.301  1.00  0.00           H  
ATOM   1553 HD22 ASN A 100      52.119  95.863  98.454  1.00  0.00           H  
ATOM   1554  N   ARG A 101      50.750  97.881  95.455  1.00  0.00           N  
ATOM   1555  CA  ARG A 101      50.329  96.958  94.390  1.00  0.00           C  
ATOM   1556  C   ARG A 101      49.385  97.483  93.316  1.00  0.00           C  
ATOM   1557  O   ARG A 101      48.792  96.709  92.580  1.00  0.00           O  
ATOM   1558  CB  ARG A 101      50.119  95.586  95.077  1.00  0.00           C  
ATOM   1559  CG  ARG A 101      48.881  95.507  96.006  1.00  0.00           C  
ATOM   1560  CD  ARG A 101      48.710  94.120  96.625  1.00  0.00           C  
ATOM   1561  NE  ARG A 101      48.272  93.085  95.623  1.00  0.00           N  
ATOM   1562  CZ  ARG A 101      47.682  91.962  95.951  1.00  0.00           C  
ATOM   1563  NH1 ARG A 101      47.589  91.544  97.189  1.00  0.00           N1+
ATOM   1564  NH2 ARG A 101      47.002  91.354  95.044  1.00  0.00           N  
ATOM   1565  H   ARG A 101      50.102  98.436  95.996  1.00  0.00           H  
ATOM   1566  HA  ARG A 101      51.200  96.753  93.766  1.00  0.00           H  
ATOM   1567  HB2 ARG A 101      50.011  94.927  94.216  1.00  0.00           H  
ATOM   1568  HB3 ARG A 101      50.974  95.136  95.584  1.00  0.00           H  
ATOM   1569  HG2 ARG A 101      49.066  96.286  96.745  1.00  0.00           H  
ATOM   1570  HG3 ARG A 101      47.946  95.662  95.468  1.00  0.00           H  
ATOM   1571  HD2 ARG A 101      49.520  93.758  97.257  1.00  0.00           H  
ATOM   1572  HD3 ARG A 101      47.864  94.224  97.304  1.00  0.00           H  
ATOM   1573  HE  ARG A 101      48.142  93.313  94.648  1.00  0.00           H  
ATOM   1574 HH11 ARG A 101      47.993  92.046  97.966  1.00  0.00           H  
ATOM   1575 HH12 ARG A 101      46.994  90.758  97.415  1.00  0.00           H  
ATOM   1576 HH21 ARG A 101      47.342  91.512  94.107  1.00  0.00           H  
ATOM   1577 HH22 ARG A 101      46.330  90.618  95.206  1.00  0.00           H  
ATOM   1578  N   ARG A 102      49.372  98.846  93.126  1.00  0.00           N  
ATOM   1579  CA  ARG A 102      48.652  99.643  92.101  1.00  0.00           C  
ATOM   1580  C   ARG A 102      48.917  99.241  90.568  1.00  0.00           C  
ATOM   1581  O   ARG A 102      48.299  99.765  89.666  1.00  0.00           O  
ATOM   1582  CB  ARG A 102      48.958 101.153  92.248  1.00  0.00           C  
ATOM   1583  CG  ARG A 102      50.360 101.619  91.894  1.00  0.00           C  
ATOM   1584  CD  ARG A 102      50.520 103.116  92.208  1.00  0.00           C  
ATOM   1585  NE  ARG A 102      51.786 103.704  91.719  1.00  0.00           N  
ATOM   1586  CZ  ARG A 102      51.949 104.504  90.653  1.00  0.00           C  
ATOM   1587  NH1 ARG A 102      50.948 104.989  90.011  1.00  0.00           N1+
ATOM   1588  NH2 ARG A 102      53.173 104.730  90.288  1.00  0.00           N  
ATOM   1589  H   ARG A 102      49.982  99.348  93.755  1.00  0.00           H  
ATOM   1590  HA  ARG A 102      47.578  99.463  92.145  1.00  0.00           H  
ATOM   1591  HB2 ARG A 102      48.201 101.628  91.623  1.00  0.00           H  
ATOM   1592  HB3 ARG A 102      48.702 101.395  93.280  1.00  0.00           H  
ATOM   1593  HG2 ARG A 102      51.083 100.999  92.425  1.00  0.00           H  
ATOM   1594  HG3 ARG A 102      50.612 101.498  90.841  1.00  0.00           H  
ATOM   1595  HD2 ARG A 102      49.693 103.724  91.844  1.00  0.00           H  
ATOM   1596  HD3 ARG A 102      50.413 103.139  93.293  1.00  0.00           H  
ATOM   1597  HE  ARG A 102      52.642 103.423  92.176  1.00  0.00           H  
ATOM   1598 HH11 ARG A 102      49.997 104.852  90.322  1.00  0.00           H  
ATOM   1599 HH12 ARG A 102      51.118 105.708  89.321  1.00  0.00           H  
ATOM   1600 HH21 ARG A 102      53.886 104.267  90.834  1.00  0.00           H  
ATOM   1601 HH22 ARG A 102      53.312 105.135  89.374  1.00  0.00           H  
ATOM   1602  N   LYS A 103      49.941  98.406  90.342  1.00  0.00           N  
ATOM   1603  CA  LYS A 103      50.088  97.843  88.970  1.00  0.00           C  
ATOM   1604  C   LYS A 103      48.865  97.001  88.491  1.00  0.00           C  
ATOM   1605  O   LYS A 103      48.488  96.875  87.286  1.00  0.00           O  
ATOM   1606  CB  LYS A 103      51.393  97.007  88.928  1.00  0.00           C  
ATOM   1607  CG  LYS A 103      51.413  95.767  89.890  1.00  0.00           C  
ATOM   1608  CD  LYS A 103      52.701  94.928  89.915  1.00  0.00           C  
ATOM   1609  CE  LYS A 103      52.370  93.631  90.597  1.00  0.00           C  
ATOM   1610  NZ  LYS A 103      53.479  92.669  90.529  1.00  0.00           N1+
ATOM   1611  H   LYS A 103      50.716  98.303  90.981  1.00  0.00           H  
ATOM   1612  HA  LYS A 103      50.152  98.712  88.315  1.00  0.00           H  
ATOM   1613  HB2 LYS A 103      51.578  96.752  87.885  1.00  0.00           H  
ATOM   1614  HB3 LYS A 103      52.182  97.620  89.364  1.00  0.00           H  
ATOM   1615  HG2 LYS A 103      51.247  96.007  90.940  1.00  0.00           H  
ATOM   1616  HG3 LYS A 103      50.511  95.227  89.602  1.00  0.00           H  
ATOM   1617  HD2 LYS A 103      53.004  94.770  88.880  1.00  0.00           H  
ATOM   1618  HD3 LYS A 103      53.509  95.428  90.449  1.00  0.00           H  
ATOM   1619  HE2 LYS A 103      52.217  93.859  91.652  1.00  0.00           H  
ATOM   1620  HE3 LYS A 103      51.462  93.141  90.243  1.00  0.00           H  
ATOM   1621  HZ1 LYS A 103      53.293  91.788  90.987  1.00  0.00           H  
ATOM   1622  HZ2 LYS A 103      53.628  92.551  89.537  1.00  0.00           H  
ATOM   1623  HZ3 LYS A 103      54.276  93.032  91.031  1.00  0.00           H  
ATOM   1624  N   GLU A 104      48.241  96.300  89.468  1.00  0.00           N  
ATOM   1625  CA  GLU A 104      46.993  95.546  89.254  1.00  0.00           C  
ATOM   1626  C   GLU A 104      45.789  96.550  89.171  1.00  0.00           C  
ATOM   1627  O   GLU A 104      45.646  97.405  90.052  1.00  0.00           O  
ATOM   1628  CB  GLU A 104      46.754  94.642  90.548  1.00  0.00           C  
ATOM   1629  CG  GLU A 104      47.902  93.656  90.940  1.00  0.00           C  
ATOM   1630  CD  GLU A 104      47.539  92.642  91.961  1.00  0.00           C  
ATOM   1631  OE1 GLU A 104      48.406  92.231  92.764  1.00  0.00           O  
ATOM   1632  OE2 GLU A 104      46.416  92.074  91.999  1.00  0.00           O1-
ATOM   1633  H   GLU A 104      48.665  96.316  90.385  1.00  0.00           H  
ATOM   1634  HA  GLU A 104      47.033  94.929  88.357  1.00  0.00           H  
ATOM   1635  HB2 GLU A 104      46.814  95.311  91.407  1.00  0.00           H  
ATOM   1636  HB3 GLU A 104      45.880  93.997  90.472  1.00  0.00           H  
ATOM   1637  HG2 GLU A 104      48.227  93.156  90.026  1.00  0.00           H  
ATOM   1638  HG3 GLU A 104      48.802  94.184  91.256  1.00  0.00           H  
ATOM   1639  N   PRO A 105      44.853  96.480  88.216  1.00  0.00           N  
ATOM   1640  CA  PRO A 105      43.893  97.570  87.920  1.00  0.00           C  
ATOM   1641  C   PRO A 105      42.736  97.708  88.956  1.00  0.00           C  
ATOM   1642  O   PRO A 105      42.316  98.805  89.245  1.00  0.00           O  
ATOM   1643  CB  PRO A 105      43.336  97.115  86.516  1.00  0.00           C  
ATOM   1644  CG  PRO A 105      43.607  95.607  86.476  1.00  0.00           C  
ATOM   1645  CD  PRO A 105      44.881  95.507  87.185  1.00  0.00           C  
ATOM   1646  HA  PRO A 105      44.409  98.512  87.738  1.00  0.00           H  
ATOM   1647  HB2 PRO A 105      42.296  97.389  86.340  1.00  0.00           H  
ATOM   1648  HB3 PRO A 105      43.910  97.489  85.669  1.00  0.00           H  
ATOM   1649  HG2 PRO A 105      42.893  95.068  87.098  1.00  0.00           H  
ATOM   1650  HG3 PRO A 105      43.655  95.203  85.464  1.00  0.00           H  
ATOM   1651  HD2 PRO A 105      44.959  94.492  87.574  1.00  0.00           H  
ATOM   1652  HD3 PRO A 105      45.704  95.809  86.539  1.00  0.00           H  
ATOM   1653  N   ALA A 106      42.382  96.660  89.605  1.00  0.00           N  
ATOM   1654  CA  ALA A 106      41.492  96.660  90.762  1.00  0.00           C  
ATOM   1655  C   ALA A 106      42.050  97.532  91.867  1.00  0.00           C  
ATOM   1656  O   ALA A 106      41.292  98.335  92.487  1.00  0.00           O  
ATOM   1657  CB  ALA A 106      41.131  95.227  91.323  1.00  0.00           C  
ATOM   1658  H   ALA A 106      42.817  95.810  89.275  1.00  0.00           H  
ATOM   1659  HA  ALA A 106      40.525  97.082  90.492  1.00  0.00           H  
ATOM   1660  HB1 ALA A 106      40.636  95.167  92.291  1.00  0.00           H  
ATOM   1661  HB2 ALA A 106      40.489  94.676  90.636  1.00  0.00           H  
ATOM   1662  HB3 ALA A 106      42.077  94.696  91.434  1.00  0.00           H  
ATOM   1663  N   PHE A 107      43.399  97.491  92.079  1.00  0.00           N  
ATOM   1664  CA  PHE A 107      44.189  98.317  93.027  1.00  0.00           C  
ATOM   1665  C   PHE A 107      44.393  99.731  92.526  1.00  0.00           C  
ATOM   1666  O   PHE A 107      44.210 100.592  93.334  1.00  0.00           O  
ATOM   1667  CB  PHE A 107      45.522  97.602  93.403  1.00  0.00           C  
ATOM   1668  CG  PHE A 107      45.434  96.354  94.278  1.00  0.00           C  
ATOM   1669  CD1 PHE A 107      45.215  95.089  93.716  1.00  0.00           C  
ATOM   1670  CD2 PHE A 107      45.498  96.535  95.725  1.00  0.00           C  
ATOM   1671  CE1 PHE A 107      45.098  94.003  94.572  1.00  0.00           C  
ATOM   1672  CE2 PHE A 107      45.324  95.407  96.549  1.00  0.00           C  
ATOM   1673  CZ  PHE A 107      44.986  94.174  95.957  1.00  0.00           C  
ATOM   1674  H   PHE A 107      43.852  96.785  91.517  1.00  0.00           H  
ATOM   1675  HA  PHE A 107      43.680  98.465  93.978  1.00  0.00           H  
ATOM   1676  HB2 PHE A 107      46.109  97.408  92.505  1.00  0.00           H  
ATOM   1677  HB3 PHE A 107      46.079  98.288  94.040  1.00  0.00           H  
ATOM   1678  HD1 PHE A 107      45.096  94.899  92.659  1.00  0.00           H  
ATOM   1679  HD2 PHE A 107      45.676  97.518  96.133  1.00  0.00           H  
ATOM   1680  HE1 PHE A 107      44.894  93.009  94.202  1.00  0.00           H  
ATOM   1681  HE2 PHE A 107      45.496  95.405  97.616  1.00  0.00           H  
ATOM   1682  HZ  PHE A 107      44.763  93.303  96.555  1.00  0.00           H  
ATOM   1683  N   ASP A 108      44.583  99.918  91.198  1.00  0.00           N  
ATOM   1684  CA  ASP A 108      44.540 101.351  90.700  1.00  0.00           C  
ATOM   1685  C   ASP A 108      43.135 102.034  90.931  1.00  0.00           C  
ATOM   1686  O   ASP A 108      43.058 103.226  90.993  1.00  0.00           O  
ATOM   1687  CB  ASP A 108      45.012 101.348  89.319  1.00  0.00           C  
ATOM   1688  CG  ASP A 108      45.710 102.657  88.938  1.00  0.00           C  
ATOM   1689  OD1 ASP A 108      45.785 102.990  87.709  1.00  0.00           O  
ATOM   1690  OD2 ASP A 108      46.133 103.440  89.822  1.00  0.00           O1-
ATOM   1691  H   ASP A 108      44.819  99.136  90.603  1.00  0.00           H  
ATOM   1692  HA  ASP A 108      45.258 101.829  91.368  1.00  0.00           H  
ATOM   1693  HB2 ASP A 108      45.757 100.570  89.148  1.00  0.00           H  
ATOM   1694  HB3 ASP A 108      44.196 101.149  88.623  1.00  0.00           H  
ATOM   1695  N   LYS A 109      41.997 101.319  90.870  1.00  0.00           N  
ATOM   1696  CA  LYS A 109      40.682 102.036  90.824  1.00  0.00           C  
ATOM   1697  C   LYS A 109      40.017 102.186  92.243  1.00  0.00           C  
ATOM   1698  O   LYS A 109      39.127 103.015  92.357  1.00  0.00           O  
ATOM   1699  CB  LYS A 109      39.679 101.343  89.837  1.00  0.00           C  
ATOM   1700  CG  LYS A 109      40.160 101.592  88.354  1.00  0.00           C  
ATOM   1701  CD  LYS A 109      39.338 100.697  87.458  1.00  0.00           C  
ATOM   1702  CE  LYS A 109      39.506  99.181  87.688  1.00  0.00           C  
ATOM   1703  NZ  LYS A 109      39.231  98.394  86.531  1.00  0.00           N1+
ATOM   1704  H   LYS A 109      41.943 100.342  90.621  1.00  0.00           H  
ATOM   1705  HA  LYS A 109      40.733 103.043  90.410  1.00  0.00           H  
ATOM   1706  HB2 LYS A 109      39.644 100.284  90.092  1.00  0.00           H  
ATOM   1707  HB3 LYS A 109      38.713 101.842  89.910  1.00  0.00           H  
ATOM   1708  HG2 LYS A 109      40.057 102.626  88.024  1.00  0.00           H  
ATOM   1709  HG3 LYS A 109      41.184 101.217  88.352  1.00  0.00           H  
ATOM   1710  HD2 LYS A 109      38.261 100.869  87.462  1.00  0.00           H  
ATOM   1711  HD3 LYS A 109      39.499 100.945  86.408  1.00  0.00           H  
ATOM   1712  HE2 LYS A 109      40.501  99.040  88.107  1.00  0.00           H  
ATOM   1713  HE3 LYS A 109      38.741  98.999  88.443  1.00  0.00           H  
ATOM   1714  HZ1 LYS A 109      39.944  98.479  85.819  1.00  0.00           H  
ATOM   1715  HZ2 LYS A 109      39.158  97.432  86.826  1.00  0.00           H  
ATOM   1716  HZ3 LYS A 109      38.288  98.675  86.300  1.00  0.00           H  
ATOM   1717  N   TRP A 110      40.472 101.451  93.234  1.00  0.00           N  
ATOM   1718  CA  TRP A 110      40.018 101.408  94.625  1.00  0.00           C  
ATOM   1719  C   TRP A 110      40.144 102.753  95.392  1.00  0.00           C  
ATOM   1720  O   TRP A 110      41.225 103.043  95.938  1.00  0.00           O  
ATOM   1721  CB  TRP A 110      40.811 100.413  95.433  1.00  0.00           C  
ATOM   1722  CG  TRP A 110      40.429 100.188  96.832  1.00  0.00           C  
ATOM   1723  CD1 TRP A 110      39.389 100.617  97.580  1.00  0.00           C  
ATOM   1724  CD2 TRP A 110      41.252  99.573  97.826  1.00  0.00           C  
ATOM   1725  CE2 TRP A 110      40.757  99.709  99.145  1.00  0.00           C  
ATOM   1726  CE3 TRP A 110      42.516  98.972  97.752  1.00  0.00           C  
ATOM   1727  NE1 TRP A 110      39.603 100.335  98.932  1.00  0.00           N  
ATOM   1728  CZ2 TRP A 110      41.482  99.295 100.303  1.00  0.00           C  
ATOM   1729  CZ3 TRP A 110      43.305  98.548  98.805  1.00  0.00           C  
ATOM   1730  CH2 TRP A 110      42.721  98.732 100.066  1.00  0.00           C  
ATOM   1731  H   TRP A 110      41.145 100.748  92.967  1.00  0.00           H  
ATOM   1732  HA  TRP A 110      38.996 101.047  94.733  1.00  0.00           H  
ATOM   1733  HB2 TRP A 110      40.792  99.476  94.877  1.00  0.00           H  
ATOM   1734  HB3 TRP A 110      41.869 100.672  95.455  1.00  0.00           H  
ATOM   1735  HD1 TRP A 110      38.546 101.213  97.261  1.00  0.00           H  
ATOM   1736  HE1 TRP A 110      39.122 100.682  99.750  1.00  0.00           H  
ATOM   1737  HE3 TRP A 110      42.919  98.787  96.767  1.00  0.00           H  
ATOM   1738  HZ2 TRP A 110      41.100  99.601 101.265  1.00  0.00           H  
ATOM   1739  HZ3 TRP A 110      44.247  98.030  98.699  1.00  0.00           H  
ATOM   1740  HH2 TRP A 110      43.420  98.612 100.880  1.00  0.00           H  
ATOM   1741  N   VAL A 111      39.051 103.543  95.529  1.00  0.00           N  
ATOM   1742  CA  VAL A 111      39.078 104.834  96.188  1.00  0.00           C  
ATOM   1743  C   VAL A 111      39.158 104.725  97.714  1.00  0.00           C  
ATOM   1744  O   VAL A 111      38.443 104.040  98.355  1.00  0.00           O  
ATOM   1745  CB  VAL A 111      37.938 105.749  95.720  1.00  0.00           C  
ATOM   1746  CG1 VAL A 111      37.782 107.020  96.552  1.00  0.00           C  
ATOM   1747  CG2 VAL A 111      38.076 106.160  94.221  1.00  0.00           C  
ATOM   1748  H   VAL A 111      38.147 103.294  95.154  1.00  0.00           H  
ATOM   1749  HA  VAL A 111      40.013 105.302  95.883  1.00  0.00           H  
ATOM   1750  HB  VAL A 111      37.046 105.124  95.761  1.00  0.00           H  
ATOM   1751 HG11 VAL A 111      38.711 107.587  96.495  1.00  0.00           H  
ATOM   1752 HG12 VAL A 111      36.960 107.616  96.155  1.00  0.00           H  
ATOM   1753 HG13 VAL A 111      37.556 106.786  97.592  1.00  0.00           H  
ATOM   1754 HG21 VAL A 111      38.974 106.695  93.916  1.00  0.00           H  
ATOM   1755 HG22 VAL A 111      38.004 105.240  93.642  1.00  0.00           H  
ATOM   1756 HG23 VAL A 111      37.174 106.722  93.981  1.00  0.00           H  
ATOM   1757  N   ILE A 112      40.052 105.549  98.353  1.00  0.00           N  
ATOM   1758  CA  ILE A 112      40.281 105.673  99.814  1.00  0.00           C  
ATOM   1759  C   ILE A 112      40.504 107.166 100.253  1.00  0.00           C  
ATOM   1760  O   ILE A 112      41.545 107.782 100.041  1.00  0.00           O  
ATOM   1761  CB  ILE A 112      41.416 104.856 100.309  1.00  0.00           C  
ATOM   1762  CG1 ILE A 112      41.545 103.309 100.052  1.00  0.00           C  
ATOM   1763  CG2 ILE A 112      41.487 104.978 101.886  1.00  0.00           C  
ATOM   1764  CD1 ILE A 112      42.977 102.816  99.989  1.00  0.00           C  
ATOM   1765  H   ILE A 112      40.584 106.195  97.787  1.00  0.00           H  
ATOM   1766  HA  ILE A 112      39.365 105.408 100.341  1.00  0.00           H  
ATOM   1767  HB  ILE A 112      42.383 105.242  99.988  1.00  0.00           H  
ATOM   1768 HG12 ILE A 112      40.945 102.682 100.712  1.00  0.00           H  
ATOM   1769 HG13 ILE A 112      41.201 103.203  99.023  1.00  0.00           H  
ATOM   1770 HG21 ILE A 112      42.342 104.414 102.258  1.00  0.00           H  
ATOM   1771 HG22 ILE A 112      41.571 106.026 102.171  1.00  0.00           H  
ATOM   1772 HG23 ILE A 112      40.583 104.583 102.351  1.00  0.00           H  
ATOM   1773 HD11 ILE A 112      43.499 103.049 100.917  1.00  0.00           H  
ATOM   1774 HD12 ILE A 112      42.978 101.791  99.617  1.00  0.00           H  
ATOM   1775 HD13 ILE A 112      43.515 103.318  99.185  1.00  0.00           H  
ATOM   1776  N   GLU A 113      39.589 107.594 101.099  1.00  0.00           N  
ATOM   1777  CA  GLU A 113      39.598 108.962 101.661  1.00  0.00           C  
ATOM   1778  C   GLU A 113      38.767 108.918 102.901  1.00  0.00           C  
ATOM   1779  O   GLU A 113      37.765 108.283 103.055  1.00  0.00           O  
ATOM   1780  CB  GLU A 113      39.063 110.040 100.658  1.00  0.00           C  
ATOM   1781  CG  GLU A 113      39.121 111.541 101.145  1.00  0.00           C  
ATOM   1782  CD  GLU A 113      40.535 111.880 101.737  1.00  0.00           C  
ATOM   1783  OE1 GLU A 113      40.947 111.401 102.792  1.00  0.00           O  
ATOM   1784  OE2 GLU A 113      41.179 112.777 101.156  1.00  0.00           O1-
ATOM   1785  H   GLU A 113      38.895 106.919 101.388  1.00  0.00           H  
ATOM   1786  HA  GLU A 113      40.631 109.129 101.969  1.00  0.00           H  
ATOM   1787  HB2 GLU A 113      39.690 109.876  99.782  1.00  0.00           H  
ATOM   1788  HB3 GLU A 113      38.011 109.787 100.525  1.00  0.00           H  
ATOM   1789  HG2 GLU A 113      39.004 112.184 100.272  1.00  0.00           H  
ATOM   1790  HG3 GLU A 113      38.340 111.644 101.898  1.00  0.00           H  
ATOM   1791  N   GLU A 114      39.141 109.734 103.845  1.00  0.00           N  
ATOM   1792  CA  GLU A 114      38.650 109.883 105.197  1.00  0.00           C  
ATOM   1793  C   GLU A 114      37.248 110.506 105.327  1.00  0.00           C  
ATOM   1794  O   GLU A 114      37.036 111.625 104.829  1.00  0.00           O  
ATOM   1795  CB  GLU A 114      39.709 110.705 105.975  1.00  0.00           C  
ATOM   1796  CG  GLU A 114      39.304 111.129 107.406  1.00  0.00           C  
ATOM   1797  CD  GLU A 114      38.542 112.425 107.447  1.00  0.00           C  
ATOM   1798  OE1 GLU A 114      37.500 112.634 108.105  1.00  0.00           O  
ATOM   1799  OE2 GLU A 114      39.050 113.413 106.875  1.00  0.00           O1-
ATOM   1800  H   GLU A 114      39.870 110.386 103.593  1.00  0.00           H  
ATOM   1801  HA  GLU A 114      38.515 108.877 105.594  1.00  0.00           H  
ATOM   1802  HB2 GLU A 114      40.572 110.044 106.045  1.00  0.00           H  
ATOM   1803  HB3 GLU A 114      39.973 111.550 105.338  1.00  0.00           H  
ATOM   1804  HG2 GLU A 114      38.720 110.361 107.913  1.00  0.00           H  
ATOM   1805  HG3 GLU A 114      40.246 111.425 107.869  1.00  0.00           H  
ATOM   1806  N   ALA A 115      36.403 109.955 106.206  1.00  0.00           N  
ATOM   1807  CA  ALA A 115      35.207 110.576 106.711  1.00  0.00           C  
ATOM   1808  C   ALA A 115      34.689 109.938 107.998  1.00  0.00           C  
ATOM   1809  O   ALA A 115      34.551 108.717 108.146  1.00  0.00           O  
ATOM   1810  CB  ALA A 115      34.144 110.431 105.612  1.00  0.00           C  
ATOM   1811  H   ALA A 115      36.549 109.040 106.607  1.00  0.00           H  
ATOM   1812  HA  ALA A 115      35.470 111.618 106.895  1.00  0.00           H  
ATOM   1813  HB1 ALA A 115      33.743 109.417 105.621  1.00  0.00           H  
ATOM   1814  HB2 ALA A 115      33.273 111.025 105.893  1.00  0.00           H  
ATOM   1815  HB3 ALA A 115      34.574 110.856 104.705  1.00  0.00           H  
ATOM   1816  N   ASN A 116      34.231 110.753 108.941  1.00  0.00           N  
ATOM   1817  CA  ASN A 116      33.284 110.359 109.985  1.00  0.00           C  
ATOM   1818  C   ASN A 116      31.789 110.187 109.477  1.00  0.00           C  
ATOM   1819  O   ASN A 116      31.311 111.010 108.656  1.00  0.00           O  
ATOM   1820  CB  ASN A 116      33.515 111.415 111.060  1.00  0.00           C  
ATOM   1821  CG  ASN A 116      32.885 111.083 112.419  1.00  0.00           C  
ATOM   1822  ND2 ASN A 116      33.610 111.148 113.513  1.00  0.00           N  
ATOM   1823  OD1 ASN A 116      31.765 110.697 112.491  1.00  0.00           O  
ATOM   1824  H   ASN A 116      34.133 111.736 108.734  1.00  0.00           H  
ATOM   1825  HA  ASN A 116      33.575 109.376 110.355  1.00  0.00           H  
ATOM   1826  HB2 ASN A 116      34.562 111.710 111.143  1.00  0.00           H  
ATOM   1827  HB3 ASN A 116      32.948 112.272 110.698  1.00  0.00           H  
ATOM   1828 HD21 ASN A 116      33.137 110.862 114.358  1.00  0.00           H  
ATOM   1829 HD22 ASN A 116      34.537 111.547 113.554  1.00  0.00           H  
ATOM   1830  N   TRP A 117      31.110 109.048 109.759  1.00  0.00           N  
ATOM   1831  CA  TRP A 117      29.649 108.847 109.546  1.00  0.00           C  
ATOM   1832  C   TRP A 117      28.738 110.012 109.803  1.00  0.00           C  
ATOM   1833  O   TRP A 117      27.784 110.242 109.108  1.00  0.00           O  
ATOM   1834  CB  TRP A 117      29.161 107.650 110.310  1.00  0.00           C  
ATOM   1835  CG  TRP A 117      29.960 106.381 110.290  1.00  0.00           C  
ATOM   1836  CD1 TRP A 117      30.487 105.773 109.180  1.00  0.00           C  
ATOM   1837  CD2 TRP A 117      30.152 105.456 111.423  1.00  0.00           C  
ATOM   1838  CE2 TRP A 117      30.947 104.376 110.944  1.00  0.00           C  
ATOM   1839  CE3 TRP A 117      29.781 105.465 112.802  1.00  0.00           C  
ATOM   1840  NE1 TRP A 117      31.165 104.628 109.564  1.00  0.00           N  
ATOM   1841  CZ2 TRP A 117      31.223 103.230 111.816  1.00  0.00           C  
ATOM   1842  CZ3 TRP A 117      30.064 104.337 113.650  1.00  0.00           C  
ATOM   1843  CH2 TRP A 117      30.691 103.202 113.116  1.00  0.00           C  
ATOM   1844  H   TRP A 117      31.529 108.366 110.374  1.00  0.00           H  
ATOM   1845  HA  TRP A 117      29.587 108.729 108.465  1.00  0.00           H  
ATOM   1846  HB2 TRP A 117      29.260 107.892 111.369  1.00  0.00           H  
ATOM   1847  HB3 TRP A 117      28.103 107.483 110.107  1.00  0.00           H  
ATOM   1848  HD1 TRP A 117      30.587 106.201 108.193  1.00  0.00           H  
ATOM   1849  HE1 TRP A 117      31.927 104.243 109.025  1.00  0.00           H  
ATOM   1850  HE3 TRP A 117      29.249 106.278 113.274  1.00  0.00           H  
ATOM   1851  HZ2 TRP A 117      31.717 102.315 111.520  1.00  0.00           H  
ATOM   1852  HZ3 TRP A 117      29.665 104.346 114.653  1.00  0.00           H  
ATOM   1853  HH2 TRP A 117      30.792 102.347 113.768  1.00  0.00           H  
ATOM   1854  N   LEU A 118      29.096 110.948 110.702  1.00  0.00           N  
ATOM   1855  CA  LEU A 118      28.412 112.223 110.945  1.00  0.00           C  
ATOM   1856  C   LEU A 118      28.479 113.311 109.865  1.00  0.00           C  
ATOM   1857  O   LEU A 118      27.583 114.195 109.763  1.00  0.00           O  
ATOM   1858  CB  LEU A 118      28.942 112.806 112.247  1.00  0.00           C  
ATOM   1859  CG  LEU A 118      28.800 111.859 113.479  1.00  0.00           C  
ATOM   1860  CD1 LEU A 118      29.548 112.507 114.691  1.00  0.00           C  
ATOM   1861  CD2 LEU A 118      27.394 111.487 113.960  1.00  0.00           C  
ATOM   1862  H   LEU A 118      29.856 110.676 111.310  1.00  0.00           H  
ATOM   1863  HA  LEU A 118      27.352 112.015 111.085  1.00  0.00           H  
ATOM   1864  HB2 LEU A 118      30.021 112.911 112.134  1.00  0.00           H  
ATOM   1865  HB3 LEU A 118      28.417 113.717 112.536  1.00  0.00           H  
ATOM   1866  HG  LEU A 118      29.241 110.903 113.200  1.00  0.00           H  
ATOM   1867 HD11 LEU A 118      29.216 113.517 114.933  1.00  0.00           H  
ATOM   1868 HD12 LEU A 118      29.408 111.912 115.595  1.00  0.00           H  
ATOM   1869 HD13 LEU A 118      30.615 112.517 114.467  1.00  0.00           H  
ATOM   1870 HD21 LEU A 118      26.736 112.354 113.912  1.00  0.00           H  
ATOM   1871 HD22 LEU A 118      27.028 110.731 113.264  1.00  0.00           H  
ATOM   1872 HD23 LEU A 118      27.425 111.171 115.003  1.00  0.00           H  
ATOM   1873  N   THR A 119      29.583 113.289 109.099  1.00  0.00           N  
ATOM   1874  CA  THR A 119      29.925 114.242 107.962  1.00  0.00           C  
ATOM   1875  C   THR A 119      29.938 113.579 106.598  1.00  0.00           C  
ATOM   1876  O   THR A 119      29.948 114.148 105.534  1.00  0.00           O  
ATOM   1877  CB  THR A 119      31.353 114.846 108.206  1.00  0.00           C  
ATOM   1878  CG2 THR A 119      31.303 115.696 109.426  1.00  0.00           C  
ATOM   1879  OG1 THR A 119      32.263 113.843 108.441  1.00  0.00           O  
ATOM   1880  H   THR A 119      30.293 112.603 109.312  1.00  0.00           H  
ATOM   1881  HA  THR A 119      29.241 115.090 108.000  1.00  0.00           H  
ATOM   1882  HB  THR A 119      31.638 115.429 107.329  1.00  0.00           H  
ATOM   1883  HG1 THR A 119      32.564 113.609 107.560  1.00  0.00           H  
ATOM   1884 HG21 THR A 119      32.204 116.285 109.590  1.00  0.00           H  
ATOM   1885 HG22 THR A 119      30.484 116.415 109.393  1.00  0.00           H  
ATOM   1886 HG23 THR A 119      31.185 115.072 110.311  1.00  0.00           H  
ATOM   1887  N   LEU A 120      29.594 112.269 106.626  1.00  0.00           N  
ATOM   1888  CA  LEU A 120      29.661 111.387 105.457  1.00  0.00           C  
ATOM   1889  C   LEU A 120      28.720 111.787 104.335  1.00  0.00           C  
ATOM   1890  O   LEU A 120      29.141 111.754 103.200  1.00  0.00           O  
ATOM   1891  CB  LEU A 120      29.064 110.043 105.963  1.00  0.00           C  
ATOM   1892  CG  LEU A 120      29.027 108.953 104.899  1.00  0.00           C  
ATOM   1893  CD1 LEU A 120      30.367 108.812 104.141  1.00  0.00           C  
ATOM   1894  CD2 LEU A 120      28.648 107.563 105.350  1.00  0.00           C  
ATOM   1895  H   LEU A 120      29.386 111.892 107.540  1.00  0.00           H  
ATOM   1896  HA  LEU A 120      30.689 111.319 105.102  1.00  0.00           H  
ATOM   1897  HB2 LEU A 120      29.803 109.651 106.663  1.00  0.00           H  
ATOM   1898  HB3 LEU A 120      28.102 110.145 106.464  1.00  0.00           H  
ATOM   1899  HG  LEU A 120      28.219 109.294 104.253  1.00  0.00           H  
ATOM   1900 HD11 LEU A 120      30.316 107.920 103.517  1.00  0.00           H  
ATOM   1901 HD12 LEU A 120      30.618 109.687 103.540  1.00  0.00           H  
ATOM   1902 HD13 LEU A 120      31.189 108.618 104.830  1.00  0.00           H  
ATOM   1903 HD21 LEU A 120      29.520 107.041 105.742  1.00  0.00           H  
ATOM   1904 HD22 LEU A 120      27.868 107.493 106.108  1.00  0.00           H  
ATOM   1905 HD23 LEU A 120      28.191 107.066 104.494  1.00  0.00           H  
ATOM   1906  N   ASP A 121      27.578 112.343 104.641  1.00  0.00           N  
ATOM   1907  CA  ASP A 121      26.585 112.747 103.630  1.00  0.00           C  
ATOM   1908  C   ASP A 121      27.059 113.939 102.853  1.00  0.00           C  
ATOM   1909  O   ASP A 121      26.398 114.171 101.804  1.00  0.00           O  
ATOM   1910  CB  ASP A 121      25.188 112.956 104.317  1.00  0.00           C  
ATOM   1911  CG  ASP A 121      25.125 114.185 105.202  1.00  0.00           C  
ATOM   1912  OD1 ASP A 121      26.130 114.632 105.834  1.00  0.00           O  
ATOM   1913  OD2 ASP A 121      24.049 114.855 105.329  1.00  0.00           O1-
ATOM   1914  H   ASP A 121      27.312 112.337 105.615  1.00  0.00           H  
ATOM   1915  HA  ASP A 121      26.372 111.983 102.881  1.00  0.00           H  
ATOM   1916  HB2 ASP A 121      24.403 113.134 103.581  1.00  0.00           H  
ATOM   1917  HB3 ASP A 121      24.845 112.108 104.910  1.00  0.00           H  
ATOM   1918  N   LYS A 122      28.067 114.663 103.258  1.00  0.00           N  
ATOM   1919  CA  LYS A 122      28.792 115.657 102.458  1.00  0.00           C  
ATOM   1920  C   LYS A 122      30.182 115.239 101.960  1.00  0.00           C  
ATOM   1921  O   LYS A 122      30.608 115.585 100.858  1.00  0.00           O  
ATOM   1922  CB  LYS A 122      28.891 116.928 103.298  1.00  0.00           C  
ATOM   1923  CG  LYS A 122      27.621 117.825 103.272  1.00  0.00           C  
ATOM   1924  CD  LYS A 122      27.779 119.080 104.100  1.00  0.00           C  
ATOM   1925  CE  LYS A 122      28.968 119.878 103.611  1.00  0.00           C  
ATOM   1926  NZ  LYS A 122      28.982 121.271 104.170  1.00  0.00           N1+
ATOM   1927  H   LYS A 122      28.589 114.481 104.103  1.00  0.00           H  
ATOM   1928  HA  LYS A 122      28.233 115.967 101.576  1.00  0.00           H  
ATOM   1929  HB2 LYS A 122      29.232 116.851 104.330  1.00  0.00           H  
ATOM   1930  HB3 LYS A 122      29.689 117.546 102.888  1.00  0.00           H  
ATOM   1931  HG2 LYS A 122      27.420 118.167 102.256  1.00  0.00           H  
ATOM   1932  HG3 LYS A 122      26.740 117.291 103.629  1.00  0.00           H  
ATOM   1933  HD2 LYS A 122      26.891 119.706 104.002  1.00  0.00           H  
ATOM   1934  HD3 LYS A 122      27.925 118.781 105.137  1.00  0.00           H  
ATOM   1935  HE2 LYS A 122      29.899 119.390 103.900  1.00  0.00           H  
ATOM   1936  HE3 LYS A 122      28.913 119.869 102.523  1.00  0.00           H  
ATOM   1937  HZ1 LYS A 122      29.419 121.313 105.079  1.00  0.00           H  
ATOM   1938  HZ2 LYS A 122      29.462 121.851 103.497  1.00  0.00           H  
ATOM   1939  HZ3 LYS A 122      28.060 121.673 104.261  1.00  0.00           H  
ATOM   1940  N   ASP A 123      30.846 114.380 102.725  1.00  0.00           N  
ATOM   1941  CA  ASP A 123      32.148 113.883 102.297  1.00  0.00           C  
ATOM   1942  C   ASP A 123      32.125 112.879 101.110  1.00  0.00           C  
ATOM   1943  O   ASP A 123      32.993 113.012 100.254  1.00  0.00           O  
ATOM   1944  CB  ASP A 123      32.930 113.357 103.523  1.00  0.00           C  
ATOM   1945  CG  ASP A 123      32.966 114.313 104.750  1.00  0.00           C  
ATOM   1946  OD1 ASP A 123      33.221 115.512 104.517  1.00  0.00           O  
ATOM   1947  OD2 ASP A 123      32.974 113.906 105.920  1.00  0.00           O1-
ATOM   1948  H   ASP A 123      30.512 114.039 103.616  1.00  0.00           H  
ATOM   1949  HA  ASP A 123      32.744 114.753 102.024  1.00  0.00           H  
ATOM   1950  HB2 ASP A 123      32.530 112.395 103.843  1.00  0.00           H  
ATOM   1951  HB3 ASP A 123      33.957 113.145 103.224  1.00  0.00           H  
ATOM   1952  N   VAL A 124      31.162 111.991 100.979  1.00  0.00           N  
ATOM   1953  CA  VAL A 124      30.974 111.093  99.841  1.00  0.00           C  
ATOM   1954  C   VAL A 124      29.827 111.620  98.974  1.00  0.00           C  
ATOM   1955  O   VAL A 124      28.767 111.870  99.484  1.00  0.00           O  
ATOM   1956  CB  VAL A 124      30.723 109.675 100.323  1.00  0.00           C  
ATOM   1957  CG1 VAL A 124      30.314 108.723  99.181  1.00  0.00           C  
ATOM   1958  CG2 VAL A 124      31.938 109.083 100.971  1.00  0.00           C  
ATOM   1959  H   VAL A 124      30.508 111.874 101.740  1.00  0.00           H  
ATOM   1960  HA  VAL A 124      31.866 111.189  99.222  1.00  0.00           H  
ATOM   1961  HB  VAL A 124      29.886 109.671 101.021  1.00  0.00           H  
ATOM   1962 HG11 VAL A 124      30.287 107.705  99.571  1.00  0.00           H  
ATOM   1963 HG12 VAL A 124      29.284 108.917  98.885  1.00  0.00           H  
ATOM   1964 HG13 VAL A 124      31.063 108.767  98.390  1.00  0.00           H  
ATOM   1965 HG21 VAL A 124      31.629 108.196 101.523  1.00  0.00           H  
ATOM   1966 HG22 VAL A 124      32.632 108.921 100.146  1.00  0.00           H  
ATOM   1967 HG23 VAL A 124      32.423 109.691 101.734  1.00  0.00           H  
ATOM   1968  N   PRO A 125      29.931 111.745  97.646  1.00  0.00           N  
ATOM   1969  CA  PRO A 125      28.729 111.866  96.824  1.00  0.00           C  
ATOM   1970  C   PRO A 125      27.949 110.496  96.827  1.00  0.00           C  
ATOM   1971  O   PRO A 125      28.366 109.419  96.419  1.00  0.00           O  
ATOM   1972  CB  PRO A 125      29.350 112.138  95.464  1.00  0.00           C  
ATOM   1973  CG  PRO A 125      30.695 111.595  95.404  1.00  0.00           C  
ATOM   1974  CD  PRO A 125      31.135 111.496  96.886  1.00  0.00           C  
ATOM   1975  HA  PRO A 125      28.143 112.716  97.176  1.00  0.00           H  
ATOM   1976  HB2 PRO A 125      28.767 111.760  94.625  1.00  0.00           H  
ATOM   1977  HB3 PRO A 125      29.320 113.228  95.457  1.00  0.00           H  
ATOM   1978  HG2 PRO A 125      30.687 110.582  94.999  1.00  0.00           H  
ATOM   1979  HG3 PRO A 125      31.404 112.071  94.728  1.00  0.00           H  
ATOM   1980  HD2 PRO A 125      31.683 110.606  97.197  1.00  0.00           H  
ATOM   1981  HD3 PRO A 125      31.724 112.389  97.095  1.00  0.00           H  
ATOM   1982  N   ALA A 126      26.677 110.556  97.306  1.00  0.00           N  
ATOM   1983  CA  ALA A 126      25.759 109.460  96.953  1.00  0.00           C  
ATOM   1984  C   ALA A 126      25.269 109.563  95.446  1.00  0.00           C  
ATOM   1985  O   ALA A 126      24.485 108.693  95.013  1.00  0.00           O  
ATOM   1986  CB  ALA A 126      24.641 109.425  97.984  1.00  0.00           C  
ATOM   1987  H   ALA A 126      26.261 111.441  97.561  1.00  0.00           H  
ATOM   1988  HA  ALA A 126      26.315 108.526  97.032  1.00  0.00           H  
ATOM   1989  HB1 ALA A 126      25.017 109.573  98.997  1.00  0.00           H  
ATOM   1990  HB2 ALA A 126      23.933 110.248  97.885  1.00  0.00           H  
ATOM   1991  HB3 ALA A 126      24.117 108.471  97.931  1.00  0.00           H  
ATOM   1992  N   GLY A 127      25.729 110.535  94.675  1.00  0.00           N  
ATOM   1993  CA  GLY A 127      25.270 110.999  93.380  1.00  0.00           C  
ATOM   1994  C   GLY A 127      25.138 109.875  92.335  1.00  0.00           C  
ATOM   1995  O   GLY A 127      24.148 109.661  91.715  1.00  0.00           O  
ATOM   1996  H   GLY A 127      26.310 111.271  95.049  1.00  0.00           H  
ATOM   1997  HA2 GLY A 127      24.347 111.575  93.452  1.00  0.00           H  
ATOM   1998  HA3 GLY A 127      25.987 111.706  92.962  1.00  0.00           H  
ATOM   1999  N   ASP A 128      26.258 109.168  92.088  1.00  0.00           N  
ATOM   2000  CA  ASP A 128      26.199 107.836  91.392  1.00  0.00           C  
ATOM   2001  C   ASP A 128      25.570 106.740  92.275  1.00  0.00           C  
ATOM   2002  O   ASP A 128      24.838 105.936  91.792  1.00  0.00           O  
ATOM   2003  CB  ASP A 128      27.619 107.453  91.087  1.00  0.00           C  
ATOM   2004  CG  ASP A 128      28.267 108.070  89.893  1.00  0.00           C  
ATOM   2005  OD1 ASP A 128      29.257 108.802  90.028  1.00  0.00           O  
ATOM   2006  OD2 ASP A 128      27.721 107.842  88.783  1.00  0.00           O1-
ATOM   2007  H   ASP A 128      27.123 109.490  92.497  1.00  0.00           H  
ATOM   2008  HA  ASP A 128      25.617 107.858  90.471  1.00  0.00           H  
ATOM   2009  HB2 ASP A 128      28.233 107.659  91.963  1.00  0.00           H  
ATOM   2010  HB3 ASP A 128      27.689 106.383  90.893  1.00  0.00           H  
ATOM   2011  N   GLY A 129      25.917 106.779  93.586  1.00  0.00           N  
ATOM   2012  CA  GLY A 129      25.496 105.769  94.486  1.00  0.00           C  
ATOM   2013  C   GLY A 129      26.291 104.448  94.428  1.00  0.00           C  
ATOM   2014  O   GLY A 129      27.235 104.277  93.568  1.00  0.00           O  
ATOM   2015  H   GLY A 129      26.403 107.618  93.871  1.00  0.00           H  
ATOM   2016  HA2 GLY A 129      25.764 106.072  95.498  1.00  0.00           H  
ATOM   2017  HA3 GLY A 129      24.432 105.598  94.326  1.00  0.00           H  
ATOM   2018  N   PHE A 130      25.997 103.512  95.338  1.00  0.00           N  
ATOM   2019  CA  PHE A 130      26.706 102.219  95.477  1.00  0.00           C  
ATOM   2020  C   PHE A 130      25.748 100.997  95.710  1.00  0.00           C  
ATOM   2021  O   PHE A 130      24.742 101.129  96.406  1.00  0.00           O  
ATOM   2022  CB  PHE A 130      27.655 102.295  96.661  1.00  0.00           C  
ATOM   2023  CG  PHE A 130      28.711 103.475  96.755  1.00  0.00           C  
ATOM   2024  CD1 PHE A 130      28.424 104.705  97.391  1.00  0.00           C  
ATOM   2025  CD2 PHE A 130      30.027 103.257  96.188  1.00  0.00           C  
ATOM   2026  CE1 PHE A 130      29.321 105.793  97.306  1.00  0.00           C  
ATOM   2027  CE2 PHE A 130      30.989 104.273  96.277  1.00  0.00           C  
ATOM   2028  CZ  PHE A 130      30.607 105.595  96.755  1.00  0.00           C  
ATOM   2029  H   PHE A 130      25.225 103.661  95.971  1.00  0.00           H  
ATOM   2030  HA  PHE A 130      27.320 101.979  94.610  1.00  0.00           H  
ATOM   2031  HB2 PHE A 130      27.082 102.448  97.576  1.00  0.00           H  
ATOM   2032  HB3 PHE A 130      28.198 101.363  96.815  1.00  0.00           H  
ATOM   2033  HD1 PHE A 130      27.388 104.914  97.613  1.00  0.00           H  
ATOM   2034  HD2 PHE A 130      30.197 102.289  95.741  1.00  0.00           H  
ATOM   2035  HE1 PHE A 130      28.959 106.736  97.688  1.00  0.00           H  
ATOM   2036  HE2 PHE A 130      31.985 104.158  95.873  1.00  0.00           H  
ATOM   2037  HZ  PHE A 130      31.379 106.344  96.844  1.00  0.00           H  
ATOM   2038  N   ASP A 131      26.070  99.818  95.187  1.00  0.00           N  
ATOM   2039  CA  ASP A 131      25.120  98.634  95.151  1.00  0.00           C  
ATOM   2040  C   ASP A 131      24.916  98.051  96.534  1.00  0.00           C  
ATOM   2041  O   ASP A 131      23.792  97.626  96.890  1.00  0.00           O  
ATOM   2042  CB  ASP A 131      25.585  97.500  94.240  1.00  0.00           C  
ATOM   2043  CG  ASP A 131      25.873  97.978  92.847  1.00  0.00           C  
ATOM   2044  OD1 ASP A 131      26.487  97.191  92.073  1.00  0.00           O  
ATOM   2045  OD2 ASP A 131      25.471  99.102  92.468  1.00  0.00           O1-
ATOM   2046  H   ASP A 131      26.985  99.739  94.767  1.00  0.00           H  
ATOM   2047  HA  ASP A 131      24.154  99.012  94.814  1.00  0.00           H  
ATOM   2048  HB2 ASP A 131      26.548  97.093  94.548  1.00  0.00           H  
ATOM   2049  HB3 ASP A 131      24.874  96.676  94.181  1.00  0.00           H  
ATOM   2050  N   ALA A 132      25.935  97.998  97.341  1.00  0.00           N  
ATOM   2051  CA  ALA A 132      25.978  97.297  98.609  1.00  0.00           C  
ATOM   2052  C   ALA A 132      26.901  98.090  99.561  1.00  0.00           C  
ATOM   2053  O   ALA A 132      27.911  98.624  99.014  1.00  0.00           O  
ATOM   2054  CB  ALA A 132      26.460  95.877  98.341  1.00  0.00           C  
ATOM   2055  H   ALA A 132      26.822  98.354  97.017  1.00  0.00           H  
ATOM   2056  HA  ALA A 132      24.955  97.266  98.986  1.00  0.00           H  
ATOM   2057  HB1 ALA A 132      25.750  95.366  97.690  1.00  0.00           H  
ATOM   2058  HB2 ALA A 132      27.388  95.853  97.770  1.00  0.00           H  
ATOM   2059  HB3 ALA A 132      26.576  95.290  99.252  1.00  0.00           H  
ATOM   2060  N   VAL A 133      26.642  98.300 100.878  1.00  0.00           N  
ATOM   2061  CA  VAL A 133      27.543  98.914 101.882  1.00  0.00           C  
ATOM   2062  C   VAL A 133      27.894  97.874 102.968  1.00  0.00           C  
ATOM   2063  O   VAL A 133      27.120  96.972 103.229  1.00  0.00           O  
ATOM   2064  CB  VAL A 133      26.935 100.187 102.490  1.00  0.00           C  
ATOM   2065  CG1 VAL A 133      27.739 100.809 103.676  1.00  0.00           C  
ATOM   2066  CG2 VAL A 133      26.668 101.268 101.402  1.00  0.00           C  
ATOM   2067  H   VAL A 133      25.875  97.754 101.242  1.00  0.00           H  
ATOM   2068  HA  VAL A 133      28.413  99.168 101.278  1.00  0.00           H  
ATOM   2069  HB  VAL A 133      25.923 100.024 102.857  1.00  0.00           H  
ATOM   2070 HG11 VAL A 133      27.838 100.101 104.498  1.00  0.00           H  
ATOM   2071 HG12 VAL A 133      28.752 101.002 103.322  1.00  0.00           H  
ATOM   2072 HG13 VAL A 133      27.227 101.665 104.116  1.00  0.00           H  
ATOM   2073 HG21 VAL A 133      26.211 102.117 101.909  1.00  0.00           H  
ATOM   2074 HG22 VAL A 133      27.605 101.628 100.973  1.00  0.00           H  
ATOM   2075 HG23 VAL A 133      25.990 100.886 100.638  1.00  0.00           H  
ATOM   2076  N   ILE A 134      29.100  97.923 103.541  1.00  0.00           N  
ATOM   2077  CA  ILE A 134      29.565  97.018 104.625  1.00  0.00           C  
ATOM   2078  C   ILE A 134      30.416  97.756 105.675  1.00  0.00           C  
ATOM   2079  O   ILE A 134      30.923  98.852 105.382  1.00  0.00           O  
ATOM   2080  CB  ILE A 134      30.519  95.897 104.039  1.00  0.00           C  
ATOM   2081  CG1 ILE A 134      31.764  96.554 103.316  1.00  0.00           C  
ATOM   2082  CG2 ILE A 134      29.749  95.059 103.008  1.00  0.00           C  
ATOM   2083  CD1 ILE A 134      32.664  95.499 102.644  1.00  0.00           C  
ATOM   2084  H   ILE A 134      29.736  98.617 103.175  1.00  0.00           H  
ATOM   2085  HA  ILE A 134      28.699  96.637 105.168  1.00  0.00           H  
ATOM   2086  HB  ILE A 134      30.925  95.268 104.832  1.00  0.00           H  
ATOM   2087 HG12 ILE A 134      31.395  97.067 102.427  1.00  0.00           H  
ATOM   2088 HG13 ILE A 134      32.407  96.975 104.089  1.00  0.00           H  
ATOM   2089 HG21 ILE A 134      28.886  94.547 103.432  1.00  0.00           H  
ATOM   2090 HG22 ILE A 134      29.575  95.608 102.082  1.00  0.00           H  
ATOM   2091 HG23 ILE A 134      30.378  94.179 102.878  1.00  0.00           H  
ATOM   2092 HD11 ILE A 134      32.306  95.351 101.626  1.00  0.00           H  
ATOM   2093 HD12 ILE A 134      33.677  95.896 102.579  1.00  0.00           H  
ATOM   2094 HD13 ILE A 134      32.702  94.552 103.181  1.00  0.00           H  
ATOM   2095  N   CYS A 135      30.620  97.091 106.820  1.00  0.00           N  
ATOM   2096  CA  CYS A 135      31.347  97.610 107.988  1.00  0.00           C  
ATOM   2097  C   CYS A 135      32.400  96.678 108.380  1.00  0.00           C  
ATOM   2098  O   CYS A 135      33.571  96.777 107.877  1.00  0.00           O  
ATOM   2099  CB  CYS A 135      30.418  98.080 109.121  1.00  0.00           C  
ATOM   2100  SG  CYS A 135      28.909  98.861 108.498  1.00  0.00           S  
ATOM   2101  H   CYS A 135      30.129  96.221 106.968  1.00  0.00           H  
ATOM   2102  HA  CYS A 135      31.881  98.462 107.568  1.00  0.00           H  
ATOM   2103  HB2 CYS A 135      30.168  97.249 109.780  1.00  0.00           H  
ATOM   2104  HB3 CYS A 135      30.898  98.753 109.832  1.00  0.00           H  
ATOM   2105  HG  CYS A 135      28.323  97.843 107.861  1.00  0.00           H  
ATOM   2106  N   LEU A 136      31.921  95.524 109.007  1.00  0.00           N  
ATOM   2107  CA  LEU A 136      32.667  94.342 109.466  1.00  0.00           C  
ATOM   2108  C   LEU A 136      33.773  94.673 110.493  1.00  0.00           C  
ATOM   2109  O   LEU A 136      34.184  95.823 110.792  1.00  0.00           O  
ATOM   2110  CB  LEU A 136      33.152  93.459 108.254  1.00  0.00           C  
ATOM   2111  CG  LEU A 136      32.034  93.001 107.343  1.00  0.00           C  
ATOM   2112  CD1 LEU A 136      32.398  91.871 106.316  1.00  0.00           C  
ATOM   2113  CD2 LEU A 136      30.817  92.453 108.060  1.00  0.00           C  
ATOM   2114  H   LEU A 136      30.958  95.586 109.303  1.00  0.00           H  
ATOM   2115  HA  LEU A 136      31.908  93.753 109.982  1.00  0.00           H  
ATOM   2116  HB2 LEU A 136      33.799  93.970 107.541  1.00  0.00           H  
ATOM   2117  HB3 LEU A 136      33.665  92.580 108.644  1.00  0.00           H  
ATOM   2118  HG  LEU A 136      31.711  93.874 106.777  1.00  0.00           H  
ATOM   2119 HD11 LEU A 136      31.609  91.688 105.586  1.00  0.00           H  
ATOM   2120 HD12 LEU A 136      33.364  92.157 105.901  1.00  0.00           H  
ATOM   2121 HD13 LEU A 136      32.544  90.974 106.916  1.00  0.00           H  
ATOM   2122 HD21 LEU A 136      30.389  93.056 108.862  1.00  0.00           H  
ATOM   2123 HD22 LEU A 136      30.103  92.261 107.259  1.00  0.00           H  
ATOM   2124 HD23 LEU A 136      30.968  91.468 108.502  1.00  0.00           H  
ATOM   2125  N   GLY A 137      34.152  93.599 111.203  1.00  0.00           N  
ATOM   2126  CA  GLY A 137      35.137  93.602 112.336  1.00  0.00           C  
ATOM   2127  C   GLY A 137      34.711  94.113 113.713  1.00  0.00           C  
ATOM   2128  O   GLY A 137      35.579  94.566 114.517  1.00  0.00           O  
ATOM   2129  H   GLY A 137      33.587  92.768 111.108  1.00  0.00           H  
ATOM   2130  HA2 GLY A 137      35.515  92.607 112.574  1.00  0.00           H  
ATOM   2131  HA3 GLY A 137      35.865  94.287 111.904  1.00  0.00           H  
ATOM   2132  N   ASN A 138      33.401  94.084 113.955  1.00  0.00           N  
ATOM   2133  CA  ASN A 138      32.714  94.867 115.008  1.00  0.00           C  
ATOM   2134  C   ASN A 138      32.855  96.419 115.019  1.00  0.00           C  
ATOM   2135  O   ASN A 138      33.829  97.068 115.393  1.00  0.00           O  
ATOM   2136  CB  ASN A 138      33.056  94.341 116.346  1.00  0.00           C  
ATOM   2137  CG  ASN A 138      32.270  95.032 117.443  1.00  0.00           C  
ATOM   2138  ND2 ASN A 138      32.974  95.371 118.521  1.00  0.00           N  
ATOM   2139  OD1 ASN A 138      31.230  95.542 117.261  1.00  0.00           O  
ATOM   2140  H   ASN A 138      32.849  93.708 113.198  1.00  0.00           H  
ATOM   2141  HA  ASN A 138      31.643  94.704 114.885  1.00  0.00           H  
ATOM   2142  HB2 ASN A 138      32.921  93.260 116.376  1.00  0.00           H  
ATOM   2143  HB3 ASN A 138      34.116  94.529 116.516  1.00  0.00           H  
ATOM   2144 HD21 ASN A 138      32.583  96.029 119.180  1.00  0.00           H  
ATOM   2145 HD22 ASN A 138      33.933  95.055 118.555  1.00  0.00           H  
ATOM   2146  N   SER A 139      31.811  97.116 114.509  1.00  0.00           N  
ATOM   2147  CA  SER A 139      31.849  98.563 114.123  1.00  0.00           C  
ATOM   2148  C   SER A 139      30.955  99.483 114.981  1.00  0.00           C  
ATOM   2149  O   SER A 139      31.410 100.293 115.772  1.00  0.00           O  
ATOM   2150  CB  SER A 139      31.401  98.676 112.678  1.00  0.00           C  
ATOM   2151  OG  SER A 139      32.295  97.961 111.860  1.00  0.00           O  
ATOM   2152  H   SER A 139      31.123  96.557 114.023  1.00  0.00           H  
ATOM   2153  HA  SER A 139      32.891  98.883 114.140  1.00  0.00           H  
ATOM   2154  HB2 SER A 139      30.396  98.285 112.523  1.00  0.00           H  
ATOM   2155  HB3 SER A 139      31.440  99.713 112.346  1.00  0.00           H  
ATOM   2156  HG  SER A 139      32.060  97.032 111.912  1.00  0.00           H  
ATOM   2157  N   PHE A 140      29.655  99.316 114.880  1.00  0.00           N  
ATOM   2158  CA  PHE A 140      28.825 100.427 115.450  1.00  0.00           C  
ATOM   2159  C   PHE A 140      28.656 100.381 116.987  1.00  0.00           C  
ATOM   2160  O   PHE A 140      28.147 101.287 117.647  1.00  0.00           O  
ATOM   2161  CB  PHE A 140      27.403 100.453 114.768  1.00  0.00           C  
ATOM   2162  CG  PHE A 140      26.636 101.814 114.956  1.00  0.00           C  
ATOM   2163  CD1 PHE A 140      27.005 102.838 114.107  1.00  0.00           C  
ATOM   2164  CD2 PHE A 140      25.576 101.943 115.935  1.00  0.00           C  
ATOM   2165  CE1 PHE A 140      26.228 104.033 114.159  1.00  0.00           C  
ATOM   2166  CE2 PHE A 140      24.796 103.126 115.899  1.00  0.00           C  
ATOM   2167  CZ  PHE A 140      25.123 104.196 114.980  1.00  0.00           C  
ATOM   2168  H   PHE A 140      29.215  98.547 114.395  1.00  0.00           H  
ATOM   2169  HA  PHE A 140      29.338 101.342 115.150  1.00  0.00           H  
ATOM   2170  HB2 PHE A 140      27.569 100.207 113.719  1.00  0.00           H  
ATOM   2171  HB3 PHE A 140      26.774  99.672 115.195  1.00  0.00           H  
ATOM   2172  HD1 PHE A 140      27.775 102.796 113.350  1.00  0.00           H  
ATOM   2173  HD2 PHE A 140      25.272 101.161 116.615  1.00  0.00           H  
ATOM   2174  HE1 PHE A 140      26.523 104.856 113.525  1.00  0.00           H  
ATOM   2175  HE2 PHE A 140      23.999 103.250 116.618  1.00  0.00           H  
ATOM   2176  HZ  PHE A 140      24.614 105.146 115.056  1.00  0.00           H  
ATOM   2177  N   ALA A 141      29.241  99.372 117.637  1.00  0.00           N  
ATOM   2178  CA  ALA A 141      29.739  99.325 118.970  1.00  0.00           C  
ATOM   2179  C   ALA A 141      30.462 100.533 119.632  1.00  0.00           C  
ATOM   2180  O   ALA A 141      30.356 100.731 120.840  1.00  0.00           O  
ATOM   2181  CB  ALA A 141      30.715  98.085 119.044  1.00  0.00           C  
ATOM   2182  H   ALA A 141      29.572  98.597 117.081  1.00  0.00           H  
ATOM   2183  HA  ALA A 141      28.809  99.100 119.492  1.00  0.00           H  
ATOM   2184  HB1 ALA A 141      31.026  98.002 120.085  1.00  0.00           H  
ATOM   2185  HB2 ALA A 141      30.025  97.302 118.729  1.00  0.00           H  
ATOM   2186  HB3 ALA A 141      31.425  98.148 118.219  1.00  0.00           H  
ATOM   2187  N   HID A 142      31.250 101.259 118.841  1.00  0.00           N  
ATOM   2188  CA  HID A 142      32.290 102.175 119.421  1.00  0.00           C  
ATOM   2189  C   HID A 142      31.748 103.621 119.678  1.00  0.00           C  
ATOM   2190  O   HID A 142      32.456 104.437 120.242  1.00  0.00           O  
ATOM   2191  CB  HID A 142      33.537 102.109 118.526  1.00  0.00           C  
ATOM   2192  CG  HID A 142      34.354 100.901 118.776  1.00  0.00           C  
ATOM   2193  CD2 HID A 142      34.483  99.879 117.869  1.00  0.00           C  
ATOM   2194  ND1 HID A 142      35.170 100.696 119.820  1.00  0.00           N  
ATOM   2195  CE1 HID A 142      35.911  99.642 119.578  1.00  0.00           C  
ATOM   2196  NE2 HID A 142      35.473  99.074 118.381  1.00  0.00           N  
ATOM   2197  H   HID A 142      31.247 100.994 117.866  1.00  0.00           H  
ATOM   2198  HA  HID A 142      32.640 101.829 120.394  1.00  0.00           H  
ATOM   2199  HB2 HID A 142      33.326 102.197 117.460  1.00  0.00           H  
ATOM   2200  HB3 HID A 142      34.149 102.998 118.676  1.00  0.00           H  
ATOM   2201  HD1 HID A 142      35.404 101.296 120.598  1.00  0.00           H  
ATOM   2202  HD2 HID A 142      33.996  99.777 116.911  1.00  0.00           H  
ATOM   2203  HE1 HID A 142      36.633  99.198 120.249  1.00  0.00           H  
ATOM   2204  N   LEU A 143      30.538 103.966 119.257  1.00  0.00           N  
ATOM   2205  CA  LEU A 143      29.942 105.292 119.395  1.00  0.00           C  
ATOM   2206  C   LEU A 143      29.085 105.387 120.711  1.00  0.00           C  
ATOM   2207  O   LEU A 143      28.039 104.767 120.697  1.00  0.00           O  
ATOM   2208  CB  LEU A 143      29.081 105.587 118.161  1.00  0.00           C  
ATOM   2209  CG  LEU A 143      28.229 106.901 118.129  1.00  0.00           C  
ATOM   2210  CD1 LEU A 143      28.999 108.146 118.499  1.00  0.00           C  
ATOM   2211  CD2 LEU A 143      27.659 107.122 116.731  1.00  0.00           C  
ATOM   2212  H   LEU A 143      30.011 103.316 118.692  1.00  0.00           H  
ATOM   2213  HA  LEU A 143      30.685 106.088 119.434  1.00  0.00           H  
ATOM   2214  HB2 LEU A 143      29.567 105.720 117.194  1.00  0.00           H  
ATOM   2215  HB3 LEU A 143      28.413 104.736 118.030  1.00  0.00           H  
ATOM   2216  HG  LEU A 143      27.387 106.748 118.805  1.00  0.00           H  
ATOM   2217 HD11 LEU A 143      28.874 108.959 117.785  1.00  0.00           H  
ATOM   2218 HD12 LEU A 143      28.669 108.468 119.486  1.00  0.00           H  
ATOM   2219 HD13 LEU A 143      30.051 107.869 118.442  1.00  0.00           H  
ATOM   2220 HD21 LEU A 143      26.877 107.878 116.656  1.00  0.00           H  
ATOM   2221 HD22 LEU A 143      28.467 107.485 116.097  1.00  0.00           H  
ATOM   2222 HD23 LEU A 143      27.205 106.206 116.353  1.00  0.00           H  
ATOM   2223  N   PRO A 144      29.384 106.232 121.684  1.00  0.00           N  
ATOM   2224  CA  PRO A 144      28.514 106.529 122.837  1.00  0.00           C  
ATOM   2225  C   PRO A 144      27.372 107.518 122.695  1.00  0.00           C  
ATOM   2226  O   PRO A 144      27.413 108.371 121.794  1.00  0.00           O  
ATOM   2227  CB  PRO A 144      29.495 107.030 123.913  1.00  0.00           C  
ATOM   2228  CG  PRO A 144      30.599 107.671 123.116  1.00  0.00           C  
ATOM   2229  CD  PRO A 144      30.645 106.900 121.813  1.00  0.00           C  
ATOM   2230  HA  PRO A 144      28.032 105.642 123.248  1.00  0.00           H  
ATOM   2231  HB2 PRO A 144      28.999 107.671 124.641  1.00  0.00           H  
ATOM   2232  HB3 PRO A 144      30.013 106.217 124.422  1.00  0.00           H  
ATOM   2233  HG2 PRO A 144      30.244 108.672 122.872  1.00  0.00           H  
ATOM   2234  HG3 PRO A 144      31.600 107.798 123.529  1.00  0.00           H  
ATOM   2235  HD2 PRO A 144      30.771 107.471 120.894  1.00  0.00           H  
ATOM   2236  HD3 PRO A 144      31.375 106.092 121.857  1.00  0.00           H  
ATOM   2237  N   ASP A 145      26.388 107.417 123.584  1.00  0.00           N  
ATOM   2238  CA  ASP A 145      25.567 108.626 123.929  1.00  0.00           C  
ATOM   2239  C   ASP A 145      26.424 109.727 124.724  1.00  0.00           C  
ATOM   2240  O   ASP A 145      26.848 109.619 125.872  1.00  0.00           O  
ATOM   2241  CB  ASP A 145      24.366 108.166 124.812  1.00  0.00           C  
ATOM   2242  CG  ASP A 145      23.405 109.377 125.183  1.00  0.00           C  
ATOM   2243  OD1 ASP A 145      23.586 110.533 124.677  1.00  0.00           O  
ATOM   2244  OD2 ASP A 145      22.532 109.119 126.034  1.00  0.00           O1-
ATOM   2245  H   ASP A 145      26.375 106.566 124.128  1.00  0.00           H  
ATOM   2246  HA  ASP A 145      25.235 109.127 123.020  1.00  0.00           H  
ATOM   2247  HB2 ASP A 145      23.760 107.506 124.192  1.00  0.00           H  
ATOM   2248  HB3 ASP A 145      24.773 107.702 125.710  1.00  0.00           H  
ATOM   2249  N   SER A 146      26.610 110.900 124.086  1.00  0.00           N  
ATOM   2250  CA  SER A 146      27.336 112.036 124.677  1.00  0.00           C  
ATOM   2251  C   SER A 146      26.419 113.150 125.227  1.00  0.00           C  
ATOM   2252  O   SER A 146      26.888 114.125 125.795  1.00  0.00           O  
ATOM   2253  CB  SER A 146      28.293 112.679 123.709  1.00  0.00           C  
ATOM   2254  OG  SER A 146      29.154 111.728 123.157  1.00  0.00           O  
ATOM   2255  H   SER A 146      26.111 111.114 123.234  1.00  0.00           H  
ATOM   2256  HA  SER A 146      27.926 111.776 125.557  1.00  0.00           H  
ATOM   2257  HB2 SER A 146      27.802 113.140 122.852  1.00  0.00           H  
ATOM   2258  HB3 SER A 146      28.914 113.434 124.192  1.00  0.00           H  
ATOM   2259  HG  SER A 146      28.746 111.220 122.453  1.00  0.00           H  
ATOM   2260  N   LYS A 147      25.081 113.081 125.022  1.00  0.00           N  
ATOM   2261  CA  LYS A 147      24.113 114.198 125.137  1.00  0.00           C  
ATOM   2262  C   LYS A 147      22.829 113.843 125.827  1.00  0.00           C  
ATOM   2263  O   LYS A 147      21.931 114.640 125.904  1.00  0.00           O  
ATOM   2264  CB  LYS A 147      23.802 114.742 123.727  1.00  0.00           C  
ATOM   2265  CG  LYS A 147      25.033 115.137 122.834  1.00  0.00           C  
ATOM   2266  CD  LYS A 147      24.585 115.757 121.533  1.00  0.00           C  
ATOM   2267  CE  LYS A 147      25.824 116.467 120.900  1.00  0.00           C  
ATOM   2268  NZ  LYS A 147      25.434 117.044 119.585  1.00  0.00           N1+
ATOM   2269  H   LYS A 147      24.728 112.299 124.489  1.00  0.00           H  
ATOM   2270  HA  LYS A 147      24.499 115.046 125.702  1.00  0.00           H  
ATOM   2271  HB2 LYS A 147      23.329 113.909 123.206  1.00  0.00           H  
ATOM   2272  HB3 LYS A 147      23.154 115.610 123.852  1.00  0.00           H  
ATOM   2273  HG2 LYS A 147      25.716 115.759 123.413  1.00  0.00           H  
ATOM   2274  HG3 LYS A 147      25.609 114.248 122.578  1.00  0.00           H  
ATOM   2275  HD2 LYS A 147      24.184 115.011 120.846  1.00  0.00           H  
ATOM   2276  HD3 LYS A 147      23.871 116.539 121.790  1.00  0.00           H  
ATOM   2277  HE2 LYS A 147      26.164 117.290 121.529  1.00  0.00           H  
ATOM   2278  HE3 LYS A 147      26.665 115.778 120.829  1.00  0.00           H  
ATOM   2279  HZ1 LYS A 147      24.614 117.613 119.738  1.00  0.00           H  
ATOM   2280  HZ2 LYS A 147      26.128 117.710 119.274  1.00  0.00           H  
ATOM   2281  HZ3 LYS A 147      25.335 116.387 118.824  1.00  0.00           H  
ATOM   2282  N   GLY A 148      22.675 112.618 126.288  1.00  0.00           N  
ATOM   2283  CA  GLY A 148      21.362 112.100 126.814  1.00  0.00           C  
ATOM   2284  C   GLY A 148      20.336 111.840 125.627  1.00  0.00           C  
ATOM   2285  O   GLY A 148      19.207 112.199 125.789  1.00  0.00           O  
ATOM   2286  H   GLY A 148      23.366 111.935 126.012  1.00  0.00           H  
ATOM   2287  HA2 GLY A 148      21.511 111.163 127.351  1.00  0.00           H  
ATOM   2288  HA3 GLY A 148      20.925 112.716 127.600  1.00  0.00           H  
ATOM   2289  N   ASP A 149      20.803 111.624 124.423  1.00  0.00           N  
ATOM   2290  CA  ASP A 149      20.030 111.586 123.219  1.00  0.00           C  
ATOM   2291  C   ASP A 149      20.576 110.575 122.166  1.00  0.00           C  
ATOM   2292  O   ASP A 149      21.751 110.452 121.948  1.00  0.00           O  
ATOM   2293  CB  ASP A 149      19.786 113.074 122.767  1.00  0.00           C  
ATOM   2294  CG  ASP A 149      18.734 113.117 121.605  1.00  0.00           C  
ATOM   2295  OD1 ASP A 149      18.694 114.134 120.862  1.00  0.00           O  
ATOM   2296  OD2 ASP A 149      17.907 112.173 121.479  1.00  0.00           O1-
ATOM   2297  H   ASP A 149      21.790 111.412 124.406  1.00  0.00           H  
ATOM   2298  HA  ASP A 149      19.068 111.159 123.502  1.00  0.00           H  
ATOM   2299  HB2 ASP A 149      19.432 113.688 123.596  1.00  0.00           H  
ATOM   2300  HB3 ASP A 149      20.765 113.337 122.366  1.00  0.00           H  
ATOM   2301  N   GLN A 150      19.640 110.012 121.447  1.00  0.00           N  
ATOM   2302  CA  GLN A 150      19.846 108.959 120.349  1.00  0.00           C  
ATOM   2303  C   GLN A 150      20.277 109.615 119.011  1.00  0.00           C  
ATOM   2304  O   GLN A 150      20.733 108.956 118.056  1.00  0.00           O  
ATOM   2305  CB  GLN A 150      18.734 108.005 120.033  1.00  0.00           C  
ATOM   2306  CG  GLN A 150      18.769 106.801 120.999  1.00  0.00           C  
ATOM   2307  CD  GLN A 150      17.572 105.910 120.970  1.00  0.00           C  
ATOM   2308  NE2 GLN A 150      17.334 105.109 122.031  1.00  0.00           N  
ATOM   2309  OE1 GLN A 150      16.874 105.821 119.989  1.00  0.00           O  
ATOM   2310  H   GLN A 150      18.659 110.175 121.624  1.00  0.00           H  
ATOM   2311  HA  GLN A 150      20.748 108.413 120.629  1.00  0.00           H  
ATOM   2312  HB2 GLN A 150      17.770 108.506 119.929  1.00  0.00           H  
ATOM   2313  HB3 GLN A 150      18.865 107.507 119.072  1.00  0.00           H  
ATOM   2314  HG2 GLN A 150      19.691 106.221 120.960  1.00  0.00           H  
ATOM   2315  HG3 GLN A 150      18.780 107.138 122.037  1.00  0.00           H  
ATOM   2316 HE21 GLN A 150      16.420 104.680 122.069  1.00  0.00           H  
ATOM   2317 HE22 GLN A 150      17.821 105.261 122.903  1.00  0.00           H  
ATOM   2318  N   SER A 151      20.114 110.975 118.864  1.00  0.00           N  
ATOM   2319  CA  SER A 151      20.088 111.608 117.553  1.00  0.00           C  
ATOM   2320  C   SER A 151      21.428 111.574 116.684  1.00  0.00           C  
ATOM   2321  O   SER A 151      21.343 111.509 115.448  1.00  0.00           O  
ATOM   2322  CB  SER A 151      19.692 113.123 117.693  1.00  0.00           C  
ATOM   2323  OG  SER A 151      18.444 113.183 118.400  1.00  0.00           O  
ATOM   2324  H   SER A 151      19.743 111.480 119.656  1.00  0.00           H  
ATOM   2325  HA  SER A 151      19.315 111.079 116.997  1.00  0.00           H  
ATOM   2326  HB2 SER A 151      20.569 113.557 118.175  1.00  0.00           H  
ATOM   2327  HB3 SER A 151      19.564 113.522 116.687  1.00  0.00           H  
ATOM   2328  HG  SER A 151      18.459 113.737 119.183  1.00  0.00           H  
ATOM   2329  N   GLU A 152      22.590 111.572 117.275  1.00  0.00           N  
ATOM   2330  CA  GLU A 152      23.832 111.390 116.578  1.00  0.00           C  
ATOM   2331  C   GLU A 152      24.072 109.910 116.140  1.00  0.00           C  
ATOM   2332  O   GLU A 152      24.700 109.720 115.080  1.00  0.00           O  
ATOM   2333  CB  GLU A 152      25.055 111.960 117.329  1.00  0.00           C  
ATOM   2334  CG  GLU A 152      24.973 113.372 117.922  1.00  0.00           C  
ATOM   2335  CD  GLU A 152      24.789 114.515 116.859  1.00  0.00           C  
ATOM   2336  OE1 GLU A 152      24.734 114.339 115.624  1.00  0.00           O  
ATOM   2337  OE2 GLU A 152      24.734 115.673 117.315  1.00  0.00           O1-
ATOM   2338  H   GLU A 152      22.717 111.849 118.238  1.00  0.00           H  
ATOM   2339  HA  GLU A 152      23.841 111.928 115.630  1.00  0.00           H  
ATOM   2340  HB2 GLU A 152      25.152 111.168 118.071  1.00  0.00           H  
ATOM   2341  HB3 GLU A 152      25.921 111.806 116.686  1.00  0.00           H  
ATOM   2342  HG2 GLU A 152      24.067 113.329 118.525  1.00  0.00           H  
ATOM   2343  HG3 GLU A 152      25.749 113.674 118.626  1.00  0.00           H  
ATOM   2344  N   HIE A 153      23.467 108.963 116.872  1.00  0.00           N  
ATOM   2345  CA  HIE A 153      23.364 107.580 116.395  1.00  0.00           C  
ATOM   2346  C   HIE A 153      22.408 107.496 115.157  1.00  0.00           C  
ATOM   2347  O   HIE A 153      22.853 107.019 114.111  1.00  0.00           O  
ATOM   2348  CB  HIE A 153      22.966 106.460 117.362  1.00  0.00           C  
ATOM   2349  CG  HIE A 153      23.832 106.356 118.624  1.00  0.00           C  
ATOM   2350  CD2 HIE A 153      24.882 105.510 118.731  1.00  0.00           C  
ATOM   2351  ND1 HIE A 153      23.705 107.071 119.801  1.00  0.00           N  
ATOM   2352  CE1 HIE A 153      24.725 106.604 120.577  1.00  0.00           C  
ATOM   2353  NE2 HIE A 153      25.500 105.727 119.935  1.00  0.00           N  
ATOM   2354  H   HIE A 153      22.788 109.216 117.576  1.00  0.00           H  
ATOM   2355  HA  HIE A 153      24.346 107.219 116.092  1.00  0.00           H  
ATOM   2356  HB2 HIE A 153      22.003 106.797 117.746  1.00  0.00           H  
ATOM   2357  HB3 HIE A 153      22.883 105.478 116.897  1.00  0.00           H  
ATOM   2358  HD2 HIE A 153      25.200 104.808 117.976  1.00  0.00           H  
ATOM   2359  HE1 HIE A 153      24.890 107.212 121.455  1.00  0.00           H  
ATOM   2360  HE2 HIE A 153      26.389 105.440 120.320  1.00  0.00           H  
ATOM   2361  N   ARG A 154      21.192 108.041 115.202  1.00  0.00           N  
ATOM   2362  CA  ARG A 154      20.372 107.936 114.020  1.00  0.00           C  
ATOM   2363  C   ARG A 154      20.979 108.724 112.860  1.00  0.00           C  
ATOM   2364  O   ARG A 154      20.886 108.206 111.787  1.00  0.00           O  
ATOM   2365  CB  ARG A 154      18.879 108.217 114.436  1.00  0.00           C  
ATOM   2366  CG  ARG A 154      18.301 107.270 115.525  1.00  0.00           C  
ATOM   2367  CD  ARG A 154      16.913 107.682 116.128  1.00  0.00           C  
ATOM   2368  NE  ARG A 154      16.466 106.607 117.068  1.00  0.00           N  
ATOM   2369  CZ  ARG A 154      15.753 105.572 116.813  1.00  0.00           C  
ATOM   2370  NH1 ARG A 154      15.488 104.773 117.807  1.00  0.00           N1+
ATOM   2371  NH2 ARG A 154      15.340 105.271 115.642  1.00  0.00           N  
ATOM   2372  H   ARG A 154      20.923 108.534 116.042  1.00  0.00           H  
ATOM   2373  HA  ARG A 154      20.554 106.880 113.820  1.00  0.00           H  
ATOM   2374  HB2 ARG A 154      18.848 109.191 114.926  1.00  0.00           H  
ATOM   2375  HB3 ARG A 154      18.230 108.240 113.562  1.00  0.00           H  
ATOM   2376  HG2 ARG A 154      18.178 106.271 115.107  1.00  0.00           H  
ATOM   2377  HG3 ARG A 154      19.116 107.111 116.230  1.00  0.00           H  
ATOM   2378  HD2 ARG A 154      16.866 108.676 116.570  1.00  0.00           H  
ATOM   2379  HD3 ARG A 154      16.192 107.693 115.309  1.00  0.00           H  
ATOM   2380  HE  ARG A 154      16.850 106.787 117.985  1.00  0.00           H  
ATOM   2381 HH11 ARG A 154      15.946 105.084 118.651  1.00  0.00           H  
ATOM   2382 HH12 ARG A 154      14.681 104.168 117.759  1.00  0.00           H  
ATOM   2383 HH21 ARG A 154      15.672 105.667 114.774  1.00  0.00           H  
ATOM   2384 HH22 ARG A 154      14.704 104.488 115.692  1.00  0.00           H  
ATOM   2385  N   LEU A 155      21.524 109.946 113.011  1.00  0.00           N  
ATOM   2386  CA  LEU A 155      22.160 110.640 111.859  1.00  0.00           C  
ATOM   2387  C   LEU A 155      23.323 109.943 111.260  1.00  0.00           C  
ATOM   2388  O   LEU A 155      23.469 109.952 110.025  1.00  0.00           O  
ATOM   2389  CB  LEU A 155      22.605 111.980 112.406  1.00  0.00           C  
ATOM   2390  CG  LEU A 155      23.555 112.859 111.544  1.00  0.00           C  
ATOM   2391  CD1 LEU A 155      22.806 113.667 110.552  1.00  0.00           C  
ATOM   2392  CD2 LEU A 155      24.194 113.891 112.473  1.00  0.00           C  
ATOM   2393  H   LEU A 155      21.504 110.383 113.922  1.00  0.00           H  
ATOM   2394  HA  LEU A 155      21.429 110.832 111.073  1.00  0.00           H  
ATOM   2395  HB2 LEU A 155      21.721 112.575 112.635  1.00  0.00           H  
ATOM   2396  HB3 LEU A 155      23.064 111.793 113.376  1.00  0.00           H  
ATOM   2397  HG  LEU A 155      24.365 112.306 111.071  1.00  0.00           H  
ATOM   2398 HD11 LEU A 155      22.467 112.966 109.788  1.00  0.00           H  
ATOM   2399 HD12 LEU A 155      21.969 114.076 111.117  1.00  0.00           H  
ATOM   2400 HD13 LEU A 155      23.337 114.525 110.139  1.00  0.00           H  
ATOM   2401 HD21 LEU A 155      24.931 113.393 113.102  1.00  0.00           H  
ATOM   2402 HD22 LEU A 155      24.815 114.633 111.972  1.00  0.00           H  
ATOM   2403 HD23 LEU A 155      23.441 114.301 113.146  1.00  0.00           H  
ATOM   2404  N   ALA A 156      24.149 109.321 112.070  1.00  0.00           N  
ATOM   2405  CA  ALA A 156      25.206 108.427 111.508  1.00  0.00           C  
ATOM   2406  C   ALA A 156      24.649 107.357 110.525  1.00  0.00           C  
ATOM   2407  O   ALA A 156      25.193 107.075 109.421  1.00  0.00           O  
ATOM   2408  CB  ALA A 156      25.986 107.740 112.654  1.00  0.00           C  
ATOM   2409  H   ALA A 156      23.973 109.340 113.065  1.00  0.00           H  
ATOM   2410  HA  ALA A 156      25.893 109.054 110.939  1.00  0.00           H  
ATOM   2411  HB1 ALA A 156      26.634 106.988 112.205  1.00  0.00           H  
ATOM   2412  HB2 ALA A 156      26.622 108.443 113.192  1.00  0.00           H  
ATOM   2413  HB3 ALA A 156      25.364 107.324 113.446  1.00  0.00           H  
ATOM   2414  N   LEU A 157      23.652 106.626 110.924  1.00  0.00           N  
ATOM   2415  CA  LEU A 157      23.060 105.508 110.130  1.00  0.00           C  
ATOM   2416  C   LEU A 157      22.243 106.129 108.894  1.00  0.00           C  
ATOM   2417  O   LEU A 157      22.240 105.451 107.843  1.00  0.00           O  
ATOM   2418  CB  LEU A 157      22.246 104.534 110.987  1.00  0.00           C  
ATOM   2419  CG  LEU A 157      23.008 103.861 112.154  1.00  0.00           C  
ATOM   2420  CD1 LEU A 157      22.022 102.851 112.798  1.00  0.00           C  
ATOM   2421  CD2 LEU A 157      24.182 103.118 111.510  1.00  0.00           C  
ATOM   2422  H   LEU A 157      23.185 106.801 111.802  1.00  0.00           H  
ATOM   2423  HA  LEU A 157      23.876 104.986 109.629  1.00  0.00           H  
ATOM   2424  HB2 LEU A 157      21.420 105.148 111.345  1.00  0.00           H  
ATOM   2425  HB3 LEU A 157      21.798 103.852 110.264  1.00  0.00           H  
ATOM   2426  HG  LEU A 157      23.372 104.621 112.844  1.00  0.00           H  
ATOM   2427 HD11 LEU A 157      21.095 103.347 113.085  1.00  0.00           H  
ATOM   2428 HD12 LEU A 157      21.890 102.062 112.056  1.00  0.00           H  
ATOM   2429 HD13 LEU A 157      22.484 102.440 113.695  1.00  0.00           H  
ATOM   2430 HD21 LEU A 157      24.953 103.808 111.168  1.00  0.00           H  
ATOM   2431 HD22 LEU A 157      24.504 102.413 112.277  1.00  0.00           H  
ATOM   2432 HD23 LEU A 157      23.893 102.612 110.589  1.00  0.00           H  
ATOM   2433  N   LYS A 158      21.442 107.147 109.078  1.00  0.00           N  
ATOM   2434  CA  LYS A 158      20.733 107.821 108.029  1.00  0.00           C  
ATOM   2435  C   LYS A 158      21.686 108.182 106.900  1.00  0.00           C  
ATOM   2436  O   LYS A 158      21.312 107.915 105.737  1.00  0.00           O  
ATOM   2437  CB  LYS A 158      20.048 109.011 108.650  1.00  0.00           C  
ATOM   2438  CG  LYS A 158      18.828 108.421 109.396  1.00  0.00           C  
ATOM   2439  CD  LYS A 158      17.977 109.377 110.204  1.00  0.00           C  
ATOM   2440  CE  LYS A 158      16.828 108.588 110.865  1.00  0.00           C  
ATOM   2441  NZ  LYS A 158      15.951 109.501 111.614  1.00  0.00           N1+
ATOM   2442  H   LYS A 158      21.349 107.574 109.989  1.00  0.00           H  
ATOM   2443  HA  LYS A 158      20.101 107.137 107.462  1.00  0.00           H  
ATOM   2444  HB2 LYS A 158      20.590 109.636 109.360  1.00  0.00           H  
ATOM   2445  HB3 LYS A 158      19.765 109.658 107.820  1.00  0.00           H  
ATOM   2446  HG2 LYS A 158      18.207 108.007 108.602  1.00  0.00           H  
ATOM   2447  HG3 LYS A 158      19.191 107.624 110.045  1.00  0.00           H  
ATOM   2448  HD2 LYS A 158      18.651 109.854 110.916  1.00  0.00           H  
ATOM   2449  HD3 LYS A 158      17.664 110.073 109.426  1.00  0.00           H  
ATOM   2450  HE2 LYS A 158      16.391 107.825 110.221  1.00  0.00           H  
ATOM   2451  HE3 LYS A 158      17.425 107.962 111.528  1.00  0.00           H  
ATOM   2452  HZ1 LYS A 158      15.593 110.226 111.007  1.00  0.00           H  
ATOM   2453  HZ2 LYS A 158      15.161 109.083 112.086  1.00  0.00           H  
ATOM   2454  HZ3 LYS A 158      16.496 109.959 112.329  1.00  0.00           H  
ATOM   2455  N   ASN A 159      22.922 108.730 107.217  1.00  0.00           N  
ATOM   2456  CA  ASN A 159      24.004 109.011 106.236  1.00  0.00           C  
ATOM   2457  C   ASN A 159      24.559 107.744 105.666  1.00  0.00           C  
ATOM   2458  O   ASN A 159      24.724 107.688 104.475  1.00  0.00           O  
ATOM   2459  CB  ASN A 159      25.131 109.872 106.995  1.00  0.00           C  
ATOM   2460  CG  ASN A 159      24.723 111.187 107.553  1.00  0.00           C  
ATOM   2461  ND2 ASN A 159      25.591 111.860 108.264  1.00  0.00           N  
ATOM   2462  OD1 ASN A 159      23.703 111.788 107.220  1.00  0.00           O  
ATOM   2463  H   ASN A 159      23.153 108.960 108.174  1.00  0.00           H  
ATOM   2464  HA  ASN A 159      23.684 109.572 105.357  1.00  0.00           H  
ATOM   2465  HB2 ASN A 159      25.491 109.264 107.826  1.00  0.00           H  
ATOM   2466  HB3 ASN A 159      25.929 109.986 106.262  1.00  0.00           H  
ATOM   2467 HD21 ASN A 159      25.281 112.759 108.604  1.00  0.00           H  
ATOM   2468 HD22 ASN A 159      26.341 111.257 108.571  1.00  0.00           H  
ATOM   2469  N   ILE A 160      24.878 106.656 106.402  1.00  0.00           N  
ATOM   2470  CA  ILE A 160      25.295 105.327 105.890  1.00  0.00           C  
ATOM   2471  C   ILE A 160      24.232 104.703 104.858  1.00  0.00           C  
ATOM   2472  O   ILE A 160      24.562 104.269 103.789  1.00  0.00           O  
ATOM   2473  CB  ILE A 160      25.716 104.366 107.035  1.00  0.00           C  
ATOM   2474  CG1 ILE A 160      27.024 104.849 107.739  1.00  0.00           C  
ATOM   2475  CG2 ILE A 160      25.975 102.923 106.641  1.00  0.00           C  
ATOM   2476  CD1 ILE A 160      27.307 104.112 109.038  1.00  0.00           C  
ATOM   2477  H   ILE A 160      24.824 106.721 107.408  1.00  0.00           H  
ATOM   2478  HA  ILE A 160      26.141 105.665 105.291  1.00  0.00           H  
ATOM   2479  HB  ILE A 160      24.950 104.258 107.804  1.00  0.00           H  
ATOM   2480 HG12 ILE A 160      27.893 104.732 107.091  1.00  0.00           H  
ATOM   2481 HG13 ILE A 160      26.859 105.911 107.916  1.00  0.00           H  
ATOM   2482 HG21 ILE A 160      25.264 102.470 105.950  1.00  0.00           H  
ATOM   2483 HG22 ILE A 160      26.974 102.803 106.222  1.00  0.00           H  
ATOM   2484 HG23 ILE A 160      25.987 102.289 107.529  1.00  0.00           H  
ATOM   2485 HD11 ILE A 160      28.055 104.698 109.571  1.00  0.00           H  
ATOM   2486 HD12 ILE A 160      26.560 104.101 109.832  1.00  0.00           H  
ATOM   2487 HD13 ILE A 160      27.715 103.122 108.837  1.00  0.00           H  
ATOM   2488  N   ALA A 161      22.958 104.674 105.225  1.00  0.00           N  
ATOM   2489  CA  ALA A 161      21.898 104.192 104.368  1.00  0.00           C  
ATOM   2490  C   ALA A 161      21.607 105.010 103.096  1.00  0.00           C  
ATOM   2491  O   ALA A 161      21.004 104.411 102.202  1.00  0.00           O  
ATOM   2492  CB  ALA A 161      20.656 104.191 105.247  1.00  0.00           C  
ATOM   2493  H   ALA A 161      22.710 105.017 106.143  1.00  0.00           H  
ATOM   2494  HA  ALA A 161      22.147 103.170 104.081  1.00  0.00           H  
ATOM   2495  HB1 ALA A 161      20.482 105.169 105.693  1.00  0.00           H  
ATOM   2496  HB2 ALA A 161      19.732 103.984 104.705  1.00  0.00           H  
ATOM   2497  HB3 ALA A 161      20.838 103.437 106.013  1.00  0.00           H  
ATOM   2498  N   SER A 162      22.054 106.305 103.035  1.00  0.00           N  
ATOM   2499  CA  SER A 162      21.820 107.170 101.874  1.00  0.00           C  
ATOM   2500  C   SER A 162      22.693 106.898 100.664  1.00  0.00           C  
ATOM   2501  O   SER A 162      22.403 107.164  99.492  1.00  0.00           O  
ATOM   2502  CB  SER A 162      21.949 108.668 102.233  1.00  0.00           C  
ATOM   2503  OG  SER A 162      23.239 109.219 102.315  1.00  0.00           O  
ATOM   2504  H   SER A 162      22.471 106.727 103.854  1.00  0.00           H  
ATOM   2505  HA  SER A 162      20.782 106.927 101.649  1.00  0.00           H  
ATOM   2506  HB2 SER A 162      21.373 109.176 101.460  1.00  0.00           H  
ATOM   2507  HB3 SER A 162      21.461 108.824 103.196  1.00  0.00           H  
ATOM   2508  HG  SER A 162      23.737 108.675 102.929  1.00  0.00           H  
ATOM   2509  N   MET A 163      23.857 106.321 100.955  1.00  0.00           N  
ATOM   2510  CA  MET A 163      24.941 105.811 100.066  1.00  0.00           C  
ATOM   2511  C   MET A 163      24.471 104.775  99.120  1.00  0.00           C  
ATOM   2512  O   MET A 163      24.759 104.746  97.917  1.00  0.00           O  
ATOM   2513  CB  MET A 163      26.135 105.291 100.903  1.00  0.00           C  
ATOM   2514  CG  MET A 163      26.723 106.252 102.063  1.00  0.00           C  
ATOM   2515  SD  MET A 163      27.913 107.495 101.570  1.00  0.00           S  
ATOM   2516  CE  MET A 163      26.867 108.830 101.047  1.00  0.00           C  
ATOM   2517  H   MET A 163      23.973 106.092 101.932  1.00  0.00           H  
ATOM   2518  HA  MET A 163      25.231 106.707  99.517  1.00  0.00           H  
ATOM   2519  HB2 MET A 163      25.798 104.359 101.356  1.00  0.00           H  
ATOM   2520  HB3 MET A 163      27.005 105.125 100.267  1.00  0.00           H  
ATOM   2521  HG2 MET A 163      25.940 106.765 102.621  1.00  0.00           H  
ATOM   2522  HG3 MET A 163      27.236 105.633 102.799  1.00  0.00           H  
ATOM   2523  HE1 MET A 163      26.262 108.392 100.253  1.00  0.00           H  
ATOM   2524  HE2 MET A 163      26.297 109.228 101.886  1.00  0.00           H  
ATOM   2525  HE3 MET A 163      27.313 109.731 100.624  1.00  0.00           H  
ATOM   2526  N   VAL A 164      23.631 103.850  99.689  1.00  0.00           N  
ATOM   2527  CA  VAL A 164      23.106 102.663  99.003  1.00  0.00           C  
ATOM   2528  C   VAL A 164      22.109 103.067  97.900  1.00  0.00           C  
ATOM   2529  O   VAL A 164      21.184 103.881  98.140  1.00  0.00           O  
ATOM   2530  CB  VAL A 164      22.335 101.787 100.037  1.00  0.00           C  
ATOM   2531  CG1 VAL A 164      21.859 100.445  99.473  1.00  0.00           C  
ATOM   2532  CG2 VAL A 164      23.100 101.508 101.343  1.00  0.00           C  
ATOM   2533  H   VAL A 164      23.404 104.104 100.640  1.00  0.00           H  
ATOM   2534  HA  VAL A 164      23.902 102.050  98.580  1.00  0.00           H  
ATOM   2535  HB  VAL A 164      21.398 102.287 100.283  1.00  0.00           H  
ATOM   2536 HG11 VAL A 164      21.440 100.724  98.506  1.00  0.00           H  
ATOM   2537 HG12 VAL A 164      22.657  99.706  99.400  1.00  0.00           H  
ATOM   2538 HG13 VAL A 164      21.131  99.968 100.130  1.00  0.00           H  
ATOM   2539 HG21 VAL A 164      22.450 101.085 102.109  1.00  0.00           H  
ATOM   2540 HG22 VAL A 164      23.958 100.838 101.290  1.00  0.00           H  
ATOM   2541 HG23 VAL A 164      23.586 102.452 101.588  1.00  0.00           H  
ATOM   2542  N   ARG A 165      22.254 102.529  96.691  1.00  0.00           N  
ATOM   2543  CA  ARG A 165      21.306 102.624  95.581  1.00  0.00           C  
ATOM   2544  C   ARG A 165      19.884 102.193  95.942  1.00  0.00           C  
ATOM   2545  O   ARG A 165      19.673 101.401  96.876  1.00  0.00           O  
ATOM   2546  CB  ARG A 165      21.915 102.006  94.383  1.00  0.00           C  
ATOM   2547  CG  ARG A 165      22.935 102.901  93.625  1.00  0.00           C  
ATOM   2548  CD  ARG A 165      23.726 102.082  92.720  1.00  0.00           C  
ATOM   2549  NE  ARG A 165      24.673 102.905  91.869  1.00  0.00           N  
ATOM   2550  CZ  ARG A 165      25.769 102.583  91.201  1.00  0.00           C  
ATOM   2551  NH1 ARG A 165      26.400 103.443  90.425  1.00  0.00           N1+
ATOM   2552  NH2 ARG A 165      26.360 101.454  91.196  1.00  0.00           N  
ATOM   2553  H   ARG A 165      23.034 101.911  96.526  1.00  0.00           H  
ATOM   2554  HA  ARG A 165      21.142 103.691  95.428  1.00  0.00           H  
ATOM   2555  HB2 ARG A 165      22.318 101.049  94.716  1.00  0.00           H  
ATOM   2556  HB3 ARG A 165      21.052 101.907  93.724  1.00  0.00           H  
ATOM   2557  HG2 ARG A 165      22.464 103.729  93.096  1.00  0.00           H  
ATOM   2558  HG3 ARG A 165      23.525 103.430  94.374  1.00  0.00           H  
ATOM   2559  HD2 ARG A 165      24.133 101.226  93.260  1.00  0.00           H  
ATOM   2560  HD3 ARG A 165      22.998 101.601  92.067  1.00  0.00           H  
ATOM   2561  HE  ARG A 165      24.393 103.866  91.740  1.00  0.00           H  
ATOM   2562 HH11 ARG A 165      25.928 104.333  90.348  1.00  0.00           H  
ATOM   2563 HH12 ARG A 165      26.900 103.087  89.623  1.00  0.00           H  
ATOM   2564 HH21 ARG A 165      25.944 100.627  91.600  1.00  0.00           H  
ATOM   2565 HH22 ARG A 165      27.087 101.295  90.514  1.00  0.00           H  
ATOM   2566  N   PRO A 166      18.851 102.530  95.123  1.00  0.00           N  
ATOM   2567  CA  PRO A 166      17.404 102.078  95.311  1.00  0.00           C  
ATOM   2568  C   PRO A 166      17.299 100.499  95.335  1.00  0.00           C  
ATOM   2569  O   PRO A 166      17.771  99.859  94.424  1.00  0.00           O  
ATOM   2570  CB  PRO A 166      16.638 102.706  94.134  1.00  0.00           C  
ATOM   2571  CG  PRO A 166      17.403 104.033  93.917  1.00  0.00           C  
ATOM   2572  CD  PRO A 166      18.882 103.587  94.063  1.00  0.00           C  
ATOM   2573  HA  PRO A 166      16.993 102.566  96.195  1.00  0.00           H  
ATOM   2574  HB2 PRO A 166      16.686 102.056  93.261  1.00  0.00           H  
ATOM   2575  HB3 PRO A 166      15.591 102.921  94.350  1.00  0.00           H  
ATOM   2576  HG2 PRO A 166      17.257 104.425  92.910  1.00  0.00           H  
ATOM   2577  HG3 PRO A 166      17.112 104.798  94.637  1.00  0.00           H  
ATOM   2578  HD2 PRO A 166      19.211 103.262  93.076  1.00  0.00           H  
ATOM   2579  HD3 PRO A 166      19.555 104.411  94.298  1.00  0.00           H  
ATOM   2580  N   GLY A 167      16.609  99.956  96.350  1.00  0.00           N  
ATOM   2581  CA  GLY A 167      16.594  98.485  96.544  1.00  0.00           C  
ATOM   2582  C   GLY A 167      17.950  97.806  96.946  1.00  0.00           C  
ATOM   2583  O   GLY A 167      17.932  96.603  97.185  1.00  0.00           O  
ATOM   2584  H   GLY A 167      15.934 100.518  96.850  1.00  0.00           H  
ATOM   2585  HA2 GLY A 167      15.840  98.225  97.287  1.00  0.00           H  
ATOM   2586  HA3 GLY A 167      16.195  98.054  95.627  1.00  0.00           H  
ATOM   2587  N   GLY A 168      19.023  98.596  97.081  1.00  0.00           N  
ATOM   2588  CA  GLY A 168      20.363  98.089  97.506  1.00  0.00           C  
ATOM   2589  C   GLY A 168      20.475  97.693  98.943  1.00  0.00           C  
ATOM   2590  O   GLY A 168      19.478  97.639  99.656  1.00  0.00           O  
ATOM   2591  H   GLY A 168      18.896  99.576  96.877  1.00  0.00           H  
ATOM   2592  HA2 GLY A 168      20.713  97.218  96.950  1.00  0.00           H  
ATOM   2593  HA3 GLY A 168      21.077  98.905  97.406  1.00  0.00           H  
ATOM   2594  N   LEU A 169      21.668  97.272  99.394  1.00  0.00           N  
ATOM   2595  CA  LEU A 169      22.032  96.447 100.547  1.00  0.00           C  
ATOM   2596  C   LEU A 169      22.952  97.190 101.527  1.00  0.00           C  
ATOM   2597  O   LEU A 169      23.729  98.050 101.155  1.00  0.00           O  
ATOM   2598  CB  LEU A 169      22.766  95.169  99.988  1.00  0.00           C  
ATOM   2599  CG  LEU A 169      21.967  93.829 100.125  1.00  0.00           C  
ATOM   2600  CD1 LEU A 169      22.500  92.755  99.254  1.00  0.00           C  
ATOM   2601  CD2 LEU A 169      21.835  93.378 101.577  1.00  0.00           C  
ATOM   2602  H   LEU A 169      22.461  97.452  98.795  1.00  0.00           H  
ATOM   2603  HA  LEU A 169      21.208  96.174 101.205  1.00  0.00           H  
ATOM   2604  HB2 LEU A 169      22.990  95.350  98.936  1.00  0.00           H  
ATOM   2605  HB3 LEU A 169      23.675  95.071 100.582  1.00  0.00           H  
ATOM   2606  HG  LEU A 169      21.006  94.190  99.759  1.00  0.00           H  
ATOM   2607 HD11 LEU A 169      23.545  92.560  99.498  1.00  0.00           H  
ATOM   2608 HD12 LEU A 169      21.915  91.839  99.331  1.00  0.00           H  
ATOM   2609 HD13 LEU A 169      22.443  93.268  98.294  1.00  0.00           H  
ATOM   2610 HD21 LEU A 169      20.848  92.918 101.613  1.00  0.00           H  
ATOM   2611 HD22 LEU A 169      22.609  92.638 101.779  1.00  0.00           H  
ATOM   2612 HD23 LEU A 169      21.792  94.184 102.309  1.00  0.00           H  
ATOM   2613  N   LEU A 170      22.981  96.857 102.815  1.00  0.00           N  
ATOM   2614  CA  LEU A 170      23.904  97.237 103.902  1.00  0.00           C  
ATOM   2615  C   LEU A 170      24.171  96.058 104.890  1.00  0.00           C  
ATOM   2616  O   LEU A 170      23.212  95.429 105.345  1.00  0.00           O  
ATOM   2617  CB  LEU A 170      23.483  98.430 104.725  1.00  0.00           C  
ATOM   2618  CG  LEU A 170      23.946  98.691 106.191  1.00  0.00           C  
ATOM   2619  CD1 LEU A 170      25.352  99.186 106.256  1.00  0.00           C  
ATOM   2620  CD2 LEU A 170      22.988  99.666 106.884  1.00  0.00           C  
ATOM   2621  H   LEU A 170      22.172  96.372 103.177  1.00  0.00           H  
ATOM   2622  HA  LEU A 170      24.814  97.534 103.380  1.00  0.00           H  
ATOM   2623  HB2 LEU A 170      23.836  99.351 104.260  1.00  0.00           H  
ATOM   2624  HB3 LEU A 170      22.403  98.531 104.628  1.00  0.00           H  
ATOM   2625  HG  LEU A 170      23.853  97.753 106.737  1.00  0.00           H  
ATOM   2626 HD11 LEU A 170      25.495 100.119 105.710  1.00  0.00           H  
ATOM   2627 HD12 LEU A 170      25.664  99.446 107.268  1.00  0.00           H  
ATOM   2628 HD13 LEU A 170      26.045  98.443 105.861  1.00  0.00           H  
ATOM   2629 HD21 LEU A 170      22.044  99.128 106.787  1.00  0.00           H  
ATOM   2630 HD22 LEU A 170      23.239  99.776 107.939  1.00  0.00           H  
ATOM   2631 HD23 LEU A 170      22.912 100.656 106.433  1.00  0.00           H  
ATOM   2632  N   VAL A 171      25.431  95.633 105.138  1.00  0.00           N  
ATOM   2633  CA  VAL A 171      25.806  94.847 106.290  1.00  0.00           C  
ATOM   2634  C   VAL A 171      26.447  95.738 107.334  1.00  0.00           C  
ATOM   2635  O   VAL A 171      27.324  96.565 107.143  1.00  0.00           O  
ATOM   2636  CB  VAL A 171      26.614  93.561 105.962  1.00  0.00           C  
ATOM   2637  CG1 VAL A 171      26.649  92.511 107.061  1.00  0.00           C  
ATOM   2638  CG2 VAL A 171      25.871  92.715 104.843  1.00  0.00           C  
ATOM   2639  H   VAL A 171      26.093  96.170 104.597  1.00  0.00           H  
ATOM   2640  HA  VAL A 171      24.876  94.486 106.731  1.00  0.00           H  
ATOM   2641  HB  VAL A 171      27.634  93.875 105.743  1.00  0.00           H  
ATOM   2642 HG11 VAL A 171      27.350  91.718 106.804  1.00  0.00           H  
ATOM   2643 HG12 VAL A 171      26.964  92.947 108.010  1.00  0.00           H  
ATOM   2644 HG13 VAL A 171      25.658  92.090 107.230  1.00  0.00           H  
ATOM   2645 HG21 VAL A 171      26.536  91.920 104.505  1.00  0.00           H  
ATOM   2646 HG22 VAL A 171      24.942  92.222 105.127  1.00  0.00           H  
ATOM   2647 HG23 VAL A 171      25.691  93.345 103.972  1.00  0.00           H  
ATOM   2648  N   ILE A 172      26.074  95.498 108.574  1.00  0.00           N  
ATOM   2649  CA  ILE A 172      26.647  96.200 109.734  1.00  0.00           C  
ATOM   2650  C   ILE A 172      26.787  95.323 110.855  1.00  0.00           C  
ATOM   2651  O   ILE A 172      26.052  94.386 110.907  1.00  0.00           O  
ATOM   2652  CB  ILE A 172      25.724  97.411 110.074  1.00  0.00           C  
ATOM   2653  CG1 ILE A 172      26.229  98.394 111.153  1.00  0.00           C  
ATOM   2654  CG2 ILE A 172      24.283  96.997 110.207  1.00  0.00           C  
ATOM   2655  CD1 ILE A 172      25.690  99.832 110.906  1.00  0.00           C  
ATOM   2656  H   ILE A 172      25.317  94.842 108.703  1.00  0.00           H  
ATOM   2657  HA  ILE A 172      27.604  96.641 109.455  1.00  0.00           H  
ATOM   2658  HB  ILE A 172      25.777  98.047 109.191  1.00  0.00           H  
ATOM   2659 HG12 ILE A 172      25.875  97.974 112.095  1.00  0.00           H  
ATOM   2660 HG13 ILE A 172      27.311  98.510 111.088  1.00  0.00           H  
ATOM   2661 HG21 ILE A 172      24.104  96.496 111.158  1.00  0.00           H  
ATOM   2662 HG22 ILE A 172      23.609  97.854 110.233  1.00  0.00           H  
ATOM   2663 HG23 ILE A 172      23.908  96.303 109.455  1.00  0.00           H  
ATOM   2664 HD11 ILE A 172      25.860 100.513 111.740  1.00  0.00           H  
ATOM   2665 HD12 ILE A 172      26.231 100.226 110.046  1.00  0.00           H  
ATOM   2666 HD13 ILE A 172      24.622  99.767 110.697  1.00  0.00           H  
ATOM   2667  N   ASP A 173      27.626  95.638 111.811  1.00  0.00           N  
ATOM   2668  CA  ASP A 173      27.830  94.798 112.982  1.00  0.00           C  
ATOM   2669  C   ASP A 173      28.169  95.542 114.288  1.00  0.00           C  
ATOM   2670  O   ASP A 173      28.735  96.645 114.301  1.00  0.00           O  
ATOM   2671  CB  ASP A 173      28.999  93.832 112.744  1.00  0.00           C  
ATOM   2672  CG  ASP A 173      30.331  94.360 112.329  1.00  0.00           C  
ATOM   2673  OD1 ASP A 173      31.283  93.563 112.355  1.00  0.00           O  
ATOM   2674  OD2 ASP A 173      30.542  95.553 111.996  1.00  0.00           O1-
ATOM   2675  H   ASP A 173      28.369  96.284 111.587  1.00  0.00           H  
ATOM   2676  HA  ASP A 173      26.905  94.253 113.168  1.00  0.00           H  
ATOM   2677  HB2 ASP A 173      29.134  93.232 113.644  1.00  0.00           H  
ATOM   2678  HB3 ASP A 173      28.612  93.133 112.003  1.00  0.00           H  
ATOM   2679  N   HIE A 174      27.801  94.904 115.429  1.00  0.00           N  
ATOM   2680  CA  HIE A 174      27.935  95.315 116.817  1.00  0.00           C  
ATOM   2681  C   HIE A 174      28.160  94.102 117.694  1.00  0.00           C  
ATOM   2682  O   HIE A 174      28.493  93.047 117.188  1.00  0.00           O  
ATOM   2683  CB  HIE A 174      26.743  96.206 117.213  1.00  0.00           C  
ATOM   2684  CG  HIE A 174      25.350  95.674 117.330  1.00  0.00           C  
ATOM   2685  CD2 HIE A 174      24.594  95.223 116.293  1.00  0.00           C  
ATOM   2686  ND1 HIE A 174      24.620  95.673 118.496  1.00  0.00           N  
ATOM   2687  CE1 HIE A 174      23.434  95.145 118.085  1.00  0.00           C  
ATOM   2688  NE2 HIE A 174      23.376  94.895 116.819  1.00  0.00           N  
ATOM   2689  H   HIE A 174      27.519  93.937 115.348  1.00  0.00           H  
ATOM   2690  HA  HIE A 174      28.876  95.837 116.988  1.00  0.00           H  
ATOM   2691  HB2 HIE A 174      27.031  96.818 118.068  1.00  0.00           H  
ATOM   2692  HB3 HIE A 174      26.679  96.874 116.354  1.00  0.00           H  
ATOM   2693  HD2 HIE A 174      24.919  94.965 115.296  1.00  0.00           H  
ATOM   2694  HE1 HIE A 174      22.573  94.963 118.711  1.00  0.00           H  
ATOM   2695  HE2 HIE A 174      22.624  94.386 116.377  1.00  0.00           H  
ATOM   2696  N   ARG A 175      28.044  94.288 119.045  1.00  0.00           N  
ATOM   2697  CA  ARG A 175      28.306  93.346 120.045  1.00  0.00           C  
ATOM   2698  C   ARG A 175      27.066  93.005 120.856  1.00  0.00           C  
ATOM   2699  O   ARG A 175      26.173  93.841 121.018  1.00  0.00           O  
ATOM   2700  CB  ARG A 175      29.503  93.632 120.884  1.00  0.00           C  
ATOM   2701  CG  ARG A 175      30.825  93.154 120.370  1.00  0.00           C  
ATOM   2702  CD  ARG A 175      31.856  93.695 121.291  1.00  0.00           C  
ATOM   2703  NE  ARG A 175      33.226  93.249 121.017  1.00  0.00           N  
ATOM   2704  CZ  ARG A 175      33.864  92.262 121.649  1.00  0.00           C  
ATOM   2705  NH1 ARG A 175      33.359  91.551 122.684  1.00  0.00           N1+
ATOM   2706  NH2 ARG A 175      35.073  91.924 121.262  1.00  0.00           N  
ATOM   2707  H   ARG A 175      27.602  95.146 119.346  1.00  0.00           H  
ATOM   2708  HA  ARG A 175      28.677  92.425 119.594  1.00  0.00           H  
ATOM   2709  HB2 ARG A 175      29.521  94.711 121.034  1.00  0.00           H  
ATOM   2710  HB3 ARG A 175      29.401  93.032 121.788  1.00  0.00           H  
ATOM   2711  HG2 ARG A 175      30.965  92.073 120.392  1.00  0.00           H  
ATOM   2712  HG3 ARG A 175      31.039  93.477 119.351  1.00  0.00           H  
ATOM   2713  HD2 ARG A 175      31.866  94.784 121.302  1.00  0.00           H  
ATOM   2714  HD3 ARG A 175      31.499  93.406 122.279  1.00  0.00           H  
ATOM   2715  HE  ARG A 175      33.634  93.604 120.164  1.00  0.00           H  
ATOM   2716 HH11 ARG A 175      32.388  91.648 122.946  1.00  0.00           H  
ATOM   2717 HH12 ARG A 175      33.812  90.716 123.027  1.00  0.00           H  
ATOM   2718 HH21 ARG A 175      35.419  92.318 120.400  1.00  0.00           H  
ATOM   2719 HH22 ARG A 175      35.601  91.290 121.845  1.00  0.00           H  
ATOM   2720  N   ASN A 176      27.182  91.797 121.467  1.00  0.00           N  
ATOM   2721  CA  ASN A 176      26.300  91.284 122.601  1.00  0.00           C  
ATOM   2722  C   ASN A 176      26.823  91.660 124.044  1.00  0.00           C  
ATOM   2723  O   ASN A 176      28.009  91.501 124.331  1.00  0.00           O  
ATOM   2724  CB  ASN A 176      26.102  89.743 122.477  1.00  0.00           C  
ATOM   2725  CG  ASN A 176      25.346  89.094 123.613  1.00  0.00           C  
ATOM   2726  ND2 ASN A 176      25.740  87.866 124.010  1.00  0.00           N  
ATOM   2727  OD1 ASN A 176      24.564  89.783 124.166  1.00  0.00           O  
ATOM   2728  H   ASN A 176      27.819  91.114 121.083  1.00  0.00           H  
ATOM   2729  HA  ASN A 176      25.320  91.731 122.440  1.00  0.00           H  
ATOM   2730  HB2 ASN A 176      25.570  89.550 121.545  1.00  0.00           H  
ATOM   2731  HB3 ASN A 176      27.090  89.287 122.425  1.00  0.00           H  
ATOM   2732 HD21 ASN A 176      25.028  87.417 124.568  1.00  0.00           H  
ATOM   2733 HD22 ASN A 176      26.439  87.266 123.596  1.00  0.00           H  
ATOM   2734  N   TYR A 177      26.022  92.366 124.894  1.00  0.00           N  
ATOM   2735  CA  TYR A 177      26.541  93.069 126.125  1.00  0.00           C  
ATOM   2736  C   TYR A 177      25.861  92.543 127.403  1.00  0.00           C  
ATOM   2737  O   TYR A 177      26.466  92.540 128.477  1.00  0.00           O  
ATOM   2738  CB  TYR A 177      26.363  94.574 126.091  1.00  0.00           C  
ATOM   2739  CG  TYR A 177      26.937  95.239 124.834  1.00  0.00           C  
ATOM   2740  CD1 TYR A 177      28.342  95.244 124.658  1.00  0.00           C  
ATOM   2741  CD2 TYR A 177      25.992  95.920 124.040  1.00  0.00           C  
ATOM   2742  CE1 TYR A 177      28.797  95.891 123.460  1.00  0.00           C  
ATOM   2743  CE2 TYR A 177      26.411  96.643 122.887  1.00  0.00           C  
ATOM   2744  CZ  TYR A 177      27.834  96.600 122.644  1.00  0.00           C  
ATOM   2745  OH  TYR A 177      28.309  97.195 121.485  1.00  0.00           O  
ATOM   2746  H   TYR A 177      25.151  92.717 124.522  1.00  0.00           H  
ATOM   2747  HA  TYR A 177      27.626  93.022 126.208  1.00  0.00           H  
ATOM   2748  HB2 TYR A 177      25.289  94.694 126.234  1.00  0.00           H  
ATOM   2749  HB3 TYR A 177      26.949  94.977 126.917  1.00  0.00           H  
ATOM   2750  HD1 TYR A 177      28.958  94.713 125.369  1.00  0.00           H  
ATOM   2751  HD2 TYR A 177      24.941  95.872 124.285  1.00  0.00           H  
ATOM   2752  HE1 TYR A 177      29.853  95.838 123.237  1.00  0.00           H  
ATOM   2753  HE2 TYR A 177      25.705  97.162 122.256  1.00  0.00           H  
ATOM   2754  HH  TYR A 177      27.634  97.777 121.128  1.00  0.00           H  
ATOM   2755  N   ASP A 178      24.587  92.026 127.350  1.00  0.00           N  
ATOM   2756  CA  ASP A 178      23.825  91.425 128.532  1.00  0.00           C  
ATOM   2757  C   ASP A 178      24.563  90.305 129.296  1.00  0.00           C  
ATOM   2758  O   ASP A 178      24.460  90.094 130.558  1.00  0.00           O  
ATOM   2759  CB  ASP A 178      22.478  90.766 128.072  1.00  0.00           C  
ATOM   2760  CG  ASP A 178      21.364  91.742 127.548  1.00  0.00           C  
ATOM   2761  OD1 ASP A 178      20.688  91.353 126.564  1.00  0.00           O  
ATOM   2762  OD2 ASP A 178      21.326  92.885 128.080  1.00  0.00           O1-
ATOM   2763  H   ASP A 178      24.192  91.964 126.423  1.00  0.00           H  
ATOM   2764  HA  ASP A 178      23.518  92.208 129.225  1.00  0.00           H  
ATOM   2765  HB2 ASP A 178      22.655  90.108 127.222  1.00  0.00           H  
ATOM   2766  HB3 ASP A 178      22.062  90.122 128.847  1.00  0.00           H  
ATOM   2767  N   TYR A 179      25.349  89.582 128.563  1.00  0.00           N  
ATOM   2768  CA  TYR A 179      26.207  88.529 129.111  1.00  0.00           C  
ATOM   2769  C   TYR A 179      27.363  89.123 129.928  1.00  0.00           C  
ATOM   2770  O   TYR A 179      27.652  88.602 131.035  1.00  0.00           O  
ATOM   2771  CB  TYR A 179      26.609  87.727 127.845  1.00  0.00           C  
ATOM   2772  CG  TYR A 179      27.378  86.530 128.202  1.00  0.00           C  
ATOM   2773  CD1 TYR A 179      28.784  86.694 128.432  1.00  0.00           C  
ATOM   2774  CD2 TYR A 179      26.758  85.329 128.511  1.00  0.00           C  
ATOM   2775  CE1 TYR A 179      29.575  85.643 128.920  1.00  0.00           C  
ATOM   2776  CE2 TYR A 179      27.512  84.242 129.048  1.00  0.00           C  
ATOM   2777  CZ  TYR A 179      28.943  84.421 129.129  1.00  0.00           C  
ATOM   2778  OH  TYR A 179      29.697  83.339 129.491  1.00  0.00           O  
ATOM   2779  H   TYR A 179      25.315  89.777 127.573  1.00  0.00           H  
ATOM   2780  HA  TYR A 179      25.568  88.000 129.819  1.00  0.00           H  
ATOM   2781  HB2 TYR A 179      25.798  87.364 127.214  1.00  0.00           H  
ATOM   2782  HB3 TYR A 179      27.103  88.513 127.272  1.00  0.00           H  
ATOM   2783  HD1 TYR A 179      29.205  87.676 128.274  1.00  0.00           H  
ATOM   2784  HD2 TYR A 179      25.713  85.103 128.363  1.00  0.00           H  
ATOM   2785  HE1 TYR A 179      30.648  85.750 128.971  1.00  0.00           H  
ATOM   2786  HE2 TYR A 179      26.986  83.379 129.426  1.00  0.00           H  
ATOM   2787  HH  TYR A 179      29.197  82.551 129.270  1.00  0.00           H  
ATOM   2788  N   ILE A 180      27.908  90.225 129.510  1.00  0.00           N  
ATOM   2789  CA  ILE A 180      29.092  91.002 129.989  1.00  0.00           C  
ATOM   2790  C   ILE A 180      28.688  91.724 131.244  1.00  0.00           C  
ATOM   2791  O   ILE A 180      29.426  91.587 132.214  1.00  0.00           O  
ATOM   2792  CB  ILE A 180      29.802  91.844 128.903  1.00  0.00           C  
ATOM   2793  CG1 ILE A 180      30.094  90.892 127.692  1.00  0.00           C  
ATOM   2794  CG2 ILE A 180      31.081  92.301 129.556  1.00  0.00           C  
ATOM   2795  CD1 ILE A 180      30.650  91.607 126.471  1.00  0.00           C  
ATOM   2796  H   ILE A 180      27.367  90.637 128.763  1.00  0.00           H  
ATOM   2797  HA  ILE A 180      29.776  90.225 130.330  1.00  0.00           H  
ATOM   2798  HB  ILE A 180      29.286  92.701 128.469  1.00  0.00           H  
ATOM   2799 HG12 ILE A 180      30.842  90.230 128.128  1.00  0.00           H  
ATOM   2800 HG13 ILE A 180      29.177  90.339 127.490  1.00  0.00           H  
ATOM   2801 HG21 ILE A 180      30.940  93.037 130.348  1.00  0.00           H  
ATOM   2802 HG22 ILE A 180      31.689  91.511 129.997  1.00  0.00           H  
ATOM   2803 HG23 ILE A 180      31.636  92.843 128.790  1.00  0.00           H  
ATOM   2804 HD11 ILE A 180      30.449  90.961 125.616  1.00  0.00           H  
ATOM   2805 HD12 ILE A 180      30.142  92.510 126.134  1.00  0.00           H  
ATOM   2806 HD13 ILE A 180      31.710  91.861 126.503  1.00  0.00           H  
ATOM   2807  N   LEU A 181      27.548  92.414 131.368  1.00  0.00           N  
ATOM   2808  CA  LEU A 181      27.078  93.124 132.489  1.00  0.00           C  
ATOM   2809  C   LEU A 181      26.876  92.126 133.655  1.00  0.00           C  
ATOM   2810  O   LEU A 181      27.336  92.550 134.753  1.00  0.00           O  
ATOM   2811  CB  LEU A 181      25.748  93.817 132.034  1.00  0.00           C  
ATOM   2812  CG  LEU A 181      25.981  95.273 131.612  1.00  0.00           C  
ATOM   2813  CD1 LEU A 181      26.806  95.597 130.314  1.00  0.00           C  
ATOM   2814  CD2 LEU A 181      24.592  95.874 131.285  1.00  0.00           C  
ATOM   2815  H   LEU A 181      26.933  92.431 130.566  1.00  0.00           H  
ATOM   2816  HA  LEU A 181      27.857  93.830 132.778  1.00  0.00           H  
ATOM   2817  HB2 LEU A 181      25.258  93.187 131.291  1.00  0.00           H  
ATOM   2818  HB3 LEU A 181      25.140  93.878 132.937  1.00  0.00           H  
ATOM   2819  HG  LEU A 181      26.274  95.844 132.494  1.00  0.00           H  
ATOM   2820 HD11 LEU A 181      26.471  95.002 129.464  1.00  0.00           H  
ATOM   2821 HD12 LEU A 181      26.634  96.647 130.080  1.00  0.00           H  
ATOM   2822 HD13 LEU A 181      27.835  95.239 130.279  1.00  0.00           H  
ATOM   2823 HD21 LEU A 181      24.626  96.952 131.125  1.00  0.00           H  
ATOM   2824 HD22 LEU A 181      24.084  95.394 130.448  1.00  0.00           H  
ATOM   2825 HD23 LEU A 181      23.922  95.795 132.140  1.00  0.00           H  
ATOM   2826  N   SER A 182      26.252  90.963 133.540  1.00  0.00           N  
ATOM   2827  CA  SER A 182      26.043  90.057 134.649  1.00  0.00           C  
ATOM   2828  C   SER A 182      27.403  89.406 135.086  1.00  0.00           C  
ATOM   2829  O   SER A 182      27.779  89.569 136.262  1.00  0.00           O  
ATOM   2830  CB  SER A 182      25.009  89.000 134.151  1.00  0.00           C  
ATOM   2831  OG  SER A 182      25.005  87.767 134.927  1.00  0.00           O  
ATOM   2832  H   SER A 182      25.968  90.664 132.618  1.00  0.00           H  
ATOM   2833  HA  SER A 182      25.612  90.608 135.484  1.00  0.00           H  
ATOM   2834  HB2 SER A 182      23.989  89.374 134.077  1.00  0.00           H  
ATOM   2835  HB3 SER A 182      25.369  88.832 133.135  1.00  0.00           H  
ATOM   2836  HG  SER A 182      24.423  87.150 134.476  1.00  0.00           H  
ATOM   2837  N   THR A 183      28.133  88.632 134.249  1.00  0.00           N  
ATOM   2838  CA  THR A 183      29.326  87.950 134.656  1.00  0.00           C  
ATOM   2839  C   THR A 183      30.560  88.906 134.842  1.00  0.00           C  
ATOM   2840  O   THR A 183      31.463  88.542 135.587  1.00  0.00           O  
ATOM   2841  CB  THR A 183      29.739  86.866 133.569  1.00  0.00           C  
ATOM   2842  CG2 THR A 183      28.882  85.632 133.286  1.00  0.00           C  
ATOM   2843  OG1 THR A 183      29.848  87.569 132.433  1.00  0.00           O  
ATOM   2844  H   THR A 183      27.846  88.703 133.283  1.00  0.00           H  
ATOM   2845  HA  THR A 183      29.154  87.486 135.627  1.00  0.00           H  
ATOM   2846  HB  THR A 183      30.766  86.555 133.763  1.00  0.00           H  
ATOM   2847  HG1 THR A 183      29.001  87.531 131.983  1.00  0.00           H  
ATOM   2848 HG21 THR A 183      29.280  84.906 132.577  1.00  0.00           H  
ATOM   2849 HG22 THR A 183      28.898  85.004 134.176  1.00  0.00           H  
ATOM   2850 HG23 THR A 183      27.858  85.907 133.032  1.00  0.00           H  
ATOM   2851  N   GLY A 184      30.694  89.992 134.069  1.00  0.00           N  
ATOM   2852  CA  GLY A 184      31.894  90.790 133.851  1.00  0.00           C  
ATOM   2853  C   GLY A 184      32.857  90.114 132.919  1.00  0.00           C  
ATOM   2854  O   GLY A 184      33.995  90.507 132.933  1.00  0.00           O  
ATOM   2855  H   GLY A 184      29.927  90.176 133.437  1.00  0.00           H  
ATOM   2856  HA2 GLY A 184      31.578  91.749 133.439  1.00  0.00           H  
ATOM   2857  HA3 GLY A 184      32.412  90.948 134.798  1.00  0.00           H  
ATOM   2858  N   CYS A 185      32.521  89.036 132.200  1.00  0.00           N  
ATOM   2859  CA  CYS A 185      33.369  88.050 131.447  1.00  0.00           C  
ATOM   2860  C   CYS A 185      33.204  88.149 129.911  1.00  0.00           C  
ATOM   2861  O   CYS A 185      32.115  88.466 129.441  1.00  0.00           O  
ATOM   2862  CB  CYS A 185      33.231  86.573 131.963  1.00  0.00           C  
ATOM   2863  SG  CYS A 185      33.776  86.531 133.740  1.00  0.00           S  
ATOM   2864  H   CYS A 185      31.578  88.678 132.252  1.00  0.00           H  
ATOM   2865  HA  CYS A 185      34.433  88.277 131.527  1.00  0.00           H  
ATOM   2866  HB2 CYS A 185      32.175  86.303 131.972  1.00  0.00           H  
ATOM   2867  HB3 CYS A 185      33.810  85.910 131.321  1.00  0.00           H  
ATOM   2868  HG  CYS A 185      33.241  85.346 134.045  1.00  0.00           H  
ATOM   2869  N   ALA A 186      34.155  87.841 129.116  1.00  0.00           N  
ATOM   2870  CA  ALA A 186      34.067  87.714 127.583  1.00  0.00           C  
ATOM   2871  C   ALA A 186      33.052  86.602 127.188  1.00  0.00           C  
ATOM   2872  O   ALA A 186      32.958  85.614 127.908  1.00  0.00           O  
ATOM   2873  CB  ALA A 186      35.531  87.424 127.093  1.00  0.00           C  
ATOM   2874  H   ALA A 186      35.011  87.461 129.493  1.00  0.00           H  
ATOM   2875  HA  ALA A 186      33.727  88.670 127.187  1.00  0.00           H  
ATOM   2876  HB1 ALA A 186      36.307  88.115 127.424  1.00  0.00           H  
ATOM   2877  HB2 ALA A 186      35.819  86.481 127.557  1.00  0.00           H  
ATOM   2878  HB3 ALA A 186      35.468  87.357 126.006  1.00  0.00           H  
ATOM   2879  N   PRO A 187      32.368  86.710 126.060  1.00  0.00           N  
ATOM   2880  CA  PRO A 187      31.535  85.612 125.580  1.00  0.00           C  
ATOM   2881  C   PRO A 187      32.436  84.345 125.205  1.00  0.00           C  
ATOM   2882  O   PRO A 187      33.642  84.438 124.907  1.00  0.00           O  
ATOM   2883  CB  PRO A 187      30.842  86.197 124.375  1.00  0.00           C  
ATOM   2884  CG  PRO A 187      30.529  87.567 124.862  1.00  0.00           C  
ATOM   2885  CD  PRO A 187      31.892  87.976 125.513  1.00  0.00           C  
ATOM   2886  HA  PRO A 187      30.761  85.379 126.312  1.00  0.00           H  
ATOM   2887  HB2 PRO A 187      31.557  86.170 123.552  1.00  0.00           H  
ATOM   2888  HB3 PRO A 187      29.941  85.678 124.048  1.00  0.00           H  
ATOM   2889  HG2 PRO A 187      30.153  88.196 124.056  1.00  0.00           H  
ATOM   2890  HG3 PRO A 187      29.738  87.544 125.611  1.00  0.00           H  
ATOM   2891  HD2 PRO A 187      32.527  88.248 124.670  1.00  0.00           H  
ATOM   2892  HD3 PRO A 187      31.821  88.789 126.234  1.00  0.00           H  
ATOM   2893  N   PRO A 188      31.796  83.149 125.252  1.00  0.00           N  
ATOM   2894  CA  PRO A 188      32.373  81.816 125.093  1.00  0.00           C  
ATOM   2895  C   PRO A 188      32.760  81.448 123.661  1.00  0.00           C  
ATOM   2896  O   PRO A 188      32.172  82.097 122.784  1.00  0.00           O  
ATOM   2897  CB  PRO A 188      31.338  80.846 125.589  1.00  0.00           C  
ATOM   2898  CG  PRO A 188      30.018  81.517 125.344  1.00  0.00           C  
ATOM   2899  CD  PRO A 188      30.352  82.969 125.588  1.00  0.00           C  
ATOM   2900  HA  PRO A 188      33.268  81.688 125.703  1.00  0.00           H  
ATOM   2901  HB2 PRO A 188      31.441  79.935 125.000  1.00  0.00           H  
ATOM   2902  HB3 PRO A 188      31.474  80.586 126.639  1.00  0.00           H  
ATOM   2903  HG2 PRO A 188      29.723  81.422 124.299  1.00  0.00           H  
ATOM   2904  HG3 PRO A 188      29.181  81.026 125.838  1.00  0.00           H  
ATOM   2905  HD2 PRO A 188      29.664  83.650 125.087  1.00  0.00           H  
ATOM   2906  HD3 PRO A 188      30.073  83.171 126.622  1.00  0.00           H  
ATOM   2907  N   GLY A 189      33.513  80.346 123.470  1.00  0.00           N  
ATOM   2908  CA  GLY A 189      33.976  79.780 122.190  1.00  0.00           C  
ATOM   2909  C   GLY A 189      34.597  80.871 121.314  1.00  0.00           C  
ATOM   2910  O   GLY A 189      35.025  81.924 121.757  1.00  0.00           O  
ATOM   2911  H   GLY A 189      33.890  79.921 124.306  1.00  0.00           H  
ATOM   2912  HA2 GLY A 189      34.697  78.996 122.422  1.00  0.00           H  
ATOM   2913  HA3 GLY A 189      33.041  79.433 121.750  1.00  0.00           H  
ATOM   2914  N   LYS A 190      34.942  80.463 120.033  1.00  0.00           N  
ATOM   2915  CA  LYS A 190      35.725  81.156 119.019  1.00  0.00           C  
ATOM   2916  C   LYS A 190      35.308  82.584 118.579  1.00  0.00           C  
ATOM   2917  O   LYS A 190      34.138  82.910 118.602  1.00  0.00           O  
ATOM   2918  CB  LYS A 190      35.837  80.277 117.733  1.00  0.00           C  
ATOM   2919  CG  LYS A 190      34.596  80.297 116.791  1.00  0.00           C  
ATOM   2920  CD  LYS A 190      34.886  79.588 115.512  1.00  0.00           C  
ATOM   2921  CE  LYS A 190      33.515  79.692 114.808  1.00  0.00           C  
ATOM   2922  NZ  LYS A 190      33.581  79.320 113.331  1.00  0.00           N1+
ATOM   2923  H   LYS A 190      34.461  79.622 119.744  1.00  0.00           H  
ATOM   2924  HA  LYS A 190      36.645  81.274 119.591  1.00  0.00           H  
ATOM   2925  HB2 LYS A 190      36.765  80.634 117.288  1.00  0.00           H  
ATOM   2926  HB3 LYS A 190      36.088  79.282 118.101  1.00  0.00           H  
ATOM   2927  HG2 LYS A 190      33.694  79.969 117.306  1.00  0.00           H  
ATOM   2928  HG3 LYS A 190      34.447  81.342 116.517  1.00  0.00           H  
ATOM   2929  HD2 LYS A 190      35.642  80.197 115.017  1.00  0.00           H  
ATOM   2930  HD3 LYS A 190      35.159  78.538 115.621  1.00  0.00           H  
ATOM   2931  HE2 LYS A 190      32.845  78.893 115.128  1.00  0.00           H  
ATOM   2932  HE3 LYS A 190      33.148  80.707 114.963  1.00  0.00           H  
ATOM   2933  HZ1 LYS A 190      33.982  78.398 113.234  1.00  0.00           H  
ATOM   2934  HZ2 LYS A 190      32.745  79.279 112.765  1.00  0.00           H  
ATOM   2935  HZ3 LYS A 190      33.993  80.036 112.750  1.00  0.00           H  
ATOM   2936  N   ASN A 191      36.323  83.472 118.382  1.00  0.00           N  
ATOM   2937  CA  ASN A 191      36.224  84.799 117.695  1.00  0.00           C  
ATOM   2938  C   ASN A 191      36.011  84.513 116.181  1.00  0.00           C  
ATOM   2939  O   ASN A 191      36.275  83.414 115.705  1.00  0.00           O  
ATOM   2940  CB  ASN A 191      37.453  85.634 118.123  1.00  0.00           C  
ATOM   2941  CG  ASN A 191      37.300  87.117 118.046  1.00  0.00           C  
ATOM   2942  ND2 ASN A 191      37.628  87.798 119.107  1.00  0.00           N  
ATOM   2943  OD1 ASN A 191      37.024  87.600 116.964  1.00  0.00           O  
ATOM   2944  H   ASN A 191      37.204  82.985 118.299  1.00  0.00           H  
ATOM   2945  HA  ASN A 191      35.404  85.442 118.019  1.00  0.00           H  
ATOM   2946  HB2 ASN A 191      37.655  85.338 119.152  1.00  0.00           H  
ATOM   2947  HB3 ASN A 191      38.309  85.278 117.549  1.00  0.00           H  
ATOM   2948 HD21 ASN A 191      37.658  88.804 119.030  1.00  0.00           H  
ATOM   2949 HD22 ASN A 191      38.031  87.266 119.865  1.00  0.00           H  
ATOM   2950  N   ILE A 192      35.385  85.485 115.460  1.00  0.00           N  
ATOM   2951  CA  ILE A 192      35.424  85.488 113.925  1.00  0.00           C  
ATOM   2952  C   ILE A 192      36.223  86.602 113.209  1.00  0.00           C  
ATOM   2953  O   ILE A 192      36.392  86.577 112.036  1.00  0.00           O  
ATOM   2954  CB  ILE A 192      33.957  85.439 113.431  1.00  0.00           C  
ATOM   2955  CG1 ILE A 192      33.215  86.756 113.771  1.00  0.00           C  
ATOM   2956  CG2 ILE A 192      33.279  84.113 113.990  1.00  0.00           C  
ATOM   2957  CD1 ILE A 192      32.111  87.030 112.751  1.00  0.00           C  
ATOM   2958  H   ILE A 192      35.175  86.352 115.933  1.00  0.00           H  
ATOM   2959  HA  ILE A 192      35.861  84.592 113.484  1.00  0.00           H  
ATOM   2960  HB  ILE A 192      34.010  85.347 112.346  1.00  0.00           H  
ATOM   2961 HG12 ILE A 192      32.908  86.657 114.813  1.00  0.00           H  
ATOM   2962 HG13 ILE A 192      33.921  87.586 113.807  1.00  0.00           H  
ATOM   2963 HG21 ILE A 192      33.999  83.295 113.947  1.00  0.00           H  
ATOM   2964 HG22 ILE A 192      33.188  84.354 115.049  1.00  0.00           H  
ATOM   2965 HG23 ILE A 192      32.295  83.957 113.548  1.00  0.00           H  
ATOM   2966 HD11 ILE A 192      31.443  86.183 112.593  1.00  0.00           H  
ATOM   2967 HD12 ILE A 192      31.537  87.899 113.078  1.00  0.00           H  
ATOM   2968 HD13 ILE A 192      32.688  87.411 111.908  1.00  0.00           H  
ATOM   2969  N   TYR A 193      36.824  87.516 113.987  1.00  0.00           N  
ATOM   2970  CA  TYR A 193      37.367  88.737 113.437  1.00  0.00           C  
ATOM   2971  C   TYR A 193      38.786  88.865 113.894  1.00  0.00           C  
ATOM   2972  O   TYR A 193      39.637  89.293 113.136  1.00  0.00           O  
ATOM   2973  CB  TYR A 193      36.508  89.917 113.861  1.00  0.00           C  
ATOM   2974  CG  TYR A 193      35.105  89.916 113.287  1.00  0.00           C  
ATOM   2975  CD1 TYR A 193      34.052  90.504 113.968  1.00  0.00           C  
ATOM   2976  CD2 TYR A 193      34.965  89.733 111.895  1.00  0.00           C  
ATOM   2977  CE1 TYR A 193      32.808  90.792 113.400  1.00  0.00           C  
ATOM   2978  CE2 TYR A 193      33.694  89.871 111.285  1.00  0.00           C  
ATOM   2979  CZ  TYR A 193      32.675  90.512 112.011  1.00  0.00           C  
ATOM   2980  OH  TYR A 193      31.773  91.129 111.260  1.00  0.00           O  
ATOM   2981  H   TYR A 193      36.842  87.402 114.990  1.00  0.00           H  
ATOM   2982  HA  TYR A 193      37.399  88.665 112.349  1.00  0.00           H  
ATOM   2983  HB2 TYR A 193      36.404  89.926 114.946  1.00  0.00           H  
ATOM   2984  HB3 TYR A 193      36.958  90.871 113.587  1.00  0.00           H  
ATOM   2985  HD1 TYR A 193      34.143  90.799 115.004  1.00  0.00           H  
ATOM   2986  HD2 TYR A 193      35.844  89.345 111.401  1.00  0.00           H  
ATOM   2987  HE1 TYR A 193      31.942  91.129 113.951  1.00  0.00           H  
ATOM   2988  HE2 TYR A 193      33.571  89.681 110.228  1.00  0.00           H  
ATOM   2989  HH  TYR A 193      31.320  91.804 111.770  1.00  0.00           H  
ATOM   2990  N   TYR A 194      39.129  88.424 115.107  1.00  0.00           N  
ATOM   2991  CA  TYR A 194      40.462  88.512 115.777  1.00  0.00           C  
ATOM   2992  C   TYR A 194      40.893  87.158 116.253  1.00  0.00           C  
ATOM   2993  O   TYR A 194      40.843  86.893 117.470  1.00  0.00           O  
ATOM   2994  CB  TYR A 194      40.339  89.547 116.873  1.00  0.00           C  
ATOM   2995  CG  TYR A 194      39.870  90.856 116.218  1.00  0.00           C  
ATOM   2996  CD1 TYR A 194      38.540  91.171 116.319  1.00  0.00           C  
ATOM   2997  CD2 TYR A 194      40.720  91.685 115.420  1.00  0.00           C  
ATOM   2998  CE1 TYR A 194      37.995  92.189 115.529  1.00  0.00           C  
ATOM   2999  CE2 TYR A 194      40.170  92.705 114.623  1.00  0.00           C  
ATOM   3000  CZ  TYR A 194      38.809  92.949 114.685  1.00  0.00           C  
ATOM   3001  OH  TYR A 194      38.237  93.909 113.879  1.00  0.00           O  
ATOM   3002  H   TYR A 194      38.374  88.169 115.727  1.00  0.00           H  
ATOM   3003  HA  TYR A 194      41.152  88.886 115.021  1.00  0.00           H  
ATOM   3004  HB2 TYR A 194      39.594  89.243 117.609  1.00  0.00           H  
ATOM   3005  HB3 TYR A 194      41.289  89.738 117.370  1.00  0.00           H  
ATOM   3006  HD1 TYR A 194      37.804  90.617 116.882  1.00  0.00           H  
ATOM   3007  HD2 TYR A 194      41.766  91.419 115.453  1.00  0.00           H  
ATOM   3008  HE1 TYR A 194      36.930  92.356 115.488  1.00  0.00           H  
ATOM   3009  HE2 TYR A 194      40.792  93.333 114.004  1.00  0.00           H  
ATOM   3010  HH  TYR A 194      37.317  94.009 114.136  1.00  0.00           H  
ATOM   3011  N   LYS A 195      41.462  86.313 115.315  1.00  0.00           N  
ATOM   3012  CA  LYS A 195      41.863  84.928 115.568  1.00  0.00           C  
ATOM   3013  C   LYS A 195      43.353  84.672 116.000  1.00  0.00           C  
ATOM   3014  O   LYS A 195      43.950  83.632 115.635  1.00  0.00           O  
ATOM   3015  CB  LYS A 195      41.303  83.994 114.470  1.00  0.00           C  
ATOM   3016  CG  LYS A 195      39.789  84.301 114.039  1.00  0.00           C  
ATOM   3017  CD  LYS A 195      39.198  83.479 112.901  1.00  0.00           C  
ATOM   3018  CE  LYS A 195      38.973  81.939 113.160  1.00  0.00           C  
ATOM   3019  NZ  LYS A 195      37.921  81.766 114.137  1.00  0.00           N1+
ATOM   3020  H   LYS A 195      41.464  86.662 114.367  1.00  0.00           H  
ATOM   3021  HA  LYS A 195      41.378  84.528 116.459  1.00  0.00           H  
ATOM   3022  HB2 LYS A 195      42.038  84.075 113.669  1.00  0.00           H  
ATOM   3023  HB3 LYS A 195      41.412  82.984 114.866  1.00  0.00           H  
ATOM   3024  HG2 LYS A 195      39.195  84.137 114.938  1.00  0.00           H  
ATOM   3025  HG3 LYS A 195      39.623  85.337 113.745  1.00  0.00           H  
ATOM   3026  HD2 LYS A 195      38.264  83.942 112.580  1.00  0.00           H  
ATOM   3027  HD3 LYS A 195      39.910  83.561 112.080  1.00  0.00           H  
ATOM   3028  HE2 LYS A 195      38.766  81.445 112.211  1.00  0.00           H  
ATOM   3029  HE3 LYS A 195      39.992  81.717 113.476  1.00  0.00           H  
ATOM   3030  HZ1 LYS A 195      38.035  80.808 114.435  1.00  0.00           H  
ATOM   3031  HZ2 LYS A 195      38.099  82.339 114.950  1.00  0.00           H  
ATOM   3032  HZ3 LYS A 195      37.037  81.891 113.665  1.00  0.00           H  
ATOM   3033  N   SER A 196      44.079  85.642 116.606  1.00  0.00           N  
ATOM   3034  CA  SER A 196      45.568  85.493 116.821  1.00  0.00           C  
ATOM   3035  C   SER A 196      46.071  84.615 117.966  1.00  0.00           C  
ATOM   3036  O   SER A 196      45.872  84.975 119.179  1.00  0.00           O  
ATOM   3037  CB  SER A 196      46.217  86.856 116.924  1.00  0.00           C  
ATOM   3038  OG  SER A 196      47.593  86.783 116.836  1.00  0.00           O  
ATOM   3039  H   SER A 196      43.582  86.472 116.895  1.00  0.00           H  
ATOM   3040  HA  SER A 196      45.971  85.051 115.910  1.00  0.00           H  
ATOM   3041  HB2 SER A 196      45.941  87.478 116.071  1.00  0.00           H  
ATOM   3042  HB3 SER A 196      45.883  87.395 117.809  1.00  0.00           H  
ATOM   3043  HG  SER A 196      47.758  87.660 116.480  1.00  0.00           H  
ATOM   3044  N   ASP A 197      46.878  83.606 117.649  1.00  0.00           N  
ATOM   3045  CA  ASP A 197      47.830  83.015 118.550  1.00  0.00           C  
ATOM   3046  C   ASP A 197      48.854  83.947 119.194  1.00  0.00           C  
ATOM   3047  O   ASP A 197      49.442  83.571 120.221  1.00  0.00           O  
ATOM   3048  CB  ASP A 197      48.652  81.888 117.792  1.00  0.00           C  
ATOM   3049  CG  ASP A 197      47.784  80.785 117.191  1.00  0.00           C  
ATOM   3050  OD1 ASP A 197      47.771  80.641 115.901  1.00  0.00           O  
ATOM   3051  OD2 ASP A 197      46.981  80.107 117.890  1.00  0.00           O1-
ATOM   3052  H   ASP A 197      46.941  83.492 116.648  1.00  0.00           H  
ATOM   3053  HA  ASP A 197      47.319  82.511 119.370  1.00  0.00           H  
ATOM   3054  HB2 ASP A 197      49.276  82.291 116.994  1.00  0.00           H  
ATOM   3055  HB3 ASP A 197      49.408  81.381 118.391  1.00  0.00           H  
ATOM   3056  N   LEU A 198      49.199  85.159 118.630  1.00  0.00           N  
ATOM   3057  CA  LEU A 198      50.067  86.010 119.349  1.00  0.00           C  
ATOM   3058  C   LEU A 198      49.412  86.765 120.546  1.00  0.00           C  
ATOM   3059  O   LEU A 198      50.156  87.179 121.407  1.00  0.00           O  
ATOM   3060  CB  LEU A 198      50.789  87.029 118.412  1.00  0.00           C  
ATOM   3061  CG  LEU A 198      51.651  86.254 117.402  1.00  0.00           C  
ATOM   3062  CD1 LEU A 198      52.121  87.293 116.419  1.00  0.00           C  
ATOM   3063  CD2 LEU A 198      52.892  85.608 118.055  1.00  0.00           C  
ATOM   3064  H   LEU A 198      48.801  85.449 117.748  1.00  0.00           H  
ATOM   3065  HA  LEU A 198      50.789  85.379 119.866  1.00  0.00           H  
ATOM   3066  HB2 LEU A 198      50.041  87.645 117.913  1.00  0.00           H  
ATOM   3067  HB3 LEU A 198      51.322  87.785 118.988  1.00  0.00           H  
ATOM   3068  HG  LEU A 198      51.052  85.578 116.792  1.00  0.00           H  
ATOM   3069 HD11 LEU A 198      52.878  87.985 116.789  1.00  0.00           H  
ATOM   3070 HD12 LEU A 198      52.634  86.779 115.606  1.00  0.00           H  
ATOM   3071 HD13 LEU A 198      51.294  87.820 115.944  1.00  0.00           H  
ATOM   3072 HD21 LEU A 198      53.656  86.336 118.329  1.00  0.00           H  
ATOM   3073 HD22 LEU A 198      52.601  85.005 118.916  1.00  0.00           H  
ATOM   3074 HD23 LEU A 198      53.487  85.099 117.297  1.00  0.00           H  
ATOM   3075  N   THR A 199      48.063  86.831 120.710  1.00  0.00           N  
ATOM   3076  CA  THR A 199      47.399  87.412 121.828  1.00  0.00           C  
ATOM   3077  C   THR A 199      47.838  86.652 123.106  1.00  0.00           C  
ATOM   3078  O   THR A 199      47.982  85.450 123.162  1.00  0.00           O  
ATOM   3079  CB  THR A 199      45.855  87.436 121.690  1.00  0.00           C  
ATOM   3080  CG2 THR A 199      45.132  87.817 122.918  1.00  0.00           C  
ATOM   3081  OG1 THR A 199      45.486  88.375 120.713  1.00  0.00           O  
ATOM   3082  H   THR A 199      47.460  86.450 119.995  1.00  0.00           H  
ATOM   3083  HA  THR A 199      47.669  88.453 122.009  1.00  0.00           H  
ATOM   3084  HB  THR A 199      45.517  86.427 121.455  1.00  0.00           H  
ATOM   3085  HG1 THR A 199      44.691  87.960 120.370  1.00  0.00           H  
ATOM   3086 HG21 THR A 199      45.351  87.080 123.690  1.00  0.00           H  
ATOM   3087 HG22 THR A 199      45.286  88.847 123.243  1.00  0.00           H  
ATOM   3088 HG23 THR A 199      44.074  87.641 122.720  1.00  0.00           H  
ATOM   3089  N   LYS A 200      48.073  87.395 124.240  1.00  0.00           N  
ATOM   3090  CA  LYS A 200      48.457  86.892 125.560  1.00  0.00           C  
ATOM   3091  C   LYS A 200      47.409  87.250 126.667  1.00  0.00           C  
ATOM   3092  O   LYS A 200      47.522  86.657 127.699  1.00  0.00           O  
ATOM   3093  CB  LYS A 200      49.817  87.578 125.892  1.00  0.00           C  
ATOM   3094  CG  LYS A 200      50.952  87.382 124.854  1.00  0.00           C  
ATOM   3095  CD  LYS A 200      51.383  85.922 124.607  1.00  0.00           C  
ATOM   3096  CE  LYS A 200      52.467  85.690 123.589  1.00  0.00           C  
ATOM   3097  NZ  LYS A 200      52.743  84.253 123.655  1.00  0.00           N1+
ATOM   3098  H   LYS A 200      48.197  88.388 124.105  1.00  0.00           H  
ATOM   3099  HA  LYS A 200      48.556  85.808 125.502  1.00  0.00           H  
ATOM   3100  HB2 LYS A 200      49.540  88.626 126.005  1.00  0.00           H  
ATOM   3101  HB3 LYS A 200      50.050  87.231 126.899  1.00  0.00           H  
ATOM   3102  HG2 LYS A 200      50.769  87.901 123.912  1.00  0.00           H  
ATOM   3103  HG3 LYS A 200      51.823  87.821 125.341  1.00  0.00           H  
ATOM   3104  HD2 LYS A 200      51.778  85.548 125.552  1.00  0.00           H  
ATOM   3105  HD3 LYS A 200      50.513  85.309 124.373  1.00  0.00           H  
ATOM   3106  HE2 LYS A 200      52.205  85.740 122.533  1.00  0.00           H  
ATOM   3107  HE3 LYS A 200      53.250  86.425 123.769  1.00  0.00           H  
ATOM   3108  HZ1 LYS A 200      52.379  83.752 122.858  1.00  0.00           H  
ATOM   3109  HZ2 LYS A 200      53.683  84.021 123.365  1.00  0.00           H  
ATOM   3110  HZ3 LYS A 200      52.481  83.967 124.588  1.00  0.00           H  
ATOM   3111  N   ASP A 201      46.474  88.190 126.520  1.00  0.00           N  
ATOM   3112  CA  ASP A 201      45.538  88.609 127.515  1.00  0.00           C  
ATOM   3113  C   ASP A 201      44.391  89.365 126.885  1.00  0.00           C  
ATOM   3114  O   ASP A 201      44.660  90.256 126.100  1.00  0.00           O  
ATOM   3115  CB  ASP A 201      46.231  89.422 128.497  1.00  0.00           C  
ATOM   3116  CG  ASP A 201      45.426  89.697 129.802  1.00  0.00           C  
ATOM   3117  OD1 ASP A 201      45.866  90.526 130.623  1.00  0.00           O  
ATOM   3118  OD2 ASP A 201      44.453  89.020 130.003  1.00  0.00           O1-
ATOM   3119  H   ASP A 201      46.581  88.814 125.733  1.00  0.00           H  
ATOM   3120  HA  ASP A 201      45.006  87.751 127.927  1.00  0.00           H  
ATOM   3121  HB2 ASP A 201      47.150  88.919 128.799  1.00  0.00           H  
ATOM   3122  HB3 ASP A 201      46.431  90.359 127.979  1.00  0.00           H  
ATOM   3123  N   ILE A 202      43.103  89.143 127.288  1.00  0.00           N  
ATOM   3124  CA  ILE A 202      41.930  89.953 127.081  1.00  0.00           C  
ATOM   3125  C   ILE A 202      41.281  89.970 128.457  1.00  0.00           C  
ATOM   3126  O   ILE A 202      40.916  88.915 129.037  1.00  0.00           O  
ATOM   3127  CB  ILE A 202      41.019  89.456 125.934  1.00  0.00           C  
ATOM   3128  CG1 ILE A 202      41.813  89.344 124.601  1.00  0.00           C  
ATOM   3129  CG2 ILE A 202      39.711  90.256 125.782  1.00  0.00           C  
ATOM   3130  CD1 ILE A 202      41.062  88.591 123.449  1.00  0.00           C  
ATOM   3131  H   ILE A 202      42.965  88.422 127.981  1.00  0.00           H  
ATOM   3132  HA  ILE A 202      42.214  90.957 126.767  1.00  0.00           H  
ATOM   3133  HB  ILE A 202      40.742  88.454 126.261  1.00  0.00           H  
ATOM   3134 HG12 ILE A 202      42.069  90.317 124.181  1.00  0.00           H  
ATOM   3135 HG13 ILE A 202      42.631  88.659 124.823  1.00  0.00           H  
ATOM   3136 HG21 ILE A 202      39.904  91.325 125.685  1.00  0.00           H  
ATOM   3137 HG22 ILE A 202      39.096  89.960 124.933  1.00  0.00           H  
ATOM   3138 HG23 ILE A 202      39.040  90.121 126.630  1.00  0.00           H  
ATOM   3139 HD11 ILE A 202      39.999  88.826 123.402  1.00  0.00           H  
ATOM   3140 HD12 ILE A 202      41.420  88.893 122.465  1.00  0.00           H  
ATOM   3141 HD13 ILE A 202      41.229  87.516 123.516  1.00  0.00           H  
ATOM   3142  N   THR A 203      41.058  91.195 128.943  1.00  0.00           N  
ATOM   3143  CA  THR A 203      40.607  91.453 130.352  1.00  0.00           C  
ATOM   3144  C   THR A 203      39.488  92.487 130.482  1.00  0.00           C  
ATOM   3145  O   THR A 203      39.727  93.696 130.448  1.00  0.00           O  
ATOM   3146  CB  THR A 203      41.803  91.669 131.289  1.00  0.00           C  
ATOM   3147  CG2 THR A 203      41.432  92.010 132.785  1.00  0.00           C  
ATOM   3148  OG1 THR A 203      42.665  90.534 131.355  1.00  0.00           O  
ATOM   3149  H   THR A 203      41.429  91.992 128.446  1.00  0.00           H  
ATOM   3150  HA  THR A 203      40.164  90.526 130.713  1.00  0.00           H  
ATOM   3151  HB  THR A 203      42.518  92.358 130.838  1.00  0.00           H  
ATOM   3152  HG1 THR A 203      42.897  90.157 130.503  1.00  0.00           H  
ATOM   3153 HG21 THR A 203      42.429  92.286 133.134  1.00  0.00           H  
ATOM   3154 HG22 THR A 203      40.791  92.890 132.742  1.00  0.00           H  
ATOM   3155 HG23 THR A 203      40.917  91.157 133.226  1.00  0.00           H  
ATOM   3156  N   THR A 204      38.261  91.935 130.552  1.00  0.00           N  
ATOM   3157  CA  THR A 204      37.074  92.695 130.359  1.00  0.00           C  
ATOM   3158  C   THR A 204      36.596  93.280 131.700  1.00  0.00           C  
ATOM   3159  O   THR A 204      36.761  92.730 132.825  1.00  0.00           O  
ATOM   3160  CB  THR A 204      35.994  91.778 129.805  1.00  0.00           C  
ATOM   3161  CG2 THR A 204      34.685  92.545 129.436  1.00  0.00           C  
ATOM   3162  OG1 THR A 204      36.323  91.213 128.568  1.00  0.00           O  
ATOM   3163  H   THR A 204      38.220  90.928 130.615  1.00  0.00           H  
ATOM   3164  HA  THR A 204      37.368  93.482 129.665  1.00  0.00           H  
ATOM   3165  HB  THR A 204      35.789  90.972 130.510  1.00  0.00           H  
ATOM   3166  HG1 THR A 204      36.695  90.366 128.826  1.00  0.00           H  
ATOM   3167 HG21 THR A 204      34.871  93.576 129.137  1.00  0.00           H  
ATOM   3168 HG22 THR A 204      34.068  91.977 128.740  1.00  0.00           H  
ATOM   3169 HG23 THR A 204      34.198  92.602 130.409  1.00  0.00           H  
ATOM   3170  N   SER A 205      35.870  94.375 131.625  1.00  0.00           N  
ATOM   3171  CA  SER A 205      35.246  95.029 132.708  1.00  0.00           C  
ATOM   3172  C   SER A 205      34.085  95.943 132.232  1.00  0.00           C  
ATOM   3173  O   SER A 205      33.929  96.361 131.048  1.00  0.00           O  
ATOM   3174  CB  SER A 205      36.248  96.037 133.330  1.00  0.00           C  
ATOM   3175  OG  SER A 205      35.874  96.495 134.644  1.00  0.00           O  
ATOM   3176  H   SER A 205      35.665  94.709 130.694  1.00  0.00           H  
ATOM   3177  HA  SER A 205      34.853  94.240 133.350  1.00  0.00           H  
ATOM   3178  HB2 SER A 205      37.158  95.501 133.601  1.00  0.00           H  
ATOM   3179  HB3 SER A 205      36.533  96.872 132.691  1.00  0.00           H  
ATOM   3180  HG  SER A 205      36.639  96.267 135.176  1.00  0.00           H  
ATOM   3181  N   VAL A 206      33.258  96.422 133.164  1.00  0.00           N  
ATOM   3182  CA  VAL A 206      32.157  97.425 132.959  1.00  0.00           C  
ATOM   3183  C   VAL A 206      32.266  98.688 133.814  1.00  0.00           C  
ATOM   3184  O   VAL A 206      32.716  98.655 134.936  1.00  0.00           O  
ATOM   3185  CB  VAL A 206      30.813  96.799 133.063  1.00  0.00           C  
ATOM   3186  CG1 VAL A 206      29.670  97.738 132.719  1.00  0.00           C  
ATOM   3187  CG2 VAL A 206      30.656  95.446 132.281  1.00  0.00           C  
ATOM   3188  H   VAL A 206      33.541  96.209 134.109  1.00  0.00           H  
ATOM   3189  HA  VAL A 206      32.356  97.723 131.929  1.00  0.00           H  
ATOM   3190  HB  VAL A 206      30.522  96.556 134.085  1.00  0.00           H  
ATOM   3191 HG11 VAL A 206      29.749  98.063 131.682  1.00  0.00           H  
ATOM   3192 HG12 VAL A 206      28.717  97.250 132.925  1.00  0.00           H  
ATOM   3193 HG13 VAL A 206      29.577  98.587 133.394  1.00  0.00           H  
ATOM   3194 HG21 VAL A 206      31.358  94.702 132.656  1.00  0.00           H  
ATOM   3195 HG22 VAL A 206      29.684  94.971 132.418  1.00  0.00           H  
ATOM   3196 HG23 VAL A 206      30.703  95.634 131.208  1.00  0.00           H  
ATOM   3197  N   LEU A 207      32.183  99.866 133.211  1.00  0.00           N  
ATOM   3198  CA  LEU A 207      32.058 101.200 133.773  1.00  0.00           C  
ATOM   3199  C   LEU A 207      30.606 101.627 133.897  1.00  0.00           C  
ATOM   3200  O   LEU A 207      29.673 101.359 133.092  1.00  0.00           O  
ATOM   3201  CB  LEU A 207      32.771 102.160 132.867  1.00  0.00           C  
ATOM   3202  CG  LEU A 207      34.234 101.857 132.489  1.00  0.00           C  
ATOM   3203  CD1 LEU A 207      34.868 103.085 131.755  1.00  0.00           C  
ATOM   3204  CD2 LEU A 207      35.173 101.428 133.637  1.00  0.00           C  
ATOM   3205  H   LEU A 207      31.971  99.819 132.226  1.00  0.00           H  
ATOM   3206  HA  LEU A 207      32.549 101.171 134.745  1.00  0.00           H  
ATOM   3207  HB2 LEU A 207      32.210 102.295 131.943  1.00  0.00           H  
ATOM   3208  HB3 LEU A 207      32.755 103.068 133.470  1.00  0.00           H  
ATOM   3209  HG  LEU A 207      34.115 101.030 131.787  1.00  0.00           H  
ATOM   3210 HD11 LEU A 207      35.010 103.981 132.362  1.00  0.00           H  
ATOM   3211 HD12 LEU A 207      35.689 102.646 131.189  1.00  0.00           H  
ATOM   3212 HD13 LEU A 207      34.194 103.403 130.959  1.00  0.00           H  
ATOM   3213 HD21 LEU A 207      34.785 101.738 134.607  1.00  0.00           H  
ATOM   3214 HD22 LEU A 207      35.237 100.340 133.651  1.00  0.00           H  
ATOM   3215 HD23 LEU A 207      36.199 101.796 133.610  1.00  0.00           H  
ATOM   3216  N   THR A 208      30.389 102.331 135.002  1.00  0.00           N  
ATOM   3217  CA  THR A 208      29.009 102.448 135.646  1.00  0.00           C  
ATOM   3218  C   THR A 208      28.864 103.829 136.255  1.00  0.00           C  
ATOM   3219  O   THR A 208      29.880 104.497 136.673  1.00  0.00           O  
ATOM   3220  CB  THR A 208      28.729 101.398 136.810  1.00  0.00           C  
ATOM   3221  CG2 THR A 208      28.802  99.935 136.326  1.00  0.00           C  
ATOM   3222  OG1 THR A 208      29.678 101.525 137.876  1.00  0.00           O  
ATOM   3223  H   THR A 208      31.119 102.795 135.524  1.00  0.00           H  
ATOM   3224  HA  THR A 208      28.161 102.376 134.965  1.00  0.00           H  
ATOM   3225  HB  THR A 208      27.739 101.692 137.159  1.00  0.00           H  
ATOM   3226  HG1 THR A 208      29.402 100.839 138.487  1.00  0.00           H  
ATOM   3227 HG21 THR A 208      29.707  99.688 135.770  1.00  0.00           H  
ATOM   3228 HG22 THR A 208      28.610  99.214 137.120  1.00  0.00           H  
ATOM   3229 HG23 THR A 208      27.948  99.768 135.668  1.00  0.00           H  
ATOM   3230  N   VAL A 209      27.651 104.317 136.253  1.00  0.00           N  
ATOM   3231  CA  VAL A 209      27.178 105.581 136.804  1.00  0.00           C  
ATOM   3232  C   VAL A 209      25.766 105.389 137.368  1.00  0.00           C  
ATOM   3233  O   VAL A 209      24.914 104.741 136.701  1.00  0.00           O  
ATOM   3234  CB  VAL A 209      27.257 106.675 135.741  1.00  0.00           C  
ATOM   3235  CG1 VAL A 209      26.498 106.336 134.432  1.00  0.00           C  
ATOM   3236  CG2 VAL A 209      26.761 108.082 136.170  1.00  0.00           C  
ATOM   3237  H   VAL A 209      27.003 103.718 135.762  1.00  0.00           H  
ATOM   3238  HA  VAL A 209      27.774 105.858 137.672  1.00  0.00           H  
ATOM   3239  HB  VAL A 209      28.316 106.735 135.488  1.00  0.00           H  
ATOM   3240 HG11 VAL A 209      26.701 105.315 134.112  1.00  0.00           H  
ATOM   3241 HG12 VAL A 209      25.424 106.395 134.611  1.00  0.00           H  
ATOM   3242 HG13 VAL A 209      26.856 107.039 133.680  1.00  0.00           H  
ATOM   3243 HG21 VAL A 209      27.216 108.869 135.567  1.00  0.00           H  
ATOM   3244 HG22 VAL A 209      25.674 108.086 136.094  1.00  0.00           H  
ATOM   3245 HG23 VAL A 209      26.912 108.312 137.224  1.00  0.00           H  
ATOM   3246  N   ASN A 210      25.556 105.795 138.625  1.00  0.00           N  
ATOM   3247  CA  ASN A 210      24.332 105.680 139.404  1.00  0.00           C  
ATOM   3248  C   ASN A 210      23.891 104.242 139.441  1.00  0.00           C  
ATOM   3249  O   ASN A 210      22.756 103.979 139.043  1.00  0.00           O  
ATOM   3250  CB  ASN A 210      23.332 106.760 138.837  1.00  0.00           C  
ATOM   3251  CG  ASN A 210      22.046 106.782 139.623  1.00  0.00           C  
ATOM   3252  ND2 ASN A 210      20.904 106.749 138.956  1.00  0.00           N  
ATOM   3253  OD1 ASN A 210      21.902 106.656 140.892  1.00  0.00           O  
ATOM   3254  H   ASN A 210      26.367 106.230 139.044  1.00  0.00           H  
ATOM   3255  HA  ASN A 210      24.659 105.991 140.397  1.00  0.00           H  
ATOM   3256  HB2 ASN A 210      23.831 107.718 138.981  1.00  0.00           H  
ATOM   3257  HB3 ASN A 210      23.075 106.595 137.791  1.00  0.00           H  
ATOM   3258 HD21 ASN A 210      20.056 106.590 139.481  1.00  0.00           H  
ATOM   3259 HD22 ASN A 210      20.850 106.617 137.957  1.00  0.00           H  
ATOM   3260  N   ASN A 211      24.772 103.266 139.717  1.00  0.00           N  
ATOM   3261  CA  ASN A 211      24.540 101.767 139.731  1.00  0.00           C  
ATOM   3262  C   ASN A 211      24.163 101.104 138.379  1.00  0.00           C  
ATOM   3263  O   ASN A 211      23.851  99.953 138.421  1.00  0.00           O  
ATOM   3264  CB  ASN A 211      23.500 101.341 140.823  1.00  0.00           C  
ATOM   3265  CG  ASN A 211      23.875 101.760 142.260  1.00  0.00           C  
ATOM   3266  ND2 ASN A 211      23.031 101.487 143.270  1.00  0.00           N  
ATOM   3267  OD1 ASN A 211      24.936 102.310 142.480  1.00  0.00           O  
ATOM   3268  H   ASN A 211      25.712 103.497 140.007  1.00  0.00           H  
ATOM   3269  HA  ASN A 211      25.546 101.420 139.968  1.00  0.00           H  
ATOM   3270  HB2 ASN A 211      22.550 101.855 140.679  1.00  0.00           H  
ATOM   3271  HB3 ASN A 211      23.326 100.268 140.911  1.00  0.00           H  
ATOM   3272 HD21 ASN A 211      23.234 101.752 144.222  1.00  0.00           H  
ATOM   3273 HD22 ASN A 211      22.155 100.993 143.179  1.00  0.00           H  
ATOM   3274  N   LYS A 212      24.193 101.812 137.199  1.00  0.00           N  
ATOM   3275  CA  LYS A 212      23.885 101.349 135.832  1.00  0.00           C  
ATOM   3276  C   LYS A 212      25.048 101.582 134.819  1.00  0.00           C  
ATOM   3277  O   LYS A 212      25.817 102.533 134.852  1.00  0.00           O  
ATOM   3278  CB  LYS A 212      22.484 101.959 135.326  1.00  0.00           C  
ATOM   3279  CG  LYS A 212      21.255 101.245 136.041  1.00  0.00           C  
ATOM   3280  CD  LYS A 212      20.883 101.812 137.404  1.00  0.00           C  
ATOM   3281  CE  LYS A 212      20.197 103.175 137.344  1.00  0.00           C  
ATOM   3282  NZ  LYS A 212      19.911 103.621 138.715  1.00  0.00           N1+
ATOM   3283  H   LYS A 212      24.495 102.775 137.204  1.00  0.00           H  
ATOM   3284  HA  LYS A 212      23.927 100.260 135.785  1.00  0.00           H  
ATOM   3285  HB2 LYS A 212      22.466 102.971 135.727  1.00  0.00           H  
ATOM   3286  HB3 LYS A 212      22.417 102.031 134.240  1.00  0.00           H  
ATOM   3287  HG2 LYS A 212      20.403 101.414 135.382  1.00  0.00           H  
ATOM   3288  HG3 LYS A 212      21.354 100.160 136.095  1.00  0.00           H  
ATOM   3289  HD2 LYS A 212      20.212 101.150 137.950  1.00  0.00           H  
ATOM   3290  HD3 LYS A 212      21.719 101.850 138.102  1.00  0.00           H  
ATOM   3291  HE2 LYS A 212      20.822 103.818 136.725  1.00  0.00           H  
ATOM   3292  HE3 LYS A 212      19.263 103.024 136.803  1.00  0.00           H  
ATOM   3293  HZ1 LYS A 212      19.347 104.453 138.812  1.00  0.00           H  
ATOM   3294  HZ2 LYS A 212      19.451 102.944 139.306  1.00  0.00           H  
ATOM   3295  HZ3 LYS A 212      20.811 103.813 139.130  1.00  0.00           H  
ATOM   3296  N   ALA A 213      25.256 100.698 133.885  1.00  0.00           N  
ATOM   3297  CA  ALA A 213      26.327 100.683 132.884  1.00  0.00           C  
ATOM   3298  C   ALA A 213      26.326 101.928 132.004  1.00  0.00           C  
ATOM   3299  O   ALA A 213      25.249 102.298 131.567  1.00  0.00           O  
ATOM   3300  CB  ALA A 213      26.310  99.372 132.113  1.00  0.00           C  
ATOM   3301  H   ALA A 213      24.646  99.896 133.943  1.00  0.00           H  
ATOM   3302  HA  ALA A 213      27.244 100.597 133.467  1.00  0.00           H  
ATOM   3303  HB1 ALA A 213      26.140  98.505 132.751  1.00  0.00           H  
ATOM   3304  HB2 ALA A 213      25.476  99.493 131.421  1.00  0.00           H  
ATOM   3305  HB3 ALA A 213      27.284  99.287 131.631  1.00  0.00           H  
ATOM   3306  N   HIE A 214      27.479 102.444 131.647  1.00  0.00           N  
ATOM   3307  CA  HIE A 214      27.710 103.472 130.622  1.00  0.00           C  
ATOM   3308  C   HIE A 214      28.685 102.984 129.490  1.00  0.00           C  
ATOM   3309  O   HIE A 214      28.611 103.395 128.355  1.00  0.00           O  
ATOM   3310  CB  HIE A 214      28.107 104.839 131.128  1.00  0.00           C  
ATOM   3311  CG  HIE A 214      29.551 104.946 131.681  1.00  0.00           C  
ATOM   3312  CD2 HIE A 214      29.843 105.095 132.981  1.00  0.00           C  
ATOM   3313  ND1 HIE A 214      30.739 104.954 131.000  1.00  0.00           N  
ATOM   3314  CE1 HIE A 214      31.697 105.184 131.900  1.00  0.00           C  
ATOM   3315  NE2 HIE A 214      31.228 105.174 133.114  1.00  0.00           N  
ATOM   3316  H   HIE A 214      28.333 102.197 132.128  1.00  0.00           H  
ATOM   3317  HA  HIE A 214      26.743 103.577 130.129  1.00  0.00           H  
ATOM   3318  HB2 HIE A 214      28.131 105.538 130.294  1.00  0.00           H  
ATOM   3319  HB3 HIE A 214      27.414 105.229 131.874  1.00  0.00           H  
ATOM   3320  HD2 HIE A 214      29.093 105.099 133.757  1.00  0.00           H  
ATOM   3321  HE1 HIE A 214      32.731 105.199 131.588  1.00  0.00           H  
ATOM   3322  HE2 HIE A 214      31.783 105.482 133.899  1.00  0.00           H  
ATOM   3323  N   MET A 215      29.610 102.060 129.863  1.00  0.00           N  
ATOM   3324  CA  MET A 215      30.633 101.643 128.951  1.00  0.00           C  
ATOM   3325  C   MET A 215      31.032 100.220 129.294  1.00  0.00           C  
ATOM   3326  O   MET A 215      31.180  99.894 130.506  1.00  0.00           O  
ATOM   3327  CB  MET A 215      31.785 102.610 129.035  1.00  0.00           C  
ATOM   3328  CG  MET A 215      32.854 102.465 127.930  1.00  0.00           C  
ATOM   3329  SD  MET A 215      32.156 102.849 126.265  1.00  0.00           S  
ATOM   3330  CE  MET A 215      31.914 104.624 126.392  1.00  0.00           C  
ATOM   3331  H   MET A 215      29.583 101.556 130.736  1.00  0.00           H  
ATOM   3332  HA  MET A 215      30.309 101.764 127.917  1.00  0.00           H  
ATOM   3333  HB2 MET A 215      31.423 103.622 128.854  1.00  0.00           H  
ATOM   3334  HB3 MET A 215      32.235 102.558 130.027  1.00  0.00           H  
ATOM   3335  HG2 MET A 215      33.722 103.100 128.109  1.00  0.00           H  
ATOM   3336  HG3 MET A 215      33.090 101.402 127.921  1.00  0.00           H  
ATOM   3337  HE1 MET A 215      32.654 105.066 127.058  1.00  0.00           H  
ATOM   3338  HE2 MET A 215      31.806 105.064 125.401  1.00  0.00           H  
ATOM   3339  HE3 MET A 215      30.937 104.628 126.874  1.00  0.00           H  
ATOM   3340  N   VAL A 216      31.350  99.445 128.216  1.00  0.00           N  
ATOM   3341  CA  VAL A 216      32.022  98.103 128.385  1.00  0.00           C  
ATOM   3342  C   VAL A 216      33.455  98.284 127.912  1.00  0.00           C  
ATOM   3343  O   VAL A 216      33.702  99.000 126.930  1.00  0.00           O  
ATOM   3344  CB  VAL A 216      31.173  97.170 127.581  1.00  0.00           C  
ATOM   3345  CG1 VAL A 216      31.674  95.778 127.299  1.00  0.00           C  
ATOM   3346  CG2 VAL A 216      29.717  96.968 128.120  1.00  0.00           C  
ATOM   3347  H   VAL A 216      31.383  99.885 127.307  1.00  0.00           H  
ATOM   3348  HA  VAL A 216      32.191  97.769 129.409  1.00  0.00           H  
ATOM   3349  HB  VAL A 216      31.145  97.587 126.574  1.00  0.00           H  
ATOM   3350 HG11 VAL A 216      31.148  95.313 126.466  1.00  0.00           H  
ATOM   3351 HG12 VAL A 216      32.739  95.826 127.074  1.00  0.00           H  
ATOM   3352 HG13 VAL A 216      31.666  95.217 128.235  1.00  0.00           H  
ATOM   3353 HG21 VAL A 216      29.141  97.890 128.054  1.00  0.00           H  
ATOM   3354 HG22 VAL A 216      29.243  96.247 127.453  1.00  0.00           H  
ATOM   3355 HG23 VAL A 216      29.753  96.652 129.163  1.00  0.00           H  
ATOM   3356  N   THR A 217      34.443  97.681 128.573  1.00  0.00           N  
ATOM   3357  CA  THR A 217      35.847  97.974 128.216  1.00  0.00           C  
ATOM   3358  C   THR A 217      36.808  96.830 128.477  1.00  0.00           C  
ATOM   3359  O   THR A 217      36.525  96.069 129.372  1.00  0.00           O  
ATOM   3360  CB  THR A 217      36.260  99.351 128.811  1.00  0.00           C  
ATOM   3361  CG2 THR A 217      36.635  99.246 130.297  1.00  0.00           C  
ATOM   3362  OG1 THR A 217      37.474  99.884 128.229  1.00  0.00           O  
ATOM   3363  H   THR A 217      34.190  97.147 129.393  1.00  0.00           H  
ATOM   3364  HA  THR A 217      36.012  98.126 127.150  1.00  0.00           H  
ATOM   3365  HB  THR A 217      35.531 100.161 128.794  1.00  0.00           H  
ATOM   3366  HG1 THR A 217      37.410  99.867 127.271  1.00  0.00           H  
ATOM   3367 HG21 THR A 217      36.513 100.235 130.737  1.00  0.00           H  
ATOM   3368 HG22 THR A 217      35.958  98.613 130.871  1.00  0.00           H  
ATOM   3369 HG23 THR A 217      37.682  98.961 130.398  1.00  0.00           H  
ATOM   3370  N   LEU A 218      37.836  96.660 127.685  1.00  0.00           N  
ATOM   3371  CA  LEU A 218      38.728  95.387 127.645  1.00  0.00           C  
ATOM   3372  C   LEU A 218      40.152  95.770 127.486  1.00  0.00           C  
ATOM   3373  O   LEU A 218      40.519  96.344 126.429  1.00  0.00           O  
ATOM   3374  CB  LEU A 218      38.209  94.445 126.506  1.00  0.00           C  
ATOM   3375  CG  LEU A 218      36.722  93.893 126.531  1.00  0.00           C  
ATOM   3376  CD1 LEU A 218      35.658  94.910 126.184  1.00  0.00           C  
ATOM   3377  CD2 LEU A 218      36.545  92.673 125.653  1.00  0.00           C  
ATOM   3378  H   LEU A 218      38.093  97.352 126.998  1.00  0.00           H  
ATOM   3379  HA  LEU A 218      38.671  94.852 128.593  1.00  0.00           H  
ATOM   3380  HB2 LEU A 218      38.320  94.913 125.528  1.00  0.00           H  
ATOM   3381  HB3 LEU A 218      38.858  93.569 126.543  1.00  0.00           H  
ATOM   3382  HG  LEU A 218      36.544  93.585 127.561  1.00  0.00           H  
ATOM   3383 HD11 LEU A 218      35.232  95.272 127.119  1.00  0.00           H  
ATOM   3384 HD12 LEU A 218      36.077  95.647 125.499  1.00  0.00           H  
ATOM   3385 HD13 LEU A 218      34.826  94.455 125.648  1.00  0.00           H  
ATOM   3386 HD21 LEU A 218      37.450  92.071 125.706  1.00  0.00           H  
ATOM   3387 HD22 LEU A 218      35.809  92.018 126.120  1.00  0.00           H  
ATOM   3388 HD23 LEU A 218      36.226  92.926 124.641  1.00  0.00           H  
ATOM   3389  N   ASP A 219      41.057  95.447 128.446  1.00  0.00           N  
ATOM   3390  CA  ASP A 219      42.508  95.629 128.353  1.00  0.00           C  
ATOM   3391  C   ASP A 219      43.053  94.446 127.458  1.00  0.00           C  
ATOM   3392  O   ASP A 219      42.838  93.287 127.737  1.00  0.00           O  
ATOM   3393  CB  ASP A 219      43.250  95.805 129.704  1.00  0.00           C  
ATOM   3394  CG  ASP A 219      42.922  97.153 130.449  1.00  0.00           C  
ATOM   3395  OD1 ASP A 219      43.241  98.277 129.975  1.00  0.00           O  
ATOM   3396  OD2 ASP A 219      42.305  96.932 131.517  1.00  0.00           O1-
ATOM   3397  H   ASP A 219      40.730  95.089 129.332  1.00  0.00           H  
ATOM   3398  HA  ASP A 219      42.655  96.476 127.682  1.00  0.00           H  
ATOM   3399  HB2 ASP A 219      43.099  94.923 130.327  1.00  0.00           H  
ATOM   3400  HB3 ASP A 219      44.320  95.731 129.512  1.00  0.00           H  
ATOM   3401  N   TYR A 220      43.661  94.740 126.332  1.00  0.00           N  
ATOM   3402  CA  TYR A 220      44.383  93.785 125.445  1.00  0.00           C  
ATOM   3403  C   TYR A 220      45.942  93.826 125.624  1.00  0.00           C  
ATOM   3404  O   TYR A 220      46.556  94.863 125.858  1.00  0.00           O  
ATOM   3405  CB  TYR A 220      44.026  94.229 123.979  1.00  0.00           C  
ATOM   3406  CG  TYR A 220      42.629  93.903 123.658  1.00  0.00           C  
ATOM   3407  CD1 TYR A 220      41.666  94.890 123.980  1.00  0.00           C  
ATOM   3408  CD2 TYR A 220      42.259  92.668 123.205  1.00  0.00           C  
ATOM   3409  CE1 TYR A 220      40.257  94.657 123.653  1.00  0.00           C  
ATOM   3410  CE2 TYR A 220      40.845  92.323 123.025  1.00  0.00           C  
ATOM   3411  CZ  TYR A 220      39.911  93.354 123.186  1.00  0.00           C  
ATOM   3412  OH  TYR A 220      38.674  93.192 122.751  1.00  0.00           O  
ATOM   3413  H   TYR A 220      43.685  95.728 126.130  1.00  0.00           H  
ATOM   3414  HA  TYR A 220      43.992  92.772 125.549  1.00  0.00           H  
ATOM   3415  HB2 TYR A 220      44.123  95.308 123.856  1.00  0.00           H  
ATOM   3416  HB3 TYR A 220      44.800  93.879 123.295  1.00  0.00           H  
ATOM   3417  HD1 TYR A 220      41.982  95.805 124.458  1.00  0.00           H  
ATOM   3418  HD2 TYR A 220      43.026  91.953 122.946  1.00  0.00           H  
ATOM   3419  HE1 TYR A 220      39.478  95.394 123.786  1.00  0.00           H  
ATOM   3420  HE2 TYR A 220      40.553  91.330 122.715  1.00  0.00           H  
ATOM   3421  HH  TYR A 220      38.162  93.993 122.609  1.00  0.00           H  
ATOM   3422  N   THR A 221      46.543  92.599 125.545  1.00  0.00           N  
ATOM   3423  CA  THR A 221      47.989  92.352 125.314  1.00  0.00           C  
ATOM   3424  C   THR A 221      48.362  91.398 124.128  1.00  0.00           C  
ATOM   3425  O   THR A 221      47.974  90.263 124.023  1.00  0.00           O  
ATOM   3426  CB  THR A 221      48.728  91.932 126.594  1.00  0.00           C  
ATOM   3427  CG2 THR A 221      50.178  91.740 126.428  1.00  0.00           C  
ATOM   3428  OG1 THR A 221      48.525  92.967 127.472  1.00  0.00           O  
ATOM   3429  H   THR A 221      45.968  91.782 125.398  1.00  0.00           H  
ATOM   3430  HA  THR A 221      48.447  93.335 125.202  1.00  0.00           H  
ATOM   3431  HB  THR A 221      48.272  91.056 127.057  1.00  0.00           H  
ATOM   3432  HG1 THR A 221      47.647  93.274 127.238  1.00  0.00           H  
ATOM   3433 HG21 THR A 221      50.704  92.631 126.086  1.00  0.00           H  
ATOM   3434 HG22 THR A 221      50.593  91.385 127.372  1.00  0.00           H  
ATOM   3435 HG23 THR A 221      50.339  90.910 125.740  1.00  0.00           H  
ATOM   3436  N   VAL A 222      49.156  91.897 123.195  1.00  0.00           N  
ATOM   3437  CA  VAL A 222      49.504  91.203 121.920  1.00  0.00           C  
ATOM   3438  C   VAL A 222      51.017  91.109 121.831  1.00  0.00           C  
ATOM   3439  O   VAL A 222      51.722  92.096 122.055  1.00  0.00           O  
ATOM   3440  CB  VAL A 222      48.989  91.979 120.747  1.00  0.00           C  
ATOM   3441  CG1 VAL A 222      49.642  91.798 119.347  1.00  0.00           C  
ATOM   3442  CG2 VAL A 222      47.460  91.680 120.647  1.00  0.00           C  
ATOM   3443  H   VAL A 222      49.405  92.875 123.230  1.00  0.00           H  
ATOM   3444  HA  VAL A 222      49.140  90.176 121.878  1.00  0.00           H  
ATOM   3445  HB  VAL A 222      49.029  93.065 120.832  1.00  0.00           H  
ATOM   3446 HG11 VAL A 222      50.499  92.456 119.196  1.00  0.00           H  
ATOM   3447 HG12 VAL A 222      49.899  90.751 119.188  1.00  0.00           H  
ATOM   3448 HG13 VAL A 222      48.843  91.980 118.627  1.00  0.00           H  
ATOM   3449 HG21 VAL A 222      47.399  90.598 120.539  1.00  0.00           H  
ATOM   3450 HG22 VAL A 222      47.071  92.066 121.590  1.00  0.00           H  
ATOM   3451 HG23 VAL A 222      47.108  92.197 119.754  1.00  0.00           H  
ATOM   3452  N   GLN A 223      51.653  89.919 121.487  1.00  0.00           N  
ATOM   3453  CA  GLN A 223      53.106  89.744 121.339  1.00  0.00           C  
ATOM   3454  C   GLN A 223      53.626  90.408 120.023  1.00  0.00           C  
ATOM   3455  O   GLN A 223      52.889  90.504 119.006  1.00  0.00           O  
ATOM   3456  CB  GLN A 223      53.615  88.344 121.293  1.00  0.00           C  
ATOM   3457  CG  GLN A 223      55.125  88.080 121.307  1.00  0.00           C  
ATOM   3458  CD  GLN A 223      55.458  86.609 121.521  1.00  0.00           C  
ATOM   3459  NE2 GLN A 223      55.615  86.082 122.740  1.00  0.00           N  
ATOM   3460  OE1 GLN A 223      55.459  85.849 120.550  1.00  0.00           O  
ATOM   3461  H   GLN A 223      51.033  89.138 121.330  1.00  0.00           H  
ATOM   3462  HA  GLN A 223      53.574  90.250 122.183  1.00  0.00           H  
ATOM   3463  HB2 GLN A 223      53.141  87.816 122.121  1.00  0.00           H  
ATOM   3464  HB3 GLN A 223      53.161  87.795 120.467  1.00  0.00           H  
ATOM   3465  HG2 GLN A 223      55.621  88.389 120.387  1.00  0.00           H  
ATOM   3466  HG3 GLN A 223      55.588  88.603 122.143  1.00  0.00           H  
ATOM   3467 HE21 GLN A 223      55.487  85.080 122.761  1.00  0.00           H  
ATOM   3468 HE22 GLN A 223      55.868  86.638 123.545  1.00  0.00           H  
ATOM   3469  N   VAL A 224      54.822  91.013 120.000  1.00  0.00           N  
ATOM   3470  CA  VAL A 224      55.515  91.598 118.891  1.00  0.00           C  
ATOM   3471  C   VAL A 224      56.841  90.865 118.673  1.00  0.00           C  
ATOM   3472  O   VAL A 224      57.890  91.284 119.277  1.00  0.00           O  
ATOM   3473  CB  VAL A 224      55.636  93.064 119.142  1.00  0.00           C  
ATOM   3474  CG1 VAL A 224      56.248  93.860 118.024  1.00  0.00           C  
ATOM   3475  CG2 VAL A 224      54.315  93.808 119.407  1.00  0.00           C  
ATOM   3476  H   VAL A 224      55.316  90.933 120.877  1.00  0.00           H  
ATOM   3477  HA  VAL A 224      54.972  91.557 117.947  1.00  0.00           H  
ATOM   3478  HB  VAL A 224      56.287  93.161 120.011  1.00  0.00           H  
ATOM   3479 HG11 VAL A 224      57.187  93.432 117.672  1.00  0.00           H  
ATOM   3480 HG12 VAL A 224      55.577  93.872 117.166  1.00  0.00           H  
ATOM   3481 HG13 VAL A 224      56.434  94.866 118.400  1.00  0.00           H  
ATOM   3482 HG21 VAL A 224      53.699  93.649 118.522  1.00  0.00           H  
ATOM   3483 HG22 VAL A 224      53.778  93.346 120.237  1.00  0.00           H  
ATOM   3484 HG23 VAL A 224      54.448  94.872 119.606  1.00  0.00           H  
ATOM   3485  N   PRO A 225      56.866  89.732 117.910  1.00  0.00           N  
ATOM   3486  CA  PRO A 225      58.052  89.037 117.482  1.00  0.00           C  
ATOM   3487  C   PRO A 225      58.933  89.837 116.484  1.00  0.00           C  
ATOM   3488  O   PRO A 225      60.150  89.588 116.375  1.00  0.00           O  
ATOM   3489  CB  PRO A 225      57.638  87.670 117.000  1.00  0.00           C  
ATOM   3490  CG  PRO A 225      56.284  87.960 116.353  1.00  0.00           C  
ATOM   3491  CD  PRO A 225      55.746  89.052 117.294  1.00  0.00           C  
ATOM   3492  HA  PRO A 225      58.727  88.883 118.324  1.00  0.00           H  
ATOM   3493  HB2 PRO A 225      58.392  87.365 116.275  1.00  0.00           H  
ATOM   3494  HB3 PRO A 225      57.438  86.901 117.747  1.00  0.00           H  
ATOM   3495  HG2 PRO A 225      56.400  88.358 115.345  1.00  0.00           H  
ATOM   3496  HG3 PRO A 225      55.600  87.114 116.273  1.00  0.00           H  
ATOM   3497  HD2 PRO A 225      55.009  89.729 116.861  1.00  0.00           H  
ATOM   3498  HD3 PRO A 225      55.203  88.563 118.103  1.00  0.00           H  
ATOM   3499  N   GLY A 226      58.476  90.863 115.874  1.00  0.00           N  
ATOM   3500  CA  GLY A 226      59.255  91.817 115.171  1.00  0.00           C  
ATOM   3501  C   GLY A 226      60.083  92.781 116.083  1.00  0.00           C  
ATOM   3502  O   GLY A 226      60.734  93.657 115.499  1.00  0.00           O  
ATOM   3503  H   GLY A 226      57.470  90.953 115.896  1.00  0.00           H  
ATOM   3504  HA2 GLY A 226      59.971  91.349 114.497  1.00  0.00           H  
ATOM   3505  HA3 GLY A 226      58.550  92.473 114.663  1.00  0.00           H  
ATOM   3506  N   ALA A 227      60.068  92.634 117.421  1.00  0.00           N  
ATOM   3507  CA  ALA A 227      60.843  93.443 118.357  1.00  0.00           C  
ATOM   3508  C   ALA A 227      61.460  92.615 119.555  1.00  0.00           C  
ATOM   3509  O   ALA A 227      61.249  91.439 119.676  1.00  0.00           O  
ATOM   3510  CB  ALA A 227      59.988  94.643 118.733  1.00  0.00           C  
ATOM   3511  H   ALA A 227      59.641  91.806 117.808  1.00  0.00           H  
ATOM   3512  HA  ALA A 227      61.718  93.857 117.858  1.00  0.00           H  
ATOM   3513  HB1 ALA A 227      60.448  95.493 119.239  1.00  0.00           H  
ATOM   3514  HB2 ALA A 227      59.655  95.104 117.804  1.00  0.00           H  
ATOM   3515  HB3 ALA A 227      59.086  94.375 119.283  1.00  0.00           H  
ATOM   3516  N   GLY A 228      62.346  93.276 120.248  1.00  0.00           N  
ATOM   3517  CA  GLY A 228      63.185  92.738 121.315  1.00  0.00           C  
ATOM   3518  C   GLY A 228      64.415  91.902 120.844  1.00  0.00           C  
ATOM   3519  O   GLY A 228      64.715  91.884 119.614  1.00  0.00           O  
ATOM   3520  H   GLY A 228      62.547  94.234 119.997  1.00  0.00           H  
ATOM   3521  HA2 GLY A 228      63.514  93.469 122.054  1.00  0.00           H  
ATOM   3522  HA3 GLY A 228      62.611  91.958 121.815  1.00  0.00           H  
ATOM   3523  N   ARG A 229      65.118  91.283 121.838  1.00  0.00           N  
ATOM   3524  CA  ARG A 229      66.353  90.438 121.625  1.00  0.00           C  
ATOM   3525  C   ARG A 229      66.047  89.159 120.884  1.00  0.00           C  
ATOM   3526  O   ARG A 229      64.907  88.813 120.744  1.00  0.00           O  
ATOM   3527  CB  ARG A 229      66.911  90.203 123.046  1.00  0.00           C  
ATOM   3528  CG  ARG A 229      67.452  91.529 123.642  1.00  0.00           C  
ATOM   3529  CD  ARG A 229      67.893  91.477 125.097  1.00  0.00           C  
ATOM   3530  NE  ARG A 229      69.163  90.736 125.138  1.00  0.00           N  
ATOM   3531  CZ  ARG A 229      70.331  91.281 125.031  1.00  0.00           C  
ATOM   3532  NH1 ARG A 229      70.463  92.447 124.425  1.00  0.00           N1+
ATOM   3533  NH2 ARG A 229      71.395  90.686 125.490  1.00  0.00           N  
ATOM   3534  H   ARG A 229      64.822  91.432 122.791  1.00  0.00           H  
ATOM   3535  HA  ARG A 229      67.120  90.971 121.062  1.00  0.00           H  
ATOM   3536  HB2 ARG A 229      66.173  89.700 123.670  1.00  0.00           H  
ATOM   3537  HB3 ARG A 229      67.833  89.632 122.942  1.00  0.00           H  
ATOM   3538  HG2 ARG A 229      68.213  91.910 122.961  1.00  0.00           H  
ATOM   3539  HG3 ARG A 229      66.729  92.342 123.723  1.00  0.00           H  
ATOM   3540  HD2 ARG A 229      68.049  92.454 125.554  1.00  0.00           H  
ATOM   3541  HD3 ARG A 229      67.149  90.939 125.684  1.00  0.00           H  
ATOM   3542  HE  ARG A 229      69.194  89.919 125.731  1.00  0.00           H  
ATOM   3543 HH11 ARG A 229      69.658  93.051 124.341  1.00  0.00           H  
ATOM   3544 HH12 ARG A 229      71.429  92.740 124.439  1.00  0.00           H  
ATOM   3545 HH21 ARG A 229      71.262  89.822 125.995  1.00  0.00           H  
ATOM   3546 HH22 ARG A 229      72.304  91.086 125.303  1.00  0.00           H  
ATOM   3547  N   ASP A 230      66.992  88.328 120.498  1.00  0.00           N  
ATOM   3548  CA  ASP A 230      66.847  86.913 120.067  1.00  0.00           C  
ATOM   3549  C   ASP A 230      66.338  86.056 121.278  1.00  0.00           C  
ATOM   3550  O   ASP A 230      66.817  86.346 122.464  1.00  0.00           O  
ATOM   3551  CB  ASP A 230      68.280  86.333 119.698  1.00  0.00           C  
ATOM   3552  CG  ASP A 230      68.791  86.702 118.355  1.00  0.00           C  
ATOM   3553  OD1 ASP A 230      68.285  87.655 117.752  1.00  0.00           O  
ATOM   3554  OD2 ASP A 230      69.827  86.107 117.929  1.00  0.00           O1-
ATOM   3555  H   ASP A 230      67.934  88.636 120.689  1.00  0.00           H  
ATOM   3556  HA  ASP A 230      66.179  86.906 119.207  1.00  0.00           H  
ATOM   3557  HB2 ASP A 230      68.959  86.616 120.502  1.00  0.00           H  
ATOM   3558  HB3 ASP A 230      68.313  85.248 119.799  1.00  0.00           H  
ATOM   3559  N   GLY A 231      65.348  85.165 121.084  1.00  0.00           N  
ATOM   3560  CA  GLY A 231      64.650  84.404 122.093  1.00  0.00           C  
ATOM   3561  C   GLY A 231      63.702  85.126 123.102  1.00  0.00           C  
ATOM   3562  O   GLY A 231      62.749  84.506 123.582  1.00  0.00           O  
ATOM   3563  H   GLY A 231      65.071  84.997 120.126  1.00  0.00           H  
ATOM   3564  HA2 GLY A 231      63.999  83.678 121.607  1.00  0.00           H  
ATOM   3565  HA3 GLY A 231      65.451  83.955 122.680  1.00  0.00           H  
ATOM   3566  N   ALA A 232      63.756  86.478 123.228  1.00  0.00           N  
ATOM   3567  CA  ALA A 232      62.993  87.352 124.149  1.00  0.00           C  
ATOM   3568  C   ALA A 232      62.227  88.472 123.254  1.00  0.00           C  
ATOM   3569  O   ALA A 232      62.717  89.636 123.055  1.00  0.00           O  
ATOM   3570  CB  ALA A 232      63.925  87.881 125.250  1.00  0.00           C  
ATOM   3571  H   ALA A 232      64.494  86.862 122.655  1.00  0.00           H  
ATOM   3572  HA  ALA A 232      62.143  86.837 124.598  1.00  0.00           H  
ATOM   3573  HB1 ALA A 232      64.324  87.129 125.930  1.00  0.00           H  
ATOM   3574  HB2 ALA A 232      64.738  88.363 124.706  1.00  0.00           H  
ATOM   3575  HB3 ALA A 232      63.402  88.630 125.844  1.00  0.00           H  
ATOM   3576  N   PRO A 233      61.004  88.130 122.769  1.00  0.00           N  
ATOM   3577  CA  PRO A 233      60.135  89.031 122.040  1.00  0.00           C  
ATOM   3578  C   PRO A 233      59.673  90.282 122.746  1.00  0.00           C  
ATOM   3579  O   PRO A 233      59.577  90.265 123.988  1.00  0.00           O  
ATOM   3580  CB  PRO A 233      58.927  88.196 121.564  1.00  0.00           C  
ATOM   3581  CG  PRO A 233      59.152  86.755 121.794  1.00  0.00           C  
ATOM   3582  CD  PRO A 233      60.339  86.844 122.778  1.00  0.00           C  
ATOM   3583  HA  PRO A 233      60.650  89.396 121.152  1.00  0.00           H  
ATOM   3584  HB2 PRO A 233      58.056  88.429 122.177  1.00  0.00           H  
ATOM   3585  HB3 PRO A 233      58.564  88.473 120.574  1.00  0.00           H  
ATOM   3586  HG2 PRO A 233      58.265  86.254 122.182  1.00  0.00           H  
ATOM   3587  HG3 PRO A 233      59.413  86.341 120.819  1.00  0.00           H  
ATOM   3588  HD2 PRO A 233      59.932  86.651 123.771  1.00  0.00           H  
ATOM   3589  HD3 PRO A 233      61.035  86.041 122.534  1.00  0.00           H  
ATOM   3590  N   GLY A 234      59.175  91.256 121.982  1.00  0.00           N  
ATOM   3591  CA  GLY A 234      58.380  92.373 122.412  1.00  0.00           C  
ATOM   3592  C   GLY A 234      56.831  92.109 122.605  1.00  0.00           C  
ATOM   3593  O   GLY A 234      56.358  91.045 122.225  1.00  0.00           O  
ATOM   3594  H   GLY A 234      59.327  91.135 120.991  1.00  0.00           H  
ATOM   3595  HA2 GLY A 234      58.817  92.803 123.312  1.00  0.00           H  
ATOM   3596  HA3 GLY A 234      58.532  93.202 121.722  1.00  0.00           H  
ATOM   3597  N   PHE A 235      56.112  93.030 123.260  1.00  0.00           N  
ATOM   3598  CA  PHE A 235      54.637  93.014 123.324  1.00  0.00           C  
ATOM   3599  C   PHE A 235      54.181  94.390 123.298  1.00  0.00           C  
ATOM   3600  O   PHE A 235      54.963  95.353 123.453  1.00  0.00           O  
ATOM   3601  CB  PHE A 235      54.131  92.373 124.589  1.00  0.00           C  
ATOM   3602  CG  PHE A 235      54.464  93.101 125.868  1.00  0.00           C  
ATOM   3603  CD1 PHE A 235      53.616  93.898 126.668  1.00  0.00           C  
ATOM   3604  CD2 PHE A 235      55.735  92.844 126.448  1.00  0.00           C  
ATOM   3605  CE1 PHE A 235      54.093  94.676 127.785  1.00  0.00           C  
ATOM   3606  CE2 PHE A 235      56.268  93.572 127.542  1.00  0.00           C  
ATOM   3607  CZ  PHE A 235      55.367  94.456 128.204  1.00  0.00           C  
ATOM   3608  H   PHE A 235      56.618  93.845 123.579  1.00  0.00           H  
ATOM   3609  HA  PHE A 235      54.324  92.398 122.480  1.00  0.00           H  
ATOM   3610  HB2 PHE A 235      53.044  92.365 124.512  1.00  0.00           H  
ATOM   3611  HB3 PHE A 235      54.419  91.324 124.662  1.00  0.00           H  
ATOM   3612  HD1 PHE A 235      52.627  94.016 126.252  1.00  0.00           H  
ATOM   3613  HD2 PHE A 235      56.413  92.200 125.908  1.00  0.00           H  
ATOM   3614  HE1 PHE A 235      53.451  95.310 128.377  1.00  0.00           H  
ATOM   3615  HE2 PHE A 235      57.303  93.441 127.819  1.00  0.00           H  
ATOM   3616  HZ  PHE A 235      55.682  95.008 129.077  1.00  0.00           H  
ATOM   3617  N   SER A 236      52.861  94.607 123.178  1.00  0.00           N  
ATOM   3618  CA  SER A 236      52.114  95.825 123.158  1.00  0.00           C  
ATOM   3619  C   SER A 236      50.889  95.700 124.059  1.00  0.00           C  
ATOM   3620  O   SER A 236      50.484  94.592 124.146  1.00  0.00           O  
ATOM   3621  CB  SER A 236      51.897  96.180 121.692  1.00  0.00           C  
ATOM   3622  OG  SER A 236      51.048  97.314 121.555  1.00  0.00           O  
ATOM   3623  H   SER A 236      52.275  93.785 123.125  1.00  0.00           H  
ATOM   3624  HA  SER A 236      52.727  96.575 123.659  1.00  0.00           H  
ATOM   3625  HB2 SER A 236      52.828  96.430 121.181  1.00  0.00           H  
ATOM   3626  HB3 SER A 236      51.344  95.432 121.123  1.00  0.00           H  
ATOM   3627  HG  SER A 236      51.349  97.712 120.735  1.00  0.00           H  
ATOM   3628  N   LYS A 237      50.326  96.827 124.638  1.00  0.00           N  
ATOM   3629  CA  LYS A 237      49.210  96.993 125.584  1.00  0.00           C  
ATOM   3630  C   LYS A 237      48.288  98.159 125.232  1.00  0.00           C  
ATOM   3631  O   LYS A 237      48.650  99.296 124.996  1.00  0.00           O  
ATOM   3632  CB  LYS A 237      49.775  97.302 127.010  1.00  0.00           C  
ATOM   3633  CG  LYS A 237      50.292  95.959 127.604  1.00  0.00           C  
ATOM   3634  CD  LYS A 237      50.524  95.902 129.127  1.00  0.00           C  
ATOM   3635  CE  LYS A 237      50.765  94.442 129.583  1.00  0.00           C  
ATOM   3636  NZ  LYS A 237      49.542  93.766 129.811  1.00  0.00           N1+
ATOM   3637  H   LYS A 237      50.821  97.697 124.499  1.00  0.00           H  
ATOM   3638  HA  LYS A 237      48.672  96.058 125.743  1.00  0.00           H  
ATOM   3639  HB2 LYS A 237      50.563  98.053 126.967  1.00  0.00           H  
ATOM   3640  HB3 LYS A 237      48.950  97.677 127.615  1.00  0.00           H  
ATOM   3641  HG2 LYS A 237      49.532  95.215 127.365  1.00  0.00           H  
ATOM   3642  HG3 LYS A 237      51.201  95.651 127.088  1.00  0.00           H  
ATOM   3643  HD2 LYS A 237      51.418  96.469 129.386  1.00  0.00           H  
ATOM   3644  HD3 LYS A 237      49.704  96.362 129.678  1.00  0.00           H  
ATOM   3645  HE2 LYS A 237      51.367  93.853 128.890  1.00  0.00           H  
ATOM   3646  HE3 LYS A 237      51.299  94.538 130.528  1.00  0.00           H  
ATOM   3647  HZ1 LYS A 237      49.658  92.945 130.388  1.00  0.00           H  
ATOM   3648  HZ2 LYS A 237      48.980  94.423 130.333  1.00  0.00           H  
ATOM   3649  HZ3 LYS A 237      49.028  93.455 129.000  1.00  0.00           H  
ATOM   3650  N   PHE A 238      47.008  97.805 125.107  1.00  0.00           N  
ATOM   3651  CA  PHE A 238      45.935  98.793 124.831  1.00  0.00           C  
ATOM   3652  C   PHE A 238      44.631  98.469 125.429  1.00  0.00           C  
ATOM   3653  O   PHE A 238      44.552  97.385 126.042  1.00  0.00           O  
ATOM   3654  CB  PHE A 238      45.958  98.973 123.243  1.00  0.00           C  
ATOM   3655  CG  PHE A 238      45.643  97.771 122.388  1.00  0.00           C  
ATOM   3656  CD1 PHE A 238      46.680  96.857 122.117  1.00  0.00           C  
ATOM   3657  CD2 PHE A 238      44.372  97.554 121.867  1.00  0.00           C  
ATOM   3658  CE1 PHE A 238      46.431  95.676 121.362  1.00  0.00           C  
ATOM   3659  CE2 PHE A 238      44.134  96.322 121.131  1.00  0.00           C  
ATOM   3660  CZ  PHE A 238      45.153  95.450 120.798  1.00  0.00           C  
ATOM   3661  H   PHE A 238      46.809  96.855 125.387  1.00  0.00           H  
ATOM   3662  HA  PHE A 238      46.244  99.746 125.262  1.00  0.00           H  
ATOM   3663  HB2 PHE A 238      45.226  99.757 123.055  1.00  0.00           H  
ATOM   3664  HB3 PHE A 238      46.904  99.321 122.831  1.00  0.00           H  
ATOM   3665  HD1 PHE A 238      47.703  96.967 122.445  1.00  0.00           H  
ATOM   3666  HD2 PHE A 238      43.541  98.198 122.116  1.00  0.00           H  
ATOM   3667  HE1 PHE A 238      47.171  94.897 121.249  1.00  0.00           H  
ATOM   3668  HE2 PHE A 238      43.138  96.015 120.851  1.00  0.00           H  
ATOM   3669  HZ  PHE A 238      44.941  94.525 120.283  1.00  0.00           H  
ATOM   3670  N   ARG A 239      43.680  99.296 125.142  1.00  0.00           N  
ATOM   3671  CA  ARG A 239      42.314  99.121 125.636  1.00  0.00           C  
ATOM   3672  C   ARG A 239      41.284  99.505 124.625  1.00  0.00           C  
ATOM   3673  O   ARG A 239      41.538 100.502 123.957  1.00  0.00           O  
ATOM   3674  CB  ARG A 239      42.132  99.912 126.994  1.00  0.00           C  
ATOM   3675  CG  ARG A 239      40.627 100.117 127.375  1.00  0.00           C  
ATOM   3676  CD  ARG A 239      40.513 100.835 128.713  1.00  0.00           C  
ATOM   3677  NE  ARG A 239      40.820  99.977 129.942  1.00  0.00           N  
ATOM   3678  CZ  ARG A 239      40.306 100.073 131.160  1.00  0.00           C  
ATOM   3679  NH1 ARG A 239      39.394 100.952 131.417  1.00  0.00           N1+
ATOM   3680  NH2 ARG A 239      40.514  99.166 132.014  1.00  0.00           N  
ATOM   3681  H   ARG A 239      43.897 100.117 124.595  1.00  0.00           H  
ATOM   3682  HA  ARG A 239      42.066  98.093 125.903  1.00  0.00           H  
ATOM   3683  HB2 ARG A 239      42.679  99.444 127.812  1.00  0.00           H  
ATOM   3684  HB3 ARG A 239      42.512 100.908 126.767  1.00  0.00           H  
ATOM   3685  HG2 ARG A 239      40.232 100.801 126.624  1.00  0.00           H  
ATOM   3686  HG3 ARG A 239      40.023  99.210 127.379  1.00  0.00           H  
ATOM   3687  HD2 ARG A 239      41.186 101.686 128.606  1.00  0.00           H  
ATOM   3688  HD3 ARG A 239      39.469 101.138 128.786  1.00  0.00           H  
ATOM   3689  HE  ARG A 239      41.544  99.279 129.852  1.00  0.00           H  
ATOM   3690 HH11 ARG A 239      39.112 101.641 130.736  1.00  0.00           H  
ATOM   3691 HH12 ARG A 239      39.115 101.095 132.377  1.00  0.00           H  
ATOM   3692 HH21 ARG A 239      41.045  98.379 131.668  1.00  0.00           H  
ATOM   3693 HH22 ARG A 239      40.207  99.428 132.939  1.00  0.00           H  
ATOM   3694  N   LEU A 240      40.233  98.807 124.447  1.00  0.00           N  
ATOM   3695  CA  LEU A 240      39.127  99.195 123.641  1.00  0.00           C  
ATOM   3696  C   LEU A 240      37.812  99.183 124.409  1.00  0.00           C  
ATOM   3697  O   LEU A 240      37.744  98.573 125.470  1.00  0.00           O  
ATOM   3698  CB  LEU A 240      39.027  98.299 122.367  1.00  0.00           C  
ATOM   3699  CG  LEU A 240      40.132  98.574 121.371  1.00  0.00           C  
ATOM   3700  CD1 LEU A 240      40.170  97.349 120.364  1.00  0.00           C  
ATOM   3701  CD2 LEU A 240      39.947  99.892 120.628  1.00  0.00           C  
ATOM   3702  H   LEU A 240      40.124  98.025 125.077  1.00  0.00           H  
ATOM   3703  HA  LEU A 240      39.323 100.218 123.321  1.00  0.00           H  
ATOM   3704  HB2 LEU A 240      38.836  97.245 122.565  1.00  0.00           H  
ATOM   3705  HB3 LEU A 240      38.076  98.601 121.927  1.00  0.00           H  
ATOM   3706  HG  LEU A 240      41.100  98.638 121.868  1.00  0.00           H  
ATOM   3707 HD11 LEU A 240      39.199  97.155 119.910  1.00  0.00           H  
ATOM   3708 HD12 LEU A 240      40.988  97.520 119.665  1.00  0.00           H  
ATOM   3709 HD13 LEU A 240      40.382  96.444 120.936  1.00  0.00           H  
ATOM   3710 HD21 LEU A 240      40.301 100.755 121.193  1.00  0.00           H  
ATOM   3711 HD22 LEU A 240      40.537  99.721 119.728  1.00  0.00           H  
ATOM   3712 HD23 LEU A 240      38.936 100.040 120.250  1.00  0.00           H  
ATOM   3713  N   SER A 241      36.749  99.807 123.846  1.00  0.00           N  
ATOM   3714  CA  SER A 241      35.549 100.174 124.693  1.00  0.00           C  
ATOM   3715  C   SER A 241      34.323 100.234 123.854  1.00  0.00           C  
ATOM   3716  O   SER A 241      34.441 100.920 122.837  1.00  0.00           O  
ATOM   3717  CB  SER A 241      35.804 101.473 125.492  1.00  0.00           C  
ATOM   3718  OG  SER A 241      37.064 101.549 126.074  1.00  0.00           O  
ATOM   3719  H   SER A 241      36.861 100.229 122.935  1.00  0.00           H  
ATOM   3720  HA  SER A 241      35.461  99.376 125.430  1.00  0.00           H  
ATOM   3721  HB2 SER A 241      35.579 102.370 124.916  1.00  0.00           H  
ATOM   3722  HB3 SER A 241      35.031 101.375 126.254  1.00  0.00           H  
ATOM   3723  HG  SER A 241      37.619 101.966 125.411  1.00  0.00           H  
ATOM   3724  N   TYR A 242      33.201  99.627 124.372  1.00  0.00           N  
ATOM   3725  CA  TYR A 242      31.950  99.539 123.687  1.00  0.00           C  
ATOM   3726  C   TYR A 242      30.783 100.199 124.392  1.00  0.00           C  
ATOM   3727  O   TYR A 242      30.679 100.067 125.625  1.00  0.00           O  
ATOM   3728  CB  TYR A 242      31.625  98.026 123.429  1.00  0.00           C  
ATOM   3729  CG  TYR A 242      32.758  97.204 122.859  1.00  0.00           C  
ATOM   3730  CD1 TYR A 242      33.282  97.537 121.553  1.00  0.00           C  
ATOM   3731  CD2 TYR A 242      33.371  96.147 123.573  1.00  0.00           C  
ATOM   3732  CE1 TYR A 242      34.382  96.827 120.958  1.00  0.00           C  
ATOM   3733  CE2 TYR A 242      34.598  95.574 123.111  1.00  0.00           C  
ATOM   3734  CZ  TYR A 242      35.074  95.936 121.819  1.00  0.00           C  
ATOM   3735  OH  TYR A 242      36.125  95.221 121.336  1.00  0.00           O  
ATOM   3736  H   TYR A 242      33.184  99.345 125.341  1.00  0.00           H  
ATOM   3737  HA  TYR A 242      32.074 100.000 122.708  1.00  0.00           H  
ATOM   3738  HB2 TYR A 242      31.286  97.592 124.370  1.00  0.00           H  
ATOM   3739  HB3 TYR A 242      30.801  98.090 122.718  1.00  0.00           H  
ATOM   3740  HD1 TYR A 242      32.860  98.386 121.034  1.00  0.00           H  
ATOM   3741  HD2 TYR A 242      32.988  95.770 124.509  1.00  0.00           H  
ATOM   3742  HE1 TYR A 242      34.749  97.069 119.970  1.00  0.00           H  
ATOM   3743  HE2 TYR A 242      35.133  94.868 123.728  1.00  0.00           H  
ATOM   3744  HH  TYR A 242      35.958  94.841 120.470  1.00  0.00           H  
ATOM   3745  N   TYR A 243      29.898 100.934 123.707  1.00  0.00           N  
ATOM   3746  CA  TYR A 243      28.577 101.400 124.161  1.00  0.00           C  
ATOM   3747  C   TYR A 243      27.479 100.277 124.221  1.00  0.00           C  
ATOM   3748  O   TYR A 243      27.171  99.768 123.157  1.00  0.00           O  
ATOM   3749  CB  TYR A 243      28.203 102.656 123.340  1.00  0.00           C  
ATOM   3750  CG  TYR A 243      27.014 103.356 123.890  1.00  0.00           C  
ATOM   3751  CD1 TYR A 243      27.148 104.163 125.019  1.00  0.00           C  
ATOM   3752  CD2 TYR A 243      25.782 102.973 123.386  1.00  0.00           C  
ATOM   3753  CE1 TYR A 243      25.990 104.695 125.578  1.00  0.00           C  
ATOM   3754  CE2 TYR A 243      24.597 103.495 123.996  1.00  0.00           C  
ATOM   3755  CZ  TYR A 243      24.746 104.382 125.011  1.00  0.00           C  
ATOM   3756  OH  TYR A 243      23.617 104.909 125.673  1.00  0.00           O  
ATOM   3757  H   TYR A 243      30.140 101.061 122.735  1.00  0.00           H  
ATOM   3758  HA  TYR A 243      28.744 101.703 125.195  1.00  0.00           H  
ATOM   3759  HB2 TYR A 243      29.054 103.329 123.443  1.00  0.00           H  
ATOM   3760  HB3 TYR A 243      28.054 102.406 122.290  1.00  0.00           H  
ATOM   3761  HD1 TYR A 243      28.094 104.349 125.507  1.00  0.00           H  
ATOM   3762  HD2 TYR A 243      25.644 102.324 122.535  1.00  0.00           H  
ATOM   3763  HE1 TYR A 243      26.020 105.417 126.381  1.00  0.00           H  
ATOM   3764  HE2 TYR A 243      23.662 103.095 123.631  1.00  0.00           H  
ATOM   3765  HH  TYR A 243      22.918 104.997 125.020  1.00  0.00           H  
ATOM   3766  N   PRO A 244      26.778 100.031 125.403  1.00  0.00           N  
ATOM   3767  CA  PRO A 244      25.885  98.947 125.664  1.00  0.00           C  
ATOM   3768  C   PRO A 244      24.463  99.246 125.246  1.00  0.00           C  
ATOM   3769  O   PRO A 244      23.528  98.927 125.952  1.00  0.00           O  
ATOM   3770  CB  PRO A 244      26.084  98.579 127.166  1.00  0.00           C  
ATOM   3771  CG  PRO A 244      26.421  99.937 127.777  1.00  0.00           C  
ATOM   3772  CD  PRO A 244      27.201 100.594 126.676  1.00  0.00           C  
ATOM   3773  HA  PRO A 244      26.227  98.088 125.086  1.00  0.00           H  
ATOM   3774  HB2 PRO A 244      25.169  98.130 127.552  1.00  0.00           H  
ATOM   3775  HB3 PRO A 244      26.917  97.885 127.281  1.00  0.00           H  
ATOM   3776  HG2 PRO A 244      25.544 100.561 127.951  1.00  0.00           H  
ATOM   3777  HG3 PRO A 244      27.043  99.767 128.655  1.00  0.00           H  
ATOM   3778  HD2 PRO A 244      27.051 101.670 126.599  1.00  0.00           H  
ATOM   3779  HD3 PRO A 244      28.250 100.402 126.901  1.00  0.00           H  
ATOM   3780  N   HIE A 245      24.235  99.588 123.958  1.00  0.00           N  
ATOM   3781  CA  HIE A 245      22.846  99.546 123.485  1.00  0.00           C  
ATOM   3782  C   HIE A 245      22.363  98.140 123.274  1.00  0.00           C  
ATOM   3783  O   HIE A 245      23.088  97.310 122.833  1.00  0.00           O  
ATOM   3784  CB  HIE A 245      22.705 100.421 122.164  1.00  0.00           C  
ATOM   3785  CG  HIE A 245      21.356 100.972 121.807  1.00  0.00           C  
ATOM   3786  CD2 HIE A 245      20.753 100.931 120.603  1.00  0.00           C  
ATOM   3787  ND1 HIE A 245      20.754 101.929 122.654  1.00  0.00           N  
ATOM   3788  CE1 HIE A 245      19.701 102.348 121.901  1.00  0.00           C  
ATOM   3789  NE2 HIE A 245      19.694 101.798 120.631  1.00  0.00           N  
ATOM   3790  H   HIE A 245      25.018  99.661 123.324  1.00  0.00           H  
ATOM   3791  HA  HIE A 245      22.223 100.100 124.188  1.00  0.00           H  
ATOM   3792  HB2 HIE A 245      23.367 101.281 122.252  1.00  0.00           H  
ATOM   3793  HB3 HIE A 245      23.031  99.754 121.366  1.00  0.00           H  
ATOM   3794  HD2 HIE A 245      21.201 100.387 119.785  1.00  0.00           H  
ATOM   3795  HE1 HIE A 245      18.876 102.959 122.238  1.00  0.00           H  
ATOM   3796  HE2 HIE A 245      19.010 102.019 119.922  1.00  0.00           H  
ATOM   3797  N   CYS A 246      21.160  97.756 123.603  1.00  0.00           N  
ATOM   3798  CA  CYS A 246      20.592  96.385 123.396  1.00  0.00           C  
ATOM   3799  C   CYS A 246      20.124  96.109 121.939  1.00  0.00           C  
ATOM   3800  O   CYS A 246      19.818  97.057 121.282  1.00  0.00           O  
ATOM   3801  CB  CYS A 246      19.480  96.322 124.484  1.00  0.00           C  
ATOM   3802  SG  CYS A 246      18.169  95.089 124.143  1.00  0.00           S  
ATOM   3803  H   CYS A 246      20.631  98.417 124.154  1.00  0.00           H  
ATOM   3804  HA  CYS A 246      21.394  95.687 123.635  1.00  0.00           H  
ATOM   3805  HB2 CYS A 246      19.988  95.949 125.372  1.00  0.00           H  
ATOM   3806  HB3 CYS A 246      18.910  97.251 124.488  1.00  0.00           H  
ATOM   3807  HG  CYS A 246      17.825  94.674 125.366  1.00  0.00           H  
ATOM   3808  N   LEU A 247      20.084  94.803 121.521  1.00  0.00           N  
ATOM   3809  CA  LEU A 247      19.584  94.444 120.150  1.00  0.00           C  
ATOM   3810  C   LEU A 247      18.087  94.872 119.849  1.00  0.00           C  
ATOM   3811  O   LEU A 247      17.726  95.288 118.728  1.00  0.00           O  
ATOM   3812  CB  LEU A 247      19.726  92.943 120.067  1.00  0.00           C  
ATOM   3813  CG  LEU A 247      19.443  92.244 118.685  1.00  0.00           C  
ATOM   3814  CD1 LEU A 247      20.506  92.699 117.676  1.00  0.00           C  
ATOM   3815  CD2 LEU A 247      19.506  90.767 118.999  1.00  0.00           C  
ATOM   3816  H   LEU A 247      20.440  94.081 122.131  1.00  0.00           H  
ATOM   3817  HA  LEU A 247      20.241  94.901 119.409  1.00  0.00           H  
ATOM   3818  HB2 LEU A 247      20.718  92.660 120.418  1.00  0.00           H  
ATOM   3819  HB3 LEU A 247      19.055  92.468 120.783  1.00  0.00           H  
ATOM   3820  HG  LEU A 247      18.504  92.588 118.253  1.00  0.00           H  
ATOM   3821 HD11 LEU A 247      21.432  92.852 118.230  1.00  0.00           H  
ATOM   3822 HD12 LEU A 247      20.639  91.908 116.939  1.00  0.00           H  
ATOM   3823 HD13 LEU A 247      20.235  93.679 117.282  1.00  0.00           H  
ATOM   3824 HD21 LEU A 247      20.473  90.646 119.486  1.00  0.00           H  
ATOM   3825 HD22 LEU A 247      18.763  90.407 119.710  1.00  0.00           H  
ATOM   3826 HD23 LEU A 247      19.507  90.058 118.171  1.00  0.00           H  
ATOM   3827  N   ALA A 248      17.183  94.939 120.855  1.00  0.00           N  
ATOM   3828  CA  ALA A 248      15.782  95.256 120.522  1.00  0.00           C  
ATOM   3829  C   ALA A 248      15.689  96.723 120.166  1.00  0.00           C  
ATOM   3830  O   ALA A 248      14.954  97.038 119.239  1.00  0.00           O  
ATOM   3831  CB  ALA A 248      14.843  94.976 121.710  1.00  0.00           C  
ATOM   3832  H   ALA A 248      17.475  94.725 121.799  1.00  0.00           H  
ATOM   3833  HA  ALA A 248      15.413  94.746 119.633  1.00  0.00           H  
ATOM   3834  HB1 ALA A 248      14.814  93.890 121.801  1.00  0.00           H  
ATOM   3835  HB2 ALA A 248      15.107  95.359 122.695  1.00  0.00           H  
ATOM   3836  HB3 ALA A 248      13.890  95.364 121.350  1.00  0.00           H  
ATOM   3837  N   SER A 249      16.422  97.610 120.921  1.00  0.00           N  
ATOM   3838  CA  SER A 249      16.517  98.982 120.588  1.00  0.00           C  
ATOM   3839  C   SER A 249      17.269  99.218 119.250  1.00  0.00           C  
ATOM   3840  O   SER A 249      16.790  99.888 118.327  1.00  0.00           O  
ATOM   3841  CB  SER A 249      17.160  99.789 121.842  1.00  0.00           C  
ATOM   3842  OG  SER A 249      16.750  99.339 123.144  1.00  0.00           O  
ATOM   3843  H   SER A 249      16.892  97.331 121.771  1.00  0.00           H  
ATOM   3844  HA  SER A 249      15.495  99.358 120.524  1.00  0.00           H  
ATOM   3845  HB2 SER A 249      18.237  99.646 121.771  1.00  0.00           H  
ATOM   3846  HB3 SER A 249      16.918 100.851 121.800  1.00  0.00           H  
ATOM   3847  HG  SER A 249      17.513  99.426 123.720  1.00  0.00           H  
ATOM   3848  N   PHE A 250      18.367  98.518 119.007  1.00  0.00           N  
ATOM   3849  CA  PHE A 250      19.005  98.672 117.685  1.00  0.00           C  
ATOM   3850  C   PHE A 250      18.151  98.170 116.460  1.00  0.00           C  
ATOM   3851  O   PHE A 250      18.169  98.712 115.391  1.00  0.00           O  
ATOM   3852  CB  PHE A 250      20.302  97.920 117.770  1.00  0.00           C  
ATOM   3853  CG  PHE A 250      21.274  98.181 116.552  1.00  0.00           C  
ATOM   3854  CD1 PHE A 250      21.430  97.237 115.446  1.00  0.00           C  
ATOM   3855  CD2 PHE A 250      22.100  99.308 116.521  1.00  0.00           C  
ATOM   3856  CE1 PHE A 250      22.286  97.492 114.366  1.00  0.00           C  
ATOM   3857  CE2 PHE A 250      22.948  99.589 115.431  1.00  0.00           C  
ATOM   3858  CZ  PHE A 250      23.067  98.660 114.403  1.00  0.00           C  
ATOM   3859  H   PHE A 250      18.793  97.991 119.757  1.00  0.00           H  
ATOM   3860  HA  PHE A 250      19.225  99.734 117.586  1.00  0.00           H  
ATOM   3861  HB2 PHE A 250      20.911  98.191 118.632  1.00  0.00           H  
ATOM   3862  HB3 PHE A 250      20.225  96.833 117.743  1.00  0.00           H  
ATOM   3863  HD1 PHE A 250      20.779  96.396 115.254  1.00  0.00           H  
ATOM   3864  HD2 PHE A 250      22.179  99.862 117.444  1.00  0.00           H  
ATOM   3865  HE1 PHE A 250      22.421  96.814 113.537  1.00  0.00           H  
ATOM   3866  HE2 PHE A 250      23.587 100.461 115.420  1.00  0.00           H  
ATOM   3867  HZ  PHE A 250      23.704  98.949 113.581  1.00  0.00           H  
ATOM   3868  N   THR A 251      17.270  97.174 116.638  1.00  0.00           N  
ATOM   3869  CA  THR A 251      16.448  96.570 115.639  1.00  0.00           C  
ATOM   3870  C   THR A 251      15.467  97.502 115.068  1.00  0.00           C  
ATOM   3871  O   THR A 251      15.141  97.501 113.868  1.00  0.00           O  
ATOM   3872  CB  THR A 251      15.628  95.333 116.155  1.00  0.00           C  
ATOM   3873  CG2 THR A 251      14.707  94.692 115.166  1.00  0.00           C  
ATOM   3874  OG1 THR A 251      16.490  94.335 116.618  1.00  0.00           O  
ATOM   3875  H   THR A 251      17.205  96.827 117.585  1.00  0.00           H  
ATOM   3876  HA  THR A 251      17.106  96.186 114.860  1.00  0.00           H  
ATOM   3877  HB  THR A 251      15.091  95.790 116.986  1.00  0.00           H  
ATOM   3878  HG1 THR A 251      16.900  94.742 117.385  1.00  0.00           H  
ATOM   3879 HG21 THR A 251      14.056  93.954 115.635  1.00  0.00           H  
ATOM   3880 HG22 THR A 251      13.927  95.374 114.825  1.00  0.00           H  
ATOM   3881 HG23 THR A 251      15.301  94.261 114.360  1.00  0.00           H  
ATOM   3882  N   GLU A 252      14.956  98.384 115.983  1.00  0.00           N  
ATOM   3883  CA  GLU A 252      14.221  99.536 115.496  1.00  0.00           C  
ATOM   3884  C   GLU A 252      15.204 100.506 114.769  1.00  0.00           C  
ATOM   3885  O   GLU A 252      15.038 100.882 113.616  1.00  0.00           O  
ATOM   3886  CB  GLU A 252      13.586 100.177 116.735  1.00  0.00           C  
ATOM   3887  CG  GLU A 252      12.609 101.306 116.418  1.00  0.00           C  
ATOM   3888  CD  GLU A 252      13.115 102.715 116.713  1.00  0.00           C  
ATOM   3889  OE1 GLU A 252      13.508 102.891 117.890  1.00  0.00           O  
ATOM   3890  OE2 GLU A 252      13.103 103.606 115.840  1.00  0.00           O1-
ATOM   3891  H   GLU A 252      15.507  98.474 116.824  1.00  0.00           H  
ATOM   3892  HA  GLU A 252      13.457  99.092 114.858  1.00  0.00           H  
ATOM   3893  HB2 GLU A 252      13.033  99.466 117.350  1.00  0.00           H  
ATOM   3894  HB3 GLU A 252      14.446 100.534 117.301  1.00  0.00           H  
ATOM   3895  HG2 GLU A 252      12.259 101.245 115.387  1.00  0.00           H  
ATOM   3896  HG3 GLU A 252      11.705 101.129 117.000  1.00  0.00           H  
ATOM   3897  N   LEU A 253      16.202 100.996 115.501  1.00  0.00           N  
ATOM   3898  CA  LEU A 253      17.089 102.199 115.074  1.00  0.00           C  
ATOM   3899  C   LEU A 253      17.749 102.054 113.750  1.00  0.00           C  
ATOM   3900  O   LEU A 253      17.781 103.009 112.978  1.00  0.00           O  
ATOM   3901  CB  LEU A 253      17.977 102.575 116.288  1.00  0.00           C  
ATOM   3902  CG  LEU A 253      19.192 103.439 115.979  1.00  0.00           C  
ATOM   3903  CD1 LEU A 253      19.572 104.353 117.113  1.00  0.00           C  
ATOM   3904  CD2 LEU A 253      20.432 102.484 115.808  1.00  0.00           C  
ATOM   3905  H   LEU A 253      16.320 100.570 116.410  1.00  0.00           H  
ATOM   3906  HA  LEU A 253      16.408 103.042 114.952  1.00  0.00           H  
ATOM   3907  HB2 LEU A 253      17.361 103.230 116.904  1.00  0.00           H  
ATOM   3908  HB3 LEU A 253      18.281 101.719 116.891  1.00  0.00           H  
ATOM   3909  HG  LEU A 253      19.140 104.065 115.088  1.00  0.00           H  
ATOM   3910 HD11 LEU A 253      18.793 104.940 117.599  1.00  0.00           H  
ATOM   3911 HD12 LEU A 253      19.937 103.674 117.883  1.00  0.00           H  
ATOM   3912 HD13 LEU A 253      20.336 105.077 116.829  1.00  0.00           H  
ATOM   3913 HD21 LEU A 253      20.446 101.959 116.762  1.00  0.00           H  
ATOM   3914 HD22 LEU A 253      20.259 101.702 115.069  1.00  0.00           H  
ATOM   3915 HD23 LEU A 253      21.316 103.108 115.671  1.00  0.00           H  
ATOM   3916  N   VAL A 254      18.151 100.848 113.322  1.00  0.00           N  
ATOM   3917  CA  VAL A 254      18.680 100.386 112.045  1.00  0.00           C  
ATOM   3918  C   VAL A 254      17.657 100.254 110.925  1.00  0.00           C  
ATOM   3919  O   VAL A 254      18.061 100.306 109.729  1.00  0.00           O  
ATOM   3920  CB  VAL A 254      19.483  99.091 112.287  1.00  0.00           C  
ATOM   3921  CG1 VAL A 254      18.743  97.794 112.497  1.00  0.00           C  
ATOM   3922  CG2 VAL A 254      20.695  98.919 111.300  1.00  0.00           C  
ATOM   3923  H   VAL A 254      17.993 100.070 113.947  1.00  0.00           H  
ATOM   3924  HA  VAL A 254      19.331 101.189 111.699  1.00  0.00           H  
ATOM   3925  HB  VAL A 254      20.042  99.207 113.215  1.00  0.00           H  
ATOM   3926 HG11 VAL A 254      17.739  97.913 112.903  1.00  0.00           H  
ATOM   3927 HG12 VAL A 254      18.792  97.346 111.505  1.00  0.00           H  
ATOM   3928 HG13 VAL A 254      19.222  97.127 113.213  1.00  0.00           H  
ATOM   3929 HG21 VAL A 254      20.333  98.742 110.288  1.00  0.00           H  
ATOM   3930 HG22 VAL A 254      21.334  99.799 111.228  1.00  0.00           H  
ATOM   3931 HG23 VAL A 254      21.387  98.182 111.706  1.00  0.00           H  
ATOM   3932  N   GLN A 255      16.372  99.972 111.204  1.00  0.00           N  
ATOM   3933  CA  GLN A 255      15.306 100.056 110.296  1.00  0.00           C  
ATOM   3934  C   GLN A 255      14.752 101.550 110.200  1.00  0.00           C  
ATOM   3935  O   GLN A 255      14.166 101.931 109.128  1.00  0.00           O  
ATOM   3936  CB  GLN A 255      14.096  99.169 110.628  1.00  0.00           C  
ATOM   3937  CG  GLN A 255      14.561  97.683 110.417  1.00  0.00           C  
ATOM   3938  CD  GLN A 255      13.434  96.685 110.709  1.00  0.00           C  
ATOM   3939  NE2 GLN A 255      13.306  96.244 111.920  1.00  0.00           N  
ATOM   3940  OE1 GLN A 255      12.726  96.237 109.789  1.00  0.00           O  
ATOM   3941  H   GLN A 255      16.118  99.834 112.171  1.00  0.00           H  
ATOM   3942  HA  GLN A 255      15.793  99.809 109.353  1.00  0.00           H  
ATOM   3943  HB2 GLN A 255      13.623  99.437 111.573  1.00  0.00           H  
ATOM   3944  HB3 GLN A 255      13.283  99.311 109.916  1.00  0.00           H  
ATOM   3945  HG2 GLN A 255      14.869  97.442 109.398  1.00  0.00           H  
ATOM   3946  HG3 GLN A 255      15.406  97.497 111.079  1.00  0.00           H  
ATOM   3947 HE21 GLN A 255      12.580  95.602 112.208  1.00  0.00           H  
ATOM   3948 HE22 GLN A 255      13.855  96.681 112.647  1.00  0.00           H  
ATOM   3949  N   GLU A 256      14.796 102.376 111.267  1.00  0.00           N  
ATOM   3950  CA  GLU A 256      14.260 103.715 111.214  1.00  0.00           C  
ATOM   3951  C   GLU A 256      15.154 104.775 110.421  1.00  0.00           C  
ATOM   3952  O   GLU A 256      14.699 105.742 109.788  1.00  0.00           O  
ATOM   3953  CB  GLU A 256      14.100 104.276 112.643  1.00  0.00           C  
ATOM   3954  CG  GLU A 256      13.427 105.664 112.768  1.00  0.00           C  
ATOM   3955  CD  GLU A 256      14.383 106.851 112.891  1.00  0.00           C  
ATOM   3956  OE1 GLU A 256      13.878 107.979 112.724  1.00  0.00           O  
ATOM   3957  OE2 GLU A 256      15.610 106.655 113.238  1.00  0.00           O1-
ATOM   3958  H   GLU A 256      15.022 101.918 112.139  1.00  0.00           H  
ATOM   3959  HA  GLU A 256      13.281 103.696 110.736  1.00  0.00           H  
ATOM   3960  HB2 GLU A 256      13.441 103.518 113.065  1.00  0.00           H  
ATOM   3961  HB3 GLU A 256      15.035 104.222 113.201  1.00  0.00           H  
ATOM   3962  HG2 GLU A 256      12.754 105.811 111.922  1.00  0.00           H  
ATOM   3963  HG3 GLU A 256      12.852 105.625 113.693  1.00  0.00           H  
ATOM   3964  N   ALA A 257      16.408 104.405 110.249  1.00  0.00           N  
ATOM   3965  CA  ALA A 257      17.292 105.066 109.266  1.00  0.00           C  
ATOM   3966  C   ALA A 257      16.757 104.912 107.857  1.00  0.00           C  
ATOM   3967  O   ALA A 257      16.894 105.829 107.011  1.00  0.00           O  
ATOM   3968  CB  ALA A 257      18.689 104.557 109.382  1.00  0.00           C  
ATOM   3969  H   ALA A 257      16.772 103.540 110.625  1.00  0.00           H  
ATOM   3970  HA  ALA A 257      17.194 106.111 109.557  1.00  0.00           H  
ATOM   3971  HB1 ALA A 257      19.298 105.156 108.707  1.00  0.00           H  
ATOM   3972  HB2 ALA A 257      18.912 104.779 110.426  1.00  0.00           H  
ATOM   3973  HB3 ALA A 257      18.733 103.484 109.188  1.00  0.00           H  
ATOM   3974  N   PHE A 258      15.964 103.835 107.515  1.00  0.00           N  
ATOM   3975  CA  PHE A 258      15.291 103.786 106.225  1.00  0.00           C  
ATOM   3976  C   PHE A 258      13.788 104.150 106.260  1.00  0.00           C  
ATOM   3977  O   PHE A 258      13.046 104.163 105.254  1.00  0.00           O  
ATOM   3978  CB  PHE A 258      15.357 102.393 105.570  1.00  0.00           C  
ATOM   3979  CG  PHE A 258      16.762 101.885 105.454  1.00  0.00           C  
ATOM   3980  CD1 PHE A 258      17.398 102.068 104.223  1.00  0.00           C  
ATOM   3981  CD2 PHE A 258      17.477 101.324 106.547  1.00  0.00           C  
ATOM   3982  CE1 PHE A 258      18.675 101.478 103.984  1.00  0.00           C  
ATOM   3983  CE2 PHE A 258      18.852 100.958 106.331  1.00  0.00           C  
ATOM   3984  CZ  PHE A 258      19.388 100.867 105.074  1.00  0.00           C  
ATOM   3985  H   PHE A 258      16.042 102.902 107.892  1.00  0.00           H  
ATOM   3986  HA  PHE A 258      15.747 104.459 105.497  1.00  0.00           H  
ATOM   3987  HB2 PHE A 258      14.641 101.732 106.059  1.00  0.00           H  
ATOM   3988  HB3 PHE A 258      14.975 102.527 104.558  1.00  0.00           H  
ATOM   3989  HD1 PHE A 258      16.908 102.610 103.428  1.00  0.00           H  
ATOM   3990  HD2 PHE A 258      17.073 101.314 107.548  1.00  0.00           H  
ATOM   3991  HE1 PHE A 258      19.050 101.308 102.985  1.00  0.00           H  
ATOM   3992  HE2 PHE A 258      19.409 100.660 107.208  1.00  0.00           H  
ATOM   3993  HZ  PHE A 258      20.354 100.442 104.847  1.00  0.00           H  
ATOM   3994  N   GLY A 259      13.338 104.405 107.463  1.00  0.00           N  
ATOM   3995  CA  GLY A 259      11.970 104.827 107.846  1.00  0.00           C  
ATOM   3996  C   GLY A 259      10.996 103.708 107.653  1.00  0.00           C  
ATOM   3997  O   GLY A 259       9.876 103.853 107.161  1.00  0.00           O  
ATOM   3998  H   GLY A 259      13.981 104.288 108.233  1.00  0.00           H  
ATOM   3999  HA2 GLY A 259      12.062 105.056 108.907  1.00  0.00           H  
ATOM   4000  HA3 GLY A 259      11.541 105.648 107.273  1.00  0.00           H  
ATOM   4001  N   GLY A 260      11.419 102.439 107.798  1.00  0.00           N  
ATOM   4002  CA  GLY A 260      10.747 101.098 107.600  1.00  0.00           C  
ATOM   4003  C   GLY A 260      10.570 100.768 106.134  1.00  0.00           C  
ATOM   4004  O   GLY A 260       9.840  99.893 105.843  1.00  0.00           O  
ATOM   4005  H   GLY A 260      12.338 102.349 108.204  1.00  0.00           H  
ATOM   4006  HA2 GLY A 260      11.230 100.257 108.097  1.00  0.00           H  
ATOM   4007  HA3 GLY A 260       9.723 101.022 107.966  1.00  0.00           H  
ATOM   4008  N   ARG A 261      11.255 101.506 105.259  1.00  0.00           N  
ATOM   4009  CA  ARG A 261      11.160 101.281 103.767  1.00  0.00           C  
ATOM   4010  C   ARG A 261      12.037 100.145 103.371  1.00  0.00           C  
ATOM   4011  O   ARG A 261      12.558 100.171 102.269  1.00  0.00           O  
ATOM   4012  CB  ARG A 261      11.285 102.598 102.938  1.00  0.00           C  
ATOM   4013  CG  ARG A 261      10.336 103.647 103.434  1.00  0.00           C  
ATOM   4014  CD  ARG A 261      10.446 104.959 102.683  1.00  0.00           C  
ATOM   4015  NE  ARG A 261       9.387 105.964 103.127  1.00  0.00           N  
ATOM   4016  CZ  ARG A 261       8.113 106.021 102.772  1.00  0.00           C  
ATOM   4017  NH1 ARG A 261       7.419 106.973 103.309  1.00  0.00           N1+
ATOM   4018  NH2 ARG A 261       7.457 105.173 101.963  1.00  0.00           N  
ATOM   4019  H   ARG A 261      11.959 102.172 105.543  1.00  0.00           H  
ATOM   4020  HA  ARG A 261      10.170 100.884 103.547  1.00  0.00           H  
ATOM   4021  HB2 ARG A 261      12.326 102.917 102.973  1.00  0.00           H  
ATOM   4022  HB3 ARG A 261      11.004 102.294 101.929  1.00  0.00           H  
ATOM   4023  HG2 ARG A 261       9.361 103.184 103.279  1.00  0.00           H  
ATOM   4024  HG3 ARG A 261      10.445 103.821 104.505  1.00  0.00           H  
ATOM   4025  HD2 ARG A 261      11.441 105.377 102.830  1.00  0.00           H  
ATOM   4026  HD3 ARG A 261      10.406 104.724 101.619  1.00  0.00           H  
ATOM   4027  HE  ARG A 261       9.633 106.624 103.849  1.00  0.00           H  
ATOM   4028 HH11 ARG A 261       7.892 107.658 103.881  1.00  0.00           H  
ATOM   4029 HH12 ARG A 261       6.427 107.104 103.172  1.00  0.00           H  
ATOM   4030 HH21 ARG A 261       8.001 104.493 101.451  1.00  0.00           H  
ATOM   4031 HH22 ARG A 261       6.499 105.421 101.762  1.00  0.00           H  
ATOM   4032  N   CYS A 262      12.189  99.114 104.172  1.00  0.00           N  
ATOM   4033  CA  CYS A 262      13.243  98.058 104.079  1.00  0.00           C  
ATOM   4034  C   CYS A 262      12.928  96.611 104.669  1.00  0.00           C  
ATOM   4035  O   CYS A 262      12.025  96.531 105.463  1.00  0.00           O  
ATOM   4036  CB  CYS A 262      14.554  98.552 104.653  1.00  0.00           C  
ATOM   4037  SG  CYS A 262      14.321  98.989 106.350  1.00  0.00           S  
ATOM   4038  H   CYS A 262      11.600  99.176 104.990  1.00  0.00           H  
ATOM   4039  HA  CYS A 262      13.453  97.869 103.026  1.00  0.00           H  
ATOM   4040  HB2 CYS A 262      15.323  97.784 104.573  1.00  0.00           H  
ATOM   4041  HB3 CYS A 262      14.773  99.499 104.159  1.00  0.00           H  
ATOM   4042  HG  CYS A 262      13.978  97.773 106.786  1.00  0.00           H  
ATOM   4043  N   GLN A 263      13.723  95.667 104.439  1.00  0.00           N  
ATOM   4044  CA  GLN A 263      13.659  94.355 105.140  1.00  0.00           C  
ATOM   4045  C   GLN A 263      14.932  94.138 105.988  1.00  0.00           C  
ATOM   4046  O   GLN A 263      15.992  94.737 105.678  1.00  0.00           O  
ATOM   4047  CB  GLN A 263      13.456  93.241 104.089  1.00  0.00           C  
ATOM   4048  CG  GLN A 263      14.518  92.994 103.038  1.00  0.00           C  
ATOM   4049  CD  GLN A 263      14.331  91.696 102.241  1.00  0.00           C  
ATOM   4050  NE2 GLN A 263      14.478  90.543 102.891  1.00  0.00           N  
ATOM   4051  OE1 GLN A 263      14.115  91.644 101.048  1.00  0.00           O  
ATOM   4052  H   GLN A 263      14.375  95.775 103.675  1.00  0.00           H  
ATOM   4053  HA  GLN A 263      12.815  94.409 105.826  1.00  0.00           H  
ATOM   4054  HB2 GLN A 263      13.424  92.312 104.658  1.00  0.00           H  
ATOM   4055  HB3 GLN A 263      12.498  93.361 103.585  1.00  0.00           H  
ATOM   4056  HG2 GLN A 263      14.394  93.879 102.414  1.00  0.00           H  
ATOM   4057  HG3 GLN A 263      15.460  92.931 103.583  1.00  0.00           H  
ATOM   4058 HE21 GLN A 263      14.483  89.740 102.278  1.00  0.00           H  
ATOM   4059 HE22 GLN A 263      14.664  90.322 103.859  1.00  0.00           H  
ATOM   4060  N   HID A 264      14.799  93.273 106.975  1.00  0.00           N  
ATOM   4061  CA  HID A 264      15.796  93.111 108.062  1.00  0.00           C  
ATOM   4062  C   HID A 264      15.980  91.699 108.508  1.00  0.00           C  
ATOM   4063  O   HID A 264      15.040  90.878 108.720  1.00  0.00           O  
ATOM   4064  CB  HID A 264      15.328  94.072 109.221  1.00  0.00           C  
ATOM   4065  CG  HID A 264      16.030  93.841 110.510  1.00  0.00           C  
ATOM   4066  CD2 HID A 264      17.345  94.060 110.807  1.00  0.00           C  
ATOM   4067  ND1 HID A 264      15.508  93.066 111.511  1.00  0.00           N  
ATOM   4068  CE1 HID A 264      16.518  92.749 112.350  1.00  0.00           C  
ATOM   4069  NE2 HID A 264      17.638  93.357 111.949  1.00  0.00           N  
ATOM   4070  H   HID A 264      13.945  92.749 107.103  1.00  0.00           H  
ATOM   4071  HA  HID A 264      16.754  93.538 107.764  1.00  0.00           H  
ATOM   4072  HB2 HID A 264      15.520  95.108 108.940  1.00  0.00           H  
ATOM   4073  HB3 HID A 264      14.251  94.014 109.369  1.00  0.00           H  
ATOM   4074  HD1 HID A 264      14.556  92.733 111.459  1.00  0.00           H  
ATOM   4075  HD2 HID A 264      18.015  94.571 110.131  1.00  0.00           H  
ATOM   4076  HE1 HID A 264      16.397  92.156 113.243  1.00  0.00           H  
ATOM   4077  N   SER A 265      17.278  91.332 108.652  1.00  0.00           N  
ATOM   4078  CA  SER A 265      17.596  90.017 109.276  1.00  0.00           C  
ATOM   4079  C   SER A 265      18.837  90.112 110.057  1.00  0.00           C  
ATOM   4080  O   SER A 265      19.693  90.934 109.773  1.00  0.00           O  
ATOM   4081  CB  SER A 265      17.552  88.868 108.295  1.00  0.00           C  
ATOM   4082  OG  SER A 265      17.218  87.695 108.886  1.00  0.00           O  
ATOM   4083  H   SER A 265      18.023  91.765 108.124  1.00  0.00           H  
ATOM   4084  HA  SER A 265      16.783  89.804 109.971  1.00  0.00           H  
ATOM   4085  HB2 SER A 265      16.652  89.053 107.707  1.00  0.00           H  
ATOM   4086  HB3 SER A 265      18.392  88.786 107.605  1.00  0.00           H  
ATOM   4087  HG  SER A 265      16.263  87.786 108.864  1.00  0.00           H  
ATOM   4088  N   VAL A 266      18.984  89.231 111.065  1.00  0.00           N  
ATOM   4089  CA  VAL A 266      20.126  89.276 112.027  1.00  0.00           C  
ATOM   4090  C   VAL A 266      20.843  87.922 112.049  1.00  0.00           C  
ATOM   4091  O   VAL A 266      20.216  86.939 111.708  1.00  0.00           O  
ATOM   4092  CB  VAL A 266      19.663  89.778 113.403  1.00  0.00           C  
ATOM   4093  CG1 VAL A 266      18.841  88.766 114.188  1.00  0.00           C  
ATOM   4094  CG2 VAL A 266      20.921  90.287 114.161  1.00  0.00           C  
ATOM   4095  H   VAL A 266      18.185  88.650 111.272  1.00  0.00           H  
ATOM   4096  HA  VAL A 266      20.797  90.031 111.619  1.00  0.00           H  
ATOM   4097  HB  VAL A 266      19.101  90.694 113.219  1.00  0.00           H  
ATOM   4098 HG11 VAL A 266      18.470  89.277 115.076  1.00  0.00           H  
ATOM   4099 HG12 VAL A 266      18.003  88.525 113.532  1.00  0.00           H  
ATOM   4100 HG13 VAL A 266      19.495  87.917 114.392  1.00  0.00           H  
ATOM   4101 HG21 VAL A 266      21.629  90.893 113.597  1.00  0.00           H  
ATOM   4102 HG22 VAL A 266      20.602  90.813 115.061  1.00  0.00           H  
ATOM   4103 HG23 VAL A 266      21.460  89.413 114.528  1.00  0.00           H  
ATOM   4104  N   LEU A 267      22.141  87.968 112.404  1.00  0.00           N  
ATOM   4105  CA  LEU A 267      23.068  86.809 112.764  1.00  0.00           C  
ATOM   4106  C   LEU A 267      23.875  87.093 114.002  1.00  0.00           C  
ATOM   4107  O   LEU A 267      24.060  88.237 114.422  1.00  0.00           O  
ATOM   4108  CB  LEU A 267      23.943  86.414 111.530  1.00  0.00           C  
ATOM   4109  CG  LEU A 267      23.321  86.077 110.189  1.00  0.00           C  
ATOM   4110  CD1 LEU A 267      24.359  85.876 109.145  1.00  0.00           C  
ATOM   4111  CD2 LEU A 267      22.539  84.777 110.231  1.00  0.00           C  
ATOM   4112  H   LEU A 267      22.511  88.908 112.383  1.00  0.00           H  
ATOM   4113  HA  LEU A 267      22.445  85.940 112.970  1.00  0.00           H  
ATOM   4114  HB2 LEU A 267      24.525  87.317 111.345  1.00  0.00           H  
ATOM   4115  HB3 LEU A 267      24.668  85.635 111.768  1.00  0.00           H  
ATOM   4116  HG  LEU A 267      22.576  86.817 109.895  1.00  0.00           H  
ATOM   4117 HD11 LEU A 267      24.834  86.824 108.892  1.00  0.00           H  
ATOM   4118 HD12 LEU A 267      25.023  85.103 109.530  1.00  0.00           H  
ATOM   4119 HD13 LEU A 267      23.924  85.641 108.173  1.00  0.00           H  
ATOM   4120 HD21 LEU A 267      22.030  84.534 109.299  1.00  0.00           H  
ATOM   4121 HD22 LEU A 267      23.110  83.875 110.450  1.00  0.00           H  
ATOM   4122 HD23 LEU A 267      21.777  84.866 111.005  1.00  0.00           H  
ATOM   4123  N   GLY A 268      24.265  86.042 114.642  1.00  0.00           N  
ATOM   4124  CA  GLY A 268      25.218  86.157 115.818  1.00  0.00           C  
ATOM   4125  C   GLY A 268      26.623  86.268 115.235  1.00  0.00           C  
ATOM   4126  O   GLY A 268      26.880  87.094 114.367  1.00  0.00           O  
ATOM   4127  H   GLY A 268      24.021  85.168 114.198  1.00  0.00           H  
ATOM   4128  HA2 GLY A 268      25.004  87.102 116.317  1.00  0.00           H  
ATOM   4129  HA3 GLY A 268      25.132  85.398 116.597  1.00  0.00           H  
ATOM   4130  N   ASP A 269      27.577  85.369 115.632  1.00  0.00           N  
ATOM   4131  CA  ASP A 269      28.974  85.246 115.040  1.00  0.00           C  
ATOM   4132  C   ASP A 269      28.783  84.560 113.656  1.00  0.00           C  
ATOM   4133  O   ASP A 269      29.144  83.435 113.500  1.00  0.00           O  
ATOM   4134  CB  ASP A 269      29.875  84.496 116.057  1.00  0.00           C  
ATOM   4135  CG  ASP A 269      29.544  84.818 117.483  1.00  0.00           C  
ATOM   4136  OD1 ASP A 269      28.914  84.028 118.195  1.00  0.00           O  
ATOM   4137  OD2 ASP A 269      29.687  85.980 117.828  1.00  0.00           O1-
ATOM   4138  H   ASP A 269      27.460  84.901 116.520  1.00  0.00           H  
ATOM   4139  HA  ASP A 269      29.428  86.234 114.959  1.00  0.00           H  
ATOM   4140  HB2 ASP A 269      29.747  83.430 115.871  1.00  0.00           H  
ATOM   4141  HB3 ASP A 269      30.911  84.730 115.811  1.00  0.00           H  
ATOM   4142  N   PHE A 270      28.102  85.264 112.657  1.00  0.00           N  
ATOM   4143  CA  PHE A 270      27.621  84.796 111.326  1.00  0.00           C  
ATOM   4144  C   PHE A 270      26.724  83.528 111.375  1.00  0.00           C  
ATOM   4145  O   PHE A 270      26.284  83.035 110.390  1.00  0.00           O  
ATOM   4146  CB  PHE A 270      28.702  84.728 110.262  1.00  0.00           C  
ATOM   4147  CG  PHE A 270      29.229  85.999 109.674  1.00  0.00           C  
ATOM   4148  CD1 PHE A 270      30.466  86.424 110.045  1.00  0.00           C  
ATOM   4149  CD2 PHE A 270      28.461  86.746 108.745  1.00  0.00           C  
ATOM   4150  CE1 PHE A 270      30.950  87.621 109.565  1.00  0.00           C  
ATOM   4151  CE2 PHE A 270      29.008  87.883 108.125  1.00  0.00           C  
ATOM   4152  CZ  PHE A 270      30.290  88.354 108.577  1.00  0.00           C  
ATOM   4153  H   PHE A 270      27.829  86.180 112.985  1.00  0.00           H  
ATOM   4154  HA  PHE A 270      26.909  85.548 110.985  1.00  0.00           H  
ATOM   4155  HB2 PHE A 270      29.538  84.189 110.707  1.00  0.00           H  
ATOM   4156  HB3 PHE A 270      28.328  84.170 109.403  1.00  0.00           H  
ATOM   4157  HD1 PHE A 270      30.998  85.855 110.794  1.00  0.00           H  
ATOM   4158  HD2 PHE A 270      27.446  86.476 108.496  1.00  0.00           H  
ATOM   4159  HE1 PHE A 270      31.848  88.069 109.964  1.00  0.00           H  
ATOM   4160  HE2 PHE A 270      28.359  88.408 107.440  1.00  0.00           H  
ATOM   4161  HZ  PHE A 270      30.644  89.335 108.293  1.00  0.00           H  
ATOM   4162  N   LYS A 271      26.468  83.092 112.614  1.00  0.00           N  
ATOM   4163  CA  LYS A 271      25.601  81.985 112.957  1.00  0.00           C  
ATOM   4164  C   LYS A 271      24.118  82.404 112.789  1.00  0.00           C  
ATOM   4165  O   LYS A 271      23.808  83.565 113.198  1.00  0.00           O  
ATOM   4166  CB  LYS A 271      25.722  81.341 114.313  1.00  0.00           C  
ATOM   4167  CG  LYS A 271      27.096  80.709 114.535  1.00  0.00           C  
ATOM   4168  CD  LYS A 271      27.335  80.415 115.991  1.00  0.00           C  
ATOM   4169  CE  LYS A 271      28.401  79.297 116.133  1.00  0.00           C  
ATOM   4170  NZ  LYS A 271      29.800  79.751 115.940  1.00  0.00           N1+
ATOM   4171  H   LYS A 271      27.032  83.560 113.309  1.00  0.00           H  
ATOM   4172  HA  LYS A 271      25.817  81.258 112.173  1.00  0.00           H  
ATOM   4173  HB2 LYS A 271      25.506  82.014 115.143  1.00  0.00           H  
ATOM   4174  HB3 LYS A 271      24.899  80.625 114.279  1.00  0.00           H  
ATOM   4175  HG2 LYS A 271      26.996  79.809 113.927  1.00  0.00           H  
ATOM   4176  HG3 LYS A 271      28.015  81.232 114.270  1.00  0.00           H  
ATOM   4177  HD2 LYS A 271      27.636  81.222 116.659  1.00  0.00           H  
ATOM   4178  HD3 LYS A 271      26.426  80.097 116.501  1.00  0.00           H  
ATOM   4179  HE2 LYS A 271      28.268  78.800 117.094  1.00  0.00           H  
ATOM   4180  HE3 LYS A 271      28.205  78.596 115.321  1.00  0.00           H  
ATOM   4181  HZ1 LYS A 271      30.440  78.976 116.033  1.00  0.00           H  
ATOM   4182  HZ2 LYS A 271      30.053  80.212 115.078  1.00  0.00           H  
ATOM   4183  HZ3 LYS A 271      30.031  80.396 116.682  1.00  0.00           H  
ATOM   4184  N   PRO A 272      23.110  81.583 112.449  1.00  0.00           N  
ATOM   4185  CA  PRO A 272      21.752  81.991 112.612  1.00  0.00           C  
ATOM   4186  C   PRO A 272      21.451  82.251 114.089  1.00  0.00           C  
ATOM   4187  O   PRO A 272      21.982  81.643 114.988  1.00  0.00           O  
ATOM   4188  CB  PRO A 272      20.897  80.929 112.085  1.00  0.00           C  
ATOM   4189  CG  PRO A 272      21.861  80.139 111.164  1.00  0.00           C  
ATOM   4190  CD  PRO A 272      23.147  80.214 111.951  1.00  0.00           C  
ATOM   4191  HA  PRO A 272      21.444  82.867 112.042  1.00  0.00           H  
ATOM   4192  HB2 PRO A 272      20.605  80.203 112.846  1.00  0.00           H  
ATOM   4193  HB3 PRO A 272      20.130  81.365 111.445  1.00  0.00           H  
ATOM   4194  HG2 PRO A 272      21.574  79.091 111.074  1.00  0.00           H  
ATOM   4195  HG3 PRO A 272      21.986  80.539 110.157  1.00  0.00           H  
ATOM   4196  HD2 PRO A 272      23.133  79.661 112.891  1.00  0.00           H  
ATOM   4197  HD3 PRO A 272      24.073  80.026 111.408  1.00  0.00           H  
ATOM   4198  N   TYR A 273      20.522  83.256 114.326  1.00  0.00           N  
ATOM   4199  CA  TYR A 273      20.164  83.679 115.657  1.00  0.00           C  
ATOM   4200  C   TYR A 273      18.700  84.121 115.689  1.00  0.00           C  
ATOM   4201  O   TYR A 273      18.249  84.928 114.888  1.00  0.00           O  
ATOM   4202  CB  TYR A 273      21.089  84.727 116.156  1.00  0.00           C  
ATOM   4203  CG  TYR A 273      20.869  85.378 117.521  1.00  0.00           C  
ATOM   4204  CD1 TYR A 273      21.145  84.614 118.670  1.00  0.00           C  
ATOM   4205  CD2 TYR A 273      20.139  86.588 117.706  1.00  0.00           C  
ATOM   4206  CE1 TYR A 273      20.745  85.031 119.909  1.00  0.00           C  
ATOM   4207  CE2 TYR A 273      19.825  87.050 118.987  1.00  0.00           C  
ATOM   4208  CZ  TYR A 273      20.085  86.274 120.124  1.00  0.00           C  
ATOM   4209  OH  TYR A 273      19.978  86.865 121.353  1.00  0.00           O  
ATOM   4210  H   TYR A 273      19.831  83.327 113.593  1.00  0.00           H  
ATOM   4211  HA  TYR A 273      20.145  82.888 116.406  1.00  0.00           H  
ATOM   4212  HB2 TYR A 273      22.088  84.305 116.045  1.00  0.00           H  
ATOM   4213  HB3 TYR A 273      21.162  85.521 115.413  1.00  0.00           H  
ATOM   4214  HD1 TYR A 273      21.608  83.647 118.540  1.00  0.00           H  
ATOM   4215  HD2 TYR A 273      20.003  87.246 116.860  1.00  0.00           H  
ATOM   4216  HE1 TYR A 273      21.167  84.572 120.791  1.00  0.00           H  
ATOM   4217  HE2 TYR A 273      19.367  88.022 119.098  1.00  0.00           H  
ATOM   4218  HH  TYR A 273      20.527  86.442 122.017  1.00  0.00           H  
ATOM   4219  N   ARG A 274      18.079  83.916 116.812  1.00  0.00           N  
ATOM   4220  CA  ARG A 274      16.841  84.614 117.323  1.00  0.00           C  
ATOM   4221  C   ARG A 274      16.951  84.897 118.826  1.00  0.00           C  
ATOM   4222  O   ARG A 274      17.548  84.093 119.560  1.00  0.00           O  
ATOM   4223  CB  ARG A 274      15.605  83.890 116.914  1.00  0.00           C  
ATOM   4224  CG  ARG A 274      15.310  82.627 117.692  1.00  0.00           C  
ATOM   4225  CD  ARG A 274      14.164  81.815 117.143  1.00  0.00           C  
ATOM   4226  NE  ARG A 274      12.866  82.395 117.358  1.00  0.00           N  
ATOM   4227  CZ  ARG A 274      12.159  83.218 116.524  1.00  0.00           C  
ATOM   4228  NH1 ARG A 274      12.537  83.503 115.342  1.00  0.00           N1+
ATOM   4229  NH2 ARG A 274      10.973  83.520 117.003  1.00  0.00           N  
ATOM   4230  H   ARG A 274      18.471  83.322 117.530  1.00  0.00           H  
ATOM   4231  HA  ARG A 274      16.933  85.567 116.800  1.00  0.00           H  
ATOM   4232  HB2 ARG A 274      14.727  84.535 116.961  1.00  0.00           H  
ATOM   4233  HB3 ARG A 274      15.739  83.758 115.841  1.00  0.00           H  
ATOM   4234  HG2 ARG A 274      16.231  82.044 117.672  1.00  0.00           H  
ATOM   4235  HG3 ARG A 274      15.076  82.880 118.727  1.00  0.00           H  
ATOM   4236  HD2 ARG A 274      14.336  81.646 116.080  1.00  0.00           H  
ATOM   4237  HD3 ARG A 274      14.175  80.789 117.510  1.00  0.00           H  
ATOM   4238  HE  ARG A 274      12.396  81.904 118.106  1.00  0.00           H  
ATOM   4239 HH11 ARG A 274      13.430  83.172 115.007  1.00  0.00           H  
ATOM   4240 HH12 ARG A 274      11.862  83.847 114.674  1.00  0.00           H  
ATOM   4241 HH21 ARG A 274      10.791  83.182 117.938  1.00  0.00           H  
ATOM   4242 HH22 ARG A 274      10.323  84.064 116.454  1.00  0.00           H  
ATOM   4243  N   PRO A 275      16.267  85.971 119.353  1.00  0.00           N  
ATOM   4244  CA  PRO A 275      15.928  86.160 120.775  1.00  0.00           C  
ATOM   4245  C   PRO A 275      15.069  85.021 121.387  1.00  0.00           C  
ATOM   4246  O   PRO A 275      14.293  84.249 120.746  1.00  0.00           O  
ATOM   4247  CB  PRO A 275      15.482  87.564 120.982  1.00  0.00           C  
ATOM   4248  CG  PRO A 275      16.196  88.340 119.940  1.00  0.00           C  
ATOM   4249  CD  PRO A 275      16.236  87.322 118.757  1.00  0.00           C  
ATOM   4250  HA  PRO A 275      16.889  86.126 121.287  1.00  0.00           H  
ATOM   4251  HB2 PRO A 275      14.420  87.557 120.737  1.00  0.00           H  
ATOM   4252  HB3 PRO A 275      15.438  87.990 121.984  1.00  0.00           H  
ATOM   4253  HG2 PRO A 275      15.727  89.276 119.637  1.00  0.00           H  
ATOM   4254  HG3 PRO A 275      17.220  88.526 120.264  1.00  0.00           H  
ATOM   4255  HD2 PRO A 275      15.322  87.439 118.175  1.00  0.00           H  
ATOM   4256  HD3 PRO A 275      16.929  87.644 117.979  1.00  0.00           H  
ATOM   4257  N   GLY A 276      15.274  84.855 122.682  1.00  0.00           N  
ATOM   4258  CA  GLY A 276      14.825  83.694 123.498  1.00  0.00           C  
ATOM   4259  C   GLY A 276      15.772  82.488 123.656  1.00  0.00           C  
ATOM   4260  O   GLY A 276      15.630  81.682 124.542  1.00  0.00           O  
ATOM   4261  H   GLY A 276      16.050  85.360 123.084  1.00  0.00           H  
ATOM   4262  HA2 GLY A 276      14.617  84.118 124.482  1.00  0.00           H  
ATOM   4263  HA3 GLY A 276      13.795  83.463 123.227  1.00  0.00           H  
ATOM   4264  N   GLN A 277      16.816  82.458 122.735  1.00  0.00           N  
ATOM   4265  CA  GLN A 277      17.939  81.439 122.615  1.00  0.00           C  
ATOM   4266  C   GLN A 277      18.883  81.292 123.809  1.00  0.00           C  
ATOM   4267  O   GLN A 277      19.112  82.285 124.505  1.00  0.00           O  
ATOM   4268  CB  GLN A 277      18.685  81.581 121.311  1.00  0.00           C  
ATOM   4269  CG  GLN A 277      17.893  80.963 120.077  1.00  0.00           C  
ATOM   4270  CD  GLN A 277      18.750  80.818 118.754  1.00  0.00           C  
ATOM   4271  NE2 GLN A 277      18.286  80.021 117.824  1.00  0.00           N  
ATOM   4272  OE1 GLN A 277      19.841  81.313 118.662  1.00  0.00           O  
ATOM   4273  H   GLN A 277      16.765  83.073 121.936  1.00  0.00           H  
ATOM   4274  HA  GLN A 277      17.401  80.491 122.602  1.00  0.00           H  
ATOM   4275  HB2 GLN A 277      18.775  82.648 121.106  1.00  0.00           H  
ATOM   4276  HB3 GLN A 277      19.659  81.127 121.493  1.00  0.00           H  
ATOM   4277  HG2 GLN A 277      17.556  79.992 120.442  1.00  0.00           H  
ATOM   4278  HG3 GLN A 277      17.051  81.634 119.908  1.00  0.00           H  
ATOM   4279 HE21 GLN A 277      18.795  79.838 116.971  1.00  0.00           H  
ATOM   4280 HE22 GLN A 277      17.356  79.647 117.947  1.00  0.00           H  
ATOM   4281  N   ALA A 278      19.529  80.108 124.015  1.00  0.00           N  
ATOM   4282  CA  ALA A 278      20.571  79.975 125.084  1.00  0.00           C  
ATOM   4283  C   ALA A 278      21.976  80.142 124.533  1.00  0.00           C  
ATOM   4284  O   ALA A 278      22.970  80.364 125.247  1.00  0.00           O  
ATOM   4285  CB  ALA A 278      20.300  78.652 125.744  1.00  0.00           C  
ATOM   4286  H   ALA A 278      19.335  79.242 123.530  1.00  0.00           H  
ATOM   4287  HA  ALA A 278      20.458  80.807 125.780  1.00  0.00           H  
ATOM   4288  HB1 ALA A 278      20.900  78.483 126.638  1.00  0.00           H  
ATOM   4289  HB2 ALA A 278      19.270  78.608 126.098  1.00  0.00           H  
ATOM   4290  HB3 ALA A 278      20.614  77.920 124.999  1.00  0.00           H  
ATOM   4291  N   TYR A 279      22.182  79.984 123.259  1.00  0.00           N  
ATOM   4292  CA  TYR A 279      23.394  80.417 122.624  1.00  0.00           C  
ATOM   4293  C   TYR A 279      23.749  81.887 122.895  1.00  0.00           C  
ATOM   4294  O   TYR A 279      22.827  82.690 122.879  1.00  0.00           O  
ATOM   4295  CB  TYR A 279      23.435  80.095 121.149  1.00  0.00           C  
ATOM   4296  CG  TYR A 279      24.271  80.990 120.330  1.00  0.00           C  
ATOM   4297  CD1 TYR A 279      23.686  81.993 119.510  1.00  0.00           C  
ATOM   4298  CD2 TYR A 279      25.657  80.831 120.240  1.00  0.00           C  
ATOM   4299  CE1 TYR A 279      24.417  82.753 118.577  1.00  0.00           C  
ATOM   4300  CE2 TYR A 279      26.424  81.611 119.385  1.00  0.00           C  
ATOM   4301  CZ  TYR A 279      25.832  82.591 118.620  1.00  0.00           C  
ATOM   4302  OH  TYR A 279      26.589  83.340 117.794  1.00  0.00           O  
ATOM   4303  H   TYR A 279      21.389  79.809 122.660  1.00  0.00           H  
ATOM   4304  HA  TYR A 279      24.140  79.740 123.039  1.00  0.00           H  
ATOM   4305  HB2 TYR A 279      23.730  79.046 121.095  1.00  0.00           H  
ATOM   4306  HB3 TYR A 279      22.402  80.201 120.821  1.00  0.00           H  
ATOM   4307  HD1 TYR A 279      22.696  82.271 119.840  1.00  0.00           H  
ATOM   4308  HD2 TYR A 279      26.036  79.972 120.775  1.00  0.00           H  
ATOM   4309  HE1 TYR A 279      23.945  83.565 118.046  1.00  0.00           H  
ATOM   4310  HE2 TYR A 279      27.465  81.324 119.390  1.00  0.00           H  
ATOM   4311  HH  TYR A 279      27.488  83.452 118.113  1.00  0.00           H  
ATOM   4312  N   VAL A 280      25.014  82.248 123.137  1.00  0.00           N  
ATOM   4313  CA  VAL A 280      25.552  83.582 123.495  1.00  0.00           C  
ATOM   4314  C   VAL A 280      26.464  84.047 122.300  1.00  0.00           C  
ATOM   4315  O   VAL A 280      27.615  83.572 122.110  1.00  0.00           O  
ATOM   4316  CB  VAL A 280      26.486  83.538 124.737  1.00  0.00           C  
ATOM   4317  CG1 VAL A 280      27.146  84.871 125.136  1.00  0.00           C  
ATOM   4318  CG2 VAL A 280      25.695  83.181 125.995  1.00  0.00           C  
ATOM   4319  H   VAL A 280      25.627  81.469 123.330  1.00  0.00           H  
ATOM   4320  HA  VAL A 280      24.772  84.302 123.741  1.00  0.00           H  
ATOM   4321  HB  VAL A 280      27.166  82.721 124.493  1.00  0.00           H  
ATOM   4322 HG11 VAL A 280      27.916  85.174 124.427  1.00  0.00           H  
ATOM   4323 HG12 VAL A 280      26.324  85.571 125.288  1.00  0.00           H  
ATOM   4324 HG13 VAL A 280      27.747  84.734 126.035  1.00  0.00           H  
ATOM   4325 HG21 VAL A 280      26.272  83.240 126.918  1.00  0.00           H  
ATOM   4326 HG22 VAL A 280      24.846  83.861 126.054  1.00  0.00           H  
ATOM   4327 HG23 VAL A 280      25.402  82.180 125.679  1.00  0.00           H  
ATOM   4328  N   PRO A 281      26.012  85.020 121.494  1.00  0.00           N  
ATOM   4329  CA  PRO A 281      26.868  85.713 120.578  1.00  0.00           C  
ATOM   4330  C   PRO A 281      28.052  86.432 121.286  1.00  0.00           C  
ATOM   4331  O   PRO A 281      27.918  86.825 122.428  1.00  0.00           O  
ATOM   4332  CB  PRO A 281      25.948  86.718 119.913  1.00  0.00           C  
ATOM   4333  CG  PRO A 281      24.545  86.150 120.054  1.00  0.00           C  
ATOM   4334  CD  PRO A 281      24.609  85.306 121.280  1.00  0.00           C  
ATOM   4335  HA  PRO A 281      27.430  85.167 119.820  1.00  0.00           H  
ATOM   4336  HB2 PRO A 281      25.993  87.700 120.384  1.00  0.00           H  
ATOM   4337  HB3 PRO A 281      26.291  86.962 118.908  1.00  0.00           H  
ATOM   4338  HG2 PRO A 281      23.665  86.795 120.043  1.00  0.00           H  
ATOM   4339  HG3 PRO A 281      24.397  85.556 119.152  1.00  0.00           H  
ATOM   4340  HD2 PRO A 281      24.361  85.855 122.189  1.00  0.00           H  
ATOM   4341  HD3 PRO A 281      24.077  84.361 121.169  1.00  0.00           H  
ATOM   4342  N   CYS A 282      29.173  86.659 120.590  1.00  0.00           N  
ATOM   4343  CA  CYS A 282      29.993  87.813 120.761  1.00  0.00           C  
ATOM   4344  C   CYS A 282      29.373  88.980 120.002  1.00  0.00           C  
ATOM   4345  O   CYS A 282      29.215  90.065 120.586  1.00  0.00           O  
ATOM   4346  CB  CYS A 282      31.369  87.450 120.261  1.00  0.00           C  
ATOM   4347  SG  CYS A 282      32.538  88.825 120.459  1.00  0.00           S  
ATOM   4348  H   CYS A 282      29.231  86.242 119.672  1.00  0.00           H  
ATOM   4349  HA  CYS A 282      30.024  87.989 121.837  1.00  0.00           H  
ATOM   4350  HB2 CYS A 282      31.694  86.520 120.728  1.00  0.00           H  
ATOM   4351  HB3 CYS A 282      31.302  87.172 119.209  1.00  0.00           H  
ATOM   4352  HG  CYS A 282      32.197  89.395 119.300  1.00  0.00           H  
ATOM   4353  N   TYR A 283      29.035  88.778 118.735  1.00  0.00           N  
ATOM   4354  CA  TYR A 283      28.691  89.868 117.847  1.00  0.00           C  
ATOM   4355  C   TYR A 283      27.182  89.727 117.432  1.00  0.00           C  
ATOM   4356  O   TYR A 283      26.518  88.745 117.492  1.00  0.00           O  
ATOM   4357  CB  TYR A 283      29.582  89.793 116.578  1.00  0.00           C  
ATOM   4358  CG  TYR A 283      31.057  89.912 116.992  1.00  0.00           C  
ATOM   4359  CD1 TYR A 283      31.921  88.825 116.638  1.00  0.00           C  
ATOM   4360  CD2 TYR A 283      31.629  90.935 117.676  1.00  0.00           C  
ATOM   4361  CE1 TYR A 283      33.268  88.767 117.072  1.00  0.00           C  
ATOM   4362  CE2 TYR A 283      33.001  90.976 117.993  1.00  0.00           C  
ATOM   4363  CZ  TYR A 283      33.839  89.875 117.675  1.00  0.00           C  
ATOM   4364  OH  TYR A 283      35.202  90.048 117.686  1.00  0.00           O  
ATOM   4365  H   TYR A 283      29.223  87.887 118.299  1.00  0.00           H  
ATOM   4366  HA  TYR A 283      28.945  90.827 118.297  1.00  0.00           H  
ATOM   4367  HB2 TYR A 283      29.355  88.827 116.127  1.00  0.00           H  
ATOM   4368  HB3 TYR A 283      29.209  90.598 115.946  1.00  0.00           H  
ATOM   4369  HD1 TYR A 283      31.505  88.021 116.049  1.00  0.00           H  
ATOM   4370  HD2 TYR A 283      30.982  91.753 117.957  1.00  0.00           H  
ATOM   4371  HE1 TYR A 283      33.994  88.048 116.724  1.00  0.00           H  
ATOM   4372  HE2 TYR A 283      33.436  91.810 118.523  1.00  0.00           H  
ATOM   4373  HH  TYR A 283      35.460  90.787 118.241  1.00  0.00           H  
ATOM   4374  N   PHE A 284      26.762  90.796 116.825  1.00  0.00           N  
ATOM   4375  CA  PHE A 284      25.504  90.883 116.082  1.00  0.00           C  
ATOM   4376  C   PHE A 284      25.774  91.455 114.743  1.00  0.00           C  
ATOM   4377  O   PHE A 284      26.460  92.468 114.615  1.00  0.00           O  
ATOM   4378  CB  PHE A 284      24.536  91.741 116.844  1.00  0.00           C  
ATOM   4379  CG  PHE A 284      24.002  91.275 118.124  1.00  0.00           C  
ATOM   4380  CD1 PHE A 284      23.979  92.085 119.228  1.00  0.00           C  
ATOM   4381  CD2 PHE A 284      23.546  89.944 118.273  1.00  0.00           C  
ATOM   4382  CE1 PHE A 284      23.380  91.603 120.426  1.00  0.00           C  
ATOM   4383  CE2 PHE A 284      22.936  89.475 119.486  1.00  0.00           C  
ATOM   4384  CZ  PHE A 284      22.924  90.331 120.612  1.00  0.00           C  
ATOM   4385  H   PHE A 284      27.375  91.591 116.716  1.00  0.00           H  
ATOM   4386  HA  PHE A 284      25.079  89.881 116.027  1.00  0.00           H  
ATOM   4387  HB2 PHE A 284      25.014  92.705 117.014  1.00  0.00           H  
ATOM   4388  HB3 PHE A 284      23.657  92.014 116.259  1.00  0.00           H  
ATOM   4389  HD1 PHE A 284      24.271  93.118 119.343  1.00  0.00           H  
ATOM   4390  HD2 PHE A 284      23.652  89.268 117.438  1.00  0.00           H  
ATOM   4391  HE1 PHE A 284      23.206  92.309 121.224  1.00  0.00           H  
ATOM   4392  HE2 PHE A 284      22.486  88.495 119.537  1.00  0.00           H  
ATOM   4393  HZ  PHE A 284      22.626  89.895 121.554  1.00  0.00           H  
ATOM   4394  N   ILE A 285      25.275  90.858 113.653  1.00  0.00           N  
ATOM   4395  CA  ILE A 285      25.581  91.114 112.223  1.00  0.00           C  
ATOM   4396  C   ILE A 285      24.183  91.283 111.562  1.00  0.00           C  
ATOM   4397  O   ILE A 285      23.507  90.285 111.216  1.00  0.00           O  
ATOM   4398  CB  ILE A 285      26.382  89.988 111.546  1.00  0.00           C  
ATOM   4399  CG1 ILE A 285      27.790  89.894 112.242  1.00  0.00           C  
ATOM   4400  CG2 ILE A 285      26.533  90.162 110.046  1.00  0.00           C  
ATOM   4401  CD1 ILE A 285      29.006  89.156 111.636  1.00  0.00           C  
ATOM   4402  H   ILE A 285      24.811  89.973 113.799  1.00  0.00           H  
ATOM   4403  HA  ILE A 285      26.109  92.050 112.042  1.00  0.00           H  
ATOM   4404  HB  ILE A 285      25.945  89.015 111.776  1.00  0.00           H  
ATOM   4405 HG12 ILE A 285      28.132  90.913 112.424  1.00  0.00           H  
ATOM   4406 HG13 ILE A 285      27.600  89.516 113.247  1.00  0.00           H  
ATOM   4407 HG21 ILE A 285      25.544  90.269 109.601  1.00  0.00           H  
ATOM   4408 HG22 ILE A 285      27.156  91.046 109.921  1.00  0.00           H  
ATOM   4409 HG23 ILE A 285      27.008  89.263 109.653  1.00  0.00           H  
ATOM   4410 HD11 ILE A 285      28.633  88.137 111.542  1.00  0.00           H  
ATOM   4411 HD12 ILE A 285      29.253  89.492 110.628  1.00  0.00           H  
ATOM   4412 HD13 ILE A 285      29.845  89.168 112.333  1.00  0.00           H  
ATOM   4413  N   HID A 286      23.885  92.461 111.066  1.00  0.00           N  
ATOM   4414  CA  HID A 286      22.544  92.796 110.474  1.00  0.00           C  
ATOM   4415  C   HID A 286      22.599  92.966 108.945  1.00  0.00           C  
ATOM   4416  O   HID A 286      23.389  93.698 108.393  1.00  0.00           O  
ATOM   4417  CB  HID A 286      21.980  94.089 111.103  1.00  0.00           C  
ATOM   4418  CG  HID A 286      21.662  93.897 112.561  1.00  0.00           C  
ATOM   4419  CD2 HID A 286      22.585  93.962 113.525  1.00  0.00           C  
ATOM   4420  ND1 HID A 286      20.381  93.804 113.056  1.00  0.00           N  
ATOM   4421  CE1 HID A 286      20.516  93.683 114.390  1.00  0.00           C  
ATOM   4422  NE2 HID A 286      21.830  93.775 114.735  1.00  0.00           N  
ATOM   4423  H   HID A 286      24.503  93.260 111.101  1.00  0.00           H  
ATOM   4424  HA  HID A 286      21.858  91.969 110.657  1.00  0.00           H  
ATOM   4425  HB2 HID A 286      22.638  94.948 110.972  1.00  0.00           H  
ATOM   4426  HB3 HID A 286      21.003  94.334 110.685  1.00  0.00           H  
ATOM   4427  HD1 HID A 286      19.541  93.750 112.497  1.00  0.00           H  
ATOM   4428  HD2 HID A 286      23.637  94.209 113.539  1.00  0.00           H  
ATOM   4429  HE1 HID A 286      19.714  93.607 115.109  1.00  0.00           H  
ATOM   4430  N   VAL A 287      21.631  92.420 108.223  1.00  0.00           N  
ATOM   4431  CA  VAL A 287      21.497  92.542 106.773  1.00  0.00           C  
ATOM   4432  C   VAL A 287      20.274  93.426 106.466  1.00  0.00           C  
ATOM   4433  O   VAL A 287      19.118  93.019 106.721  1.00  0.00           O  
ATOM   4434  CB  VAL A 287      21.394  91.179 106.171  1.00  0.00           C  
ATOM   4435  CG1 VAL A 287      21.647  91.404 104.611  1.00  0.00           C  
ATOM   4436  CG2 VAL A 287      22.373  90.222 106.800  1.00  0.00           C  
ATOM   4437  H   VAL A 287      20.979  91.777 108.651  1.00  0.00           H  
ATOM   4438  HA  VAL A 287      22.399  93.003 106.370  1.00  0.00           H  
ATOM   4439  HB  VAL A 287      20.387  90.778 106.288  1.00  0.00           H  
ATOM   4440 HG11 VAL A 287      21.064  92.238 104.218  1.00  0.00           H  
ATOM   4441 HG12 VAL A 287      22.709  91.575 104.433  1.00  0.00           H  
ATOM   4442 HG13 VAL A 287      21.378  90.538 104.006  1.00  0.00           H  
ATOM   4443 HG21 VAL A 287      22.392  89.300 106.220  1.00  0.00           H  
ATOM   4444 HG22 VAL A 287      23.369  90.656 106.882  1.00  0.00           H  
ATOM   4445 HG23 VAL A 287      22.041  90.041 107.823  1.00  0.00           H  
ATOM   4446  N   LEU A 288      20.520  94.637 105.994  1.00  0.00           N  
ATOM   4447  CA  LEU A 288      19.541  95.610 105.519  1.00  0.00           C  
ATOM   4448  C   LEU A 288      19.430  95.715 104.012  1.00  0.00           C  
ATOM   4449  O   LEU A 288      20.437  96.010 103.448  1.00  0.00           O  
ATOM   4450  CB  LEU A 288      19.895  96.929 106.186  1.00  0.00           C  
ATOM   4451  CG  LEU A 288      19.595  97.127 107.691  1.00  0.00           C  
ATOM   4452  CD1 LEU A 288      18.142  97.004 108.129  1.00  0.00           C  
ATOM   4453  CD2 LEU A 288      20.526  96.284 108.649  1.00  0.00           C  
ATOM   4454  H   LEU A 288      21.472  94.930 105.823  1.00  0.00           H  
ATOM   4455  HA  LEU A 288      18.588  95.279 105.932  1.00  0.00           H  
ATOM   4456  HB2 LEU A 288      20.962  97.055 106.003  1.00  0.00           H  
ATOM   4457  HB3 LEU A 288      19.379  97.742 105.675  1.00  0.00           H  
ATOM   4458  HG  LEU A 288      19.900  98.161 107.855  1.00  0.00           H  
ATOM   4459 HD11 LEU A 288      17.981  95.930 108.226  1.00  0.00           H  
ATOM   4460 HD12 LEU A 288      18.073  97.346 109.162  1.00  0.00           H  
ATOM   4461 HD13 LEU A 288      17.470  97.461 107.403  1.00  0.00           H  
ATOM   4462 HD21 LEU A 288      20.167  95.255 108.693  1.00  0.00           H  
ATOM   4463 HD22 LEU A 288      21.555  96.456 108.334  1.00  0.00           H  
ATOM   4464 HD23 LEU A 288      20.417  96.650 109.669  1.00  0.00           H  
ATOM   4465  N   LYS A 289      18.201  95.650 103.460  1.00  0.00           N  
ATOM   4466  CA  LYS A 289      17.877  95.809 102.022  1.00  0.00           C  
ATOM   4467  C   LYS A 289      16.626  96.704 101.863  1.00  0.00           C  
ATOM   4468  O   LYS A 289      15.685  96.388 102.474  1.00  0.00           O  
ATOM   4469  CB  LYS A 289      17.824  94.488 101.290  1.00  0.00           C  
ATOM   4470  CG  LYS A 289      17.845  94.597  99.797  1.00  0.00           C  
ATOM   4471  CD  LYS A 289      17.883  93.189  99.161  1.00  0.00           C  
ATOM   4472  CE  LYS A 289      18.548  93.222  97.712  1.00  0.00           C  
ATOM   4473  NZ  LYS A 289      17.564  93.852  96.774  1.00  0.00           N1+
ATOM   4474  H   LYS A 289      17.533  95.336 104.150  1.00  0.00           H  
ATOM   4475  HA  LYS A 289      18.705  96.341 101.554  1.00  0.00           H  
ATOM   4476  HB2 LYS A 289      18.685  93.967 101.709  1.00  0.00           H  
ATOM   4477  HB3 LYS A 289      16.922  93.954 101.587  1.00  0.00           H  
ATOM   4478  HG2 LYS A 289      16.900  95.015  99.450  1.00  0.00           H  
ATOM   4479  HG3 LYS A 289      18.707  95.199  99.508  1.00  0.00           H  
ATOM   4480  HD2 LYS A 289      18.535  92.532  99.736  1.00  0.00           H  
ATOM   4481  HD3 LYS A 289      16.896  92.740  99.056  1.00  0.00           H  
ATOM   4482  HE2 LYS A 289      19.477  93.793  97.733  1.00  0.00           H  
ATOM   4483  HE3 LYS A 289      18.666  92.186  97.395  1.00  0.00           H  
ATOM   4484  HZ1 LYS A 289      17.486  94.830  97.012  1.00  0.00           H  
ATOM   4485  HZ2 LYS A 289      18.007  93.884  95.867  1.00  0.00           H  
ATOM   4486  HZ3 LYS A 289      16.640  93.444  96.796  1.00  0.00           H  
ATOM   4487  N   LYS A 290      16.648  97.683 101.012  1.00  0.00           N  
ATOM   4488  CA  LYS A 290      15.502  98.551 100.657  1.00  0.00           C  
ATOM   4489  C   LYS A 290      14.476  97.890  99.813  1.00  0.00           C  
ATOM   4490  O   LYS A 290      14.756  97.051  98.973  1.00  0.00           O  
ATOM   4491  CB  LYS A 290      16.059  99.854  99.992  1.00  0.00           C  
ATOM   4492  CG  LYS A 290      17.104 100.686 100.772  1.00  0.00           C  
ATOM   4493  CD  LYS A 290      17.513 101.984 100.007  1.00  0.00           C  
ATOM   4494  CE  LYS A 290      18.483 102.939 100.740  1.00  0.00           C  
ATOM   4495  NZ  LYS A 290      18.910 104.101  99.898  1.00  0.00           N1+
ATOM   4496  H   LYS A 290      17.532  97.714 100.523  1.00  0.00           H  
ATOM   4497  HA  LYS A 290      15.043  98.924 101.573  1.00  0.00           H  
ATOM   4498  HB2 LYS A 290      16.651  99.564  99.124  1.00  0.00           H  
ATOM   4499  HB3 LYS A 290      15.170 100.384  99.649  1.00  0.00           H  
ATOM   4500  HG2 LYS A 290      16.686 100.968 101.737  1.00  0.00           H  
ATOM   4501  HG3 LYS A 290      17.977 100.054 100.941  1.00  0.00           H  
ATOM   4502  HD2 LYS A 290      17.937 101.597  99.081  1.00  0.00           H  
ATOM   4503  HD3 LYS A 290      16.629 102.527  99.672  1.00  0.00           H  
ATOM   4504  HE2 LYS A 290      18.006 103.358 101.627  1.00  0.00           H  
ATOM   4505  HE3 LYS A 290      19.355 102.339 101.000  1.00  0.00           H  
ATOM   4506  HZ1 LYS A 290      18.077 104.456  99.451  1.00  0.00           H  
ATOM   4507  HZ2 LYS A 290      19.346 104.761 100.525  1.00  0.00           H  
ATOM   4508  HZ3 LYS A 290      19.514 103.866  99.123  1.00  0.00           H  
ATOM   4509  N   THR A 291      13.193  98.275 100.062  1.00  0.00           N  
ATOM   4510  CA  THR A 291      12.007  97.664  99.484  1.00  0.00           C  
ATOM   4511  C   THR A 291      10.913  98.686  99.240  1.00  0.00           C  
ATOM   4512  O   THR A 291       9.716  98.497  99.310  1.00  0.00           O  
ATOM   4513  CB  THR A 291      11.436  96.450 100.288  1.00  0.00           C  
ATOM   4514  CG2 THR A 291      12.501  95.307 100.399  1.00  0.00           C  
ATOM   4515  OG1 THR A 291      11.166  96.775 101.606  1.00  0.00           O  
ATOM   4516  H   THR A 291      13.066  99.023 100.729  1.00  0.00           H  
ATOM   4517  HA  THR A 291      12.244  97.299  98.485  1.00  0.00           H  
ATOM   4518  HB  THR A 291      10.578  96.124  99.701  1.00  0.00           H  
ATOM   4519  HG1 THR A 291      10.456  97.415 101.698  1.00  0.00           H  
ATOM   4520 HG21 THR A 291      12.631  94.779  99.454  1.00  0.00           H  
ATOM   4521 HG22 THR A 291      13.459  95.512 100.878  1.00  0.00           H  
ATOM   4522 HG23 THR A 291      12.192  94.443 100.986  1.00  0.00           H  
ATOM   4523  N   GLY A 292      11.346  99.934  98.987  1.00  0.00           N  
ATOM   4524  CA  GLY A 292      10.446 101.045  98.614  1.00  0.00           C  
ATOM   4525  C   GLY A 292      11.197 102.364  98.747  1.00  0.00           C  
ATOM   4526  O   GLY A 292      12.417 102.488  99.005  1.00  0.00           O  
ATOM   4527  OXT GLY A 292      10.460 103.359  98.740  1.00  0.00           O1-
ATOM   4528  H   GLY A 292      12.316 100.114  99.207  1.00  0.00           H  
ATOM   4529  HA2 GLY A 292       9.945 100.888  97.659  1.00  0.00           H  
ATOM   4530  HA3 GLY A 292       9.630 101.042  99.337  1.00  0.00           H  
ATOM   4531  CA' SAM A 293      37.693  97.099 110.415  1.00  0.00           C  
ATOM   4532  CB  SAM A 293      37.321  97.651 111.804  1.00  0.00           C  
ATOM   4533  CG  SAM A 293      38.534  98.302 112.551  1.00  0.00           C  
ATOM   4534  SD  SAM A 293      38.175  98.883 114.278  1.00  0.00           S  
ATOM   4535  CE  SAM A 293      37.171  97.474 114.914  1.00  0.00           C  
ATOM   4536  C5' SAM A 293      36.781 100.014 114.072  1.00  0.00           C  
ATOM   4537  C4' SAM A 293      36.935 101.200 113.148  1.00  0.00           C  
ATOM   4538  O4' SAM A 293      35.723 101.992 113.320  1.00  0.00           O  
ATOM   4539  C3' SAM A 293      38.099 102.182 113.519  1.00  0.00           C  
ATOM   4540  O3' SAM A 293      39.019 102.323 112.459  1.00  0.00           O  
ATOM   4541  C2' SAM A 293      37.352 103.483 113.878  1.00  0.00           C  
ATOM   4542  O2' SAM A 293      38.043 104.690 113.614  1.00  0.00           O  
ATOM   4543  C1' SAM A 293      36.074 103.336 112.982  1.00  0.00           C  
ATOM   4544  OXT SAM A 293      39.814  96.203 110.676  1.00  0.00           O  
ATOM   4545  N1  SAM A 293      32.934 107.185 111.565  1.00  0.00           N  
ATOM   4546  C2  SAM A 293      33.721 106.353 110.813  1.00  0.00           C  
ATOM   4547  N3  SAM A 293      34.571 105.446 111.315  1.00  0.00           N  
ATOM   4548  C4  SAM A 293      34.449 105.207 112.622  1.00  0.00           C  
ATOM   4549  C5  SAM A 293      33.665 105.960 113.457  1.00  0.00           C  
ATOM   4550  C6  SAM A 293      32.988 107.037 112.850  1.00  0.00           C  
ATOM   4551  N6  SAM A 293      32.304 107.844 113.642  1.00  0.00           N  
ATOM   4552  N7  SAM A 293      33.794 105.610 114.775  1.00  0.00           N  
ATOM   4553  C8  SAM A 293      34.591 104.602 114.717  1.00  0.00           C  
ATOM   4554  N9  SAM A 293      35.105 104.313 113.406  1.00  0.00           N  
ATOM   4555  C'  SAM A 293      38.671  95.934 110.697  1.00  0.00           C  
ATOM   4556  N'  SAM A 293      36.396  96.734 109.559  1.00  0.00           N  
ATOM   4557  O'  SAM A 293      38.250  94.840 111.068  1.00  0.00           O  
ATOM   4558 HN61 SAM A 293      31.636 108.500 113.259  1.00  0.00           H  
ATOM   4559 HN62 SAM A 293      32.271 107.516 114.599  1.00  0.00           H  
ATOM   4560  HA  SAM A 293      38.239  97.870 109.869  1.00  0.00           H  
ATOM   4561  HB1 SAM A 293      36.968  96.806 112.406  1.00  0.00           H  
ATOM   4562  HB2 SAM A 293      36.477  98.352 111.770  1.00  0.00           H  
ATOM   4563  HG1 SAM A 293      38.974  99.189 112.079  1.00  0.00           H  
ATOM   4564  HG2 SAM A 293      39.422  97.673 112.689  1.00  0.00           H  
ATOM   4565  HE1 SAM A 293      36.124  97.644 114.633  1.00  0.00           H  
ATOM   4566  HE2 SAM A 293      37.156  97.469 116.012  1.00  0.00           H  
ATOM   4567  HE3 SAM A 293      37.410  96.511 114.447  1.00  0.00           H  
ATOM   4568 HO2' SAM A 293      38.217 104.719 112.657  1.00  0.00           H  
ATOM   4569 HO3' SAM A 293      38.560 102.714 111.695  1.00  0.00           H  
ATOM   4570  H01 SAM A 293      35.071 104.154 115.577  1.00  0.00           H  
ATOM   4571  H02 SAM A 293      37.187 100.839 112.143  1.00  0.00           H  
ATOM   4572  H03 SAM A 293      38.588 101.754 114.403  1.00  0.00           H  
ATOM   4573  H04 SAM A 293      37.164 103.215 114.925  1.00  0.00           H  
ATOM   4574  H05 SAM A 293      36.268 103.439 111.908  1.00  0.00           H  
ATOM   4575  H06 SAM A 293      33.816 106.573 109.753  1.00  0.00           H  
ATOM   4576  H07 SAM A 293      36.600  95.921 108.958  1.00  0.00           H  
ATOM   4577  H08 SAM A 293      36.046  97.456 108.914  1.00  0.00           H  
ATOM   4578  H09 SAM A 293      35.601  96.429 110.139  1.00  0.00           H  
ATOM   4579 H5'1 SAM A 293      36.480 100.400 115.053  1.00  0.00           H  
ATOM   4580 H5'2 SAM A 293      35.953  99.489 113.579  1.00  0.00           H  
ATOM   4581  N   ACT A 294      38.492  94.661 119.409  1.00  0.00           N  
ATOM   4582  CA  ACT A 294      37.545  94.261 118.312  1.00  0.00           C  
ATOM   4583  C   ACT A 294      36.260  93.498 118.671  1.00  0.00           C  
ATOM   4584  O   ACT A 294      36.299  92.244 118.792  1.00  0.00           O  
ATOM   4585  OXT ACT A 294      35.332  94.025 119.172  1.00  0.00           O1-
ATOM   4586  H1  ACT A 294      38.083  93.707 117.534  1.00  0.00           H  
ATOM   4587  H3  ACT A 294      37.228  95.143 117.742  1.00  0.00           H  
ATOM   4588  H01 ACT A 294      38.005  95.074 120.204  1.00  0.00           H  
ATOM   4589  H02 ACT A 294      39.111  95.400 119.079  1.00  0.00           H  
END
