# Supplementary material for: Computational Investigation of GNMT-Catalyzed Methyl Transfer Reaction: Integrating MD, QM, and ML Approaches
Source: J Comput Chem. Author manuscript; Available in PMC 2026 Jun 29. (PMC13312424; doi:10.1002/jcc.70434)
Supplement: SI-3 [file NIHMS2188582-supplement-SI-3.zip › MD-frame-pdbs/sampling-P1-37520.pdb]

ATOM      1  N   VAL A   1      20.102 123.915 127.414  1.00  0.00           N  
ATOM      2  CA  VAL A   1      19.502 123.349 126.218  1.00  0.00           C  
ATOM      3  C   VAL A   1      20.342 122.211 125.580  1.00  0.00           C  
ATOM      4  O   VAL A   1      21.562 122.369 125.432  1.00  0.00           O  
ATOM      5  CB  VAL A   1      19.151 124.476 125.169  1.00  0.00           C  
ATOM      6  CG1 VAL A   1      18.897 123.937 123.807  1.00  0.00           C  
ATOM      7  CG2 VAL A   1      17.934 125.292 125.643  1.00  0.00           C  
ATOM      8  HA  VAL A   1      18.495 122.963 126.378  1.00  0.00           H  
ATOM      9  HB  VAL A   1      20.004 125.149 125.079  1.00  0.00           H  
ATOM     10 HG11 VAL A   1      19.717 123.552 123.200  1.00  0.00           H  
ATOM     11 HG12 VAL A   1      18.134 123.160 123.768  1.00  0.00           H  
ATOM     12 HG13 VAL A   1      18.578 124.764 123.172  1.00  0.00           H  
ATOM     13 HG21 VAL A   1      18.170 125.887 126.525  1.00  0.00           H  
ATOM     14 HG22 VAL A   1      17.623 126.041 124.916  1.00  0.00           H  
ATOM     15 HG23 VAL A   1      17.115 124.605 125.857  1.00  0.00           H  
ATOM     16  H1  VAL A   1      20.224 123.125 128.029  1.00  0.00           H  
ATOM     17  H2  VAL A   1      19.514 124.602 127.865  1.00  0.00           H  
ATOM     18  H3  VAL A   1      21.013 124.347 127.345  1.00  0.00           H  
ATOM     19  N   ASP A   2      19.748 121.090 125.209  1.00  0.00           N  
ATOM     20  CA  ASP A   2      20.337 119.922 124.519  1.00  0.00           C  
ATOM     21  C   ASP A   2      20.287 120.029 122.945  1.00  0.00           C  
ATOM     22  O   ASP A   2      21.148 119.434 122.389  1.00  0.00           O  
ATOM     23  CB  ASP A   2      19.719 118.631 125.118  1.00  0.00           C  
ATOM     24  CG  ASP A   2      19.847 118.459 126.691  1.00  0.00           C  
ATOM     25  OD1 ASP A   2      19.040 117.677 127.249  1.00  0.00           O  
ATOM     26  OD2 ASP A   2      20.756 119.074 127.310  1.00  0.00           O1-
ATOM     27  H   ASP A   2      18.755 120.985 125.365  1.00  0.00           H  
ATOM     28  HA  ASP A   2      21.363 119.899 124.886  1.00  0.00           H  
ATOM     29  HB2 ASP A   2      18.690 118.645 124.759  1.00  0.00           H  
ATOM     30  HB3 ASP A   2      20.299 117.799 124.722  1.00  0.00           H  
ATOM     31  N   SER A   3      19.397 120.801 122.354  1.00  0.00           N  
ATOM     32  CA  SER A   3      18.902 120.612 120.911  1.00  0.00           C  
ATOM     33  C   SER A   3      19.776 121.268 119.825  1.00  0.00           C  
ATOM     34  O   SER A   3      19.206 121.543 118.755  1.00  0.00           O  
ATOM     35  CB  SER A   3      17.415 121.108 120.815  1.00  0.00           C  
ATOM     36  OG  SER A   3      17.275 122.389 121.315  1.00  0.00           O  
ATOM     37  H   SER A   3      18.746 121.292 122.950  1.00  0.00           H  
ATOM     38  HA  SER A   3      18.805 119.552 120.674  1.00  0.00           H  
ATOM     39  HB2 SER A   3      17.066 120.990 119.790  1.00  0.00           H  
ATOM     40  HB3 SER A   3      16.803 120.455 121.437  1.00  0.00           H  
ATOM     41  HG  SER A   3      16.404 122.476 121.709  1.00  0.00           H  
ATOM     42  N   VAL A   4      21.038 121.460 120.201  1.00  0.00           N  
ATOM     43  CA  VAL A   4      22.069 122.274 119.361  1.00  0.00           C  
ATOM     44  C   VAL A   4      23.113 121.276 118.868  1.00  0.00           C  
ATOM     45  O   VAL A   4      23.374 120.255 119.582  1.00  0.00           O  
ATOM     46  CB  VAL A   4      22.684 123.348 120.231  1.00  0.00           C  
ATOM     47  CG1 VAL A   4      23.302 122.818 121.575  1.00  0.00           C  
ATOM     48  CG2 VAL A   4      23.794 124.158 119.579  1.00  0.00           C  
ATOM     49  H   VAL A   4      21.279 121.076 121.103  1.00  0.00           H  
ATOM     50  HA  VAL A   4      21.639 122.741 118.475  1.00  0.00           H  
ATOM     51  HB  VAL A   4      21.914 124.086 120.461  1.00  0.00           H  
ATOM     52 HG11 VAL A   4      22.463 122.420 122.147  1.00  0.00           H  
ATOM     53 HG12 VAL A   4      24.102 122.106 121.367  1.00  0.00           H  
ATOM     54 HG13 VAL A   4      23.708 123.629 122.180  1.00  0.00           H  
ATOM     55 HG21 VAL A   4      23.448 124.394 118.573  1.00  0.00           H  
ATOM     56 HG22 VAL A   4      23.803 125.143 120.044  1.00  0.00           H  
ATOM     57 HG23 VAL A   4      24.712 123.572 119.645  1.00  0.00           H  
ATOM     58  N   TYR A   5      23.619 121.473 117.704  1.00  0.00           N  
ATOM     59  CA  TYR A   5      24.462 120.501 116.978  1.00  0.00           C  
ATOM     60  C   TYR A   5      25.868 120.391 117.634  1.00  0.00           C  
ATOM     61  O   TYR A   5      26.655 121.390 117.731  1.00  0.00           O  
ATOM     62  CB  TYR A   5      24.416 120.979 115.534  1.00  0.00           C  
ATOM     63  CG  TYR A   5      25.297 120.177 114.607  1.00  0.00           C  
ATOM     64  CD1 TYR A   5      24.832 119.114 113.819  1.00  0.00           C  
ATOM     65  CD2 TYR A   5      26.700 120.491 114.571  1.00  0.00           C  
ATOM     66  CE1 TYR A   5      25.715 118.453 112.958  1.00  0.00           C  
ATOM     67  CE2 TYR A   5      27.581 119.673 113.777  1.00  0.00           C  
ATOM     68  CZ  TYR A   5      27.076 118.659 112.932  1.00  0.00           C  
ATOM     69  OH  TYR A   5      27.995 118.010 112.140  1.00  0.00           O  
ATOM     70  H   TYR A   5      23.416 122.329 117.209  1.00  0.00           H  
ATOM     71  HA  TYR A   5      23.961 119.538 117.074  1.00  0.00           H  
ATOM     72  HB2 TYR A   5      23.415 121.039 115.107  1.00  0.00           H  
ATOM     73  HB3 TYR A   5      24.642 122.044 115.585  1.00  0.00           H  
ATOM     74  HD1 TYR A   5      23.770 118.914 113.808  1.00  0.00           H  
ATOM     75  HD2 TYR A   5      27.070 121.291 115.195  1.00  0.00           H  
ATOM     76  HE1 TYR A   5      25.345 117.591 112.425  1.00  0.00           H  
ATOM     77  HE2 TYR A   5      28.628 119.934 113.825  1.00  0.00           H  
ATOM     78  HH  TYR A   5      27.585 117.269 111.688  1.00  0.00           H  
ATOM     79  N   ARG A   6      26.192 119.170 118.090  1.00  0.00           N  
ATOM     80  CA  ARG A   6      27.460 119.039 118.809  1.00  0.00           C  
ATOM     81  C   ARG A   6      28.630 119.042 117.770  1.00  0.00           C  
ATOM     82  O   ARG A   6      28.524 118.657 116.655  1.00  0.00           O  
ATOM     83  CB  ARG A   6      27.483 117.788 119.603  1.00  0.00           C  
ATOM     84  CG  ARG A   6      26.988 117.906 121.072  1.00  0.00           C  
ATOM     85  CD  ARG A   6      26.687 116.607 121.882  1.00  0.00           C  
ATOM     86  NE  ARG A   6      27.525 115.452 121.483  1.00  0.00           N  
ATOM     87  CZ  ARG A   6      27.266 114.467 120.596  1.00  0.00           C  
ATOM     88  NH1 ARG A   6      28.033 113.467 120.536  1.00  0.00           N1+
ATOM     89  NH2 ARG A   6      26.256 114.541 119.817  1.00  0.00           N  
ATOM     90  H   ARG A   6      25.455 118.498 118.250  1.00  0.00           H  
ATOM     91  HA  ARG A   6      27.681 119.924 119.406  1.00  0.00           H  
ATOM     92  HB2 ARG A   6      27.025 116.978 119.037  1.00  0.00           H  
ATOM     93  HB3 ARG A   6      28.520 117.468 119.701  1.00  0.00           H  
ATOM     94  HG2 ARG A   6      27.637 118.520 121.698  1.00  0.00           H  
ATOM     95  HG3 ARG A   6      25.987 118.336 121.051  1.00  0.00           H  
ATOM     96  HD2 ARG A   6      26.897 116.705 122.947  1.00  0.00           H  
ATOM     97  HD3 ARG A   6      25.619 116.400 121.832  1.00  0.00           H  
ATOM     98  HE  ARG A   6      28.333 115.316 122.073  1.00  0.00           H  
ATOM     99 HH11 ARG A   6      28.826 113.382 121.156  1.00  0.00           H  
ATOM    100 HH12 ARG A   6      27.933 112.907 119.702  1.00  0.00           H  
ATOM    101 HH21 ARG A   6      25.471 115.155 119.979  1.00  0.00           H  
ATOM    102 HH22 ARG A   6      26.139 113.827 119.111  1.00  0.00           H  
ATOM    103  N   THR A   7      29.802 119.338 118.273  1.00  0.00           N  
ATOM    104  CA  THR A   7      31.092 119.191 117.499  1.00  0.00           C  
ATOM    105  C   THR A   7      31.435 117.694 117.304  1.00  0.00           C  
ATOM    106  O   THR A   7      31.434 117.030 118.376  1.00  0.00           O  
ATOM    107  CB  THR A   7      32.281 119.909 118.206  1.00  0.00           C  
ATOM    108  CG2 THR A   7      33.618 120.014 117.523  1.00  0.00           C  
ATOM    109  OG1 THR A   7      31.822 121.157 118.695  1.00  0.00           O  
ATOM    110  H   THR A   7      29.720 119.897 119.111  1.00  0.00           H  
ATOM    111  HA  THR A   7      30.941 119.585 116.493  1.00  0.00           H  
ATOM    112  HB  THR A   7      32.543 119.322 119.086  1.00  0.00           H  
ATOM    113  HG1 THR A   7      32.330 121.237 119.506  1.00  0.00           H  
ATOM    114 HG21 THR A   7      34.470 120.377 118.098  1.00  0.00           H  
ATOM    115 HG22 THR A   7      33.796 118.989 117.197  1.00  0.00           H  
ATOM    116 HG23 THR A   7      33.643 120.593 116.600  1.00  0.00           H  
ATOM    117  N   ARG A   8      31.657 117.199 116.036  1.00  0.00           N  
ATOM    118  CA  ARG A   8      31.657 115.777 115.711  1.00  0.00           C  
ATOM    119  C   ARG A   8      33.011 115.154 115.432  1.00  0.00           C  
ATOM    120  O   ARG A   8      33.135 114.005 115.763  1.00  0.00           O  
ATOM    121  CB  ARG A   8      30.583 115.476 114.581  1.00  0.00           C  
ATOM    122  CG  ARG A   8      29.063 115.813 114.865  1.00  0.00           C  
ATOM    123  CD  ARG A   8      28.665 115.472 116.340  1.00  0.00           C  
ATOM    124  NE  ARG A   8      27.299 115.051 116.460  1.00  0.00           N  
ATOM    125  CZ  ARG A   8      26.162 115.678 116.163  1.00  0.00           C  
ATOM    126  NH1 ARG A   8      25.112 114.984 116.323  1.00  0.00           N1+
ATOM    127  NH2 ARG A   8      26.135 116.910 115.676  1.00  0.00           N  
ATOM    128  H   ARG A   8      31.793 117.864 115.289  1.00  0.00           H  
ATOM    129  HA  ARG A   8      31.428 115.326 116.677  1.00  0.00           H  
ATOM    130  HB2 ARG A   8      30.918 115.973 113.671  1.00  0.00           H  
ATOM    131  HB3 ARG A   8      30.708 114.432 114.297  1.00  0.00           H  
ATOM    132  HG2 ARG A   8      28.828 116.859 114.668  1.00  0.00           H  
ATOM    133  HG3 ARG A   8      28.437 115.297 114.136  1.00  0.00           H  
ATOM    134  HD2 ARG A   8      29.425 114.763 116.667  1.00  0.00           H  
ATOM    135  HD3 ARG A   8      28.734 116.374 116.949  1.00  0.00           H  
ATOM    136  HE  ARG A   8      27.191 114.211 117.011  1.00  0.00           H  
ATOM    137 HH11 ARG A   8      25.260 114.191 116.931  1.00  0.00           H  
ATOM    138 HH12 ARG A   8      24.224 115.461 116.272  1.00  0.00           H  
ATOM    139 HH21 ARG A   8      26.944 117.512 115.627  1.00  0.00           H  
ATOM    140 HH22 ARG A   8      25.275 117.205 115.236  1.00  0.00           H  
ATOM    141  N   SER A   9      33.935 115.894 114.838  1.00  0.00           N  
ATOM    142  CA  SER A   9      35.198 115.270 114.324  1.00  0.00           C  
ATOM    143  C   SER A   9      36.251 115.240 115.469  1.00  0.00           C  
ATOM    144  O   SER A   9      36.457 116.199 116.252  1.00  0.00           O  
ATOM    145  CB  SER A   9      35.752 116.025 113.091  1.00  0.00           C  
ATOM    146  OG  SER A   9      36.924 115.474 112.643  1.00  0.00           O  
ATOM    147  H   SER A   9      33.801 116.883 114.682  1.00  0.00           H  
ATOM    148  HA  SER A   9      34.860 114.272 114.048  1.00  0.00           H  
ATOM    149  HB2 SER A   9      35.049 116.008 112.258  1.00  0.00           H  
ATOM    150  HB3 SER A   9      35.911 117.062 113.386  1.00  0.00           H  
ATOM    151  HG  SER A   9      36.685 114.930 111.889  1.00  0.00           H  
ATOM    152  N   LEU A  10      36.936 114.064 115.508  1.00  0.00           N  
ATOM    153  CA  LEU A  10      37.898 113.644 116.531  1.00  0.00           C  
ATOM    154  C   LEU A  10      39.017 114.665 116.802  1.00  0.00           C  
ATOM    155  O   LEU A  10      39.623 114.610 117.854  1.00  0.00           O  
ATOM    156  CB  LEU A  10      38.412 112.220 116.215  1.00  0.00           C  
ATOM    157  CG  LEU A  10      37.323 111.103 116.109  1.00  0.00           C  
ATOM    158  CD1 LEU A  10      37.937 109.854 115.532  1.00  0.00           C  
ATOM    159  CD2 LEU A  10      36.853 110.760 117.542  1.00  0.00           C  
ATOM    160  H   LEU A  10      36.816 113.461 114.706  1.00  0.00           H  
ATOM    161  HA  LEU A  10      37.234 113.496 117.383  1.00  0.00           H  
ATOM    162  HB2 LEU A  10      38.745 112.396 115.192  1.00  0.00           H  
ATOM    163  HB3 LEU A  10      39.258 111.982 116.858  1.00  0.00           H  
ATOM    164  HG  LEU A  10      36.538 111.400 115.414  1.00  0.00           H  
ATOM    165 HD11 LEU A  10      38.807 109.519 116.097  1.00  0.00           H  
ATOM    166 HD12 LEU A  10      37.232 109.043 115.349  1.00  0.00           H  
ATOM    167 HD13 LEU A  10      38.225 110.068 114.503  1.00  0.00           H  
ATOM    168 HD21 LEU A  10      36.170 109.911 117.518  1.00  0.00           H  
ATOM    169 HD22 LEU A  10      37.800 110.561 118.044  1.00  0.00           H  
ATOM    170 HD23 LEU A  10      36.457 111.663 118.007  1.00  0.00           H  
ATOM    171  N   GLY A  11      39.375 115.566 115.838  1.00  0.00           N  
ATOM    172  CA  GLY A  11      40.349 116.660 115.874  1.00  0.00           C  
ATOM    173  C   GLY A  11      40.029 117.812 116.653  1.00  0.00           C  
ATOM    174  O   GLY A  11      40.970 118.530 117.014  1.00  0.00           O  
ATOM    175  H   GLY A  11      38.991 115.478 114.908  1.00  0.00           H  
ATOM    176  HA2 GLY A  11      41.267 116.233 116.276  1.00  0.00           H  
ATOM    177  HA3 GLY A  11      40.569 116.976 114.854  1.00  0.00           H  
ATOM    178  N   VAL A  12      38.784 117.946 117.019  1.00  0.00           N  
ATOM    179  CA  VAL A  12      38.314 119.029 117.983  1.00  0.00           C  
ATOM    180  C   VAL A  12      37.381 118.569 119.105  1.00  0.00           C  
ATOM    181  O   VAL A  12      37.434 119.139 120.202  1.00  0.00           O  
ATOM    182  CB  VAL A  12      37.727 120.302 117.293  1.00  0.00           C  
ATOM    183  CG1 VAL A  12      37.397 121.472 118.331  1.00  0.00           C  
ATOM    184  CG2 VAL A  12      38.805 120.956 116.406  1.00  0.00           C  
ATOM    185  H   VAL A  12      38.129 117.205 116.815  1.00  0.00           H  
ATOM    186  HA  VAL A  12      39.196 119.291 118.569  1.00  0.00           H  
ATOM    187  HB  VAL A  12      36.863 120.103 116.658  1.00  0.00           H  
ATOM    188 HG11 VAL A  12      37.026 122.389 117.874  1.00  0.00           H  
ATOM    189 HG12 VAL A  12      36.524 121.296 118.959  1.00  0.00           H  
ATOM    190 HG13 VAL A  12      38.241 121.664 118.993  1.00  0.00           H  
ATOM    191 HG21 VAL A  12      38.870 120.397 115.473  1.00  0.00           H  
ATOM    192 HG22 VAL A  12      38.624 121.973 116.060  1.00  0.00           H  
ATOM    193 HG23 VAL A  12      39.775 120.813 116.883  1.00  0.00           H  
ATOM    194  N   ALA A  13      36.583 117.524 119.002  1.00  0.00           N  
ATOM    195  CA  ALA A  13      35.858 116.895 120.130  1.00  0.00           C  
ATOM    196  C   ALA A  13      36.032 115.333 120.155  1.00  0.00           C  
ATOM    197  O   ALA A  13      35.934 114.593 119.159  1.00  0.00           O  
ATOM    198  CB  ALA A  13      34.405 117.297 120.194  1.00  0.00           C  
ATOM    199  H   ALA A  13      36.617 117.034 118.120  1.00  0.00           H  
ATOM    200  HA  ALA A  13      36.238 117.378 121.029  1.00  0.00           H  
ATOM    201  HB1 ALA A  13      33.964 116.860 121.090  1.00  0.00           H  
ATOM    202  HB2 ALA A  13      34.429 118.345 120.495  1.00  0.00           H  
ATOM    203  HB3 ALA A  13      33.801 117.112 119.306  1.00  0.00           H  
ATOM    204  N   ALA A  14      36.249 114.830 121.366  1.00  0.00           N  
ATOM    205  CA  ALA A  14      36.423 113.417 121.732  1.00  0.00           C  
ATOM    206  C   ALA A  14      35.636 113.182 123.089  1.00  0.00           C  
ATOM    207  O   ALA A  14      36.221 112.613 124.012  1.00  0.00           O  
ATOM    208  CB  ALA A  14      37.906 113.025 121.793  1.00  0.00           C  
ATOM    209  H   ALA A  14      36.385 115.383 122.200  1.00  0.00           H  
ATOM    210  HA  ALA A  14      35.899 112.792 121.009  1.00  0.00           H  
ATOM    211  HB1 ALA A  14      38.416 113.242 120.854  1.00  0.00           H  
ATOM    212  HB2 ALA A  14      38.290 113.609 122.630  1.00  0.00           H  
ATOM    213  HB3 ALA A  14      37.950 111.951 121.975  1.00  0.00           H  
ATOM    214  N   GLU A  15      34.418 113.636 123.231  1.00  0.00           N  
ATOM    215  CA  GLU A  15      33.589 113.489 124.411  1.00  0.00           C  
ATOM    216  C   GLU A  15      32.849 112.149 124.493  1.00  0.00           C  
ATOM    217  O   GLU A  15      32.424 111.707 123.434  1.00  0.00           O  
ATOM    218  CB  GLU A  15      32.683 114.680 124.550  1.00  0.00           C  
ATOM    219  CG  GLU A  15      33.601 115.960 124.604  1.00  0.00           C  
ATOM    220  CD  GLU A  15      34.474 115.911 125.872  1.00  0.00           C  
ATOM    221  OE1 GLU A  15      35.735 115.953 125.773  1.00  0.00           O  
ATOM    222  OE2 GLU A  15      33.852 115.837 126.962  1.00  0.00           O1-
ATOM    223  H   GLU A  15      33.984 114.092 122.441  1.00  0.00           H  
ATOM    224  HA  GLU A  15      34.220 113.449 125.298  1.00  0.00           H  
ATOM    225  HB2 GLU A  15      32.046 114.598 123.668  1.00  0.00           H  
ATOM    226  HB3 GLU A  15      32.057 114.704 125.442  1.00  0.00           H  
ATOM    227  HG2 GLU A  15      34.234 116.099 123.728  1.00  0.00           H  
ATOM    228  HG3 GLU A  15      32.938 116.823 124.615  1.00  0.00           H  
ATOM    229  N   GLY A  16      32.799 111.501 125.657  1.00  0.00           N  
ATOM    230  CA  GLY A  16      32.292 110.157 125.846  1.00  0.00           C  
ATOM    231  C   GLY A  16      33.397 109.094 125.522  1.00  0.00           C  
ATOM    232  O   GLY A  16      34.472 109.156 126.181  1.00  0.00           O  
ATOM    233  H   GLY A  16      33.187 111.916 126.492  1.00  0.00           H  
ATOM    234  HA2 GLY A  16      31.962 109.948 126.863  1.00  0.00           H  
ATOM    235  HA3 GLY A  16      31.433 109.990 125.196  1.00  0.00           H  
ATOM    236  N   ILE A  17      33.339 108.331 124.421  1.00  0.00           N  
ATOM    237  CA  ILE A  17      34.385 107.289 124.024  1.00  0.00           C  
ATOM    238  C   ILE A  17      35.424 108.200 123.318  1.00  0.00           C  
ATOM    239  O   ILE A  17      35.121 108.981 122.463  1.00  0.00           O  
ATOM    240  CB  ILE A  17      33.660 106.290 123.018  1.00  0.00           C  
ATOM    241  CG1 ILE A  17      32.488 105.484 123.734  1.00  0.00           C  
ATOM    242  CG2 ILE A  17      34.565 105.238 122.392  1.00  0.00           C  
ATOM    243  CD1 ILE A  17      31.584 104.712 122.786  1.00  0.00           C  
ATOM    244  H   ILE A  17      32.474 108.465 123.918  1.00  0.00           H  
ATOM    245  HA  ILE A  17      34.795 106.709 124.851  1.00  0.00           H  
ATOM    246  HB  ILE A  17      33.305 106.822 122.135  1.00  0.00           H  
ATOM    247 HG12 ILE A  17      32.911 104.791 124.461  1.00  0.00           H  
ATOM    248 HG13 ILE A  17      31.814 106.071 124.359  1.00  0.00           H  
ATOM    249 HG21 ILE A  17      35.401 105.801 121.979  1.00  0.00           H  
ATOM    250 HG22 ILE A  17      34.848 104.485 123.128  1.00  0.00           H  
ATOM    251 HG23 ILE A  17      34.087 104.766 121.533  1.00  0.00           H  
ATOM    252 HD11 ILE A  17      30.659 104.515 123.329  1.00  0.00           H  
ATOM    253 HD12 ILE A  17      31.405 105.337 121.910  1.00  0.00           H  
ATOM    254 HD13 ILE A  17      32.048 103.796 122.424  1.00  0.00           H  
ATOM    255  N   PRO A  18      36.714 107.885 123.599  1.00  0.00           N  
ATOM    256  CA  PRO A  18      37.843 108.653 122.993  1.00  0.00           C  
ATOM    257  C   PRO A  18      38.261 108.455 121.510  1.00  0.00           C  
ATOM    258  O   PRO A  18      38.007 107.420 120.934  1.00  0.00           O  
ATOM    259  CB  PRO A  18      39.056 108.244 123.914  1.00  0.00           C  
ATOM    260  CG  PRO A  18      38.635 106.958 124.602  1.00  0.00           C  
ATOM    261  CD  PRO A  18      37.155 106.889 124.586  1.00  0.00           C  
ATOM    262  HA  PRO A  18      37.777 109.736 123.087  1.00  0.00           H  
ATOM    263  HB2 PRO A  18      40.008 108.131 123.398  1.00  0.00           H  
ATOM    264  HB3 PRO A  18      39.155 109.009 124.685  1.00  0.00           H  
ATOM    265  HG2 PRO A  18      38.982 106.006 124.202  1.00  0.00           H  
ATOM    266  HG3 PRO A  18      39.021 106.992 125.621  1.00  0.00           H  
ATOM    267  HD2 PRO A  18      36.836 105.898 124.266  1.00  0.00           H  
ATOM    268  HD3 PRO A  18      36.759 107.218 125.547  1.00  0.00           H  
ATOM    269  N   ASP A  19      39.038 109.418 121.030  1.00  0.00           N  
ATOM    270  CA  ASP A  19      39.998 109.371 119.904  1.00  0.00           C  
ATOM    271  C   ASP A  19      41.110 108.262 119.987  1.00  0.00           C  
ATOM    272  O   ASP A  19      42.292 108.430 119.626  1.00  0.00           O  
ATOM    273  CB  ASP A  19      40.510 110.831 119.608  1.00  0.00           C  
ATOM    274  CG  ASP A  19      41.392 111.436 120.645  1.00  0.00           C  
ATOM    275  OD1 ASP A  19      42.130 112.432 120.400  1.00  0.00           O  
ATOM    276  OD2 ASP A  19      41.330 111.005 121.847  1.00  0.00           O1-
ATOM    277  H   ASP A  19      39.099 110.200 121.666  1.00  0.00           H  
ATOM    278  HA  ASP A  19      39.376 109.166 119.034  1.00  0.00           H  
ATOM    279  HB2 ASP A  19      40.985 110.781 118.628  1.00  0.00           H  
ATOM    280  HB3 ASP A  19      39.743 111.564 119.359  1.00  0.00           H  
ATOM    281  N   GLN A  20      40.752 107.084 120.521  1.00  0.00           N  
ATOM    282  CA  GLN A  20      41.625 106.027 120.808  1.00  0.00           C  
ATOM    283  C   GLN A  20      42.372 105.440 119.647  1.00  0.00           C  
ATOM    284  O   GLN A  20      43.402 104.796 119.922  1.00  0.00           O  
ATOM    285  CB  GLN A  20      40.868 104.927 121.562  1.00  0.00           C  
ATOM    286  CG  GLN A  20      39.775 104.466 120.655  1.00  0.00           C  
ATOM    287  CD  GLN A  20      38.594 103.778 121.445  1.00  0.00           C  
ATOM    288  NE2 GLN A  20      37.392 103.755 120.902  1.00  0.00           N  
ATOM    289  OE1 GLN A  20      38.699 103.289 122.591  1.00  0.00           O  
ATOM    290  H   GLN A  20      39.787 107.034 120.816  1.00  0.00           H  
ATOM    291  HA  GLN A  20      42.334 106.496 121.490  1.00  0.00           H  
ATOM    292  HB2 GLN A  20      41.443 104.127 122.027  1.00  0.00           H  
ATOM    293  HB3 GLN A  20      40.300 105.490 122.304  1.00  0.00           H  
ATOM    294  HG2 GLN A  20      39.252 105.203 120.046  1.00  0.00           H  
ATOM    295  HG3 GLN A  20      40.151 103.787 119.890  1.00  0.00           H  
ATOM    296 HE21 GLN A  20      36.659 103.364 121.477  1.00  0.00           H  
ATOM    297 HE22 GLN A  20      37.310 104.208 120.004  1.00  0.00           H  
ATOM    298  N   TYR A  21      41.878 105.572 118.429  1.00  0.00           N  
ATOM    299  CA  TYR A  21      42.545 105.073 117.218  1.00  0.00           C  
ATOM    300  C   TYR A  21      43.428 106.050 116.449  1.00  0.00           C  
ATOM    301  O   TYR A  21      44.089 105.793 115.399  1.00  0.00           O  
ATOM    302  CB  TYR A  21      41.428 104.596 116.268  1.00  0.00           C  
ATOM    303  CG  TYR A  21      40.555 103.391 116.707  1.00  0.00           C  
ATOM    304  CD1 TYR A  21      39.216 103.512 117.211  1.00  0.00           C  
ATOM    305  CD2 TYR A  21      41.180 102.137 116.666  1.00  0.00           C  
ATOM    306  CE1 TYR A  21      38.519 102.400 117.650  1.00  0.00           C  
ATOM    307  CE2 TYR A  21      40.508 101.008 117.228  1.00  0.00           C  
ATOM    308  CZ  TYR A  21      39.150 101.096 117.686  1.00  0.00           C  
ATOM    309  OH  TYR A  21      38.510  99.970 117.965  1.00  0.00           O  
ATOM    310  H   TYR A  21      41.039 106.125 118.327  1.00  0.00           H  
ATOM    311  HA  TYR A  21      43.161 104.198 117.426  1.00  0.00           H  
ATOM    312  HB2 TYR A  21      40.704 105.410 116.308  1.00  0.00           H  
ATOM    313  HB3 TYR A  21      41.940 104.457 115.315  1.00  0.00           H  
ATOM    314  HD1 TYR A  21      38.691 104.455 117.249  1.00  0.00           H  
ATOM    315  HD2 TYR A  21      42.224 102.083 116.399  1.00  0.00           H  
ATOM    316  HE1 TYR A  21      37.511 102.582 117.991  1.00  0.00           H  
ATOM    317  HE2 TYR A  21      40.934 100.017 117.162  1.00  0.00           H  
ATOM    318  HH  TYR A  21      37.568 100.083 117.813  1.00  0.00           H  
ATOM    319  N   ALA A  22      43.522 107.286 117.015  1.00  0.00           N  
ATOM    320  CA  ALA A  22      44.043 108.462 116.309  1.00  0.00           C  
ATOM    321  C   ALA A  22      45.551 108.640 116.450  1.00  0.00           C  
ATOM    322  O   ALA A  22      46.166 109.396 115.700  1.00  0.00           O  
ATOM    323  CB  ALA A  22      43.189 109.648 116.711  1.00  0.00           C  
ATOM    324  H   ALA A  22      42.965 107.452 117.842  1.00  0.00           H  
ATOM    325  HA  ALA A  22      43.814 108.299 115.255  1.00  0.00           H  
ATOM    326  HB1 ALA A  22      43.116 109.781 117.790  1.00  0.00           H  
ATOM    327  HB2 ALA A  22      43.585 110.549 116.243  1.00  0.00           H  
ATOM    328  HB3 ALA A  22      42.171 109.328 116.487  1.00  0.00           H  
ATOM    329  N   ASP A  23      46.188 107.951 117.425  1.00  0.00           N  
ATOM    330  CA  ASP A  23      47.672 108.075 117.648  1.00  0.00           C  
ATOM    331  C   ASP A  23      48.585 106.936 117.025  1.00  0.00           C  
ATOM    332  O   ASP A  23      49.819 107.092 116.966  1.00  0.00           O  
ATOM    333  CB  ASP A  23      48.025 108.147 119.192  1.00  0.00           C  
ATOM    334  CG  ASP A  23      47.474 107.021 120.022  1.00  0.00           C  
ATOM    335  OD1 ASP A  23      47.263 107.126 121.249  1.00  0.00           O  
ATOM    336  OD2 ASP A  23      47.360 105.873 119.501  1.00  0.00           O1-
ATOM    337  H   ASP A  23      45.574 107.346 117.952  1.00  0.00           H  
ATOM    338  HA  ASP A  23      48.041 108.972 117.149  1.00  0.00           H  
ATOM    339  HB2 ASP A  23      49.093 108.256 119.383  1.00  0.00           H  
ATOM    340  HB3 ASP A  23      47.572 109.082 119.523  1.00  0.00           H  
ATOM    341  N   GLY A  24      48.002 105.908 116.456  1.00  0.00           N  
ATOM    342  CA  GLY A  24      48.680 104.816 115.781  1.00  0.00           C  
ATOM    343  C   GLY A  24      49.191 103.677 116.638  1.00  0.00           C  
ATOM    344  O   GLY A  24      49.668 102.657 116.178  1.00  0.00           O  
ATOM    345  H   GLY A  24      47.002 105.902 116.600  1.00  0.00           H  
ATOM    346  HA2 GLY A  24      48.089 104.413 114.957  1.00  0.00           H  
ATOM    347  HA3 GLY A  24      49.534 105.182 115.211  1.00  0.00           H  
ATOM    348  N   GLU A  25      48.972 103.835 117.900  1.00  0.00           N  
ATOM    349  CA  GLU A  25      49.241 102.850 118.977  1.00  0.00           C  
ATOM    350  C   GLU A  25      48.394 101.585 118.855  1.00  0.00           C  
ATOM    351  O   GLU A  25      48.956 100.506 119.065  1.00  0.00           O  
ATOM    352  CB  GLU A  25      49.207 103.438 120.445  1.00  0.00           C  
ATOM    353  CG  GLU A  25      50.019 104.728 120.690  1.00  0.00           C  
ATOM    354  CD  GLU A  25      51.516 104.485 120.440  1.00  0.00           C  
ATOM    355  OE1 GLU A  25      52.215 105.236 119.743  1.00  0.00           O  
ATOM    356  OE2 GLU A  25      52.103 103.510 120.993  1.00  0.00           O1-
ATOM    357  H   GLU A  25      48.370 104.607 118.150  1.00  0.00           H  
ATOM    358  HA  GLU A  25      50.258 102.518 118.764  1.00  0.00           H  
ATOM    359  HB2 GLU A  25      48.166 103.538 120.752  1.00  0.00           H  
ATOM    360  HB3 GLU A  25      49.575 102.685 121.144  1.00  0.00           H  
ATOM    361  HG2 GLU A  25      49.698 105.435 119.925  1.00  0.00           H  
ATOM    362  HG3 GLU A  25      49.805 105.189 121.655  1.00  0.00           H  
ATOM    363  N   ALA A  26      47.076 101.693 118.446  1.00  0.00           N  
ATOM    364  CA  ALA A  26      46.381 100.449 118.009  1.00  0.00           C  
ATOM    365  C   ALA A  26      46.851 100.123 116.649  1.00  0.00           C  
ATOM    366  O   ALA A  26      47.019  98.885 116.464  1.00  0.00           O  
ATOM    367  CB  ALA A  26      44.844 100.677 117.896  1.00  0.00           C  
ATOM    368  H   ALA A  26      46.667 102.616 118.414  1.00  0.00           H  
ATOM    369  HA  ALA A  26      46.600  99.667 118.737  1.00  0.00           H  
ATOM    370  HB1 ALA A  26      44.758 101.298 117.004  1.00  0.00           H  
ATOM    371  HB2 ALA A  26      44.453  99.702 117.604  1.00  0.00           H  
ATOM    372  HB3 ALA A  26      44.351 101.180 118.726  1.00  0.00           H  
ATOM    373  N   ALA A  27      47.249 101.010 115.786  1.00  0.00           N  
ATOM    374  CA  ALA A  27      47.471 100.706 114.328  1.00  0.00           C  
ATOM    375  C   ALA A  27      48.690  99.841 114.058  1.00  0.00           C  
ATOM    376  O   ALA A  27      48.640  98.939 113.246  1.00  0.00           O  
ATOM    377  CB  ALA A  27      47.541 101.988 113.517  1.00  0.00           C  
ATOM    378  H   ALA A  27      47.130 101.990 115.995  1.00  0.00           H  
ATOM    379  HA  ALA A  27      46.555 100.196 114.032  1.00  0.00           H  
ATOM    380  HB1 ALA A  27      46.719 102.606 113.879  1.00  0.00           H  
ATOM    381  HB2 ALA A  27      48.501 102.493 113.626  1.00  0.00           H  
ATOM    382  HB3 ALA A  27      47.376 101.790 112.458  1.00  0.00           H  
ATOM    383  N   ARG A  28      49.875 100.176 114.689  1.00  0.00           N  
ATOM    384  CA  ARG A  28      51.184  99.503 114.673  1.00  0.00           C  
ATOM    385  C   ARG A  28      51.146  98.050 115.336  1.00  0.00           C  
ATOM    386  O   ARG A  28      52.166  97.306 115.382  1.00  0.00           O  
ATOM    387  CB  ARG A  28      52.144 100.343 115.493  1.00  0.00           C  
ATOM    388  CG  ARG A  28      52.048 100.279 117.026  1.00  0.00           C  
ATOM    389  CD  ARG A  28      52.918 101.415 117.647  1.00  0.00           C  
ATOM    390  NE  ARG A  28      53.204 101.128 119.073  1.00  0.00           N  
ATOM    391  CZ  ARG A  28      54.063 100.374 119.656  1.00  0.00           C  
ATOM    392  NH1 ARG A  28      55.077  99.810 119.114  1.00  0.00           N1+
ATOM    393  NH2 ARG A  28      53.811  99.936 120.858  1.00  0.00           N  
ATOM    394  H   ARG A  28      49.823 101.040 115.209  1.00  0.00           H  
ATOM    395  HA  ARG A  28      51.553  99.280 113.672  1.00  0.00           H  
ATOM    396  HB2 ARG A  28      53.143 100.110 115.125  1.00  0.00           H  
ATOM    397  HB3 ARG A  28      52.157 101.407 115.258  1.00  0.00           H  
ATOM    398  HG2 ARG A  28      51.000 100.375 117.306  1.00  0.00           H  
ATOM    399  HG3 ARG A  28      52.446  99.294 117.273  1.00  0.00           H  
ATOM    400  HD2 ARG A  28      53.779 101.606 117.006  1.00  0.00           H  
ATOM    401  HD3 ARG A  28      52.340 102.338 117.601  1.00  0.00           H  
ATOM    402  HE  ARG A  28      52.522 101.434 119.753  1.00  0.00           H  
ATOM    403 HH11 ARG A  28      55.305  99.853 118.131  1.00  0.00           H  
ATOM    404 HH12 ARG A  28      55.603  99.195 119.719  1.00  0.00           H  
ATOM    405 HH21 ARG A  28      53.170 100.426 121.466  1.00  0.00           H  
ATOM    406 HH22 ARG A  28      54.471  99.334 121.330  1.00  0.00           H  
ATOM    407  N   VAL A  29      49.970  97.634 115.919  1.00  0.00           N  
ATOM    408  CA  VAL A  29      49.686  96.232 116.351  1.00  0.00           C  
ATOM    409  C   VAL A  29      48.373  95.573 115.959  1.00  0.00           C  
ATOM    410  O   VAL A  29      48.157  94.476 116.367  1.00  0.00           O  
ATOM    411  CB  VAL A  29      49.847  96.103 117.859  1.00  0.00           C  
ATOM    412  CG1 VAL A  29      51.305  96.380 118.371  1.00  0.00           C  
ATOM    413  CG2 VAL A  29      48.753  96.825 118.671  1.00  0.00           C  
ATOM    414  H   VAL A  29      49.153  98.228 115.919  1.00  0.00           H  
ATOM    415  HA  VAL A  29      50.443  95.569 115.932  1.00  0.00           H  
ATOM    416  HB  VAL A  29      49.757  95.029 118.028  1.00  0.00           H  
ATOM    417 HG11 VAL A  29      52.000  95.734 117.834  1.00  0.00           H  
ATOM    418 HG12 VAL A  29      51.596  97.398 118.114  1.00  0.00           H  
ATOM    419 HG13 VAL A  29      51.458  96.209 119.437  1.00  0.00           H  
ATOM    420 HG21 VAL A  29      47.800  96.295 118.641  1.00  0.00           H  
ATOM    421 HG22 VAL A  29      49.005  96.751 119.729  1.00  0.00           H  
ATOM    422 HG23 VAL A  29      48.549  97.847 118.353  1.00  0.00           H  
ATOM    423  N   TRP A  30      47.617  96.251 115.033  1.00  0.00           N  
ATOM    424  CA  TRP A  30      46.314  95.830 114.705  1.00  0.00           C  
ATOM    425  C   TRP A  30      46.261  94.440 114.089  1.00  0.00           C  
ATOM    426  O   TRP A  30      45.455  93.557 114.445  1.00  0.00           O  
ATOM    427  CB  TRP A  30      45.661  96.799 113.728  1.00  0.00           C  
ATOM    428  CG  TRP A  30      44.185  96.579 113.738  1.00  0.00           C  
ATOM    429  CD1 TRP A  30      43.413  96.076 112.703  1.00  0.00           C  
ATOM    430  CD2 TRP A  30      43.355  96.771 114.878  1.00  0.00           C  
ATOM    431  CE2 TRP A  30      42.026  96.511 114.503  1.00  0.00           C  
ATOM    432  CE3 TRP A  30      43.467  97.174 116.224  1.00  0.00           C  
ATOM    433  NE1 TRP A  30      42.109  96.060 113.160  1.00  0.00           N  
ATOM    434  CZ2 TRP A  30      40.908  96.685 115.318  1.00  0.00           C  
ATOM    435  CZ3 TRP A  30      42.379  97.401 117.040  1.00  0.00           C  
ATOM    436  CH2 TRP A  30      41.075  97.210 116.615  1.00  0.00           C  
ATOM    437  H   TRP A  30      47.759  97.225 114.809  1.00  0.00           H  
ATOM    438  HA  TRP A  30      45.758  95.774 115.641  1.00  0.00           H  
ATOM    439  HB2 TRP A  30      45.809  97.773 114.193  1.00  0.00           H  
ATOM    440  HB3 TRP A  30      46.211  96.810 112.787  1.00  0.00           H  
ATOM    441  HD1 TRP A  30      43.709  95.767 111.712  1.00  0.00           H  
ATOM    442  HE1 TRP A  30      41.333  95.922 112.528  1.00  0.00           H  
ATOM    443  HE3 TRP A  30      44.483  97.347 116.546  1.00  0.00           H  
ATOM    444  HZ2 TRP A  30      39.932  96.454 114.917  1.00  0.00           H  
ATOM    445  HZ3 TRP A  30      42.609  97.669 118.061  1.00  0.00           H  
ATOM    446  HH2 TRP A  30      40.255  97.354 117.303  1.00  0.00           H  
ATOM    447  N   GLN A  31      47.249  94.082 113.208  1.00  0.00           N  
ATOM    448  CA  GLN A  31      47.372  92.688 112.734  1.00  0.00           C  
ATOM    449  C   GLN A  31      47.659  91.607 113.797  1.00  0.00           C  
ATOM    450  O   GLN A  31      47.319  90.460 113.670  1.00  0.00           O  
ATOM    451  CB  GLN A  31      48.418  92.521 111.594  1.00  0.00           C  
ATOM    452  CG  GLN A  31      47.974  93.314 110.359  1.00  0.00           C  
ATOM    453  CD  GLN A  31      49.114  93.678 109.451  1.00  0.00           C  
ATOM    454  NE2 GLN A  31      48.906  94.394 108.383  1.00  0.00           N  
ATOM    455  OE1 GLN A  31      50.216  93.284 109.736  1.00  0.00           O  
ATOM    456  H   GLN A  31      47.939  94.772 112.945  1.00  0.00           H  
ATOM    457  HA  GLN A  31      46.399  92.398 112.341  1.00  0.00           H  
ATOM    458  HB2 GLN A  31      49.351  92.902 112.008  1.00  0.00           H  
ATOM    459  HB3 GLN A  31      48.544  91.455 111.403  1.00  0.00           H  
ATOM    460  HG2 GLN A  31      47.387  92.560 109.833  1.00  0.00           H  
ATOM    461  HG3 GLN A  31      47.304  94.160 110.511  1.00  0.00           H  
ATOM    462 HE21 GLN A  31      49.683  94.612 107.775  1.00  0.00           H  
ATOM    463 HE22 GLN A  31      48.041  94.733 107.986  1.00  0.00           H  
ATOM    464  N   LEU A  32      48.288  91.968 114.890  1.00  0.00           N  
ATOM    465  CA  LEU A  32      48.455  91.160 116.130  1.00  0.00           C  
ATOM    466  C   LEU A  32      47.230  90.898 116.803  1.00  0.00           C  
ATOM    467  O   LEU A  32      47.010  89.789 117.099  1.00  0.00           O  
ATOM    468  CB  LEU A  32      49.538  91.769 117.033  1.00  0.00           C  
ATOM    469  CG  LEU A  32      50.793  92.269 116.372  1.00  0.00           C  
ATOM    470  CD1 LEU A  32      51.945  92.517 117.485  1.00  0.00           C  
ATOM    471  CD2 LEU A  32      51.388  91.288 115.434  1.00  0.00           C  
ATOM    472  H   LEU A  32      48.484  92.956 114.969  1.00  0.00           H  
ATOM    473  HA  LEU A  32      48.973  90.259 115.805  1.00  0.00           H  
ATOM    474  HB2 LEU A  32      49.097  92.611 117.567  1.00  0.00           H  
ATOM    475  HB3 LEU A  32      49.778  90.992 117.758  1.00  0.00           H  
ATOM    476  HG  LEU A  32      50.616  93.221 115.873  1.00  0.00           H  
ATOM    477 HD11 LEU A  32      52.192  91.564 117.953  1.00  0.00           H  
ATOM    478 HD12 LEU A  32      52.847  92.945 117.049  1.00  0.00           H  
ATOM    479 HD13 LEU A  32      51.562  93.325 118.108  1.00  0.00           H  
ATOM    480 HD21 LEU A  32      52.244  91.716 114.911  1.00  0.00           H  
ATOM    481 HD22 LEU A  32      51.782  90.462 116.026  1.00  0.00           H  
ATOM    482 HD23 LEU A  32      50.749  90.974 114.610  1.00  0.00           H  
ATOM    483  N   TYR A  33      46.392  91.900 116.942  1.00  0.00           N  
ATOM    484  CA  TYR A  33      44.992  91.714 117.398  1.00  0.00           C  
ATOM    485  C   TYR A  33      43.985  91.021 116.419  1.00  0.00           C  
ATOM    486  O   TYR A  33      43.097  90.267 116.868  1.00  0.00           O  
ATOM    487  CB  TYR A  33      44.470  93.109 117.896  1.00  0.00           C  
ATOM    488  CG  TYR A  33      43.161  93.142 118.595  1.00  0.00           C  
ATOM    489  CD1 TYR A  33      41.983  93.631 117.899  1.00  0.00           C  
ATOM    490  CD2 TYR A  33      42.966  92.495 119.842  1.00  0.00           C  
ATOM    491  CE1 TYR A  33      40.740  93.526 118.565  1.00  0.00           C  
ATOM    492  CE2 TYR A  33      41.687  92.271 120.380  1.00  0.00           C  
ATOM    493  CZ  TYR A  33      40.526  92.762 119.764  1.00  0.00           C  
ATOM    494  OH  TYR A  33      39.304  92.496 120.419  1.00  0.00           O  
ATOM    495  H   TYR A  33      46.808  92.773 116.650  1.00  0.00           H  
ATOM    496  HA  TYR A  33      44.935  91.101 118.296  1.00  0.00           H  
ATOM    497  HB2 TYR A  33      45.179  93.617 118.550  1.00  0.00           H  
ATOM    498  HB3 TYR A  33      44.400  93.726 117.000  1.00  0.00           H  
ATOM    499  HD1 TYR A  33      42.004  94.024 116.893  1.00  0.00           H  
ATOM    500  HD2 TYR A  33      43.820  92.101 120.372  1.00  0.00           H  
ATOM    501  HE1 TYR A  33      39.863  93.862 118.032  1.00  0.00           H  
ATOM    502  HE2 TYR A  33      41.519  91.690 121.276  1.00  0.00           H  
ATOM    503  HH  TYR A  33      38.631  92.927 119.889  1.00  0.00           H  
ATOM    504  N   ILE A  34      44.095  91.188 115.045  1.00  0.00           N  
ATOM    505  CA  ILE A  34      43.314  90.345 114.125  1.00  0.00           C  
ATOM    506  C   ILE A  34      43.750  88.901 114.193  1.00  0.00           C  
ATOM    507  O   ILE A  34      42.865  87.986 114.198  1.00  0.00           O  
ATOM    508  CB  ILE A  34      43.508  90.828 112.652  1.00  0.00           C  
ATOM    509  CG1 ILE A  34      42.760  92.199 112.418  1.00  0.00           C  
ATOM    510  CG2 ILE A  34      42.980  89.924 111.598  1.00  0.00           C  
ATOM    511  CD1 ILE A  34      43.408  92.931 111.209  1.00  0.00           C  
ATOM    512  H   ILE A  34      44.846  91.753 114.674  1.00  0.00           H  
ATOM    513  HA  ILE A  34      42.238  90.350 114.303  1.00  0.00           H  
ATOM    514  HB  ILE A  34      44.568  90.892 112.406  1.00  0.00           H  
ATOM    515 HG12 ILE A  34      41.701  92.014 112.243  1.00  0.00           H  
ATOM    516 HG13 ILE A  34      42.840  92.789 113.331  1.00  0.00           H  
ATOM    517 HG21 ILE A  34      43.794  89.238 111.365  1.00  0.00           H  
ATOM    518 HG22 ILE A  34      41.997  89.606 111.945  1.00  0.00           H  
ATOM    519 HG23 ILE A  34      42.905  90.386 110.613  1.00  0.00           H  
ATOM    520 HD11 ILE A  34      43.453  92.334 110.298  1.00  0.00           H  
ATOM    521 HD12 ILE A  34      42.694  93.718 110.970  1.00  0.00           H  
ATOM    522 HD13 ILE A  34      44.334  93.456 111.446  1.00  0.00           H  
ATOM    523  N   GLY A  35      45.044  88.611 114.147  1.00  0.00           N  
ATOM    524  CA  GLY A  35      45.543  87.268 113.861  1.00  0.00           C  
ATOM    525  C   GLY A  35      46.008  87.223 112.410  1.00  0.00           C  
ATOM    526  O   GLY A  35      46.271  88.237 111.794  1.00  0.00           O  
ATOM    527  H   GLY A  35      45.722  89.360 114.158  1.00  0.00           H  
ATOM    528  HA2 GLY A  35      46.375  87.064 114.535  1.00  0.00           H  
ATOM    529  HA3 GLY A  35      44.769  86.504 113.938  1.00  0.00           H  
ATOM    530  N   ASP A  36      46.169  86.019 111.908  1.00  0.00           N  
ATOM    531  CA  ASP A  36      46.298  85.691 110.468  1.00  0.00           C  
ATOM    532  C   ASP A  36      45.115  86.255 109.653  1.00  0.00           C  
ATOM    533  O   ASP A  36      43.992  86.322 110.089  1.00  0.00           O  
ATOM    534  CB  ASP A  36      46.590  84.214 110.357  1.00  0.00           C  
ATOM    535  CG  ASP A  36      46.959  83.752 108.995  1.00  0.00           C  
ATOM    536  OD1 ASP A  36      47.510  82.658 109.076  1.00  0.00           O  
ATOM    537  OD2 ASP A  36      46.749  84.313 107.930  1.00  0.00           O1-
ATOM    538  H   ASP A  36      45.995  85.244 112.532  1.00  0.00           H  
ATOM    539  HA  ASP A  36      47.146  86.171 109.980  1.00  0.00           H  
ATOM    540  HB2 ASP A  36      47.486  84.099 110.967  1.00  0.00           H  
ATOM    541  HB3 ASP A  36      45.713  83.656 110.682  1.00  0.00           H  
ATOM    542  N   THR A  37      45.424  86.649 108.392  1.00  0.00           N  
ATOM    543  CA  THR A  37      44.355  87.057 107.456  1.00  0.00           C  
ATOM    544  C   THR A  37      43.567  85.841 106.840  1.00  0.00           C  
ATOM    545  O   THR A  37      42.358  85.914 106.573  1.00  0.00           O  
ATOM    546  CB  THR A  37      44.878  88.001 106.377  1.00  0.00           C  
ATOM    547  CG2 THR A  37      43.855  88.374 105.280  1.00  0.00           C  
ATOM    548  OG1 THR A  37      45.366  89.136 106.993  1.00  0.00           O  
ATOM    549  H   THR A  37      46.374  86.582 108.057  1.00  0.00           H  
ATOM    550  HA  THR A  37      43.587  87.674 107.922  1.00  0.00           H  
ATOM    551  HB  THR A  37      45.715  87.549 105.844  1.00  0.00           H  
ATOM    552  HG1 THR A  37      45.843  88.838 107.771  1.00  0.00           H  
ATOM    553 HG21 THR A  37      42.978  88.843 105.725  1.00  0.00           H  
ATOM    554 HG22 THR A  37      44.290  89.075 104.568  1.00  0.00           H  
ATOM    555 HG23 THR A  37      43.533  87.480 104.745  1.00  0.00           H  
ATOM    556  N   ARG A  38      44.249  84.661 106.630  1.00  0.00           N  
ATOM    557  CA  ARG A  38      43.592  83.483 106.083  1.00  0.00           C  
ATOM    558  C   ARG A  38      42.492  83.161 107.128  1.00  0.00           C  
ATOM    559  O   ARG A  38      41.357  83.014 106.753  1.00  0.00           O  
ATOM    560  CB  ARG A  38      44.634  82.354 105.967  1.00  0.00           C  
ATOM    561  CG  ARG A  38      45.814  82.777 105.032  1.00  0.00           C  
ATOM    562  CD  ARG A  38      46.835  81.657 104.810  1.00  0.00           C  
ATOM    563  NE  ARG A  38      47.632  81.578 106.023  1.00  0.00           N  
ATOM    564  CZ  ARG A  38      48.535  80.667 106.376  1.00  0.00           C  
ATOM    565  NH1 ARG A  38      48.883  79.597 105.712  1.00  0.00           N1+
ATOM    566  NH2 ARG A  38      49.022  80.795 107.559  1.00  0.00           N  
ATOM    567  H   ARG A  38      45.230  84.679 106.870  1.00  0.00           H  
ATOM    568  HA  ARG A  38      43.144  83.697 105.112  1.00  0.00           H  
ATOM    569  HB2 ARG A  38      45.057  82.193 106.959  1.00  0.00           H  
ATOM    570  HB3 ARG A  38      44.224  81.413 105.599  1.00  0.00           H  
ATOM    571  HG2 ARG A  38      45.403  82.873 104.027  1.00  0.00           H  
ATOM    572  HG3 ARG A  38      46.210  83.728 105.390  1.00  0.00           H  
ATOM    573  HD2 ARG A  38      46.302  80.726 104.617  1.00  0.00           H  
ATOM    574  HD3 ARG A  38      47.440  81.830 103.920  1.00  0.00           H  
ATOM    575  HE  ARG A  38      47.638  82.422 106.577  1.00  0.00           H  
ATOM    576 HH11 ARG A  38      48.433  79.364 104.838  1.00  0.00           H  
ATOM    577 HH12 ARG A  38      49.381  78.844 106.163  1.00  0.00           H  
ATOM    578 HH21 ARG A  38      48.626  81.514 108.149  1.00  0.00           H  
ATOM    579 HH22 ARG A  38      49.556  80.026 107.937  1.00  0.00           H  
ATOM    580  N   SER A  39      42.959  83.175 108.416  1.00  0.00           N  
ATOM    581  CA  SER A  39      42.089  82.642 109.565  1.00  0.00           C  
ATOM    582  C   SER A  39      40.837  83.506 109.809  1.00  0.00           C  
ATOM    583  O   SER A  39      39.839  82.962 110.300  1.00  0.00           O  
ATOM    584  CB  SER A  39      42.928  82.475 110.812  1.00  0.00           C  
ATOM    585  OG  SER A  39      42.231  81.774 111.822  1.00  0.00           O  
ATOM    586  H   SER A  39      43.844  83.519 108.759  1.00  0.00           H  
ATOM    587  HA  SER A  39      41.813  81.616 109.323  1.00  0.00           H  
ATOM    588  HB2 SER A  39      43.591  81.667 110.506  1.00  0.00           H  
ATOM    589  HB3 SER A  39      43.461  83.393 111.059  1.00  0.00           H  
ATOM    590  HG  SER A  39      42.728  81.698 112.641  1.00  0.00           H  
ATOM    591  N   ARG A  40      40.898  84.729 109.404  1.00  0.00           N  
ATOM    592  CA  ARG A  40      39.693  85.647 109.398  1.00  0.00           C  
ATOM    593  C   ARG A  40      38.846  85.500 108.100  1.00  0.00           C  
ATOM    594  O   ARG A  40      37.604  85.263 108.114  1.00  0.00           O  
ATOM    595  CB  ARG A  40      40.129  87.071 109.544  1.00  0.00           C  
ATOM    596  CG  ARG A  40      39.143  88.240 109.278  1.00  0.00           C  
ATOM    597  CD  ARG A  40      39.483  89.564 110.051  1.00  0.00           C  
ATOM    598  NE  ARG A  40      38.548  90.585 109.850  1.00  0.00           N  
ATOM    599  CZ  ARG A  40      38.385  91.696 110.568  1.00  0.00           C  
ATOM    600  NH1 ARG A  40      39.019  91.933 111.667  1.00  0.00           N1+
ATOM    601  NH2 ARG A  40      37.701  92.763 110.153  1.00  0.00           N  
ATOM    602  H   ARG A  40      41.775  85.149 109.130  1.00  0.00           H  
ATOM    603  HA  ARG A  40      39.013  85.409 110.216  1.00  0.00           H  
ATOM    604  HB2 ARG A  40      40.501  87.139 110.566  1.00  0.00           H  
ATOM    605  HB3 ARG A  40      41.031  87.189 108.943  1.00  0.00           H  
ATOM    606  HG2 ARG A  40      39.041  88.331 108.197  1.00  0.00           H  
ATOM    607  HG3 ARG A  40      38.134  87.932 109.552  1.00  0.00           H  
ATOM    608  HD2 ARG A  40      39.582  89.451 111.131  1.00  0.00           H  
ATOM    609  HD3 ARG A  40      40.442  89.959 109.717  1.00  0.00           H  
ATOM    610  HE  ARG A  40      37.967  90.525 109.027  1.00  0.00           H  
ATOM    611 HH11 ARG A  40      39.509  91.225 112.195  1.00  0.00           H  
ATOM    612 HH12 ARG A  40      38.836  92.874 111.985  1.00  0.00           H  
ATOM    613 HH21 ARG A  40      37.116  92.764 109.330  1.00  0.00           H  
ATOM    614 HH22 ARG A  40      37.651  93.570 110.760  1.00  0.00           H  
ATOM    615  N   THR A  41      39.467  85.592 106.931  1.00  0.00           N  
ATOM    616  CA  THR A  41      38.902  85.683 105.586  1.00  0.00           C  
ATOM    617  C   THR A  41      38.063  84.392 105.323  1.00  0.00           C  
ATOM    618  O   THR A  41      36.979  84.401 104.703  1.00  0.00           O  
ATOM    619  CB  THR A  41      39.957  85.783 104.486  1.00  0.00           C  
ATOM    620  CG2 THR A  41      39.433  85.926 103.047  1.00  0.00           C  
ATOM    621  OG1 THR A  41      40.683  86.987 104.699  1.00  0.00           O  
ATOM    622  H   THR A  41      40.467  85.561 107.065  1.00  0.00           H  
ATOM    623  HA  THR A  41      38.237  86.546 105.557  1.00  0.00           H  
ATOM    624  HB  THR A  41      40.720  85.010 104.569  1.00  0.00           H  
ATOM    625  HG1 THR A  41      41.325  86.921 105.410  1.00  0.00           H  
ATOM    626 HG21 THR A  41      38.634  86.665 103.104  1.00  0.00           H  
ATOM    627 HG22 THR A  41      40.346  86.235 102.537  1.00  0.00           H  
ATOM    628 HG23 THR A  41      39.183  84.951 102.631  1.00  0.00           H  
ATOM    629  N   ALA A  42      38.580  83.254 105.750  1.00  0.00           N  
ATOM    630  CA  ALA A  42      37.800  81.975 105.872  1.00  0.00           C  
ATOM    631  C   ALA A  42      36.372  82.033 106.542  1.00  0.00           C  
ATOM    632  O   ALA A  42      35.506  81.120 106.267  1.00  0.00           O  
ATOM    633  CB  ALA A  42      38.690  80.998 106.715  1.00  0.00           C  
ATOM    634  H   ALA A  42      39.550  83.242 106.030  1.00  0.00           H  
ATOM    635  HA  ALA A  42      37.644  81.583 104.868  1.00  0.00           H  
ATOM    636  HB1 ALA A  42      38.657  81.250 107.775  1.00  0.00           H  
ATOM    637  HB2 ALA A  42      38.211  80.030 106.572  1.00  0.00           H  
ATOM    638  HB3 ALA A  42      39.739  80.997 106.416  1.00  0.00           H  
ATOM    639  N   GLU A  43      36.043  82.957 107.462  1.00  0.00           N  
ATOM    640  CA  GLU A  43      34.816  82.848 108.255  1.00  0.00           C  
ATOM    641  C   GLU A  43      33.719  83.434 107.396  1.00  0.00           C  
ATOM    642  O   GLU A  43      32.610  83.033 107.694  1.00  0.00           O  
ATOM    643  CB  GLU A  43      35.003  83.485 109.655  1.00  0.00           C  
ATOM    644  CG  GLU A  43      36.013  82.738 110.540  1.00  0.00           C  
ATOM    645  CD  GLU A  43      35.710  81.330 111.049  1.00  0.00           C  
ATOM    646  OE1 GLU A  43      36.030  81.078 112.237  1.00  0.00           O  
ATOM    647  OE2 GLU A  43      35.089  80.448 110.387  1.00  0.00           O1-
ATOM    648  H   GLU A  43      36.660  83.680 107.802  1.00  0.00           H  
ATOM    649  HA  GLU A  43      34.571  81.815 108.501  1.00  0.00           H  
ATOM    650  HB2 GLU A  43      35.225  84.544 109.516  1.00  0.00           H  
ATOM    651  HB3 GLU A  43      34.011  83.492 110.108  1.00  0.00           H  
ATOM    652  HG2 GLU A  43      36.982  82.577 110.068  1.00  0.00           H  
ATOM    653  HG3 GLU A  43      36.139  83.407 111.392  1.00  0.00           H  
ATOM    654  N   TYR A  44      33.982  84.425 106.480  1.00  0.00           N  
ATOM    655  CA  TYR A  44      32.861  85.120 105.853  1.00  0.00           C  
ATOM    656  C   TYR A  44      33.048  85.663 104.449  1.00  0.00           C  
ATOM    657  O   TYR A  44      32.059  86.083 103.775  1.00  0.00           O  
ATOM    658  CB  TYR A  44      32.377  86.225 106.781  1.00  0.00           C  
ATOM    659  CG  TYR A  44      33.433  87.337 107.044  1.00  0.00           C  
ATOM    660  CD1 TYR A  44      34.160  87.270 108.247  1.00  0.00           C  
ATOM    661  CD2 TYR A  44      33.554  88.500 106.256  1.00  0.00           C  
ATOM    662  CE1 TYR A  44      35.176  88.179 108.551  1.00  0.00           C  
ATOM    663  CE2 TYR A  44      34.659  89.411 106.519  1.00  0.00           C  
ATOM    664  CZ  TYR A  44      35.485  89.216 107.666  1.00  0.00           C  
ATOM    665  OH  TYR A  44      36.580  89.949 107.889  1.00  0.00           O  
ATOM    666  H   TYR A  44      34.890  84.845 106.615  1.00  0.00           H  
ATOM    667  HA  TYR A  44      31.979  84.480 105.852  1.00  0.00           H  
ATOM    668  HB2 TYR A  44      31.529  86.699 106.287  1.00  0.00           H  
ATOM    669  HB3 TYR A  44      31.962  85.855 107.719  1.00  0.00           H  
ATOM    670  HD1 TYR A  44      34.007  86.523 109.011  1.00  0.00           H  
ATOM    671  HD2 TYR A  44      33.049  88.747 105.334  1.00  0.00           H  
ATOM    672  HE1 TYR A  44      35.636  87.984 109.508  1.00  0.00           H  
ATOM    673  HE2 TYR A  44      34.714  90.294 105.901  1.00  0.00           H  
ATOM    674  HH  TYR A  44      36.497  90.843 107.546  1.00  0.00           H  
ATOM    675  N   LYS A  45      34.270  85.634 103.888  1.00  0.00           N  
ATOM    676  CA  LYS A  45      34.538  86.031 102.473  1.00  0.00           C  
ATOM    677  C   LYS A  45      33.554  85.406 101.440  1.00  0.00           C  
ATOM    678  O   LYS A  45      32.985  86.111 100.686  1.00  0.00           O  
ATOM    679  CB  LYS A  45      36.024  85.846 102.075  1.00  0.00           C  
ATOM    680  CG  LYS A  45      36.334  86.248 100.598  1.00  0.00           C  
ATOM    681  CD  LYS A  45      37.794  86.124 100.116  1.00  0.00           C  
ATOM    682  CE  LYS A  45      37.787  86.484  98.678  1.00  0.00           C  
ATOM    683  NZ  LYS A  45      39.132  86.203  98.059  1.00  0.00           N1+
ATOM    684  H   LYS A  45      34.989  85.241 104.476  1.00  0.00           H  
ATOM    685  HA  LYS A  45      34.388  87.107 102.391  1.00  0.00           H  
ATOM    686  HB2 LYS A  45      36.660  86.475 102.697  1.00  0.00           H  
ATOM    687  HB3 LYS A  45      36.400  84.834 102.223  1.00  0.00           H  
ATOM    688  HG2 LYS A  45      35.732  85.622  99.940  1.00  0.00           H  
ATOM    689  HG3 LYS A  45      36.025  87.275 100.401  1.00  0.00           H  
ATOM    690  HD2 LYS A  45      38.382  86.854 100.675  1.00  0.00           H  
ATOM    691  HD3 LYS A  45      38.164  85.136 100.391  1.00  0.00           H  
ATOM    692  HE2 LYS A  45      37.106  85.833  98.129  1.00  0.00           H  
ATOM    693  HE3 LYS A  45      37.514  87.531  98.550  1.00  0.00           H  
ATOM    694  HZ1 LYS A  45      39.017  86.259  97.057  1.00  0.00           H  
ATOM    695  HZ2 LYS A  45      39.881  86.795  98.390  1.00  0.00           H  
ATOM    696  HZ3 LYS A  45      39.396  85.259  98.302  1.00  0.00           H  
ATOM    697  N   ALA A  46      33.363  84.067 101.505  1.00  0.00           N  
ATOM    698  CA  ALA A  46      32.499  83.262 100.629  1.00  0.00           C  
ATOM    699  C   ALA A  46      31.048  83.583 100.936  1.00  0.00           C  
ATOM    700  O   ALA A  46      30.245  83.689  99.976  1.00  0.00           O  
ATOM    701  CB  ALA A  46      32.854  81.758 100.832  1.00  0.00           C  
ATOM    702  H   ALA A  46      33.974  83.537 102.109  1.00  0.00           H  
ATOM    703  HA  ALA A  46      32.756  83.650  99.644  1.00  0.00           H  
ATOM    704  HB1 ALA A  46      32.882  81.611 101.911  1.00  0.00           H  
ATOM    705  HB2 ALA A  46      32.167  81.084 100.320  1.00  0.00           H  
ATOM    706  HB3 ALA A  46      33.817  81.668 100.329  1.00  0.00           H  
ATOM    707  N   TRP A  47      30.607  83.720 102.188  1.00  0.00           N  
ATOM    708  CA  TRP A  47      29.241  84.137 102.490  1.00  0.00           C  
ATOM    709  C   TRP A  47      28.912  85.544 101.975  1.00  0.00           C  
ATOM    710  O   TRP A  47      27.831  85.748 101.444  1.00  0.00           O  
ATOM    711  CB  TRP A  47      28.960  84.060 103.998  1.00  0.00           C  
ATOM    712  CG  TRP A  47      27.687  84.580 104.521  1.00  0.00           C  
ATOM    713  CD1 TRP A  47      26.642  83.831 104.837  1.00  0.00           C  
ATOM    714  CD2 TRP A  47      27.301  85.982 104.786  1.00  0.00           C  
ATOM    715  CE2 TRP A  47      25.986  86.005 105.160  1.00  0.00           C  
ATOM    716  CE3 TRP A  47      27.936  87.251 104.750  1.00  0.00           C  
ATOM    717  NE1 TRP A  47      25.579  84.691 105.084  1.00  0.00           N  
ATOM    718  CZ2 TRP A  47      25.307  87.137 105.523  1.00  0.00           C  
ATOM    719  CZ3 TRP A  47      27.245  88.433 104.972  1.00  0.00           C  
ATOM    720  CH2 TRP A  47      25.891  88.400 105.423  1.00  0.00           C  
ATOM    721  H   TRP A  47      31.221  83.452 102.943  1.00  0.00           H  
ATOM    722  HA  TRP A  47      28.462  83.558 101.995  1.00  0.00           H  
ATOM    723  HB2 TRP A  47      28.978  83.011 104.291  1.00  0.00           H  
ATOM    724  HB3 TRP A  47      29.841  84.453 104.505  1.00  0.00           H  
ATOM    725  HD1 TRP A  47      26.456  82.770 104.752  1.00  0.00           H  
ATOM    726  HE1 TRP A  47      24.617  84.392 105.154  1.00  0.00           H  
ATOM    727  HE3 TRP A  47      28.927  87.288 104.320  1.00  0.00           H  
ATOM    728  HZ2 TRP A  47      24.325  87.038 105.963  1.00  0.00           H  
ATOM    729  HZ3 TRP A  47      27.793  89.349 104.801  1.00  0.00           H  
ATOM    730  HH2 TRP A  47      25.377  89.270 105.804  1.00  0.00           H  
ATOM    731  N   LEU A  48      29.857  86.508 102.107  1.00  0.00           N  
ATOM    732  CA  LEU A  48      29.731  87.866 101.661  1.00  0.00           C  
ATOM    733  C   LEU A  48      29.865  87.979 100.137  1.00  0.00           C  
ATOM    734  O   LEU A  48      29.157  88.773  99.518  1.00  0.00           O  
ATOM    735  CB  LEU A  48      30.904  88.684 102.343  1.00  0.00           C  
ATOM    736  CG  LEU A  48      31.205  90.121 101.876  1.00  0.00           C  
ATOM    737  CD1 LEU A  48      29.929  90.893 102.217  1.00  0.00           C  
ATOM    738  CD2 LEU A  48      32.448  90.728 102.626  1.00  0.00           C  
ATOM    739  H   LEU A  48      30.622  86.183 102.681  1.00  0.00           H  
ATOM    740  HA  LEU A  48      28.777  88.206 102.065  1.00  0.00           H  
ATOM    741  HB2 LEU A  48      30.708  88.824 103.406  1.00  0.00           H  
ATOM    742  HB3 LEU A  48      31.811  88.102 102.178  1.00  0.00           H  
ATOM    743  HG  LEU A  48      31.399  90.121 100.803  1.00  0.00           H  
ATOM    744 HD11 LEU A  48      28.991  90.746 101.680  1.00  0.00           H  
ATOM    745 HD12 LEU A  48      29.663  90.961 103.271  1.00  0.00           H  
ATOM    746 HD13 LEU A  48      30.077  91.932 101.925  1.00  0.00           H  
ATOM    747 HD21 LEU A  48      32.402  90.833 103.710  1.00  0.00           H  
ATOM    748 HD22 LEU A  48      33.346  90.201 102.307  1.00  0.00           H  
ATOM    749 HD23 LEU A  48      32.466  91.745 102.233  1.00  0.00           H  
ATOM    750  N   LEU A  49      30.678  87.104  99.578  1.00  0.00           N  
ATOM    751  CA  LEU A  49      30.802  87.050  98.102  1.00  0.00           C  
ATOM    752  C   LEU A  49      29.530  86.492  97.414  1.00  0.00           C  
ATOM    753  O   LEU A  49      28.992  87.183  96.541  1.00  0.00           O  
ATOM    754  CB  LEU A  49      32.142  86.319  97.721  1.00  0.00           C  
ATOM    755  CG  LEU A  49      32.221  86.016  96.234  1.00  0.00           C  
ATOM    756  CD1 LEU A  49      32.271  87.272  95.351  1.00  0.00           C  
ATOM    757  CD2 LEU A  49      33.453  85.152  96.037  1.00  0.00           C  
ATOM    758  H   LEU A  49      31.328  86.648 100.203  1.00  0.00           H  
ATOM    759  HA  LEU A  49      30.936  88.075  97.755  1.00  0.00           H  
ATOM    760  HB2 LEU A  49      32.969  86.958  98.035  1.00  0.00           H  
ATOM    761  HB3 LEU A  49      32.224  85.404  98.307  1.00  0.00           H  
ATOM    762  HG  LEU A  49      31.388  85.410  95.876  1.00  0.00           H  
ATOM    763 HD11 LEU A  49      32.867  86.949  94.497  1.00  0.00           H  
ATOM    764 HD12 LEU A  49      31.264  87.561  95.049  1.00  0.00           H  
ATOM    765 HD13 LEU A  49      32.796  88.040  95.917  1.00  0.00           H  
ATOM    766 HD21 LEU A  49      34.287  85.802  96.302  1.00  0.00           H  
ATOM    767 HD22 LEU A  49      33.402  84.263  96.665  1.00  0.00           H  
ATOM    768 HD23 LEU A  49      33.637  84.864  95.002  1.00  0.00           H  
ATOM    769  N   GLY A  50      28.946  85.446  97.971  1.00  0.00           N  
ATOM    770  CA  GLY A  50      27.644  84.977  97.628  1.00  0.00           C  
ATOM    771  C   GLY A  50      26.511  85.982  97.836  1.00  0.00           C  
ATOM    772  O   GLY A  50      25.824  86.362  96.878  1.00  0.00           O  
ATOM    773  H   GLY A  50      29.439  84.870  98.638  1.00  0.00           H  
ATOM    774  HA2 GLY A  50      27.751  84.627  96.601  1.00  0.00           H  
ATOM    775  HA3 GLY A  50      27.407  84.111  98.247  1.00  0.00           H  
ATOM    776  N   LEU A  51      26.385  86.564  99.057  1.00  0.00           N  
ATOM    777  CA  LEU A  51      25.493  87.691  99.234  1.00  0.00           C  
ATOM    778  C   LEU A  51      25.574  88.747  98.139  1.00  0.00           C  
ATOM    779  O   LEU A  51      24.469  88.989  97.495  1.00  0.00           O  
ATOM    780  CB  LEU A  51      25.801  88.367 100.618  1.00  0.00           C  
ATOM    781  CG  LEU A  51      24.987  89.617 100.930  1.00  0.00           C  
ATOM    782  CD1 LEU A  51      23.480  89.421 100.862  1.00  0.00           C  
ATOM    783  CD2 LEU A  51      25.301  90.091 102.296  1.00  0.00           C  
ATOM    784  H   LEU A  51      26.820  86.079  99.830  1.00  0.00           H  
ATOM    785  HA  LEU A  51      24.455  87.364  99.274  1.00  0.00           H  
ATOM    786  HB2 LEU A  51      25.598  87.599 101.365  1.00  0.00           H  
ATOM    787  HB3 LEU A  51      26.871  88.556 100.714  1.00  0.00           H  
ATOM    788  HG  LEU A  51      25.300  90.355 100.192  1.00  0.00           H  
ATOM    789 HD11 LEU A  51      23.239  89.271  99.809  1.00  0.00           H  
ATOM    790 HD12 LEU A  51      23.066  88.573 101.407  1.00  0.00           H  
ATOM    791 HD13 LEU A  51      22.913  90.250 101.286  1.00  0.00           H  
ATOM    792 HD21 LEU A  51      24.750  91.008 102.504  1.00  0.00           H  
ATOM    793 HD22 LEU A  51      24.941  89.284 102.934  1.00  0.00           H  
ATOM    794 HD23 LEU A  51      26.340  90.283 102.562  1.00  0.00           H  
ATOM    795  N   LEU A  52      26.729  89.361  97.794  1.00  0.00           N  
ATOM    796  CA  LEU A  52      26.744  90.436  96.835  1.00  0.00           C  
ATOM    797  C   LEU A  52      26.668  89.965  95.376  1.00  0.00           C  
ATOM    798  O   LEU A  52      26.111  90.676  94.603  1.00  0.00           O  
ATOM    799  CB  LEU A  52      28.039  91.262  96.950  1.00  0.00           C  
ATOM    800  CG  LEU A  52      28.278  91.830  98.357  1.00  0.00           C  
ATOM    801  CD1 LEU A  52      29.792  91.996  98.575  1.00  0.00           C  
ATOM    802  CD2 LEU A  52      27.371  93.046  98.636  1.00  0.00           C  
ATOM    803  H   LEU A  52      27.538  89.061  98.320  1.00  0.00           H  
ATOM    804  HA  LEU A  52      25.889  91.105  96.927  1.00  0.00           H  
ATOM    805  HB2 LEU A  52      28.882  90.668  96.595  1.00  0.00           H  
ATOM    806  HB3 LEU A  52      28.044  92.080  96.231  1.00  0.00           H  
ATOM    807  HG  LEU A  52      28.036  91.080  99.109  1.00  0.00           H  
ATOM    808 HD11 LEU A  52      30.364  91.080  98.722  1.00  0.00           H  
ATOM    809 HD12 LEU A  52      30.216  92.557  97.742  1.00  0.00           H  
ATOM    810 HD13 LEU A  52      29.911  92.572  99.492  1.00  0.00           H  
ATOM    811 HD21 LEU A  52      27.666  93.865  97.981  1.00  0.00           H  
ATOM    812 HD22 LEU A  52      26.365  92.746  98.345  1.00  0.00           H  
ATOM    813 HD23 LEU A  52      27.513  93.433  99.646  1.00  0.00           H  
ATOM    814  N   ARG A  53      27.185  88.772  95.050  1.00  0.00           N  
ATOM    815  CA  ARG A  53      27.242  88.163  93.718  1.00  0.00           C  
ATOM    816  C   ARG A  53      25.807  87.690  93.348  1.00  0.00           C  
ATOM    817  O   ARG A  53      25.328  88.079  92.253  1.00  0.00           O  
ATOM    818  CB  ARG A  53      28.301  87.042  93.513  1.00  0.00           C  
ATOM    819  CG  ARG A  53      28.377  86.443  92.096  1.00  0.00           C  
ATOM    820  CD  ARG A  53      29.524  85.446  92.097  1.00  0.00           C  
ATOM    821  NE  ARG A  53      29.087  84.217  92.847  1.00  0.00           N  
ATOM    822  CZ  ARG A  53      29.850  83.103  93.047  1.00  0.00           C  
ATOM    823  NH1 ARG A  53      31.054  82.947  92.622  1.00  0.00           N1+
ATOM    824  NH2 ARG A  53      29.368  82.264  93.923  1.00  0.00           N  
ATOM    825  H   ARG A  53      27.714  88.401  95.826  1.00  0.00           H  
ATOM    826  HA  ARG A  53      27.434  89.048  93.111  1.00  0.00           H  
ATOM    827  HB2 ARG A  53      29.271  87.429  93.826  1.00  0.00           H  
ATOM    828  HB3 ARG A  53      27.995  86.260  94.207  1.00  0.00           H  
ATOM    829  HG2 ARG A  53      27.411  86.045  91.786  1.00  0.00           H  
ATOM    830  HG3 ARG A  53      28.701  87.219  91.403  1.00  0.00           H  
ATOM    831  HD2 ARG A  53      29.820  85.235  91.070  1.00  0.00           H  
ATOM    832  HD3 ARG A  53      30.360  85.981  92.547  1.00  0.00           H  
ATOM    833  HE  ARG A  53      28.099  84.104  93.024  1.00  0.00           H  
ATOM    834 HH11 ARG A  53      31.361  83.704  92.029  1.00  0.00           H  
ATOM    835 HH12 ARG A  53      31.463  82.030  92.738  1.00  0.00           H  
ATOM    836 HH21 ARG A  53      28.560  82.542  94.461  1.00  0.00           H  
ATOM    837 HH22 ARG A  53      29.950  81.524  94.289  1.00  0.00           H  
ATOM    838  N   GLN A  54      25.043  87.086  94.282  1.00  0.00           N  
ATOM    839  CA  GLN A  54      23.603  86.755  94.136  1.00  0.00           C  
ATOM    840  C   GLN A  54      22.754  87.992  93.917  1.00  0.00           C  
ATOM    841  O   GLN A  54      21.677  87.857  93.345  1.00  0.00           O  
ATOM    842  CB  GLN A  54      23.128  85.928  95.307  1.00  0.00           C  
ATOM    843  CG  GLN A  54      23.656  84.477  95.417  1.00  0.00           C  
ATOM    844  CD  GLN A  54      23.322  83.702  96.634  1.00  0.00           C  
ATOM    845  NE2 GLN A  54      22.354  82.844  96.549  1.00  0.00           N  
ATOM    846  OE1 GLN A  54      23.773  83.963  97.729  1.00  0.00           O  
ATOM    847  H   GLN A  54      25.461  86.760  95.140  1.00  0.00           H  
ATOM    848  HA  GLN A  54      23.572  86.092  93.271  1.00  0.00           H  
ATOM    849  HB2 GLN A  54      23.381  86.456  96.227  1.00  0.00           H  
ATOM    850  HB3 GLN A  54      22.043  85.840  95.271  1.00  0.00           H  
ATOM    851  HG2 GLN A  54      23.488  83.838  94.550  1.00  0.00           H  
ATOM    852  HG3 GLN A  54      24.741  84.387  95.472  1.00  0.00           H  
ATOM    853 HE21 GLN A  54      22.035  82.360  97.377  1.00  0.00           H  
ATOM    854 HE22 GLN A  54      21.825  82.703  95.701  1.00  0.00           H  
ATOM    855  N   HIP A  55      23.055  89.181  94.454  1.00  0.00           N  
ATOM    856  CA  HIP A  55      22.373  90.426  94.068  1.00  0.00           C  
ATOM    857  C   HIP A  55      22.990  91.180  92.882  1.00  0.00           C  
ATOM    858  O   HIP A  55      22.574  92.351  92.655  1.00  0.00           O  
ATOM    859  CB  HIP A  55      22.239  91.225  95.416  1.00  0.00           C  
ATOM    860  CG  HIP A  55      21.155  92.206  95.426  1.00  0.00           C  
ATOM    861  CD2 HIP A  55      21.256  93.619  95.414  1.00  0.00           C  
ATOM    862  ND1 HIP A  55      19.793  91.840  95.399  1.00  0.00           N1+
ATOM    863  CE1 HIP A  55      19.100  93.008  95.322  1.00  0.00           C  
ATOM    864  NE2 HIP A  55      19.963  94.056  95.414  1.00  0.00           N  
ATOM    865  H   HIP A  55      23.864  89.296  95.047  1.00  0.00           H  
ATOM    866  HA  HIP A  55      21.339  90.286  93.751  1.00  0.00           H  
ATOM    867  HB2 HIP A  55      22.059  90.463  96.174  1.00  0.00           H  
ATOM    868  HB3 HIP A  55      23.199  91.654  95.701  1.00  0.00           H  
ATOM    869  HD1 HIP A  55      19.400  90.920  95.532  1.00  0.00           H  
ATOM    870  HD2 HIP A  55      22.169  94.194  95.352  1.00  0.00           H  
ATOM    871  HE1 HIP A  55      18.021  92.976  95.305  1.00  0.00           H  
ATOM    872  HE2 HIP A  55      19.713  95.033  95.353  1.00  0.00           H  
ATOM    873  N   GLY A  56      23.973  90.623  92.167  1.00  0.00           N  
ATOM    874  CA  GLY A  56      24.828  91.139  91.096  1.00  0.00           C  
ATOM    875  C   GLY A  56      25.409  92.535  91.267  1.00  0.00           C  
ATOM    876  O   GLY A  56      25.409  93.280  90.284  1.00  0.00           O  
ATOM    877  H   GLY A  56      24.215  89.661  92.350  1.00  0.00           H  
ATOM    878  HA2 GLY A  56      25.722  90.524  90.999  1.00  0.00           H  
ATOM    879  HA3 GLY A  56      24.145  91.116  90.246  1.00  0.00           H  
ATOM    880  N   CYS A  57      25.880  92.887  92.481  1.00  0.00           N  
ATOM    881  CA  CYS A  57      26.504  94.167  92.731  1.00  0.00           C  
ATOM    882  C   CYS A  57      27.927  94.238  91.992  1.00  0.00           C  
ATOM    883  O   CYS A  57      28.478  93.217  91.629  1.00  0.00           O  
ATOM    884  CB  CYS A  57      26.645  94.276  94.289  1.00  0.00           C  
ATOM    885  SG  CYS A  57      25.075  93.889  95.102  1.00  0.00           S  
ATOM    886  H   CYS A  57      25.732  92.251  93.252  1.00  0.00           H  
ATOM    887  HA  CYS A  57      25.840  94.983  92.444  1.00  0.00           H  
ATOM    888  HB2 CYS A  57      27.499  93.690  94.628  1.00  0.00           H  
ATOM    889  HB3 CYS A  57      27.068  95.263  94.472  1.00  0.00           H  
ATOM    890  HG  CYS A  57      24.602  95.100  95.412  1.00  0.00           H  
ATOM    891  N   HIE A  58      28.399  95.476  91.970  1.00  0.00           N  
ATOM    892  CA  HIE A  58      29.808  95.803  91.619  1.00  0.00           C  
ATOM    893  C   HIE A  58      30.282  97.053  92.373  1.00  0.00           C  
ATOM    894  O   HIE A  58      31.355  96.884  92.951  1.00  0.00           O  
ATOM    895  CB  HIE A  58      29.923  96.028  90.110  1.00  0.00           C  
ATOM    896  CG  HIE A  58      31.401  96.073  89.634  1.00  0.00           C  
ATOM    897  CD2 HIE A  58      32.143  94.926  89.486  1.00  0.00           C  
ATOM    898  ND1 HIE A  58      32.240  97.153  89.511  1.00  0.00           N  
ATOM    899  CE1 HIE A  58      33.465  96.605  89.346  1.00  0.00           C  
ATOM    900  NE2 HIE A  58      33.472  95.332  89.324  1.00  0.00           N  
ATOM    901  H   HIE A  58      27.757  96.218  92.210  1.00  0.00           H  
ATOM    902  HA  HIE A  58      30.451  94.997  91.974  1.00  0.00           H  
ATOM    903  HB2 HIE A  58      29.445  95.238  89.529  1.00  0.00           H  
ATOM    904  HB3 HIE A  58      29.442  96.960  89.812  1.00  0.00           H  
ATOM    905  HD2 HIE A  58      31.769  93.921  89.612  1.00  0.00           H  
ATOM    906  HE1 HIE A  58      34.364  97.184  89.492  1.00  0.00           H  
ATOM    907  HE2 HIE A  58      34.261  94.700  89.326  1.00  0.00           H  
ATOM    908  N   ARG A  59      29.462  98.135  92.573  1.00  0.00           N  
ATOM    909  CA  ARG A  59      29.834  99.237  93.424  1.00  0.00           C  
ATOM    910  C   ARG A  59      29.458  99.049  94.849  1.00  0.00           C  
ATOM    911  O   ARG A  59      28.254  99.143  95.071  1.00  0.00           O  
ATOM    912  CB  ARG A  59      29.363 100.599  92.829  1.00  0.00           C  
ATOM    913  CG  ARG A  59      30.224 101.762  93.271  1.00  0.00           C  
ATOM    914  CD  ARG A  59      29.686 103.188  93.219  1.00  0.00           C  
ATOM    915  NE  ARG A  59      30.699 104.252  93.471  1.00  0.00           N  
ATOM    916  CZ  ARG A  59      30.434 105.456  93.836  1.00  0.00           C  
ATOM    917  NH1 ARG A  59      29.245 105.921  94.120  1.00  0.00           N1+
ATOM    918  NH2 ARG A  59      31.431 106.219  93.786  1.00  0.00           N  
ATOM    919  H   ARG A  59      28.497  97.896  92.394  1.00  0.00           H  
ATOM    920  HA  ARG A  59      30.912  99.394  93.469  1.00  0.00           H  
ATOM    921  HB2 ARG A  59      29.322 100.594  91.740  1.00  0.00           H  
ATOM    922  HB3 ARG A  59      28.341 100.881  93.080  1.00  0.00           H  
ATOM    923  HG2 ARG A  59      30.522 101.517  94.290  1.00  0.00           H  
ATOM    924  HG3 ARG A  59      31.109 101.593  92.657  1.00  0.00           H  
ATOM    925  HD2 ARG A  59      29.282 103.362  92.221  1.00  0.00           H  
ATOM    926  HD3 ARG A  59      28.931 103.163  94.005  1.00  0.00           H  
ATOM    927  HE  ARG A  59      31.659 104.063  93.223  1.00  0.00           H  
ATOM    928 HH11 ARG A  59      28.501 105.239  94.097  1.00  0.00           H  
ATOM    929 HH12 ARG A  59      29.180 106.793  94.625  1.00  0.00           H  
ATOM    930 HH21 ARG A  59      32.317 105.865  93.456  1.00  0.00           H  
ATOM    931 HH22 ARG A  59      31.173 107.195  93.801  1.00  0.00           H  
ATOM    932  N   VAL A  60      30.451  98.756  95.664  1.00  0.00           N  
ATOM    933  CA  VAL A  60      30.438  98.384  97.060  1.00  0.00           C  
ATOM    934  C   VAL A  60      31.264  99.289  97.942  1.00  0.00           C  
ATOM    935  O   VAL A  60      32.303  99.777  97.560  1.00  0.00           O  
ATOM    936  CB  VAL A  60      30.782  96.901  97.181  1.00  0.00           C  
ATOM    937  CG1 VAL A  60      30.496  96.458  98.693  1.00  0.00           C  
ATOM    938  CG2 VAL A  60      29.846  96.044  96.341  1.00  0.00           C  
ATOM    939  H   VAL A  60      31.318  98.847  95.153  1.00  0.00           H  
ATOM    940  HA  VAL A  60      29.411  98.432  97.422  1.00  0.00           H  
ATOM    941  HB  VAL A  60      31.795  96.712  96.822  1.00  0.00           H  
ATOM    942 HG11 VAL A  60      29.566  96.911  99.032  1.00  0.00           H  
ATOM    943 HG12 VAL A  60      30.521  95.395  98.935  1.00  0.00           H  
ATOM    944 HG13 VAL A  60      31.257  96.898  99.336  1.00  0.00           H  
ATOM    945 HG21 VAL A  60      28.849  96.484  96.384  1.00  0.00           H  
ATOM    946 HG22 VAL A  60      30.223  96.177  95.327  1.00  0.00           H  
ATOM    947 HG23 VAL A  60      30.000  94.991  96.578  1.00  0.00           H  
ATOM    948  N   LEU A  61      30.787  99.573  99.137  1.00  0.00           N  
ATOM    949  CA  LEU A  61      31.338 100.551 100.191  1.00  0.00           C  
ATOM    950  C   LEU A  61      31.595  99.871 101.543  1.00  0.00           C  
ATOM    951  O   LEU A  61      30.682  99.335 102.187  1.00  0.00           O  
ATOM    952  CB  LEU A  61      30.191 101.673 100.339  1.00  0.00           C  
ATOM    953  CG  LEU A  61      30.389 102.712 101.525  1.00  0.00           C  
ATOM    954  CD1 LEU A  61      31.709 103.477 101.427  1.00  0.00           C  
ATOM    955  CD2 LEU A  61      29.445 103.906 101.292  1.00  0.00           C  
ATOM    956  H   LEU A  61      29.924  99.107  99.378  1.00  0.00           H  
ATOM    957  HA  LEU A  61      32.210 101.046  99.766  1.00  0.00           H  
ATOM    958  HB2 LEU A  61      30.082 102.127  99.354  1.00  0.00           H  
ATOM    959  HB3 LEU A  61      29.270 101.100 100.450  1.00  0.00           H  
ATOM    960  HG  LEU A  61      30.391 102.314 102.540  1.00  0.00           H  
ATOM    961 HD11 LEU A  61      31.829 103.972 100.462  1.00  0.00           H  
ATOM    962 HD12 LEU A  61      31.731 104.291 102.151  1.00  0.00           H  
ATOM    963 HD13 LEU A  61      32.609 102.864 101.497  1.00  0.00           H  
ATOM    964 HD21 LEU A  61      29.630 104.480 100.384  1.00  0.00           H  
ATOM    965 HD22 LEU A  61      28.426 103.520 101.310  1.00  0.00           H  
ATOM    966 HD23 LEU A  61      29.449 104.658 102.080  1.00  0.00           H  
ATOM    967  N   ASH A  62      32.779  99.959 102.094  1.00  0.00           N  
ATOM    968  CA  ASH A  62      33.060  99.621 103.554  1.00  0.00           C  
ATOM    969  C   ASH A  62      33.331 100.911 104.409  1.00  0.00           C  
ATOM    970  O   ASH A  62      34.517 101.351 104.348  1.00  0.00           O  
ATOM    971  CB  ASH A  62      34.254  98.537 103.550  1.00  0.00           C  
ATOM    972  CG  ASH A  62      34.544  98.019 105.010  1.00  0.00           C  
ATOM    973  OD1 ASH A  62      35.685  97.944 105.522  1.00  0.00           O  
ATOM    974  OD2 ASH A  62      33.522  97.756 105.790  1.00  0.00           O  
ATOM    975  H   ASH A  62      33.485 100.516 101.635  1.00  0.00           H  
ATOM    976  HA  ASH A  62      32.250  99.027 103.975  1.00  0.00           H  
ATOM    977  HB2 ASH A  62      34.062  97.715 102.860  1.00  0.00           H  
ATOM    978  HB3 ASH A  62      35.162  98.996 103.160  1.00  0.00           H  
ATOM    979  HD2 ASH A  62      33.891  97.259 106.523  1.00  0.00           H  
ATOM    980  N   VAL A  63      32.367 101.333 105.198  1.00  0.00           N  
ATOM    981  CA  VAL A  63      32.499 102.617 105.901  1.00  0.00           C  
ATOM    982  C   VAL A  63      33.475 102.414 107.132  1.00  0.00           C  
ATOM    983  O   VAL A  63      33.847 103.425 107.762  1.00  0.00           O  
ATOM    984  CB  VAL A  63      31.213 103.263 106.412  1.00  0.00           C  
ATOM    985  CG1 VAL A  63      30.131 103.429 105.348  1.00  0.00           C  
ATOM    986  CG2 VAL A  63      30.611 102.359 107.477  1.00  0.00           C  
ATOM    987  H   VAL A  63      31.513 100.795 105.185  1.00  0.00           H  
ATOM    988  HA  VAL A  63      32.952 103.348 105.230  1.00  0.00           H  
ATOM    989  HB  VAL A  63      31.366 104.260 106.826  1.00  0.00           H  
ATOM    990 HG11 VAL A  63      29.932 102.451 104.909  1.00  0.00           H  
ATOM    991 HG12 VAL A  63      29.173 103.743 105.762  1.00  0.00           H  
ATOM    992 HG13 VAL A  63      30.530 104.064 104.558  1.00  0.00           H  
ATOM    993 HG21 VAL A  63      30.636 101.315 107.166  1.00  0.00           H  
ATOM    994 HG22 VAL A  63      31.123 102.432 108.436  1.00  0.00           H  
ATOM    995 HG23 VAL A  63      29.589 102.622 107.752  1.00  0.00           H  
ATOM    996  N   ALA A  64      33.929 101.198 107.394  1.00  0.00           N  
ATOM    997  CA  ALA A  64      34.761 100.987 108.586  1.00  0.00           C  
ATOM    998  C   ALA A  64      36.111 100.243 108.365  1.00  0.00           C  
ATOM    999  O   ALA A  64      36.389  99.228 108.988  1.00  0.00           O  
ATOM   1000  CB  ALA A  64      33.808 100.190 109.575  1.00  0.00           C  
ATOM   1001  H   ALA A  64      33.792 100.434 106.749  1.00  0.00           H  
ATOM   1002  HA  ALA A  64      35.057 101.914 109.075  1.00  0.00           H  
ATOM   1003  HB1 ALA A  64      33.466  99.242 109.161  1.00  0.00           H  
ATOM   1004  HB2 ALA A  64      34.222 100.165 110.583  1.00  0.00           H  
ATOM   1005  HB3 ALA A  64      32.859 100.727 109.582  1.00  0.00           H  
ATOM   1006  N   CYS A  65      36.933 100.756 107.475  1.00  0.00           N  
ATOM   1007  CA  CYS A  65      38.078 100.091 106.902  1.00  0.00           C  
ATOM   1008  C   CYS A  65      39.127  99.535 107.780  1.00  0.00           C  
ATOM   1009  O   CYS A  65      39.634  98.426 107.595  1.00  0.00           O  
ATOM   1010  CB  CYS A  65      38.652 101.099 105.772  1.00  0.00           C  
ATOM   1011  SG  CYS A  65      40.223 100.631 105.083  1.00  0.00           S  
ATOM   1012  H   CYS A  65      36.678 101.659 107.098  1.00  0.00           H  
ATOM   1013  HA  CYS A  65      37.776  99.138 106.468  1.00  0.00           H  
ATOM   1014  HB2 CYS A  65      37.850 101.092 105.034  1.00  0.00           H  
ATOM   1015  HB3 CYS A  65      38.797 102.085 106.215  1.00  0.00           H  
ATOM   1016  HG  CYS A  65      40.899 101.025 106.164  1.00  0.00           H  
ATOM   1017  N   GLY A  66      39.467 100.327 108.776  1.00  0.00           N  
ATOM   1018  CA  GLY A  66      40.614  99.957 109.620  1.00  0.00           C  
ATOM   1019  C   GLY A  66      41.882  99.797 108.752  1.00  0.00           C  
ATOM   1020  O   GLY A  66      42.172 100.460 107.801  1.00  0.00           O  
ATOM   1021  H   GLY A  66      39.064 101.251 108.824  1.00  0.00           H  
ATOM   1022  HA2 GLY A  66      40.715 100.775 110.334  1.00  0.00           H  
ATOM   1023  HA3 GLY A  66      40.508  98.964 110.057  1.00  0.00           H  
ATOM   1024  N   THR A  67      42.632  98.773 109.059  1.00  0.00           N  
ATOM   1025  CA  THR A  67      43.864  98.490 108.309  1.00  0.00           C  
ATOM   1026  C   THR A  67      43.475  97.820 106.988  1.00  0.00           C  
ATOM   1027  O   THR A  67      44.360  97.616 106.172  1.00  0.00           O  
ATOM   1028  CB  THR A  67      44.916  97.615 109.013  1.00  0.00           C  
ATOM   1029  CG2 THR A  67      45.507  98.232 110.294  1.00  0.00           C  
ATOM   1030  OG1 THR A  67      44.438  96.341 109.420  1.00  0.00           O  
ATOM   1031  H   THR A  67      42.359  98.107 109.767  1.00  0.00           H  
ATOM   1032  HA  THR A  67      44.371  99.337 107.847  1.00  0.00           H  
ATOM   1033  HB  THR A  67      45.725  97.401 108.315  1.00  0.00           H  
ATOM   1034  HG1 THR A  67      44.865  95.679 108.871  1.00  0.00           H  
ATOM   1035 HG21 THR A  67      44.741  98.194 111.069  1.00  0.00           H  
ATOM   1036 HG22 THR A  67      46.459  97.820 110.627  1.00  0.00           H  
ATOM   1037 HG23 THR A  67      45.622  99.293 110.069  1.00  0.00           H  
ATOM   1038  N   GLY A  68      42.206  97.545 106.697  1.00  0.00           N  
ATOM   1039  CA  GLY A  68      41.701  97.267 105.299  1.00  0.00           C  
ATOM   1040  C   GLY A  68      41.366  95.816 105.040  1.00  0.00           C  
ATOM   1041  O   GLY A  68      41.123  95.482 103.910  1.00  0.00           O  
ATOM   1042  H   GLY A  68      41.534  97.797 107.409  1.00  0.00           H  
ATOM   1043  HA2 GLY A  68      40.884  97.904 104.962  1.00  0.00           H  
ATOM   1044  HA3 GLY A  68      42.579  97.484 104.692  1.00  0.00           H  
ATOM   1045  N   VAL A  69      41.321  95.066 106.093  1.00  0.00           N  
ATOM   1046  CA  VAL A  69      41.162  93.629 106.076  1.00  0.00           C  
ATOM   1047  C   VAL A  69      39.877  93.179 105.438  1.00  0.00           C  
ATOM   1048  O   VAL A  69      39.908  92.147 104.715  1.00  0.00           O  
ATOM   1049  CB  VAL A  69      41.444  92.990 107.466  1.00  0.00           C  
ATOM   1050  CG1 VAL A  69      40.278  93.130 108.467  1.00  0.00           C  
ATOM   1051  CG2 VAL A  69      41.864  91.582 107.460  1.00  0.00           C  
ATOM   1052  H   VAL A  69      41.583  95.510 106.962  1.00  0.00           H  
ATOM   1053  HA  VAL A  69      41.937  93.257 105.406  1.00  0.00           H  
ATOM   1054  HB  VAL A  69      42.239  93.575 107.927  1.00  0.00           H  
ATOM   1055 HG11 VAL A  69      39.951  94.165 108.574  1.00  0.00           H  
ATOM   1056 HG12 VAL A  69      39.506  92.414 108.186  1.00  0.00           H  
ATOM   1057 HG13 VAL A  69      40.722  92.748 109.386  1.00  0.00           H  
ATOM   1058 HG21 VAL A  69      40.962  91.073 107.122  1.00  0.00           H  
ATOM   1059 HG22 VAL A  69      42.678  91.293 106.796  1.00  0.00           H  
ATOM   1060 HG23 VAL A  69      42.148  91.191 108.438  1.00  0.00           H  
ATOM   1061  N   ASP A  70      38.753  93.865 105.708  1.00  0.00           N  
ATOM   1062  CA  ASP A  70      37.515  93.593 105.040  1.00  0.00           C  
ATOM   1063  C   ASP A  70      37.378  94.253 103.679  1.00  0.00           C  
ATOM   1064  O   ASP A  70      36.550  93.779 102.850  1.00  0.00           O  
ATOM   1065  CB  ASP A  70      36.322  94.028 105.864  1.00  0.00           C  
ATOM   1066  CG  ASP A  70      36.420  93.859 107.380  1.00  0.00           C  
ATOM   1067  OD1 ASP A  70      36.432  92.696 107.779  1.00  0.00           O  
ATOM   1068  OD2 ASP A  70      36.450  94.844 108.196  1.00  0.00           O1-
ATOM   1069  H   ASP A  70      38.711  94.591 106.410  1.00  0.00           H  
ATOM   1070  HA  ASP A  70      37.318  92.530 104.908  1.00  0.00           H  
ATOM   1071  HB2 ASP A  70      36.093  95.082 105.704  1.00  0.00           H  
ATOM   1072  HB3 ASP A  70      35.540  93.388 105.457  1.00  0.00           H  
ATOM   1073  N   SER A  71      38.202  95.285 103.346  1.00  0.00           N  
ATOM   1074  CA  SER A  71      38.164  95.919 102.058  1.00  0.00           C  
ATOM   1075  C   SER A  71      39.010  95.194 100.969  1.00  0.00           C  
ATOM   1076  O   SER A  71      38.563  95.055  99.807  1.00  0.00           O  
ATOM   1077  CB  SER A  71      38.690  97.360 102.116  1.00  0.00           C  
ATOM   1078  OG  SER A  71      38.033  98.184 103.074  1.00  0.00           O  
ATOM   1079  H   SER A  71      38.809  95.664 104.057  1.00  0.00           H  
ATOM   1080  HA  SER A  71      37.173  96.142 101.662  1.00  0.00           H  
ATOM   1081  HB2 SER A  71      39.763  97.311 102.295  1.00  0.00           H  
ATOM   1082  HB3 SER A  71      38.608  97.766 101.107  1.00  0.00           H  
ATOM   1083  HG  SER A  71      38.290  97.833 103.931  1.00  0.00           H  
ATOM   1084  N   ILE A  72      40.209  94.691 101.249  1.00  0.00           N  
ATOM   1085  CA  ILE A  72      41.100  93.872 100.327  1.00  0.00           C  
ATOM   1086  C   ILE A  72      40.436  92.688  99.680  1.00  0.00           C  
ATOM   1087  O   ILE A  72      40.550  92.594  98.425  1.00  0.00           O  
ATOM   1088  CB  ILE A  72      42.347  93.473 101.075  1.00  0.00           C  
ATOM   1089  CG1 ILE A  72      43.155  94.731 101.167  1.00  0.00           C  
ATOM   1090  CG2 ILE A  72      43.232  92.373 100.408  1.00  0.00           C  
ATOM   1091  CD1 ILE A  72      44.431  94.694 102.086  1.00  0.00           C  
ATOM   1092  H   ILE A  72      40.598  94.941 102.147  1.00  0.00           H  
ATOM   1093  HA  ILE A  72      41.386  94.429  99.434  1.00  0.00           H  
ATOM   1094  HB  ILE A  72      42.103  93.195 102.101  1.00  0.00           H  
ATOM   1095 HG12 ILE A  72      43.539  94.892 100.159  1.00  0.00           H  
ATOM   1096 HG13 ILE A  72      42.497  95.540 101.482  1.00  0.00           H  
ATOM   1097 HG21 ILE A  72      43.984  92.008 101.108  1.00  0.00           H  
ATOM   1098 HG22 ILE A  72      42.610  91.522 100.130  1.00  0.00           H  
ATOM   1099 HG23 ILE A  72      43.821  92.651  99.534  1.00  0.00           H  
ATOM   1100 HD11 ILE A  72      44.086  94.693 103.119  1.00  0.00           H  
ATOM   1101 HD12 ILE A  72      45.167  93.895 102.001  1.00  0.00           H  
ATOM   1102 HD13 ILE A  72      44.891  95.627 101.762  1.00  0.00           H  
ATOM   1103  N   MET A  73      39.689  91.811 100.456  1.00  0.00           N  
ATOM   1104  CA  MET A  73      39.040  90.610  99.981  1.00  0.00           C  
ATOM   1105  C   MET A  73      37.948  90.921  98.916  1.00  0.00           C  
ATOM   1106  O   MET A  73      37.665  90.114  98.021  1.00  0.00           O  
ATOM   1107  CB  MET A  73      38.378  89.963 101.204  1.00  0.00           C  
ATOM   1108  CG  MET A  73      37.385  90.735 102.075  1.00  0.00           C  
ATOM   1109  SD  MET A  73      36.566  89.701 103.355  1.00  0.00           S  
ATOM   1110  CE  MET A  73      37.850  89.475 104.624  1.00  0.00           C  
ATOM   1111  H   MET A  73      39.540  92.163 101.391  1.00  0.00           H  
ATOM   1112  HA  MET A  73      39.818  89.952  99.597  1.00  0.00           H  
ATOM   1113  HB2 MET A  73      37.934  89.026 100.867  1.00  0.00           H  
ATOM   1114  HB3 MET A  73      39.173  89.661 101.886  1.00  0.00           H  
ATOM   1115  HG2 MET A  73      37.883  91.589 102.533  1.00  0.00           H  
ATOM   1116  HG3 MET A  73      36.631  91.241 101.473  1.00  0.00           H  
ATOM   1117  HE1 MET A  73      38.273  90.455 104.842  1.00  0.00           H  
ATOM   1118  HE2 MET A  73      37.343  88.962 105.442  1.00  0.00           H  
ATOM   1119  HE3 MET A  73      38.560  88.774 104.187  1.00  0.00           H  
ATOM   1120  N   LEU A  74      37.391  92.119  98.942  1.00  0.00           N  
ATOM   1121  CA  LEU A  74      36.458  92.645  97.950  1.00  0.00           C  
ATOM   1122  C   LEU A  74      37.095  93.040  96.609  1.00  0.00           C  
ATOM   1123  O   LEU A  74      36.560  92.753  95.524  1.00  0.00           O  
ATOM   1124  CB  LEU A  74      35.625  93.827  98.458  1.00  0.00           C  
ATOM   1125  CG  LEU A  74      34.479  93.367  99.405  1.00  0.00           C  
ATOM   1126  CD1 LEU A  74      34.095  94.495 100.348  1.00  0.00           C  
ATOM   1127  CD2 LEU A  74      33.288  92.884  98.661  1.00  0.00           C  
ATOM   1128  H   LEU A  74      37.746  92.738  99.658  1.00  0.00           H  
ATOM   1129  HA  LEU A  74      35.780  91.797  97.845  1.00  0.00           H  
ATOM   1130  HB2 LEU A  74      36.374  94.453  98.945  1.00  0.00           H  
ATOM   1131  HB3 LEU A  74      35.244  94.518  97.706  1.00  0.00           H  
ATOM   1132  HG  LEU A  74      34.715  92.472  99.982  1.00  0.00           H  
ATOM   1133 HD11 LEU A  74      33.201  94.328 100.949  1.00  0.00           H  
ATOM   1134 HD12 LEU A  74      34.976  94.656 100.967  1.00  0.00           H  
ATOM   1135 HD13 LEU A  74      33.934  95.426  99.803  1.00  0.00           H  
ATOM   1136 HD21 LEU A  74      33.536  92.115  97.930  1.00  0.00           H  
ATOM   1137 HD22 LEU A  74      32.456  92.515  99.263  1.00  0.00           H  
ATOM   1138 HD23 LEU A  74      32.845  93.757  98.182  1.00  0.00           H  
ATOM   1139  N   VAL A  75      38.316  93.672  96.680  1.00  0.00           N  
ATOM   1140  CA  VAL A  75      39.041  93.921  95.442  1.00  0.00           C  
ATOM   1141  C   VAL A  75      39.610  92.718  94.715  1.00  0.00           C  
ATOM   1142  O   VAL A  75      39.659  92.719  93.432  1.00  0.00           O  
ATOM   1143  CB  VAL A  75      40.180  94.985  95.737  1.00  0.00           C  
ATOM   1144  CG1 VAL A  75      40.700  95.665  94.460  1.00  0.00           C  
ATOM   1145  CG2 VAL A  75      39.679  96.211  96.509  1.00  0.00           C  
ATOM   1146  H   VAL A  75      38.540  93.931  97.630  1.00  0.00           H  
ATOM   1147  HA  VAL A  75      38.357  94.441  94.771  1.00  0.00           H  
ATOM   1148  HB  VAL A  75      40.989  94.676  96.398  1.00  0.00           H  
ATOM   1149 HG11 VAL A  75      39.917  95.947  93.755  1.00  0.00           H  
ATOM   1150 HG12 VAL A  75      41.260  96.528  94.819  1.00  0.00           H  
ATOM   1151 HG13 VAL A  75      41.403  95.058  93.890  1.00  0.00           H  
ATOM   1152 HG21 VAL A  75      40.535  96.823  96.794  1.00  0.00           H  
ATOM   1153 HG22 VAL A  75      38.904  96.777  95.994  1.00  0.00           H  
ATOM   1154 HG23 VAL A  75      39.164  95.929  97.427  1.00  0.00           H  
ATOM   1155  N   GLU A  76      39.946  91.648  95.506  1.00  0.00           N  
ATOM   1156  CA  GLU A  76      40.338  90.328  94.963  1.00  0.00           C  
ATOM   1157  C   GLU A  76      39.241  89.644  94.083  1.00  0.00           C  
ATOM   1158  O   GLU A  76      39.584  88.895  93.156  1.00  0.00           O  
ATOM   1159  CB  GLU A  76      40.737  89.371  96.071  1.00  0.00           C  
ATOM   1160  CG  GLU A  76      42.078  89.808  96.833  1.00  0.00           C  
ATOM   1161  CD  GLU A  76      43.281  89.196  96.161  1.00  0.00           C  
ATOM   1162  OE1 GLU A  76      43.535  89.355  94.948  1.00  0.00           O  
ATOM   1163  OE2 GLU A  76      44.198  88.743  96.916  1.00  0.00           O1-
ATOM   1164  H   GLU A  76      40.034  91.731  96.509  1.00  0.00           H  
ATOM   1165  HA  GLU A  76      41.163  90.531  94.280  1.00  0.00           H  
ATOM   1166  HB2 GLU A  76      39.878  89.364  96.740  1.00  0.00           H  
ATOM   1167  HB3 GLU A  76      40.885  88.359  95.691  1.00  0.00           H  
ATOM   1168  HG2 GLU A  76      42.225  90.883  96.927  1.00  0.00           H  
ATOM   1169  HG3 GLU A  76      42.077  89.518  97.884  1.00  0.00           H  
ATOM   1170  N   GLU A  77      37.956  89.987  94.327  1.00  0.00           N  
ATOM   1171  CA  GLU A  77      36.753  89.507  93.656  1.00  0.00           C  
ATOM   1172  C   GLU A  77      36.077  90.530  92.657  1.00  0.00           C  
ATOM   1173  O   GLU A  77      34.872  90.371  92.234  1.00  0.00           O  
ATOM   1174  CB  GLU A  77      35.745  88.952  94.710  1.00  0.00           C  
ATOM   1175  CG  GLU A  77      36.363  88.020  95.748  1.00  0.00           C  
ATOM   1176  CD  GLU A  77      36.933  86.746  95.107  1.00  0.00           C  
ATOM   1177  OE1 GLU A  77      37.967  86.240  95.542  1.00  0.00           O  
ATOM   1178  OE2 GLU A  77      36.362  86.221  94.121  1.00  0.00           O1-
ATOM   1179  H   GLU A  77      37.827  90.750  94.976  1.00  0.00           H  
ATOM   1180  HA  GLU A  77      37.074  88.668  93.039  1.00  0.00           H  
ATOM   1181  HB2 GLU A  77      35.397  89.753  95.362  1.00  0.00           H  
ATOM   1182  HB3 GLU A  77      34.864  88.561  94.201  1.00  0.00           H  
ATOM   1183  HG2 GLU A  77      37.196  88.534  96.227  1.00  0.00           H  
ATOM   1184  HG3 GLU A  77      35.641  87.761  96.522  1.00  0.00           H  
ATOM   1185  N   GLY A  78      36.889  91.554  92.364  1.00  0.00           N  
ATOM   1186  CA  GLY A  78      36.777  92.487  91.377  1.00  0.00           C  
ATOM   1187  C   GLY A  78      35.766  93.652  91.606  1.00  0.00           C  
ATOM   1188  O   GLY A  78      35.544  94.392  90.674  1.00  0.00           O  
ATOM   1189  H   GLY A  78      37.725  91.571  92.931  1.00  0.00           H  
ATOM   1190  HA2 GLY A  78      37.774  92.893  91.212  1.00  0.00           H  
ATOM   1191  HA3 GLY A  78      36.566  91.975  90.437  1.00  0.00           H  
ATOM   1192  N   PHE A  79      35.174  93.788  92.748  1.00  0.00           N  
ATOM   1193  CA  PHE A  79      34.179  94.835  93.078  1.00  0.00           C  
ATOM   1194  C   PHE A  79      34.852  96.219  93.140  1.00  0.00           C  
ATOM   1195  O   PHE A  79      36.067  96.416  93.501  1.00  0.00           O  
ATOM   1196  CB  PHE A  79      33.480  94.475  94.430  1.00  0.00           C  
ATOM   1197  CG  PHE A  79      32.691  93.153  94.451  1.00  0.00           C  
ATOM   1198  CD1 PHE A  79      33.321  91.876  94.477  1.00  0.00           C  
ATOM   1199  CD2 PHE A  79      31.300  93.239  94.302  1.00  0.00           C  
ATOM   1200  CE1 PHE A  79      32.591  90.693  94.648  1.00  0.00           C  
ATOM   1201  CE2 PHE A  79      30.471  92.100  94.336  1.00  0.00           C  
ATOM   1202  CZ  PHE A  79      31.139  90.811  94.513  1.00  0.00           C  
ATOM   1203  H   PHE A  79      35.448  93.130  93.464  1.00  0.00           H  
ATOM   1204  HA  PHE A  79      33.369  94.905  92.351  1.00  0.00           H  
ATOM   1205  HB2 PHE A  79      34.228  94.529  95.220  1.00  0.00           H  
ATOM   1206  HB3 PHE A  79      32.809  95.303  94.660  1.00  0.00           H  
ATOM   1207  HD1 PHE A  79      34.398  91.791  94.472  1.00  0.00           H  
ATOM   1208  HD2 PHE A  79      30.906  94.232  94.148  1.00  0.00           H  
ATOM   1209  HE1 PHE A  79      33.128  89.776  94.841  1.00  0.00           H  
ATOM   1210  HE2 PHE A  79      29.404  92.101  94.168  1.00  0.00           H  
ATOM   1211  HZ  PHE A  79      30.522  89.941  94.685  1.00  0.00           H  
ATOM   1212  N   SER A  80      34.036  97.198  92.804  1.00  0.00           N  
ATOM   1213  CA  SER A  80      34.389  98.621  92.915  1.00  0.00           C  
ATOM   1214  C   SER A  80      34.263  98.972  94.420  1.00  0.00           C  
ATOM   1215  O   SER A  80      33.153  99.188  94.921  1.00  0.00           O  
ATOM   1216  CB  SER A  80      33.566  99.478  91.910  1.00  0.00           C  
ATOM   1217  OG  SER A  80      33.794 100.812  92.275  1.00  0.00           O  
ATOM   1218  H   SER A  80      33.083  96.937  92.596  1.00  0.00           H  
ATOM   1219  HA  SER A  80      35.444  98.718  92.655  1.00  0.00           H  
ATOM   1220  HB2 SER A  80      33.952  99.243  90.917  1.00  0.00           H  
ATOM   1221  HB3 SER A  80      32.492  99.296  91.955  1.00  0.00           H  
ATOM   1222  HG  SER A  80      34.162 101.369  91.586  1.00  0.00           H  
ATOM   1223  N   VAL A  81      35.356  98.879  95.178  1.00  0.00           N  
ATOM   1224  CA  VAL A  81      35.361  99.174  96.663  1.00  0.00           C  
ATOM   1225  C   VAL A  81      35.525 100.676  96.864  1.00  0.00           C  
ATOM   1226  O   VAL A  81      36.403 101.365  96.293  1.00  0.00           O  
ATOM   1227  CB  VAL A  81      36.551  98.520  97.398  1.00  0.00           C  
ATOM   1228  CG1 VAL A  81      36.460  98.776  98.865  1.00  0.00           C  
ATOM   1229  CG2 VAL A  81      36.382  97.000  97.189  1.00  0.00           C  
ATOM   1230  H   VAL A  81      36.234  98.754  94.694  1.00  0.00           H  
ATOM   1231  HA  VAL A  81      34.416  98.791  97.048  1.00  0.00           H  
ATOM   1232  HB  VAL A  81      37.537  98.828  97.050  1.00  0.00           H  
ATOM   1233 HG11 VAL A  81      36.743  99.807  99.075  1.00  0.00           H  
ATOM   1234 HG12 VAL A  81      35.498  98.512  99.305  1.00  0.00           H  
ATOM   1235 HG13 VAL A  81      37.232  98.155  99.319  1.00  0.00           H  
ATOM   1236 HG21 VAL A  81      37.257  96.584  97.690  1.00  0.00           H  
ATOM   1237 HG22 VAL A  81      35.432  96.656  97.598  1.00  0.00           H  
ATOM   1238 HG23 VAL A  81      36.490  96.691  96.149  1.00  0.00           H  
ATOM   1239  N   THR A  82      34.840 101.133  97.886  1.00  0.00           N  
ATOM   1240  CA  THR A  82      35.220 102.302  98.614  1.00  0.00           C  
ATOM   1241  C   THR A  82      35.417 102.109 100.126  1.00  0.00           C  
ATOM   1242  O   THR A  82      34.552 101.567 100.804  1.00  0.00           O  
ATOM   1243  CB  THR A  82      34.155 103.321  98.348  1.00  0.00           C  
ATOM   1244  CG2 THR A  82      34.341 104.673  99.095  1.00  0.00           C  
ATOM   1245  OG1 THR A  82      34.375 103.691  97.021  1.00  0.00           O  
ATOM   1246  H   THR A  82      34.186 100.493  98.314  1.00  0.00           H  
ATOM   1247  HA  THR A  82      36.149 102.654  98.166  1.00  0.00           H  
ATOM   1248  HB  THR A  82      33.172 102.938  98.621  1.00  0.00           H  
ATOM   1249  HG1 THR A  82      34.003 103.012  96.454  1.00  0.00           H  
ATOM   1250 HG21 THR A  82      34.139 104.537 100.158  1.00  0.00           H  
ATOM   1251 HG22 THR A  82      35.344 105.100  99.075  1.00  0.00           H  
ATOM   1252 HG23 THR A  82      33.608 105.343  98.646  1.00  0.00           H  
ATOM   1253  N   SER A  83      36.636 102.416 100.634  1.00  0.00           N  
ATOM   1254  CA  SER A  83      37.119 102.395 101.946  1.00  0.00           C  
ATOM   1255  C   SER A  83      37.114 103.665 102.736  1.00  0.00           C  
ATOM   1256  O   SER A  83      37.758 104.613 102.333  1.00  0.00           O  
ATOM   1257  CB  SER A  83      38.559 101.735 102.001  1.00  0.00           C  
ATOM   1258  OG  SER A  83      38.533 100.422 101.482  1.00  0.00           O  
ATOM   1259  H   SER A  83      37.311 102.869 100.033  1.00  0.00           H  
ATOM   1260  HA  SER A  83      36.474 101.740 102.531  1.00  0.00           H  
ATOM   1261  HB2 SER A  83      39.217 102.271 101.318  1.00  0.00           H  
ATOM   1262  HB3 SER A  83      38.913 101.773 103.031  1.00  0.00           H  
ATOM   1263  HG  SER A  83      38.201  99.909 102.222  1.00  0.00           H  
ATOM   1264  N   VAL A  84      36.575 103.650 103.951  1.00  0.00           N  
ATOM   1265  CA  VAL A  84      36.477 104.882 104.779  1.00  0.00           C  
ATOM   1266  C   VAL A  84      36.739 104.494 106.233  1.00  0.00           C  
ATOM   1267  O   VAL A  84      36.383 103.408 106.681  1.00  0.00           O  
ATOM   1268  CB  VAL A  84      35.098 105.643 104.581  1.00  0.00           C  
ATOM   1269  CG1 VAL A  84      34.979 106.942 105.512  1.00  0.00           C  
ATOM   1270  CG2 VAL A  84      34.931 106.102 103.110  1.00  0.00           C  
ATOM   1271  H   VAL A  84      36.290 102.749 104.306  1.00  0.00           H  
ATOM   1272  HA  VAL A  84      37.268 105.552 104.444  1.00  0.00           H  
ATOM   1273  HB  VAL A  84      34.209 105.044 104.780  1.00  0.00           H  
ATOM   1274 HG11 VAL A  84      34.017 107.451 105.450  1.00  0.00           H  
ATOM   1275 HG12 VAL A  84      35.051 106.649 106.559  1.00  0.00           H  
ATOM   1276 HG13 VAL A  84      35.724 107.686 105.228  1.00  0.00           H  
ATOM   1277 HG21 VAL A  84      35.933 106.368 102.774  1.00  0.00           H  
ATOM   1278 HG22 VAL A  84      34.558 105.374 102.390  1.00  0.00           H  
ATOM   1279 HG23 VAL A  84      34.370 107.031 103.007  1.00  0.00           H  
ATOM   1280  N   ASP A  85      37.429 105.330 106.986  1.00  0.00           N  
ATOM   1281  CA  ASP A  85      37.744 105.263 108.371  1.00  0.00           C  
ATOM   1282  C   ASP A  85      38.281 106.627 108.859  1.00  0.00           C  
ATOM   1283  O   ASP A  85      38.828 107.444 108.108  1.00  0.00           O  
ATOM   1284  CB  ASP A  85      38.828 104.223 108.548  1.00  0.00           C  
ATOM   1285  CG  ASP A  85      39.011 103.787 109.955  1.00  0.00           C  
ATOM   1286  OD1 ASP A  85      38.771 102.637 110.371  1.00  0.00           O  
ATOM   1287  OD2 ASP A  85      39.397 104.642 110.784  1.00  0.00           O1-
ATOM   1288  H   ASP A  85      37.774 106.129 106.473  1.00  0.00           H  
ATOM   1289  HA  ASP A  85      36.878 104.904 108.928  1.00  0.00           H  
ATOM   1290  HB2 ASP A  85      38.458 103.325 108.053  1.00  0.00           H  
ATOM   1291  HB3 ASP A  85      39.791 104.485 108.111  1.00  0.00           H  
ATOM   1292  N   ALA A  86      38.015 107.001 110.098  1.00  0.00           N  
ATOM   1293  CA  ALA A  86      38.302 108.280 110.749  1.00  0.00           C  
ATOM   1294  C   ALA A  86      39.790 108.304 111.243  1.00  0.00           C  
ATOM   1295  O   ALA A  86      40.272 109.283 111.826  1.00  0.00           O  
ATOM   1296  CB  ALA A  86      37.250 108.478 111.862  1.00  0.00           C  
ATOM   1297  H   ALA A  86      37.595 106.248 110.626  1.00  0.00           H  
ATOM   1298  HA  ALA A  86      38.094 109.100 110.060  1.00  0.00           H  
ATOM   1299  HB1 ALA A  86      37.586 108.981 112.769  1.00  0.00           H  
ATOM   1300  HB2 ALA A  86      36.406 109.096 111.558  1.00  0.00           H  
ATOM   1301  HB3 ALA A  86      36.994 107.511 112.296  1.00  0.00           H  
ATOM   1302  N   SER A  87      40.550 107.273 110.980  1.00  0.00           N  
ATOM   1303  CA  SER A  87      42.014 107.144 111.462  1.00  0.00           C  
ATOM   1304  C   SER A  87      42.925 107.044 110.256  1.00  0.00           C  
ATOM   1305  O   SER A  87      43.133 105.977 109.742  1.00  0.00           O  
ATOM   1306  CB  SER A  87      42.249 105.955 112.509  1.00  0.00           C  
ATOM   1307  OG  SER A  87      43.630 106.024 112.742  1.00  0.00           O  
ATOM   1308  H   SER A  87      40.177 106.454 110.523  1.00  0.00           H  
ATOM   1309  HA  SER A  87      42.357 108.052 111.958  1.00  0.00           H  
ATOM   1310  HB2 SER A  87      41.676 106.086 113.428  1.00  0.00           H  
ATOM   1311  HB3 SER A  87      42.054 104.961 112.109  1.00  0.00           H  
ATOM   1312  HG  SER A  87      43.810 105.803 113.659  1.00  0.00           H  
ATOM   1313  N   ASP A  88      43.681 108.125 110.109  1.00  0.00           N  
ATOM   1314  CA  ASP A  88      44.758 108.261 109.091  1.00  0.00           C  
ATOM   1315  C   ASP A  88      45.924 107.301 109.545  1.00  0.00           C  
ATOM   1316  O   ASP A  88      46.652 106.786 108.659  1.00  0.00           O  
ATOM   1317  CB  ASP A  88      45.290 109.770 109.178  1.00  0.00           C  
ATOM   1318  CG  ASP A  88      45.587 110.310 110.530  1.00  0.00           C  
ATOM   1319  OD1 ASP A  88      46.470 111.152 110.574  1.00  0.00           O  
ATOM   1320  OD2 ASP A  88      44.997 110.117 111.651  1.00  0.00           O1-
ATOM   1321  H   ASP A  88      43.644 108.871 110.790  1.00  0.00           H  
ATOM   1322  HA  ASP A  88      44.408 108.026 108.086  1.00  0.00           H  
ATOM   1323  HB2 ASP A  88      46.114 109.859 108.470  1.00  0.00           H  
ATOM   1324  HB3 ASP A  88      44.556 110.400 108.678  1.00  0.00           H  
ATOM   1325  N   LYS A  89      46.088 107.034 110.844  1.00  0.00           N  
ATOM   1326  CA  LYS A  89      46.984 106.037 111.361  1.00  0.00           C  
ATOM   1327  C   LYS A  89      46.626 104.530 111.154  1.00  0.00           C  
ATOM   1328  O   LYS A  89      47.489 103.733 111.041  1.00  0.00           O  
ATOM   1329  CB  LYS A  89      47.312 106.361 112.872  1.00  0.00           C  
ATOM   1330  CG  LYS A  89      47.454 107.817 113.309  1.00  0.00           C  
ATOM   1331  CD  LYS A  89      48.295 108.752 112.492  1.00  0.00           C  
ATOM   1332  CE  LYS A  89      48.368 110.120 113.180  1.00  0.00           C  
ATOM   1333  NZ  LYS A  89      47.098 110.828 113.472  1.00  0.00           N1+
ATOM   1334  H   LYS A  89      45.620 107.655 111.488  1.00  0.00           H  
ATOM   1335  HA  LYS A  89      47.966 105.999 110.888  1.00  0.00           H  
ATOM   1336  HB2 LYS A  89      46.498 105.921 113.446  1.00  0.00           H  
ATOM   1337  HB3 LYS A  89      48.283 105.916 113.088  1.00  0.00           H  
ATOM   1338  HG2 LYS A  89      46.434 108.185 113.421  1.00  0.00           H  
ATOM   1339  HG3 LYS A  89      47.828 107.811 114.332  1.00  0.00           H  
ATOM   1340  HD2 LYS A  89      49.211 108.186 112.320  1.00  0.00           H  
ATOM   1341  HD3 LYS A  89      47.806 108.954 111.539  1.00  0.00           H  
ATOM   1342  HE2 LYS A  89      49.007 110.020 114.057  1.00  0.00           H  
ATOM   1343  HE3 LYS A  89      48.901 110.862 112.585  1.00  0.00           H  
ATOM   1344  HZ1 LYS A  89      46.611 110.503 114.296  1.00  0.00           H  
ATOM   1345  HZ2 LYS A  89      47.261 111.818 113.584  1.00  0.00           H  
ATOM   1346  HZ3 LYS A  89      46.396 110.823 112.746  1.00  0.00           H  
ATOM   1347  N   MET A  90      45.336 104.173 110.972  1.00  0.00           N  
ATOM   1348  CA  MET A  90      44.905 102.838 110.515  1.00  0.00           C  
ATOM   1349  C   MET A  90      44.886 102.763 108.969  1.00  0.00           C  
ATOM   1350  O   MET A  90      45.328 101.769 108.414  1.00  0.00           O  
ATOM   1351  CB  MET A  90      43.605 102.528 111.226  1.00  0.00           C  
ATOM   1352  CG  MET A  90      43.762 102.301 112.730  1.00  0.00           C  
ATOM   1353  SD  MET A  90      44.042 100.610 113.269  1.00  0.00           S  
ATOM   1354  CE  MET A  90      42.295  99.934 113.056  1.00  0.00           C  
ATOM   1355  H   MET A  90      44.654 104.918 110.991  1.00  0.00           H  
ATOM   1356  HA  MET A  90      45.615 102.078 110.844  1.00  0.00           H  
ATOM   1357  HB2 MET A  90      42.885 103.324 111.038  1.00  0.00           H  
ATOM   1358  HB3 MET A  90      43.122 101.742 110.645  1.00  0.00           H  
ATOM   1359  HG2 MET A  90      44.597 102.855 113.161  1.00  0.00           H  
ATOM   1360  HG3 MET A  90      42.845 102.681 113.180  1.00  0.00           H  
ATOM   1361  HE1 MET A  90      42.008  99.645 114.067  1.00  0.00           H  
ATOM   1362  HE2 MET A  90      41.676 100.663 112.534  1.00  0.00           H  
ATOM   1363  HE3 MET A  90      42.480  98.971 112.579  1.00  0.00           H  
ATOM   1364  N   LEU A  91      44.542 103.857 108.311  1.00  0.00           N  
ATOM   1365  CA  LEU A  91      44.454 104.014 106.854  1.00  0.00           C  
ATOM   1366  C   LEU A  91      45.828 104.118 106.155  1.00  0.00           C  
ATOM   1367  O   LEU A  91      45.865 103.709 105.025  1.00  0.00           O  
ATOM   1368  CB  LEU A  91      43.657 105.286 106.497  1.00  0.00           C  
ATOM   1369  CG  LEU A  91      42.032 105.258 106.451  1.00  0.00           C  
ATOM   1370  CD1 LEU A  91      41.447 106.546 105.891  1.00  0.00           C  
ATOM   1371  CD2 LEU A  91      41.585 104.079 105.598  1.00  0.00           C  
ATOM   1372  H   LEU A  91      44.318 104.666 108.872  1.00  0.00           H  
ATOM   1373  HA  LEU A  91      44.083 103.056 106.492  1.00  0.00           H  
ATOM   1374  HB2 LEU A  91      43.893 106.106 107.175  1.00  0.00           H  
ATOM   1375  HB3 LEU A  91      43.877 105.524 105.457  1.00  0.00           H  
ATOM   1376  HG  LEU A  91      41.684 105.136 107.476  1.00  0.00           H  
ATOM   1377 HD11 LEU A  91      41.863 107.428 106.376  1.00  0.00           H  
ATOM   1378 HD12 LEU A  91      41.585 106.619 104.811  1.00  0.00           H  
ATOM   1379 HD13 LEU A  91      40.362 106.659 105.903  1.00  0.00           H  
ATOM   1380 HD21 LEU A  91      40.529 104.252 105.392  1.00  0.00           H  
ATOM   1381 HD22 LEU A  91      42.240 103.965 104.734  1.00  0.00           H  
ATOM   1382 HD23 LEU A  91      41.684 103.202 106.236  1.00  0.00           H  
ATOM   1383  N   LYS A  92      46.950 104.237 106.884  1.00  0.00           N  
ATOM   1384  CA  LYS A  92      48.283 104.122 106.245  1.00  0.00           C  
ATOM   1385  C   LYS A  92      48.725 102.722 105.914  1.00  0.00           C  
ATOM   1386  O   LYS A  92      49.584 102.485 105.131  1.00  0.00           O  
ATOM   1387  CB  LYS A  92      49.345 104.794 107.204  1.00  0.00           C  
ATOM   1388  CG  LYS A  92      49.679 104.060 108.524  1.00  0.00           C  
ATOM   1389  CD  LYS A  92      50.705 104.680 109.507  1.00  0.00           C  
ATOM   1390  CE  LYS A  92      52.155 104.497 108.910  1.00  0.00           C  
ATOM   1391  NZ  LYS A  92      53.084 105.215 109.760  1.00  0.00           N1+
ATOM   1392  H   LYS A  92      46.849 104.614 107.816  1.00  0.00           H  
ATOM   1393  HA  LYS A  92      48.317 104.639 105.286  1.00  0.00           H  
ATOM   1394  HB2 LYS A  92      50.214 105.144 106.646  1.00  0.00           H  
ATOM   1395  HB3 LYS A  92      48.795 105.672 107.544  1.00  0.00           H  
ATOM   1396  HG2 LYS A  92      48.790 103.857 109.120  1.00  0.00           H  
ATOM   1397  HG3 LYS A  92      50.175 103.126 108.261  1.00  0.00           H  
ATOM   1398  HD2 LYS A  92      50.451 105.724 109.689  1.00  0.00           H  
ATOM   1399  HD3 LYS A  92      50.659 104.181 110.474  1.00  0.00           H  
ATOM   1400  HE2 LYS A  92      52.359 103.428 108.974  1.00  0.00           H  
ATOM   1401  HE3 LYS A  92      52.232 104.682 107.839  1.00  0.00           H  
ATOM   1402  HZ1 LYS A  92      53.970 104.731 109.742  1.00  0.00           H  
ATOM   1403  HZ2 LYS A  92      53.116 106.218 109.652  1.00  0.00           H  
ATOM   1404  HZ3 LYS A  92      52.766 105.126 110.715  1.00  0.00           H  
ATOM   1405  N   TYR A  93      48.168 101.753 106.618  1.00  0.00           N  
ATOM   1406  CA  TYR A  93      48.206 100.362 106.286  1.00  0.00           C  
ATOM   1407  C   TYR A  93      47.345  99.976 105.138  1.00  0.00           C  
ATOM   1408  O   TYR A  93      47.711  99.024 104.415  1.00  0.00           O  
ATOM   1409  CB  TYR A  93      47.938  99.427 107.503  1.00  0.00           C  
ATOM   1410  CG  TYR A  93      48.950  99.625 108.670  1.00  0.00           C  
ATOM   1411  CD1 TYR A  93      50.125  98.929 108.654  1.00  0.00           C  
ATOM   1412  CD2 TYR A  93      48.658 100.702 109.618  1.00  0.00           C  
ATOM   1413  CE1 TYR A  93      51.081  99.232 109.642  1.00  0.00           C  
ATOM   1414  CE2 TYR A  93      49.687 101.019 110.503  1.00  0.00           C  
ATOM   1415  CZ  TYR A  93      50.894 100.292 110.529  1.00  0.00           C  
ATOM   1416  OH  TYR A  93      51.911 100.555 111.448  1.00  0.00           O  
ATOM   1417  H   TYR A  93      47.661 102.001 107.456  1.00  0.00           H  
ATOM   1418  HA  TYR A  93      49.231 100.216 105.948  1.00  0.00           H  
ATOM   1419  HB2 TYR A  93      46.893  99.616 107.753  1.00  0.00           H  
ATOM   1420  HB3 TYR A  93      48.052  98.428 107.079  1.00  0.00           H  
ATOM   1421  HD1 TYR A  93      50.349  98.165 107.924  1.00  0.00           H  
ATOM   1422  HD2 TYR A  93      47.694 101.184 109.685  1.00  0.00           H  
ATOM   1423  HE1 TYR A  93      52.024  98.705 109.644  1.00  0.00           H  
ATOM   1424  HE2 TYR A  93      49.612 101.927 111.084  1.00  0.00           H  
ATOM   1425  HH  TYR A  93      51.795 101.374 111.936  1.00  0.00           H  
ATOM   1426  N   ALA A  94      46.168 100.654 104.938  1.00  0.00           N  
ATOM   1427  CA  ALA A  94      45.355 100.485 103.744  1.00  0.00           C  
ATOM   1428  C   ALA A  94      46.006 101.200 102.583  1.00  0.00           C  
ATOM   1429  O   ALA A  94      46.044 100.615 101.533  1.00  0.00           O  
ATOM   1430  CB  ALA A  94      43.955 101.001 104.009  1.00  0.00           C  
ATOM   1431  H   ALA A  94      45.921 101.412 105.558  1.00  0.00           H  
ATOM   1432  HA  ALA A  94      45.353  99.410 103.561  1.00  0.00           H  
ATOM   1433  HB1 ALA A  94      43.592 100.736 105.003  1.00  0.00           H  
ATOM   1434  HB2 ALA A  94      44.021 102.088 104.055  1.00  0.00           H  
ATOM   1435  HB3 ALA A  94      43.246 100.686 103.244  1.00  0.00           H  
ATOM   1436  N   LEU A  95      46.558 102.431 102.731  1.00  0.00           N  
ATOM   1437  CA  LEU A  95      47.184 103.148 101.636  1.00  0.00           C  
ATOM   1438  C   LEU A  95      48.375 102.352 101.053  1.00  0.00           C  
ATOM   1439  O   LEU A  95      48.575 102.320  99.805  1.00  0.00           O  
ATOM   1440  CB  LEU A  95      47.579 104.564 102.098  1.00  0.00           C  
ATOM   1441  CG  LEU A  95      46.419 105.398 102.333  1.00  0.00           C  
ATOM   1442  CD1 LEU A  95      46.699 106.564 103.273  1.00  0.00           C  
ATOM   1443  CD2 LEU A  95      45.714 105.858 101.103  1.00  0.00           C  
ATOM   1444  H   LEU A  95      46.316 102.968 103.551  1.00  0.00           H  
ATOM   1445  HA  LEU A  95      46.436 103.221 100.847  1.00  0.00           H  
ATOM   1446  HB2 LEU A  95      48.122 104.421 103.032  1.00  0.00           H  
ATOM   1447  HB3 LEU A  95      48.334 105.081 101.505  1.00  0.00           H  
ATOM   1448  HG  LEU A  95      45.712 104.798 102.906  1.00  0.00           H  
ATOM   1449 HD11 LEU A  95      45.842 107.159 103.592  1.00  0.00           H  
ATOM   1450 HD12 LEU A  95      47.142 106.178 104.191  1.00  0.00           H  
ATOM   1451 HD13 LEU A  95      47.465 107.119 102.731  1.00  0.00           H  
ATOM   1452 HD21 LEU A  95      45.463 105.066 100.397  1.00  0.00           H  
ATOM   1453 HD22 LEU A  95      44.759 106.308 101.378  1.00  0.00           H  
ATOM   1454 HD23 LEU A  95      46.384 106.588 100.650  1.00  0.00           H  
ATOM   1455  N   LYS A  96      49.266 101.747 101.949  1.00  0.00           N  
ATOM   1456  CA  LYS A  96      50.497 101.170 101.548  1.00  0.00           C  
ATOM   1457  C   LYS A  96      50.273  99.832 100.863  1.00  0.00           C  
ATOM   1458  O   LYS A  96      50.943  99.490  99.826  1.00  0.00           O  
ATOM   1459  CB  LYS A  96      51.320 100.927 102.830  1.00  0.00           C  
ATOM   1460  CG  LYS A  96      52.769 100.384 102.598  1.00  0.00           C  
ATOM   1461  CD  LYS A  96      53.432 100.222 103.971  1.00  0.00           C  
ATOM   1462  CE  LYS A  96      54.965  99.880 103.692  1.00  0.00           C  
ATOM   1463  NZ  LYS A  96      55.695  99.616 104.939  1.00  0.00           N1+
ATOM   1464  H   LYS A  96      49.057 101.734 102.938  1.00  0.00           H  
ATOM   1465  HA  LYS A  96      51.115 101.787 100.897  1.00  0.00           H  
ATOM   1466  HB2 LYS A  96      51.364 101.909 103.301  1.00  0.00           H  
ATOM   1467  HB3 LYS A  96      50.845 100.148 103.427  1.00  0.00           H  
ATOM   1468  HG2 LYS A  96      52.776  99.477 101.994  1.00  0.00           H  
ATOM   1469  HG3 LYS A  96      53.326 101.174 102.096  1.00  0.00           H  
ATOM   1470  HD2 LYS A  96      53.377 101.185 104.477  1.00  0.00           H  
ATOM   1471  HD3 LYS A  96      52.931  99.449 104.554  1.00  0.00           H  
ATOM   1472  HE2 LYS A  96      55.015  99.026 103.015  1.00  0.00           H  
ATOM   1473  HE3 LYS A  96      55.413 100.766 103.244  1.00  0.00           H  
ATOM   1474  HZ1 LYS A  96      56.524 100.191 104.981  1.00  0.00           H  
ATOM   1475  HZ2 LYS A  96      55.231  99.985 105.757  1.00  0.00           H  
ATOM   1476  HZ3 LYS A  96      56.014  98.671 105.097  1.00  0.00           H  
ATOM   1477  N   GLU A  97      49.304  99.028 101.347  1.00  0.00           N  
ATOM   1478  CA  GLU A  97      48.968  97.742 100.699  1.00  0.00           C  
ATOM   1479  C   GLU A  97      48.207  97.980  99.347  1.00  0.00           C  
ATOM   1480  O   GLU A  97      48.428  97.229  98.405  1.00  0.00           O  
ATOM   1481  CB  GLU A  97      48.041  97.113 101.723  1.00  0.00           C  
ATOM   1482  CG  GLU A  97      47.850  95.581 101.491  1.00  0.00           C  
ATOM   1483  CD  GLU A  97      49.076  94.695 101.092  1.00  0.00           C  
ATOM   1484  OE1 GLU A  97      50.282  95.060 101.223  1.00  0.00           O  
ATOM   1485  OE2 GLU A  97      48.810  93.603 100.615  1.00  0.00           O1-
ATOM   1486  H   GLU A  97      48.942  99.233 102.266  1.00  0.00           H  
ATOM   1487  HA  GLU A  97      49.880  97.231 100.390  1.00  0.00           H  
ATOM   1488  HB2 GLU A  97      48.562  97.190 102.677  1.00  0.00           H  
ATOM   1489  HB3 GLU A  97      47.064  97.595 101.755  1.00  0.00           H  
ATOM   1490  HG2 GLU A  97      47.413  95.171 102.402  1.00  0.00           H  
ATOM   1491  HG3 GLU A  97      47.169  95.518 100.642  1.00  0.00           H  
ATOM   1492  N   ARG A  98      47.514  99.128  99.212  1.00  0.00           N  
ATOM   1493  CA  ARG A  98      46.980  99.557  97.927  1.00  0.00           C  
ATOM   1494  C   ARG A  98      48.042  99.903  96.933  1.00  0.00           C  
ATOM   1495  O   ARG A  98      47.994  99.347  95.821  1.00  0.00           O  
ATOM   1496  CB  ARG A  98      45.944 100.724  98.048  1.00  0.00           C  
ATOM   1497  CG  ARG A  98      45.322 100.990  96.682  1.00  0.00           C  
ATOM   1498  CD  ARG A  98      44.307 102.120  96.554  1.00  0.00           C  
ATOM   1499  NE  ARG A  98      44.827 103.294  97.187  1.00  0.00           N  
ATOM   1500  CZ  ARG A  98      44.299 104.534  97.155  1.00  0.00           C  
ATOM   1501  NH1 ARG A  98      43.111 104.784  96.590  1.00  0.00           N1+
ATOM   1502  NH2 ARG A  98      44.960 105.574  97.617  1.00  0.00           N  
ATOM   1503  H   ARG A  98      47.213  99.692  99.994  1.00  0.00           H  
ATOM   1504  HA  ARG A  98      46.461  98.658  97.592  1.00  0.00           H  
ATOM   1505  HB2 ARG A  98      45.175 100.538  98.797  1.00  0.00           H  
ATOM   1506  HB3 ARG A  98      46.455 101.662  98.272  1.00  0.00           H  
ATOM   1507  HG2 ARG A  98      46.084 101.162  95.922  1.00  0.00           H  
ATOM   1508  HG3 ARG A  98      44.935 100.040  96.313  1.00  0.00           H  
ATOM   1509  HD2 ARG A  98      44.207 102.354  95.493  1.00  0.00           H  
ATOM   1510  HD3 ARG A  98      43.356 101.737  96.919  1.00  0.00           H  
ATOM   1511  HE  ARG A  98      45.688 103.335  97.715  1.00  0.00           H  
ATOM   1512 HH11 ARG A  98      42.482 104.069  96.255  1.00  0.00           H  
ATOM   1513 HH12 ARG A  98      42.732 105.709  96.441  1.00  0.00           H  
ATOM   1514 HH21 ARG A  98      45.932 105.499  97.880  1.00  0.00           H  
ATOM   1515 HH22 ARG A  98      44.467 106.448  97.741  1.00  0.00           H  
ATOM   1516  N   TRP A  99      48.952 100.729  97.354  1.00  0.00           N  
ATOM   1517  CA  TRP A  99      50.137 101.139  96.489  1.00  0.00           C  
ATOM   1518  C   TRP A  99      50.901  99.934  95.954  1.00  0.00           C  
ATOM   1519  O   TRP A  99      51.296  99.871  94.781  1.00  0.00           O  
ATOM   1520  CB  TRP A  99      51.114 102.001  97.367  1.00  0.00           C  
ATOM   1521  CG  TRP A  99      52.565 101.900  97.149  1.00  0.00           C  
ATOM   1522  CD1 TRP A  99      53.378 101.173  97.932  1.00  0.00           C  
ATOM   1523  CD2 TRP A  99      53.488 102.500  96.100  1.00  0.00           C  
ATOM   1524  CE2 TRP A  99      54.754 102.005  96.324  1.00  0.00           C  
ATOM   1525  CE3 TRP A  99      53.264 103.359  95.050  1.00  0.00           C  
ATOM   1526  NE1 TRP A  99      54.691 101.268  97.501  1.00  0.00           N  
ATOM   1527  CZ2 TRP A  99      55.804 102.275  95.456  1.00  0.00           C  
ATOM   1528  CZ3 TRP A  99      54.290 103.673  94.136  1.00  0.00           C  
ATOM   1529  CH2 TRP A  99      55.583 103.158  94.376  1.00  0.00           C  
ATOM   1530  H   TRP A  99      48.883 101.052  98.308  1.00  0.00           H  
ATOM   1531  HA  TRP A  99      49.754 101.804  95.715  1.00  0.00           H  
ATOM   1532  HB2 TRP A  99      50.618 102.965  97.482  1.00  0.00           H  
ATOM   1533  HB3 TRP A  99      51.030 101.622  98.385  1.00  0.00           H  
ATOM   1534  HD1 TRP A  99      53.016 100.529  98.719  1.00  0.00           H  
ATOM   1535  HE1 TRP A  99      55.409 100.683  97.906  1.00  0.00           H  
ATOM   1536  HE3 TRP A  99      52.279 103.778  94.909  1.00  0.00           H  
ATOM   1537  HZ2 TRP A  99      56.801 101.912  95.662  1.00  0.00           H  
ATOM   1538  HZ3 TRP A  99      54.065 104.235  93.242  1.00  0.00           H  
ATOM   1539  HH2 TRP A  99      56.495 103.412  93.856  1.00  0.00           H  
ATOM   1540  N   ASN A 100      51.127  98.914  96.785  1.00  0.00           N  
ATOM   1541  CA  ASN A 100      51.751  97.658  96.432  1.00  0.00           C  
ATOM   1542  C   ASN A 100      51.022  96.843  95.388  1.00  0.00           C  
ATOM   1543  O   ASN A 100      51.652  96.009  94.763  1.00  0.00           O  
ATOM   1544  CB  ASN A 100      51.814  96.972  97.802  1.00  0.00           C  
ATOM   1545  CG  ASN A 100      52.817  95.793  97.775  1.00  0.00           C  
ATOM   1546  ND2 ASN A 100      52.309  94.567  98.045  1.00  0.00           N  
ATOM   1547  OD1 ASN A 100      54.034  95.981  97.721  1.00  0.00           O  
ATOM   1548  H   ASN A 100      50.878  98.994  97.761  1.00  0.00           H  
ATOM   1549  HA  ASN A 100      52.750  97.895  96.065  1.00  0.00           H  
ATOM   1550  HB2 ASN A 100      52.185  97.671  98.552  1.00  0.00           H  
ATOM   1551  HB3 ASN A 100      50.823  96.603  98.070  1.00  0.00           H  
ATOM   1552 HD21 ASN A 100      52.917  93.760  98.033  1.00  0.00           H  
ATOM   1553 HD22 ASN A 100      51.314  94.580  98.215  1.00  0.00           H  
ATOM   1554  N   ARG A 101      49.697  97.018  95.281  1.00  0.00           N  
ATOM   1555  CA  ARG A 101      48.872  96.266  94.237  1.00  0.00           C  
ATOM   1556  C   ARG A 101      48.346  97.225  93.138  1.00  0.00           C  
ATOM   1557  O   ARG A 101      47.587  96.780  92.245  1.00  0.00           O  
ATOM   1558  CB  ARG A 101      47.879  95.303  95.029  1.00  0.00           C  
ATOM   1559  CG  ARG A 101      48.599  94.163  95.748  1.00  0.00           C  
ATOM   1560  CD  ARG A 101      47.733  93.021  96.163  1.00  0.00           C  
ATOM   1561  NE  ARG A 101      47.156  92.196  95.041  1.00  0.00           N  
ATOM   1562  CZ  ARG A 101      46.251  91.270  95.161  1.00  0.00           C  
ATOM   1563  NH1 ARG A 101      46.009  90.789  96.373  1.00  0.00           N1+
ATOM   1564  NH2 ARG A 101      45.740  90.695  94.141  1.00  0.00           N  
ATOM   1565  H   ARG A 101      49.203  97.529  95.998  1.00  0.00           H  
ATOM   1566  HA  ARG A 101      49.375  95.638  93.503  1.00  0.00           H  
ATOM   1567  HB2 ARG A 101      47.320  95.814  95.814  1.00  0.00           H  
ATOM   1568  HB3 ARG A 101      47.194  94.849  94.313  1.00  0.00           H  
ATOM   1569  HG2 ARG A 101      49.427  93.837  95.117  1.00  0.00           H  
ATOM   1570  HG3 ARG A 101      49.070  94.526  96.662  1.00  0.00           H  
ATOM   1571  HD2 ARG A 101      48.390  92.376  96.745  1.00  0.00           H  
ATOM   1572  HD3 ARG A 101      46.997  93.332  96.905  1.00  0.00           H  
ATOM   1573  HE  ARG A 101      47.343  92.568  94.121  1.00  0.00           H  
ATOM   1574 HH11 ARG A 101      46.448  91.250  97.157  1.00  0.00           H  
ATOM   1575 HH12 ARG A 101      45.381  89.997  96.371  1.00  0.00           H  
ATOM   1576 HH21 ARG A 101      46.070  91.071  93.263  1.00  0.00           H  
ATOM   1577 HH22 ARG A 101      45.122  89.898  94.192  1.00  0.00           H  
ATOM   1578  N   ARG A 102      48.633  98.529  93.093  1.00  0.00           N  
ATOM   1579  CA  ARG A 102      48.130  99.491  92.180  1.00  0.00           C  
ATOM   1580  C   ARG A 102      47.898  99.151  90.709  1.00  0.00           C  
ATOM   1581  O   ARG A 102      47.002  99.613  90.084  1.00  0.00           O  
ATOM   1582  CB  ARG A 102      48.931 100.825  92.396  1.00  0.00           C  
ATOM   1583  CG  ARG A 102      50.368 100.781  91.919  1.00  0.00           C  
ATOM   1584  CD  ARG A 102      51.187 102.072  92.012  1.00  0.00           C  
ATOM   1585  NE  ARG A 102      52.555 102.073  91.527  1.00  0.00           N  
ATOM   1586  CZ  ARG A 102      53.566 101.393  92.000  1.00  0.00           C  
ATOM   1587  NH1 ARG A 102      53.457 100.645  93.051  1.00  0.00           N1+
ATOM   1588  NH2 ARG A 102      54.724 101.441  91.461  1.00  0.00           N  
ATOM   1589  H   ARG A 102      49.102  98.914  93.901  1.00  0.00           H  
ATOM   1590  HA  ARG A 102      47.116  99.587  92.570  1.00  0.00           H  
ATOM   1591  HB2 ARG A 102      48.389 101.551  91.790  1.00  0.00           H  
ATOM   1592  HB3 ARG A 102      48.960 101.143  93.438  1.00  0.00           H  
ATOM   1593  HG2 ARG A 102      50.931  99.967  92.374  1.00  0.00           H  
ATOM   1594  HG3 ARG A 102      50.422 100.614  90.842  1.00  0.00           H  
ATOM   1595  HD2 ARG A 102      50.601 102.854  91.529  1.00  0.00           H  
ATOM   1596  HD3 ARG A 102      51.155 102.314  93.075  1.00  0.00           H  
ATOM   1597  HE  ARG A 102      52.728 102.573  90.666  1.00  0.00           H  
ATOM   1598 HH11 ARG A 102      52.496 100.550  93.349  1.00  0.00           H  
ATOM   1599 HH12 ARG A 102      54.227 100.082  93.381  1.00  0.00           H  
ATOM   1600 HH21 ARG A 102      54.883 101.759  90.516  1.00  0.00           H  
ATOM   1601 HH22 ARG A 102      55.424 100.864  91.906  1.00  0.00           H  
ATOM   1602  N   LYS A 103      48.753  98.290  90.115  1.00  0.00           N  
ATOM   1603  CA  LYS A 103      48.716  98.063  88.595  1.00  0.00           C  
ATOM   1604  C   LYS A 103      47.590  97.098  88.251  1.00  0.00           C  
ATOM   1605  O   LYS A 103      47.221  96.982  87.105  1.00  0.00           O  
ATOM   1606  CB  LYS A 103      50.062  97.530  88.176  1.00  0.00           C  
ATOM   1607  CG  LYS A 103      51.320  98.347  88.757  1.00  0.00           C  
ATOM   1608  CD  LYS A 103      52.674  97.682  88.487  1.00  0.00           C  
ATOM   1609  CE  LYS A 103      52.902  97.557  87.018  1.00  0.00           C  
ATOM   1610  NZ  LYS A 103      54.135  96.796  86.612  1.00  0.00           N1+
ATOM   1611  H   LYS A 103      49.516  97.962  90.690  1.00  0.00           H  
ATOM   1612  HA  LYS A 103      48.535  98.955  87.996  1.00  0.00           H  
ATOM   1613  HB2 LYS A 103      50.147  96.530  88.599  1.00  0.00           H  
ATOM   1614  HB3 LYS A 103      50.070  97.480  87.087  1.00  0.00           H  
ATOM   1615  HG2 LYS A 103      51.347  99.351  88.332  1.00  0.00           H  
ATOM   1616  HG3 LYS A 103      51.251  98.426  89.841  1.00  0.00           H  
ATOM   1617  HD2 LYS A 103      53.452  98.336  88.880  1.00  0.00           H  
ATOM   1618  HD3 LYS A 103      52.620  96.693  88.942  1.00  0.00           H  
ATOM   1619  HE2 LYS A 103      52.042  97.074  86.554  1.00  0.00           H  
ATOM   1620  HE3 LYS A 103      52.951  98.543  86.555  1.00  0.00           H  
ATOM   1621  HZ1 LYS A 103      54.950  97.366  86.791  1.00  0.00           H  
ATOM   1622  HZ2 LYS A 103      54.290  95.978  87.183  1.00  0.00           H  
ATOM   1623  HZ3 LYS A 103      54.062  96.537  85.639  1.00  0.00           H  
ATOM   1624  N   GLU A 104      47.001  96.407  89.197  1.00  0.00           N  
ATOM   1625  CA  GLU A 104      45.851  95.492  89.023  1.00  0.00           C  
ATOM   1626  C   GLU A 104      44.550  96.276  88.754  1.00  0.00           C  
ATOM   1627  O   GLU A 104      44.231  97.295  89.420  1.00  0.00           O  
ATOM   1628  CB  GLU A 104      45.795  94.471  90.203  1.00  0.00           C  
ATOM   1629  CG  GLU A 104      47.153  93.718  90.426  1.00  0.00           C  
ATOM   1630  CD  GLU A 104      47.055  92.830  91.605  1.00  0.00           C  
ATOM   1631  OE1 GLU A 104      46.161  91.940  91.551  1.00  0.00           O  
ATOM   1632  OE2 GLU A 104      47.942  92.893  92.490  1.00  0.00           O1-
ATOM   1633  H   GLU A 104      47.303  96.675  90.123  1.00  0.00           H  
ATOM   1634  HA  GLU A 104      46.057  94.930  88.111  1.00  0.00           H  
ATOM   1635  HB2 GLU A 104      45.571  95.014  91.121  1.00  0.00           H  
ATOM   1636  HB3 GLU A 104      45.002  93.728  90.121  1.00  0.00           H  
ATOM   1637  HG2 GLU A 104      47.438  93.194  89.514  1.00  0.00           H  
ATOM   1638  HG3 GLU A 104      47.945  94.452  90.578  1.00  0.00           H  
ATOM   1639  N   PRO A 105      43.785  95.939  87.712  1.00  0.00           N  
ATOM   1640  CA  PRO A 105      42.617  96.736  87.280  1.00  0.00           C  
ATOM   1641  C   PRO A 105      41.577  96.964  88.354  1.00  0.00           C  
ATOM   1642  O   PRO A 105      41.039  98.043  88.343  1.00  0.00           O  
ATOM   1643  CB  PRO A 105      42.030  96.027  86.054  1.00  0.00           C  
ATOM   1644  CG  PRO A 105      43.301  95.386  85.445  1.00  0.00           C  
ATOM   1645  CD  PRO A 105      44.101  94.885  86.698  1.00  0.00           C  
ATOM   1646  HA  PRO A 105      42.997  97.725  87.026  1.00  0.00           H  
ATOM   1647  HB2 PRO A 105      41.239  95.337  86.349  1.00  0.00           H  
ATOM   1648  HB3 PRO A 105      41.550  96.749  85.393  1.00  0.00           H  
ATOM   1649  HG2 PRO A 105      43.154  94.545  84.766  1.00  0.00           H  
ATOM   1650  HG3 PRO A 105      43.774  96.181  84.871  1.00  0.00           H  
ATOM   1651  HD2 PRO A 105      43.762  93.892  86.992  1.00  0.00           H  
ATOM   1652  HD3 PRO A 105      45.155  94.790  86.433  1.00  0.00           H  
ATOM   1653  N   ALA A 106      41.380  96.038  89.363  1.00  0.00           N  
ATOM   1654  CA  ALA A 106      40.529  96.300  90.558  1.00  0.00           C  
ATOM   1655  C   ALA A 106      41.179  97.212  91.605  1.00  0.00           C  
ATOM   1656  O   ALA A 106      40.497  98.091  92.064  1.00  0.00           O  
ATOM   1657  CB  ALA A 106      40.145  94.904  91.127  1.00  0.00           C  
ATOM   1658  H   ALA A 106      41.949  95.212  89.241  1.00  0.00           H  
ATOM   1659  HA  ALA A 106      39.558  96.658  90.217  1.00  0.00           H  
ATOM   1660  HB1 ALA A 106      39.327  94.887  91.848  1.00  0.00           H  
ATOM   1661  HB2 ALA A 106      39.609  94.442  90.299  1.00  0.00           H  
ATOM   1662  HB3 ALA A 106      40.902  94.192  91.453  1.00  0.00           H  
ATOM   1663  N   PHE A 107      42.475  97.059  91.927  1.00  0.00           N  
ATOM   1664  CA  PHE A 107      43.300  97.952  92.768  1.00  0.00           C  
ATOM   1665  C   PHE A 107      43.349  99.455  92.274  1.00  0.00           C  
ATOM   1666  O   PHE A 107      43.140 100.359  93.030  1.00  0.00           O  
ATOM   1667  CB  PHE A 107      44.610  97.329  93.161  1.00  0.00           C  
ATOM   1668  CG  PHE A 107      44.393  96.097  94.064  1.00  0.00           C  
ATOM   1669  CD1 PHE A 107      44.095  94.849  93.571  1.00  0.00           C  
ATOM   1670  CD2 PHE A 107      44.296  96.458  95.406  1.00  0.00           C  
ATOM   1671  CE1 PHE A 107      43.776  93.818  94.506  1.00  0.00           C  
ATOM   1672  CE2 PHE A 107      43.909  95.493  96.330  1.00  0.00           C  
ATOM   1673  CZ  PHE A 107      43.693  94.160  95.894  1.00  0.00           C  
ATOM   1674  H   PHE A 107      42.950  96.334  91.407  1.00  0.00           H  
ATOM   1675  HA  PHE A 107      42.770  98.020  93.718  1.00  0.00           H  
ATOM   1676  HB2 PHE A 107      45.114  97.085  92.226  1.00  0.00           H  
ATOM   1677  HB3 PHE A 107      45.266  98.099  93.566  1.00  0.00           H  
ATOM   1678  HD1 PHE A 107      44.079  94.585  92.524  1.00  0.00           H  
ATOM   1679  HD2 PHE A 107      44.444  97.507  95.616  1.00  0.00           H  
ATOM   1680  HE1 PHE A 107      43.648  92.779  94.238  1.00  0.00           H  
ATOM   1681  HE2 PHE A 107      43.816  95.626  97.397  1.00  0.00           H  
ATOM   1682  HZ  PHE A 107      43.438  93.358  96.571  1.00  0.00           H  
ATOM   1683  N   ASP A 108      43.517  99.618  90.957  1.00  0.00           N  
ATOM   1684  CA  ASP A 108      43.311 100.916  90.280  1.00  0.00           C  
ATOM   1685  C   ASP A 108      41.923 101.544  90.558  1.00  0.00           C  
ATOM   1686  O   ASP A 108      41.825 102.761  90.787  1.00  0.00           O  
ATOM   1687  CB  ASP A 108      43.709 100.818  88.806  1.00  0.00           C  
ATOM   1688  CG  ASP A 108      43.562 102.061  87.953  1.00  0.00           C  
ATOM   1689  OD1 ASP A 108      44.491 102.898  88.137  1.00  0.00           O  
ATOM   1690  OD2 ASP A 108      42.506 102.296  87.294  1.00  0.00           O1-
ATOM   1691  H   ASP A 108      43.747  98.799  90.412  1.00  0.00           H  
ATOM   1692  HA  ASP A 108      44.017 101.641  90.684  1.00  0.00           H  
ATOM   1693  HB2 ASP A 108      44.692 100.346  88.812  1.00  0.00           H  
ATOM   1694  HB3 ASP A 108      42.951 100.116  88.457  1.00  0.00           H  
ATOM   1695  N   LYS A 109      40.819 100.791  90.644  1.00  0.00           N  
ATOM   1696  CA  LYS A 109      39.509 101.398  91.006  1.00  0.00           C  
ATOM   1697  C   LYS A 109      39.350 101.575  92.543  1.00  0.00           C  
ATOM   1698  O   LYS A 109      38.381 102.213  92.920  1.00  0.00           O  
ATOM   1699  CB  LYS A 109      38.358 100.584  90.392  1.00  0.00           C  
ATOM   1700  CG  LYS A 109      38.048 100.943  88.913  1.00  0.00           C  
ATOM   1701  CD  LYS A 109      37.047  99.875  88.321  1.00  0.00           C  
ATOM   1702  CE  LYS A 109      37.759  98.535  88.184  1.00  0.00           C  
ATOM   1703  NZ  LYS A 109      38.764  98.552  87.089  1.00  0.00           N1+
ATOM   1704  H   LYS A 109      40.900  99.789  90.545  1.00  0.00           H  
ATOM   1705  HA  LYS A 109      39.435 102.354  90.488  1.00  0.00           H  
ATOM   1706  HB2 LYS A 109      38.644  99.547  90.569  1.00  0.00           H  
ATOM   1707  HB3 LYS A 109      37.444 100.893  90.900  1.00  0.00           H  
ATOM   1708  HG2 LYS A 109      37.650 101.940  88.729  1.00  0.00           H  
ATOM   1709  HG3 LYS A 109      38.947 100.878  88.302  1.00  0.00           H  
ATOM   1710  HD2 LYS A 109      36.240  99.793  89.050  1.00  0.00           H  
ATOM   1711  HD3 LYS A 109      36.711 100.216  87.341  1.00  0.00           H  
ATOM   1712  HE2 LYS A 109      38.187  98.332  89.166  1.00  0.00           H  
ATOM   1713  HE3 LYS A 109      36.962  97.877  87.840  1.00  0.00           H  
ATOM   1714  HZ1 LYS A 109      39.089  97.618  86.882  1.00  0.00           H  
ATOM   1715  HZ2 LYS A 109      38.374  99.023  86.285  1.00  0.00           H  
ATOM   1716  HZ3 LYS A 109      39.641  98.997  87.317  1.00  0.00           H  
ATOM   1717  N   TRP A 110      40.219 101.066  93.411  1.00  0.00           N  
ATOM   1718  CA  TRP A 110      39.944 101.140  94.862  1.00  0.00           C  
ATOM   1719  C   TRP A 110      40.149 102.597  95.341  1.00  0.00           C  
ATOM   1720  O   TRP A 110      41.176 103.233  95.104  1.00  0.00           O  
ATOM   1721  CB  TRP A 110      40.796 100.170  95.632  1.00  0.00           C  
ATOM   1722  CG  TRP A 110      40.707 100.115  97.076  1.00  0.00           C  
ATOM   1723  CD1 TRP A 110      39.734 100.622  97.843  1.00  0.00           C  
ATOM   1724  CD2 TRP A 110      41.617  99.455  98.047  1.00  0.00           C  
ATOM   1725  CE2 TRP A 110      41.157  99.690  99.343  1.00  0.00           C  
ATOM   1726  CE3 TRP A 110      42.910  98.822  98.006  1.00  0.00           C  
ATOM   1727  NE1 TRP A 110      40.087 100.484  99.128  1.00  0.00           N  
ATOM   1728  CZ2 TRP A 110      41.885  99.413 100.570  1.00  0.00           C  
ATOM   1729  CZ3 TRP A 110      43.582  98.357  99.128  1.00  0.00           C  
ATOM   1730  CH2 TRP A 110      43.133  98.667 100.396  1.00  0.00           C  
ATOM   1731  H   TRP A 110      41.041 100.580  93.084  1.00  0.00           H  
ATOM   1732  HA  TRP A 110      38.890 100.945  95.060  1.00  0.00           H  
ATOM   1733  HB2 TRP A 110      40.604  99.169  95.245  1.00  0.00           H  
ATOM   1734  HB3 TRP A 110      41.845 100.392  95.433  1.00  0.00           H  
ATOM   1735  HD1 TRP A 110      38.921 101.221  97.459  1.00  0.00           H  
ATOM   1736  HE1 TRP A 110      39.478 100.863  99.838  1.00  0.00           H  
ATOM   1737  HE3 TRP A 110      43.315  98.485  97.064  1.00  0.00           H  
ATOM   1738  HZ2 TRP A 110      41.581  99.790 101.535  1.00  0.00           H  
ATOM   1739  HZ3 TRP A 110      44.473  97.791  98.898  1.00  0.00           H  
ATOM   1740  HH2 TRP A 110      43.787  98.353 101.195  1.00  0.00           H  
ATOM   1741  N   VAL A 111      39.164 103.204  96.028  1.00  0.00           N  
ATOM   1742  CA  VAL A 111      39.123 104.552  96.670  1.00  0.00           C  
ATOM   1743  C   VAL A 111      39.230 104.452  98.229  1.00  0.00           C  
ATOM   1744  O   VAL A 111      38.725 103.568  98.856  1.00  0.00           O  
ATOM   1745  CB  VAL A 111      37.901 105.397  96.283  1.00  0.00           C  
ATOM   1746  CG1 VAL A 111      37.726 106.623  97.275  1.00  0.00           C  
ATOM   1747  CG2 VAL A 111      37.931 105.907  94.788  1.00  0.00           C  
ATOM   1748  H   VAL A 111      38.286 102.714  95.932  1.00  0.00           H  
ATOM   1749  HA  VAL A 111      40.023 105.093  96.376  1.00  0.00           H  
ATOM   1750  HB  VAL A 111      37.071 104.695  96.341  1.00  0.00           H  
ATOM   1751 HG11 VAL A 111      38.600 107.274  97.283  1.00  0.00           H  
ATOM   1752 HG12 VAL A 111      36.895 107.251  96.954  1.00  0.00           H  
ATOM   1753 HG13 VAL A 111      37.405 106.217  98.235  1.00  0.00           H  
ATOM   1754 HG21 VAL A 111      37.073 106.482  94.439  1.00  0.00           H  
ATOM   1755 HG22 VAL A 111      38.843 106.497  94.711  1.00  0.00           H  
ATOM   1756 HG23 VAL A 111      37.981 105.061  94.105  1.00  0.00           H  
ATOM   1757  N   ILE A 112      40.040 105.314  98.823  1.00  0.00           N  
ATOM   1758  CA  ILE A 112      40.293 105.348 100.268  1.00  0.00           C  
ATOM   1759  C   ILE A 112      40.073 106.825 100.734  1.00  0.00           C  
ATOM   1760  O   ILE A 112      40.554 107.793 100.136  1.00  0.00           O  
ATOM   1761  CB  ILE A 112      41.761 104.896 100.652  1.00  0.00           C  
ATOM   1762  CG1 ILE A 112      41.950 103.374 100.237  1.00  0.00           C  
ATOM   1763  CG2 ILE A 112      42.013 105.050 102.175  1.00  0.00           C  
ATOM   1764  CD1 ILE A 112      43.365 102.896 100.500  1.00  0.00           C  
ATOM   1765  H   ILE A 112      40.470 106.031  98.255  1.00  0.00           H  
ATOM   1766  HA  ILE A 112      39.718 104.602 100.816  1.00  0.00           H  
ATOM   1767  HB  ILE A 112      42.498 105.489 100.111  1.00  0.00           H  
ATOM   1768 HG12 ILE A 112      41.318 102.699 100.812  1.00  0.00           H  
ATOM   1769 HG13 ILE A 112      41.832 103.250  99.160  1.00  0.00           H  
ATOM   1770 HG21 ILE A 112      41.878 106.087 102.481  1.00  0.00           H  
ATOM   1771 HG22 ILE A 112      41.255 104.440 102.666  1.00  0.00           H  
ATOM   1772 HG23 ILE A 112      43.014 104.669 102.373  1.00  0.00           H  
ATOM   1773 HD11 ILE A 112      43.591 102.793 101.561  1.00  0.00           H  
ATOM   1774 HD12 ILE A 112      43.402 101.945  99.966  1.00  0.00           H  
ATOM   1775 HD13 ILE A 112      44.024 103.614 100.012  1.00  0.00           H  
ATOM   1776  N   GLU A 113      39.313 107.084 101.803  1.00  0.00           N  
ATOM   1777  CA  GLU A 113      38.974 108.388 102.336  1.00  0.00           C  
ATOM   1778  C   GLU A 113      38.918 108.467 103.913  1.00  0.00           C  
ATOM   1779  O   GLU A 113      38.317 107.606 104.637  1.00  0.00           O  
ATOM   1780  CB  GLU A 113      37.664 108.909 101.780  1.00  0.00           C  
ATOM   1781  CG  GLU A 113      37.459 109.060 100.288  1.00  0.00           C  
ATOM   1782  CD  GLU A 113      38.354 110.168  99.650  1.00  0.00           C  
ATOM   1783  OE1 GLU A 113      39.240 110.783 100.296  1.00  0.00           O  
ATOM   1784  OE2 GLU A 113      38.033 110.629  98.526  1.00  0.00           O1-
ATOM   1785  H   GLU A 113      39.017 106.246 102.283  1.00  0.00           H  
ATOM   1786  HA  GLU A 113      39.726 109.081 101.958  1.00  0.00           H  
ATOM   1787  HB2 GLU A 113      36.849 108.239 102.053  1.00  0.00           H  
ATOM   1788  HB3 GLU A 113      37.521 109.896 102.220  1.00  0.00           H  
ATOM   1789  HG2 GLU A 113      37.628 108.092  99.815  1.00  0.00           H  
ATOM   1790  HG3 GLU A 113      36.421 109.368 100.165  1.00  0.00           H  
ATOM   1791  N   GLU A 114      39.455 109.532 104.481  1.00  0.00           N  
ATOM   1792  CA  GLU A 114      39.413 110.058 105.895  1.00  0.00           C  
ATOM   1793  C   GLU A 114      38.135 110.789 106.159  1.00  0.00           C  
ATOM   1794  O   GLU A 114      38.128 112.002 106.362  1.00  0.00           O  
ATOM   1795  CB  GLU A 114      40.661 110.945 106.212  1.00  0.00           C  
ATOM   1796  CG  GLU A 114      42.045 110.435 105.854  1.00  0.00           C  
ATOM   1797  CD  GLU A 114      42.541 111.130 104.681  1.00  0.00           C  
ATOM   1798  OE1 GLU A 114      41.907 110.998 103.573  1.00  0.00           O  
ATOM   1799  OE2 GLU A 114      43.508 111.961 104.675  1.00  0.00           O1-
ATOM   1800  H   GLU A 114      39.974 110.114 103.839  1.00  0.00           H  
ATOM   1801  HA  GLU A 114      39.396 109.198 106.566  1.00  0.00           H  
ATOM   1802  HB2 GLU A 114      40.456 111.956 105.862  1.00  0.00           H  
ATOM   1803  HB3 GLU A 114      40.720 111.197 107.271  1.00  0.00           H  
ATOM   1804  HG2 GLU A 114      42.700 110.776 106.655  1.00  0.00           H  
ATOM   1805  HG3 GLU A 114      42.044 109.357 105.685  1.00  0.00           H  
ATOM   1806  N   ALA A 115      37.041 110.018 106.217  1.00  0.00           N  
ATOM   1807  CA  ALA A 115      35.720 110.540 106.478  1.00  0.00           C  
ATOM   1808  C   ALA A 115      35.116 109.874 107.707  1.00  0.00           C  
ATOM   1809  O   ALA A 115      35.397 108.622 107.828  1.00  0.00           O  
ATOM   1810  CB  ALA A 115      34.866 110.561 105.165  1.00  0.00           C  
ATOM   1811  H   ALA A 115      37.165 109.043 105.984  1.00  0.00           H  
ATOM   1812  HA  ALA A 115      35.669 111.582 106.796  1.00  0.00           H  
ATOM   1813  HB1 ALA A 115      35.439 111.169 104.466  1.00  0.00           H  
ATOM   1814  HB2 ALA A 115      34.689 109.540 104.831  1.00  0.00           H  
ATOM   1815  HB3 ALA A 115      33.916 111.013 105.450  1.00  0.00           H  
ATOM   1816  N   ASN A 116      34.411 110.560 108.543  1.00  0.00           N  
ATOM   1817  CA  ASN A 116      33.609 110.036 109.635  1.00  0.00           C  
ATOM   1818  C   ASN A 116      32.128 109.820 109.365  1.00  0.00           C  
ATOM   1819  O   ASN A 116      31.437 110.624 108.709  1.00  0.00           O  
ATOM   1820  CB  ASN A 116      33.804 111.007 110.845  1.00  0.00           C  
ATOM   1821  CG  ASN A 116      33.272 110.516 112.206  1.00  0.00           C  
ATOM   1822  ND2 ASN A 116      34.113 110.758 113.219  1.00  0.00           N  
ATOM   1823  OD1 ASN A 116      32.151 110.071 112.396  1.00  0.00           O  
ATOM   1824  H   ASN A 116      34.307 111.553 108.390  1.00  0.00           H  
ATOM   1825  HA  ASN A 116      34.098 109.103 109.915  1.00  0.00           H  
ATOM   1826  HB2 ASN A 116      34.850 111.297 110.932  1.00  0.00           H  
ATOM   1827  HB3 ASN A 116      33.404 111.986 110.579  1.00  0.00           H  
ATOM   1828 HD21 ASN A 116      33.912 110.411 114.146  1.00  0.00           H  
ATOM   1829 HD22 ASN A 116      34.994 111.251 113.171  1.00  0.00           H  
ATOM   1830  N   TRP A 117      31.646 108.616 109.784  1.00  0.00           N  
ATOM   1831  CA  TRP A 117      30.191 108.238 109.800  1.00  0.00           C  
ATOM   1832  C   TRP A 117      29.205 109.357 110.215  1.00  0.00           C  
ATOM   1833  O   TRP A 117      28.084 109.388 109.736  1.00  0.00           O  
ATOM   1834  CB  TRP A 117      29.954 106.977 110.702  1.00  0.00           C  
ATOM   1835  CG  TRP A 117      30.900 105.810 110.485  1.00  0.00           C  
ATOM   1836  CD1 TRP A 117      31.623 105.399 109.392  1.00  0.00           C  
ATOM   1837  CD2 TRP A 117      31.255 104.863 111.551  1.00  0.00           C  
ATOM   1838  CE2 TRP A 117      32.260 103.999 111.096  1.00  0.00           C  
ATOM   1839  CE3 TRP A 117      30.901 104.731 112.920  1.00  0.00           C  
ATOM   1840  NE1 TRP A 117      32.500 104.374 109.771  1.00  0.00           N  
ATOM   1841  CZ2 TRP A 117      32.830 103.035 111.931  1.00  0.00           C  
ATOM   1842  CZ3 TRP A 117      31.465 103.801 113.815  1.00  0.00           C  
ATOM   1843  CH2 TRP A 117      32.481 102.932 113.304  1.00  0.00           C  
ATOM   1844  H   TRP A 117      32.358 108.019 110.177  1.00  0.00           H  
ATOM   1845  HA  TRP A 117      30.011 107.897 108.780  1.00  0.00           H  
ATOM   1846  HB2 TRP A 117      30.167 107.404 111.681  1.00  0.00           H  
ATOM   1847  HB3 TRP A 117      28.918 106.671 110.548  1.00  0.00           H  
ATOM   1848  HD1 TRP A 117      31.720 105.849 108.415  1.00  0.00           H  
ATOM   1849  HE1 TRP A 117      33.327 104.054 109.288  1.00  0.00           H  
ATOM   1850  HE3 TRP A 117      30.230 105.457 113.353  1.00  0.00           H  
ATOM   1851  HZ2 TRP A 117      33.758 102.674 111.514  1.00  0.00           H  
ATOM   1852  HZ3 TRP A 117      31.033 103.744 114.803  1.00  0.00           H  
ATOM   1853  HH2 TRP A 117      33.017 102.218 113.911  1.00  0.00           H  
ATOM   1854  N   LEU A 118      29.555 110.243 111.119  1.00  0.00           N  
ATOM   1855  CA  LEU A 118      28.790 111.385 111.662  1.00  0.00           C  
ATOM   1856  C   LEU A 118      28.661 112.558 110.622  1.00  0.00           C  
ATOM   1857  O   LEU A 118      27.661 113.218 110.759  1.00  0.00           O  
ATOM   1858  CB  LEU A 118      29.402 111.964 112.939  1.00  0.00           C  
ATOM   1859  CG  LEU A 118      29.499 111.127 114.240  1.00  0.00           C  
ATOM   1860  CD1 LEU A 118      30.291 111.861 115.355  1.00  0.00           C  
ATOM   1861  CD2 LEU A 118      28.175 110.720 114.661  1.00  0.00           C  
ATOM   1862  H   LEU A 118      30.466 110.016 111.495  1.00  0.00           H  
ATOM   1863  HA  LEU A 118      27.807 110.969 111.880  1.00  0.00           H  
ATOM   1864  HB2 LEU A 118      30.404 112.246 112.616  1.00  0.00           H  
ATOM   1865  HB3 LEU A 118      28.692 112.756 113.179  1.00  0.00           H  
ATOM   1866  HG  LEU A 118      30.090 110.232 114.048  1.00  0.00           H  
ATOM   1867 HD11 LEU A 118      30.303 111.211 116.230  1.00  0.00           H  
ATOM   1868 HD12 LEU A 118      31.298 111.994 114.962  1.00  0.00           H  
ATOM   1869 HD13 LEU A 118      29.884 112.851 115.560  1.00  0.00           H  
ATOM   1870 HD21 LEU A 118      27.472 111.528 114.459  1.00  0.00           H  
ATOM   1871 HD22 LEU A 118      27.752 109.947 114.020  1.00  0.00           H  
ATOM   1872 HD23 LEU A 118      28.099 110.384 115.696  1.00  0.00           H  
ATOM   1873  N   THR A 119      29.599 112.749 109.706  1.00  0.00           N  
ATOM   1874  CA  THR A 119      29.480 113.802 108.722  1.00  0.00           C  
ATOM   1875  C   THR A 119      29.466 113.185 107.317  1.00  0.00           C  
ATOM   1876  O   THR A 119      29.422 113.943 106.329  1.00  0.00           O  
ATOM   1877  CB  THR A 119      30.759 114.663 108.853  1.00  0.00           C  
ATOM   1878  CG2 THR A 119      30.833 115.432 110.178  1.00  0.00           C  
ATOM   1879  OG1 THR A 119      31.840 113.722 108.793  1.00  0.00           O  
ATOM   1880  H   THR A 119      30.437 112.188 109.765  1.00  0.00           H  
ATOM   1881  HA  THR A 119      28.602 114.419 108.915  1.00  0.00           H  
ATOM   1882  HB  THR A 119      30.751 115.344 108.002  1.00  0.00           H  
ATOM   1883  HG1 THR A 119      32.383 114.153 108.130  1.00  0.00           H  
ATOM   1884 HG21 THR A 119      30.085 116.221 110.246  1.00  0.00           H  
ATOM   1885 HG22 THR A 119      30.748 114.760 111.032  1.00  0.00           H  
ATOM   1886 HG23 THR A 119      31.724 116.043 110.324  1.00  0.00           H  
ATOM   1887  N   LEU A 120      29.389 111.868 107.081  1.00  0.00           N  
ATOM   1888  CA  LEU A 120      29.424 111.255 105.770  1.00  0.00           C  
ATOM   1889  C   LEU A 120      28.379 111.789 104.746  1.00  0.00           C  
ATOM   1890  O   LEU A 120      28.808 112.178 103.626  1.00  0.00           O  
ATOM   1891  CB  LEU A 120      29.351 109.687 105.933  1.00  0.00           C  
ATOM   1892  CG  LEU A 120      29.611 108.834 104.606  1.00  0.00           C  
ATOM   1893  CD1 LEU A 120      31.103 108.620 104.374  1.00  0.00           C  
ATOM   1894  CD2 LEU A 120      28.953 107.463 104.524  1.00  0.00           C  
ATOM   1895  H   LEU A 120      29.444 111.316 107.926  1.00  0.00           H  
ATOM   1896  HA  LEU A 120      30.416 111.607 105.485  1.00  0.00           H  
ATOM   1897  HB2 LEU A 120      30.111 109.407 106.664  1.00  0.00           H  
ATOM   1898  HB3 LEU A 120      28.368 109.421 106.321  1.00  0.00           H  
ATOM   1899  HG  LEU A 120      29.289 109.444 103.762  1.00  0.00           H  
ATOM   1900 HD11 LEU A 120      31.570 109.605 104.420  1.00  0.00           H  
ATOM   1901 HD12 LEU A 120      31.556 107.895 105.049  1.00  0.00           H  
ATOM   1902 HD13 LEU A 120      31.297 108.239 103.371  1.00  0.00           H  
ATOM   1903 HD21 LEU A 120      27.879 107.593 104.658  1.00  0.00           H  
ATOM   1904 HD22 LEU A 120      29.193 106.878 103.636  1.00  0.00           H  
ATOM   1905 HD23 LEU A 120      29.301 106.948 105.420  1.00  0.00           H  
ATOM   1906  N   ASP A 121      27.125 111.885 105.116  1.00  0.00           N  
ATOM   1907  CA  ASP A 121      26.029 112.506 104.249  1.00  0.00           C  
ATOM   1908  C   ASP A 121      26.360 113.932 103.743  1.00  0.00           C  
ATOM   1909  O   ASP A 121      25.663 114.497 102.837  1.00  0.00           O  
ATOM   1910  CB  ASP A 121      24.725 112.444 105.054  1.00  0.00           C  
ATOM   1911  CG  ASP A 121      23.455 112.308 104.228  1.00  0.00           C  
ATOM   1912  OD1 ASP A 121      23.494 112.286 102.982  1.00  0.00           O  
ATOM   1913  OD2 ASP A 121      22.397 112.390 104.887  1.00  0.00           O1-
ATOM   1914  H   ASP A 121      26.766 111.669 106.036  1.00  0.00           H  
ATOM   1915  HA  ASP A 121      25.929 111.866 103.372  1.00  0.00           H  
ATOM   1916  HB2 ASP A 121      24.673 111.547 105.671  1.00  0.00           H  
ATOM   1917  HB3 ASP A 121      24.591 113.341 105.659  1.00  0.00           H  
ATOM   1918  N   LYS A 122      27.408 114.658 104.222  1.00  0.00           N  
ATOM   1919  CA  LYS A 122      27.884 115.883 103.663  1.00  0.00           C  
ATOM   1920  C   LYS A 122      29.377 115.765 103.067  1.00  0.00           C  
ATOM   1921  O   LYS A 122      29.732 116.596 102.218  1.00  0.00           O  
ATOM   1922  CB  LYS A 122      27.710 117.033 104.646  1.00  0.00           C  
ATOM   1923  CG  LYS A 122      26.271 117.128 105.222  1.00  0.00           C  
ATOM   1924  CD  LYS A 122      25.918 118.293 106.140  1.00  0.00           C  
ATOM   1925  CE  LYS A 122      24.336 118.256 106.319  1.00  0.00           C  
ATOM   1926  NZ  LYS A 122      23.977 119.351 107.245  1.00  0.00           N1+
ATOM   1927  H   LYS A 122      27.910 114.182 104.958  1.00  0.00           H  
ATOM   1928  HA  LYS A 122      27.325 116.124 102.759  1.00  0.00           H  
ATOM   1929  HB2 LYS A 122      28.408 116.815 105.454  1.00  0.00           H  
ATOM   1930  HB3 LYS A 122      28.003 117.969 104.171  1.00  0.00           H  
ATOM   1931  HG2 LYS A 122      25.590 117.113 104.372  1.00  0.00           H  
ATOM   1932  HG3 LYS A 122      26.095 116.230 105.815  1.00  0.00           H  
ATOM   1933  HD2 LYS A 122      26.299 118.042 107.131  1.00  0.00           H  
ATOM   1934  HD3 LYS A 122      26.267 119.215 105.676  1.00  0.00           H  
ATOM   1935  HE2 LYS A 122      23.811 118.110 105.374  1.00  0.00           H  
ATOM   1936  HE3 LYS A 122      24.145 117.418 106.989  1.00  0.00           H  
ATOM   1937  HZ1 LYS A 122      23.865 120.255 106.810  1.00  0.00           H  
ATOM   1938  HZ2 LYS A 122      23.068 119.140 107.632  1.00  0.00           H  
ATOM   1939  HZ3 LYS A 122      24.613 119.556 108.003  1.00  0.00           H  
ATOM   1940  N   ASP A 123      30.251 114.919 103.626  1.00  0.00           N  
ATOM   1941  CA  ASP A 123      31.736 114.979 103.333  1.00  0.00           C  
ATOM   1942  C   ASP A 123      32.253 114.357 102.056  1.00  0.00           C  
ATOM   1943  O   ASP A 123      33.160 114.903 101.428  1.00  0.00           O  
ATOM   1944  CB  ASP A 123      32.364 114.464 104.653  1.00  0.00           C  
ATOM   1945  CG  ASP A 123      32.620 115.528 105.749  1.00  0.00           C  
ATOM   1946  OD1 ASP A 123      33.270 115.138 106.698  1.00  0.00           O  
ATOM   1947  OD2 ASP A 123      32.232 116.721 105.599  1.00  0.00           O1-
ATOM   1948  H   ASP A 123      29.993 114.539 104.525  1.00  0.00           H  
ATOM   1949  HA  ASP A 123      32.073 116.010 103.225  1.00  0.00           H  
ATOM   1950  HB2 ASP A 123      31.951 113.526 105.022  1.00  0.00           H  
ATOM   1951  HB3 ASP A 123      33.395 114.169 104.453  1.00  0.00           H  
ATOM   1952  N   VAL A 124      31.769 113.157 101.669  1.00  0.00           N  
ATOM   1953  CA  VAL A 124      32.213 112.514 100.470  1.00  0.00           C  
ATOM   1954  C   VAL A 124      31.119 112.692  99.380  1.00  0.00           C  
ATOM   1955  O   VAL A 124      29.938 112.644  99.774  1.00  0.00           O  
ATOM   1956  CB  VAL A 124      32.492 111.054 100.621  1.00  0.00           C  
ATOM   1957  CG1 VAL A 124      33.724 110.850 101.495  1.00  0.00           C  
ATOM   1958  CG2 VAL A 124      31.357 110.190 101.208  1.00  0.00           C  
ATOM   1959  H   VAL A 124      31.028 112.784 102.245  1.00  0.00           H  
ATOM   1960  HA  VAL A 124      33.123 112.970 100.080  1.00  0.00           H  
ATOM   1961  HB  VAL A 124      32.766 110.636  99.652  1.00  0.00           H  
ATOM   1962 HG11 VAL A 124      34.002 109.801 101.607  1.00  0.00           H  
ATOM   1963 HG12 VAL A 124      34.567 111.506 101.282  1.00  0.00           H  
ATOM   1964 HG13 VAL A 124      33.622 111.274 102.494  1.00  0.00           H  
ATOM   1965 HG21 VAL A 124      30.459 110.273 100.597  1.00  0.00           H  
ATOM   1966 HG22 VAL A 124      31.701 109.156 101.223  1.00  0.00           H  
ATOM   1967 HG23 VAL A 124      31.132 110.467 102.238  1.00  0.00           H  
ATOM   1968  N   PRO A 125      31.512 112.645  98.079  1.00  0.00           N  
ATOM   1969  CA  PRO A 125      30.535 112.652  97.006  1.00  0.00           C  
ATOM   1970  C   PRO A 125      29.833 111.269  96.922  1.00  0.00           C  
ATOM   1971  O   PRO A 125      30.372 110.196  97.104  1.00  0.00           O  
ATOM   1972  CB  PRO A 125      31.360 113.053  95.780  1.00  0.00           C  
ATOM   1973  CG  PRO A 125      32.724 112.455  96.142  1.00  0.00           C  
ATOM   1974  CD  PRO A 125      32.863 112.665  97.610  1.00  0.00           C  
ATOM   1975  HA  PRO A 125      29.768 113.411  97.162  1.00  0.00           H  
ATOM   1976  HB2 PRO A 125      31.131 112.423  94.922  1.00  0.00           H  
ATOM   1977  HB3 PRO A 125      31.439 114.129  95.624  1.00  0.00           H  
ATOM   1978  HG2 PRO A 125      32.713 111.375  95.992  1.00  0.00           H  
ATOM   1979  HG3 PRO A 125      33.512 112.911  95.542  1.00  0.00           H  
ATOM   1980  HD2 PRO A 125      33.549 111.901  97.972  1.00  0.00           H  
ATOM   1981  HD3 PRO A 125      33.185 113.705  97.673  1.00  0.00           H  
ATOM   1982  N   ALA A 126      28.576 111.266  96.520  1.00  0.00           N  
ATOM   1983  CA  ALA A 126      27.557 110.241  96.818  1.00  0.00           C  
ATOM   1984  C   ALA A 126      26.355 110.331  95.853  1.00  0.00           C  
ATOM   1985  O   ALA A 126      25.324 109.605  95.945  1.00  0.00           O  
ATOM   1986  CB  ALA A 126      27.076 110.489  98.234  1.00  0.00           C  
ATOM   1987  H   ALA A 126      28.317 112.237  96.424  1.00  0.00           H  
ATOM   1988  HA  ALA A 126      27.987 109.240  96.777  1.00  0.00           H  
ATOM   1989  HB1 ALA A 126      26.786 111.540  98.265  1.00  0.00           H  
ATOM   1990  HB2 ALA A 126      26.202 109.875  98.454  1.00  0.00           H  
ATOM   1991  HB3 ALA A 126      27.751 110.487  99.090  1.00  0.00           H  
ATOM   1992  N   GLY A 127      26.416 111.138  94.817  1.00  0.00           N  
ATOM   1993  CA  GLY A 127      25.289 111.386  93.859  1.00  0.00           C  
ATOM   1994  C   GLY A 127      24.872 110.118  93.102  1.00  0.00           C  
ATOM   1995  O   GLY A 127      23.656 110.041  92.970  1.00  0.00           O  
ATOM   1996  H   GLY A 127      27.210 111.758  94.877  1.00  0.00           H  
ATOM   1997  HA2 GLY A 127      24.452 111.923  94.307  1.00  0.00           H  
ATOM   1998  HA3 GLY A 127      25.692 112.084  93.124  1.00  0.00           H  
ATOM   1999  N   ASP A 128      25.808 109.238  92.735  1.00  0.00           N  
ATOM   2000  CA  ASP A 128      25.526 107.963  92.025  1.00  0.00           C  
ATOM   2001  C   ASP A 128      25.385 106.758  92.946  1.00  0.00           C  
ATOM   2002  O   ASP A 128      25.051 105.742  92.459  1.00  0.00           O  
ATOM   2003  CB  ASP A 128      26.563 107.853  90.964  1.00  0.00           C  
ATOM   2004  CG  ASP A 128      26.490 108.790  89.780  1.00  0.00           C  
ATOM   2005  OD1 ASP A 128      25.394 109.249  89.457  1.00  0.00           O  
ATOM   2006  OD2 ASP A 128      27.421 108.763  88.917  1.00  0.00           O1-
ATOM   2007  H   ASP A 128      26.719 109.473  93.103  1.00  0.00           H  
ATOM   2008  HA  ASP A 128      24.550 108.061  91.550  1.00  0.00           H  
ATOM   2009  HB2 ASP A 128      27.554 107.900  91.414  1.00  0.00           H  
ATOM   2010  HB3 ASP A 128      26.485 106.839  90.570  1.00  0.00           H  
ATOM   2011  N   GLY A 129      25.544 106.888  94.259  1.00  0.00           N  
ATOM   2012  CA  GLY A 129      25.228 105.833  95.266  1.00  0.00           C  
ATOM   2013  C   GLY A 129      25.968 104.501  95.119  1.00  0.00           C  
ATOM   2014  O   GLY A 129      26.886 104.308  94.281  1.00  0.00           O  
ATOM   2015  H   GLY A 129      25.871 107.779  94.603  1.00  0.00           H  
ATOM   2016  HA2 GLY A 129      25.461 106.212  96.261  1.00  0.00           H  
ATOM   2017  HA3 GLY A 129      24.158 105.620  95.271  1.00  0.00           H  
ATOM   2018  N   PHE A 130      25.613 103.533  95.952  1.00  0.00           N  
ATOM   2019  CA  PHE A 130      26.175 102.175  96.073  1.00  0.00           C  
ATOM   2020  C   PHE A 130      25.150 101.054  96.116  1.00  0.00           C  
ATOM   2021  O   PHE A 130      24.030 101.222  96.717  1.00  0.00           O  
ATOM   2022  CB  PHE A 130      27.047 102.266  97.328  1.00  0.00           C  
ATOM   2023  CG  PHE A 130      28.266 103.165  97.256  1.00  0.00           C  
ATOM   2024  CD1 PHE A 130      28.187 104.443  97.698  1.00  0.00           C  
ATOM   2025  CD2 PHE A 130      29.497 102.652  96.716  1.00  0.00           C  
ATOM   2026  CE1 PHE A 130      29.292 105.306  97.743  1.00  0.00           C  
ATOM   2027  CE2 PHE A 130      30.680 103.480  96.835  1.00  0.00           C  
ATOM   2028  CZ  PHE A 130      30.529 104.824  97.341  1.00  0.00           C  
ATOM   2029  H   PHE A 130      25.034 103.845  96.718  1.00  0.00           H  
ATOM   2030  HA  PHE A 130      26.727 101.979  95.154  1.00  0.00           H  
ATOM   2031  HB2 PHE A 130      26.466 102.549  98.207  1.00  0.00           H  
ATOM   2032  HB3 PHE A 130      27.415 101.262  97.535  1.00  0.00           H  
ATOM   2033  HD1 PHE A 130      27.255 104.901  97.995  1.00  0.00           H  
ATOM   2034  HD2 PHE A 130      29.606 101.702  96.216  1.00  0.00           H  
ATOM   2035  HE1 PHE A 130      29.251 106.211  98.331  1.00  0.00           H  
ATOM   2036  HE2 PHE A 130      31.615 103.074  96.480  1.00  0.00           H  
ATOM   2037  HZ  PHE A 130      31.330 105.542  97.430  1.00  0.00           H  
ATOM   2038  N   ASP A 131      25.467  99.941  95.538  1.00  0.00           N  
ATOM   2039  CA  ASP A 131      24.685  98.738  95.577  1.00  0.00           C  
ATOM   2040  C   ASP A 131      24.627  98.138  96.937  1.00  0.00           C  
ATOM   2041  O   ASP A 131      23.713  97.341  97.242  1.00  0.00           O  
ATOM   2042  CB  ASP A 131      25.263  97.649  94.545  1.00  0.00           C  
ATOM   2043  CG  ASP A 131      25.512  98.081  93.135  1.00  0.00           C  
ATOM   2044  OD1 ASP A 131      24.615  98.794  92.581  1.00  0.00           O  
ATOM   2045  OD2 ASP A 131      26.383  97.451  92.518  1.00  0.00           O1-
ATOM   2046  H   ASP A 131      26.318  99.837  95.004  1.00  0.00           H  
ATOM   2047  HA  ASP A 131      23.675  99.018  95.277  1.00  0.00           H  
ATOM   2048  HB2 ASP A 131      26.155  97.114  94.873  1.00  0.00           H  
ATOM   2049  HB3 ASP A 131      24.440  96.938  94.609  1.00  0.00           H  
ATOM   2050  N   ALA A 132      25.686  98.420  97.778  1.00  0.00           N  
ATOM   2051  CA  ALA A 132      25.897  97.713  99.028  1.00  0.00           C  
ATOM   2052  C   ALA A 132      26.901  98.468  99.965  1.00  0.00           C  
ATOM   2053  O   ALA A 132      28.000  98.900  99.600  1.00  0.00           O  
ATOM   2054  CB  ALA A 132      26.507  96.356  98.746  1.00  0.00           C  
ATOM   2055  H   ALA A 132      26.338  99.082  97.381  1.00  0.00           H  
ATOM   2056  HA  ALA A 132      24.937  97.509  99.504  1.00  0.00           H  
ATOM   2057  HB1 ALA A 132      25.885  95.688  98.150  1.00  0.00           H  
ATOM   2058  HB2 ALA A 132      27.446  96.499  98.213  1.00  0.00           H  
ATOM   2059  HB3 ALA A 132      26.722  95.901  99.713  1.00  0.00           H  
ATOM   2060  N   VAL A 133      26.441  98.742 101.189  1.00  0.00           N  
ATOM   2061  CA  VAL A 133      27.088  99.526 102.151  1.00  0.00           C  
ATOM   2062  C   VAL A 133      27.255  98.733 103.446  1.00  0.00           C  
ATOM   2063  O   VAL A 133      26.241  98.403 104.128  1.00  0.00           O  
ATOM   2064  CB  VAL A 133      26.481 100.840 102.551  1.00  0.00           C  
ATOM   2065  CG1 VAL A 133      27.408 101.712 103.464  1.00  0.00           C  
ATOM   2066  CG2 VAL A 133      26.302 101.615 101.266  1.00  0.00           C  
ATOM   2067  H   VAL A 133      25.514  98.387 101.383  1.00  0.00           H  
ATOM   2068  HA  VAL A 133      28.109  99.711 101.815  1.00  0.00           H  
ATOM   2069  HB  VAL A 133      25.541 100.669 103.075  1.00  0.00           H  
ATOM   2070 HG11 VAL A 133      28.336 101.939 102.940  1.00  0.00           H  
ATOM   2071 HG12 VAL A 133      26.931 102.654 103.737  1.00  0.00           H  
ATOM   2072 HG13 VAL A 133      27.649 101.127 104.350  1.00  0.00           H  
ATOM   2073 HG21 VAL A 133      26.025 102.646 101.484  1.00  0.00           H  
ATOM   2074 HG22 VAL A 133      27.275 101.753 100.797  1.00  0.00           H  
ATOM   2075 HG23 VAL A 133      25.597 101.164 100.567  1.00  0.00           H  
ATOM   2076  N   ILE A 134      28.473  98.388 103.775  1.00  0.00           N  
ATOM   2077  CA  ILE A 134      28.957  97.515 104.806  1.00  0.00           C  
ATOM   2078  C   ILE A 134      29.626  98.261 105.949  1.00  0.00           C  
ATOM   2079  O   ILE A 134      30.341  99.279 105.713  1.00  0.00           O  
ATOM   2080  CB  ILE A 134      29.816  96.450 104.015  1.00  0.00           C  
ATOM   2081  CG1 ILE A 134      29.132  95.795 102.809  1.00  0.00           C  
ATOM   2082  CG2 ILE A 134      30.287  95.346 104.930  1.00  0.00           C  
ATOM   2083  CD1 ILE A 134      30.051  94.887 101.974  1.00  0.00           C  
ATOM   2084  H   ILE A 134      29.190  98.709 103.139  1.00  0.00           H  
ATOM   2085  HA  ILE A 134      28.164  96.899 105.229  1.00  0.00           H  
ATOM   2086  HB  ILE A 134      30.738  96.887 103.635  1.00  0.00           H  
ATOM   2087 HG12 ILE A 134      28.205  95.253 102.996  1.00  0.00           H  
ATOM   2088 HG13 ILE A 134      28.804  96.610 102.165  1.00  0.00           H  
ATOM   2089 HG21 ILE A 134      30.960  94.745 104.318  1.00  0.00           H  
ATOM   2090 HG22 ILE A 134      30.926  95.677 105.749  1.00  0.00           H  
ATOM   2091 HG23 ILE A 134      29.344  94.881 105.215  1.00  0.00           H  
ATOM   2092 HD11 ILE A 134      30.988  95.385 101.723  1.00  0.00           H  
ATOM   2093 HD12 ILE A 134      30.254  93.993 102.563  1.00  0.00           H  
ATOM   2094 HD13 ILE A 134      29.515  94.632 101.061  1.00  0.00           H  
ATOM   2095  N   CYS A 135      29.504  97.711 107.129  1.00  0.00           N  
ATOM   2096  CA  CYS A 135      30.184  98.094 108.399  1.00  0.00           C  
ATOM   2097  C   CYS A 135      30.359  96.867 109.293  1.00  0.00           C  
ATOM   2098  O   CYS A 135      29.591  96.639 110.180  1.00  0.00           O  
ATOM   2099  CB  CYS A 135      29.391  99.258 109.126  1.00  0.00           C  
ATOM   2100  SG  CYS A 135      30.468  99.670 110.607  1.00  0.00           S  
ATOM   2101  H   CYS A 135      28.699  97.105 107.187  1.00  0.00           H  
ATOM   2102  HA  CYS A 135      31.155  98.514 108.134  1.00  0.00           H  
ATOM   2103  HB2 CYS A 135      29.480 100.142 108.494  1.00  0.00           H  
ATOM   2104  HB3 CYS A 135      28.383  98.961 109.415  1.00  0.00           H  
ATOM   2105  HG  CYS A 135      30.200  98.499 111.192  1.00  0.00           H  
ATOM   2106  N   LEU A 136      31.386  96.080 108.954  1.00  0.00           N  
ATOM   2107  CA  LEU A 136      31.740  94.884 109.775  1.00  0.00           C  
ATOM   2108  C   LEU A 136      33.055  94.902 110.637  1.00  0.00           C  
ATOM   2109  O   LEU A 136      33.848  95.849 110.677  1.00  0.00           O  
ATOM   2110  CB  LEU A 136      31.661  93.641 108.904  1.00  0.00           C  
ATOM   2111  CG  LEU A 136      30.394  93.268 108.162  1.00  0.00           C  
ATOM   2112  CD1 LEU A 136      30.476  91.961 107.326  1.00  0.00           C  
ATOM   2113  CD2 LEU A 136      29.223  93.108 109.085  1.00  0.00           C  
ATOM   2114  H   LEU A 136      31.966  96.290 108.154  1.00  0.00           H  
ATOM   2115  HA  LEU A 136      30.942  94.829 110.515  1.00  0.00           H  
ATOM   2116  HB2 LEU A 136      32.550  93.635 108.274  1.00  0.00           H  
ATOM   2117  HB3 LEU A 136      31.777  92.790 109.576  1.00  0.00           H  
ATOM   2118  HG  LEU A 136      30.114  94.068 107.476  1.00  0.00           H  
ATOM   2119 HD11 LEU A 136      29.631  91.943 106.636  1.00  0.00           H  
ATOM   2120 HD12 LEU A 136      31.421  91.893 106.788  1.00  0.00           H  
ATOM   2121 HD13 LEU A 136      30.429  91.073 107.957  1.00  0.00           H  
ATOM   2122 HD21 LEU A 136      29.391  92.273 109.766  1.00  0.00           H  
ATOM   2123 HD22 LEU A 136      29.045  94.002 109.682  1.00  0.00           H  
ATOM   2124 HD23 LEU A 136      28.278  93.008 108.551  1.00  0.00           H  
ATOM   2125  N   GLY A 137      33.237  93.867 111.509  1.00  0.00           N  
ATOM   2126  CA  GLY A 137      34.290  93.788 112.604  1.00  0.00           C  
ATOM   2127  C   GLY A 137      33.958  94.483 113.910  1.00  0.00           C  
ATOM   2128  O   GLY A 137      34.800  95.039 114.523  1.00  0.00           O  
ATOM   2129  H   GLY A 137      32.427  93.267 111.577  1.00  0.00           H  
ATOM   2130  HA2 GLY A 137      34.498  92.773 112.940  1.00  0.00           H  
ATOM   2131  HA3 GLY A 137      35.248  94.203 112.290  1.00  0.00           H  
ATOM   2132  N   ASN A 138      32.673  94.531 114.226  1.00  0.00           N  
ATOM   2133  CA  ASN A 138      32.240  95.323 115.394  1.00  0.00           C  
ATOM   2134  C   ASN A 138      32.728  96.825 115.459  1.00  0.00           C  
ATOM   2135  O   ASN A 138      33.378  97.205 116.443  1.00  0.00           O  
ATOM   2136  CB  ASN A 138      32.420  94.474 116.644  1.00  0.00           C  
ATOM   2137  CG  ASN A 138      31.860  95.157 117.874  1.00  0.00           C  
ATOM   2138  ND2 ASN A 138      32.687  95.296 118.927  1.00  0.00           N  
ATOM   2139  OD1 ASN A 138      30.627  95.534 117.838  1.00  0.00           O  
ATOM   2140  H   ASN A 138      32.022  94.027 113.640  1.00  0.00           H  
ATOM   2141  HA  ASN A 138      31.177  95.522 115.259  1.00  0.00           H  
ATOM   2142  HB2 ASN A 138      32.020  93.464 116.562  1.00  0.00           H  
ATOM   2143  HB3 ASN A 138      33.485  94.327 116.828  1.00  0.00           H  
ATOM   2144 HD21 ASN A 138      32.382  95.685 119.807  1.00  0.00           H  
ATOM   2145 HD22 ASN A 138      33.641  94.963 118.974  1.00  0.00           H  
ATOM   2146  N   SER A 139      32.531  97.599 114.424  1.00  0.00           N  
ATOM   2147  CA  SER A 139      33.181  98.876 114.397  1.00  0.00           C  
ATOM   2148  C   SER A 139      32.201  99.830 115.030  1.00  0.00           C  
ATOM   2149  O   SER A 139      32.620 100.691 115.785  1.00  0.00           O  
ATOM   2150  CB  SER A 139      33.490  99.134 112.904  1.00  0.00           C  
ATOM   2151  OG  SER A 139      34.526  98.268 112.483  1.00  0.00           O  
ATOM   2152  H   SER A 139      32.085  97.238 113.593  1.00  0.00           H  
ATOM   2153  HA  SER A 139      34.117  98.835 114.954  1.00  0.00           H  
ATOM   2154  HB2 SER A 139      32.664  99.064 112.195  1.00  0.00           H  
ATOM   2155  HB3 SER A 139      33.841 100.155 112.750  1.00  0.00           H  
ATOM   2156  HG  SER A 139      34.110  97.482 112.120  1.00  0.00           H  
ATOM   2157  N   PHE A 140      30.898  99.709 114.830  1.00  0.00           N  
ATOM   2158  CA  PHE A 140      29.908 100.724 115.089  1.00  0.00           C  
ATOM   2159  C   PHE A 140      29.652 100.963 116.627  1.00  0.00           C  
ATOM   2160  O   PHE A 140      29.005 101.839 117.057  1.00  0.00           O  
ATOM   2161  CB  PHE A 140      28.681 100.460 114.278  1.00  0.00           C  
ATOM   2162  CG  PHE A 140      27.645 101.555 114.010  1.00  0.00           C  
ATOM   2163  CD1 PHE A 140      28.022 102.627 113.243  1.00  0.00           C  
ATOM   2164  CD2 PHE A 140      26.356 101.505 114.622  1.00  0.00           C  
ATOM   2165  CE1 PHE A 140      27.157 103.694 112.950  1.00  0.00           C  
ATOM   2166  CE2 PHE A 140      25.435 102.532 114.325  1.00  0.00           C  
ATOM   2167  CZ  PHE A 140      25.856 103.582 113.503  1.00  0.00           C  
ATOM   2168  H   PHE A 140      30.569  98.913 114.301  1.00  0.00           H  
ATOM   2169  HA  PHE A 140      30.310 101.686 114.770  1.00  0.00           H  
ATOM   2170  HB2 PHE A 140      29.027  99.979 113.363  1.00  0.00           H  
ATOM   2171  HB3 PHE A 140      28.164  99.656 114.802  1.00  0.00           H  
ATOM   2172  HD1 PHE A 140      29.058 102.662 112.939  1.00  0.00           H  
ATOM   2173  HD2 PHE A 140      26.024 100.670 115.220  1.00  0.00           H  
ATOM   2174  HE1 PHE A 140      27.502 104.531 112.363  1.00  0.00           H  
ATOM   2175  HE2 PHE A 140      24.395 102.536 114.615  1.00  0.00           H  
ATOM   2176  HZ  PHE A 140      25.159 104.372 113.267  1.00  0.00           H  
ATOM   2177  N   ALA A 141      30.156 100.120 117.544  1.00  0.00           N  
ATOM   2178  CA  ALA A 141      30.223 100.465 118.936  1.00  0.00           C  
ATOM   2179  C   ALA A 141      31.084 101.801 119.248  1.00  0.00           C  
ATOM   2180  O   ALA A 141      31.003 102.211 120.405  1.00  0.00           O  
ATOM   2181  CB  ALA A 141      30.891  99.247 119.565  1.00  0.00           C  
ATOM   2182  H   ALA A 141      30.661  99.297 117.250  1.00  0.00           H  
ATOM   2183  HA  ALA A 141      29.227 100.547 119.372  1.00  0.00           H  
ATOM   2184  HB1 ALA A 141      30.197  98.408 119.580  1.00  0.00           H  
ATOM   2185  HB2 ALA A 141      31.878  99.018 119.163  1.00  0.00           H  
ATOM   2186  HB3 ALA A 141      31.054  99.434 120.627  1.00  0.00           H  
ATOM   2187  N   HID A 142      31.841 102.385 118.347  1.00  0.00           N  
ATOM   2188  CA  HID A 142      32.717 103.514 118.618  1.00  0.00           C  
ATOM   2189  C   HID A 142      32.045 104.948 118.572  1.00  0.00           C  
ATOM   2190  O   HID A 142      32.610 105.930 118.104  1.00  0.00           O  
ATOM   2191  CB  HID A 142      33.946 103.426 117.719  1.00  0.00           C  
ATOM   2192  CG  HID A 142      34.746 102.167 117.930  1.00  0.00           C  
ATOM   2193  CD2 HID A 142      35.268 101.383 116.922  1.00  0.00           C  
ATOM   2194  ND1 HID A 142      35.052 101.503 119.082  1.00  0.00           N  
ATOM   2195  CE1 HID A 142      35.599 100.326 118.708  1.00  0.00           C  
ATOM   2196  NE2 HID A 142      35.825 100.219 117.423  1.00  0.00           N  
ATOM   2197  H   HID A 142      32.011 101.797 117.543  1.00  0.00           H  
ATOM   2198  HA  HID A 142      33.015 103.483 119.666  1.00  0.00           H  
ATOM   2199  HB2 HID A 142      33.518 103.427 116.716  1.00  0.00           H  
ATOM   2200  HB3 HID A 142      34.546 104.321 117.882  1.00  0.00           H  
ATOM   2201  HD1 HID A 142      34.606 101.773 119.947  1.00  0.00           H  
ATOM   2202  HD2 HID A 142      35.192 101.741 115.905  1.00  0.00           H  
ATOM   2203  HE1 HID A 142      36.069  99.691 119.446  1.00  0.00           H  
ATOM   2204  N   LEU A 143      30.799 104.983 119.117  1.00  0.00           N  
ATOM   2205  CA  LEU A 143      29.920 106.185 119.174  1.00  0.00           C  
ATOM   2206  C   LEU A 143      29.207 106.211 120.537  1.00  0.00           C  
ATOM   2207  O   LEU A 143      28.638 105.185 120.878  1.00  0.00           O  
ATOM   2208  CB  LEU A 143      28.874 106.150 118.020  1.00  0.00           C  
ATOM   2209  CG  LEU A 143      29.392 106.610 116.635  1.00  0.00           C  
ATOM   2210  CD1 LEU A 143      28.277 106.505 115.656  1.00  0.00           C  
ATOM   2211  CD2 LEU A 143      29.812 108.067 116.781  1.00  0.00           C  
ATOM   2212  H   LEU A 143      30.378 104.089 119.329  1.00  0.00           H  
ATOM   2213  HA  LEU A 143      30.594 107.024 118.999  1.00  0.00           H  
ATOM   2214  HB2 LEU A 143      28.592 105.102 117.924  1.00  0.00           H  
ATOM   2215  HB3 LEU A 143      27.999 106.790 118.131  1.00  0.00           H  
ATOM   2216  HG  LEU A 143      30.224 105.994 116.293  1.00  0.00           H  
ATOM   2217 HD11 LEU A 143      27.493 107.150 116.052  1.00  0.00           H  
ATOM   2218 HD12 LEU A 143      28.478 106.748 114.612  1.00  0.00           H  
ATOM   2219 HD13 LEU A 143      27.916 105.480 115.739  1.00  0.00           H  
ATOM   2220 HD21 LEU A 143      29.033 108.713 117.185  1.00  0.00           H  
ATOM   2221 HD22 LEU A 143      30.691 108.155 117.419  1.00  0.00           H  
ATOM   2222 HD23 LEU A 143      30.194 108.399 115.815  1.00  0.00           H  
ATOM   2223  N   PRO A 144      29.305 107.311 121.277  1.00  0.00           N  
ATOM   2224  CA  PRO A 144      28.832 107.375 122.645  1.00  0.00           C  
ATOM   2225  C   PRO A 144      27.308 107.530 122.852  1.00  0.00           C  
ATOM   2226  O   PRO A 144      26.556 107.822 121.933  1.00  0.00           O  
ATOM   2227  CB  PRO A 144      29.535 108.685 123.203  1.00  0.00           C  
ATOM   2228  CG  PRO A 144      29.649 109.633 122.029  1.00  0.00           C  
ATOM   2229  CD  PRO A 144      29.733 108.635 120.841  1.00  0.00           C  
ATOM   2230  HA  PRO A 144      29.048 106.437 123.157  1.00  0.00           H  
ATOM   2231  HB2 PRO A 144      28.938 109.158 123.982  1.00  0.00           H  
ATOM   2232  HB3 PRO A 144      30.524 108.421 123.578  1.00  0.00           H  
ATOM   2233  HG2 PRO A 144      28.798 110.302 121.902  1.00  0.00           H  
ATOM   2234  HG3 PRO A 144      30.576 110.203 122.072  1.00  0.00           H  
ATOM   2235  HD2 PRO A 144      28.937 108.867 120.134  1.00  0.00           H  
ATOM   2236  HD3 PRO A 144      30.735 108.634 120.410  1.00  0.00           H  
ATOM   2237  N   ASP A 145      26.880 107.345 124.122  1.00  0.00           N  
ATOM   2238  CA  ASP A 145      25.523 107.490 124.635  1.00  0.00           C  
ATOM   2239  C   ASP A 145      24.887 108.915 124.529  1.00  0.00           C  
ATOM   2240  O   ASP A 145      25.535 109.905 124.934  1.00  0.00           O  
ATOM   2241  CB  ASP A 145      25.541 106.992 126.132  1.00  0.00           C  
ATOM   2242  CG  ASP A 145      24.112 106.833 126.675  1.00  0.00           C  
ATOM   2243  OD1 ASP A 145      23.098 107.184 126.081  1.00  0.00           O  
ATOM   2244  OD2 ASP A 145      23.964 106.264 127.815  1.00  0.00           O1-
ATOM   2245  H   ASP A 145      27.534 106.991 124.807  1.00  0.00           H  
ATOM   2246  HA  ASP A 145      24.816 106.796 124.180  1.00  0.00           H  
ATOM   2247  HB2 ASP A 145      26.047 106.040 126.291  1.00  0.00           H  
ATOM   2248  HB3 ASP A 145      26.085 107.753 126.692  1.00  0.00           H  
ATOM   2249  N   SER A 146      23.712 108.980 124.013  1.00  0.00           N  
ATOM   2250  CA  SER A 146      22.792 110.185 124.021  1.00  0.00           C  
ATOM   2251  C   SER A 146      21.914 110.331 125.280  1.00  0.00           C  
ATOM   2252  O   SER A 146      20.674 110.446 125.214  1.00  0.00           O  
ATOM   2253  CB  SER A 146      21.997 110.209 122.720  1.00  0.00           C  
ATOM   2254  OG  SER A 146      22.883 109.965 121.570  1.00  0.00           O  
ATOM   2255  H   SER A 146      23.309 108.150 123.602  1.00  0.00           H  
ATOM   2256  HA  SER A 146      23.371 111.108 124.005  1.00  0.00           H  
ATOM   2257  HB2 SER A 146      21.136 109.542 122.769  1.00  0.00           H  
ATOM   2258  HB3 SER A 146      21.558 111.194 122.560  1.00  0.00           H  
ATOM   2259  HG  SER A 146      23.207 109.069 121.688  1.00  0.00           H  
ATOM   2260  N   LYS A 147      22.597 110.294 126.405  1.00  0.00           N  
ATOM   2261  CA  LYS A 147      22.062 110.507 127.790  1.00  0.00           C  
ATOM   2262  C   LYS A 147      20.861 109.521 128.042  1.00  0.00           C  
ATOM   2263  O   LYS A 147      19.785 109.913 128.562  1.00  0.00           O  
ATOM   2264  CB  LYS A 147      21.693 112.004 128.093  1.00  0.00           C  
ATOM   2265  CG  LYS A 147      22.876 112.832 127.647  1.00  0.00           C  
ATOM   2266  CD  LYS A 147      23.006 114.313 128.160  1.00  0.00           C  
ATOM   2267  CE  LYS A 147      24.348 114.820 127.694  1.00  0.00           C  
ATOM   2268  NZ  LYS A 147      24.626 116.205 128.151  1.00  0.00           N1+
ATOM   2269  H   LYS A 147      23.600 110.189 126.347  1.00  0.00           H  
ATOM   2270  HA  LYS A 147      22.796 110.334 128.578  1.00  0.00           H  
ATOM   2271  HB2 LYS A 147      20.765 112.365 127.651  1.00  0.00           H  
ATOM   2272  HB3 LYS A 147      21.621 112.230 129.156  1.00  0.00           H  
ATOM   2273  HG2 LYS A 147      23.719 112.349 128.142  1.00  0.00           H  
ATOM   2274  HG3 LYS A 147      22.995 112.702 126.572  1.00  0.00           H  
ATOM   2275  HD2 LYS A 147      22.235 114.904 127.666  1.00  0.00           H  
ATOM   2276  HD3 LYS A 147      23.078 114.326 129.248  1.00  0.00           H  
ATOM   2277  HE2 LYS A 147      25.163 114.253 128.144  1.00  0.00           H  
ATOM   2278  HE3 LYS A 147      24.436 114.813 126.607  1.00  0.00           H  
ATOM   2279  HZ1 LYS A 147      25.539 116.510 127.847  1.00  0.00           H  
ATOM   2280  HZ2 LYS A 147      24.003 116.808 127.633  1.00  0.00           H  
ATOM   2281  HZ3 LYS A 147      24.535 116.385 129.141  1.00  0.00           H  
ATOM   2282  N   GLY A 148      20.897 108.298 127.506  1.00  0.00           N  
ATOM   2283  CA  GLY A 148      19.938 107.183 127.719  1.00  0.00           C  
ATOM   2284  C   GLY A 148      19.136 106.905 126.449  1.00  0.00           C  
ATOM   2285  O   GLY A 148      18.247 106.023 126.425  1.00  0.00           O  
ATOM   2286  H   GLY A 148      21.758 108.120 127.009  1.00  0.00           H  
ATOM   2287  HA2 GLY A 148      20.431 106.301 128.128  1.00  0.00           H  
ATOM   2288  HA3 GLY A 148      19.100 107.466 128.357  1.00  0.00           H  
ATOM   2289  N   ASP A 149      19.432 107.574 125.369  1.00  0.00           N  
ATOM   2290  CA  ASP A 149      18.916 107.208 124.030  1.00  0.00           C  
ATOM   2291  C   ASP A 149      20.088 106.907 123.051  1.00  0.00           C  
ATOM   2292  O   ASP A 149      21.261 107.211 123.357  1.00  0.00           O  
ATOM   2293  CB  ASP A 149      17.941 108.248 123.599  1.00  0.00           C  
ATOM   2294  CG  ASP A 149      17.031 107.786 122.440  1.00  0.00           C  
ATOM   2295  OD1 ASP A 149      16.554 108.647 121.694  1.00  0.00           O  
ATOM   2296  OD2 ASP A 149      16.784 106.586 122.231  1.00  0.00           O1-
ATOM   2297  H   ASP A 149      20.121 108.312 125.374  1.00  0.00           H  
ATOM   2298  HA  ASP A 149      18.391 106.255 124.095  1.00  0.00           H  
ATOM   2299  HB2 ASP A 149      17.253 108.489 124.410  1.00  0.00           H  
ATOM   2300  HB3 ASP A 149      18.455 109.171 123.328  1.00  0.00           H  
ATOM   2301  N   GLN A 150      19.741 106.332 121.907  1.00  0.00           N  
ATOM   2302  CA  GLN A 150      20.564 106.112 120.685  1.00  0.00           C  
ATOM   2303  C   GLN A 150      20.628 107.245 119.643  1.00  0.00           C  
ATOM   2304  O   GLN A 150      20.895 106.975 118.468  1.00  0.00           O  
ATOM   2305  CB  GLN A 150      20.122 104.798 119.986  1.00  0.00           C  
ATOM   2306  CG  GLN A 150      20.237 103.555 120.954  1.00  0.00           C  
ATOM   2307  CD  GLN A 150      19.909 102.294 120.151  1.00  0.00           C  
ATOM   2308  NE2 GLN A 150      18.702 102.215 119.588  1.00  0.00           N  
ATOM   2309  OE1 GLN A 150      20.674 101.363 120.229  1.00  0.00           O  
ATOM   2310  H   GLN A 150      18.794 105.988 121.833  1.00  0.00           H  
ATOM   2311  HA  GLN A 150      21.574 105.981 121.074  1.00  0.00           H  
ATOM   2312  HB2 GLN A 150      19.127 104.947 119.565  1.00  0.00           H  
ATOM   2313  HB3 GLN A 150      20.785 104.631 119.137  1.00  0.00           H  
ATOM   2314  HG2 GLN A 150      21.216 103.524 121.435  1.00  0.00           H  
ATOM   2315  HG3 GLN A 150      19.468 103.652 121.721  1.00  0.00           H  
ATOM   2316 HE21 GLN A 150      18.344 101.340 119.233  1.00  0.00           H  
ATOM   2317 HE22 GLN A 150      18.108 103.030 119.543  1.00  0.00           H  
ATOM   2318  N   SER A 151      20.406 108.521 120.018  1.00  0.00           N  
ATOM   2319  CA  SER A 151      20.354 109.609 119.141  1.00  0.00           C  
ATOM   2320  C   SER A 151      21.578 109.669 118.204  1.00  0.00           C  
ATOM   2321  O   SER A 151      21.485 109.752 116.948  1.00  0.00           O  
ATOM   2322  CB  SER A 151      20.198 110.936 119.922  1.00  0.00           C  
ATOM   2323  OG  SER A 151      19.462 110.803 121.103  1.00  0.00           O  
ATOM   2324  H   SER A 151      20.320 108.648 121.017  1.00  0.00           H  
ATOM   2325  HA  SER A 151      19.486 109.541 118.485  1.00  0.00           H  
ATOM   2326  HB2 SER A 151      21.204 111.289 120.146  1.00  0.00           H  
ATOM   2327  HB3 SER A 151      19.825 111.718 119.262  1.00  0.00           H  
ATOM   2328  HG  SER A 151      19.658 111.552 121.672  1.00  0.00           H  
ATOM   2329  N   GLU A 152      22.796 109.456 118.702  1.00  0.00           N  
ATOM   2330  CA  GLU A 152      23.967 109.652 117.901  1.00  0.00           C  
ATOM   2331  C   GLU A 152      23.990 108.579 116.847  1.00  0.00           C  
ATOM   2332  O   GLU A 152      24.271 108.793 115.636  1.00  0.00           O  
ATOM   2333  CB  GLU A 152      25.237 109.593 118.708  1.00  0.00           C  
ATOM   2334  CG  GLU A 152      26.420 110.307 117.944  1.00  0.00           C  
ATOM   2335  CD  GLU A 152      26.407 111.834 117.862  1.00  0.00           C  
ATOM   2336  OE1 GLU A 152      27.517 112.456 117.846  1.00  0.00           O  
ATOM   2337  OE2 GLU A 152      25.395 112.548 117.811  1.00  0.00           O1-
ATOM   2338  H   GLU A 152      22.841 109.257 119.692  1.00  0.00           H  
ATOM   2339  HA  GLU A 152      23.912 110.600 117.365  1.00  0.00           H  
ATOM   2340  HB2 GLU A 152      25.076 110.136 119.640  1.00  0.00           H  
ATOM   2341  HB3 GLU A 152      25.539 108.577 118.963  1.00  0.00           H  
ATOM   2342  HG2 GLU A 152      27.342 110.003 118.439  1.00  0.00           H  
ATOM   2343  HG3 GLU A 152      26.393 109.972 116.908  1.00  0.00           H  
ATOM   2344  N   HIE A 153      23.645 107.353 117.245  1.00  0.00           N  
ATOM   2345  CA  HIE A 153      23.643 106.192 116.279  1.00  0.00           C  
ATOM   2346  C   HIE A 153      22.589 106.321 115.205  1.00  0.00           C  
ATOM   2347  O   HIE A 153      22.827 106.022 114.062  1.00  0.00           O  
ATOM   2348  CB  HIE A 153      23.534 104.905 117.101  1.00  0.00           C  
ATOM   2349  CG  HIE A 153      24.462 104.810 118.383  1.00  0.00           C  
ATOM   2350  CD2 HIE A 153      25.769 104.669 118.276  1.00  0.00           C  
ATOM   2351  ND1 HIE A 153      24.048 104.717 119.712  1.00  0.00           N  
ATOM   2352  CE1 HIE A 153      25.202 104.507 120.373  1.00  0.00           C  
ATOM   2353  NE2 HIE A 153      26.271 104.455 119.544  1.00  0.00           N  
ATOM   2354  H   HIE A 153      23.433 107.313 118.231  1.00  0.00           H  
ATOM   2355  HA  HIE A 153      24.624 106.213 115.803  1.00  0.00           H  
ATOM   2356  HB2 HIE A 153      22.510 104.651 117.378  1.00  0.00           H  
ATOM   2357  HB3 HIE A 153      23.843 104.107 116.427  1.00  0.00           H  
ATOM   2358  HD2 HIE A 153      26.350 104.743 117.369  1.00  0.00           H  
ATOM   2359  HE1 HIE A 153      25.203 104.272 121.427  1.00  0.00           H  
ATOM   2360  HE2 HIE A 153      27.242 104.382 119.810  1.00  0.00           H  
ATOM   2361  N   ARG A 154      21.428 106.856 115.603  1.00  0.00           N  
ATOM   2362  CA  ARG A 154      20.261 107.154 114.695  1.00  0.00           C  
ATOM   2363  C   ARG A 154      20.675 108.197 113.627  1.00  0.00           C  
ATOM   2364  O   ARG A 154      20.325 107.891 112.492  1.00  0.00           O  
ATOM   2365  CB  ARG A 154      19.130 107.512 115.636  1.00  0.00           C  
ATOM   2366  CG  ARG A 154      17.757 107.204 115.093  1.00  0.00           C  
ATOM   2367  CD  ARG A 154      16.795 107.556 116.196  1.00  0.00           C  
ATOM   2368  NE  ARG A 154      16.759 106.630 117.368  1.00  0.00           N  
ATOM   2369  CZ  ARG A 154      16.824 107.045 118.646  1.00  0.00           C  
ATOM   2370  NH1 ARG A 154      16.849 106.053 119.561  1.00  0.00           N1+
ATOM   2371  NH2 ARG A 154      16.902 108.216 119.108  1.00  0.00           N  
ATOM   2372  H   ARG A 154      21.430 107.100 116.584  1.00  0.00           H  
ATOM   2373  HA  ARG A 154      19.957 106.281 114.117  1.00  0.00           H  
ATOM   2374  HB2 ARG A 154      19.155 106.876 116.521  1.00  0.00           H  
ATOM   2375  HB3 ARG A 154      19.219 108.506 116.073  1.00  0.00           H  
ATOM   2376  HG2 ARG A 154      17.697 107.817 114.194  1.00  0.00           H  
ATOM   2377  HG3 ARG A 154      17.794 106.143 114.844  1.00  0.00           H  
ATOM   2378  HD2 ARG A 154      17.009 108.584 116.489  1.00  0.00           H  
ATOM   2379  HD3 ARG A 154      15.855 107.497 115.648  1.00  0.00           H  
ATOM   2380  HE  ARG A 154      16.745 105.651 117.119  1.00  0.00           H  
ATOM   2381 HH11 ARG A 154      16.688 105.109 119.241  1.00  0.00           H  
ATOM   2382 HH12 ARG A 154      16.672 106.331 120.516  1.00  0.00           H  
ATOM   2383 HH21 ARG A 154      16.727 108.966 118.454  1.00  0.00           H  
ATOM   2384 HH22 ARG A 154      16.871 108.333 120.111  1.00  0.00           H  
ATOM   2385  N   LEU A 155      21.501 109.137 113.924  1.00  0.00           N  
ATOM   2386  CA  LEU A 155      22.035 110.043 112.871  1.00  0.00           C  
ATOM   2387  C   LEU A 155      22.888 109.155 111.940  1.00  0.00           C  
ATOM   2388  O   LEU A 155      22.873 109.247 110.694  1.00  0.00           O  
ATOM   2389  CB  LEU A 155      22.830 111.255 113.518  1.00  0.00           C  
ATOM   2390  CG  LEU A 155      23.656 112.115 112.505  1.00  0.00           C  
ATOM   2391  CD1 LEU A 155      22.885 112.811 111.380  1.00  0.00           C  
ATOM   2392  CD2 LEU A 155      24.380 113.143 113.364  1.00  0.00           C  
ATOM   2393  H   LEU A 155      21.936 109.219 114.832  1.00  0.00           H  
ATOM   2394  HA  LEU A 155      21.197 110.358 112.249  1.00  0.00           H  
ATOM   2395  HB2 LEU A 155      22.132 111.939 114.001  1.00  0.00           H  
ATOM   2396  HB3 LEU A 155      23.543 110.878 114.251  1.00  0.00           H  
ATOM   2397  HG  LEU A 155      24.552 111.589 112.175  1.00  0.00           H  
ATOM   2398 HD11 LEU A 155      22.433 112.071 110.721  1.00  0.00           H  
ATOM   2399 HD12 LEU A 155      21.991 113.260 111.814  1.00  0.00           H  
ATOM   2400 HD13 LEU A 155      23.528 113.540 110.886  1.00  0.00           H  
ATOM   2401 HD21 LEU A 155      24.184 114.124 112.930  1.00  0.00           H  
ATOM   2402 HD22 LEU A 155      24.022 113.168 114.393  1.00  0.00           H  
ATOM   2403 HD23 LEU A 155      25.458 112.987 113.328  1.00  0.00           H  
ATOM   2404  N   ALA A 156      23.838 108.461 112.593  1.00  0.00           N  
ATOM   2405  CA  ALA A 156      24.980 107.770 111.937  1.00  0.00           C  
ATOM   2406  C   ALA A 156      24.527 106.724 110.854  1.00  0.00           C  
ATOM   2407  O   ALA A 156      25.012 106.696 109.723  1.00  0.00           O  
ATOM   2408  CB  ALA A 156      25.983 107.315 113.028  1.00  0.00           C  
ATOM   2409  H   ALA A 156      24.003 108.650 113.572  1.00  0.00           H  
ATOM   2410  HA  ALA A 156      25.500 108.608 111.474  1.00  0.00           H  
ATOM   2411  HB1 ALA A 156      26.162 108.175 113.673  1.00  0.00           H  
ATOM   2412  HB2 ALA A 156      25.682 106.437 113.600  1.00  0.00           H  
ATOM   2413  HB3 ALA A 156      26.883 106.922 112.553  1.00  0.00           H  
ATOM   2414  N   LEU A 157      23.589 105.890 111.216  1.00  0.00           N  
ATOM   2415  CA  LEU A 157      22.924 104.873 110.364  1.00  0.00           C  
ATOM   2416  C   LEU A 157      21.864 105.470 109.375  1.00  0.00           C  
ATOM   2417  O   LEU A 157      21.766 104.916 108.317  1.00  0.00           O  
ATOM   2418  CB  LEU A 157      22.395 103.778 111.267  1.00  0.00           C  
ATOM   2419  CG  LEU A 157      23.034 102.373 111.166  1.00  0.00           C  
ATOM   2420  CD1 LEU A 157      22.428 101.409 112.218  1.00  0.00           C  
ATOM   2421  CD2 LEU A 157      22.737 101.890 109.781  1.00  0.00           C  
ATOM   2422  H   LEU A 157      23.409 105.961 112.207  1.00  0.00           H  
ATOM   2423  HA  LEU A 157      23.646 104.357 109.731  1.00  0.00           H  
ATOM   2424  HB2 LEU A 157      22.533 103.994 112.327  1.00  0.00           H  
ATOM   2425  HB3 LEU A 157      21.308 103.844 111.246  1.00  0.00           H  
ATOM   2426  HG  LEU A 157      24.078 102.449 111.470  1.00  0.00           H  
ATOM   2427 HD11 LEU A 157      21.342 101.319 112.174  1.00  0.00           H  
ATOM   2428 HD12 LEU A 157      22.782 100.389 112.066  1.00  0.00           H  
ATOM   2429 HD13 LEU A 157      22.739 101.725 113.214  1.00  0.00           H  
ATOM   2430 HD21 LEU A 157      23.395 101.039 109.607  1.00  0.00           H  
ATOM   2431 HD22 LEU A 157      21.696 101.573 109.841  1.00  0.00           H  
ATOM   2432 HD23 LEU A 157      22.734 102.643 108.993  1.00  0.00           H  
ATOM   2433  N   LYS A 158      21.378 106.687 109.579  1.00  0.00           N  
ATOM   2434  CA  LYS A 158      20.819 107.451 108.479  1.00  0.00           C  
ATOM   2435  C   LYS A 158      21.921 107.946 107.498  1.00  0.00           C  
ATOM   2436  O   LYS A 158      21.702 107.886 106.248  1.00  0.00           O  
ATOM   2437  CB  LYS A 158      19.989 108.588 109.183  1.00  0.00           C  
ATOM   2438  CG  LYS A 158      18.665 108.076 109.786  1.00  0.00           C  
ATOM   2439  CD  LYS A 158      17.982 109.148 110.700  1.00  0.00           C  
ATOM   2440  CE  LYS A 158      17.651 110.411 109.967  1.00  0.00           C  
ATOM   2441  NZ  LYS A 158      16.295 110.340 109.293  1.00  0.00           N1+
ATOM   2442  H   LYS A 158      21.466 107.084 110.504  1.00  0.00           H  
ATOM   2443  HA  LYS A 158      19.988 106.962 107.971  1.00  0.00           H  
ATOM   2444  HB2 LYS A 158      20.592 108.986 110.000  1.00  0.00           H  
ATOM   2445  HB3 LYS A 158      19.845 109.433 108.510  1.00  0.00           H  
ATOM   2446  HG2 LYS A 158      17.954 107.931 108.973  1.00  0.00           H  
ATOM   2447  HG3 LYS A 158      18.760 107.188 110.412  1.00  0.00           H  
ATOM   2448  HD2 LYS A 158      16.982 108.776 110.923  1.00  0.00           H  
ATOM   2449  HD3 LYS A 158      18.553 109.252 111.623  1.00  0.00           H  
ATOM   2450  HE2 LYS A 158      17.673 111.190 110.729  1.00  0.00           H  
ATOM   2451  HE3 LYS A 158      18.354 110.659 109.172  1.00  0.00           H  
ATOM   2452  HZ1 LYS A 158      15.568 109.990 109.901  1.00  0.00           H  
ATOM   2453  HZ2 LYS A 158      15.968 111.249 109.000  1.00  0.00           H  
ATOM   2454  HZ3 LYS A 158      16.253 109.712 108.503  1.00  0.00           H  
ATOM   2455  N   ASN A 159      23.103 108.297 107.921  1.00  0.00           N  
ATOM   2456  CA  ASN A 159      24.211 108.671 107.010  1.00  0.00           C  
ATOM   2457  C   ASN A 159      24.818 107.452 106.270  1.00  0.00           C  
ATOM   2458  O   ASN A 159      25.127 107.582 105.063  1.00  0.00           O  
ATOM   2459  CB  ASN A 159      25.366 109.343 107.774  1.00  0.00           C  
ATOM   2460  CG  ASN A 159      24.916 110.529 108.548  1.00  0.00           C  
ATOM   2461  ND2 ASN A 159      25.837 110.949 109.413  1.00  0.00           N  
ATOM   2462  OD1 ASN A 159      23.890 111.181 108.318  1.00  0.00           O  
ATOM   2463  H   ASN A 159      23.213 108.329 108.925  1.00  0.00           H  
ATOM   2464  HA  ASN A 159      23.808 109.364 106.271  1.00  0.00           H  
ATOM   2465  HB2 ASN A 159      25.706 108.619 108.514  1.00  0.00           H  
ATOM   2466  HB3 ASN A 159      26.173 109.525 107.065  1.00  0.00           H  
ATOM   2467 HD21 ASN A 159      25.577 111.773 109.934  1.00  0.00           H  
ATOM   2468 HD22 ASN A 159      26.744 110.505 109.440  1.00  0.00           H  
ATOM   2469  N   ILE A 160      24.788 106.250 106.920  1.00  0.00           N  
ATOM   2470  CA  ILE A 160      24.998 104.999 106.307  1.00  0.00           C  
ATOM   2471  C   ILE A 160      24.011 104.656 105.188  1.00  0.00           C  
ATOM   2472  O   ILE A 160      24.480 104.475 104.081  1.00  0.00           O  
ATOM   2473  CB  ILE A 160      25.213 103.754 107.229  1.00  0.00           C  
ATOM   2474  CG1 ILE A 160      26.333 104.068 108.209  1.00  0.00           C  
ATOM   2475  CG2 ILE A 160      25.541 102.516 106.411  1.00  0.00           C  
ATOM   2476  CD1 ILE A 160      26.505 103.156 109.384  1.00  0.00           C  
ATOM   2477  H   ILE A 160      24.598 106.311 107.910  1.00  0.00           H  
ATOM   2478  HA  ILE A 160      25.942 105.088 105.769  1.00  0.00           H  
ATOM   2479  HB  ILE A 160      24.322 103.577 107.830  1.00  0.00           H  
ATOM   2480 HG12 ILE A 160      27.289 104.077 107.687  1.00  0.00           H  
ATOM   2481 HG13 ILE A 160      26.201 105.057 108.647  1.00  0.00           H  
ATOM   2482 HG21 ILE A 160      24.822 102.287 105.625  1.00  0.00           H  
ATOM   2483 HG22 ILE A 160      26.512 102.577 105.920  1.00  0.00           H  
ATOM   2484 HG23 ILE A 160      25.555 101.653 107.076  1.00  0.00           H  
ATOM   2485 HD11 ILE A 160      27.310 103.583 109.981  1.00  0.00           H  
ATOM   2486 HD12 ILE A 160      25.636 103.240 110.036  1.00  0.00           H  
ATOM   2487 HD13 ILE A 160      26.657 102.115 109.101  1.00  0.00           H  
ATOM   2488  N   ALA A 161      22.724 104.716 105.533  1.00  0.00           N  
ATOM   2489  CA  ALA A 161      21.637 104.377 104.595  1.00  0.00           C  
ATOM   2490  C   ALA A 161      21.435 105.404 103.521  1.00  0.00           C  
ATOM   2491  O   ALA A 161      20.855 105.063 102.472  1.00  0.00           O  
ATOM   2492  CB  ALA A 161      20.272 104.220 105.362  1.00  0.00           C  
ATOM   2493  H   ALA A 161      22.540 104.708 106.526  1.00  0.00           H  
ATOM   2494  HA  ALA A 161      21.808 103.418 104.106  1.00  0.00           H  
ATOM   2495  HB1 ALA A 161      20.093 105.113 105.959  1.00  0.00           H  
ATOM   2496  HB2 ALA A 161      19.437 103.981 104.703  1.00  0.00           H  
ATOM   2497  HB3 ALA A 161      20.418 103.361 106.018  1.00  0.00           H  
ATOM   2498  N   SER A 162      22.009 106.620 103.660  1.00  0.00           N  
ATOM   2499  CA  SER A 162      21.985 107.670 102.567  1.00  0.00           C  
ATOM   2500  C   SER A 162      22.755 107.245 101.308  1.00  0.00           C  
ATOM   2501  O   SER A 162      22.438 107.694 100.190  1.00  0.00           O  
ATOM   2502  CB  SER A 162      22.435 109.011 103.078  1.00  0.00           C  
ATOM   2503  OG  SER A 162      22.628 109.941 102.018  1.00  0.00           O  
ATOM   2504  H   SER A 162      22.479 106.840 104.527  1.00  0.00           H  
ATOM   2505  HA  SER A 162      20.956 107.781 102.228  1.00  0.00           H  
ATOM   2506  HB2 SER A 162      21.721 109.343 103.830  1.00  0.00           H  
ATOM   2507  HB3 SER A 162      23.334 108.886 103.682  1.00  0.00           H  
ATOM   2508  HG  SER A 162      23.020 110.718 102.424  1.00  0.00           H  
ATOM   2509  N   MET A 163      23.725 106.399 101.498  1.00  0.00           N  
ATOM   2510  CA  MET A 163      24.618 105.902 100.398  1.00  0.00           C  
ATOM   2511  C   MET A 163      24.015 104.828  99.500  1.00  0.00           C  
ATOM   2512  O   MET A 163      24.545 104.496  98.460  1.00  0.00           O  
ATOM   2513  CB  MET A 163      25.926 105.444 101.134  1.00  0.00           C  
ATOM   2514  CG  MET A 163      26.875 106.401 101.890  1.00  0.00           C  
ATOM   2515  SD  MET A 163      27.382 107.827 100.819  1.00  0.00           S  
ATOM   2516  CE  MET A 163      26.584 109.178 101.784  1.00  0.00           C  
ATOM   2517  H   MET A 163      23.895 106.095 102.447  1.00  0.00           H  
ATOM   2518  HA  MET A 163      24.868 106.757  99.769  1.00  0.00           H  
ATOM   2519  HB2 MET A 163      25.531 104.735 101.862  1.00  0.00           H  
ATOM   2520  HB3 MET A 163      26.523 104.967 100.357  1.00  0.00           H  
ATOM   2521  HG2 MET A 163      26.455 106.730 102.840  1.00  0.00           H  
ATOM   2522  HG3 MET A 163      27.873 105.986 102.040  1.00  0.00           H  
ATOM   2523  HE1 MET A 163      27.207 109.263 102.675  1.00  0.00           H  
ATOM   2524  HE2 MET A 163      26.642 110.119 101.237  1.00  0.00           H  
ATOM   2525  HE3 MET A 163      25.558 109.022 102.117  1.00  0.00           H  
ATOM   2526  N   VAL A 164      22.873 104.255  99.896  1.00  0.00           N  
ATOM   2527  CA  VAL A 164      22.386 103.028  99.305  1.00  0.00           C  
ATOM   2528  C   VAL A 164      21.312 103.250  98.227  1.00  0.00           C  
ATOM   2529  O   VAL A 164      20.376 104.062  98.408  1.00  0.00           O  
ATOM   2530  CB  VAL A 164      21.639 102.119 100.360  1.00  0.00           C  
ATOM   2531  CG1 VAL A 164      21.417 100.664  99.872  1.00  0.00           C  
ATOM   2532  CG2 VAL A 164      22.437 102.032 101.645  1.00  0.00           C  
ATOM   2533  H   VAL A 164      22.347 104.686 100.642  1.00  0.00           H  
ATOM   2534  HA  VAL A 164      23.250 102.499  98.905  1.00  0.00           H  
ATOM   2535  HB  VAL A 164      20.692 102.528 100.716  1.00  0.00           H  
ATOM   2536 HG11 VAL A 164      21.044 100.073 100.707  1.00  0.00           H  
ATOM   2537 HG12 VAL A 164      20.541 100.525  99.238  1.00  0.00           H  
ATOM   2538 HG13 VAL A 164      22.255 100.199  99.352  1.00  0.00           H  
ATOM   2539 HG21 VAL A 164      23.366 101.485 101.486  1.00  0.00           H  
ATOM   2540 HG22 VAL A 164      22.703 102.974 102.127  1.00  0.00           H  
ATOM   2541 HG23 VAL A 164      21.891 101.419 102.362  1.00  0.00           H  
ATOM   2542  N   ARG A 165      21.448 102.554  97.099  1.00  0.00           N  
ATOM   2543  CA  ARG A 165      20.721 102.674  95.814  1.00  0.00           C  
ATOM   2544  C   ARG A 165      19.312 102.015  95.975  1.00  0.00           C  
ATOM   2545  O   ARG A 165      19.196 101.089  96.812  1.00  0.00           O  
ATOM   2546  CB  ARG A 165      21.504 101.972  94.700  1.00  0.00           C  
ATOM   2547  CG  ARG A 165      22.735 102.747  94.323  1.00  0.00           C  
ATOM   2548  CD  ARG A 165      23.578 102.085  93.219  1.00  0.00           C  
ATOM   2549  NE  ARG A 165      24.697 102.921  92.643  1.00  0.00           N  
ATOM   2550  CZ  ARG A 165      25.755 102.536  91.937  1.00  0.00           C  
ATOM   2551  NH1 ARG A 165      26.582 103.432  91.415  1.00  0.00           N1+
ATOM   2552  NH2 ARG A 165      26.058 101.266  91.728  1.00  0.00           N  
ATOM   2553  H   ARG A 165      22.187 101.865  97.068  1.00  0.00           H  
ATOM   2554  HA  ARG A 165      20.547 103.730  95.608  1.00  0.00           H  
ATOM   2555  HB2 ARG A 165      21.863 101.019  95.087  1.00  0.00           H  
ATOM   2556  HB3 ARG A 165      20.893 101.829  93.809  1.00  0.00           H  
ATOM   2557  HG2 ARG A 165      22.356 103.695  93.942  1.00  0.00           H  
ATOM   2558  HG3 ARG A 165      23.287 102.963  95.239  1.00  0.00           H  
ATOM   2559  HD2 ARG A 165      23.949 101.216  93.763  1.00  0.00           H  
ATOM   2560  HD3 ARG A 165      22.804 101.835  92.492  1.00  0.00           H  
ATOM   2561  HE  ARG A 165      24.570 103.921  92.691  1.00  0.00           H  
ATOM   2562 HH11 ARG A 165      26.394 104.372  91.732  1.00  0.00           H  
ATOM   2563 HH12 ARG A 165      27.351 103.198  90.803  1.00  0.00           H  
ATOM   2564 HH21 ARG A 165      25.433 100.529  92.025  1.00  0.00           H  
ATOM   2565 HH22 ARG A 165      26.786 101.012  91.076  1.00  0.00           H  
ATOM   2566  N   PRO A 166      18.267 102.501  95.271  1.00  0.00           N  
ATOM   2567  CA  PRO A 166      17.014 101.704  95.193  1.00  0.00           C  
ATOM   2568  C   PRO A 166      17.327 100.156  94.839  1.00  0.00           C  
ATOM   2569  O   PRO A 166      18.014  99.814  93.867  1.00  0.00           O  
ATOM   2570  CB  PRO A 166      16.186 102.396  94.145  1.00  0.00           C  
ATOM   2571  CG  PRO A 166      16.831 103.790  93.899  1.00  0.00           C  
ATOM   2572  CD  PRO A 166      18.286 103.605  94.291  1.00  0.00           C  
ATOM   2573  HA  PRO A 166      16.544 101.722  96.176  1.00  0.00           H  
ATOM   2574  HB2 PRO A 166      16.281 101.889  93.185  1.00  0.00           H  
ATOM   2575  HB3 PRO A 166      15.142 102.463  94.451  1.00  0.00           H  
ATOM   2576  HG2 PRO A 166      16.761 103.976  92.827  1.00  0.00           H  
ATOM   2577  HG3 PRO A 166      16.537 104.656  94.492  1.00  0.00           H  
ATOM   2578  HD2 PRO A 166      18.832 103.298  93.398  1.00  0.00           H  
ATOM   2579  HD3 PRO A 166      18.664 104.491  94.801  1.00  0.00           H  
ATOM   2580  N   GLY A 167      16.680  99.275  95.612  1.00  0.00           N  
ATOM   2581  CA  GLY A 167      16.855  97.864  95.456  1.00  0.00           C  
ATOM   2582  C   GLY A 167      18.145  97.311  96.008  1.00  0.00           C  
ATOM   2583  O   GLY A 167      18.338  96.084  96.127  1.00  0.00           O  
ATOM   2584  H   GLY A 167      15.928  99.626  96.188  1.00  0.00           H  
ATOM   2585  HA2 GLY A 167      16.022  97.285  95.855  1.00  0.00           H  
ATOM   2586  HA3 GLY A 167      16.990  97.740  94.382  1.00  0.00           H  
ATOM   2587  N   GLY A 168      19.132  98.111  96.472  1.00  0.00           N  
ATOM   2588  CA  GLY A 168      20.415  97.735  97.052  1.00  0.00           C  
ATOM   2589  C   GLY A 168      20.390  97.188  98.507  1.00  0.00           C  
ATOM   2590  O   GLY A 168      19.325  97.237  99.145  1.00  0.00           O  
ATOM   2591  H   GLY A 168      18.957  99.096  96.332  1.00  0.00           H  
ATOM   2592  HA2 GLY A 168      20.909  97.043  96.369  1.00  0.00           H  
ATOM   2593  HA3 GLY A 168      21.045  98.624  97.062  1.00  0.00           H  
ATOM   2594  N   LEU A 169      21.543  96.714  99.048  1.00  0.00           N  
ATOM   2595  CA  LEU A 169      21.718  95.996 100.318  1.00  0.00           C  
ATOM   2596  C   LEU A 169      22.432  96.902 101.392  1.00  0.00           C  
ATOM   2597  O   LEU A 169      23.308  97.716 101.057  1.00  0.00           O  
ATOM   2598  CB  LEU A 169      22.455  94.670 100.086  1.00  0.00           C  
ATOM   2599  CG  LEU A 169      21.813  93.770  99.028  1.00  0.00           C  
ATOM   2600  CD1 LEU A 169      22.682  92.512  98.795  1.00  0.00           C  
ATOM   2601  CD2 LEU A 169      20.339  93.368  99.464  1.00  0.00           C  
ATOM   2602  H   LEU A 169      22.328  96.853  98.426  1.00  0.00           H  
ATOM   2603  HA  LEU A 169      20.789  95.736 100.829  1.00  0.00           H  
ATOM   2604  HB2 LEU A 169      23.493  94.806  99.787  1.00  0.00           H  
ATOM   2605  HB3 LEU A 169      22.559  94.112 101.017  1.00  0.00           H  
ATOM   2606  HG  LEU A 169      21.760  94.282  98.067  1.00  0.00           H  
ATOM   2607 HD11 LEU A 169      22.572  91.861  99.662  1.00  0.00           H  
ATOM   2608 HD12 LEU A 169      22.180  91.980  97.987  1.00  0.00           H  
ATOM   2609 HD13 LEU A 169      23.706  92.493  98.421  1.00  0.00           H  
ATOM   2610 HD21 LEU A 169      20.410  92.903 100.447  1.00  0.00           H  
ATOM   2611 HD22 LEU A 169      19.675  94.227  99.573  1.00  0.00           H  
ATOM   2612 HD23 LEU A 169      19.893  92.649  98.778  1.00  0.00           H  
ATOM   2613  N   LEU A 170      22.191  96.685 102.682  1.00  0.00           N  
ATOM   2614  CA  LEU A 170      22.986  97.204 103.841  1.00  0.00           C  
ATOM   2615  C   LEU A 170      23.413  96.073 104.708  1.00  0.00           C  
ATOM   2616  O   LEU A 170      22.700  95.148 104.900  1.00  0.00           O  
ATOM   2617  CB  LEU A 170      22.247  98.406 104.538  1.00  0.00           C  
ATOM   2618  CG  LEU A 170      22.999  99.150 105.671  1.00  0.00           C  
ATOM   2619  CD1 LEU A 170      22.201 100.464 105.912  1.00  0.00           C  
ATOM   2620  CD2 LEU A 170      23.150  98.340 106.910  1.00  0.00           C  
ATOM   2621  H   LEU A 170      21.373  96.126 102.875  1.00  0.00           H  
ATOM   2622  HA  LEU A 170      23.942  97.501 103.410  1.00  0.00           H  
ATOM   2623  HB2 LEU A 170      22.031  99.015 103.660  1.00  0.00           H  
ATOM   2624  HB3 LEU A 170      21.259  98.145 104.917  1.00  0.00           H  
ATOM   2625  HG  LEU A 170      23.970  99.497 105.319  1.00  0.00           H  
ATOM   2626 HD11 LEU A 170      22.367 101.103 105.045  1.00  0.00           H  
ATOM   2627 HD12 LEU A 170      21.156 100.273 106.157  1.00  0.00           H  
ATOM   2628 HD13 LEU A 170      22.563 101.055 106.754  1.00  0.00           H  
ATOM   2629 HD21 LEU A 170      24.185  98.009 107.008  1.00  0.00           H  
ATOM   2630 HD22 LEU A 170      22.850  98.914 107.786  1.00  0.00           H  
ATOM   2631 HD23 LEU A 170      22.451  97.511 107.012  1.00  0.00           H  
ATOM   2632  N   VAL A 171      24.624  96.059 105.209  1.00  0.00           N  
ATOM   2633  CA  VAL A 171      25.164  95.029 106.106  1.00  0.00           C  
ATOM   2634  C   VAL A 171      25.976  95.706 107.229  1.00  0.00           C  
ATOM   2635  O   VAL A 171      26.919  96.544 107.034  1.00  0.00           O  
ATOM   2636  CB  VAL A 171      26.093  94.035 105.315  1.00  0.00           C  
ATOM   2637  CG1 VAL A 171      26.247  92.759 106.136  1.00  0.00           C  
ATOM   2638  CG2 VAL A 171      25.451  93.547 104.018  1.00  0.00           C  
ATOM   2639  H   VAL A 171      25.303  96.803 105.126  1.00  0.00           H  
ATOM   2640  HA  VAL A 171      24.285  94.513 106.489  1.00  0.00           H  
ATOM   2641  HB  VAL A 171      27.102  94.415 105.161  1.00  0.00           H  
ATOM   2642 HG11 VAL A 171      25.264  92.302 106.249  1.00  0.00           H  
ATOM   2643 HG12 VAL A 171      26.742  91.955 105.592  1.00  0.00           H  
ATOM   2644 HG13 VAL A 171      26.753  92.945 107.083  1.00  0.00           H  
ATOM   2645 HG21 VAL A 171      26.008  92.683 103.657  1.00  0.00           H  
ATOM   2646 HG22 VAL A 171      24.401  93.253 104.019  1.00  0.00           H  
ATOM   2647 HG23 VAL A 171      25.419  94.252 103.187  1.00  0.00           H  
ATOM   2648  N   ILE A 172      25.654  95.319 108.441  1.00  0.00           N  
ATOM   2649  CA  ILE A 172      26.228  95.826 109.705  1.00  0.00           C  
ATOM   2650  C   ILE A 172      26.289  94.831 110.949  1.00  0.00           C  
ATOM   2651  O   ILE A 172      25.365  94.103 111.116  1.00  0.00           O  
ATOM   2652  CB  ILE A 172      25.612  97.168 110.086  1.00  0.00           C  
ATOM   2653  CG1 ILE A 172      26.270  97.969 111.233  1.00  0.00           C  
ATOM   2654  CG2 ILE A 172      24.111  97.023 110.396  1.00  0.00           C  
ATOM   2655  CD1 ILE A 172      25.787  99.484 111.253  1.00  0.00           C  
ATOM   2656  H   ILE A 172      24.962  94.594 108.566  1.00  0.00           H  
ATOM   2657  HA  ILE A 172      27.271  96.092 109.525  1.00  0.00           H  
ATOM   2658  HB  ILE A 172      25.549  97.802 109.202  1.00  0.00           H  
ATOM   2659 HG12 ILE A 172      26.055  97.581 112.229  1.00  0.00           H  
ATOM   2660 HG13 ILE A 172      27.351  97.842 111.168  1.00  0.00           H  
ATOM   2661 HG21 ILE A 172      24.096  96.452 111.324  1.00  0.00           H  
ATOM   2662 HG22 ILE A 172      23.528  97.912 110.637  1.00  0.00           H  
ATOM   2663 HG23 ILE A 172      23.646  96.478 109.574  1.00  0.00           H  
ATOM   2664 HD11 ILE A 172      24.820  99.469 111.757  1.00  0.00           H  
ATOM   2665 HD12 ILE A 172      26.533 100.051 111.809  1.00  0.00           H  
ATOM   2666 HD13 ILE A 172      25.803  99.893 110.242  1.00  0.00           H  
ATOM   2667  N   ASP A 173      27.287  94.870 111.795  1.00  0.00           N  
ATOM   2668  CA  ASP A 173      27.361  93.925 112.974  1.00  0.00           C  
ATOM   2669  C   ASP A 173      27.489  94.599 114.316  1.00  0.00           C  
ATOM   2670  O   ASP A 173      27.854  95.749 114.355  1.00  0.00           O  
ATOM   2671  CB  ASP A 173      28.489  92.889 112.767  1.00  0.00           C  
ATOM   2672  CG  ASP A 173      29.883  93.482 112.723  1.00  0.00           C  
ATOM   2673  OD1 ASP A 173      30.874  92.670 112.612  1.00  0.00           O  
ATOM   2674  OD2 ASP A 173      30.118  94.704 112.865  1.00  0.00           O1-
ATOM   2675  H   ASP A 173      27.989  95.586 111.675  1.00  0.00           H  
ATOM   2676  HA  ASP A 173      26.456  93.333 113.107  1.00  0.00           H  
ATOM   2677  HB2 ASP A 173      28.403  92.119 113.533  1.00  0.00           H  
ATOM   2678  HB3 ASP A 173      28.327  92.493 111.764  1.00  0.00           H  
ATOM   2679  N   HIE A 174      27.283  93.814 115.391  1.00  0.00           N  
ATOM   2680  CA  HIE A 174      27.545  94.141 116.815  1.00  0.00           C  
ATOM   2681  C   HIE A 174      27.852  92.818 117.638  1.00  0.00           C  
ATOM   2682  O   HIE A 174      27.201  91.791 117.461  1.00  0.00           O  
ATOM   2683  CB  HIE A 174      26.456  95.029 117.466  1.00  0.00           C  
ATOM   2684  CG  HIE A 174      25.120  94.244 117.581  1.00  0.00           C  
ATOM   2685  CD2 HIE A 174      24.019  94.522 116.797  1.00  0.00           C  
ATOM   2686  ND1 HIE A 174      24.734  93.509 118.691  1.00  0.00           N  
ATOM   2687  CE1 HIE A 174      23.472  93.140 118.380  1.00  0.00           C  
ATOM   2688  NE2 HIE A 174      23.011  93.765 117.226  1.00  0.00           N  
ATOM   2689  H   HIE A 174      26.767  92.966 115.205  1.00  0.00           H  
ATOM   2690  HA  HIE A 174      28.512  94.633 116.709  1.00  0.00           H  
ATOM   2691  HB2 HIE A 174      26.792  95.364 118.448  1.00  0.00           H  
ATOM   2692  HB3 HIE A 174      26.310  95.836 116.747  1.00  0.00           H  
ATOM   2693  HD2 HIE A 174      24.054  95.130 115.905  1.00  0.00           H  
ATOM   2694  HE1 HIE A 174      22.818  92.568 119.022  1.00  0.00           H  
ATOM   2695  HE2 HIE A 174      22.072  93.676 116.865  1.00  0.00           H  
ATOM   2696  N   ARG A 175      28.700  92.918 118.647  1.00  0.00           N  
ATOM   2697  CA  ARG A 175      28.904  91.854 119.703  1.00  0.00           C  
ATOM   2698  C   ARG A 175      27.763  91.749 120.681  1.00  0.00           C  
ATOM   2699  O   ARG A 175      27.174  92.792 120.942  1.00  0.00           O  
ATOM   2700  CB  ARG A 175      30.158  92.036 120.546  1.00  0.00           C  
ATOM   2701  CG  ARG A 175      31.571  91.910 119.916  1.00  0.00           C  
ATOM   2702  CD  ARG A 175      32.663  92.504 120.842  1.00  0.00           C  
ATOM   2703  NE  ARG A 175      34.066  92.269 120.435  1.00  0.00           N  
ATOM   2704  CZ  ARG A 175      34.818  91.208 120.332  1.00  0.00           C  
ATOM   2705  NH1 ARG A 175      34.375  89.989 120.493  1.00  0.00           N1+
ATOM   2706  NH2 ARG A 175      36.129  91.325 119.981  1.00  0.00           N  
ATOM   2707  H   ARG A 175      29.073  93.833 118.854  1.00  0.00           H  
ATOM   2708  HA  ARG A 175      28.966  90.918 119.149  1.00  0.00           H  
ATOM   2709  HB2 ARG A 175      30.102  92.985 121.079  1.00  0.00           H  
ATOM   2710  HB3 ARG A 175      30.152  91.319 121.368  1.00  0.00           H  
ATOM   2711  HG2 ARG A 175      31.741  90.867 119.645  1.00  0.00           H  
ATOM   2712  HG3 ARG A 175      31.551  92.506 119.004  1.00  0.00           H  
ATOM   2713  HD2 ARG A 175      32.419  93.554 121.001  1.00  0.00           H  
ATOM   2714  HD3 ARG A 175      32.571  92.012 121.810  1.00  0.00           H  
ATOM   2715  HE  ARG A 175      34.625  93.104 120.342  1.00  0.00           H  
ATOM   2716 HH11 ARG A 175      33.463  89.987 120.925  1.00  0.00           H  
ATOM   2717 HH12 ARG A 175      34.996  89.201 120.374  1.00  0.00           H  
ATOM   2718 HH21 ARG A 175      36.480  92.224 119.686  1.00  0.00           H  
ATOM   2719 HH22 ARG A 175      36.616  90.444 119.894  1.00  0.00           H  
ATOM   2720  N   ASN A 176      27.403  90.530 121.056  1.00  0.00           N  
ATOM   2721  CA  ASN A 176      26.343  90.116 122.019  1.00  0.00           C  
ATOM   2722  C   ASN A 176      26.673  90.584 123.381  1.00  0.00           C  
ATOM   2723  O   ASN A 176      27.017  89.827 124.299  1.00  0.00           O  
ATOM   2724  CB  ASN A 176      26.095  88.577 122.004  1.00  0.00           C  
ATOM   2725  CG  ASN A 176      24.670  88.036 122.315  1.00  0.00           C  
ATOM   2726  ND2 ASN A 176      24.333  86.928 121.777  1.00  0.00           N  
ATOM   2727  OD1 ASN A 176      23.895  88.712 122.948  1.00  0.00           O  
ATOM   2728  H   ASN A 176      27.902  89.789 120.586  1.00  0.00           H  
ATOM   2729  HA  ASN A 176      25.428  90.627 121.719  1.00  0.00           H  
ATOM   2730  HB2 ASN A 176      26.233  88.327 120.951  1.00  0.00           H  
ATOM   2731  HB3 ASN A 176      26.795  87.961 122.568  1.00  0.00           H  
ATOM   2732 HD21 ASN A 176      23.382  86.626 121.936  1.00  0.00           H  
ATOM   2733 HD22 ASN A 176      25.071  86.422 121.309  1.00  0.00           H  
ATOM   2734  N   TYR A 177      26.568  91.859 123.576  1.00  0.00           N  
ATOM   2735  CA  TYR A 177      26.794  92.641 124.763  1.00  0.00           C  
ATOM   2736  C   TYR A 177      25.742  92.390 125.898  1.00  0.00           C  
ATOM   2737  O   TYR A 177      26.065  92.469 127.054  1.00  0.00           O  
ATOM   2738  CB  TYR A 177      26.865  94.112 124.388  1.00  0.00           C  
ATOM   2739  CG  TYR A 177      28.155  94.553 123.719  1.00  0.00           C  
ATOM   2740  CD1 TYR A 177      29.354  94.520 124.426  1.00  0.00           C  
ATOM   2741  CD2 TYR A 177      28.148  95.161 122.444  1.00  0.00           C  
ATOM   2742  CE1 TYR A 177      30.587  95.003 123.931  1.00  0.00           C  
ATOM   2743  CE2 TYR A 177      29.363  95.686 121.897  1.00  0.00           C  
ATOM   2744  CZ  TYR A 177      30.558  95.618 122.636  1.00  0.00           C  
ATOM   2745  OH  TYR A 177      31.701  96.097 122.008  1.00  0.00           O  
ATOM   2746  H   TYR A 177      26.275  92.399 122.775  1.00  0.00           H  
ATOM   2747  HA  TYR A 177      27.800  92.378 125.092  1.00  0.00           H  
ATOM   2748  HB2 TYR A 177      26.019  94.341 123.739  1.00  0.00           H  
ATOM   2749  HB3 TYR A 177      26.567  94.718 125.243  1.00  0.00           H  
ATOM   2750  HD1 TYR A 177      29.330  94.161 125.445  1.00  0.00           H  
ATOM   2751  HD2 TYR A 177      27.268  95.092 121.822  1.00  0.00           H  
ATOM   2752  HE1 TYR A 177      31.491  94.986 124.522  1.00  0.00           H  
ATOM   2753  HE2 TYR A 177      29.351  96.150 120.921  1.00  0.00           H  
ATOM   2754  HH  TYR A 177      32.493  95.806 122.467  1.00  0.00           H  
ATOM   2755  N   ASP A 178      24.509  91.984 125.544  1.00  0.00           N  
ATOM   2756  CA  ASP A 178      23.545  91.432 126.554  1.00  0.00           C  
ATOM   2757  C   ASP A 178      24.165  90.270 127.371  1.00  0.00           C  
ATOM   2758  O   ASP A 178      23.858  90.125 128.583  1.00  0.00           O  
ATOM   2759  CB  ASP A 178      22.216  91.023 125.948  1.00  0.00           C  
ATOM   2760  CG  ASP A 178      21.520  92.174 125.207  1.00  0.00           C  
ATOM   2761  OD1 ASP A 178      22.089  93.283 125.065  1.00  0.00           O  
ATOM   2762  OD2 ASP A 178      20.336  92.004 124.754  1.00  0.00           O1-
ATOM   2763  H   ASP A 178      24.164  92.133 124.607  1.00  0.00           H  
ATOM   2764  HA  ASP A 178      23.244  92.109 127.354  1.00  0.00           H  
ATOM   2765  HB2 ASP A 178      22.335  90.174 125.275  1.00  0.00           H  
ATOM   2766  HB3 ASP A 178      21.518  90.678 126.710  1.00  0.00           H  
ATOM   2767  N   TYR A 179      24.934  89.439 126.685  1.00  0.00           N  
ATOM   2768  CA  TYR A 179      25.618  88.259 127.188  1.00  0.00           C  
ATOM   2769  C   TYR A 179      26.659  88.555 128.217  1.00  0.00           C  
ATOM   2770  O   TYR A 179      26.471  88.181 129.348  1.00  0.00           O  
ATOM   2771  CB  TYR A 179      26.216  87.348 126.133  1.00  0.00           C  
ATOM   2772  CG  TYR A 179      26.323  85.874 126.586  1.00  0.00           C  
ATOM   2773  CD1 TYR A 179      27.537  85.229 126.968  1.00  0.00           C  
ATOM   2774  CD2 TYR A 179      25.107  85.096 126.749  1.00  0.00           C  
ATOM   2775  CE1 TYR A 179      27.557  83.974 127.522  1.00  0.00           C  
ATOM   2776  CE2 TYR A 179      25.114  83.750 127.142  1.00  0.00           C  
ATOM   2777  CZ  TYR A 179      26.364  83.263 127.596  1.00  0.00           C  
ATOM   2778  OH  TYR A 179      26.395  82.015 128.088  1.00  0.00           O  
ATOM   2779  H   TYR A 179      25.157  89.683 125.731  1.00  0.00           H  
ATOM   2780  HA  TYR A 179      24.846  87.703 127.720  1.00  0.00           H  
ATOM   2781  HB2 TYR A 179      25.628  87.355 125.215  1.00  0.00           H  
ATOM   2782  HB3 TYR A 179      27.210  87.728 125.897  1.00  0.00           H  
ATOM   2783  HD1 TYR A 179      28.438  85.823 126.930  1.00  0.00           H  
ATOM   2784  HD2 TYR A 179      24.141  85.573 126.671  1.00  0.00           H  
ATOM   2785  HE1 TYR A 179      28.537  83.615 127.805  1.00  0.00           H  
ATOM   2786  HE2 TYR A 179      24.254  83.121 127.320  1.00  0.00           H  
ATOM   2787  HH  TYR A 179      27.254  81.653 128.321  1.00  0.00           H  
ATOM   2788  N   ILE A 180      27.569  89.430 127.868  1.00  0.00           N  
ATOM   2789  CA  ILE A 180      28.762  89.901 128.649  1.00  0.00           C  
ATOM   2790  C   ILE A 180      28.237  90.681 129.871  1.00  0.00           C  
ATOM   2791  O   ILE A 180      28.761  90.501 130.947  1.00  0.00           O  
ATOM   2792  CB  ILE A 180      29.789  90.573 127.740  1.00  0.00           C  
ATOM   2793  CG1 ILE A 180      30.084  89.878 126.397  1.00  0.00           C  
ATOM   2794  CG2 ILE A 180      31.131  90.808 128.482  1.00  0.00           C  
ATOM   2795  CD1 ILE A 180      30.893  90.578 125.334  1.00  0.00           C  
ATOM   2796  H   ILE A 180      27.450  89.693 126.900  1.00  0.00           H  
ATOM   2797  HA  ILE A 180      29.161  88.940 128.975  1.00  0.00           H  
ATOM   2798  HB  ILE A 180      29.328  91.536 127.517  1.00  0.00           H  
ATOM   2799 HG12 ILE A 180      30.533  88.908 126.610  1.00  0.00           H  
ATOM   2800 HG13 ILE A 180      29.135  89.569 125.959  1.00  0.00           H  
ATOM   2801 HG21 ILE A 180      31.856  91.385 127.909  1.00  0.00           H  
ATOM   2802 HG22 ILE A 180      30.805  91.340 129.377  1.00  0.00           H  
ATOM   2803 HG23 ILE A 180      31.573  89.890 128.869  1.00  0.00           H  
ATOM   2804 HD11 ILE A 180      30.483  91.523 124.974  1.00  0.00           H  
ATOM   2805 HD12 ILE A 180      31.893  90.700 125.749  1.00  0.00           H  
ATOM   2806 HD13 ILE A 180      30.954  89.972 124.430  1.00  0.00           H  
ATOM   2807  N   LEU A 181      27.304  91.624 129.663  1.00  0.00           N  
ATOM   2808  CA  LEU A 181      26.649  92.181 130.805  1.00  0.00           C  
ATOM   2809  C   LEU A 181      25.878  91.244 131.709  1.00  0.00           C  
ATOM   2810  O   LEU A 181      25.815  91.482 132.910  1.00  0.00           O  
ATOM   2811  CB  LEU A 181      25.577  93.236 130.370  1.00  0.00           C  
ATOM   2812  CG  LEU A 181      26.276  94.539 129.892  1.00  0.00           C  
ATOM   2813  CD1 LEU A 181      25.323  95.495 129.149  1.00  0.00           C  
ATOM   2814  CD2 LEU A 181      27.013  95.302 130.982  1.00  0.00           C  
ATOM   2815  H   LEU A 181      26.842  91.797 128.781  1.00  0.00           H  
ATOM   2816  HA  LEU A 181      27.374  92.549 131.532  1.00  0.00           H  
ATOM   2817  HB2 LEU A 181      24.916  92.839 129.600  1.00  0.00           H  
ATOM   2818  HB3 LEU A 181      24.983  93.518 131.239  1.00  0.00           H  
ATOM   2819  HG  LEU A 181      26.971  94.194 129.128  1.00  0.00           H  
ATOM   2820 HD11 LEU A 181      25.881  96.222 128.559  1.00  0.00           H  
ATOM   2821 HD12 LEU A 181      24.804  94.880 128.414  1.00  0.00           H  
ATOM   2822 HD13 LEU A 181      24.652  96.019 129.831  1.00  0.00           H  
ATOM   2823 HD21 LEU A 181      27.438  96.248 130.648  1.00  0.00           H  
ATOM   2824 HD22 LEU A 181      26.333  95.547 131.797  1.00  0.00           H  
ATOM   2825 HD23 LEU A 181      27.781  94.703 131.472  1.00  0.00           H  
ATOM   2826  N   SER A 182      25.353  90.159 131.178  1.00  0.00           N  
ATOM   2827  CA  SER A 182      24.546  89.121 132.020  1.00  0.00           C  
ATOM   2828  C   SER A 182      25.509  87.968 132.557  1.00  0.00           C  
ATOM   2829  O   SER A 182      25.011  87.271 133.409  1.00  0.00           O  
ATOM   2830  CB  SER A 182      23.376  88.530 131.327  1.00  0.00           C  
ATOM   2831  OG  SER A 182      22.553  89.517 130.762  1.00  0.00           O  
ATOM   2832  H   SER A 182      25.663  89.940 130.241  1.00  0.00           H  
ATOM   2833  HA  SER A 182      24.148  89.552 132.937  1.00  0.00           H  
ATOM   2834  HB2 SER A 182      23.725  87.912 130.500  1.00  0.00           H  
ATOM   2835  HB3 SER A 182      22.788  87.891 131.986  1.00  0.00           H  
ATOM   2836  HG  SER A 182      22.963  89.691 129.911  1.00  0.00           H  
ATOM   2837  N   THR A 183      26.723  87.718 132.077  1.00  0.00           N  
ATOM   2838  CA  THR A 183      27.535  86.554 132.467  1.00  0.00           C  
ATOM   2839  C   THR A 183      28.936  86.862 132.983  1.00  0.00           C  
ATOM   2840  O   THR A 183      29.650  85.976 133.547  1.00  0.00           O  
ATOM   2841  CB  THR A 183      27.630  85.513 131.357  1.00  0.00           C  
ATOM   2842  CG2 THR A 183      26.256  84.924 130.937  1.00  0.00           C  
ATOM   2843  OG1 THR A 183      28.196  86.183 130.255  1.00  0.00           O  
ATOM   2844  H   THR A 183      26.978  88.286 131.282  1.00  0.00           H  
ATOM   2845  HA  THR A 183      26.987  86.051 133.264  1.00  0.00           H  
ATOM   2846  HB  THR A 183      28.320  84.730 131.671  1.00  0.00           H  
ATOM   2847  HG1 THR A 183      27.464  86.631 129.826  1.00  0.00           H  
ATOM   2848 HG21 THR A 183      25.590  85.601 130.401  1.00  0.00           H  
ATOM   2849 HG22 THR A 183      26.512  84.011 130.401  1.00  0.00           H  
ATOM   2850 HG23 THR A 183      25.789  84.564 131.853  1.00  0.00           H  
ATOM   2851  N   GLY A 184      29.528  87.976 132.677  1.00  0.00           N  
ATOM   2852  CA  GLY A 184      31.022  88.183 132.664  1.00  0.00           C  
ATOM   2853  C   GLY A 184      31.771  87.321 131.585  1.00  0.00           C  
ATOM   2854  O   GLY A 184      32.959  87.519 131.447  1.00  0.00           O  
ATOM   2855  H   GLY A 184      28.926  88.781 132.573  1.00  0.00           H  
ATOM   2856  HA2 GLY A 184      31.191  89.220 132.373  1.00  0.00           H  
ATOM   2857  HA3 GLY A 184      31.478  88.039 133.643  1.00  0.00           H  
ATOM   2858  N   CYS A 185      31.154  86.314 130.899  1.00  0.00           N  
ATOM   2859  CA  CYS A 185      31.936  85.439 130.016  1.00  0.00           C  
ATOM   2860  C   CYS A 185      31.799  86.000 128.524  1.00  0.00           C  
ATOM   2861  O   CYS A 185      30.781  86.675 128.128  1.00  0.00           O  
ATOM   2862  CB  CYS A 185      31.281  84.073 129.885  1.00  0.00           C  
ATOM   2863  SG  CYS A 185      31.217  83.170 131.455  1.00  0.00           S  
ATOM   2864  H   CYS A 185      30.175  86.116 131.047  1.00  0.00           H  
ATOM   2865  HA  CYS A 185      32.971  85.275 130.315  1.00  0.00           H  
ATOM   2866  HB2 CYS A 185      30.268  84.183 129.496  1.00  0.00           H  
ATOM   2867  HB3 CYS A 185      31.842  83.538 129.118  1.00  0.00           H  
ATOM   2868  HG  CYS A 185      29.938  83.224 131.835  1.00  0.00           H  
ATOM   2869  N   ALA A 186      32.776  85.537 127.645  1.00  0.00           N  
ATOM   2870  CA  ALA A 186      32.585  85.714 126.224  1.00  0.00           C  
ATOM   2871  C   ALA A 186      31.505  84.692 125.750  1.00  0.00           C  
ATOM   2872  O   ALA A 186      31.445  83.539 126.306  1.00  0.00           O  
ATOM   2873  CB  ALA A 186      33.936  85.650 125.572  1.00  0.00           C  
ATOM   2874  H   ALA A 186      33.479  84.896 127.981  1.00  0.00           H  
ATOM   2875  HA  ALA A 186      32.170  86.707 126.049  1.00  0.00           H  
ATOM   2876  HB1 ALA A 186      34.301  84.625 125.505  1.00  0.00           H  
ATOM   2877  HB2 ALA A 186      33.930  85.958 124.527  1.00  0.00           H  
ATOM   2878  HB3 ALA A 186      34.589  86.268 126.188  1.00  0.00           H  
ATOM   2879  N   PRO A 187      30.630  84.967 124.776  1.00  0.00           N  
ATOM   2880  CA  PRO A 187      29.614  83.941 124.410  1.00  0.00           C  
ATOM   2881  C   PRO A 187      30.140  82.685 123.713  1.00  0.00           C  
ATOM   2882  O   PRO A 187      31.020  82.718 122.869  1.00  0.00           O  
ATOM   2883  CB  PRO A 187      28.599  84.596 123.464  1.00  0.00           C  
ATOM   2884  CG  PRO A 187      28.943  86.074 123.666  1.00  0.00           C  
ATOM   2885  CD  PRO A 187      30.411  86.187 124.062  1.00  0.00           C  
ATOM   2886  HA  PRO A 187      29.118  83.805 125.371  1.00  0.00           H  
ATOM   2887  HB2 PRO A 187      28.724  84.382 122.402  1.00  0.00           H  
ATOM   2888  HB3 PRO A 187      27.561  84.319 123.645  1.00  0.00           H  
ATOM   2889  HG2 PRO A 187      28.701  86.564 122.724  1.00  0.00           H  
ATOM   2890  HG3 PRO A 187      28.286  86.425 124.463  1.00  0.00           H  
ATOM   2891  HD2 PRO A 187      31.126  86.108 123.242  1.00  0.00           H  
ATOM   2892  HD3 PRO A 187      30.569  86.973 124.799  1.00  0.00           H  
ATOM   2893  N   PRO A 188      29.440  81.527 123.865  1.00  0.00           N  
ATOM   2894  CA  PRO A 188      29.788  80.286 123.154  1.00  0.00           C  
ATOM   2895  C   PRO A 188      29.845  80.291 121.596  1.00  0.00           C  
ATOM   2896  O   PRO A 188      30.120  79.313 120.931  1.00  0.00           O  
ATOM   2897  CB  PRO A 188      28.854  79.221 123.692  1.00  0.00           C  
ATOM   2898  CG  PRO A 188      27.758  80.129 124.202  1.00  0.00           C  
ATOM   2899  CD  PRO A 188      28.373  81.351 124.816  1.00  0.00           C  
ATOM   2900  HA  PRO A 188      30.791  79.973 123.445  1.00  0.00           H  
ATOM   2901  HB2 PRO A 188      28.435  78.597 122.903  1.00  0.00           H  
ATOM   2902  HB3 PRO A 188      29.292  78.605 124.479  1.00  0.00           H  
ATOM   2903  HG2 PRO A 188      27.178  80.361 123.308  1.00  0.00           H  
ATOM   2904  HG3 PRO A 188      27.130  79.622 124.934  1.00  0.00           H  
ATOM   2905  HD2 PRO A 188      27.597  82.114 124.752  1.00  0.00           H  
ATOM   2906  HD3 PRO A 188      28.741  81.122 125.817  1.00  0.00           H  
ATOM   2907  N   GLY A 189      29.558  81.450 120.995  1.00  0.00           N  
ATOM   2908  CA  GLY A 189      29.778  81.719 119.591  1.00  0.00           C  
ATOM   2909  C   GLY A 189      31.251  81.837 119.088  1.00  0.00           C  
ATOM   2910  O   GLY A 189      32.244  81.790 119.812  1.00  0.00           O  
ATOM   2911  H   GLY A 189      29.210  82.263 121.482  1.00  0.00           H  
ATOM   2912  HA2 GLY A 189      29.336  80.887 119.041  1.00  0.00           H  
ATOM   2913  HA3 GLY A 189      29.145  82.542 119.260  1.00  0.00           H  
ATOM   2914  N   LYS A 190      31.368  82.160 117.800  1.00  0.00           N  
ATOM   2915  CA  LYS A 190      32.652  82.118 117.071  1.00  0.00           C  
ATOM   2916  C   LYS A 190      33.346  83.493 117.150  1.00  0.00           C  
ATOM   2917  O   LYS A 190      32.703  84.517 117.018  1.00  0.00           O  
ATOM   2918  CB  LYS A 190      32.545  81.560 115.676  1.00  0.00           C  
ATOM   2919  CG  LYS A 190      32.549  79.988 115.645  1.00  0.00           C  
ATOM   2920  CD  LYS A 190      32.334  79.292 114.316  1.00  0.00           C  
ATOM   2921  CE  LYS A 190      33.548  79.723 113.425  1.00  0.00           C  
ATOM   2922  NZ  LYS A 190      33.684  78.857 112.274  1.00  0.00           N1+
ATOM   2923  H   LYS A 190      30.539  82.587 117.410  1.00  0.00           H  
ATOM   2924  HA  LYS A 190      33.299  81.420 117.603  1.00  0.00           H  
ATOM   2925  HB2 LYS A 190      31.549  81.744 115.274  1.00  0.00           H  
ATOM   2926  HB3 LYS A 190      33.372  81.998 115.116  1.00  0.00           H  
ATOM   2927  HG2 LYS A 190      33.569  79.687 115.885  1.00  0.00           H  
ATOM   2928  HG3 LYS A 190      31.916  79.689 116.480  1.00  0.00           H  
ATOM   2929  HD2 LYS A 190      32.428  78.226 114.522  1.00  0.00           H  
ATOM   2930  HD3 LYS A 190      31.422  79.602 113.807  1.00  0.00           H  
ATOM   2931  HE2 LYS A 190      33.547  80.775 113.141  1.00  0.00           H  
ATOM   2932  HE3 LYS A 190      34.496  79.481 113.905  1.00  0.00           H  
ATOM   2933  HZ1 LYS A 190      33.794  77.902 112.585  1.00  0.00           H  
ATOM   2934  HZ2 LYS A 190      32.849  78.999 111.726  1.00  0.00           H  
ATOM   2935  HZ3 LYS A 190      34.407  79.272 111.702  1.00  0.00           H  
ATOM   2936  N   ASN A 191      34.638  83.490 117.448  1.00  0.00           N  
ATOM   2937  CA  ASN A 191      35.551  84.652 117.602  1.00  0.00           C  
ATOM   2938  C   ASN A 191      35.720  85.464 116.290  1.00  0.00           C  
ATOM   2939  O   ASN A 191      35.798  86.685 116.336  1.00  0.00           O  
ATOM   2940  CB  ASN A 191      36.795  84.143 118.303  1.00  0.00           C  
ATOM   2941  CG  ASN A 191      37.853  85.197 118.617  1.00  0.00           C  
ATOM   2942  ND2 ASN A 191      39.107  84.872 118.753  1.00  0.00           N  
ATOM   2943  OD1 ASN A 191      37.573  86.395 118.800  1.00  0.00           O  
ATOM   2944  H   ASN A 191      35.048  82.596 117.680  1.00  0.00           H  
ATOM   2945  HA  ASN A 191      35.139  85.444 118.227  1.00  0.00           H  
ATOM   2946  HB2 ASN A 191      36.502  83.697 119.253  1.00  0.00           H  
ATOM   2947  HB3 ASN A 191      37.235  83.314 117.750  1.00  0.00           H  
ATOM   2948 HD21 ASN A 191      39.732  85.607 119.053  1.00  0.00           H  
ATOM   2949 HD22 ASN A 191      39.366  83.903 118.628  1.00  0.00           H  
ATOM   2950  N   ILE A 192      35.691  84.821 115.153  1.00  0.00           N  
ATOM   2951  CA  ILE A 192      35.595  85.410 113.722  1.00  0.00           C  
ATOM   2952  C   ILE A 192      36.568  86.529 113.339  1.00  0.00           C  
ATOM   2953  O   ILE A 192      37.573  86.180 112.667  1.00  0.00           O  
ATOM   2954  CB  ILE A 192      34.170  85.929 113.398  1.00  0.00           C  
ATOM   2955  CG1 ILE A 192      33.212  84.695 113.414  1.00  0.00           C  
ATOM   2956  CG2 ILE A 192      34.110  86.591 112.023  1.00  0.00           C  
ATOM   2957  CD1 ILE A 192      31.733  85.070 113.537  1.00  0.00           C  
ATOM   2958  H   ILE A 192      35.657  83.814 115.227  1.00  0.00           H  
ATOM   2959  HA  ILE A 192      35.759  84.611 112.999  1.00  0.00           H  
ATOM   2960  HB  ILE A 192      33.911  86.672 114.153  1.00  0.00           H  
ATOM   2961 HG12 ILE A 192      33.309  84.211 112.443  1.00  0.00           H  
ATOM   2962 HG13 ILE A 192      33.357  83.973 114.219  1.00  0.00           H  
ATOM   2963 HG21 ILE A 192      33.123  87.028 111.870  1.00  0.00           H  
ATOM   2964 HG22 ILE A 192      34.783  87.447 111.961  1.00  0.00           H  
ATOM   2965 HG23 ILE A 192      34.316  85.949 111.166  1.00  0.00           H  
ATOM   2966 HD11 ILE A 192      31.141  84.155 113.525  1.00  0.00           H  
ATOM   2967 HD12 ILE A 192      31.588  85.576 114.492  1.00  0.00           H  
ATOM   2968 HD13 ILE A 192      31.366  85.820 112.837  1.00  0.00           H  
ATOM   2969  N   TYR A 193      36.516  87.708 113.805  1.00  0.00           N  
ATOM   2970  CA  TYR A 193      37.292  88.823 113.255  1.00  0.00           C  
ATOM   2971  C   TYR A 193      38.588  88.916 114.073  1.00  0.00           C  
ATOM   2972  O   TYR A 193      39.463  89.622 113.573  1.00  0.00           O  
ATOM   2973  CB  TYR A 193      36.451  90.083 113.501  1.00  0.00           C  
ATOM   2974  CG  TYR A 193      35.118  90.021 112.771  1.00  0.00           C  
ATOM   2975  CD1 TYR A 193      33.892  90.028 113.483  1.00  0.00           C  
ATOM   2976  CD2 TYR A 193      35.011  90.117 111.335  1.00  0.00           C  
ATOM   2977  CE1 TYR A 193      32.639  90.165 112.904  1.00  0.00           C  
ATOM   2978  CE2 TYR A 193      33.739  90.183 110.701  1.00  0.00           C  
ATOM   2979  CZ  TYR A 193      32.554  90.286 111.460  1.00  0.00           C  
ATOM   2980  OH  TYR A 193      31.380  90.519 110.865  1.00  0.00           O  
ATOM   2981  H   TYR A 193      35.812  87.862 114.513  1.00  0.00           H  
ATOM   2982  HA  TYR A 193      37.450  88.657 112.189  1.00  0.00           H  
ATOM   2983  HB2 TYR A 193      36.259  90.081 114.574  1.00  0.00           H  
ATOM   2984  HB3 TYR A 193      37.032  90.939 113.157  1.00  0.00           H  
ATOM   2985  HD1 TYR A 193      33.971  89.964 114.558  1.00  0.00           H  
ATOM   2986  HD2 TYR A 193      35.952  90.146 110.807  1.00  0.00           H  
ATOM   2987  HE1 TYR A 193      31.746  90.237 113.507  1.00  0.00           H  
ATOM   2988  HE2 TYR A 193      33.687  90.155 109.623  1.00  0.00           H  
ATOM   2989  HH  TYR A 193      31.045  91.216 111.432  1.00  0.00           H  
ATOM   2990  N   TYR A 194      38.751  88.216 115.225  1.00  0.00           N  
ATOM   2991  CA  TYR A 194      39.925  88.536 116.025  1.00  0.00           C  
ATOM   2992  C   TYR A 194      40.681  87.286 116.562  1.00  0.00           C  
ATOM   2993  O   TYR A 194      40.910  87.144 117.785  1.00  0.00           O  
ATOM   2994  CB  TYR A 194      39.522  89.507 117.100  1.00  0.00           C  
ATOM   2995  CG  TYR A 194      38.940  90.817 116.507  1.00  0.00           C  
ATOM   2996  CD1 TYR A 194      37.610  91.301 116.806  1.00  0.00           C  
ATOM   2997  CD2 TYR A 194      39.835  91.735 115.889  1.00  0.00           C  
ATOM   2998  CE1 TYR A 194      37.167  92.537 116.267  1.00  0.00           C  
ATOM   2999  CE2 TYR A 194      39.322  92.911 115.222  1.00  0.00           C  
ATOM   3000  CZ  TYR A 194      38.015  93.303 115.420  1.00  0.00           C  
ATOM   3001  OH  TYR A 194      37.588  94.477 114.887  1.00  0.00           O  
ATOM   3002  H   TYR A 194      37.882  87.850 115.586  1.00  0.00           H  
ATOM   3003  HA  TYR A 194      40.587  89.024 115.310  1.00  0.00           H  
ATOM   3004  HB2 TYR A 194      38.980  88.969 117.878  1.00  0.00           H  
ATOM   3005  HB3 TYR A 194      40.426  89.799 117.632  1.00  0.00           H  
ATOM   3006  HD1 TYR A 194      36.909  90.709 117.378  1.00  0.00           H  
ATOM   3007  HD2 TYR A 194      40.892  91.526 115.828  1.00  0.00           H  
ATOM   3008  HE1 TYR A 194      36.162  92.853 116.504  1.00  0.00           H  
ATOM   3009  HE2 TYR A 194      39.977  93.464 114.564  1.00  0.00           H  
ATOM   3010  HH  TYR A 194      37.938  94.602 114.003  1.00  0.00           H  
ATOM   3011  N   LYS A 195      40.935  86.348 115.701  1.00  0.00           N  
ATOM   3012  CA  LYS A 195      41.424  85.019 115.939  1.00  0.00           C  
ATOM   3013  C   LYS A 195      42.925  84.975 116.203  1.00  0.00           C  
ATOM   3014  O   LYS A 195      43.611  84.068 115.737  1.00  0.00           O  
ATOM   3015  CB  LYS A 195      40.981  84.101 114.802  1.00  0.00           C  
ATOM   3016  CG  LYS A 195      39.429  84.145 114.554  1.00  0.00           C  
ATOM   3017  CD  LYS A 195      38.802  83.243 113.445  1.00  0.00           C  
ATOM   3018  CE  LYS A 195      39.357  81.816 113.405  1.00  0.00           C  
ATOM   3019  NZ  LYS A 195      38.810  81.111 112.239  1.00  0.00           N1+
ATOM   3020  H   LYS A 195      40.807  86.611 114.734  1.00  0.00           H  
ATOM   3021  HA  LYS A 195      40.998  84.639 116.867  1.00  0.00           H  
ATOM   3022  HB2 LYS A 195      41.455  84.366 113.858  1.00  0.00           H  
ATOM   3023  HB3 LYS A 195      41.326  83.114 115.110  1.00  0.00           H  
ATOM   3024  HG2 LYS A 195      38.966  83.815 115.483  1.00  0.00           H  
ATOM   3025  HG3 LYS A 195      39.083  85.159 114.353  1.00  0.00           H  
ATOM   3026  HD2 LYS A 195      37.724  83.123 113.544  1.00  0.00           H  
ATOM   3027  HD3 LYS A 195      39.099  83.712 112.507  1.00  0.00           H  
ATOM   3028  HE2 LYS A 195      40.444  81.765 113.346  1.00  0.00           H  
ATOM   3029  HE3 LYS A 195      38.984  81.287 114.282  1.00  0.00           H  
ATOM   3030  HZ1 LYS A 195      37.807  80.995 112.273  1.00  0.00           H  
ATOM   3031  HZ2 LYS A 195      39.025  81.652 111.413  1.00  0.00           H  
ATOM   3032  HZ3 LYS A 195      39.236  80.198 112.155  1.00  0.00           H  
ATOM   3033  N   SER A 196      43.434  85.979 116.949  1.00  0.00           N  
ATOM   3034  CA  SER A 196      44.848  86.173 117.275  1.00  0.00           C  
ATOM   3035  C   SER A 196      45.452  85.159 118.228  1.00  0.00           C  
ATOM   3036  O   SER A 196      44.836  84.811 119.248  1.00  0.00           O  
ATOM   3037  CB  SER A 196      44.926  87.529 118.020  1.00  0.00           C  
ATOM   3038  OG  SER A 196      46.219  87.852 118.532  1.00  0.00           O  
ATOM   3039  H   SER A 196      42.755  86.661 117.254  1.00  0.00           H  
ATOM   3040  HA  SER A 196      45.551  86.228 116.443  1.00  0.00           H  
ATOM   3041  HB2 SER A 196      44.633  88.344 117.360  1.00  0.00           H  
ATOM   3042  HB3 SER A 196      44.180  87.621 118.810  1.00  0.00           H  
ATOM   3043  HG  SER A 196      46.664  88.436 117.912  1.00  0.00           H  
ATOM   3044  N   ASP A 197      46.681  84.670 118.027  1.00  0.00           N  
ATOM   3045  CA  ASP A 197      47.553  83.959 118.971  1.00  0.00           C  
ATOM   3046  C   ASP A 197      48.418  84.742 119.877  1.00  0.00           C  
ATOM   3047  O   ASP A 197      48.769  84.404 121.004  1.00  0.00           O  
ATOM   3048  CB  ASP A 197      48.449  82.930 118.162  1.00  0.00           C  
ATOM   3049  CG  ASP A 197      47.610  81.995 117.344  1.00  0.00           C  
ATOM   3050  OD1 ASP A 197      47.302  82.358 116.221  1.00  0.00           O  
ATOM   3051  OD2 ASP A 197      47.478  80.866 117.793  1.00  0.00           O1-
ATOM   3052  H   ASP A 197      47.241  84.991 117.250  1.00  0.00           H  
ATOM   3053  HA  ASP A 197      46.968  83.371 119.678  1.00  0.00           H  
ATOM   3054  HB2 ASP A 197      49.209  83.463 117.591  1.00  0.00           H  
ATOM   3055  HB3 ASP A 197      48.965  82.514 119.027  1.00  0.00           H  
ATOM   3056  N   LEU A 198      48.791  85.970 119.448  1.00  0.00           N  
ATOM   3057  CA  LEU A 198      49.817  86.802 120.109  1.00  0.00           C  
ATOM   3058  C   LEU A 198      49.236  87.844 121.144  1.00  0.00           C  
ATOM   3059  O   LEU A 198      49.964  88.296 122.006  1.00  0.00           O  
ATOM   3060  CB  LEU A 198      50.582  87.534 118.981  1.00  0.00           C  
ATOM   3061  CG  LEU A 198      51.358  86.604 118.036  1.00  0.00           C  
ATOM   3062  CD1 LEU A 198      52.055  87.404 116.954  1.00  0.00           C  
ATOM   3063  CD2 LEU A 198      52.497  85.981 118.843  1.00  0.00           C  
ATOM   3064  H   LEU A 198      48.489  86.203 118.513  1.00  0.00           H  
ATOM   3065  HA  LEU A 198      50.559  86.188 120.622  1.00  0.00           H  
ATOM   3066  HB2 LEU A 198      49.937  88.191 118.398  1.00  0.00           H  
ATOM   3067  HB3 LEU A 198      51.305  88.231 119.403  1.00  0.00           H  
ATOM   3068  HG  LEU A 198      50.789  85.840 117.507  1.00  0.00           H  
ATOM   3069 HD11 LEU A 198      52.397  88.325 117.425  1.00  0.00           H  
ATOM   3070 HD12 LEU A 198      52.901  86.870 116.523  1.00  0.00           H  
ATOM   3071 HD13 LEU A 198      51.346  87.643 116.163  1.00  0.00           H  
ATOM   3072 HD21 LEU A 198      52.283  85.226 119.600  1.00  0.00           H  
ATOM   3073 HD22 LEU A 198      53.170  85.495 118.138  1.00  0.00           H  
ATOM   3074 HD23 LEU A 198      53.113  86.777 119.261  1.00  0.00           H  
ATOM   3075  N   THR A 199      47.960  87.982 121.247  1.00  0.00           N  
ATOM   3076  CA  THR A 199      47.283  88.831 122.355  1.00  0.00           C  
ATOM   3077  C   THR A 199      47.045  87.871 123.579  1.00  0.00           C  
ATOM   3078  O   THR A 199      46.972  86.652 123.379  1.00  0.00           O  
ATOM   3079  CB  THR A 199      46.009  89.557 121.862  1.00  0.00           C  
ATOM   3080  CG2 THR A 199      45.427  90.474 122.857  1.00  0.00           C  
ATOM   3081  OG1 THR A 199      46.304  90.280 120.742  1.00  0.00           O  
ATOM   3082  H   THR A 199      47.340  87.395 120.710  1.00  0.00           H  
ATOM   3083  HA  THR A 199      47.974  89.613 122.668  1.00  0.00           H  
ATOM   3084  HB  THR A 199      45.220  88.826 121.682  1.00  0.00           H  
ATOM   3085  HG1 THR A 199      46.511  89.641 120.055  1.00  0.00           H  
ATOM   3086 HG21 THR A 199      46.202  91.176 123.166  1.00  0.00           H  
ATOM   3087 HG22 THR A 199      44.694  91.123 122.378  1.00  0.00           H  
ATOM   3088 HG23 THR A 199      44.945  89.897 123.646  1.00  0.00           H  
ATOM   3089  N   LYS A 200      46.986  88.411 124.780  1.00  0.00           N  
ATOM   3090  CA  LYS A 200      46.802  87.732 126.029  1.00  0.00           C  
ATOM   3091  C   LYS A 200      46.123  88.684 126.999  1.00  0.00           C  
ATOM   3092  O   LYS A 200      46.125  89.889 126.833  1.00  0.00           O  
ATOM   3093  CB  LYS A 200      48.130  87.004 126.501  1.00  0.00           C  
ATOM   3094  CG  LYS A 200      49.147  88.016 126.916  1.00  0.00           C  
ATOM   3095  CD  LYS A 200      50.571  87.458 127.024  1.00  0.00           C  
ATOM   3096  CE  LYS A 200      50.755  86.502 128.219  1.00  0.00           C  
ATOM   3097  NZ  LYS A 200      52.167  86.194 128.558  1.00  0.00           N1+
ATOM   3098  H   LYS A 200      47.186  89.400 124.822  1.00  0.00           H  
ATOM   3099  HA  LYS A 200      46.158  86.862 125.901  1.00  0.00           H  
ATOM   3100  HB2 LYS A 200      47.930  86.338 127.340  1.00  0.00           H  
ATOM   3101  HB3 LYS A 200      48.590  86.447 125.685  1.00  0.00           H  
ATOM   3102  HG2 LYS A 200      49.048  88.843 126.212  1.00  0.00           H  
ATOM   3103  HG3 LYS A 200      48.795  88.459 127.848  1.00  0.00           H  
ATOM   3104  HD2 LYS A 200      50.792  86.987 126.066  1.00  0.00           H  
ATOM   3105  HD3 LYS A 200      51.299  88.262 127.129  1.00  0.00           H  
ATOM   3106  HE2 LYS A 200      50.348  87.043 129.073  1.00  0.00           H  
ATOM   3107  HE3 LYS A 200      50.141  85.621 128.033  1.00  0.00           H  
ATOM   3108  HZ1 LYS A 200      52.589  85.586 127.872  1.00  0.00           H  
ATOM   3109  HZ2 LYS A 200      52.711  87.045 128.550  1.00  0.00           H  
ATOM   3110  HZ3 LYS A 200      52.168  85.759 129.469  1.00  0.00           H  
ATOM   3111  N   ASP A 201      45.811  88.087 128.180  1.00  0.00           N  
ATOM   3112  CA  ASP A 201      45.365  88.741 129.471  1.00  0.00           C  
ATOM   3113  C   ASP A 201      44.271  89.893 129.299  1.00  0.00           C  
ATOM   3114  O   ASP A 201      44.131  90.728 130.187  1.00  0.00           O  
ATOM   3115  CB  ASP A 201      46.570  89.410 130.167  1.00  0.00           C  
ATOM   3116  CG  ASP A 201      47.779  88.501 130.406  1.00  0.00           C  
ATOM   3117  OD1 ASP A 201      48.931  89.049 130.436  1.00  0.00           O  
ATOM   3118  OD2 ASP A 201      47.577  87.277 130.603  1.00  0.00           O1-
ATOM   3119  H   ASP A 201      45.954  87.088 128.209  1.00  0.00           H  
ATOM   3120  HA  ASP A 201      44.931  87.984 130.124  1.00  0.00           H  
ATOM   3121  HB2 ASP A 201      46.878  90.279 129.586  1.00  0.00           H  
ATOM   3122  HB3 ASP A 201      46.143  89.610 131.149  1.00  0.00           H  
ATOM   3123  N   ILE A 202      43.392  89.676 128.292  1.00  0.00           N  
ATOM   3124  CA  ILE A 202      42.214  90.543 127.895  1.00  0.00           C  
ATOM   3125  C   ILE A 202      41.213  90.642 129.058  1.00  0.00           C  
ATOM   3126  O   ILE A 202      40.845  89.610 129.612  1.00  0.00           O  
ATOM   3127  CB  ILE A 202      41.502  90.207 126.613  1.00  0.00           C  
ATOM   3128  CG1 ILE A 202      42.451  90.148 125.418  1.00  0.00           C  
ATOM   3129  CG2 ILE A 202      40.381  91.248 126.223  1.00  0.00           C  
ATOM   3130  CD1 ILE A 202      42.057  89.307 124.227  1.00  0.00           C  
ATOM   3131  H   ILE A 202      43.497  88.828 127.754  1.00  0.00           H  
ATOM   3132  HA  ILE A 202      42.596  91.561 127.815  1.00  0.00           H  
ATOM   3133  HB  ILE A 202      41.107  89.193 126.662  1.00  0.00           H  
ATOM   3134 HG12 ILE A 202      42.777  91.111 125.026  1.00  0.00           H  
ATOM   3135 HG13 ILE A 202      43.368  89.716 125.819  1.00  0.00           H  
ATOM   3136 HG21 ILE A 202      40.039  90.927 125.239  1.00  0.00           H  
ATOM   3137 HG22 ILE A 202      39.592  91.169 126.970  1.00  0.00           H  
ATOM   3138 HG23 ILE A 202      40.736  92.276 126.145  1.00  0.00           H  
ATOM   3139 HD11 ILE A 202      41.275  88.602 124.504  1.00  0.00           H  
ATOM   3140 HD12 ILE A 202      41.724  89.954 123.416  1.00  0.00           H  
ATOM   3141 HD13 ILE A 202      42.866  88.642 123.924  1.00  0.00           H  
ATOM   3142  N   THR A 203      40.839  91.847 129.453  1.00  0.00           N  
ATOM   3143  CA  THR A 203      40.224  92.116 130.791  1.00  0.00           C  
ATOM   3144  C   THR A 203      38.975  93.021 130.621  1.00  0.00           C  
ATOM   3145  O   THR A 203      39.152  94.168 130.196  1.00  0.00           O  
ATOM   3146  CB  THR A 203      41.194  92.790 131.752  1.00  0.00           C  
ATOM   3147  CG2 THR A 203      40.549  93.328 133.003  1.00  0.00           C  
ATOM   3148  OG1 THR A 203      42.117  91.847 132.225  1.00  0.00           O  
ATOM   3149  H   THR A 203      40.913  92.609 128.794  1.00  0.00           H  
ATOM   3150  HA  THR A 203      39.919  91.157 131.211  1.00  0.00           H  
ATOM   3151  HB  THR A 203      41.763  93.593 131.284  1.00  0.00           H  
ATOM   3152  HG1 THR A 203      42.556  91.525 131.433  1.00  0.00           H  
ATOM   3153 HG21 THR A 203      41.263  93.830 133.658  1.00  0.00           H  
ATOM   3154 HG22 THR A 203      39.752  93.994 132.676  1.00  0.00           H  
ATOM   3155 HG23 THR A 203      40.154  92.541 133.644  1.00  0.00           H  
ATOM   3156  N   THR A 204      37.737  92.628 130.996  1.00  0.00           N  
ATOM   3157  CA  THR A 204      36.525  93.394 130.762  1.00  0.00           C  
ATOM   3158  C   THR A 204      36.199  94.340 131.939  1.00  0.00           C  
ATOM   3159  O   THR A 204      36.530  94.046 133.036  1.00  0.00           O  
ATOM   3160  CB  THR A 204      35.297  92.548 130.616  1.00  0.00           C  
ATOM   3161  CG2 THR A 204      34.070  93.381 130.328  1.00  0.00           C  
ATOM   3162  OG1 THR A 204      35.354  91.403 129.712  1.00  0.00           O  
ATOM   3163  H   THR A 204      37.629  91.687 131.348  1.00  0.00           H  
ATOM   3164  HA  THR A 204      36.726  93.992 129.875  1.00  0.00           H  
ATOM   3165  HB  THR A 204      35.194  92.019 131.563  1.00  0.00           H  
ATOM   3166  HG1 THR A 204      35.903  90.782 130.198  1.00  0.00           H  
ATOM   3167 HG21 THR A 204      33.205  92.766 130.080  1.00  0.00           H  
ATOM   3168 HG22 THR A 204      33.889  94.024 131.190  1.00  0.00           H  
ATOM   3169 HG23 THR A 204      34.168  94.023 129.454  1.00  0.00           H  
ATOM   3170  N   SER A 205      35.691  95.584 131.773  1.00  0.00           N  
ATOM   3171  CA  SER A 205      35.287  96.546 132.833  1.00  0.00           C  
ATOM   3172  C   SER A 205      34.130  97.411 132.286  1.00  0.00           C  
ATOM   3173  O   SER A 205      34.154  97.818 131.148  1.00  0.00           O  
ATOM   3174  CB  SER A 205      36.473  97.336 133.238  1.00  0.00           C  
ATOM   3175  OG  SER A 205      36.162  98.313 134.258  1.00  0.00           O  
ATOM   3176  H   SER A 205      35.590  95.974 130.848  1.00  0.00           H  
ATOM   3177  HA  SER A 205      34.938  96.004 133.713  1.00  0.00           H  
ATOM   3178  HB2 SER A 205      37.230  96.616 133.551  1.00  0.00           H  
ATOM   3179  HB3 SER A 205      36.824  97.869 132.354  1.00  0.00           H  
ATOM   3180  HG  SER A 205      36.976  98.822 134.256  1.00  0.00           H  
ATOM   3181  N   VAL A 206      33.070  97.614 133.096  1.00  0.00           N  
ATOM   3182  CA  VAL A 206      31.936  98.314 132.677  1.00  0.00           C  
ATOM   3183  C   VAL A 206      31.673  99.597 133.589  1.00  0.00           C  
ATOM   3184  O   VAL A 206      32.027  99.665 134.761  1.00  0.00           O  
ATOM   3185  CB  VAL A 206      30.683  97.387 132.813  1.00  0.00           C  
ATOM   3186  CG1 VAL A 206      29.378  97.999 132.620  1.00  0.00           C  
ATOM   3187  CG2 VAL A 206      30.756  96.256 131.790  1.00  0.00           C  
ATOM   3188  H   VAL A 206      33.053  97.200 134.016  1.00  0.00           H  
ATOM   3189  HA  VAL A 206      32.045  98.558 131.621  1.00  0.00           H  
ATOM   3190  HB  VAL A 206      30.685  96.965 133.818  1.00  0.00           H  
ATOM   3191 HG11 VAL A 206      29.392  98.590 131.704  1.00  0.00           H  
ATOM   3192 HG12 VAL A 206      28.599  97.237 132.598  1.00  0.00           H  
ATOM   3193 HG13 VAL A 206      29.196  98.626 133.492  1.00  0.00           H  
ATOM   3194 HG21 VAL A 206      31.695  95.749 132.016  1.00  0.00           H  
ATOM   3195 HG22 VAL A 206      29.883  95.617 131.925  1.00  0.00           H  
ATOM   3196 HG23 VAL A 206      30.826  96.539 130.739  1.00  0.00           H  
ATOM   3197  N   LEU A 207      31.043 100.613 132.996  1.00  0.00           N  
ATOM   3198  CA  LEU A 207      30.647 101.860 133.553  1.00  0.00           C  
ATOM   3199  C   LEU A 207      29.164 102.252 133.458  1.00  0.00           C  
ATOM   3200  O   LEU A 207      28.441 101.862 132.554  1.00  0.00           O  
ATOM   3201  CB  LEU A 207      31.466 102.912 132.865  1.00  0.00           C  
ATOM   3202  CG  LEU A 207      33.002 102.768 133.060  1.00  0.00           C  
ATOM   3203  CD1 LEU A 207      33.703 101.977 131.913  1.00  0.00           C  
ATOM   3204  CD2 LEU A 207      33.606 104.151 133.046  1.00  0.00           C  
ATOM   3205  H   LEU A 207      30.755 100.513 132.033  1.00  0.00           H  
ATOM   3206  HA  LEU A 207      30.903 101.878 134.613  1.00  0.00           H  
ATOM   3207  HB2 LEU A 207      31.323 102.833 131.786  1.00  0.00           H  
ATOM   3208  HB3 LEU A 207      31.181 103.848 133.346  1.00  0.00           H  
ATOM   3209  HG  LEU A 207      33.114 102.273 134.025  1.00  0.00           H  
ATOM   3210 HD11 LEU A 207      34.590 101.482 132.309  1.00  0.00           H  
ATOM   3211 HD12 LEU A 207      33.021 101.229 131.508  1.00  0.00           H  
ATOM   3212 HD13 LEU A 207      33.973 102.617 131.074  1.00  0.00           H  
ATOM   3213 HD21 LEU A 207      33.242 104.792 132.244  1.00  0.00           H  
ATOM   3214 HD22 LEU A 207      33.266 104.721 133.912  1.00  0.00           H  
ATOM   3215 HD23 LEU A 207      34.692 104.085 133.108  1.00  0.00           H  
ATOM   3216  N   THR A 208      28.602 102.911 134.484  1.00  0.00           N  
ATOM   3217  CA  THR A 208      27.119 102.810 134.741  1.00  0.00           C  
ATOM   3218  C   THR A 208      26.475 104.149 135.201  1.00  0.00           C  
ATOM   3219  O   THR A 208      27.204 104.958 135.828  1.00  0.00           O  
ATOM   3220  CB  THR A 208      26.757 101.602 135.691  1.00  0.00           C  
ATOM   3221  CG2 THR A 208      27.567 100.357 135.303  1.00  0.00           C  
ATOM   3222  OG1 THR A 208      27.147 101.851 136.937  1.00  0.00           O  
ATOM   3223  H   THR A 208      29.181 103.157 135.274  1.00  0.00           H  
ATOM   3224  HA  THR A 208      26.649 102.563 133.790  1.00  0.00           H  
ATOM   3225  HB  THR A 208      25.692 101.369 135.680  1.00  0.00           H  
ATOM   3226  HG1 THR A 208      28.096 101.984 137.000  1.00  0.00           H  
ATOM   3227 HG21 THR A 208      28.634 100.532 135.438  1.00  0.00           H  
ATOM   3228 HG22 THR A 208      27.192  99.465 135.804  1.00  0.00           H  
ATOM   3229 HG23 THR A 208      27.505 100.169 134.231  1.00  0.00           H  
ATOM   3230  N   VAL A 209      25.281 104.450 134.766  1.00  0.00           N  
ATOM   3231  CA  VAL A 209      24.519 105.588 135.022  1.00  0.00           C  
ATOM   3232  C   VAL A 209      23.001 105.326 134.783  1.00  0.00           C  
ATOM   3233  O   VAL A 209      22.587 104.611 133.920  1.00  0.00           O  
ATOM   3234  CB  VAL A 209      25.013 106.808 134.230  1.00  0.00           C  
ATOM   3235  CG1 VAL A 209      24.802 106.694 132.718  1.00  0.00           C  
ATOM   3236  CG2 VAL A 209      24.485 108.162 134.609  1.00  0.00           C  
ATOM   3237  H   VAL A 209      24.869 103.742 134.175  1.00  0.00           H  
ATOM   3238  HA  VAL A 209      24.681 105.792 136.080  1.00  0.00           H  
ATOM   3239  HB  VAL A 209      26.096 106.802 134.352  1.00  0.00           H  
ATOM   3240 HG11 VAL A 209      23.779 106.957 132.447  1.00  0.00           H  
ATOM   3241 HG12 VAL A 209      25.458 107.244 132.043  1.00  0.00           H  
ATOM   3242 HG13 VAL A 209      24.764 105.646 132.422  1.00  0.00           H  
ATOM   3243 HG21 VAL A 209      24.973 108.899 133.973  1.00  0.00           H  
ATOM   3244 HG22 VAL A 209      23.417 108.356 134.506  1.00  0.00           H  
ATOM   3245 HG23 VAL A 209      24.836 108.420 135.608  1.00  0.00           H  
ATOM   3246  N   ASN A 210      22.160 105.928 135.630  1.00  0.00           N  
ATOM   3247  CA  ASN A 210      20.716 105.537 135.740  1.00  0.00           C  
ATOM   3248  C   ASN A 210      20.455 103.946 135.856  1.00  0.00           C  
ATOM   3249  O   ASN A 210      19.711 103.377 135.060  1.00  0.00           O  
ATOM   3250  CB  ASN A 210      19.954 106.114 134.532  1.00  0.00           C  
ATOM   3251  CG  ASN A 210      20.310 107.615 134.335  1.00  0.00           C  
ATOM   3252  ND2 ASN A 210      20.871 108.027 133.261  1.00  0.00           N  
ATOM   3253  OD1 ASN A 210      20.069 108.403 135.205  1.00  0.00           O  
ATOM   3254  H   ASN A 210      22.538 106.563 136.320  1.00  0.00           H  
ATOM   3255  HA  ASN A 210      20.282 105.939 136.655  1.00  0.00           H  
ATOM   3256  HB2 ASN A 210      20.203 105.693 133.558  1.00  0.00           H  
ATOM   3257  HB3 ASN A 210      18.881 106.023 134.703  1.00  0.00           H  
ATOM   3258 HD21 ASN A 210      21.211 108.977 133.200  1.00  0.00           H  
ATOM   3259 HD22 ASN A 210      21.178 107.334 132.594  1.00  0.00           H  
ATOM   3260  N   ASN A 211      21.156 103.257 136.821  1.00  0.00           N  
ATOM   3261  CA  ASN A 211      21.212 101.846 136.955  1.00  0.00           C  
ATOM   3262  C   ASN A 211      21.611 100.932 135.754  1.00  0.00           C  
ATOM   3263  O   ASN A 211      21.288  99.757 135.761  1.00  0.00           O  
ATOM   3264  CB  ASN A 211      20.004 101.317 137.756  1.00  0.00           C  
ATOM   3265  CG  ASN A 211      19.535 102.157 138.880  1.00  0.00           C  
ATOM   3266  ND2 ASN A 211      18.340 102.756 138.807  1.00  0.00           N  
ATOM   3267  OD1 ASN A 211      20.156 102.157 139.976  1.00  0.00           O  
ATOM   3268  H   ASN A 211      21.757 103.860 137.365  1.00  0.00           H  
ATOM   3269  HA  ASN A 211      22.017 101.703 137.674  1.00  0.00           H  
ATOM   3270  HB2 ASN A 211      19.194 101.276 137.026  1.00  0.00           H  
ATOM   3271  HB3 ASN A 211      20.082 100.301 138.143  1.00  0.00           H  
ATOM   3272 HD21 ASN A 211      17.987 103.284 139.593  1.00  0.00           H  
ATOM   3273 HD22 ASN A 211      17.844 102.752 137.927  1.00  0.00           H  
ATOM   3274  N   LYS A 212      22.215 101.498 134.701  1.00  0.00           N  
ATOM   3275  CA  LYS A 212      22.512 100.770 133.442  1.00  0.00           C  
ATOM   3276  C   LYS A 212      23.825 101.177 132.686  1.00  0.00           C  
ATOM   3277  O   LYS A 212      24.536 102.130 133.119  1.00  0.00           O  
ATOM   3278  CB  LYS A 212      21.313 100.829 132.460  1.00  0.00           C  
ATOM   3279  CG  LYS A 212      20.911 102.220 131.875  1.00  0.00           C  
ATOM   3280  CD  LYS A 212      19.818 102.033 130.816  1.00  0.00           C  
ATOM   3281  CE  LYS A 212      19.977 100.944 129.715  1.00  0.00           C  
ATOM   3282  NZ  LYS A 212      18.648 100.574 129.110  1.00  0.00           N1+
ATOM   3283  H   LYS A 212      22.362 102.497 134.700  1.00  0.00           H  
ATOM   3284  HA  LYS A 212      22.745  99.722 133.627  1.00  0.00           H  
ATOM   3285  HB2 LYS A 212      21.526 100.111 131.669  1.00  0.00           H  
ATOM   3286  HB3 LYS A 212      20.442 100.459 133.001  1.00  0.00           H  
ATOM   3287  HG2 LYS A 212      20.554 102.895 132.652  1.00  0.00           H  
ATOM   3288  HG3 LYS A 212      21.797 102.631 131.391  1.00  0.00           H  
ATOM   3289  HD2 LYS A 212      18.955 101.647 131.360  1.00  0.00           H  
ATOM   3290  HD3 LYS A 212      19.710 103.024 130.377  1.00  0.00           H  
ATOM   3291  HE2 LYS A 212      20.670 101.344 128.975  1.00  0.00           H  
ATOM   3292  HE3 LYS A 212      20.478 100.057 130.104  1.00  0.00           H  
ATOM   3293  HZ1 LYS A 212      18.822 100.031 128.277  1.00  0.00           H  
ATOM   3294  HZ2 LYS A 212      18.053  99.965 129.652  1.00  0.00           H  
ATOM   3295  HZ3 LYS A 212      18.135 101.407 128.860  1.00  0.00           H  
ATOM   3296  N   ALA A 213      24.311 100.390 131.750  1.00  0.00           N  
ATOM   3297  CA  ALA A 213      25.556 100.590 131.107  1.00  0.00           C  
ATOM   3298  C   ALA A 213      25.578 101.646 130.007  1.00  0.00           C  
ATOM   3299  O   ALA A 213      24.800 101.625 129.029  1.00  0.00           O  
ATOM   3300  CB  ALA A 213      26.303  99.288 130.617  1.00  0.00           C  
ATOM   3301  H   ALA A 213      23.904  99.480 131.587  1.00  0.00           H  
ATOM   3302  HA  ALA A 213      26.159 100.808 131.989  1.00  0.00           H  
ATOM   3303  HB1 ALA A 213      27.206  99.511 130.048  1.00  0.00           H  
ATOM   3304  HB2 ALA A 213      26.592  98.708 131.493  1.00  0.00           H  
ATOM   3305  HB3 ALA A 213      25.648  98.716 129.959  1.00  0.00           H  
ATOM   3306  N   HIE A 214      26.445 102.615 130.168  1.00  0.00           N  
ATOM   3307  CA  HIE A 214      26.794 103.594 129.133  1.00  0.00           C  
ATOM   3308  C   HIE A 214      28.158 103.364 128.404  1.00  0.00           C  
ATOM   3309  O   HIE A 214      28.360 103.984 127.397  1.00  0.00           O  
ATOM   3310  CB  HIE A 214      26.810 104.992 129.797  1.00  0.00           C  
ATOM   3311  CG  HIE A 214      27.911 105.287 130.738  1.00  0.00           C  
ATOM   3312  CD2 HIE A 214      27.807 105.394 132.129  1.00  0.00           C  
ATOM   3313  ND1 HIE A 214      29.187 105.589 130.428  1.00  0.00           N  
ATOM   3314  CE1 HIE A 214      29.844 105.891 131.560  1.00  0.00           C  
ATOM   3315  NE2 HIE A 214      29.057 105.725 132.582  1.00  0.00           N  
ATOM   3316  H   HIE A 214      26.912 102.620 131.064  1.00  0.00           H  
ATOM   3317  HA  HIE A 214      26.026 103.527 128.362  1.00  0.00           H  
ATOM   3318  HB2 HIE A 214      27.071 105.602 128.932  1.00  0.00           H  
ATOM   3319  HB3 HIE A 214      25.780 105.168 130.105  1.00  0.00           H  
ATOM   3320  HD2 HIE A 214      26.913 105.120 132.670  1.00  0.00           H  
ATOM   3321  HE1 HIE A 214      30.864 106.245 131.619  1.00  0.00           H  
ATOM   3322  HE2 HIE A 214      29.345 105.826 133.545  1.00  0.00           H  
ATOM   3323  N   MET A 215      29.062 102.557 128.949  1.00  0.00           N  
ATOM   3324  CA  MET A 215      30.375 102.207 128.368  1.00  0.00           C  
ATOM   3325  C   MET A 215      30.871 100.821 128.782  1.00  0.00           C  
ATOM   3326  O   MET A 215      30.687 100.487 129.954  1.00  0.00           O  
ATOM   3327  CB  MET A 215      31.304 103.347 128.538  1.00  0.00           C  
ATOM   3328  CG  MET A 215      32.696 103.264 127.822  1.00  0.00           C  
ATOM   3329  SD  MET A 215      33.845 104.554 128.349  1.00  0.00           S  
ATOM   3330  CE  MET A 215      33.116 105.989 127.470  1.00  0.00           C  
ATOM   3331  H   MET A 215      28.856 102.256 129.890  1.00  0.00           H  
ATOM   3332  HA  MET A 215      30.219 102.085 127.296  1.00  0.00           H  
ATOM   3333  HB2 MET A 215      30.900 104.298 128.190  1.00  0.00           H  
ATOM   3334  HB3 MET A 215      31.452 103.412 129.616  1.00  0.00           H  
ATOM   3335  HG2 MET A 215      33.127 102.308 128.120  1.00  0.00           H  
ATOM   3336  HG3 MET A 215      32.523 103.342 126.749  1.00  0.00           H  
ATOM   3337  HE1 MET A 215      33.713 106.900 127.414  1.00  0.00           H  
ATOM   3338  HE2 MET A 215      33.010 105.627 126.447  1.00  0.00           H  
ATOM   3339  HE3 MET A 215      32.159 106.140 127.971  1.00  0.00           H  
ATOM   3340  N   VAL A 216      31.559 100.108 127.891  1.00  0.00           N  
ATOM   3341  CA  VAL A 216      32.391  98.923 128.187  1.00  0.00           C  
ATOM   3342  C   VAL A 216      33.846  99.272 127.822  1.00  0.00           C  
ATOM   3343  O   VAL A 216      34.069  99.959 126.781  1.00  0.00           O  
ATOM   3344  CB  VAL A 216      32.031  97.720 127.303  1.00  0.00           C  
ATOM   3345  CG1 VAL A 216      32.642  96.439 127.900  1.00  0.00           C  
ATOM   3346  CG2 VAL A 216      30.532  97.516 127.016  1.00  0.00           C  
ATOM   3347  H   VAL A 216      31.463 100.435 126.941  1.00  0.00           H  
ATOM   3348  HA  VAL A 216      32.353  98.677 129.249  1.00  0.00           H  
ATOM   3349  HB  VAL A 216      32.339  97.907 126.274  1.00  0.00           H  
ATOM   3350 HG11 VAL A 216      32.357  95.650 127.205  1.00  0.00           H  
ATOM   3351 HG12 VAL A 216      33.727  96.518 127.832  1.00  0.00           H  
ATOM   3352 HG13 VAL A 216      32.304  96.371 128.934  1.00  0.00           H  
ATOM   3353 HG21 VAL A 216      30.234  98.436 126.512  1.00  0.00           H  
ATOM   3354 HG22 VAL A 216      30.348  96.724 126.290  1.00  0.00           H  
ATOM   3355 HG23 VAL A 216      30.001  97.354 127.953  1.00  0.00           H  
ATOM   3356  N   THR A 217      34.817  98.994 128.640  1.00  0.00           N  
ATOM   3357  CA  THR A 217      36.260  99.074 128.322  1.00  0.00           C  
ATOM   3358  C   THR A 217      37.095  97.877 128.604  1.00  0.00           C  
ATOM   3359  O   THR A 217      36.751  97.123 129.500  1.00  0.00           O  
ATOM   3360  CB  THR A 217      36.891 100.311 129.044  1.00  0.00           C  
ATOM   3361  CG2 THR A 217      36.849 100.237 130.618  1.00  0.00           C  
ATOM   3362  OG1 THR A 217      38.222 100.538 128.677  1.00  0.00           O  
ATOM   3363  H   THR A 217      34.692  98.458 129.487  1.00  0.00           H  
ATOM   3364  HA  THR A 217      36.325  99.304 127.258  1.00  0.00           H  
ATOM   3365  HB  THR A 217      36.431 101.219 128.655  1.00  0.00           H  
ATOM   3366  HG1 THR A 217      38.192 100.761 127.744  1.00  0.00           H  
ATOM   3367 HG21 THR A 217      37.394 101.063 131.075  1.00  0.00           H  
ATOM   3368 HG22 THR A 217      35.852 100.211 131.056  1.00  0.00           H  
ATOM   3369 HG23 THR A 217      37.354  99.373 131.049  1.00  0.00           H  
ATOM   3370  N   LEU A 218      38.094  97.672 127.742  1.00  0.00           N  
ATOM   3371  CA  LEU A 218      38.981  96.480 127.774  1.00  0.00           C  
ATOM   3372  C   LEU A 218      40.436  96.912 127.573  1.00  0.00           C  
ATOM   3373  O   LEU A 218      40.779  97.738 126.723  1.00  0.00           O  
ATOM   3374  CB  LEU A 218      38.515  95.409 126.764  1.00  0.00           C  
ATOM   3375  CG  LEU A 218      37.125  94.848 126.845  1.00  0.00           C  
ATOM   3376  CD1 LEU A 218      36.095  95.623 125.940  1.00  0.00           C  
ATOM   3377  CD2 LEU A 218      37.098  93.397 126.443  1.00  0.00           C  
ATOM   3378  H   LEU A 218      38.206  98.381 127.031  1.00  0.00           H  
ATOM   3379  HA  LEU A 218      38.868  96.120 128.796  1.00  0.00           H  
ATOM   3380  HB2 LEU A 218      38.627  95.806 125.755  1.00  0.00           H  
ATOM   3381  HB3 LEU A 218      39.159  94.546 126.934  1.00  0.00           H  
ATOM   3382  HG  LEU A 218      36.735  94.884 127.862  1.00  0.00           H  
ATOM   3383 HD11 LEU A 218      35.864  96.588 126.389  1.00  0.00           H  
ATOM   3384 HD12 LEU A 218      36.446  95.657 124.909  1.00  0.00           H  
ATOM   3385 HD13 LEU A 218      35.135  95.109 125.915  1.00  0.00           H  
ATOM   3386 HD21 LEU A 218      36.096  93.025 126.223  1.00  0.00           H  
ATOM   3387 HD22 LEU A 218      37.597  93.294 125.480  1.00  0.00           H  
ATOM   3388 HD23 LEU A 218      37.540  92.766 127.213  1.00  0.00           H  
ATOM   3389  N   ASP A 219      41.272  96.315 128.443  1.00  0.00           N  
ATOM   3390  CA  ASP A 219      42.742  96.464 128.439  1.00  0.00           C  
ATOM   3391  C   ASP A 219      43.288  95.238 127.760  1.00  0.00           C  
ATOM   3392  O   ASP A 219      42.792  94.125 128.025  1.00  0.00           O  
ATOM   3393  CB  ASP A 219      43.318  96.570 129.872  1.00  0.00           C  
ATOM   3394  CG  ASP A 219      42.876  97.842 130.615  1.00  0.00           C  
ATOM   3395  OD1 ASP A 219      41.939  98.519 130.156  1.00  0.00           O  
ATOM   3396  OD2 ASP A 219      43.384  98.217 131.685  1.00  0.00           O1-
ATOM   3397  H   ASP A 219      40.917  95.694 129.156  1.00  0.00           H  
ATOM   3398  HA  ASP A 219      43.023  97.355 127.876  1.00  0.00           H  
ATOM   3399  HB2 ASP A 219      43.009  95.692 130.439  1.00  0.00           H  
ATOM   3400  HB3 ASP A 219      44.408  96.557 129.860  1.00  0.00           H  
ATOM   3401  N   TYR A 220      44.290  95.299 126.894  1.00  0.00           N  
ATOM   3402  CA  TYR A 220      44.823  94.229 126.061  1.00  0.00           C  
ATOM   3403  C   TYR A 220      46.366  94.094 126.362  1.00  0.00           C  
ATOM   3404  O   TYR A 220      46.980  95.178 126.441  1.00  0.00           O  
ATOM   3405  CB  TYR A 220      44.615  94.435 124.516  1.00  0.00           C  
ATOM   3406  CG  TYR A 220      43.156  94.655 124.117  1.00  0.00           C  
ATOM   3407  CD1 TYR A 220      42.593  95.958 124.217  1.00  0.00           C  
ATOM   3408  CD2 TYR A 220      42.370  93.615 123.552  1.00  0.00           C  
ATOM   3409  CE1 TYR A 220      41.322  96.245 123.756  1.00  0.00           C  
ATOM   3410  CE2 TYR A 220      41.019  93.883 123.198  1.00  0.00           C  
ATOM   3411  CZ  TYR A 220      40.495  95.219 123.334  1.00  0.00           C  
ATOM   3412  OH  TYR A 220      39.223  95.466 122.911  1.00  0.00           O  
ATOM   3413  H   TYR A 220      44.666  96.210 126.674  1.00  0.00           H  
ATOM   3414  HA  TYR A 220      44.421  93.242 126.290  1.00  0.00           H  
ATOM   3415  HB2 TYR A 220      45.209  95.286 124.182  1.00  0.00           H  
ATOM   3416  HB3 TYR A 220      44.946  93.496 124.073  1.00  0.00           H  
ATOM   3417  HD1 TYR A 220      43.058  96.808 124.697  1.00  0.00           H  
ATOM   3418  HD2 TYR A 220      42.784  92.620 123.477  1.00  0.00           H  
ATOM   3419  HE1 TYR A 220      40.964  97.260 123.827  1.00  0.00           H  
ATOM   3420  HE2 TYR A 220      40.351  93.068 122.961  1.00  0.00           H  
ATOM   3421  HH  TYR A 220      38.663  94.687 122.899  1.00  0.00           H  
ATOM   3422  N   THR A 221      46.932  92.915 126.344  1.00  0.00           N  
ATOM   3423  CA  THR A 221      48.377  92.656 126.420  1.00  0.00           C  
ATOM   3424  C   THR A 221      48.776  91.924 125.183  1.00  0.00           C  
ATOM   3425  O   THR A 221      48.005  91.080 124.692  1.00  0.00           O  
ATOM   3426  CB  THR A 221      48.698  91.994 127.770  1.00  0.00           C  
ATOM   3427  CG2 THR A 221      50.166  91.757 127.947  1.00  0.00           C  
ATOM   3428  OG1 THR A 221      48.342  92.806 128.823  1.00  0.00           O  
ATOM   3429  H   THR A 221      46.337  92.128 126.130  1.00  0.00           H  
ATOM   3430  HA  THR A 221      48.922  93.577 126.211  1.00  0.00           H  
ATOM   3431  HB  THR A 221      48.171  91.047 127.876  1.00  0.00           H  
ATOM   3432  HG1 THR A 221      47.393  92.887 128.699  1.00  0.00           H  
ATOM   3433 HG21 THR A 221      50.452  90.952 127.269  1.00  0.00           H  
ATOM   3434 HG22 THR A 221      50.689  92.701 127.792  1.00  0.00           H  
ATOM   3435 HG23 THR A 221      50.395  91.495 128.980  1.00  0.00           H  
ATOM   3436  N   VAL A 222      49.878  92.235 124.537  1.00  0.00           N  
ATOM   3437  CA  VAL A 222      50.253  91.611 123.276  1.00  0.00           C  
ATOM   3438  C   VAL A 222      51.749  91.422 123.062  1.00  0.00           C  
ATOM   3439  O   VAL A 222      52.540  92.275 123.368  1.00  0.00           O  
ATOM   3440  CB  VAL A 222      49.692  92.435 122.081  1.00  0.00           C  
ATOM   3441  CG1 VAL A 222      50.407  93.782 121.885  1.00  0.00           C  
ATOM   3442  CG2 VAL A 222      49.884  91.620 120.792  1.00  0.00           C  
ATOM   3443  H   VAL A 222      50.472  92.987 124.857  1.00  0.00           H  
ATOM   3444  HA  VAL A 222      49.851  90.600 123.225  1.00  0.00           H  
ATOM   3445  HB  VAL A 222      48.658  92.629 122.365  1.00  0.00           H  
ATOM   3446 HG11 VAL A 222      50.484  94.286 122.849  1.00  0.00           H  
ATOM   3447 HG12 VAL A 222      51.411  93.657 121.481  1.00  0.00           H  
ATOM   3448 HG13 VAL A 222      49.822  94.366 121.173  1.00  0.00           H  
ATOM   3449 HG21 VAL A 222      49.527  92.263 119.987  1.00  0.00           H  
ATOM   3450 HG22 VAL A 222      50.940  91.406 120.632  1.00  0.00           H  
ATOM   3451 HG23 VAL A 222      49.372  90.658 120.818  1.00  0.00           H  
ATOM   3452  N   GLN A 223      52.131  90.201 122.702  1.00  0.00           N  
ATOM   3453  CA  GLN A 223      53.512  89.961 122.328  1.00  0.00           C  
ATOM   3454  C   GLN A 223      53.785  90.805 121.063  1.00  0.00           C  
ATOM   3455  O   GLN A 223      53.124  90.590 120.050  1.00  0.00           O  
ATOM   3456  CB  GLN A 223      53.733  88.398 122.083  1.00  0.00           C  
ATOM   3457  CG  GLN A 223      55.108  88.035 121.410  1.00  0.00           C  
ATOM   3458  CD  GLN A 223      55.616  86.626 121.477  1.00  0.00           C  
ATOM   3459  NE2 GLN A 223      56.928  86.508 121.570  1.00  0.00           N  
ATOM   3460  OE1 GLN A 223      54.859  85.638 121.493  1.00  0.00           O  
ATOM   3461  H   GLN A 223      51.432  89.491 122.537  1.00  0.00           H  
ATOM   3462  HA  GLN A 223      54.157  90.288 123.143  1.00  0.00           H  
ATOM   3463  HB2 GLN A 223      53.559  87.844 123.005  1.00  0.00           H  
ATOM   3464  HB3 GLN A 223      52.998  87.999 121.385  1.00  0.00           H  
ATOM   3465  HG2 GLN A 223      55.054  88.286 120.351  1.00  0.00           H  
ATOM   3466  HG3 GLN A 223      55.843  88.688 121.882  1.00  0.00           H  
ATOM   3467 HE21 GLN A 223      57.361  85.597 121.614  1.00  0.00           H  
ATOM   3468 HE22 GLN A 223      57.499  87.341 121.581  1.00  0.00           H  
ATOM   3469  N   VAL A 224      54.784  91.755 121.078  1.00  0.00           N  
ATOM   3470  CA  VAL A 224      55.286  92.408 119.817  1.00  0.00           C  
ATOM   3471  C   VAL A 224      56.513  91.581 119.383  1.00  0.00           C  
ATOM   3472  O   VAL A 224      57.652  91.810 119.869  1.00  0.00           O  
ATOM   3473  CB  VAL A 224      55.590  93.873 120.006  1.00  0.00           C  
ATOM   3474  CG1 VAL A 224      56.017  94.502 118.602  1.00  0.00           C  
ATOM   3475  CG2 VAL A 224      54.344  94.630 120.407  1.00  0.00           C  
ATOM   3476  H   VAL A 224      55.363  91.797 121.905  1.00  0.00           H  
ATOM   3477  HA  VAL A 224      54.506  92.234 119.075  1.00  0.00           H  
ATOM   3478  HB  VAL A 224      56.322  93.908 120.813  1.00  0.00           H  
ATOM   3479 HG11 VAL A 224      55.170  94.585 117.921  1.00  0.00           H  
ATOM   3480 HG12 VAL A 224      56.344  95.520 118.810  1.00  0.00           H  
ATOM   3481 HG13 VAL A 224      56.804  93.933 118.106  1.00  0.00           H  
ATOM   3482 HG21 VAL A 224      53.992  94.245 121.364  1.00  0.00           H  
ATOM   3483 HG22 VAL A 224      54.493  95.709 120.401  1.00  0.00           H  
ATOM   3484 HG23 VAL A 224      53.527  94.393 119.725  1.00  0.00           H  
ATOM   3485  N   PRO A 225      56.314  90.614 118.434  1.00  0.00           N  
ATOM   3486  CA  PRO A 225      57.409  89.713 118.008  1.00  0.00           C  
ATOM   3487  C   PRO A 225      58.527  90.373 117.138  1.00  0.00           C  
ATOM   3488  O   PRO A 225      59.523  89.725 116.871  1.00  0.00           O  
ATOM   3489  CB  PRO A 225      56.777  88.655 117.130  1.00  0.00           C  
ATOM   3490  CG  PRO A 225      55.727  89.467 116.379  1.00  0.00           C  
ATOM   3491  CD  PRO A 225      55.104  90.287 117.559  1.00  0.00           C  
ATOM   3492  HA  PRO A 225      57.894  89.220 118.851  1.00  0.00           H  
ATOM   3493  HB2 PRO A 225      57.524  88.139 116.526  1.00  0.00           H  
ATOM   3494  HB3 PRO A 225      56.323  87.937 117.813  1.00  0.00           H  
ATOM   3495  HG2 PRO A 225      56.121  90.196 115.670  1.00  0.00           H  
ATOM   3496  HG3 PRO A 225      55.021  88.824 115.853  1.00  0.00           H  
ATOM   3497  HD2 PRO A 225      54.612  91.168 117.144  1.00  0.00           H  
ATOM   3498  HD3 PRO A 225      54.401  89.673 118.123  1.00  0.00           H  
ATOM   3499  N   GLY A 226      58.318  91.649 116.721  1.00  0.00           N  
ATOM   3500  CA  GLY A 226      59.141  92.370 115.778  1.00  0.00           C  
ATOM   3501  C   GLY A 226      59.896  93.522 116.423  1.00  0.00           C  
ATOM   3502  O   GLY A 226      59.448  94.094 117.390  1.00  0.00           O  
ATOM   3503  H   GLY A 226      57.560  92.093 117.219  1.00  0.00           H  
ATOM   3504  HA2 GLY A 226      59.750  91.739 115.131  1.00  0.00           H  
ATOM   3505  HA3 GLY A 226      58.382  92.853 115.162  1.00  0.00           H  
ATOM   3506  N   ALA A 227      60.977  93.916 115.818  1.00  0.00           N  
ATOM   3507  CA  ALA A 227      61.905  94.922 116.215  1.00  0.00           C  
ATOM   3508  C   ALA A 227      61.113  96.267 116.252  1.00  0.00           C  
ATOM   3509  O   ALA A 227      61.202  96.922 117.258  1.00  0.00           O  
ATOM   3510  CB  ALA A 227      63.058  94.846 115.260  1.00  0.00           C  
ATOM   3511  H   ALA A 227      61.258  93.367 115.018  1.00  0.00           H  
ATOM   3512  HA  ALA A 227      62.202  94.725 117.245  1.00  0.00           H  
ATOM   3513  HB1 ALA A 227      62.832  94.942 114.198  1.00  0.00           H  
ATOM   3514  HB2 ALA A 227      63.703  95.663 115.580  1.00  0.00           H  
ATOM   3515  HB3 ALA A 227      63.584  93.896 115.350  1.00  0.00           H  
ATOM   3516  N   GLY A 228      60.247  96.659 115.256  1.00  0.00           N  
ATOM   3517  CA  GLY A 228      59.419  97.954 115.232  1.00  0.00           C  
ATOM   3518  C   GLY A 228      60.243  99.215 115.647  1.00  0.00           C  
ATOM   3519  O   GLY A 228      61.438  99.293 115.366  1.00  0.00           O  
ATOM   3520  H   GLY A 228      59.973  95.988 114.552  1.00  0.00           H  
ATOM   3521  HA2 GLY A 228      58.990  98.167 114.254  1.00  0.00           H  
ATOM   3522  HA3 GLY A 228      58.541  97.771 115.852  1.00  0.00           H  
ATOM   3523  N   ARG A 229      59.674 100.093 116.492  1.00  0.00           N  
ATOM   3524  CA  ARG A 229      60.339 101.332 116.963  1.00  0.00           C  
ATOM   3525  C   ARG A 229      61.339 101.192 118.092  1.00  0.00           C  
ATOM   3526  O   ARG A 229      62.266 101.951 118.186  1.00  0.00           O  
ATOM   3527  CB  ARG A 229      59.285 102.452 117.208  1.00  0.00           C  
ATOM   3528  CG  ARG A 229      58.531 102.300 118.496  1.00  0.00           C  
ATOM   3529  CD  ARG A 229      57.518 103.464 118.666  1.00  0.00           C  
ATOM   3530  NE  ARG A 229      56.576 103.213 119.739  1.00  0.00           N  
ATOM   3531  CZ  ARG A 229      55.393 103.707 119.972  1.00  0.00           C  
ATOM   3532  NH1 ARG A 229      54.831 104.538 119.205  1.00  0.00           N1+
ATOM   3533  NH2 ARG A 229      54.795 103.330 121.019  1.00  0.00           N  
ATOM   3534  H   ARG A 229      58.815  99.811 116.942  1.00  0.00           H  
ATOM   3535  HA  ARG A 229      60.854 101.730 116.088  1.00  0.00           H  
ATOM   3536  HB2 ARG A 229      59.883 103.363 117.153  1.00  0.00           H  
ATOM   3537  HB3 ARG A 229      58.533 102.432 116.421  1.00  0.00           H  
ATOM   3538  HG2 ARG A 229      57.947 101.390 118.357  1.00  0.00           H  
ATOM   3539  HG3 ARG A 229      59.166 102.239 119.380  1.00  0.00           H  
ATOM   3540  HD2 ARG A 229      58.074 104.392 118.797  1.00  0.00           H  
ATOM   3541  HD3 ARG A 229      56.938 103.563 117.749  1.00  0.00           H  
ATOM   3542  HE  ARG A 229      56.959 102.692 120.514  1.00  0.00           H  
ATOM   3543 HH11 ARG A 229      55.238 104.853 118.336  1.00  0.00           H  
ATOM   3544 HH12 ARG A 229      53.891 104.827 119.431  1.00  0.00           H  
ATOM   3545 HH21 ARG A 229      55.262 102.673 121.627  1.00  0.00           H  
ATOM   3546 HH22 ARG A 229      53.802 103.464 121.148  1.00  0.00           H  
ATOM   3547  N   ASP A 230      61.091 100.153 118.873  1.00  0.00           N  
ATOM   3548  CA  ASP A 230      61.945  99.666 119.943  1.00  0.00           C  
ATOM   3549  C   ASP A 230      63.343  99.076 119.499  1.00  0.00           C  
ATOM   3550  O   ASP A 230      64.259  98.992 120.232  1.00  0.00           O  
ATOM   3551  CB  ASP A 230      61.281  98.560 120.762  1.00  0.00           C  
ATOM   3552  CG  ASP A 230      59.981  99.020 121.467  1.00  0.00           C  
ATOM   3553  OD1 ASP A 230      58.936  99.411 120.889  1.00  0.00           O  
ATOM   3554  OD2 ASP A 230      60.073  99.027 122.717  1.00  0.00           O1-
ATOM   3555  H   ASP A 230      60.228  99.691 118.622  1.00  0.00           H  
ATOM   3556  HA  ASP A 230      62.156 100.556 120.536  1.00  0.00           H  
ATOM   3557  HB2 ASP A 230      61.029  97.661 120.199  1.00  0.00           H  
ATOM   3558  HB3 ASP A 230      61.972  98.249 121.546  1.00  0.00           H  
ATOM   3559  N   GLY A 231      63.438  98.523 118.282  1.00  0.00           N  
ATOM   3560  CA  GLY A 231      64.550  97.818 117.655  1.00  0.00           C  
ATOM   3561  C   GLY A 231      64.795  96.429 118.146  1.00  0.00           C  
ATOM   3562  O   GLY A 231      65.571  95.707 117.530  1.00  0.00           O  
ATOM   3563  H   GLY A 231      62.626  98.589 117.685  1.00  0.00           H  
ATOM   3564  HA2 GLY A 231      64.378  97.802 116.579  1.00  0.00           H  
ATOM   3565  HA3 GLY A 231      65.413  98.429 117.918  1.00  0.00           H  
ATOM   3566  N   ALA A 232      64.022  95.977 119.140  1.00  0.00           N  
ATOM   3567  CA  ALA A 232      63.980  94.595 119.641  1.00  0.00           C  
ATOM   3568  C   ALA A 232      62.492  94.201 119.744  1.00  0.00           C  
ATOM   3569  O   ALA A 232      61.652  95.109 119.870  1.00  0.00           O  
ATOM   3570  CB  ALA A 232      64.710  94.651 121.058  1.00  0.00           C  
ATOM   3571  H   ALA A 232      63.329  96.616 119.503  1.00  0.00           H  
ATOM   3572  HA  ALA A 232      64.490  93.991 118.891  1.00  0.00           H  
ATOM   3573  HB1 ALA A 232      64.368  95.373 121.801  1.00  0.00           H  
ATOM   3574  HB2 ALA A 232      64.638  93.701 121.586  1.00  0.00           H  
ATOM   3575  HB3 ALA A 232      65.770  94.887 120.976  1.00  0.00           H  
ATOM   3576  N   PRO A 233      62.196  92.926 119.785  1.00  0.00           N  
ATOM   3577  CA  PRO A 233      60.891  92.581 120.165  1.00  0.00           C  
ATOM   3578  C   PRO A 233      60.650  92.754 121.726  1.00  0.00           C  
ATOM   3579  O   PRO A 233      61.453  93.375 122.430  1.00  0.00           O  
ATOM   3580  CB  PRO A 233      60.813  91.135 119.621  1.00  0.00           C  
ATOM   3581  CG  PRO A 233      62.162  90.511 119.939  1.00  0.00           C  
ATOM   3582  CD  PRO A 233      63.087  91.719 119.712  1.00  0.00           C  
ATOM   3583  HA  PRO A 233      60.127  93.016 119.522  1.00  0.00           H  
ATOM   3584  HB2 PRO A 233      60.086  90.445 120.050  1.00  0.00           H  
ATOM   3585  HB3 PRO A 233      60.711  91.015 118.543  1.00  0.00           H  
ATOM   3586  HG2 PRO A 233      62.302  90.045 120.914  1.00  0.00           H  
ATOM   3587  HG3 PRO A 233      62.463  89.750 119.219  1.00  0.00           H  
ATOM   3588  HD2 PRO A 233      63.851  91.673 120.489  1.00  0.00           H  
ATOM   3589  HD3 PRO A 233      63.646  91.703 118.777  1.00  0.00           H  
ATOM   3590  N   GLY A 234      59.474  92.300 122.170  1.00  0.00           N  
ATOM   3591  CA  GLY A 234      58.967  92.523 123.507  1.00  0.00           C  
ATOM   3592  C   GLY A 234      57.447  92.220 123.656  1.00  0.00           C  
ATOM   3593  O   GLY A 234      56.876  91.567 122.811  1.00  0.00           O  
ATOM   3594  H   GLY A 234      58.804  91.910 121.522  1.00  0.00           H  
ATOM   3595  HA2 GLY A 234      59.431  91.762 124.133  1.00  0.00           H  
ATOM   3596  HA3 GLY A 234      59.228  93.548 123.766  1.00  0.00           H  
ATOM   3597  N   PHE A 235      56.813  92.917 124.608  1.00  0.00           N  
ATOM   3598  CA  PHE A 235      55.325  93.044 124.813  1.00  0.00           C  
ATOM   3599  C   PHE A 235      54.832  94.487 124.648  1.00  0.00           C  
ATOM   3600  O   PHE A 235      55.619  95.396 124.761  1.00  0.00           O  
ATOM   3601  CB  PHE A 235      54.963  92.322 126.148  1.00  0.00           C  
ATOM   3602  CG  PHE A 235      54.980  90.778 126.084  1.00  0.00           C  
ATOM   3603  CD1 PHE A 235      56.245  90.083 126.078  1.00  0.00           C  
ATOM   3604  CD2 PHE A 235      53.786  90.108 125.894  1.00  0.00           C  
ATOM   3605  CE1 PHE A 235      56.325  88.686 125.776  1.00  0.00           C  
ATOM   3606  CE2 PHE A 235      53.858  88.729 125.527  1.00  0.00           C  
ATOM   3607  CZ  PHE A 235      55.121  88.024 125.509  1.00  0.00           C  
ATOM   3608  H   PHE A 235      57.322  93.509 125.248  1.00  0.00           H  
ATOM   3609  HA  PHE A 235      54.868  92.395 124.066  1.00  0.00           H  
ATOM   3610  HB2 PHE A 235      55.642  92.714 126.905  1.00  0.00           H  
ATOM   3611  HB3 PHE A 235      53.978  92.679 126.449  1.00  0.00           H  
ATOM   3612  HD1 PHE A 235      57.128  90.705 126.071  1.00  0.00           H  
ATOM   3613  HD2 PHE A 235      52.826  90.601 125.849  1.00  0.00           H  
ATOM   3614  HE1 PHE A 235      57.302  88.287 125.541  1.00  0.00           H  
ATOM   3615  HE2 PHE A 235      52.954  88.260 125.169  1.00  0.00           H  
ATOM   3616  HZ  PHE A 235      55.211  86.988 125.218  1.00  0.00           H  
ATOM   3617  N   SER A 236      53.571  94.710 124.473  1.00  0.00           N  
ATOM   3618  CA  SER A 236      52.829  95.932 124.499  1.00  0.00           C  
ATOM   3619  C   SER A 236      51.502  95.840 125.121  1.00  0.00           C  
ATOM   3620  O   SER A 236      51.082  94.796 125.507  1.00  0.00           O  
ATOM   3621  CB  SER A 236      52.768  96.568 123.047  1.00  0.00           C  
ATOM   3622  OG  SER A 236      51.937  97.720 123.001  1.00  0.00           O  
ATOM   3623  H   SER A 236      53.029  93.859 124.431  1.00  0.00           H  
ATOM   3624  HA  SER A 236      53.385  96.685 125.058  1.00  0.00           H  
ATOM   3625  HB2 SER A 236      53.794  96.773 122.742  1.00  0.00           H  
ATOM   3626  HB3 SER A 236      52.268  95.886 122.359  1.00  0.00           H  
ATOM   3627  HG  SER A 236      51.804  98.023 122.100  1.00  0.00           H  
ATOM   3628  N   LYS A 237      50.815  96.934 125.368  1.00  0.00           N  
ATOM   3629  CA  LYS A 237      49.624  97.002 126.191  1.00  0.00           C  
ATOM   3630  C   LYS A 237      48.746  98.172 125.556  1.00  0.00           C  
ATOM   3631  O   LYS A 237      49.322  99.155 125.128  1.00  0.00           O  
ATOM   3632  CB  LYS A 237      50.002  97.276 127.650  1.00  0.00           C  
ATOM   3633  CG  LYS A 237      49.099  96.543 128.670  1.00  0.00           C  
ATOM   3634  CD  LYS A 237      49.355  96.959 130.148  1.00  0.00           C  
ATOM   3635  CE  LYS A 237      48.542  96.094 131.085  1.00  0.00           C  
ATOM   3636  NZ  LYS A 237      48.540  96.679 132.399  1.00  0.00           N1+
ATOM   3637  H   LYS A 237      51.331  97.779 125.171  1.00  0.00           H  
ATOM   3638  HA  LYS A 237      49.095  96.068 126.002  1.00  0.00           H  
ATOM   3639  HB2 LYS A 237      51.004  96.884 127.822  1.00  0.00           H  
ATOM   3640  HB3 LYS A 237      50.021  98.332 127.919  1.00  0.00           H  
ATOM   3641  HG2 LYS A 237      48.038  96.679 128.456  1.00  0.00           H  
ATOM   3642  HG3 LYS A 237      49.215  95.463 128.580  1.00  0.00           H  
ATOM   3643  HD2 LYS A 237      50.357  96.941 130.576  1.00  0.00           H  
ATOM   3644  HD3 LYS A 237      49.020  97.996 130.134  1.00  0.00           H  
ATOM   3645  HE2 LYS A 237      47.558  95.968 130.634  1.00  0.00           H  
ATOM   3646  HE3 LYS A 237      48.936  95.079 131.143  1.00  0.00           H  
ATOM   3647  HZ1 LYS A 237      47.920  97.474 132.452  1.00  0.00           H  
ATOM   3648  HZ2 LYS A 237      48.238  96.018 133.101  1.00  0.00           H  
ATOM   3649  HZ3 LYS A 237      49.461  96.967 132.698  1.00  0.00           H  
ATOM   3650  N   PHE A 238      47.484  97.925 125.265  1.00  0.00           N  
ATOM   3651  CA  PHE A 238      46.571  98.970 124.723  1.00  0.00           C  
ATOM   3652  C   PHE A 238      45.249  98.892 125.433  1.00  0.00           C  
ATOM   3653  O   PHE A 238      45.002  98.160 126.382  1.00  0.00           O  
ATOM   3654  CB  PHE A 238      46.584  99.005 123.189  1.00  0.00           C  
ATOM   3655  CG  PHE A 238      46.105  97.749 122.470  1.00  0.00           C  
ATOM   3656  CD1 PHE A 238      46.896  96.584 122.444  1.00  0.00           C  
ATOM   3657  CD2 PHE A 238      44.820  97.747 121.884  1.00  0.00           C  
ATOM   3658  CE1 PHE A 238      46.454  95.426 121.794  1.00  0.00           C  
ATOM   3659  CE2 PHE A 238      44.342  96.525 121.380  1.00  0.00           C  
ATOM   3660  CZ  PHE A 238      45.204  95.413 121.225  1.00  0.00           C  
ATOM   3661  H   PHE A 238      47.100  97.144 125.777  1.00  0.00           H  
ATOM   3662  HA  PHE A 238      46.900  99.966 125.019  1.00  0.00           H  
ATOM   3663  HB2 PHE A 238      45.897  99.791 122.877  1.00  0.00           H  
ATOM   3664  HB3 PHE A 238      47.560  99.356 122.853  1.00  0.00           H  
ATOM   3665  HD1 PHE A 238      47.923  96.577 122.778  1.00  0.00           H  
ATOM   3666  HD2 PHE A 238      44.154  98.597 121.883  1.00  0.00           H  
ATOM   3667  HE1 PHE A 238      47.124  94.591 121.650  1.00  0.00           H  
ATOM   3668  HE2 PHE A 238      43.353  96.422 120.959  1.00  0.00           H  
ATOM   3669  HZ  PHE A 238      44.890  94.528 120.692  1.00  0.00           H  
ATOM   3670  N   ARG A 239      44.299  99.831 125.031  1.00  0.00           N  
ATOM   3671  CA  ARG A 239      43.032  99.926 125.710  1.00  0.00           C  
ATOM   3672  C   ARG A 239      41.989 100.575 124.771  1.00  0.00           C  
ATOM   3673  O   ARG A 239      42.340 101.508 124.042  1.00  0.00           O  
ATOM   3674  CB  ARG A 239      43.089 100.784 126.952  1.00  0.00           C  
ATOM   3675  CG  ARG A 239      41.804 101.116 127.763  1.00  0.00           C  
ATOM   3676  CD  ARG A 239      42.004 102.099 128.890  1.00  0.00           C  
ATOM   3677  NE  ARG A 239      42.636 101.513 130.023  1.00  0.00           N  
ATOM   3678  CZ  ARG A 239      43.669 101.914 130.766  1.00  0.00           C  
ATOM   3679  NH1 ARG A 239      44.069 103.128 130.805  1.00  0.00           N1+
ATOM   3680  NH2 ARG A 239      44.273 101.049 131.498  1.00  0.00           N  
ATOM   3681  H   ARG A 239      44.658 100.488 124.352  1.00  0.00           H  
ATOM   3682  HA  ARG A 239      42.680  98.905 125.853  1.00  0.00           H  
ATOM   3683  HB2 ARG A 239      43.658 100.217 127.688  1.00  0.00           H  
ATOM   3684  HB3 ARG A 239      43.670 101.679 126.728  1.00  0.00           H  
ATOM   3685  HG2 ARG A 239      41.071 101.591 127.111  1.00  0.00           H  
ATOM   3686  HG3 ARG A 239      41.355 100.223 128.199  1.00  0.00           H  
ATOM   3687  HD2 ARG A 239      42.521 102.972 128.491  1.00  0.00           H  
ATOM   3688  HD3 ARG A 239      41.060 102.373 129.361  1.00  0.00           H  
ATOM   3689  HE  ARG A 239      42.419 100.527 129.996  1.00  0.00           H  
ATOM   3690 HH11 ARG A 239      43.713 103.829 130.168  1.00  0.00           H  
ATOM   3691 HH12 ARG A 239      44.941 103.409 131.232  1.00  0.00           H  
ATOM   3692 HH21 ARG A 239      44.143 100.052 131.593  1.00  0.00           H  
ATOM   3693 HH22 ARG A 239      45.083 101.348 132.023  1.00  0.00           H  
ATOM   3694  N   LEU A 240      40.755  99.988 124.793  1.00  0.00           N  
ATOM   3695  CA  LEU A 240      39.626 100.534 123.962  1.00  0.00           C  
ATOM   3696  C   LEU A 240      38.270 100.468 124.668  1.00  0.00           C  
ATOM   3697  O   LEU A 240      38.128  99.757 125.701  1.00  0.00           O  
ATOM   3698  CB  LEU A 240      39.567  99.800 122.586  1.00  0.00           C  
ATOM   3699  CG  LEU A 240      40.839  99.860 121.676  1.00  0.00           C  
ATOM   3700  CD1 LEU A 240      40.690  98.757 120.613  1.00  0.00           C  
ATOM   3701  CD2 LEU A 240      41.040 101.196 120.958  1.00  0.00           C  
ATOM   3702  H   LEU A 240      40.548  99.308 125.511  1.00  0.00           H  
ATOM   3703  HA  LEU A 240      39.807 101.600 123.831  1.00  0.00           H  
ATOM   3704  HB2 LEU A 240      39.427  98.763 122.891  1.00  0.00           H  
ATOM   3705  HB3 LEU A 240      38.673 100.018 122.002  1.00  0.00           H  
ATOM   3706  HG  LEU A 240      41.703  99.647 122.305  1.00  0.00           H  
ATOM   3707 HD11 LEU A 240      39.666  98.735 120.241  1.00  0.00           H  
ATOM   3708 HD12 LEU A 240      41.557  98.730 119.953  1.00  0.00           H  
ATOM   3709 HD13 LEU A 240      40.866  97.828 121.154  1.00  0.00           H  
ATOM   3710 HD21 LEU A 240      41.132 101.934 121.756  1.00  0.00           H  
ATOM   3711 HD22 LEU A 240      41.810 101.259 120.189  1.00  0.00           H  
ATOM   3712 HD23 LEU A 240      40.132 101.497 120.437  1.00  0.00           H  
ATOM   3713  N   SER A 241      37.364 101.309 124.241  1.00  0.00           N  
ATOM   3714  CA  SER A 241      36.109 101.554 124.850  1.00  0.00           C  
ATOM   3715  C   SER A 241      35.046 101.645 123.803  1.00  0.00           C  
ATOM   3716  O   SER A 241      35.309 102.081 122.686  1.00  0.00           O  
ATOM   3717  CB  SER A 241      36.127 102.866 125.681  1.00  0.00           C  
ATOM   3718  OG  SER A 241      36.938 102.810 126.817  1.00  0.00           O  
ATOM   3719  H   SER A 241      37.686 101.895 123.485  1.00  0.00           H  
ATOM   3720  HA  SER A 241      35.859 100.807 125.604  1.00  0.00           H  
ATOM   3721  HB2 SER A 241      36.565 103.686 125.113  1.00  0.00           H  
ATOM   3722  HB3 SER A 241      35.130 103.119 126.041  1.00  0.00           H  
ATOM   3723  HG  SER A 241      37.064 103.688 127.183  1.00  0.00           H  
ATOM   3724  N   TYR A 242      33.797 101.369 124.153  1.00  0.00           N  
ATOM   3725  CA  TYR A 242      32.680 100.883 123.353  1.00  0.00           C  
ATOM   3726  C   TYR A 242      31.372 101.391 123.951  1.00  0.00           C  
ATOM   3727  O   TYR A 242      31.162 101.437 125.172  1.00  0.00           O  
ATOM   3728  CB  TYR A 242      32.783  99.333 123.419  1.00  0.00           C  
ATOM   3729  CG  TYR A 242      34.045  98.677 122.857  1.00  0.00           C  
ATOM   3730  CD1 TYR A 242      34.055  98.121 121.523  1.00  0.00           C  
ATOM   3731  CD2 TYR A 242      35.153  98.308 123.701  1.00  0.00           C  
ATOM   3732  CE1 TYR A 242      35.192  97.484 121.063  1.00  0.00           C  
ATOM   3733  CE2 TYR A 242      36.359  97.711 123.205  1.00  0.00           C  
ATOM   3734  CZ  TYR A 242      36.368  97.300 121.882  1.00  0.00           C  
ATOM   3735  OH  TYR A 242      37.460  96.647 121.401  1.00  0.00           O  
ATOM   3736  H   TYR A 242      33.654 101.208 125.140  1.00  0.00           H  
ATOM   3737  HA  TYR A 242      32.561 101.191 122.315  1.00  0.00           H  
ATOM   3738  HB2 TYR A 242      32.571  99.005 124.437  1.00  0.00           H  
ATOM   3739  HB3 TYR A 242      31.875  98.973 122.935  1.00  0.00           H  
ATOM   3740  HD1 TYR A 242      33.183  98.166 120.887  1.00  0.00           H  
ATOM   3741  HD2 TYR A 242      35.254  98.658 124.718  1.00  0.00           H  
ATOM   3742  HE1 TYR A 242      35.085  97.021 120.093  1.00  0.00           H  
ATOM   3743  HE2 TYR A 242      37.151  97.487 123.905  1.00  0.00           H  
ATOM   3744  HH  TYR A 242      38.087  96.439 122.098  1.00  0.00           H  
ATOM   3745  N   TYR A 243      30.313 101.590 123.149  1.00  0.00           N  
ATOM   3746  CA  TYR A 243      28.943 101.653 123.570  1.00  0.00           C  
ATOM   3747  C   TYR A 243      28.324 100.197 123.506  1.00  0.00           C  
ATOM   3748  O   TYR A 243      28.393  99.596 122.412  1.00  0.00           O  
ATOM   3749  CB  TYR A 243      28.177 102.638 122.596  1.00  0.00           C  
ATOM   3750  CG  TYR A 243      26.706 102.692 122.939  1.00  0.00           C  
ATOM   3751  CD1 TYR A 243      25.730 101.839 122.279  1.00  0.00           C  
ATOM   3752  CD2 TYR A 243      26.277 103.607 123.903  1.00  0.00           C  
ATOM   3753  CE1 TYR A 243      24.406 101.929 122.543  1.00  0.00           C  
ATOM   3754  CE2 TYR A 243      24.866 103.754 124.140  1.00  0.00           C  
ATOM   3755  CZ  TYR A 243      23.872 102.909 123.497  1.00  0.00           C  
ATOM   3756  OH  TYR A 243      22.546 102.994 123.719  1.00  0.00           O  
ATOM   3757  H   TYR A 243      30.392 101.662 122.144  1.00  0.00           H  
ATOM   3758  HA  TYR A 243      28.838 102.046 124.581  1.00  0.00           H  
ATOM   3759  HB2 TYR A 243      28.676 103.586 122.802  1.00  0.00           H  
ATOM   3760  HB3 TYR A 243      28.211 102.223 121.589  1.00  0.00           H  
ATOM   3761  HD1 TYR A 243      26.106 101.090 121.597  1.00  0.00           H  
ATOM   3762  HD2 TYR A 243      27.039 104.253 124.312  1.00  0.00           H  
ATOM   3763  HE1 TYR A 243      23.680 101.297 122.053  1.00  0.00           H  
ATOM   3764  HE2 TYR A 243      24.486 104.467 124.858  1.00  0.00           H  
ATOM   3765  HH  TYR A 243      22.213 103.660 124.325  1.00  0.00           H  
ATOM   3766  N   PRO A 244      27.779  99.647 124.636  1.00  0.00           N  
ATOM   3767  CA  PRO A 244      27.096  98.325 124.487  1.00  0.00           C  
ATOM   3768  C   PRO A 244      25.773  98.392 123.716  1.00  0.00           C  
ATOM   3769  O   PRO A 244      24.722  98.776 124.272  1.00  0.00           O  
ATOM   3770  CB  PRO A 244      26.913  97.893 125.963  1.00  0.00           C  
ATOM   3771  CG  PRO A 244      26.648  99.168 126.666  1.00  0.00           C  
ATOM   3772  CD  PRO A 244      27.444 100.223 125.900  1.00  0.00           C  
ATOM   3773  HA  PRO A 244      27.755  97.538 124.120  1.00  0.00           H  
ATOM   3774  HB2 PRO A 244      26.084  97.198 126.099  1.00  0.00           H  
ATOM   3775  HB3 PRO A 244      27.807  97.472 126.424  1.00  0.00           H  
ATOM   3776  HG2 PRO A 244      25.587  99.403 126.744  1.00  0.00           H  
ATOM   3777  HG3 PRO A 244      27.070  98.949 127.647  1.00  0.00           H  
ATOM   3778  HD2 PRO A 244      26.799 101.081 125.712  1.00  0.00           H  
ATOM   3779  HD3 PRO A 244      28.235 100.558 126.570  1.00  0.00           H  
ATOM   3780  N   HIE A 245      25.782  97.869 122.505  1.00  0.00           N  
ATOM   3781  CA  HIE A 245      24.583  97.718 121.661  1.00  0.00           C  
ATOM   3782  C   HIE A 245      23.723  96.496 122.103  1.00  0.00           C  
ATOM   3783  O   HIE A 245      24.185  95.497 122.552  1.00  0.00           O  
ATOM   3784  CB  HIE A 245      25.079  97.657 120.221  1.00  0.00           C  
ATOM   3785  CG  HIE A 245      25.524  98.965 119.614  1.00  0.00           C  
ATOM   3786  CD2 HIE A 245      26.724  99.218 118.986  1.00  0.00           C  
ATOM   3787  ND1 HIE A 245      24.686 100.043 119.440  1.00  0.00           N  
ATOM   3788  CE1 HIE A 245      25.421 100.949 118.759  1.00  0.00           C  
ATOM   3789  NE2 HIE A 245      26.653 100.487 118.503  1.00  0.00           N  
ATOM   3790  H   HIE A 245      26.634  97.505 122.104  1.00  0.00           H  
ATOM   3791  HA  HIE A 245      23.914  98.574 121.750  1.00  0.00           H  
ATOM   3792  HB2 HIE A 245      25.910  96.951 120.215  1.00  0.00           H  
ATOM   3793  HB3 HIE A 245      24.243  97.251 119.653  1.00  0.00           H  
ATOM   3794  HD2 HIE A 245      27.508  98.485 118.867  1.00  0.00           H  
ATOM   3795  HE1 HIE A 245      25.133 101.972 118.569  1.00  0.00           H  
ATOM   3796  HE2 HIE A 245      27.460 100.972 118.139  1.00  0.00           H  
ATOM   3797  N   CYS A 246      22.444  96.637 121.847  1.00  0.00           N  
ATOM   3798  CA  CYS A 246      21.437  95.750 122.284  1.00  0.00           C  
ATOM   3799  C   CYS A 246      20.430  95.479 121.177  1.00  0.00           C  
ATOM   3800  O   CYS A 246      19.911  96.414 120.530  1.00  0.00           O  
ATOM   3801  CB  CYS A 246      20.879  96.390 123.524  1.00  0.00           C  
ATOM   3802  SG  CYS A 246      19.549  95.249 124.239  1.00  0.00           S  
ATOM   3803  H   CYS A 246      22.159  97.515 121.436  1.00  0.00           H  
ATOM   3804  HA  CYS A 246      21.942  94.818 122.540  1.00  0.00           H  
ATOM   3805  HB2 CYS A 246      21.646  96.500 124.290  1.00  0.00           H  
ATOM   3806  HB3 CYS A 246      20.465  97.379 123.329  1.00  0.00           H  
ATOM   3807  HG  CYS A 246      20.499  94.483 124.784  1.00  0.00           H  
ATOM   3808  N   LEU A 247      20.282  94.190 120.883  1.00  0.00           N  
ATOM   3809  CA  LEU A 247      19.771  93.687 119.517  1.00  0.00           C  
ATOM   3810  C   LEU A 247      18.371  94.332 119.184  1.00  0.00           C  
ATOM   3811  O   LEU A 247      18.113  94.818 118.133  1.00  0.00           O  
ATOM   3812  CB  LEU A 247      19.659  92.145 119.441  1.00  0.00           C  
ATOM   3813  CG  LEU A 247      18.916  91.512 118.232  1.00  0.00           C  
ATOM   3814  CD1 LEU A 247      19.724  91.570 117.009  1.00  0.00           C  
ATOM   3815  CD2 LEU A 247      18.568  90.007 118.365  1.00  0.00           C  
ATOM   3816  H   LEU A 247      20.603  93.515 121.563  1.00  0.00           H  
ATOM   3817  HA  LEU A 247      20.494  94.001 118.765  1.00  0.00           H  
ATOM   3818  HB2 LEU A 247      20.636  91.679 119.310  1.00  0.00           H  
ATOM   3819  HB3 LEU A 247      19.093  91.775 120.296  1.00  0.00           H  
ATOM   3820  HG  LEU A 247      17.955  92.006 118.090  1.00  0.00           H  
ATOM   3821 HD11 LEU A 247      19.170  91.256 116.125  1.00  0.00           H  
ATOM   3822 HD12 LEU A 247      20.109  92.579 116.862  1.00  0.00           H  
ATOM   3823 HD13 LEU A 247      20.539  90.847 117.014  1.00  0.00           H  
ATOM   3824 HD21 LEU A 247      18.070  89.759 117.428  1.00  0.00           H  
ATOM   3825 HD22 LEU A 247      19.427  89.338 118.338  1.00  0.00           H  
ATOM   3826 HD23 LEU A 247      17.913  89.780 119.206  1.00  0.00           H  
ATOM   3827  N   ALA A 248      17.477  94.383 120.195  1.00  0.00           N  
ATOM   3828  CA  ALA A 248      16.135  94.855 120.033  1.00  0.00           C  
ATOM   3829  C   ALA A 248      16.090  96.326 119.775  1.00  0.00           C  
ATOM   3830  O   ALA A 248      15.359  96.816 118.894  1.00  0.00           O  
ATOM   3831  CB  ALA A 248      15.323  94.313 121.238  1.00  0.00           C  
ATOM   3832  H   ALA A 248      17.715  94.015 121.106  1.00  0.00           H  
ATOM   3833  HA  ALA A 248      15.768  94.400 119.113  1.00  0.00           H  
ATOM   3834  HB1 ALA A 248      15.741  94.755 122.141  1.00  0.00           H  
ATOM   3835  HB2 ALA A 248      14.272  94.501 121.016  1.00  0.00           H  
ATOM   3836  HB3 ALA A 248      15.383  93.230 121.126  1.00  0.00           H  
ATOM   3837  N   SER A 249      16.854  97.196 120.476  1.00  0.00           N  
ATOM   3838  CA  SER A 249      16.945  98.653 120.207  1.00  0.00           C  
ATOM   3839  C   SER A 249      17.861  98.979 119.009  1.00  0.00           C  
ATOM   3840  O   SER A 249      17.545  99.908 118.221  1.00  0.00           O  
ATOM   3841  CB  SER A 249      17.545  99.403 121.470  1.00  0.00           C  
ATOM   3842  OG  SER A 249      16.809  99.156 122.696  1.00  0.00           O  
ATOM   3843  H   SER A 249      17.476  96.767 121.146  1.00  0.00           H  
ATOM   3844  HA  SER A 249      15.932  98.999 120.004  1.00  0.00           H  
ATOM   3845  HB2 SER A 249      18.580  99.095 121.614  1.00  0.00           H  
ATOM   3846  HB3 SER A 249      17.377 100.436 121.164  1.00  0.00           H  
ATOM   3847  HG  SER A 249      17.074  99.934 123.193  1.00  0.00           H  
ATOM   3848  N   PHE A 250      18.885  98.126 118.727  1.00  0.00           N  
ATOM   3849  CA  PHE A 250      19.594  98.081 117.442  1.00  0.00           C  
ATOM   3850  C   PHE A 250      18.769  97.845 116.135  1.00  0.00           C  
ATOM   3851  O   PHE A 250      18.923  98.503 115.120  1.00  0.00           O  
ATOM   3852  CB  PHE A 250      20.697  96.950 117.525  1.00  0.00           C  
ATOM   3853  CG  PHE A 250      21.820  97.272 116.528  1.00  0.00           C  
ATOM   3854  CD1 PHE A 250      21.625  97.017 115.202  1.00  0.00           C  
ATOM   3855  CD2 PHE A 250      23.002  97.862 116.928  1.00  0.00           C  
ATOM   3856  CE1 PHE A 250      22.600  97.366 114.319  1.00  0.00           C  
ATOM   3857  CE2 PHE A 250      24.035  98.136 116.059  1.00  0.00           C  
ATOM   3858  CZ  PHE A 250      23.831  97.878 114.713  1.00  0.00           C  
ATOM   3859  H   PHE A 250      19.144  97.399 119.379  1.00  0.00           H  
ATOM   3860  HA  PHE A 250      20.017  99.068 117.254  1.00  0.00           H  
ATOM   3861  HB2 PHE A 250      21.020  96.895 118.564  1.00  0.00           H  
ATOM   3862  HB3 PHE A 250      20.283  95.978 117.257  1.00  0.00           H  
ATOM   3863  HD1 PHE A 250      20.693  96.610 114.839  1.00  0.00           H  
ATOM   3864  HD2 PHE A 250      23.129  98.109 117.972  1.00  0.00           H  
ATOM   3865  HE1 PHE A 250      22.409  97.322 113.256  1.00  0.00           H  
ATOM   3866  HE2 PHE A 250      24.992  98.527 116.370  1.00  0.00           H  
ATOM   3867  HZ  PHE A 250      24.601  98.071 113.981  1.00  0.00           H  
ATOM   3868  N   THR A 251      17.827  96.917 116.151  1.00  0.00           N  
ATOM   3869  CA  THR A 251      16.852  96.657 115.100  1.00  0.00           C  
ATOM   3870  C   THR A 251      16.091  97.905 114.640  1.00  0.00           C  
ATOM   3871  O   THR A 251      16.030  98.199 113.470  1.00  0.00           O  
ATOM   3872  CB  THR A 251      15.874  95.529 115.636  1.00  0.00           C  
ATOM   3873  CG2 THR A 251      14.816  95.170 114.587  1.00  0.00           C  
ATOM   3874  OG1 THR A 251      16.625  94.386 115.960  1.00  0.00           O  
ATOM   3875  H   THR A 251      17.795  96.454 117.048  1.00  0.00           H  
ATOM   3876  HA  THR A 251      17.388  96.445 114.175  1.00  0.00           H  
ATOM   3877  HB  THR A 251      15.423  95.910 116.552  1.00  0.00           H  
ATOM   3878  HG1 THR A 251      16.918  94.584 116.851  1.00  0.00           H  
ATOM   3879 HG21 THR A 251      14.379  94.239 114.947  1.00  0.00           H  
ATOM   3880 HG22 THR A 251      14.160  96.010 114.357  1.00  0.00           H  
ATOM   3881 HG23 THR A 251      15.362  94.951 113.670  1.00  0.00           H  
ATOM   3882  N   GLU A 252      15.435  98.565 115.570  1.00  0.00           N  
ATOM   3883  CA  GLU A 252      14.835  99.905 115.368  1.00  0.00           C  
ATOM   3884  C   GLU A 252      15.762 101.006 114.757  1.00  0.00           C  
ATOM   3885  O   GLU A 252      15.309 101.803 113.971  1.00  0.00           O  
ATOM   3886  CB  GLU A 252      14.317 100.431 116.741  1.00  0.00           C  
ATOM   3887  CG  GLU A 252      13.219  99.643 117.568  1.00  0.00           C  
ATOM   3888  CD  GLU A 252      12.199  98.781 116.804  1.00  0.00           C  
ATOM   3889  OE1 GLU A 252      11.646  99.245 115.812  1.00  0.00           O  
ATOM   3890  OE2 GLU A 252      11.928  97.673 117.321  1.00  0.00           O1-
ATOM   3891  H   GLU A 252      15.544  98.342 116.549  1.00  0.00           H  
ATOM   3892  HA  GLU A 252      14.061  99.780 114.612  1.00  0.00           H  
ATOM   3893  HB2 GLU A 252      15.168 100.508 117.417  1.00  0.00           H  
ATOM   3894  HB3 GLU A 252      14.112 101.490 116.589  1.00  0.00           H  
ATOM   3895  HG2 GLU A 252      13.757  99.079 118.330  1.00  0.00           H  
ATOM   3896  HG3 GLU A 252      12.640 100.441 118.033  1.00  0.00           H  
ATOM   3897  N   LEU A 253      17.019 101.016 115.089  1.00  0.00           N  
ATOM   3898  CA  LEU A 253      18.079 101.859 114.356  1.00  0.00           C  
ATOM   3899  C   LEU A 253      17.993 101.579 112.862  1.00  0.00           C  
ATOM   3900  O   LEU A 253      17.753 102.465 112.035  1.00  0.00           O  
ATOM   3901  CB  LEU A 253      19.611 101.864 114.741  1.00  0.00           C  
ATOM   3902  CG  LEU A 253      19.854 102.406 116.154  1.00  0.00           C  
ATOM   3903  CD1 LEU A 253      21.287 102.145 116.558  1.00  0.00           C  
ATOM   3904  CD2 LEU A 253      19.637 103.854 116.353  1.00  0.00           C  
ATOM   3905  H   LEU A 253      17.316 100.427 115.855  1.00  0.00           H  
ATOM   3906  HA  LEU A 253      17.809 102.911 114.445  1.00  0.00           H  
ATOM   3907  HB2 LEU A 253      19.900 100.812 114.739  1.00  0.00           H  
ATOM   3908  HB3 LEU A 253      20.064 102.554 114.030  1.00  0.00           H  
ATOM   3909  HG  LEU A 253      19.215 101.822 116.816  1.00  0.00           H  
ATOM   3910 HD11 LEU A 253      21.532 102.591 117.522  1.00  0.00           H  
ATOM   3911 HD12 LEU A 253      21.476 101.072 116.560  1.00  0.00           H  
ATOM   3912 HD13 LEU A 253      21.851 102.572 115.729  1.00  0.00           H  
ATOM   3913 HD21 LEU A 253      18.570 104.016 116.205  1.00  0.00           H  
ATOM   3914 HD22 LEU A 253      19.788 104.114 117.401  1.00  0.00           H  
ATOM   3915 HD23 LEU A 253      20.203 104.486 115.668  1.00  0.00           H  
ATOM   3916  N   VAL A 254      18.366 100.288 112.493  1.00  0.00           N  
ATOM   3917  CA  VAL A 254      18.518  99.866 111.111  1.00  0.00           C  
ATOM   3918  C   VAL A 254      17.202  99.976 110.299  1.00  0.00           C  
ATOM   3919  O   VAL A 254      17.296 100.170 109.084  1.00  0.00           O  
ATOM   3920  CB  VAL A 254      19.126  98.475 110.939  1.00  0.00           C  
ATOM   3921  CG1 VAL A 254      20.644  98.547 111.188  1.00  0.00           C  
ATOM   3922  CG2 VAL A 254      18.594  97.423 111.873  1.00  0.00           C  
ATOM   3923  H   VAL A 254      18.516  99.575 113.192  1.00  0.00           H  
ATOM   3924  HA  VAL A 254      19.246 100.579 110.721  1.00  0.00           H  
ATOM   3925  HB  VAL A 254      18.998  98.204 109.891  1.00  0.00           H  
ATOM   3926 HG11 VAL A 254      21.167  99.281 110.574  1.00  0.00           H  
ATOM   3927 HG12 VAL A 254      20.760  98.695 112.261  1.00  0.00           H  
ATOM   3928 HG13 VAL A 254      20.938  97.532 110.924  1.00  0.00           H  
ATOM   3929 HG21 VAL A 254      19.029  96.439 111.698  1.00  0.00           H  
ATOM   3930 HG22 VAL A 254      18.693  97.758 112.906  1.00  0.00           H  
ATOM   3931 HG23 VAL A 254      17.523  97.335 111.694  1.00  0.00           H  
ATOM   3932  N   GLN A 255      16.013 100.000 110.975  1.00  0.00           N  
ATOM   3933  CA  GLN A 255      14.752 100.341 110.279  1.00  0.00           C  
ATOM   3934  C   GLN A 255      14.458 101.888 110.144  1.00  0.00           C  
ATOM   3935  O   GLN A 255      13.840 102.283 109.172  1.00  0.00           O  
ATOM   3936  CB  GLN A 255      13.601  99.553 110.913  1.00  0.00           C  
ATOM   3937  CG  GLN A 255      13.643  98.058 110.642  1.00  0.00           C  
ATOM   3938  CD  GLN A 255      12.529  97.289 111.403  1.00  0.00           C  
ATOM   3939  NE2 GLN A 255      11.962  96.206 110.931  1.00  0.00           N  
ATOM   3940  OE1 GLN A 255      12.152  97.674 112.523  1.00  0.00           O  
ATOM   3941  H   GLN A 255      15.965  99.742 111.951  1.00  0.00           H  
ATOM   3942  HA  GLN A 255      14.853 100.025 109.241  1.00  0.00           H  
ATOM   3943  HB2 GLN A 255      13.612  99.801 111.974  1.00  0.00           H  
ATOM   3944  HB3 GLN A 255      12.705  99.954 110.437  1.00  0.00           H  
ATOM   3945  HG2 GLN A 255      13.490  97.706 109.622  1.00  0.00           H  
ATOM   3946  HG3 GLN A 255      14.636  97.808 111.016  1.00  0.00           H  
ATOM   3947 HE21 GLN A 255      11.170  95.787 111.397  1.00  0.00           H  
ATOM   3948 HE22 GLN A 255      12.121  95.864 109.995  1.00  0.00           H  
ATOM   3949  N   GLU A 256      14.816 102.720 111.179  1.00  0.00           N  
ATOM   3950  CA  GLU A 256      14.786 104.183 111.033  1.00  0.00           C  
ATOM   3951  C   GLU A 256      15.858 104.804 110.145  1.00  0.00           C  
ATOM   3952  O   GLU A 256      15.794 105.956 109.711  1.00  0.00           O  
ATOM   3953  CB  GLU A 256      14.905 104.720 112.430  1.00  0.00           C  
ATOM   3954  CG  GLU A 256      15.393 106.141 112.646  1.00  0.00           C  
ATOM   3955  CD  GLU A 256      14.591 107.424 112.286  1.00  0.00           C  
ATOM   3956  OE1 GLU A 256      13.454 107.199 111.803  1.00  0.00           O  
ATOM   3957  OE2 GLU A 256      14.839 108.561 112.696  1.00  0.00           O1-
ATOM   3958  H   GLU A 256      15.304 102.394 112.002  1.00  0.00           H  
ATOM   3959  HA  GLU A 256      13.882 104.484 110.503  1.00  0.00           H  
ATOM   3960  HB2 GLU A 256      13.931 104.594 112.905  1.00  0.00           H  
ATOM   3961  HB3 GLU A 256      15.763 104.237 112.898  1.00  0.00           H  
ATOM   3962  HG2 GLU A 256      15.553 106.152 113.724  1.00  0.00           H  
ATOM   3963  HG3 GLU A 256      16.366 106.308 112.182  1.00  0.00           H  
ATOM   3964  N   ALA A 257      16.911 104.026 109.862  1.00  0.00           N  
ATOM   3965  CA  ALA A 257      17.927 104.399 108.967  1.00  0.00           C  
ATOM   3966  C   ALA A 257      17.351 104.801 107.584  1.00  0.00           C  
ATOM   3967  O   ALA A 257      17.772 105.729 106.915  1.00  0.00           O  
ATOM   3968  CB  ALA A 257      18.793 103.140 108.702  1.00  0.00           C  
ATOM   3969  H   ALA A 257      17.050 103.150 110.345  1.00  0.00           H  
ATOM   3970  HA  ALA A 257      18.600 105.109 109.447  1.00  0.00           H  
ATOM   3971  HB1 ALA A 257      19.656 103.396 108.088  1.00  0.00           H  
ATOM   3972  HB2 ALA A 257      19.159 102.776 109.662  1.00  0.00           H  
ATOM   3973  HB3 ALA A 257      18.191 102.338 108.274  1.00  0.00           H  
ATOM   3974  N   PHE A 258      16.363 103.980 107.152  1.00  0.00           N  
ATOM   3975  CA  PHE A 258      15.609 104.039 105.943  1.00  0.00           C  
ATOM   3976  C   PHE A 258      14.109 104.545 106.183  1.00  0.00           C  
ATOM   3977  O   PHE A 258      13.390 104.769 105.243  1.00  0.00           O  
ATOM   3978  CB  PHE A 258      15.328 102.597 105.461  1.00  0.00           C  
ATOM   3979  CG  PHE A 258      16.559 101.880 104.989  1.00  0.00           C  
ATOM   3980  CD1 PHE A 258      17.277 102.474 103.913  1.00  0.00           C  
ATOM   3981  CD2 PHE A 258      17.112 100.786 105.656  1.00  0.00           C  
ATOM   3982  CE1 PHE A 258      18.487 101.926 103.501  1.00  0.00           C  
ATOM   3983  CE2 PHE A 258      18.291 100.222 105.106  1.00  0.00           C  
ATOM   3984  CZ  PHE A 258      18.889 100.746 103.991  1.00  0.00           C  
ATOM   3985  H   PHE A 258      16.401 103.061 107.566  1.00  0.00           H  
ATOM   3986  HA  PHE A 258      16.077 104.699 105.213  1.00  0.00           H  
ATOM   3987  HB2 PHE A 258      14.756 102.082 106.233  1.00  0.00           H  
ATOM   3988  HB3 PHE A 258      14.722 102.628 104.556  1.00  0.00           H  
ATOM   3989  HD1 PHE A 258      16.976 103.413 103.470  1.00  0.00           H  
ATOM   3990  HD2 PHE A 258      16.743 100.460 106.617  1.00  0.00           H  
ATOM   3991  HE1 PHE A 258      19.088 102.473 102.789  1.00  0.00           H  
ATOM   3992  HE2 PHE A 258      18.714  99.292 105.456  1.00  0.00           H  
ATOM   3993  HZ  PHE A 258      19.762 100.298 103.540  1.00  0.00           H  
ATOM   3994  N   GLY A 259      13.620 104.801 107.406  1.00  0.00           N  
ATOM   3995  CA  GLY A 259      12.189 105.060 107.724  1.00  0.00           C  
ATOM   3996  C   GLY A 259      11.238 103.925 107.291  1.00  0.00           C  
ATOM   3997  O   GLY A 259      10.226 104.302 106.658  1.00  0.00           O  
ATOM   3998  H   GLY A 259      14.300 104.664 108.141  1.00  0.00           H  
ATOM   3999  HA2 GLY A 259      12.009 105.238 108.784  1.00  0.00           H  
ATOM   4000  HA3 GLY A 259      11.876 105.962 107.198  1.00  0.00           H  
ATOM   4001  N   GLY A 260      11.485 102.637 107.580  1.00  0.00           N  
ATOM   4002  CA  GLY A 260      10.565 101.647 107.058  1.00  0.00           C  
ATOM   4003  C   GLY A 260      10.666 101.308 105.571  1.00  0.00           C  
ATOM   4004  O   GLY A 260       9.920 100.420 105.175  1.00  0.00           O  
ATOM   4005  H   GLY A 260      12.301 102.393 108.123  1.00  0.00           H  
ATOM   4006  HA2 GLY A 260      10.844 100.720 107.561  1.00  0.00           H  
ATOM   4007  HA3 GLY A 260       9.536 101.893 107.320  1.00  0.00           H  
ATOM   4008  N   ARG A 261      11.606 101.915 104.799  1.00  0.00           N  
ATOM   4009  CA  ARG A 261      11.697 101.678 103.365  1.00  0.00           C  
ATOM   4010  C   ARG A 261      12.680 100.534 102.909  1.00  0.00           C  
ATOM   4011  O   ARG A 261      13.582 100.714 102.075  1.00  0.00           O  
ATOM   4012  CB  ARG A 261      11.998 103.061 102.785  1.00  0.00           C  
ATOM   4013  CG  ARG A 261      10.798 104.025 102.914  1.00  0.00           C  
ATOM   4014  CD  ARG A 261      11.116 105.409 102.351  1.00  0.00           C  
ATOM   4015  NE  ARG A 261      11.188 105.351 100.820  1.00  0.00           N  
ATOM   4016  CZ  ARG A 261      11.266 106.380  99.998  1.00  0.00           C  
ATOM   4017  NH1 ARG A 261      11.011 106.075  98.735  1.00  0.00           N1+
ATOM   4018  NH2 ARG A 261      11.628 107.617 100.372  1.00  0.00           N  
ATOM   4019  H   ARG A 261      12.087 102.726 105.160  1.00  0.00           H  
ATOM   4020  HA  ARG A 261      10.710 101.450 102.964  1.00  0.00           H  
ATOM   4021  HB2 ARG A 261      12.928 103.438 103.210  1.00  0.00           H  
ATOM   4022  HB3 ARG A 261      12.048 102.870 101.713  1.00  0.00           H  
ATOM   4023  HG2 ARG A 261       9.920 103.687 102.363  1.00  0.00           H  
ATOM   4024  HG3 ARG A 261      10.363 104.073 103.912  1.00  0.00           H  
ATOM   4025  HD2 ARG A 261      10.221 105.990 102.575  1.00  0.00           H  
ATOM   4026  HD3 ARG A 261      12.065 105.786 102.736  1.00  0.00           H  
ATOM   4027  HE  ARG A 261      11.110 104.420 100.440  1.00  0.00           H  
ATOM   4028 HH11 ARG A 261      10.922 105.095  98.508  1.00  0.00           H  
ATOM   4029 HH12 ARG A 261      10.999 106.824  98.056  1.00  0.00           H  
ATOM   4030 HH21 ARG A 261      11.906 107.650 101.342  1.00  0.00           H  
ATOM   4031 HH22 ARG A 261      11.534 108.328  99.661  1.00  0.00           H  
ATOM   4032  N   CYS A 262      12.630  99.447 103.660  1.00  0.00           N  
ATOM   4033  CA  CYS A 262      13.615  98.365 103.734  1.00  0.00           C  
ATOM   4034  C   CYS A 262      12.960  97.062 104.211  1.00  0.00           C  
ATOM   4035  O   CYS A 262      12.004  97.055 104.991  1.00  0.00           O  
ATOM   4036  CB  CYS A 262      14.801  98.819 104.542  1.00  0.00           C  
ATOM   4037  SG  CYS A 262      14.253  99.006 106.275  1.00  0.00           S  
ATOM   4038  H   CYS A 262      11.954  99.486 104.410  1.00  0.00           H  
ATOM   4039  HA  CYS A 262      13.941  98.140 102.718  1.00  0.00           H  
ATOM   4040  HB2 CYS A 262      15.616  98.095 104.505  1.00  0.00           H  
ATOM   4041  HB3 CYS A 262      15.105  99.804 104.188  1.00  0.00           H  
ATOM   4042  HG  CYS A 262      14.070  97.719 106.579  1.00  0.00           H  
ATOM   4043  N   GLN A 263      13.620  95.948 103.812  1.00  0.00           N  
ATOM   4044  CA  GLN A 263      13.517  94.631 104.432  1.00  0.00           C  
ATOM   4045  C   GLN A 263      14.518  94.440 105.573  1.00  0.00           C  
ATOM   4046  O   GLN A 263      15.555  95.085 105.656  1.00  0.00           O  
ATOM   4047  CB  GLN A 263      13.797  93.580 103.372  1.00  0.00           C  
ATOM   4048  CG  GLN A 263      12.546  93.365 102.424  1.00  0.00           C  
ATOM   4049  CD  GLN A 263      12.801  92.458 101.275  1.00  0.00           C  
ATOM   4050  NE2 GLN A 263      11.875  92.331 100.420  1.00  0.00           N  
ATOM   4051  OE1 GLN A 263      13.890  92.013 100.945  1.00  0.00           O  
ATOM   4052  H   GLN A 263      14.398  96.146 103.198  1.00  0.00           H  
ATOM   4053  HA  GLN A 263      12.500  94.415 104.760  1.00  0.00           H  
ATOM   4054  HB2 GLN A 263      14.735  93.849 102.885  1.00  0.00           H  
ATOM   4055  HB3 GLN A 263      13.964  92.617 103.853  1.00  0.00           H  
ATOM   4056  HG2 GLN A 263      11.692  93.099 103.048  1.00  0.00           H  
ATOM   4057  HG3 GLN A 263      12.304  94.320 101.959  1.00  0.00           H  
ATOM   4058 HE21 GLN A 263      12.083  91.731  99.635  1.00  0.00           H  
ATOM   4059 HE22 GLN A 263      10.937  92.696 100.501  1.00  0.00           H  
ATOM   4060  N   HID A 264      14.263  93.492 106.465  1.00  0.00           N  
ATOM   4061  CA  HID A 264      15.162  93.230 107.594  1.00  0.00           C  
ATOM   4062  C   HID A 264      15.254  91.767 108.097  1.00  0.00           C  
ATOM   4063  O   HID A 264      14.275  91.131 108.366  1.00  0.00           O  
ATOM   4064  CB  HID A 264      14.779  94.202 108.766  1.00  0.00           C  
ATOM   4065  CG  HID A 264      15.466  93.892 110.079  1.00  0.00           C  
ATOM   4066  CD2 HID A 264      16.820  94.095 110.318  1.00  0.00           C  
ATOM   4067  ND1 HID A 264      14.984  93.191 111.155  1.00  0.00           N  
ATOM   4068  CE1 HID A 264      15.991  93.048 112.043  1.00  0.00           C  
ATOM   4069  NE2 HID A 264      17.124  93.585 111.552  1.00  0.00           N  
ATOM   4070  H   HID A 264      13.388  92.989 106.412  1.00  0.00           H  
ATOM   4071  HA  HID A 264      16.174  93.489 107.281  1.00  0.00           H  
ATOM   4072  HB2 HID A 264      15.036  95.216 108.459  1.00  0.00           H  
ATOM   4073  HB3 HID A 264      13.699  94.196 108.905  1.00  0.00           H  
ATOM   4074  HD1 HID A 264      14.011  93.098 111.413  1.00  0.00           H  
ATOM   4075  HD2 HID A 264      17.476  94.563 109.599  1.00  0.00           H  
ATOM   4076  HE1 HID A 264      15.917  92.599 113.022  1.00  0.00           H  
ATOM   4077  N   SER A 265      16.470  91.329 108.242  1.00  0.00           N  
ATOM   4078  CA  SER A 265      16.898  90.109 108.877  1.00  0.00           C  
ATOM   4079  C   SER A 265      18.180  90.285 109.755  1.00  0.00           C  
ATOM   4080  O   SER A 265      18.906  91.222 109.535  1.00  0.00           O  
ATOM   4081  CB  SER A 265      17.002  89.003 107.882  1.00  0.00           C  
ATOM   4082  OG  SER A 265      17.439  87.711 108.433  1.00  0.00           O  
ATOM   4083  H   SER A 265      17.163  91.909 107.789  1.00  0.00           H  
ATOM   4084  HA  SER A 265      16.127  89.747 109.558  1.00  0.00           H  
ATOM   4085  HB2 SER A 265      15.984  88.880 107.513  1.00  0.00           H  
ATOM   4086  HB3 SER A 265      17.620  89.315 107.040  1.00  0.00           H  
ATOM   4087  HG  SER A 265      16.672  87.295 108.833  1.00  0.00           H  
ATOM   4088  N   VAL A 266      18.530  89.382 110.621  1.00  0.00           N  
ATOM   4089  CA  VAL A 266      19.783  89.342 111.471  1.00  0.00           C  
ATOM   4090  C   VAL A 266      20.267  87.856 111.507  1.00  0.00           C  
ATOM   4091  O   VAL A 266      19.445  86.918 111.636  1.00  0.00           O  
ATOM   4092  CB  VAL A 266      19.675  90.046 112.848  1.00  0.00           C  
ATOM   4093  CG1 VAL A 266      18.698  89.424 113.767  1.00  0.00           C  
ATOM   4094  CG2 VAL A 266      21.007  90.199 113.580  1.00  0.00           C  
ATOM   4095  H   VAL A 266      17.939  88.567 110.705  1.00  0.00           H  
ATOM   4096  HA  VAL A 266      20.500  89.906 110.873  1.00  0.00           H  
ATOM   4097  HB  VAL A 266      19.262  91.009 112.551  1.00  0.00           H  
ATOM   4098 HG11 VAL A 266      18.710  90.008 114.687  1.00  0.00           H  
ATOM   4099 HG12 VAL A 266      17.723  89.369 113.283  1.00  0.00           H  
ATOM   4100 HG13 VAL A 266      19.085  88.407 113.830  1.00  0.00           H  
ATOM   4101 HG21 VAL A 266      21.347  89.173 113.722  1.00  0.00           H  
ATOM   4102 HG22 VAL A 266      21.714  90.638 112.876  1.00  0.00           H  
ATOM   4103 HG23 VAL A 266      20.927  90.824 114.470  1.00  0.00           H  
ATOM   4104  N   LEU A 267      21.537  87.661 111.203  1.00  0.00           N  
ATOM   4105  CA  LEU A 267      22.262  86.397 111.389  1.00  0.00           C  
ATOM   4106  C   LEU A 267      23.213  86.392 112.617  1.00  0.00           C  
ATOM   4107  O   LEU A 267      23.680  87.430 113.057  1.00  0.00           O  
ATOM   4108  CB  LEU A 267      23.093  86.124 110.070  1.00  0.00           C  
ATOM   4109  CG  LEU A 267      22.124  85.582 108.921  1.00  0.00           C  
ATOM   4110  CD1 LEU A 267      21.749  86.817 108.048  1.00  0.00           C  
ATOM   4111  CD2 LEU A 267      22.848  84.642 107.936  1.00  0.00           C  
ATOM   4112  H   LEU A 267      22.118  88.417 110.868  1.00  0.00           H  
ATOM   4113  HA  LEU A 267      21.530  85.629 111.644  1.00  0.00           H  
ATOM   4114  HB2 LEU A 267      23.642  86.995 109.712  1.00  0.00           H  
ATOM   4115  HB3 LEU A 267      23.792  85.357 110.402  1.00  0.00           H  
ATOM   4116  HG  LEU A 267      21.237  85.101 109.333  1.00  0.00           H  
ATOM   4117 HD11 LEU A 267      22.564  87.502 107.808  1.00  0.00           H  
ATOM   4118 HD12 LEU A 267      21.337  86.502 107.089  1.00  0.00           H  
ATOM   4119 HD13 LEU A 267      21.015  87.458 108.536  1.00  0.00           H  
ATOM   4120 HD21 LEU A 267      23.713  85.156 107.518  1.00  0.00           H  
ATOM   4121 HD22 LEU A 267      23.162  83.709 108.402  1.00  0.00           H  
ATOM   4122 HD23 LEU A 267      22.201  84.338 107.114  1.00  0.00           H  
ATOM   4123  N   GLY A 268      23.405  85.203 113.174  1.00  0.00           N  
ATOM   4124  CA  GLY A 268      24.172  84.984 114.364  1.00  0.00           C  
ATOM   4125  C   GLY A 268      25.516  84.360 113.997  1.00  0.00           C  
ATOM   4126  O   GLY A 268      25.406  83.206 113.573  1.00  0.00           O  
ATOM   4127  H   GLY A 268      23.051  84.355 112.753  1.00  0.00           H  
ATOM   4128  HA2 GLY A 268      24.232  85.957 114.853  1.00  0.00           H  
ATOM   4129  HA3 GLY A 268      23.667  84.208 114.940  1.00  0.00           H  
ATOM   4130  N   ASP A 269      26.684  85.017 114.125  1.00  0.00           N  
ATOM   4131  CA  ASP A 269      27.974  84.513 113.656  1.00  0.00           C  
ATOM   4132  C   ASP A 269      27.970  84.000 112.192  1.00  0.00           C  
ATOM   4133  O   ASP A 269      28.431  82.942 111.862  1.00  0.00           O  
ATOM   4134  CB  ASP A 269      28.537  83.379 114.680  1.00  0.00           C  
ATOM   4135  CG  ASP A 269      28.757  83.899 116.017  1.00  0.00           C  
ATOM   4136  OD1 ASP A 269      29.012  85.093 116.113  1.00  0.00           O  
ATOM   4137  OD2 ASP A 269      28.724  83.099 117.044  1.00  0.00           O1-
ATOM   4138  H   ASP A 269      26.733  85.876 114.655  1.00  0.00           H  
ATOM   4139  HA  ASP A 269      28.738  85.281 113.773  1.00  0.00           H  
ATOM   4140  HB2 ASP A 269      27.864  82.522 114.648  1.00  0.00           H  
ATOM   4141  HB3 ASP A 269      29.466  82.959 114.293  1.00  0.00           H  
ATOM   4142  N   PHE A 270      27.234  84.716 111.310  1.00  0.00           N  
ATOM   4143  CA  PHE A 270      27.044  84.437 109.863  1.00  0.00           C  
ATOM   4144  C   PHE A 270      26.263  83.116 109.649  1.00  0.00           C  
ATOM   4145  O   PHE A 270      26.427  82.579 108.551  1.00  0.00           O  
ATOM   4146  CB  PHE A 270      28.403  84.516 109.088  1.00  0.00           C  
ATOM   4147  CG  PHE A 270      29.075  85.805 108.970  1.00  0.00           C  
ATOM   4148  CD1 PHE A 270      30.171  86.090 109.745  1.00  0.00           C  
ATOM   4149  CD2 PHE A 270      28.512  86.750 108.097  1.00  0.00           C  
ATOM   4150  CE1 PHE A 270      30.845  87.327 109.647  1.00  0.00           C  
ATOM   4151  CE2 PHE A 270      29.163  88.042 107.933  1.00  0.00           C  
ATOM   4152  CZ  PHE A 270      30.376  88.247 108.669  1.00  0.00           C  
ATOM   4153  H   PHE A 270      26.799  85.494 111.784  1.00  0.00           H  
ATOM   4154  HA  PHE A 270      26.379  85.218 109.496  1.00  0.00           H  
ATOM   4155  HB2 PHE A 270      29.109  83.821 109.541  1.00  0.00           H  
ATOM   4156  HB3 PHE A 270      28.279  84.198 108.053  1.00  0.00           H  
ATOM   4157  HD1 PHE A 270      30.566  85.495 110.555  1.00  0.00           H  
ATOM   4158  HD2 PHE A 270      27.693  86.515 107.433  1.00  0.00           H  
ATOM   4159  HE1 PHE A 270      31.747  87.470 110.224  1.00  0.00           H  
ATOM   4160  HE2 PHE A 270      28.846  88.782 107.213  1.00  0.00           H  
ATOM   4161  HZ  PHE A 270      31.019  89.108 108.560  1.00  0.00           H  
ATOM   4162  N   LYS A 271      25.444  82.625 110.574  1.00  0.00           N  
ATOM   4163  CA  LYS A 271      24.595  81.423 110.480  1.00  0.00           C  
ATOM   4164  C   LYS A 271      23.157  81.817 110.639  1.00  0.00           C  
ATOM   4165  O   LYS A 271      22.873  82.736 111.382  1.00  0.00           O  
ATOM   4166  CB  LYS A 271      25.032  80.401 111.562  1.00  0.00           C  
ATOM   4167  CG  LYS A 271      26.554  80.041 111.515  1.00  0.00           C  
ATOM   4168  CD  LYS A 271      26.862  78.833 112.473  1.00  0.00           C  
ATOM   4169  CE  LYS A 271      28.385  78.585 112.499  1.00  0.00           C  
ATOM   4170  NZ  LYS A 271      28.765  77.271 113.077  1.00  0.00           N1+
ATOM   4171  H   LYS A 271      25.578  82.948 111.521  1.00  0.00           H  
ATOM   4172  HA  LYS A 271      24.895  81.009 109.517  1.00  0.00           H  
ATOM   4173  HB2 LYS A 271      24.785  80.772 112.557  1.00  0.00           H  
ATOM   4174  HB3 LYS A 271      24.499  79.474 111.351  1.00  0.00           H  
ATOM   4175  HG2 LYS A 271      26.848  79.817 110.489  1.00  0.00           H  
ATOM   4176  HG3 LYS A 271      27.107  80.965 111.687  1.00  0.00           H  
ATOM   4177  HD2 LYS A 271      26.510  79.133 113.460  1.00  0.00           H  
ATOM   4178  HD3 LYS A 271      26.433  77.933 112.033  1.00  0.00           H  
ATOM   4179  HE2 LYS A 271      28.772  78.559 111.481  1.00  0.00           H  
ATOM   4180  HE3 LYS A 271      28.845  79.447 112.983  1.00  0.00           H  
ATOM   4181  HZ1 LYS A 271      29.747  77.051 112.998  1.00  0.00           H  
ATOM   4182  HZ2 LYS A 271      28.616  77.306 114.076  1.00  0.00           H  
ATOM   4183  HZ3 LYS A 271      28.182  76.533 112.711  1.00  0.00           H  
ATOM   4184  N   PRO A 272      22.145  80.985 110.152  1.00  0.00           N  
ATOM   4185  CA  PRO A 272      20.691  81.108 110.445  1.00  0.00           C  
ATOM   4186  C   PRO A 272      20.444  81.246 111.899  1.00  0.00           C  
ATOM   4187  O   PRO A 272      20.668  80.293 112.676  1.00  0.00           O  
ATOM   4188  CB  PRO A 272      20.018  79.963 109.708  1.00  0.00           C  
ATOM   4189  CG  PRO A 272      20.969  79.693 108.498  1.00  0.00           C  
ATOM   4190  CD  PRO A 272      22.286  80.012 109.151  1.00  0.00           C  
ATOM   4191  HA  PRO A 272      20.331  82.066 110.067  1.00  0.00           H  
ATOM   4192  HB2 PRO A 272      20.037  79.097 110.370  1.00  0.00           H  
ATOM   4193  HB3 PRO A 272      18.980  80.222 109.496  1.00  0.00           H  
ATOM   4194  HG2 PRO A 272      20.902  78.660 108.160  1.00  0.00           H  
ATOM   4195  HG3 PRO A 272      20.831  80.496 107.773  1.00  0.00           H  
ATOM   4196  HD2 PRO A 272      22.666  79.126 109.662  1.00  0.00           H  
ATOM   4197  HD3 PRO A 272      22.911  80.445 108.370  1.00  0.00           H  
ATOM   4198  N   TYR A 273      19.902  82.385 112.349  1.00  0.00           N  
ATOM   4199  CA  TYR A 273      19.469  82.441 113.734  1.00  0.00           C  
ATOM   4200  C   TYR A 273      18.011  82.045 113.955  1.00  0.00           C  
ATOM   4201  O   TYR A 273      17.082  82.321 113.234  1.00  0.00           O  
ATOM   4202  CB  TYR A 273      19.650  83.859 114.241  1.00  0.00           C  
ATOM   4203  CG  TYR A 273      19.310  84.028 115.719  1.00  0.00           C  
ATOM   4204  CD1 TYR A 273      20.211  83.615 116.718  1.00  0.00           C  
ATOM   4205  CD2 TYR A 273      18.069  84.525 116.073  1.00  0.00           C  
ATOM   4206  CE1 TYR A 273      19.810  83.743 118.095  1.00  0.00           C  
ATOM   4207  CE2 TYR A 273      17.744  84.562 117.414  1.00  0.00           C  
ATOM   4208  CZ  TYR A 273      18.547  84.203 118.491  1.00  0.00           C  
ATOM   4209  OH  TYR A 273      18.132  84.120 119.801  1.00  0.00           O  
ATOM   4210  H   TYR A 273      19.568  83.107 111.726  1.00  0.00           H  
ATOM   4211  HA  TYR A 273      20.126  81.813 114.336  1.00  0.00           H  
ATOM   4212  HB2 TYR A 273      20.670  84.199 114.066  1.00  0.00           H  
ATOM   4213  HB3 TYR A 273      18.904  84.425 113.682  1.00  0.00           H  
ATOM   4214  HD1 TYR A 273      21.176  83.206 116.458  1.00  0.00           H  
ATOM   4215  HD2 TYR A 273      17.295  84.764 115.357  1.00  0.00           H  
ATOM   4216  HE1 TYR A 273      20.432  83.401 118.909  1.00  0.00           H  
ATOM   4217  HE2 TYR A 273      16.741  84.918 117.600  1.00  0.00           H  
ATOM   4218  HH  TYR A 273      18.402  83.282 120.183  1.00  0.00           H  
ATOM   4219  N   ARG A 274      17.791  81.266 115.019  1.00  0.00           N  
ATOM   4220  CA  ARG A 274      16.426  81.244 115.613  1.00  0.00           C  
ATOM   4221  C   ARG A 274      16.370  81.217 117.170  1.00  0.00           C  
ATOM   4222  O   ARG A 274      17.272  80.511 117.771  1.00  0.00           O  
ATOM   4223  CB  ARG A 274      15.581  80.023 115.013  1.00  0.00           C  
ATOM   4224  CG  ARG A 274      16.114  78.675 115.501  1.00  0.00           C  
ATOM   4225  CD  ARG A 274      15.417  77.476 114.901  1.00  0.00           C  
ATOM   4226  NE  ARG A 274      13.855  77.633 115.001  1.00  0.00           N  
ATOM   4227  CZ  ARG A 274      13.027  76.678 114.929  1.00  0.00           C  
ATOM   4228  NH1 ARG A 274      13.345  75.434 114.977  1.00  0.00           N1+
ATOM   4229  NH2 ARG A 274      11.766  76.946 114.829  1.00  0.00           N  
ATOM   4230  H   ARG A 274      18.624  80.962 115.501  1.00  0.00           H  
ATOM   4231  HA  ARG A 274      15.969  82.165 115.253  1.00  0.00           H  
ATOM   4232  HB2 ARG A 274      14.575  80.203 115.394  1.00  0.00           H  
ATOM   4233  HB3 ARG A 274      15.592  79.961 113.925  1.00  0.00           H  
ATOM   4234  HG2 ARG A 274      17.186  78.515 115.384  1.00  0.00           H  
ATOM   4235  HG3 ARG A 274      16.024  78.710 116.586  1.00  0.00           H  
ATOM   4236  HD2 ARG A 274      15.721  77.456 113.854  1.00  0.00           H  
ATOM   4237  HD3 ARG A 274      15.833  76.622 115.439  1.00  0.00           H  
ATOM   4238  HE  ARG A 274      13.469  78.540 115.224  1.00  0.00           H  
ATOM   4239 HH11 ARG A 274      14.293  75.086 114.952  1.00  0.00           H  
ATOM   4240 HH12 ARG A 274      12.632  74.765 115.232  1.00  0.00           H  
ATOM   4241 HH21 ARG A 274      11.560  77.931 114.753  1.00  0.00           H  
ATOM   4242 HH22 ARG A 274      11.021  76.278 114.679  1.00  0.00           H  
ATOM   4243  N   PRO A 275      15.368  81.910 117.774  1.00  0.00           N  
ATOM   4244  CA  PRO A 275      15.167  81.937 119.239  1.00  0.00           C  
ATOM   4245  C   PRO A 275      15.251  80.504 119.786  1.00  0.00           C  
ATOM   4246  O   PRO A 275      14.531  79.671 119.259  1.00  0.00           O  
ATOM   4247  CB  PRO A 275      13.884  82.646 119.520  1.00  0.00           C  
ATOM   4248  CG  PRO A 275      13.667  83.600 118.331  1.00  0.00           C  
ATOM   4249  CD  PRO A 275      14.321  82.809 117.134  1.00  0.00           C  
ATOM   4250  HA  PRO A 275      16.001  82.510 119.642  1.00  0.00           H  
ATOM   4251  HB2 PRO A 275      13.032  81.972 119.594  1.00  0.00           H  
ATOM   4252  HB3 PRO A 275      13.878  83.201 120.458  1.00  0.00           H  
ATOM   4253  HG2 PRO A 275      12.640  83.923 118.154  1.00  0.00           H  
ATOM   4254  HG3 PRO A 275      14.298  84.465 118.538  1.00  0.00           H  
ATOM   4255  HD2 PRO A 275      13.573  82.226 116.596  1.00  0.00           H  
ATOM   4256  HD3 PRO A 275      14.788  83.515 116.448  1.00  0.00           H  
ATOM   4257  N   GLY A 276      16.108  80.240 120.742  1.00  0.00           N  
ATOM   4258  CA  GLY A 276      16.134  78.935 121.356  1.00  0.00           C  
ATOM   4259  C   GLY A 276      17.000  77.845 120.783  1.00  0.00           C  
ATOM   4260  O   GLY A 276      16.926  76.727 121.191  1.00  0.00           O  
ATOM   4261  H   GLY A 276      16.754  80.932 121.094  1.00  0.00           H  
ATOM   4262  HA2 GLY A 276      16.511  79.157 122.355  1.00  0.00           H  
ATOM   4263  HA3 GLY A 276      15.124  78.529 121.401  1.00  0.00           H  
ATOM   4264  N   GLN A 277      17.737  78.055 119.693  1.00  0.00           N  
ATOM   4265  CA  GLN A 277      18.736  77.063 119.177  1.00  0.00           C  
ATOM   4266  C   GLN A 277      19.938  76.816 120.172  1.00  0.00           C  
ATOM   4267  O   GLN A 277      20.172  77.614 121.017  1.00  0.00           O  
ATOM   4268  CB  GLN A 277      19.346  77.545 117.827  1.00  0.00           C  
ATOM   4269  CG  GLN A 277      20.091  78.928 117.925  1.00  0.00           C  
ATOM   4270  CD  GLN A 277      20.783  79.427 116.636  1.00  0.00           C  
ATOM   4271  NE2 GLN A 277      22.037  79.825 116.736  1.00  0.00           N  
ATOM   4272  OE1 GLN A 277      20.187  79.576 115.570  1.00  0.00           O  
ATOM   4273  H   GLN A 277      17.686  78.970 119.269  1.00  0.00           H  
ATOM   4274  HA  GLN A 277      18.160  76.151 119.021  1.00  0.00           H  
ATOM   4275  HB2 GLN A 277      20.092  76.769 117.661  1.00  0.00           H  
ATOM   4276  HB3 GLN A 277      18.640  77.618 116.999  1.00  0.00           H  
ATOM   4277  HG2 GLN A 277      19.518  79.732 118.386  1.00  0.00           H  
ATOM   4278  HG3 GLN A 277      20.854  78.804 118.693  1.00  0.00           H  
ATOM   4279 HE21 GLN A 277      22.343  80.491 116.042  1.00  0.00           H  
ATOM   4280 HE22 GLN A 277      22.361  79.967 117.682  1.00  0.00           H  
ATOM   4281  N   ALA A 278      20.616  75.699 120.085  1.00  0.00           N  
ATOM   4282  CA  ALA A 278      21.702  75.236 121.038  1.00  0.00           C  
ATOM   4283  C   ALA A 278      22.870  76.247 121.223  1.00  0.00           C  
ATOM   4284  O   ALA A 278      23.893  75.948 121.837  1.00  0.00           O  
ATOM   4285  CB  ALA A 278      22.183  73.879 120.589  1.00  0.00           C  
ATOM   4286  H   ALA A 278      20.265  75.031 119.413  1.00  0.00           H  
ATOM   4287  HA  ALA A 278      21.280  75.092 122.033  1.00  0.00           H  
ATOM   4288  HB1 ALA A 278      21.315  73.235 120.451  1.00  0.00           H  
ATOM   4289  HB2 ALA A 278      22.791  73.920 119.685  1.00  0.00           H  
ATOM   4290  HB3 ALA A 278      22.719  73.514 121.464  1.00  0.00           H  
ATOM   4291  N   TYR A 279      22.953  77.392 120.447  1.00  0.00           N  
ATOM   4292  CA  TYR A 279      24.136  78.190 120.063  1.00  0.00           C  
ATOM   4293  C   TYR A 279      23.896  79.710 120.205  1.00  0.00           C  
ATOM   4294  O   TYR A 279      23.274  80.352 119.351  1.00  0.00           O  
ATOM   4295  CB  TYR A 279      24.540  77.808 118.583  1.00  0.00           C  
ATOM   4296  CG  TYR A 279      25.698  78.460 117.994  1.00  0.00           C  
ATOM   4297  CD1 TYR A 279      25.567  79.632 117.180  1.00  0.00           C  
ATOM   4298  CD2 TYR A 279      26.899  77.868 118.256  1.00  0.00           C  
ATOM   4299  CE1 TYR A 279      26.645  80.221 116.598  1.00  0.00           C  
ATOM   4300  CE2 TYR A 279      28.031  78.492 117.661  1.00  0.00           C  
ATOM   4301  CZ  TYR A 279      27.937  79.665 116.903  1.00  0.00           C  
ATOM   4302  OH  TYR A 279      29.078  80.346 116.623  1.00  0.00           O  
ATOM   4303  H   TYR A 279      22.148  77.631 119.885  1.00  0.00           H  
ATOM   4304  HA  TYR A 279      25.045  78.060 120.650  1.00  0.00           H  
ATOM   4305  HB2 TYR A 279      24.785  76.749 118.662  1.00  0.00           H  
ATOM   4306  HB3 TYR A 279      23.689  77.772 117.903  1.00  0.00           H  
ATOM   4307  HD1 TYR A 279      24.604  80.098 117.032  1.00  0.00           H  
ATOM   4308  HD2 TYR A 279      26.982  76.941 118.803  1.00  0.00           H  
ATOM   4309  HE1 TYR A 279      26.575  81.164 116.076  1.00  0.00           H  
ATOM   4310  HE2 TYR A 279      29.029  78.121 117.840  1.00  0.00           H  
ATOM   4311  HH  TYR A 279      28.831  81.273 116.620  1.00  0.00           H  
ATOM   4312  N   VAL A 280      24.384  80.295 121.342  1.00  0.00           N  
ATOM   4313  CA  VAL A 280      24.434  81.688 121.711  1.00  0.00           C  
ATOM   4314  C   VAL A 280      25.498  82.344 120.803  1.00  0.00           C  
ATOM   4315  O   VAL A 280      26.693  81.909 120.952  1.00  0.00           O  
ATOM   4316  CB  VAL A 280      24.571  82.010 123.193  1.00  0.00           C  
ATOM   4317  CG1 VAL A 280      24.514  83.545 123.379  1.00  0.00           C  
ATOM   4318  CG2 VAL A 280      23.322  81.489 123.947  1.00  0.00           C  
ATOM   4319  H   VAL A 280      24.872  79.670 121.968  1.00  0.00           H  
ATOM   4320  HA  VAL A 280      23.490  82.119 121.377  1.00  0.00           H  
ATOM   4321  HB  VAL A 280      25.498  81.699 123.676  1.00  0.00           H  
ATOM   4322 HG11 VAL A 280      25.487  83.941 123.090  1.00  0.00           H  
ATOM   4323 HG12 VAL A 280      23.703  83.967 122.785  1.00  0.00           H  
ATOM   4324 HG13 VAL A 280      24.422  83.796 124.435  1.00  0.00           H  
ATOM   4325 HG21 VAL A 280      23.277  80.407 124.065  1.00  0.00           H  
ATOM   4326 HG22 VAL A 280      23.092  81.988 124.888  1.00  0.00           H  
ATOM   4327 HG23 VAL A 280      22.457  81.721 123.325  1.00  0.00           H  
ATOM   4328  N   PRO A 281      25.224  83.213 119.820  1.00  0.00           N  
ATOM   4329  CA  PRO A 281      26.219  83.796 118.933  1.00  0.00           C  
ATOM   4330  C   PRO A 281      26.953  84.915 119.609  1.00  0.00           C  
ATOM   4331  O   PRO A 281      26.469  85.430 120.613  1.00  0.00           O  
ATOM   4332  CB  PRO A 281      25.401  84.294 117.759  1.00  0.00           C  
ATOM   4333  CG  PRO A 281      24.007  84.704 118.392  1.00  0.00           C  
ATOM   4334  CD  PRO A 281      23.918  83.783 119.633  1.00  0.00           C  
ATOM   4335  HA  PRO A 281      26.951  83.056 118.612  1.00  0.00           H  
ATOM   4336  HB2 PRO A 281      25.920  85.061 117.184  1.00  0.00           H  
ATOM   4337  HB3 PRO A 281      25.249  83.451 117.086  1.00  0.00           H  
ATOM   4338  HG2 PRO A 281      24.035  85.773 118.604  1.00  0.00           H  
ATOM   4339  HG3 PRO A 281      23.204  84.508 117.680  1.00  0.00           H  
ATOM   4340  HD2 PRO A 281      23.565  84.283 120.535  1.00  0.00           H  
ATOM   4341  HD3 PRO A 281      23.205  82.996 119.391  1.00  0.00           H  
ATOM   4342  N   CYS A 282      28.142  85.185 119.105  1.00  0.00           N  
ATOM   4343  CA  CYS A 282      29.103  86.119 119.630  1.00  0.00           C  
ATOM   4344  C   CYS A 282      28.808  87.451 118.914  1.00  0.00           C  
ATOM   4345  O   CYS A 282      28.913  88.559 119.595  1.00  0.00           O  
ATOM   4346  CB  CYS A 282      30.481  85.616 119.175  1.00  0.00           C  
ATOM   4347  SG  CYS A 282      31.556  86.801 120.147  1.00  0.00           S  
ATOM   4348  H   CYS A 282      28.470  84.617 118.336  1.00  0.00           H  
ATOM   4349  HA  CYS A 282      28.912  86.271 120.693  1.00  0.00           H  
ATOM   4350  HB2 CYS A 282      30.671  84.611 119.553  1.00  0.00           H  
ATOM   4351  HB3 CYS A 282      30.613  85.747 118.101  1.00  0.00           H  
ATOM   4352  HG  CYS A 282      31.149  87.888 119.486  1.00  0.00           H  
ATOM   4353  N   TYR A 283      28.470  87.460 117.621  1.00  0.00           N  
ATOM   4354  CA  TYR A 283      28.149  88.716 116.897  1.00  0.00           C  
ATOM   4355  C   TYR A 283      26.775  88.576 116.247  1.00  0.00           C  
ATOM   4356  O   TYR A 283      26.448  87.589 115.627  1.00  0.00           O  
ATOM   4357  CB  TYR A 283      29.259  89.196 116.070  1.00  0.00           C  
ATOM   4358  CG  TYR A 283      30.707  89.096 116.577  1.00  0.00           C  
ATOM   4359  CD1 TYR A 283      31.446  87.928 116.458  1.00  0.00           C  
ATOM   4360  CD2 TYR A 283      31.456  90.235 116.952  1.00  0.00           C  
ATOM   4361  CE1 TYR A 283      32.829  87.779 116.697  1.00  0.00           C  
ATOM   4362  CE2 TYR A 283      32.828  90.186 117.230  1.00  0.00           C  
ATOM   4363  CZ  TYR A 283      33.569  88.966 117.060  1.00  0.00           C  
ATOM   4364  OH  TYR A 283      34.903  88.993 117.404  1.00  0.00           O  
ATOM   4365  H   TYR A 283      28.472  86.578 117.128  1.00  0.00           H  
ATOM   4366  HA  TYR A 283      28.029  89.476 117.668  1.00  0.00           H  
ATOM   4367  HB2 TYR A 283      29.234  88.631 115.139  1.00  0.00           H  
ATOM   4368  HB3 TYR A 283      29.090  90.248 115.840  1.00  0.00           H  
ATOM   4369  HD1 TYR A 283      30.930  87.063 116.067  1.00  0.00           H  
ATOM   4370  HD2 TYR A 283      30.889  91.153 117.001  1.00  0.00           H  
ATOM   4371  HE1 TYR A 283      33.364  86.848 116.578  1.00  0.00           H  
ATOM   4372  HE2 TYR A 283      33.373  91.092 117.446  1.00  0.00           H  
ATOM   4373  HH  TYR A 283      35.422  88.210 117.208  1.00  0.00           H  
ATOM   4374  N   PHE A 284      25.913  89.588 116.299  1.00  0.00           N  
ATOM   4375  CA  PHE A 284      24.675  89.684 115.449  1.00  0.00           C  
ATOM   4376  C   PHE A 284      24.935  90.588 114.232  1.00  0.00           C  
ATOM   4377  O   PHE A 284      25.339  91.720 114.335  1.00  0.00           O  
ATOM   4378  CB  PHE A 284      23.618  90.340 116.310  1.00  0.00           C  
ATOM   4379  CG  PHE A 284      22.954  89.351 117.237  1.00  0.00           C  
ATOM   4380  CD1 PHE A 284      22.967  89.530 118.674  1.00  0.00           C  
ATOM   4381  CD2 PHE A 284      22.238  88.280 116.702  1.00  0.00           C  
ATOM   4382  CE1 PHE A 284      22.254  88.676 119.523  1.00  0.00           C  
ATOM   4383  CE2 PHE A 284      21.547  87.450 117.563  1.00  0.00           C  
ATOM   4384  CZ  PHE A 284      21.558  87.591 118.946  1.00  0.00           C  
ATOM   4385  H   PHE A 284      26.294  90.379 116.798  1.00  0.00           H  
ATOM   4386  HA  PHE A 284      24.318  88.705 115.132  1.00  0.00           H  
ATOM   4387  HB2 PHE A 284      24.118  91.099 116.910  1.00  0.00           H  
ATOM   4388  HB3 PHE A 284      22.741  90.749 115.808  1.00  0.00           H  
ATOM   4389  HD1 PHE A 284      23.581  90.298 119.123  1.00  0.00           H  
ATOM   4390  HD2 PHE A 284      22.255  88.207 115.624  1.00  0.00           H  
ATOM   4391  HE1 PHE A 284      22.209  88.816 120.593  1.00  0.00           H  
ATOM   4392  HE2 PHE A 284      21.102  86.572 117.120  1.00  0.00           H  
ATOM   4393  HZ  PHE A 284      21.002  86.952 119.616  1.00  0.00           H  
ATOM   4394  N   ILE A 285      24.675  90.038 113.032  1.00  0.00           N  
ATOM   4395  CA  ILE A 285      24.907  90.655 111.686  1.00  0.00           C  
ATOM   4396  C   ILE A 285      23.480  90.965 110.957  1.00  0.00           C  
ATOM   4397  O   ILE A 285      22.865  90.025 110.414  1.00  0.00           O  
ATOM   4398  CB  ILE A 285      25.853  89.817 110.761  1.00  0.00           C  
ATOM   4399  CG1 ILE A 285      27.223  89.358 111.306  1.00  0.00           C  
ATOM   4400  CG2 ILE A 285      26.045  90.678 109.500  1.00  0.00           C  
ATOM   4401  CD1 ILE A 285      27.304  87.822 111.273  1.00  0.00           C  
ATOM   4402  H   ILE A 285      24.561  89.037 113.089  1.00  0.00           H  
ATOM   4403  HA  ILE A 285      25.438  91.593 111.852  1.00  0.00           H  
ATOM   4404  HB  ILE A 285      25.285  88.958 110.403  1.00  0.00           H  
ATOM   4405 HG12 ILE A 285      28.065  89.761 110.742  1.00  0.00           H  
ATOM   4406 HG13 ILE A 285      27.399  89.722 112.319  1.00  0.00           H  
ATOM   4407 HG21 ILE A 285      26.492  89.983 108.790  1.00  0.00           H  
ATOM   4408 HG22 ILE A 285      25.085  90.875 109.022  1.00  0.00           H  
ATOM   4409 HG23 ILE A 285      26.619  91.605 109.529  1.00  0.00           H  
ATOM   4410 HD11 ILE A 285      27.213  87.514 110.231  1.00  0.00           H  
ATOM   4411 HD12 ILE A 285      28.283  87.421 111.532  1.00  0.00           H  
ATOM   4412 HD13 ILE A 285      26.476  87.415 111.855  1.00  0.00           H  
ATOM   4413  N   HID A 286      23.159  92.230 111.080  1.00  0.00           N  
ATOM   4414  CA  HID A 286      21.996  92.829 110.336  1.00  0.00           C  
ATOM   4415  C   HID A 286      22.151  93.043 108.864  1.00  0.00           C  
ATOM   4416  O   HID A 286      23.142  93.602 108.447  1.00  0.00           O  
ATOM   4417  CB  HID A 286      21.573  94.102 111.028  1.00  0.00           C  
ATOM   4418  CG  HID A 286      21.060  93.877 112.426  1.00  0.00           C  
ATOM   4419  CD2 HID A 286      21.752  94.033 113.632  1.00  0.00           C  
ATOM   4420  ND1 HID A 286      19.705  93.848 112.772  1.00  0.00           N  
ATOM   4421  CE1 HID A 286      19.592  93.917 114.113  1.00  0.00           C  
ATOM   4422  NE2 HID A 286      20.817  94.025 114.643  1.00  0.00           N  
ATOM   4423  H   HID A 286      23.788  92.847 111.573  1.00  0.00           H  
ATOM   4424  HA  HID A 286      21.130  92.202 110.551  1.00  0.00           H  
ATOM   4425  HB2 HID A 286      22.413  94.797 111.066  1.00  0.00           H  
ATOM   4426  HB3 HID A 286      20.824  94.556 110.380  1.00  0.00           H  
ATOM   4427  HD1 HID A 286      18.922  93.925 112.137  1.00  0.00           H  
ATOM   4428  HD2 HID A 286      22.820  94.077 113.787  1.00  0.00           H  
ATOM   4429  HE1 HID A 286      18.672  93.900 114.677  1.00  0.00           H  
ATOM   4430  N   VAL A 287      21.259  92.349 108.201  1.00  0.00           N  
ATOM   4431  CA  VAL A 287      21.173  92.341 106.727  1.00  0.00           C  
ATOM   4432  C   VAL A 287      19.847  92.943 106.342  1.00  0.00           C  
ATOM   4433  O   VAL A 287      18.776  92.536 106.811  1.00  0.00           O  
ATOM   4434  CB  VAL A 287      21.439  90.949 106.166  1.00  0.00           C  
ATOM   4435  CG1 VAL A 287      22.753  90.409 106.692  1.00  0.00           C  
ATOM   4436  CG2 VAL A 287      20.320  89.937 106.475  1.00  0.00           C  
ATOM   4437  H   VAL A 287      20.596  91.749 108.669  1.00  0.00           H  
ATOM   4438  HA  VAL A 287      21.971  92.976 106.344  1.00  0.00           H  
ATOM   4439  HB  VAL A 287      21.575  90.969 105.085  1.00  0.00           H  
ATOM   4440 HG11 VAL A 287      23.501  91.012 106.175  1.00  0.00           H  
ATOM   4441 HG12 VAL A 287      22.853  90.477 107.775  1.00  0.00           H  
ATOM   4442 HG13 VAL A 287      22.862  89.405 106.281  1.00  0.00           H  
ATOM   4443 HG21 VAL A 287      19.359  90.315 106.128  1.00  0.00           H  
ATOM   4444 HG22 VAL A 287      20.519  89.011 105.933  1.00  0.00           H  
ATOM   4445 HG23 VAL A 287      20.256  89.735 107.544  1.00  0.00           H  
ATOM   4446  N   LEU A 288      19.915  93.961 105.456  1.00  0.00           N  
ATOM   4447  CA  LEU A 288      18.670  94.693 105.018  1.00  0.00           C  
ATOM   4448  C   LEU A 288      18.680  94.924 103.483  1.00  0.00           C  
ATOM   4449  O   LEU A 288      19.784  94.934 102.912  1.00  0.00           O  
ATOM   4450  CB  LEU A 288      18.584  96.061 105.665  1.00  0.00           C  
ATOM   4451  CG  LEU A 288      18.383  95.913 107.158  1.00  0.00           C  
ATOM   4452  CD1 LEU A 288      19.712  96.089 107.981  1.00  0.00           C  
ATOM   4453  CD2 LEU A 288      17.504  97.028 107.627  1.00  0.00           C  
ATOM   4454  H   LEU A 288      20.802  94.369 105.194  1.00  0.00           H  
ATOM   4455  HA  LEU A 288      17.776  94.109 105.233  1.00  0.00           H  
ATOM   4456  HB2 LEU A 288      19.437  96.667 105.358  1.00  0.00           H  
ATOM   4457  HB3 LEU A 288      17.651  96.497 105.306  1.00  0.00           H  
ATOM   4458  HG  LEU A 288      17.962  94.923 107.335  1.00  0.00           H  
ATOM   4459 HD11 LEU A 288      20.492  95.469 107.542  1.00  0.00           H  
ATOM   4460 HD12 LEU A 288      19.981  97.142 107.894  1.00  0.00           H  
ATOM   4461 HD13 LEU A 288      19.529  95.670 108.970  1.00  0.00           H  
ATOM   4462 HD21 LEU A 288      16.502  96.895 107.219  1.00  0.00           H  
ATOM   4463 HD22 LEU A 288      17.483  97.055 108.717  1.00  0.00           H  
ATOM   4464 HD23 LEU A 288      17.894  97.960 107.216  1.00  0.00           H  
ATOM   4465  N   LYS A 289      17.533  95.062 102.844  1.00  0.00           N  
ATOM   4466  CA  LYS A 289      17.380  95.506 101.453  1.00  0.00           C  
ATOM   4467  C   LYS A 289      16.563  96.777 101.328  1.00  0.00           C  
ATOM   4468  O   LYS A 289      15.581  96.867 101.998  1.00  0.00           O  
ATOM   4469  CB  LYS A 289      16.874  94.447 100.528  1.00  0.00           C  
ATOM   4470  CG  LYS A 289      16.708  94.805  99.061  1.00  0.00           C  
ATOM   4471  CD  LYS A 289      16.122  93.515  98.360  1.00  0.00           C  
ATOM   4472  CE  LYS A 289      15.551  93.826  96.938  1.00  0.00           C  
ATOM   4473  NZ  LYS A 289      14.766  92.637  96.490  1.00  0.00           N1+
ATOM   4474  H   LYS A 289      16.640  95.017 103.313  1.00  0.00           H  
ATOM   4475  HA  LYS A 289      18.309  95.823 100.978  1.00  0.00           H  
ATOM   4476  HB2 LYS A 289      17.609  93.656 100.679  1.00  0.00           H  
ATOM   4477  HB3 LYS A 289      15.910  94.102 100.902  1.00  0.00           H  
ATOM   4478  HG2 LYS A 289      16.117  95.704  98.891  1.00  0.00           H  
ATOM   4479  HG3 LYS A 289      17.663  95.084  98.616  1.00  0.00           H  
ATOM   4480  HD2 LYS A 289      17.007  92.884  98.287  1.00  0.00           H  
ATOM   4481  HD3 LYS A 289      15.354  92.972  98.910  1.00  0.00           H  
ATOM   4482  HE2 LYS A 289      15.000  94.765  96.877  1.00  0.00           H  
ATOM   4483  HE3 LYS A 289      16.483  93.948  96.387  1.00  0.00           H  
ATOM   4484  HZ1 LYS A 289      13.866  92.567  96.942  1.00  0.00           H  
ATOM   4485  HZ2 LYS A 289      14.570  92.642  95.500  1.00  0.00           H  
ATOM   4486  HZ3 LYS A 289      15.093  91.724  96.775  1.00  0.00           H  
ATOM   4487  N   LYS A 290      16.931  97.766 100.548  1.00  0.00           N  
ATOM   4488  CA  LYS A 290      16.120  98.975 100.335  1.00  0.00           C  
ATOM   4489  C   LYS A 290      15.082  98.712  99.287  1.00  0.00           C  
ATOM   4490  O   LYS A 290      15.523  98.293  98.261  1.00  0.00           O  
ATOM   4491  CB  LYS A 290      17.107 100.160  99.982  1.00  0.00           C  
ATOM   4492  CG  LYS A 290      16.439 101.409  99.403  1.00  0.00           C  
ATOM   4493  CD  LYS A 290      17.439 102.568  99.494  1.00  0.00           C  
ATOM   4494  CE  LYS A 290      17.047 103.891  98.780  1.00  0.00           C  
ATOM   4495  NZ  LYS A 290      18.018 104.973  99.156  1.00  0.00           N1+
ATOM   4496  H   LYS A 290      17.718  97.648  99.927  1.00  0.00           H  
ATOM   4497  HA  LYS A 290      15.641  99.351 101.239  1.00  0.00           H  
ATOM   4498  HB2 LYS A 290      17.606 100.431 100.911  1.00  0.00           H  
ATOM   4499  HB3 LYS A 290      17.810  99.810  99.225  1.00  0.00           H  
ATOM   4500  HG2 LYS A 290      16.112 101.177  98.389  1.00  0.00           H  
ATOM   4501  HG3 LYS A 290      15.600 101.534 100.088  1.00  0.00           H  
ATOM   4502  HD2 LYS A 290      17.667 102.889 100.511  1.00  0.00           H  
ATOM   4503  HD3 LYS A 290      18.278 102.110  98.971  1.00  0.00           H  
ATOM   4504  HE2 LYS A 290      17.165 103.735  97.708  1.00  0.00           H  
ATOM   4505  HE3 LYS A 290      16.024 104.213  98.973  1.00  0.00           H  
ATOM   4506  HZ1 LYS A 290      18.048 105.122 100.155  1.00  0.00           H  
ATOM   4507  HZ2 LYS A 290      18.960 104.715  98.896  1.00  0.00           H  
ATOM   4508  HZ3 LYS A 290      17.798 105.873  98.754  1.00  0.00           H  
ATOM   4509  N   THR A 291      13.872  99.002  99.578  1.00  0.00           N  
ATOM   4510  CA  THR A 291      12.689  98.666  98.783  1.00  0.00           C  
ATOM   4511  C   THR A 291      11.510  99.666  98.953  1.00  0.00           C  
ATOM   4512  O   THR A 291      11.081  99.880 100.116  1.00  0.00           O  
ATOM   4513  CB  THR A 291      12.134  97.259  99.132  1.00  0.00           C  
ATOM   4514  CG2 THR A 291      13.085  96.079  98.859  1.00  0.00           C  
ATOM   4515  OG1 THR A 291      11.752  97.215 100.474  1.00  0.00           O  
ATOM   4516  H   THR A 291      13.776  99.409 100.496  1.00  0.00           H  
ATOM   4517  HA  THR A 291      12.973  98.464  97.751  1.00  0.00           H  
ATOM   4518  HB  THR A 291      11.198  97.106  98.595  1.00  0.00           H  
ATOM   4519  HG1 THR A 291      11.344  98.064 100.657  1.00  0.00           H  
ATOM   4520 HG21 THR A 291      12.398  95.235  98.913  1.00  0.00           H  
ATOM   4521 HG22 THR A 291      13.694  96.221  97.968  1.00  0.00           H  
ATOM   4522 HG23 THR A 291      13.722  96.011  99.741  1.00  0.00           H  
ATOM   4523  N   GLY A 292      10.979 100.227  97.830  1.00  0.00           N  
ATOM   4524  CA  GLY A 292      10.043 101.348  97.841  1.00  0.00           C  
ATOM   4525  C   GLY A 292      10.604 102.750  98.167  1.00  0.00           C  
ATOM   4526  O   GLY A 292      10.200 103.397  99.178  1.00  0.00           O  
ATOM   4527  OXT GLY A 292      11.275 103.261  97.249  1.00  0.00           O1-
ATOM   4528  H   GLY A 292      11.233  99.783  96.960  1.00  0.00           H  
ATOM   4529  HA2 GLY A 292       9.661 101.372  96.821  1.00  0.00           H  
ATOM   4530  HA3 GLY A 292       9.094 101.145  98.336  1.00  0.00           H  
ATOM   4531  CA' SAM A 293      38.091  96.913 111.002  1.00  0.00           C  
ATOM   4532  CB  SAM A 293      37.853  97.782 112.197  1.00  0.00           C  
ATOM   4533  CG  SAM A 293      39.185  98.428 112.588  1.00  0.00           C  
ATOM   4534  SD  SAM A 293      39.064  99.057 114.323  1.00  0.00           S  
ATOM   4535  C5' SAM A 293      37.602 100.326 114.220  1.00  0.00           C  
ATOM   4536  C4' SAM A 293      37.864 101.383 113.225  1.00  0.00           C  
ATOM   4537  O4' SAM A 293      36.644 102.171 113.227  1.00  0.00           O  
ATOM   4538  C3' SAM A 293      38.986 102.284 113.691  1.00  0.00           C  
ATOM   4539  O3' SAM A 293      39.970 102.357 112.667  1.00  0.00           O  
ATOM   4540  C2' SAM A 293      38.297 103.644 113.830  1.00  0.00           C  
ATOM   4541  O2' SAM A 293      39.116 104.766 113.322  1.00  0.00           O  
ATOM   4542  C1' SAM A 293      36.968 103.517 113.065  1.00  0.00           C  
ATOM   4543  OXT SAM A 293      39.986  95.616 111.234  1.00  0.00           O  
ATOM   4544  N1  SAM A 293      33.776 107.239 111.554  1.00  0.00           N  
ATOM   4545  C2  SAM A 293      34.683 106.503 110.876  1.00  0.00           C  
ATOM   4546  N3  SAM A 293      35.465 105.533 111.396  1.00  0.00           N  
ATOM   4547  C4  SAM A 293      35.251 105.164 112.649  1.00  0.00           C  
ATOM   4548  C5  SAM A 293      34.350 105.820 113.430  1.00  0.00           C  
ATOM   4549  C6  SAM A 293      33.693 106.918 112.846  1.00  0.00           C  
ATOM   4550  N6  SAM A 293      32.948 107.730 113.712  1.00  0.00           N  
ATOM   4551  N7  SAM A 293      34.418 105.448 114.730  1.00  0.00           N  
ATOM   4552  C8  SAM A 293      35.336 104.459 114.733  1.00  0.00           C  
ATOM   4553  N9  SAM A 293      35.943 104.353 113.512  1.00  0.00           N  
ATOM   4554  C'  SAM A 293      38.818  95.640 111.412  1.00  0.00           C  
ATOM   4555  N'  SAM A 293      36.777  96.698 110.256  1.00  0.00           N  
ATOM   4556  O'  SAM A 293      38.305  94.771 112.069  1.00  0.00           O  
ATOM   4557 HN61 SAM A 293      33.431 107.699 114.601  1.00  0.00           H  
ATOM   4558 HN62 SAM A 293      32.544 108.571 113.320  1.00  0.00           H  
ATOM   4559  HA  SAM A 293      38.706  97.345 110.210  1.00  0.00           H  
ATOM   4560  HB1 SAM A 293      37.424  97.271 113.067  1.00  0.00           H  
ATOM   4561  HB2 SAM A 293      37.208  98.631 111.938  1.00  0.00           H  
ATOM   4562  HG1 SAM A 293      39.518  99.199 111.884  1.00  0.00           H  
ATOM   4563  HG2 SAM A 293      39.917  97.614 112.650  1.00  0.00           H  
ATOM   4564 HO2' SAM A 293      39.227 104.754 112.356  1.00  0.00           H  
ATOM   4565 HO3' SAM A 293      39.479 102.574 111.856  1.00  0.00           H  
ATOM   4566  H01 SAM A 293      35.714 103.909 115.585  1.00  0.00           H  
ATOM   4567  H02 SAM A 293      38.012 101.053 112.189  1.00  0.00           H  
ATOM   4568  H03 SAM A 293      39.518 102.013 114.611  1.00  0.00           H  
ATOM   4569  H04 SAM A 293      38.032 103.756 114.888  1.00  0.00           H  
ATOM   4570  H05 SAM A 293      37.157 103.682 111.997  1.00  0.00           H  
ATOM   4571  H06 SAM A 293      34.852 106.843 109.857  1.00  0.00           H  
ATOM   4572  H07 SAM A 293      36.807  96.093 109.422  1.00  0.00           H  
ATOM   4573  H08 SAM A 293      36.329  97.589 109.997  1.00  0.00           H  
ATOM   4574  H09 SAM A 293      36.037  96.348 110.883  1.00  0.00           H  
ATOM   4575 H5'1 SAM A 293      37.545 100.729 115.238  1.00  0.00           H  
ATOM   4576 H5'2 SAM A 293      36.682  99.774 113.993  1.00  0.00           H  
ATOM   4577  N   ACT A 294      36.138  96.109 116.813  1.00  0.00           N  
ATOM   4578  CA  ACT A 294      37.096  95.468 117.910  1.00  0.00           C  
ATOM   4579  C   ACT A 294      36.471  94.562 118.949  1.00  0.00           C  
ATOM   4580  O   ACT A 294      37.248  93.805 119.513  1.00  0.00           O  
ATOM   4581  CE  ACT A 294      36.737  97.385 116.239  1.00  0.00           C  
ATOM   4582  OXT ACT A 294      35.261  94.488 119.127  1.00  0.00           O1-
ATOM   4583  HE1 ACT A 294      37.513  97.161 115.505  1.00  0.00           H  
ATOM   4584  HE2 ACT A 294      35.935  97.903 115.711  1.00  0.00           H  
ATOM   4585  HE3 ACT A 294      37.208  97.997 117.010  1.00  0.00           H  
ATOM   4586  H1  ACT A 294      37.665  96.233 118.441  1.00  0.00           H  
ATOM   4587  H3  ACT A 294      37.841  94.798 117.478  1.00  0.00           H  
ATOM   4588  H01 ACT A 294      35.231  96.359 117.234  1.00  0.00           H  
ATOM   4589  H02 ACT A 294      36.032  95.582 115.934  1.00  0.00           H  
END
